# Supplementary material for: Whole transcriptome analysis of the differential RNA profiles and associated competing endogenous RNA networks in LPS-induced acute lung injury (ALI)
Source: PLoS One. 2021 May 7;16(5):e0251359. doi: 10.1371/journal.pone.0251359 (PMC8104378; doi:10.1371/journal.pone.0251359)
Supplement: S1 Table — (XLS) [file pone.0251359.s008.xls]

transcript_id	gene_id	gene_name	feature_id	ALI_FPKM	NC_FPKM	log2(foldchange)	pvalue	qvalue
ENSMUST00000123087.7	ENSMUSG00000063714.15	Sp3os	transcript	1.880203667	4.84606	-1.365923322	0.043201566	0.236080312
ENSMUST00000124246.3	ENSMUSG00000086429.9	Gt(ROSA)26Sor	transcript	4.615116	16.50871133	-1.838788693	0.00102073	0.098264268
ENSMUST00000125841.2	ENSMUSG00000074578.13	Zfas1	transcript	3.694135	3.568036333	0.050106283	0.015322769	0.167793966
ENSMUST00000127786.2	ENSMUSG00000086503.3	Xist	transcript	32.119773	40.69102367	-0.341248878	0.037097876	0.223069311
ENSMUST00000128000.7	ENSMUSG00000086290.8	Snhg12	transcript	1.732979333	3.716614667	-1.10073467	0.009948965	0.150145601
ENSMUST00000129876.1	ENSMUSG00000086725.1	RP23-313I4.3	transcript	0.580428667	2.754332	-2.246511789	0.017304412	0.17492815
ENSMUST00000130875.7	ENSMUSG00000073155.12	RP23-338E5.2	transcript	2.149802333	1.343279333	0.678444673	0.001399948	0.098422692
ENSMUST00000136690.2	ENSMUSG00000085622.9	RP24-273K21.3	transcript	2.012153	8.535729667	-2.084774477	0.029428362	0.205926339
ENSMUST00000141090.7	ENSMUSG00000085241.7	Snhg3	transcript	68.50384133	133.339279	-0.960845037	0.021930684	0.187283355
ENSMUST00000141700.1	ENSMUSG00000085786.1	RP23-205D10.2	transcript	4.644647333	2.819595333	0.720080935	0.010707352	0.153755616
ENSMUST00000141926.1	ENSMUSG00000086754.1	RP23-380B10.6	transcript	1.945742667	0.114155	4.091254964	0.001215379	0.098264268
ENSMUST00000143129.1	ENSMUSG00000073274.4	RP23-146O20.1	transcript	5.232775667	1.697159	1.624454679	0.018678178	0.178304763
ENSMUST00000143649.1	ENSMUSG00000087684.1	RP24-151H6.5	transcript	7.770464667	0.230694667	5.073944317	0.017783355	0.17683983
ENSMUST00000149822.1	ENSMUSG00000086859.3	Snhg20	transcript	2.685804	10.046149	-1.903216646	0.005266177	0.12618145
ENSMUST00000150801.1	ENSMUSG00000073274.4	RP23-146O20.1	transcript	2.969763	0.866112333	1.777721745	0.018162334	0.177405076
ENSMUST00000151984.7	ENSMUSG00000086196.7	RP23-10L17.5	transcript	1.798145	0.06897	4.704396586	0.000286166	0.081267067
ENSMUST00000152147.7	ENSMUSG00000073155.12	RP23-338E5.2	transcript	4.642892333	6.296321667	-0.439485421	0.013123359	0.160947214
ENSMUST00000152313.1	ENSMUSG00000045464.5	RP23-16O15.2	transcript	1.084950333	3.052286	-1.492261149	0.006469731	0.132042171
ENSMUST00000154334.7	ENSMUSG00000087174.7	RP23-250A14.2	transcript	1.368117	4.622504333	-1.756483059	0.02029906	0.182520601
ENSMUST00000155674.1	ENSMUSG00000087445.1	RP23-169M4.4	transcript	2.273820333	0.487429	2.221854271	0.007154593	0.136124889
ENSMUST00000159706.7	ENSMUSG00000053332.13	Gas5	transcript	7.643217667	18.26305233	-1.256675884	0.00660826	0.13241571
ENSMUST00000161229.7	ENSMUSG00000053332.13	Gas5	transcript	12.565556	14.18327867	-0.174716562	0.034471088	0.217183413
ENSMUST00000162289.7	ENSMUSG00000053332.13	Gas5	transcript	8.098029333	8.223634	-0.022205189	0.014633974	0.166021753
ENSMUST00000162784.1	ENSMUSG00000090103.1	AC147806.5	transcript	2.762059667	0.423594667	2.704988155	0.012993221	0.160544062
ENSMUST00000180408.1	ENSMUSG00000096957.1	RP24-92F8.3	transcript	8.337774	0.845061333	3.302534309	0.001226772	0.098264268
ENSMUST00000180630.1	ENSMUSG00000097296.1	RP24-64D24.4	transcript	4.865337	12.532546	-1.365067887	0.01815115	0.177405076
ENSMUST00000180863.1	ENSMUSG00000097815.1	Gm26809	transcript	10.585159	0.520337333	4.346451908	0.010992825	0.153923466
ENSMUST00000181149.1	ENSMUSG00000097119.1	B230354K17Rik	transcript	0.475178	4.492594667	-3.241008956	0.002770202	0.114040771
ENSMUST00000181920.1	ENSMUSG00000097125.1	Gm26885	transcript	3.047677	0.416277	2.872094256	0.010957627	0.153833734
ENSMUST00000181931.2	ENSMUSG00000097141.2	RP24-192J22.1	transcript	1.691915	1.707019667	-0.012822589	0.03074764	0.208537947
ENSMUST00000182250.1	ENSMUSG00000097994.1	RP23-392K24.4	transcript	5.768690333	4.363410667	0.40278756	0.02336362	0.191463569
ENSMUST00000182520.1	ENSMUSG00000097971.3	RP23-81C12.1	transcript	10.61565667	929.148519	-6.4516437	0.001052597	0.098264268
ENSMUST00000182756.7	ENSMUSG00000097589.9	Dleu2	transcript	0.70333	2.869795	-2.028674023	0.029921932	0.207024942
ENSMUST00000184161.1	ENSMUSG00000098434.1	RP23-279M5.1	transcript	2.150748333	0.054722667	5.296556374	0.029373907	0.205926339
ENSMUST00000186169.1	ENSMUSG00000100779.1	RP23-193A16.7	transcript	2.962493333	0.320606667	3.207935577	0.006642488	0.13241571
ENSMUST00000186431.6	ENSMUSG00000072761.10	RP23-15O6.1	transcript	1.841031333	4.651723667	-1.337251216	0.037993246	0.225287234
ENSMUST00000186844.1	ENSMUSG00000100113.1	RP23-231M6.2	transcript	3.708529333	0.868430333	2.094365157	0.028854321	0.204801664
ENSMUST00000189909.6	ENSMUSG00000074578.13	Zfas1	transcript	17.50437767	20.511224	-0.228697816	0.00442062	0.123846277
ENSMUST00000190415.1	ENSMUSG00000060149.6	RP23-7F9.1	transcript	1.724118667	6.583333	-1.9329591	0.000133871	0.079775635
ENSMUST00000191688.1	ENSMUSG00000102856.1	RP23-122P5.3	transcript	7.090526333	1.601902	2.146106833	0.020611522	0.183646825
ENSMUST00000193139.1	ENSMUSG00000104347.1	RP23-89L15.6	transcript	4.809669333	1.385885333	1.795129816	0.032446665	0.212723644
ENSMUST00000193524.1	ENSMUSG00000103907.1	RP24-242E11.1	transcript	2.480914667	0.034202333	6.180633552	5.96E-05	0.07271041
ENSMUST00000194104.1	ENSMUSG00000103103.1	RP23-250G8.13	transcript	1.460397667	3.665437	-1.32762394	0.036002933	0.220606574
ENSMUST00000194178.1	ENSMUSG00000103364.1	RP23-87D8.4	transcript	2.50958	0.547684667	2.196028541	0.00778079	0.138754706
ENSMUST00000194586.1	ENSMUSG00000102841.1	RP23-288J11.3	transcript	2.539686667	0.752485	1.754915787	0.015086459	0.166389322
ENSMUST00000195382.1	ENSMUSG00000103313.1	RP24-88F2.3	transcript	10.604512	0.526758667	4.331392276	0.001137897	0.098264268
ENSMUST00000195714.1	ENSMUSG00000103041.1	RP24-372I24.4	transcript	6.740530333	3.705367	0.863245663	0.029037191	0.20503718
ENSMUST00000196513.1	ENSMUSG00000106149.1	RP23-167C5.1	transcript	2.589795333	0.986555333	1.392366214	0.045439584	0.240784692
ENSMUST00000198374.1	ENSMUSG00000106022.1	RP24-277J22.3	transcript	5.007474333	1.417054	1.821188385	0.00634685	0.131629591
ENSMUST00000198527.1	ENSMUSG00000048106.5	RP23-105K2.3	transcript	1.175240667	4.946705333	-2.07351174	0.00070165	0.098264268
ENSMUST00000198540.1	ENSMUSG00000105572.1	RP23-235E15.5	transcript	4.079399333	2.691902333	0.599730672	0.025376625	0.19696661
ENSMUST00000200120.1	ENSMUSG00000105842.1	RP24-500I24.3	transcript	2.346013333	1.863304333	0.332347884	0.02136741	0.185394025
ENSMUST00000202542.1	ENSMUSG00000106874.1	RP23-148L8.3	transcript	167.2874373	3.457523667	5.596446172	0.003888676	0.117746446
ENSMUST00000202826.1	ENSMUSG00000106847.1	Peg13	transcript	9.904774	18.69005667	-0.916074981	0.045626811	0.241160276
ENSMUST00000203963.1	ENSMUSG00000107742.1	RP23-89F9.2	transcript	0.311512	2.421471667	-2.958524478	0.04961726	0.247781888
ENSMUST00000204572.1	ENSMUSG00000108238.1	RP23-434H14.7	transcript	2.991495333	0.910083667	1.716795725	0.006979681	0.135500983
ENSMUST00000205735.1	ENSMUSG00000108436.1	RP23-137A24.6	transcript	2.435809667	0.160436667	3.924325604	0.017633858	0.17605797
ENSMUST00000205869.1	ENSMUSG00000108486.1	RP23-338G5.4	transcript	4.309074	2.237634667	0.945403364	0.043296217	0.236302047
ENSMUST00000206155.1	ENSMUSG00000108414.1	Snhg1	transcript	24.971922	24.67299933	0.017373759	0.012946598	0.160490041
ENSMUST00000206417.1	ENSMUSG00000108701.1	RP23-26J4.3	transcript	2.450111333	0.796791667	1.620572843	0.025860759	0.198807498
ENSMUST00000206519.1	ENSMUSG00000108414.1	Snhg1	transcript	6.045797333	4.673810333	0.371333428	0.039575575	0.227646171
ENSMUST00000208795.1	ENSMUSG00000109399.1	RP23-78N8.9	transcript	1.528856333	1.040589333	0.555052019	0.018497899	0.178197605
ENSMUST00000210111.1	ENSMUSG00000109719.1	RP24-247M18.5	transcript	2.996363	0.903012	1.730395348	0.012237101	0.158571414
ENSMUST00000211992.1	ENSMUSG00000110588.1	RP23-98C9.5	transcript	1.827390333	0.060813667	4.909245441	0.000385703	0.0863731
ENSMUST00000214845.1	ENSMUSG00000110834.1	CAAA01180111.2	transcript	2.179326667	6.403471333	-1.554971742	0.027481205	0.202715415
ENSMUST00000215131.1	ENSMUSG00000111264.1	RP24-282C4.9	transcript	7.233163333	2.797448333	1.370515244	0.025393526	0.19696661
ENSMUST00000217874.1	ENSMUSG00000112639.1	RP24-310D17.9	transcript	1.285531	3.740665333	-1.540930497	0.008582523	0.142111417
ENSMUST00000220651.1	ENSMUSG00000113776.1	RP23-453O8.7	transcript	2.212760333	0.908107667	1.284911939	0.010774356	0.153833734
ENSMUST00000220784.1	ENSMUSG00000113019.1	RP23-95L9.3	transcript	0.065945333	2.501353333	-5.245294482	0.001455434	0.099649322
ENSMUST00000221506.1	ENSMUSG00000113204.1	RP23-95L9.5	transcript	0.197997	4.233990333	-4.418467499	0.018670909	0.178304763
ENSMUST00000221927.1	ENSMUSG00000113185.1	RP24-447D15.3	transcript	3.640445	0.425771	3.095965219	0.011741816	0.157454622
ENSMUST00000223275.1	ENSMUSG00000113998.1	RP24-114C10.2	transcript	2.271579333	0.154448	3.878502597	0.003407696	0.117592053
ENSMUST00000230091.1	ENSMUSG00000044471.12	Lncpint	transcript	5.958909667	2.791224	1.09415047	0.048225529	0.24505798
ENSMUST00000230913.1	ENSMUSG00000116305.1	RP23-463E8.3	transcript	1.574128333	4.211758	-1.41986938	0.001996691	0.106598353
ENSMUST00000231355	ENSMUSG00000116802	AC129328.1	transcript	2.773731333	6.751219667	-1.283320108	0.025336285	0.196884938
LNC_000003	XLOC_000004	.	transcript	2.783567333	0.289585	3.264876201	0.016485716	0.172047633
LNC_000030	XLOC_001695	.	transcript	18.79051367	35.592243	-0.921558348	0.021200242	0.185024867
LNC_000047	XLOC_002380	.	transcript	9.647831	1.017807333	3.244740145	0.003664605	0.117746446
LNC_000094	XLOC_004796	.	transcript	0.304911667	2.113750333	-2.793341725	0.022824856	0.190230132
LNC_000185	XLOC_011195	.	transcript	0.490987	2.380974333	-2.277795337	0.012173947	0.158571414
LNC_000247	XLOC_013458	.	transcript	4.273739	0.207099333	4.36710399	0.033924903	0.215936308
LNC_000255	XLOC_013458	.	transcript	2.119383	0.110995	4.255077731	0.004372668	0.123271722
LNC_000360	XLOC_019244	.	transcript	3.408091	1.528093	1.157231509	0.028397113	0.204129775
LNC_000382	XLOC_020028	.	transcript	16.134625	27.19744667	-0.753311168	0.041732512	0.231895665
LNC_000403	XLOC_021119	.	transcript	2.768351	5.089707333	-0.878555827	0.015893501	0.169977265
LNC_000593	XLOC_030947	.	transcript	6.341712	0.050293	6.978370937	0.005077027	0.125595565
LNC_000598	XLOC_031341	.	transcript	20.71453133	36.04267233	-0.799062802	0.028294425	0.204044726
LNC_000628	XLOC_033880	.	transcript	2.693966667	4.948307333	-0.877203107	0.026834841	0.201642653
LNC_000676	XLOC_035471	.	transcript	3.208852333	10.46888467	-1.705978443	0.004762077	0.124734376
LNC_000761	XLOC_039391	.	transcript	7.116350667	11.01887333	-0.63076721	0.011436012	0.155801284
LNC_000762	XLOC_039391	.	transcript	32.08367833	45.921758	-0.51733832	0.048260164	0.245088181
LNC_000810	XLOC_042463	.	transcript	0.665455667	2.682047667	-2.010920417	0.030478737	0.207857838
LNC_000872	XLOC_044979	.	transcript	20.49556567	0.067257	8.251411664	0.011847117	0.157629392
LNC_000875	XLOC_045145	.	transcript	3.355568	0.206074667	4.025317927	0.01107775	0.154114236
LNC_000885	XLOC_045312	.	transcript	2.085237	5.729833333	-1.458281811	0.001789455	0.10317437
LNC_000886	XLOC_045312	.	transcript	2.058982333	0	Inf	0.029979917	0.207191306
LNC_000978	XLOC_050043	.	transcript	2.506845333	5.198590667	-1.052247575	0.002113318	0.108816177
LNC_001081	XLOC_055154	.	transcript	1.159053667	3.048243	-1.395030548	0.029016875	0.20501418
LNC_001223	XLOC_058304	.	transcript	2.039703	0.154378667	3.72381379	0.015223712	0.16693318
LNC_001247	XLOC_058775	.	transcript	13.906225	0.978379333	3.829193098	0.002696346	0.11325849
LNC_001268	XLOC_060443	.	transcript	1.392065667	3.378725667	-1.279251949	0.041300566	0.230916674
LNC_001349	XLOC_063352	.	transcript	15.26999767	19.24328733	-0.333655434	0.041184156	0.230760943
LNC_001417	XLOC_064689	.	transcript	2.024955333	0.097851667	4.371149851	0.033519604	0.21479704
LNC_001422	XLOC_064812	.	transcript	4.185104	0.224352333	4.221425381	0.036798935	0.222224465
LNC_001424	XLOC_064812	.	transcript	1.940049667	0.029963333	6.016751648	0.012806744	0.160330357
LNC_001436	XLOC_064863	.	transcript	4.298148667	0.005752667	9.545268792	0.018937551	0.179039297
LNC_001442	XLOC_064882	.	transcript	4.450178667	0.203007667	4.454257141	0.011996953	0.158571414
LNC_001493	XLOC_066234	.	transcript	13.266057	26.55373767	-1.001175317	0.006978743	0.135500983
LNC_001577	XLOC_072045	.	transcript	0.664140333	2.657936667	-2.000746707	0.019933746	0.181337322
LNC_001581	XLOC_072115	.	transcript	19.73377867	2.185686667	3.174508732	0.02326435	0.191463569
LNC_001763	XLOC_077597	.	transcript	5.299937	10.038834	-0.921544596	0.02202752	0.187316153
LNC_001811	XLOC_082590	.	transcript	0.858308667	2.857341333	-1.735104918	0.028774505	0.204634999
LNC_001848	XLOC_083523	.	transcript	2.695173	0.813841667	1.727557831	0.024388762	0.194207957
LNC_001981	XLOC_090713	.	transcript	3.786263	2.687613333	0.494449034	0.042632596	0.234401216
LNC_001983	XLOC_090793	.	transcript	4.127979667	2.083414333	0.986486084	0.01175846	0.157554146
LNC_002099	XLOC_097036	.	transcript	27.348635	1.310488333	4.383292413	0.027497791	0.202750219
LNC_002132	XLOC_099331	.	transcript	19.20869567	1.307347667	3.877044801	0.018092913	0.177405076
LNC_002159	XLOC_100613	.	transcript	2.599258	0.337775	2.943965384	0.003946834	0.118502143
LNC_002216	XLOC_105124	.	transcript	7.702288667	17.176379	-1.157066831	0.038243369	0.225338979
LNC_002223	XLOC_105671	.	transcript	0.662437333	2.987566667	-2.17311502	0.028110882	0.203321891
LNC_002255	XLOC_106422	.	transcript	15.09341333	3.676841667	2.037380147	0.049719529	0.247857726
LNC_002393	XLOC_115239	.	transcript	9.882804667	13.91445433	-0.493591902	0.013829406	0.164298728
LNC_002426	XLOC_116258	.	transcript	3.849068333	0.000515667	12.86578287	0.001166659	0.098264268
LNC_002524	XLOC_122608	.	transcript	3.149931333	7.037152	-1.159671296	0.00285757	0.115224928
LNC_002649	XLOC_129722	.	transcript	5.667340333	6.929553	-0.290090451	0.002695757	0.11325849
LNC_002770	XLOC_136640	.	transcript	29.65656367	52.63560333	-0.827687544	0.047387301	0.243522853
LNC_002788	XLOC_137000	.	transcript	0.424301333	3.307746	-2.962687338	0.014055103	0.165083792
LNC_002823	XLOC_138423	.	transcript	2.086754667	7.648085667	-1.873837686	0.018245184	0.177405076
LNC_002850	XLOC_139326	.	transcript	1.592692333	5.540562	-1.798564719	0.046452676	0.242207268
LNC_002911	XLOC_141655	.	transcript	1.287999	4.08198	-1.66413764	0.009298074	0.14546548
LNC_002915	XLOC_142226	.	transcript	3.408137333	6.426607	-0.91507378	0.016591551	0.172294026
LNC_003102	XLOC_153193	.	transcript	3.761388667	0	Inf	0.002495393	0.11325849
LNC_003174	XLOC_155832	.	transcript	1.863234667	0.206440667	3.174010287	0.048382777	0.245301392
LNC_003177	XLOC_155832	.	transcript	9.200112	0.552305667	4.05811259	0.022840261	0.190230132
LNC_003273	XLOC_161103	.	transcript	4.939083333	1.117961667	2.143372589	0.02426205	0.193654773
LNC_003377	XLOC_163188	.	transcript	13.433613	2.953299667	2.185447716	0.018824027	0.178398031
LNC_003482	XLOC_169750	.	transcript	1.503010667	0	Inf	0.018820738	0.178398031
LNC_003498	XLOC_170615	.	transcript	3.739124333	0.752465667	2.313002783	0.021458787	0.185903612
LNC_003610	XLOC_177398	.	transcript	2.645771667	4.252867333	-0.684747291	0.014197337	0.165312312
LNC_003729	XLOC_182069	.	transcript	5.430138333	2.789025333	0.961227913	0.045265442	0.240683104
LNC_003823	XLOC_184680	.	transcript	1.482311	3.626948	-1.290907894	0.004637685	0.124578334
LNC_003875	XLOC_186056	.	transcript	33.88688333	47.18073133	-0.477470827	0.02799866	0.203321891
LNC_003915	XLOC_187883	.	transcript	2.647777333	0.603101	2.13431027	0.040840059	0.230115952
LNC_004098	XLOC_194978	.	transcript	6.984069	0.275620667	4.663311839	0.026734723	0.20134045
LNC_004100	XLOC_194978	.	transcript	226.6925123	8.696012667	4.704238888	0.049826015	0.248044174
LNC_004157	XLOC_198480	.	transcript	2.226777667	6.503616	-1.546284558	0.012200232	0.158571414
LNC_004222	XLOC_200582	.	transcript	4.894193333	3.310769333	0.563904593	0.005862092	0.13116362
LNC_004242	XLOC_201258	.	transcript	2.398207	0.636700667	1.91326901	0.041298702	0.230916674
LNC_004466	XLOC_211776	.	transcript	1.828049667	5.916109333	-1.694343447	0.000386866	0.0863731
LNC_004476	XLOC_211914	.	transcript	2.227171333	0.136399667	4.029300523	0.00716918	0.136149067
LNC_004540	XLOC_214210	.	transcript	5.270187667	2.211043333	1.253127036	0.00147034	0.099649322
LNC_004547	XLOC_214317	.	transcript	30.80615267	13.65852333	1.173417	0.015567366	0.168914886
LNC_004582	XLOC_215137	.	transcript	1.760112	3.700467333	-1.072040247	0.004836101	0.124883892
LNC_004745	XLOC_224808	.	transcript	3.699423667	0.107744	5.101621094	0.000799014	0.098264268
LNC_004930	XLOC_236442	.	transcript	1.524561	4.161626667	-1.448753673	0.042182759	0.233298724
LNC_004931	XLOC_236448	.	transcript	1.414497667	3.119085667	-1.14083338	0.020866341	0.184273485
LNC_005001	XLOC_239189	.	transcript	1.231870333	3.763487	-1.611219582	0.002282854	0.111277961
LNC_005028	XLOC_240729	.	transcript	3.816321667	0.572318	2.73729389	0.034710592	0.217613567
LNC_005086	XLOC_245283	.	transcript	8.193831667	11.511	-0.490403011	0.038595735	0.226043719
LNC_005116	XLOC_246589	.	transcript	12.43482933	12.31949767	0.013443276	0.016108962	0.170723018
LNC_005171	XLOC_251143	.	transcript	1.716922	0	Inf	0.000365047	0.0863731
LNC_005551	XLOC_267865	.	transcript	7.225603333	14.735043	-1.028061309	0.048392681	0.245301392
LNC_005607	XLOC_272282	.	transcript	1.760538333	0.064779667	4.764331785	0.001909732	0.105582562
LNC_005622	XLOC_273034	.	transcript	2.576505	2.34318	0.136947608	0.031483204	0.20956034
LNC_005630	XLOC_273291	.	transcript	2.279167667	6.435188667	-1.497475386	0.044563869	0.239747811
LNC_005732	XLOC_276500	.	transcript	3.412468333	1.36855	1.318167514	0.004868454	0.124883892
LNC_005758	XLOC_277856	.	transcript	7.916562	0.020127	8.619598074	0.000566483	0.092979946
LNC_005782	XLOC_278194	.	transcript	1.323088333	3.992117667	-1.593244861	0.031800892	0.210436819
LNC_005855	XLOC_282516	.	transcript	10.17188667	0.045355667	7.809088768	0.003169208	0.116161293
LNC_005856	XLOC_282518	.	transcript	56.93950333	0.010128	12.45686488	0.001454691	0.099649322
LNC_005986	XLOC_286296	.	transcript	6.144239	8.901681667	-0.534843574	0.03203811	0.211439586
LNC_006120	XLOC_293101	.	transcript	1.838151	0.087419	4.3941646	0.017493415	0.17559195
LNC_006141	XLOC_293830	.	transcript	2.091992667	3.717912667	-0.829615088	0.001215688	0.098264268
LNC_006229	XLOC_297808	.	transcript	6.937082	0.470138333	3.883171716	0.034918111	0.218273327
LNC_006405	XLOC_304910	.	transcript	1.857821333	0.05651	5.038961765	0.004524009	0.123926315
LNC_006406	XLOC_304910	.	transcript	2.275612	0.045956	5.629857552	0.03625514	0.220863012
LNC_006414	XLOC_306135	.	transcript	2.442239333	1.208467333	1.015026112	0.026562752	0.200884485
LNC_006468	XLOC_307219	.	transcript	3.447295667	4.525349667	-0.392564231	0.024557517	0.194321733
LNC_006592	XLOC_312442	.	transcript	3.369799667	7.28392	-1.112052251	0.041119372	0.230760943
LNC_006778	XLOC_319719	.	transcript	1.330847667	3.209302667	-1.26991441	0.005952528	0.131386281
LNC_006793	XLOC_320782	.	transcript	2.007864667	5.822519	-1.53598141	0.04015342	0.228889233
LNC_006818	XLOC_321723	.	transcript	5.412588	4.929351333	0.134920765	0.009378286	0.145767744
LNC_006956	XLOC_329813	.	transcript	0.874546667	2.773790333	-1.665251466	0.025598585	0.197795669
LNC_006969	XLOC_330144	.	transcript	21.384302	34.77742267	-0.701598902	0.046546828	0.24233705
LNC_006973	XLOC_330214	.	transcript	1.269309667	4.655312	-1.874833782	0.00263467	0.11325849
LNC_007079	XLOC_336556	.	transcript	1.647734667	3.496040667	-1.085238021	0.005863409	0.13116362
LNC_007266	XLOC_346325	.	transcript	49.922238	1.478788	5.077195465	0.014204267	0.165312312
LNC_007289	XLOC_347500	.	transcript	3.059466333	0.684287333	2.160605876	0.002128496	0.109198862
LNC_007304	XLOC_348189	.	transcript	1.798463333	5.011543	-1.478490116	0.030326834	0.207857838
LNC_007391	XLOC_353186	.	transcript	36.00560433	62.566817	-0.797176229	0.010651277	0.153660081
LNC_007398	XLOC_353439	.	transcript	1.077042	3.507744	-1.703468952	0.031735693	0.210323899
LNC_007463	XLOC_356528	.	transcript	0.797511667	3.920210333	-2.297353533	0.015107371	0.166512469
LNC_007471	XLOC_356611	.	transcript	2.162324333	0.379139	2.511784162	0.003585704	0.117746446
LNC_007595	XLOC_362274	.	transcript	1.193199333	3.709760333	-1.636490909	0.045355097	0.240784692
LNC_007617	XLOC_362793	.	transcript	0.791688	2.778796667	-1.811456383	0.018083768	0.177405076
LNC_007694	XLOC_365819	.	transcript	1.653087	4.046605333	-1.291549495	0.037147226	0.223069311
LNC_007703	XLOC_366182	.	transcript	4.717203667	9.049974667	-0.939981863	0.010934358	0.153833734
LNC_007751	XLOC_369307	.	transcript	1.243091	2.763761333	-1.152701124	0.027965813	0.203321891
LNC_007804	XLOC_373665	.	transcript	3.060646333	5.461749333	-0.835526756	0.024161756	0.193418157
LNC_007878	XLOC_379250	.	transcript	33.20741267	51.873268	-0.643485941	0.022096606	0.187522478
LNC_007897	XLOC_381045	.	transcript	2.080330667	4.313475	-1.052037733	0.027670035	0.203209453
