# Supplementary material for: Whole transcriptome analysis of the differential RNA profiles and associated competing endogenous RNA networks in LPS-induced acute lung injury (ALI)
Source: PLoS One. 2021 May 7;16(5):e0251359. doi: 10.1371/journal.pone.0251359 (PMC8104378; doi:10.1371/journal.pone.0251359)
Supplement: S2 Table — (XLS) [file pone.0251359.s009.xls]

transcript_id	gene_id	gene_name	feature_id	ALI_FPKM	NC_FPKM	log2.foldchange.	pvalue	qvalue
ENSMUST00000000001	ENSMUSG00000000001	Gnai3	transcript	100.2602133	64.31518167	0.640517976	0.150437818	0.401888927
ENSMUST00000000058	ENSMUSG00000000058	Cav2	transcript	101.2939477	217.5648753	-1.102897685	0.665875504	0.838908293
ENSMUST00000000080	ENSMUSG00000000078	Klf6	transcript	204.087255	90.27766167	1.176745135	0.004476368	0.123926315
ENSMUST00000000087	ENSMUSG00000000085	Scmh1	transcript	3.146414	2.95767	0.089247417	0.00078001	0.098264268
ENSMUST00000000090	ENSMUSG00000000088	Cox5a	transcript	39.83694467	58.67994067	-0.55876041	0.164394223	0.419118178
ENSMUST00000000095	ENSMUSG00000000093	Tbx2	transcript	9.651034333	33.20147133	-1.782491702	0.433374167	0.678000391
ENSMUST00000000096	ENSMUSG00000000094	Tbx4	transcript	3.714418	4.216445333	-0.182891073	0.342155958	0.601563485
ENSMUST00000000129	ENSMUSG00000000127	Fer	transcript	8.192082333	11.761635	-0.521786505	0.111812497	0.350239219
ENSMUST00000000137	ENSMUSG00000020152	Actr2	transcript	129.760933	101.619026	0.352685557	0.325956278	0.588519904
ENSMUST00000000153	ENSMUSG00000000149	Gna12	transcript	14.77945067	27.17210467	-0.878533669	0.161389676	0.414925692
ENSMUST00000000161	ENSMUSG00000000157	Itgb2l	transcript	14.48658267	2.467707667	2.553473905	0.736401047	0.875967386
ENSMUST00000000163	ENSMUSG00000000159	Igsf5	transcript	8.619435333	5.638086	0.612387876	0.765957635	0.890487273
ENSMUST00000000175	ENSMUSG00000000171	Sdhd	transcript	35.60752333	54.26136667	-0.607743292	0.630015265	0.819115737
ENSMUST00000000186	ENSMUSG00000000182	Fgf23	transcript	7.086217667	0.027227667	8.023798618	0.064707226	0.276702734
ENSMUST00000000188	ENSMUSG00000000184	Ccnd2	transcript	46.770194	30.673704	0.608587023	0.815597619	0.914102848
ENSMUST00000000193	ENSMUSG00000035385	Ccl2	transcript	235.7360307	2.149283333	6.77717279	0.049171127	0.246925203
ENSMUST00000000194	ENSMUSG00000035352	Ccl12	transcript	35.65678133	3.579951333	3.316164599	0.044883799	0.240014457
ENSMUST00000000208	ENSMUSG00000000204	Slfn4	transcript	118.2392807	7.942399333	3.895990688	0.72859073	0.871533681
ENSMUST00000000221	ENSMUSG00000000216	Scnn1g	transcript	27.79683433	41.789571	-0.588222359	0.600842409	0.802649902
ENSMUST00000000260	ENSMUSG00000000253	Gmpr	transcript	2.854573667	5.611835333	-0.975197383	0.383722098	0.635778133
ENSMUST00000000285	ENSMUSG00000000276	Dgke	transcript	2.826538667	6.5152	-1.204773034	0.291596289	0.557270717
ENSMUST00000000287	ENSMUSG00000000278	Scpep1	transcript	12.70293167	22.643226	-0.833918025	0.458318745	0.698880096
ENSMUST00000000299	ENSMUSG00000000290	Itgb2	transcript	70.696607	53.82916733	0.393252867	0.131486713	0.379445778
ENSMUST00000000304	ENSMUSG00000000295	Hddc2	transcript	4.632529333	8.116479333	-0.809053957	0.958363345	0.980942668
ENSMUST00000000312	ENSMUSG00000000303	Cdh1	transcript	111.098859	50.877926	1.126732234	0.008739907	0.143019703
ENSMUST00000000326	ENSMUSG00000000317	Bcl6b	transcript	10.07022967	9.404530333	0.098668785	0.950399667	0.977227078
ENSMUST00000000329	ENSMUSG00000000320	Alox12	transcript	4.712557333	3.063213	0.621464482	0.382104616	0.634643519
ENSMUST00000000335	ENSMUSG00000000326	Comt	transcript	12.938219	29.26925733	-1.177747102	0.842195646	0.926278508
ENSMUST00000000342	ENSMUSG00000020676	Ccl11	transcript	54.14352033	4.154213333	3.704141482	0.95589782	0.979637574
ENSMUST00000000348	ENSMUSG00000000339	Rtca	transcript	10.26614233	13.135209	-0.355544988	0.066952751	0.28014225
ENSMUST00000000349	ENSMUSG00000000340	Dbt	transcript	5.280582333	10.260868	-0.958383837	0.533443828	0.755878949
ENSMUST00000000356	ENSMUSG00000000346	Dazap2	transcript	98.704534	97.64682767	0.015543182	0.638075072	0.823540464
ENSMUST00000000365	ENSMUSG00000000355	Mcts1	transcript	14.32468567	25.412381	-0.827028073	0.487266055	0.722734267
ENSMUST00000000369	ENSMUSG00000000359	Rem1	transcript	0.403916667	4.336540333	-3.424414946	0.084530247	0.3063607
ENSMUST00000000384	ENSMUSG00000000374	Trappc10	transcript	12.504021	15.977019	-0.353606148	0.008186338	0.140983261
ENSMUST00000000388	ENSMUSG00000000378	Ccm2	transcript	7.572391	13.56948567	-0.841545227	0.293033993	0.558140158
ENSMUST00000000395	ENSMUSG00000000385	Tmprss2	transcript	9.193944	18.10477	-0.977614065	0.407191746	0.65540454
ENSMUST00000000412	ENSMUSG00000000402	Egfl6	transcript	18.124217	28.07052033	-0.631137137	0.92128592	0.963352225
ENSMUST00000000449	ENSMUSG00000000439	Mkrn2	transcript	2.443539333	6.445365667	-1.399289882	0.174987906	0.430518872
ENSMUST00000000450	ENSMUSG00000000440	Pparg	transcript	2.461815	1.852772	0.410036995	0.543953244	0.763532033
ENSMUST00000000451	ENSMUSG00000000441	Raf1	transcript	21.530266	30.375077	-0.496521922	0.606925406	0.806213641
ENSMUST00000000466	ENSMUSG00000028494	Plin2	transcript	105.8674227	62.21609233	0.766899024	0.007061164	0.135841466
ENSMUST00000000476	ENSMUSG00000029231	Pdgfra	transcript	22.58595267	0.522016	5.43518793	0.712703277	0.864379153
ENSMUST00000000500	ENSMUSG00000000489	Pdgfb	transcript	17.74200133	23.807707	-0.424259919	0.48111117	0.719099145
ENSMUST00000000505	ENSMUSG00000029730	Mcm7	transcript	2.357285667	10.433962	-2.146088578	0.166052844	0.42083471
ENSMUST00000000514	ENSMUSG00000026315	Serpinb8	transcript	0.258722	1.742107333	-2.751358871	0.568513154	0.781311135
ENSMUST00000000542	ENSMUSG00000000530	Acvrl1	transcript	33.57876433	30.25190867	0.150522973	0.340554635	0.600478417
ENSMUST00000000543	ENSMUSG00000000531	Grasp	transcript	3.236119333	10.957143	-1.759534961	0.096918024	0.32735222
ENSMUST00000000544	ENSMUSG00000000532	Acvr1b	transcript	31.91958667	18.373544	0.796812041	0.993069335	0.996627887
ENSMUST00000000574	ENSMUSG00000000562	Adora3	transcript	8.441996667	1.38748	2.605117284	0.020046667	0.181865967
ENSMUST00000000590	ENSMUSG00000032050	Rdx	transcript	41.91689567	97.53855367	-1.218440704	0.062099955	0.271898342
ENSMUST00000000594	ENSMUSG00000000581	C1d	transcript	12.34654033	15.40284867	-0.319090358	0.502547108	0.734432403
ENSMUST00000000608	ENSMUSG00000000594	Gm2a	transcript	20.16859267	31.90007233	-0.661449277	0.448108744	0.690292924
ENSMUST00000000619	ENSMUSG00000000605	Clcn4	transcript	14.72447067	22.98794867	-0.642661961	0.568477601	0.781311135
ENSMUST00000000642	ENSMUSG00000000628	Hk2	transcript	51.37034833	7.062685333	2.86264713	0.022451118	0.189006961
ENSMUST00000000696	ENSMUSG00000000682	Cd52	transcript	210.4627533	178.314392	0.239141785	0.052699841	0.254257011
ENSMUST00000000724	ENSMUSG00000000708	Kat2b	transcript	19.864586	28.64271833	-0.527969692	0.209302676	0.469193928
ENSMUST00000000727	ENSMUSG00000000711	Rab5b	transcript	28.662388	55.608706	-0.956151954	0.145511373	0.395686893
ENSMUST00000000756	ENSMUSG00000000740	Rpl13	transcript	504.4953207	633.329366	-0.328115087	0.040434721	0.229403827
ENSMUST00000000759	ENSMUSG00000000743	Chmp1a	transcript	23.18920167	35.615341	-0.61904565	0.138475546	0.387346443
ENSMUST00000000767	ENSMUSG00000000751	Rpa1	transcript	5.133972333	3.329611	0.624721885	0.591022179	0.796044064
ENSMUST00000000769	ENSMUSG00000000753	Serpinf1	transcript	3.928056333	7.094894667	-0.852965646	0.980491543	0.991401369
ENSMUST00000000776	ENSMUSG00000000759	Tubgcp3	transcript	9.468761	12.86363767	-0.442051111	0.106249269	0.34177415
ENSMUST00000000793	ENSMUSG00000000776	Polr3d	transcript	2.179056667	1.327256333	0.715256689	0.263704557	0.530682906
ENSMUST00000000804	ENSMUSG00000000787	Ddx3x	transcript	408.690582	206.690979	0.983533574	0.076762002	0.295294313
ENSMUST00000000828	ENSMUSG00000000811	Txnrd3	transcript	4.589628667	8.131799333	-0.82519718	0.164626028	0.419200281
ENSMUST00000000844	ENSMUSG00000000827	Tpd52l2	transcript	4.040170333	5.887113333	-0.543144283	0.710655409	0.863624769
ENSMUST00000000896	ENSMUSG00000000876	Pxmp4	transcript	3.041558	9.017291	-1.567883565	0.053201462	0.2556619
ENSMUST00000000924	ENSMUSG00000000901	Mmp11	transcript	0.918072333	5.573296333	-2.601851133	0.49356926	0.727598347
ENSMUST00000000925	ENSMUSG00000000902	Smarcb1	transcript	2.071093667	2.433781333	-0.232806751	0.004746627	0.124734376
ENSMUST00000000939	ENSMUSG00000000915	Hip1r	transcript	13.311154	11.669361	0.189910087	0.194542289	0.452881424
ENSMUST00000000940	ENSMUSG00000000916	Nsun5	transcript	1.535100667	3.766709333	-1.294971443	0.007743762	0.138754706
ENSMUST00000000984	ENSMUSG00000000958	Slc7a7	transcript	1.113390333	1.227053	-0.140238102	0.45163884	0.693070315
ENSMUST00000000985	ENSMUSG00000000959	Oxa1l	transcript	3.436939333	9.288447333	-1.434313068	0.745433584	0.8807579
ENSMUST00000001008	ENSMUSG00000000982	Ccl3	transcript	307.2719627	1.151545333	8.059801115	0.002949353	0.116161293
ENSMUST00000001027	ENSMUSG00000063558	Aox1	transcript	7.150473333	11.33879067	-0.665156128	0.08643655	0.310197864
ENSMUST00000001040	ENSMUSG00000001014	Icam4	transcript	2.986382333	0.378560667	2.979802455	0.069608165	0.285056776
ENSMUST00000001042	ENSMUSG00000001016	Ilf2	transcript	16.11376133	26.14869033	-0.698445398	0.009826245	0.149064142
ENSMUST00000001043	ENSMUSG00000001017	Chtop	transcript	1.128819	3.082631333	-1.449348185	0.573587498	0.784561155
ENSMUST00000001046	ENSMUSG00000001020	S100a4	transcript	86.94773133	101.0104267	-0.216283931	0.512173218	0.741476959
ENSMUST00000001051	ENSMUSG00000001025	S100a6	transcript	422.1299033	293.7881673	0.522910741	0.43719754	0.680988582
ENSMUST00000001055	ENSMUSG00000001029	Icam2	transcript	45.127164	72.06668	-0.675336268	0.875766441	0.942047215
ENSMUST00000001059	ENSMUSG00000020715	Ern1	transcript	3.898644333	7.482584	-0.940564023	0.770994736	0.892844746
ENSMUST00000001063	ENSMUSG00000001036	Epn2	transcript	1.248246333	2.731765	-1.129930712	0.335005786	0.596216722
ENSMUST00000001079	ENSMUSG00000001052	Sec24b	transcript	7.965942	6.272191333	0.344875406	0.078609186	0.297710024
ENSMUST00000001080	ENSMUSG00000001053	N4bp3	transcript	1.594372	11.77888067	-2.885142264	0.019026676	0.179487429
ENSMUST00000001081	ENSMUSG00000001054	Rmnd5b	transcript	3.332943333	11.706431	-1.812432607	0.386666138	0.638522676
ENSMUST00000001092	ENSMUSG00000001065	Zfp276	transcript	2.872404	6.656589333	-1.21252449	0.17121243	0.425491134
ENSMUST00000001109	ENSMUSG00000001082	Mfsd10	transcript	1.395171	1.977375	-0.50314454	0.111991054	0.350541438
ENSMUST00000001125	ENSMUSG00000001098	Kctd10	transcript	6.585697	5.068282333	0.377839243	0.731416047	0.873066134
ENSMUST00000001127	ENSMUSG00000001100	Poldip2	transcript	8.489582	18.521883	-1.125465349	0.127610843	0.374318662
ENSMUST00000001147	ENSMUSG00000001119	Col6a1	transcript	47.977539	74.80606067	-0.640796003	0.869697778	0.939423169
ENSMUST00000001148	ENSMUSG00000001120	Pcbp3	transcript	1.084072333	2.713042	-1.32345036	0.922615695	0.963989471
ENSMUST00000001155	ENSMUSG00000001127	Araf	transcript	5.238199667	7.565807667	-0.530423049	0.02638236	0.200318326
ENSMUST00000001156	ENSMUSG00000001128	Cfp	transcript	27.68948833	14.691989	0.914308674	0.940160235	0.971580992
ENSMUST00000001166	ENSMUSG00000001138	Cnnm3	transcript	1.005492	3.887874333	-1.951079985	0.365082904	0.621346517
ENSMUST00000001172	ENSMUSG00000079610	Ankrd39	transcript	1.110488667	2.943664	-1.406418337	0.73267119	0.873573047
ENSMUST00000001179	ENSMUSG00000001151	Pcnt	transcript	10.181398	14.169684	-0.476871915	0.139648985	0.388434265
ENSMUST00000001181	ENSMUSG00000020241	Col6a2	transcript	19.289871	23.204546	-0.266563976	0.083057536	0.304105219
ENSMUST00000001184	ENSMUSG00000001156	Mxd1	transcript	149.3306353	15.57153467	3.261527124	0.418224492	0.664751269
ENSMUST00000001185	ENSMUSG00000001157	Gmcl1	transcript	3.303440667	7.848106333	-1.248375156	0.829215072	0.91959171
ENSMUST00000001186	ENSMUSG00000001158	Snrnp27	transcript	23.07273633	36.92801467	-0.67852659	0.349594594	0.608920241
ENSMUST00000001187	ENSMUSG00000029994	Anxa4	transcript	74.61727433	89.43585467	-0.26134366	0.075532321	0.293573254
ENSMUST00000001226	ENSMUSG00000022436	Sh3bp1	transcript	1.847034333	3.960148667	-1.100343907	0.006389293	0.131629591
ENSMUST00000001240	ENSMUSG00000001211	Agpat3	transcript	2.032693333	3.975016	-0.967568091	0.485837301	0.721805762
ENSMUST00000001242	ENSMUSG00000053329	D10Jhu81e	transcript	2.533819	11.119799	-2.133745334	0.199632855	0.458342656
ENSMUST00000001253	ENSMUSG00000020651	Slc26a4	transcript	40.60459033	4.473865667	3.182048989	0.912079173	0.958800219
ENSMUST00000001256	ENSMUSG00000001227	Sema6b	transcript	2.370199	0.635547333	1.898936711	0.997929458	0.998795446
ENSMUST00000001280	ENSMUSG00000001248	Gramd1a	transcript	48.82035967	12.956515	1.913805205	0.014122833	0.165235215
ENSMUST00000001304	ENSMUSG00000001270	Ckb	transcript	10.90518533	26.49178467	-1.280530748	0.311319322	0.57616502
ENSMUST00000001319	ENSMUSG00000001300	Efnb2	transcript	19.25602833	40.655908	-1.078154846	0.064217552	0.276103147
ENSMUST00000001326	ENSMUSG00000001280	Sp1	transcript	18.488682	26.167016	-0.50110703	0.171571924	0.425848423
ENSMUST00000001327	ENSMUSG00000001281	Itgb7	transcript	7.683454333	21.45987667	-1.481814815	0.919792561	0.962628851
ENSMUST00000001339	ENSMUSG00000001305	Rrp15	transcript	0.655095333	9.68569	-3.886078052	0.013294242	0.161621743
ENSMUST00000001384	ENSMUSG00000001349	Cnn1	transcript	5.353170667	12.03496167	-1.168765993	0.93594818	0.96939366
ENSMUST00000001402	ENSMUSG00000001366	Fbxo9	transcript	0	4.577841667	#NAME?	0.824729299	0.917025951
ENSMUST00000001412	ENSMUSG00000001376	Vps50	transcript	4.492258333	11.75770333	-1.388093482	0.187716409	0.444729874
ENSMUST00000001416	ENSMUSG00000001380	Hars	transcript	17.01428467	23.29549467	-0.453304468	0.079612986	0.299097102
ENSMUST00000001419	ENSMUSG00000001383	Zmat2	transcript	19.04646433	22.13259633	-0.216649491	0.011622565	0.156605203
ENSMUST00000001451	ENSMUSG00000001415	Smg5	transcript	6.483192333	13.27911567	-1.034382794	0.033102338	0.214139538
ENSMUST00000001452	ENSMUSG00000001416	Cct3	transcript	49.42692367	37.02107367	0.41695038	0.248572764	0.513434543
ENSMUST00000001455	ENSMUSG00000001419	Mef2d	transcript	4.097497333	3.117066667	0.394553999	0.016885458	0.173255957
ENSMUST00000001460	ENSMUSG00000001424	Snd1	transcript	29.145963	37.88891467	-0.378479744	0.272623131	0.539251419
ENSMUST00000001479	ENSMUSG00000001440	Kpnb1	transcript	22.23180433	41.969078	-0.916701727	0.018129267	0.177405076
ENSMUST00000001480	ENSMUSG00000001441	Npepps	transcript	9.171409333	10.95278167	-0.256081967	0.663128784	0.837852293
ENSMUST00000001485	ENSMUSG00000001445	Mrpl10	transcript	8.183677333	15.28101967	-0.900919646	0.180794555	0.436906077
ENSMUST00000001507	ENSMUSG00000001467	Cyp51	transcript	10.32424833	16.754824	-0.698539783	0.110846277	0.348521158
ENSMUST00000001513	ENSMUSG00000001473	Tubb6	transcript	77.24424367	9.868598333	2.968510332	0.781481526	0.897891782
ENSMUST00000001520	ENSMUSG00000031967	Afg3l1	transcript	5.228160667	7.894631667	-0.59456848	0.47149586	0.710630212
ENSMUST00000001536	ENSMUSG00000001496	Nkx2-1	transcript	3.374235667	10.60887867	-1.65263953	0.140390267	0.38934084
ENSMUST00000001544	ENSMUSG00000023186	Vwa5a	transcript	13.955305	23.396352	-0.745469944	0.46147605	0.702169702
ENSMUST00000001547	ENSMUSG00000001506	Col1a1	transcript	11.08880667	21.22561667	-0.936702352	0.135543929	0.384144104
ENSMUST00000001548	ENSMUSG00000001507	Itga3	transcript	26.91953733	31.48635033	-0.226072926	0.47818344	0.716511296
ENSMUST00000001562	ENSMUSG00000001521	Tulp3	transcript	2.106067	3.610278	-0.777558599	0.141832274	0.391321474
ENSMUST00000001565	ENSMUSG00000001524	Gtf2h4	transcript	1.376204	4.712084667	-1.77567112	0.024767807	0.195178374
ENSMUST00000001566	ENSMUSG00000001525	Tubb5	transcript	68.406475	129.0489757	-0.915713895	0.984841341	0.993241207
ENSMUST00000001569	ENSMUSG00000059714	Flot1	transcript	37.679455	35.450079	0.087989255	0.702987803	0.859526347
ENSMUST00000001583	ENSMUSG00000001542	Ell2	transcript	30.647705	9.258117333	1.726988292	0.711075041	0.863761427
ENSMUST00000001592	ENSMUSG00000001552	Jup	transcript	27.22339433	52.182494	-0.938718938	0.028271116	0.2039984
ENSMUST00000001595	ENSMUSG00000001555	Fkbp10	transcript	3.019468	7.171974333	-1.248075942	0.470972329	0.710032762
ENSMUST00000001620	ENSMUSG00000027680	Fxr1	transcript	4.823882	2.169401	1.152897866	0.083917567	0.305747006
ENSMUST00000001652	ENSMUSG00000021070	Bdkrb2	transcript	11.25662467	3.376916333	1.736995955	0.597786662	0.800484977
ENSMUST00000001672	ENSMUSG00000001627	Ifrd1	transcript	62.38052233	23.41175933	1.41386228	0.219279991	0.480217839
ENSMUST00000001675	ENSMUSG00000001630	Stk38l	transcript	8.837683667	7.709819333	0.196971239	0.04376246	0.236969213
ENSMUST00000001712	ENSMUSG00000020196	Cabin1	transcript	3.800259333	5.643702333	-0.570544025	0.097888571	0.328745499
ENSMUST00000001713	ENSMUSG00000001663	Gstt1	transcript	28.237997	53.96134333	-0.934288506	0.176665108	0.432837583
ENSMUST00000001715	ENSMUSG00000001665	Gstt3	transcript	5.378506667	12.057842	-1.164694159	0.470708267	0.709759932
ENSMUST00000001716	ENSMUSG00000001666	Ddt	transcript	7.014577333	17.145895	-1.289435132	0.082184095	0.303168597
ENSMUST00000001724	ENSMUSG00000001674	Ddx18	transcript	6.791465333	9.122248667	-0.425666612	0.028893895	0.204801664
ENSMUST00000001757	ENSMUSG00000001707	Eef1e1	transcript	4.951872667	4.602347	0.105604456	0.077751854	0.296432198
ENSMUST00000001780	ENSMUSG00000001729	Akt1	transcript	31.63116767	39.891351	-0.33472917	0.156115266	0.409262751
ENSMUST00000001790	ENSMUSG00000001739	Cldn15	transcript	0.987586	3.538453667	-1.841140738	0.089917954	0.316084498
ENSMUST00000001792	ENSMUSG00000001741	Il16	transcript	0.842498667	4.405442333	-2.386540574	0.95033396	0.977227078
ENSMUST00000001801	ENSMUSG00000001750	Tcirg1	transcript	7.399446	11.227018	-0.601485621	0.067735372	0.28157588
ENSMUST00000001802	ENSMUSG00000001751	Naglu	transcript	2.970305667	7.075303667	-1.252180666	0.445830182	0.688775149
ENSMUST00000001806	ENSMUSG00000001755	Coasy	transcript	2.388860333	2.938186667	-0.298603547	0.423052972	0.667934936
ENSMUST00000001809	ENSMUSG00000022283	Pabpc1	transcript	77.698756	53.83456667	0.529358689	0.037149727	0.223069311
ENSMUST00000001812	ENSMUSG00000001761	Smo	transcript	3.735077333	10.305953	-1.464267899	0.188095459	0.445257423
ENSMUST00000001818	ENSMUSG00000001767	Crnkl1	transcript	8.485954333	14.98422033	-0.820295199	0.0594066	0.266486859
ENSMUST00000001825	ENSMUSG00000001774	Chordc1	transcript	5.077037667	12.61305933	-1.312859379	0.082131894	0.303119741
ENSMUST00000001834	ENSMUSG00000001783	Rtcb	transcript	43.169515	64.29867033	-0.574776019	0.042822734	0.235023532
ENSMUST00000001836	ENSMUSG00000001785	Pwp1	transcript	23.69248133	11.15047433	1.087324218	0.171469198	0.425671923
ENSMUST00000001845	ENSMUSG00000001794	Capns1	transcript	1.014400667	3.62517	-1.837421052	0.589428498	0.795276928
ENSMUST00000001854	ENSMUSG00000030495	Slc7a10	transcript	2.938672333	6.438536667	-1.131568329	0.49035679	0.724738766
ENSMUST00000001884	ENSMUSG00000001829	Clpb	transcript	0.879073333	4.881950667	-2.47340229	0.147710098	0.398276408
ENSMUST00000001950	ENSMUSG00000025139	Tollip	transcript	23.898076	24.64635467	-0.044479806	0.243470146	0.507620695
ENSMUST00000001963	ENSMUSG00000020681	Ace	transcript	61.111094	117.470647	-0.942794095	0.065001967	0.277039798
ENSMUST00000001975	ENSMUSG00000001910	Nacc1	transcript	10.98209433	10.095313	0.121467567	0.04819419	0.24505798
ENSMUST00000001989	ENSMUSG00000001924	Uba1	transcript	39.29988	45.518481	-0.211927507	0.293052986	0.558140158
ENSMUST00000002008	ENSMUSG00000001943	Vsig2	transcript	6.670212	9.361125	-0.488949305	0.677819103	0.847529759
ENSMUST00000002011	ENSMUSG00000001946	Esam	transcript	122.6142577	81.14968133	0.595469412	0.487414893	0.722800756
ENSMUST00000002013	ENSMUSG00000001948	Spa17	transcript	5.094004667	7.337253667	-0.526439882	0.934761687	0.968968094
ENSMUST00000002029	ENSMUSG00000001964	Emd	transcript	19.46214667	14.67213933	0.407591603	0.864981119	0.937169434
ENSMUST00000002043	ENSMUSG00000078622	Ccdc47	transcript	18.241059	32.84096	-0.848306811	0.084842525	0.306891741
ENSMUST00000002044	ENSMUSG00000020700	Map3k3	transcript	33.11905667	38.43083533	-0.214602754	0.285440689	0.551574339
ENSMUST00000002048	ENSMUSG00000001983	Taco1	transcript	1.44369	6.069748333	-2.071875711	0.010795853	0.153833734
ENSMUST00000002064	ENSMUSG00000001999	Blvra	transcript	9.927355667	16.35949733	-0.720647035	0.548228891	0.766443729
ENSMUST00000002073	ENSMUSG00000002020	Ltbp2	transcript	3.355103333	8.902513	-1.407855437	0.421338367	0.666568091
ENSMUST00000002084	ENSMUSG00000031378	Abcd1	transcript	2.473296	6.984243667	-1.497668983	0.04150765	0.231434952
ENSMUST00000002090	ENSMUSG00000002014	Ssr4	transcript	10.74183667	16.081549	-0.582165686	0.267068761	0.533762602
ENSMUST00000002091	ENSMUSG00000002015	Bcap31	transcript	56.58011867	85.489403	-0.595450397	0.429289924	0.674017927
ENSMUST00000002095	ENSMUSG00000002028	Kmt2a	transcript	2.772067667	3.845737667	-0.47229788	0.133633415	0.381785692
ENSMUST00000002099	ENSMUSG00000002031	Ift46	transcript	1.589663	4.612183	-1.536728802	0.562336618	0.776947738
ENSMUST00000002101	ENSMUSG00000002033	Cd3g	transcript	5.702498667	21.03419267	-1.883070336	0.047659448	0.24406895
ENSMUST00000002112	ENSMUSG00000002043	Trappc6a	transcript	8.251994	13.59079333	-0.719814995	0.293660971	0.558863661
ENSMUST00000002121	ENSMUSG00000002052	Supt6	transcript	25.31302267	16.621326	0.606844312	0.042248814	0.233477485
ENSMUST00000002127	ENSMUSG00000002058	Unc119	transcript	3.686707333	9.153706	-1.312023062	0.671635424	0.84313466
ENSMUST00000002128	ENSMUSG00000002059	Rab34	transcript	4.830621	10.06613967	-1.059229949	0.814391723	0.913591305
ENSMUST00000002133	ENSMUSG00000002064	Sdf2	transcript	14.130737	27.48367	-0.959737953	0.068239511	0.282550608
ENSMUST00000002172	ENSMUSG00000002103	Acp2	transcript	6.096609	12.14637733	-0.994447165	0.95527216	0.979407645
ENSMUST00000002177	ENSMUSG00000002108	Nr1h3	transcript	1.660656	7.004965667	-2.076624725	0.048547558	0.245598605
ENSMUST00000002180	ENSMUSG00000002111	Spi1	transcript	19.92076167	12.682626	0.651419316	0.346164064	0.60524684
ENSMUST00000002198	ENSMUSG00000002129	Sf3a1	transcript	3.585602667	7.403957333	-1.046080955	0.291294502	0.557088915
ENSMUST00000002274	ENSMUSG00000002204	Napsa	transcript	140.0559033	147.6235147	-0.07591975	0.49838881	0.731159291
ENSMUST00000002275	ENSMUSG00000002205	Vrk3	transcript	4.997995	10.70752033	-1.099203054	0.080626948	0.300683425
ENSMUST00000002280	ENSMUSG00000002210	Smg9	transcript	2.893058	4.768305667	-0.720881474	0.758222255	0.887163139
ENSMUST00000002284	ENSMUSG00000046223	Plaur	transcript	347.017863	27.372002	3.664237065	0.029963899	0.207164406
ENSMUST00000002289	ENSMUSG00000022111	Uchl3	transcript	15.51396433	8.485425	0.870508565	0.508833263	0.739077648
ENSMUST00000002291	ENSMUSG00000002221	Paxip1	transcript	2.422570333	4.133206333	-0.770722835	0.095991829	0.325698388
ENSMUST00000002292	ENSMUSG00000002222	Rmnd5a	transcript	9.946808667	25.865065	-1.378699186	0.717821268	0.866936085
ENSMUST00000002298	ENSMUSG00000002228	Ppm1j	transcript	3.268857667	1.569761	1.058241638	0.292577752	0.557871685
ENSMUST00000002303	ENSMUSG00000002233	Rhoc	transcript	264.5339583	29.26525433	3.176192212	0.593357614	0.796865143
ENSMUST00000002305	ENSMUSG00000042599	Kdm7a	transcript	16.24952433	19.02791267	-0.227719822	0.242952718	0.507127504
ENSMUST00000002320	ENSMUSG00000002250	Ppard	transcript	5.462542333	1.866293	1.549397054	0.009080937	0.145026987
ENSMUST00000002327	ENSMUSG00000002257	Def6	transcript	4.525034	6.996529333	-0.62871081	0.081250616	0.30162658
ENSMUST00000002350	ENSMUSG00000002280	Narfl	transcript	3.212642667	5.406504667	-0.750935663	0.919751966	0.962628851
ENSMUST00000002360	ENSMUSG00000002289	Angptl4	transcript	28.29687867	14.62097333	0.952603567	0.872455418	0.941007601
ENSMUST00000002391	ENSMUSG00000002320	Tm9sf1	transcript	7.606953333	7.086867	0.10217078	0.278396876	0.544065318
ENSMUST00000002397	ENSMUSG00000002326	Gmpr2	transcript	2.346512667	7.52493	-1.681159913	0.168365219	0.42279573
ENSMUST00000002398	ENSMUSG00000022220	Adcy4	transcript	7.907358667	16.32086533	-1.045449781	0.001273238	0.098264268
ENSMUST00000002400	ENSMUSG00000002329	Mdp1	transcript	5.139693667	18.51728933	-1.849118644	0.046532167	0.24233705
ENSMUST00000002403	ENSMUSG00000002332	Dhrs1	transcript	12.18135667	23.02658	-0.918625334	0.794299975	0.904609602
ENSMUST00000002413	ENSMUSG00000002342	Tmem161a	transcript	3.250784667	5.759199333	-0.825080262	0.349798561	0.609045924
ENSMUST00000002418	ENSMUSG00000002345	Borcs8	transcript	6.390679	12.74405033	-0.995782741	0.014527464	0.166021753
ENSMUST00000002436	ENSMUSG00000002365	Snx9	transcript	15.28806567	21.115158	-0.465873162	0.011785322	0.157577673
ENSMUST00000002445	ENSMUSG00000002372	Ranbp3	transcript	10.21080733	7.312889667	0.481583439	0.546013018	0.764785308
ENSMUST00000002452	ENSMUSG00000002379	Ndufa11	transcript	13.32275433	21.00805667	-0.657050338	0.202524932	0.461451987
ENSMUST00000002466	ENSMUSG00000002393	Nr2f6	transcript	5.706231667	14.41544433	-1.337005081	0.577087232	0.786702703
ENSMUST00000002469	ENSMUSG00000002396	Ocel1	transcript	0.949011	2.895193667	-1.609163142	0.57032059	0.782787576
ENSMUST00000002473	ENSMUSG00000031820	Babam1	transcript	11.45387233	19.83582067	-0.792272659	0.361447724	0.618672769
ENSMUST00000002487	ENSMUSG00000002413	Braf	transcript	11.13141033	11.54891067	-0.053120386	0.067816076	0.28157588
ENSMUST00000002502	ENSMUSG00000002428	Hltf	transcript	5.683487333	17.712509	-1.639920256	0.259178221	0.524768702
ENSMUST00000002518	ENSMUSG00000054452	Aes	transcript	64.35831833	112.70887	-0.808402523	0.51104797	0.740399683
ENSMUST00000002529	ENSMUSG00000002455	Prpf6	transcript	18.402552	24.77522333	-0.428992215	0.024395357	0.194207957
ENSMUST00000002551	ENSMUSG00000002477	Snrpd1	transcript	45.26507067	36.043426	0.328662058	0.210851556	0.470870603
ENSMUST00000002572	ENSMUSG00000002504	Slc9a3r2	transcript	28.27816933	82.66702	-1.547623155	0.049614975	0.247781888
ENSMUST00000002599	ENSMUSG00000002524	Puf60	transcript	27.99116967	46.65781133	-0.73714686	0.012540745	0.158942249
ENSMUST00000002625	ENSMUSG00000002550	Uck1	transcript	5.098307333	14.14410433	-1.472110573	0.033223082	0.214227879
ENSMUST00000002655	ENSMUSG00000002580	Mien1	transcript	12.709006	25.79328733	-1.021144457	0.075959862	0.294014221
ENSMUST00000002663	ENSMUSG00000002588	Pon1	transcript	28.994781	32.752346	-0.175805007	0.741949961	0.878876343
ENSMUST00000002677	ENSMUSG00000002602	Axl	transcript	22.284836	28.99523767	-0.37975362	0.850807995	0.931422629
ENSMUST00000002678	ENSMUSG00000002603	Tgfb1	transcript	10.10759767	6.302751	0.681386571	0.035366716	0.219153054
ENSMUST00000002683	ENSMUSG00000002608	Ccdc97	transcript	2.560812333	3.608694	-0.494875284	0.114185671	0.354487037
ENSMUST00000002699	ENSMUSG00000024045	Akap8	transcript	11.50609267	26.77290033	-1.218375442	0.010158824	0.151305089
ENSMUST00000002710	ENSMUSG00000002635	Pdcd2l	transcript	4.028469	9.986007333	-1.309676312	0.249683494	0.514680189
ENSMUST00000002733	ENSMUSG00000002658	Gtf2f1	transcript	23.71270167	21.88288733	0.115856936	0.004931978	0.125218583
ENSMUST00000002735	ENSMUSG00000002660	Clpp	transcript	8.236427667	15.62510133	-0.923774899	0.11834561	0.360119525
ENSMUST00000002737	ENSMUSG00000002661	Alkbh7	transcript	1.512819333	6.082560667	-2.007439099	0.759759935	0.888049995
ENSMUST00000002756	ENSMUSG00000002679	Med6	transcript	12.05183033	14.32161767	-0.24894219	0.380173812	0.633895121
ENSMUST00000002757	ENSMUSG00000091803	Cox16	transcript	2.133969	3.628091333	-0.765671556	0.62840604	0.818144246
ENSMUST00000002790	ENSMUSG00000002718	Cse1l	transcript	12.75813167	18.345676	-0.524022993	0.201014271	0.459687001
ENSMUST00000002805	ENSMUSG00000002728	Naa20	transcript	10.13305933	2.603068	1.960784908	0.62832542	0.818144246
ENSMUST00000002808	ENSMUSG00000002731	Prkra	transcript	3.453845667	12.488201	-1.85429014	0.116501733	0.357777386
ENSMUST00000002809	ENSMUSG00000002732	Fkbp7	transcript	12.40454467	23.18754133	-0.902481074	0.713830282	0.865197129
ENSMUST00000002818	ENSMUSG00000002741	Ykt6	transcript	26.08581867	36.927925	-0.501446488	0.083913225	0.305747006
ENSMUST00000002825	ENSMUSG00000002748	Baz1b	transcript	19.22744767	32.14616633	-0.74147943	0.022570098	0.189477911
ENSMUST00000002837	ENSMUSG00000063406	Tmed5	transcript	84.75356033	27.61557467	1.617791825	0.48687772	0.722597426
ENSMUST00000002839	ENSMUSG00000059409	Ppp2r5d	transcript	5.072343	11.04757567	-1.123005601	0.901346594	0.953812091
ENSMUST00000002840	ENSMUSG00000002763	Pex6	transcript	4.459925	7.688864333	-0.785751074	0.336282172	0.597260071
ENSMUST00000002844	ENSMUSG00000002767	Mrpl2	transcript	4.576606	10.64346733	-1.217618215	0.279030515	0.544825243
ENSMUST00000002845	ENSMUSG00000002768	Mea1	transcript	1.545481333	2.522554333	-0.706829115	0.819190638	0.915358675
ENSMUST00000002846	ENSMUSG00000002769	Gnmt	transcript	2.121182333	4.069545333	-0.939998982	0.647670835	0.828712341
ENSMUST00000002855	ENSMUSG00000002778	Kdelr1	transcript	9.005805333	15.90235333	-0.820313082	0.636006551	0.822794589
ENSMUST00000002885	ENSMUSG00000002808	Epdr1	transcript	2.900514333	5.499681	-0.923039191	0.92268165	0.963989471
ENSMUST00000002889	ENSMUSG00000002812	Flii	transcript	30.17470667	33.61518733	-0.155773443	0.092508117	0.320362215
ENSMUST00000002911	ENSMUSG00000002833	Hdgfl2	transcript	3.230737333	5.165588333	-0.677069213	0.831326541	0.920506605
ENSMUST00000002923	ENSMUSG00000002844	Adprh	transcript	10.52050433	9.162365333	0.199411872	0.647480778	0.828712341
ENSMUST00000002925	ENSMUSG00000002846	Timmdc1	transcript	3.478629	6.592851	-0.922383654	0.619995717	0.813205899
ENSMUST00000002926	ENSMUSG00000002847	Pla1a	transcript	3.552152	0.989398333	1.844069943	0.171681533	0.425964336
ENSMUST00000002964	ENSMUSG00000002885	Adgre5	transcript	2.542593333	5.166002667	-1.022747655	0.374571324	0.629741112
ENSMUST00000002976	ENSMUSG00000002897	Il17ra	transcript	15.716897	8.996619667	0.804861474	0.139938443	0.38881128
ENSMUST00000002979	ENSMUSG00000002900	Lamb1	transcript	18.870425	28.37704133	-0.588597262	0.724478015	0.870074893
ENSMUST00000002989	ENSMUSG00000002910	Arrdc2	transcript	2.328029667	6.191928667	-1.411279408	0.60098439	0.802649902
ENSMUST00000003017	ENSMUSG00000029925	Tbxas1	transcript	4.839118333	8.604558667	-0.830356979	0.725338489	0.870426471
ENSMUST00000003029	ENSMUSG00000002949	Timm44	transcript	10.344677	14.439012	-0.481083429	0.0639437	0.275514294
ENSMUST00000003038	ENSMUSG00000002957	Ap2a2	transcript	15.96077067	30.312301	-0.925373057	0.025907314	0.198807498
ENSMUST00000003044	ENSMUSG00000002963	Pnkp	transcript	2.991467333	8.303386333	-1.472846515	0.964721219	0.984193079
ENSMUST00000003061	ENSMUSG00000002980	Bcam	transcript	87.455292	123.1548257	-0.493855568	0.078210601	0.297318625
ENSMUST00000003074	ENSMUSG00000002992	Apoc2	transcript	5.311129	3.322095333	0.676925096	0.807919947	0.910695722
ENSMUST00000003079	ENSMUSG00000002997	Prkar2b	transcript	4.270066667	2.037512	1.067450038	0.065608245	0.277872648
ENSMUST00000003100	ENSMUSG00000052974	Cyp2f2	transcript	398.78242	489.1946613	-0.294806848	0.418317023	0.664751269
ENSMUST00000003115	ENSMUSG00000003031	Cdkn1b	transcript	12.60758933	23.57756267	-0.903122139	0.176407525	0.432450301
ENSMUST00000003117	ENSMUSG00000003033	Ap1m1	transcript	7.799884333	10.89373633	-0.481974219	0.328894274	0.591455766
ENSMUST00000003121	ENSMUSG00000003037	Rab8a	transcript	17.239024	18.30538033	-0.086589652	0.009515931	0.146459604
ENSMUST00000003123	ENSMUSG00000003039	Fam32a	transcript	23.43439833	41.98840167	-0.841363117	0.074924343	0.292573138
ENSMUST00000003135	ENSMUSG00000003051	Elf3	transcript	4.942066	0.757792333	2.705239828	0.009605456	0.147174539
ENSMUST00000003152	ENSMUSG00000003068	Stk11	transcript	17.42115467	23.095276	-0.406757539	0.12549912	0.370810615
ENSMUST00000003156	ENSMUSG00000003072	Atp5d	transcript	2.489074333	9.014921667	-1.85670564	0.855674307	0.933260215
ENSMUST00000003183	ENSMUSG00000003099	Ppp5c	transcript	8.346363667	14.63739133	-0.810438772	0.449072957	0.690856587
ENSMUST00000003191	ENSMUSG00000024070	Prkd3	transcript	9.121656333	19.42967467	-1.090894023	0.940746345	0.971681304
ENSMUST00000003219	ENSMUSG00000003135	Cnot11	transcript	4.537631333	7.370157	-0.699755952	0.922555243	0.963989471
ENSMUST00000003238	ENSMUSG00000003154	Foxj2	transcript	4.485644	5.159582333	-0.201939158	0.048058739	0.244589885
ENSMUST00000003268	ENSMUSG00000003200	Sh3gl1	transcript	22.58650633	15.47416033	0.545600006	0.087793551	0.312661477
ENSMUST00000003274	ENSMUSG00000003206	Ebi3	transcript	14.81086167	1.666449	3.151806505	0.304940961	0.570166508
ENSMUST00000003284	ENSMUSG00000003184	Irf3	transcript	3.057124667	9.937276667	-1.700675147	0.031710107	0.210301036
ENSMUST00000003290	ENSMUSG00000003190	Bcl2l12	transcript	1.417177667	5.413833333	-1.933629839	0.120910756	0.36385316
ENSMUST00000003310	ENSMUSG00000003226	Ranbp2	transcript	84.63302333	51.683731	0.711510484	0.52871209	0.75177551
ENSMUST00000003313	ENSMUSG00000003228	Grk5	transcript	20.67519767	26.02596633	-0.332050609	0.646056112	0.827995219
ENSMUST00000003318	ENSMUSG00000003233	Dvl3	transcript	1.393306	2.319986	-0.73560396	0.064749756	0.276702734
ENSMUST00000003319	ENSMUSG00000003234	Abcf3	transcript	7.655509333	14.90548467	-0.961273016	0.009162419	0.145138337
ENSMUST00000003320	ENSMUSG00000003235	Eif2b5	transcript	12.079294	21.16380067	-0.809062599	0.01717522	0.174863805
ENSMUST00000003386	ENSMUSG00000003299	Mrpl4	transcript	12.61539967	18.18573	-0.527620926	0.193010099	0.451060033
ENSMUST00000003397	ENSMUSG00000003309	Ap1m2	transcript	6.428798333	9.679684	-0.590410855	0.528433836	0.751709607
ENSMUST00000003416	ENSMUSG00000048440	Cyp4f16	transcript	4.188848667	8.421156333	-1.007464584	0.043309186	0.236302047
ENSMUST00000003433	ENSMUSG00000020190	Mknk2	transcript	21.012323	47.837845	-1.186916734	0.256962742	0.522296566
ENSMUST00000003436	ENSMUSG00000003346	Abhd17a	transcript	5.462026667	17.57861967	-1.686313527	0.516810674	0.744891045
ENSMUST00000003438	ENSMUSG00000003348	Mob3a	transcript	13.21567667	17.13472533	-0.37467277	0.823116627	0.917025951
ENSMUST00000003445	ENSMUSG00000003355	Fkbp11	transcript	2.852155333	7.557948	-1.405942037	0.423926171	0.668730814
ENSMUST00000003450	ENSMUSG00000003360	Ddx23	transcript	24.89378167	28.562659	-0.198344881	0.046650585	0.242407621
ENSMUST00000003451	ENSMUSG00000054855	Rnd1	transcript	196.9689407	6.940162667	4.826854866	0.002453843	0.11325849
ENSMUST00000003461	ENSMUSG00000020456	Ogdh	transcript	11.19944767	7.576041	0.56391154	0.333869503	0.595293222
ENSMUST00000003469	ENSMUSG00000003379	Cd79a	transcript	6.158803	9.979306667	-0.696289603	0.531166777	0.753791183
ENSMUST00000003493	ENSMUSG00000003402	Prkcsh	transcript	10.28380567	10.713251	-0.059022088	0.482779129	0.719918331
ENSMUST00000003512	ENSMUSG00000003420	Fcgrt	transcript	8.051907	23.51782533	-1.546352248	0.704118716	0.859928796
ENSMUST00000003513	ENSMUSG00000003421	Nosip	transcript	3.985762333	12.98852133	-1.704309606	0.148434715	0.399096423
ENSMUST00000003521	ENSMUSG00000003429	Rps11	transcript	188.177658	406.018819	-1.109451248	0.235261927	0.498476343
ENSMUST00000003527	ENSMUSG00000003435	Supt5	transcript	9.018921667	5.631845667	0.679347151	0.114298059	0.354487037
ENSMUST00000003529	ENSMUSG00000003437	Paf1	transcript	14.406791	20.69339167	-0.522421101	0.04953681	0.247693908
ENSMUST00000003536	ENSMUSG00000003444	Med29	transcript	2.966478333	4.958591667	-0.741179181	0.448936726	0.690803071
ENSMUST00000003550	ENSMUSG00000003458	Ncstn	transcript	16.820778	23.207116	-0.464322812	0.027924765	0.203321891
ENSMUST00000003569	ENSMUSG00000003477	Inmt	transcript	552.1339723	1143.89449	-1.050863711	0.207447719	0.466812016
ENSMUST00000003572	ENSMUSG00000029777	Gars	transcript	34.74846333	28.65844133	0.277989033	0.572176863	0.783972735
ENSMUST00000003574	ENSMUSG00000003484	Cyp4f18	transcript	27.15988367	13.028745	1.059779178	0.64828019	0.829169632
ENSMUST00000003575	ENSMUSG00000031799	Tpm4	transcript	403.0116987	255.690053	0.656425681	0.203930421	0.462818818
ENSMUST00000003599	ENSMUSG00000103088	Pcdhgb6	transcript	4.81624	5.217170333	-0.115360251	0.205560739	0.464557801
ENSMUST00000003612	ENSMUSG00000003518	Dusp3	transcript	23.59515967	38.86755367	-0.720075373	0.346958021	0.606262742
ENSMUST00000003620	ENSMUSG00000003526	Prodh	transcript	2.811953	6.697896333	-1.252135566	0.631358987	0.820310338
ENSMUST00000003622	ENSMUSG00000003528	Slc25a1	transcript	10.87369967	19.285506	-0.826674113	0.864092279	0.936740509
ENSMUST00000003635	ENSMUSG00000003541	Ier3	transcript	404.4045203	61.34604133	2.720756969	0.038103541	0.225338979
ENSMUST00000003642	ENSMUSG00000003546	Klc4	transcript	3.092073333	12.19271967	-1.979373524	0.007381336	0.136327294
ENSMUST00000003645	ENSMUSG00000003549	Ercc1	transcript	4.068976333	6.792425667	-0.739260983	0.098416263	0.329804517
ENSMUST00000003655	ENSMUSG00000003559	As3mt	transcript	5.855880333	14.79645133	-1.337293235	0.250259189	0.515397156
ENSMUST00000003669	ENSMUSG00000003573	Homer3	transcript	3.275279	10.39043833	-1.665566806	0.893079024	0.950387484
ENSMUST00000003677	ENSMUSG00000003581	Rnf215	transcript	7.778531	22.06556533	-1.504227082	0.092870189	0.320783321
ENSMUST00000003681	ENSMUSG00000003585	Sec14l2	transcript	2.553270333	6.697079667	-1.391185836	0.115318838	0.356129254
ENSMUST00000003687	ENSMUSG00000021253	Tgfb3	transcript	4.863764333	14.42250033	-1.568176065	0.898419968	0.952324051
ENSMUST00000003714	ENSMUSG00000003617	Cp	transcript	28.65828267	21.788463	0.39538773	0.311009847	0.575779391
ENSMUST00000003720	ENSMUSG00000003623	Crot	transcript	5.496810667	20.29554867	-1.884496649	0.001377685	0.098264268
ENSMUST00000003741	ENSMUSG00000003644	Rps6ka1	transcript	0	2.764317	#NAME?	0.650899818	0.83058072
ENSMUST00000003759	ENSMUSG00000003662	Ciao1	transcript	3.743652667	14.36404067	-1.939943149	0.175300975	0.430788529
ENSMUST00000003762	ENSMUSG00000003665	Has1	transcript	17.842681	0.588832333	4.921331704	0.045945688	0.241565468
ENSMUST00000003808	ENSMUSG00000038508	Gdf15	transcript	30.225494	0.685202333	5.463092044	0.010252197	0.151906798
ENSMUST00000003818	ENSMUSG00000003721	Insig2	transcript	7.763253333	13.874811	-0.837734847	0.114020442	0.354487037
ENSMUST00000003843	ENSMUSG00000003746	Man1a	transcript	23.84378	22.31641567	0.095507639	0.913727341	0.959205967
ENSMUST00000003850	ENSMUSG00000003752	Itpkc	transcript	42.122893	3.745989333	3.491185827	0.005382287	0.127912917
ENSMUST00000003857	ENSMUSG00000089832	Shkbp1	transcript	4.556865667	6.767790333	-0.570643033	0.00566219	0.129664196
ENSMUST00000003860	ENSMUSG00000003762	Coq8b	transcript	4.522048667	3.733309	0.276521595	0.828667032	0.919401713
ENSMUST00000003906	ENSMUSG00000003808	Farsa	transcript	8.991824	10.22072567	-0.184811928	0.032610517	0.213110153
ENSMUST00000003907	ENSMUSG00000003809	Gcdh	transcript	2.835703	6.932501667	-1.28966962	0.223329803	0.484456417
ENSMUST00000003910	ENSMUSG00000003812	Dnase2a	transcript	3.10802	9.088978333	-1.548122347	0.107794396	0.343895325
ENSMUST00000003911	ENSMUSG00000003813	Rad23a	transcript	7.701139	13.796675	-0.841176878	0.420882156	0.666205018
ENSMUST00000003912	ENSMUSG00000003814	Calr	transcript	140.1217983	186.24794	-0.41054306	0.412785078	0.6604252
ENSMUST00000003964	ENSMUSG00000003865	Gys1	transcript	2.008167667	3.805870333	-0.922346681	0.100216736	0.33235998
ENSMUST00000003981	ENSMUSG00000003882	Il7r	transcript	4.465787333	5.888983667	-0.399104122	0.493186784	0.727097258
ENSMUST00000004050	ENSMUSG00000003948	Mmd	transcript	10.67879067	24.39104533	-1.191603313	0.092993802	0.321137603
ENSMUST00000004051	ENSMUSG00000003949	Hlf	transcript	0.965535667	5.096997667	-2.400246235	0.538963511	0.759638923
ENSMUST00000004054	ENSMUSG00000022905	Kpna1	transcript	17.44800633	14.88908933	0.228806682	0.162911347	0.41664333
ENSMUST00000004055	ENSMUSG00000042156	Dzip1	transcript	1.682434	2.740065667	-0.703660558	0.168604607	0.422848078
ENSMUST00000004057	ENSMUSG00000003955	Fam162a	transcript	10.69205533	21.58927833	-1.01377581	0.677914666	0.847529759
ENSMUST00000004072	ENSMUSG00000003970	Rpl8	transcript	328.4130657	315.1181487	0.059618679	0.714820019	0.865558256
ENSMUST00000004094	ENSMUSG00000003992	Ssbp2	transcript	1.478120667	3.276317667	-1.148311196	0.08743065	0.311829901
ENSMUST00000004120	ENSMUSG00000004018	Fancl	transcript	1.642527667	3.489141667	-1.086954504	0.157051963	0.410855009
ENSMUST00000004134	ENSMUSG00000004032	Gstm5	transcript	3.234682667	5.960594	-0.881831923	0.289042718	0.554645152
ENSMUST00000004140	ENSMUSG00000058135	Gstm1	transcript	60.51149367	78.740013	-0.379887754	0.444676273	0.687912568
ENSMUST00000004143	ENSMUSG00000020919	Stat5b	transcript	5.539648	10.001808	-0.852394603	0.823056119	0.917025951
ENSMUST00000004145	ENSMUSG00000004043	Stat5a	transcript	8.303910333	2.758908667	1.589693168	0.296931597	0.56211869
ENSMUST00000004156	ENSMUSG00000004054	Map3k11	transcript	10.81482267	16.13229333	-0.576941534	0.977019205	0.990174774
ENSMUST00000004172	ENSMUSG00000004070	Hmox2	transcript	16.01450733	20.831876	-0.37941335	0.62790982	0.818040093
ENSMUST00000004173	ENSMUSG00000004071	Cdip1	transcript	1.493684667	4.465876333	-1.58006769	0.997964544	0.998795446
ENSMUST00000004200	ENSMUSG00000004096	Cwc15	transcript	48.19281133	46.764099	0.043416572	0.03500959	0.218339885
ENSMUST00000004202	ENSMUSG00000004099	Dnmt1	transcript	7.065658333	16.65442733	-1.237009854	0.161632318	0.414957205
ENSMUST00000004203	ENSMUSG00000004100	Ppan	transcript	8.792675667	6.132541	0.519817279	0.006328371	0.131629591
ENSMUST00000004206	ENSMUSG00000070319	Eif3g	transcript	39.55493033	43.40765767	-0.134092044	0.006922337	0.135495736
ENSMUST00000004208	ENSMUSG00000004105	Angptl2	transcript	10.77577167	28.002499	-1.377764396	0.741169111	0.878582645
ENSMUST00000004222	ENSMUSG00000022702	Hira	transcript	4.373873	6.215020333	-0.50684778	0.056656773	0.261884285
ENSMUST00000004232	ENSMUSG00000074207	Adh1	transcript	16.39399933	67.01570233	-2.031331326	0.483605033	0.72024238
ENSMUST00000004281	ENSMUSG00000028630	Dyrk2	transcript	15.91534967	15.78862233	0.011533562	0.213031435	0.473155241
ENSMUST00000004327	ENSMUSG00000031400	G6pdx	transcript	17.09604033	21.42754067	-0.325804058	0.662657987	0.837690028
ENSMUST00000004330	ENSMUSG00000004221	Ikbkg	transcript	0.753646333	1.570238333	-1.059023982	0.321428287	0.585174856
ENSMUST00000004375	ENSMUSG00000004264	Phb2	transcript	20.94944933	36.10354267	-0.785228086	0.097120093	0.327428864
ENSMUST00000004379	ENSMUSG00000004268	Emg1	transcript	15.33261633	39.11186067	-1.351002274	0.010719397	0.153761699
ENSMUST00000004381	ENSMUSG00000004270	Lpcat3	transcript	9.102375667	13.29336033	-0.546390805	0.357811239	0.615836829
ENSMUST00000004389	ENSMUSG00000072772	Grcc10	transcript	27.30635667	54.93309033	-1.008438619	0.792998922	0.904076983
ENSMUST00000004392	ENSMUSG00000029771	Irf5	transcript	0.158314667	6.476898333	-5.354436277	0.530074101	0.753098599
ENSMUST00000004396	ENSMUSG00000004285	Atp6v1f	transcript	50.49143867	64.05681633	-0.343313312	0.06281972	0.273156741
ENSMUST00000004473	ENSMUSG00000004359	Spic	transcript	7.326379667	0.427008333	4.100764336	0.416781534	0.663835141
ENSMUST00000004494	ENSMUSG00000031622	Sin3b	transcript	5.374758333	11.31659533	-1.074168187	0.014648512	0.166021753
ENSMUST00000004507	ENSMUSG00000004393	Ddx56	transcript	8.169776333	12.77075633	-0.644475483	0.042512032	0.2342065
ENSMUST00000004508	ENSMUSG00000004394	Tmed4	transcript	14.09710133	26.06388667	-0.886653692	0.24288402	0.507127504
ENSMUST00000004554	ENSMUSG00000012848	Rps5	transcript	283.0492753	405.981425	-0.520360491	0.241538867	0.505653616
ENSMUST00000004565	ENSMUSG00000004451	Ralb	transcript	91.25583767	46.321977	0.978220023	0.186858817	0.443991104
ENSMUST00000004574	ENSMUSG00000004460	Dnajb11	transcript	32.70633633	39.451683	-0.270516685	0.44380698	0.687148672
ENSMUST00000004587	ENSMUSG00000004473	Clec11a	transcript	1.217656333	4.803629	-1.980017721	0.990522613	0.995592653
ENSMUST00000004614	ENSMUSG00000058638	Zfp110	transcript	13.40261033	13.14568867	0.027924289	0.185413431	0.442032243
ENSMUST00000004622	ENSMUSG00000004508	Gab2	transcript	12.702268	8.402382333	0.596215775	0.039966019	0.228139515
ENSMUST00000004634	ENSMUSG00000020142	Slc1a4	transcript	3.106248	5.296320667	-0.769817455	0.09717469	0.327428864
ENSMUST00000004646	ENSMUSG00000004530	Coro1c	transcript	27.22035433	40.399376	-0.569647163	0.022953382	0.190727419
ENSMUST00000004673	ENSMUSG00000004558	Ndrg2	transcript	0.117077	1.979027333	-4.07926195	0.654402076	0.832264205
ENSMUST00000004681	ENSMUSG00000004565	Pnpla6	transcript	0.412915333	2.011712	-2.284505883	0.688236026	0.853067132
ENSMUST00000004683	ENSMUSG00000004567	Mcoln1	transcript	4.757947333	8.433365667	-0.825769208	0.686372308	0.852179107
ENSMUST00000004684	ENSMUSG00000004568	Arhgef18	transcript	5.772665667	16.44011033	-1.509910404	0.05674854	0.261938122
ENSMUST00000004715	ENSMUSG00000061778	Mospd2	transcript	6.341752667	11.74009667	-0.88849077	0.921011344	0.963300955
ENSMUST00000004728	ENSMUSG00000004609	Cd33	transcript	2.847104333	0.86605	1.716973138	0.539935335	0.760449734
ENSMUST00000004729	ENSMUSG00000004610	Etfb	transcript	14.43878733	24.15039767	-0.742097365	0.156024711	0.409199594
ENSMUST00000004756	ENSMUSG00000004637	Wwox	transcript	1.799946333	2.691795333	-0.580614829	0.578081603	0.787492712
ENSMUST00000004774	ENSMUSG00000004655	Aqp1	transcript	224.036499	258.1863813	-0.204679116	0.252630321	0.518119616
ENSMUST00000004784	ENSMUSG00000004665	Cnn2	transcript	92.409953	122.4708583	-0.406318354	0.456302013	0.696845523
ENSMUST00000004786	ENSMUSG00000004667	Polr2e	transcript	8.730437333	20.31271367	-1.218257159	0.093948932	0.322024068
ENSMUST00000004827	ENSMUSG00000004707	Ly9	transcript	1.725264667	0.939275667	0.877197158	0.984052955	0.993077549
ENSMUST00000004829	ENSMUSG00000004709	Cd244a	transcript	6.362073667	6.401614	-0.008938612	0.688495357	0.853239385
ENSMUST00000004850	ENSMUSG00000004730	Adgre1	transcript	5.173832333	6.639141333	-0.359763362	0.236720527	0.499831107
ENSMUST00000004868	ENSMUSG00000004748	Mtfp1	transcript	0.320074	2.4841	-2.956245857	0.105535845	0.340505074
ENSMUST00000004910	ENSMUSG00000004788	Eif2b2	transcript	11.574037	12.90153867	-0.156650974	0.411129763	0.658640368
ENSMUST00000004913	ENSMUSG00000004791	Pgf	transcript	5.675075	2.725261333	1.058244878	0.244757723	0.509186672
ENSMUST00000004920	ENSMUSG00000004798	Ulk2	transcript	7.822554	19.243658	-1.298671447	0.20373862	0.462751464
ENSMUST00000004949	ENSMUSG00000027164	Traf6	transcript	19.61520433	7.315448	1.422954241	0.0062597	0.131629591
ENSMUST00000004955	ENSMUSG00000020528	Prpsap2	transcript	4.175249333	11.502513	-1.462014828	0.950038695	0.977208806
ENSMUST00000004959	ENSMUSG00000004837	Grap	transcript	23.940132	53.65919367	-1.164394269	0.000620886	0.095636138
ENSMUST00000004965	ENSMUSG00000004843	Chmp2b	transcript	33.60355833	35.197679	-0.066866288	0.358095262	0.616082523
ENSMUST00000004968	ENSMUSG00000004846	Plod3	transcript	15.97470633	18.04060533	-0.175458337	0.5445278	0.763769535
ENSMUST00000004990	ENSMUSG00000053436	Mapk14	transcript	2.824366667	8.500102	-1.589552758	0.730598979	0.872963976
ENSMUST00000005003	ENSMUSG00000004880	Lbr	transcript	47.82886367	51.602746	-0.109566324	0.882774043	0.944648403
ENSMUST00000005015	ENSMUSG00000004895	Prcc	transcript	7.033284333	11.62690367	-0.7251965	0.03116463	0.20906383
ENSMUST00000005016	ENSMUSG00000004896	Rrnad1	transcript	0.290434667	2.871449333	-3.305493535	0.040734846	0.22975045
ENSMUST00000005017	ENSMUSG00000004897	Hdgf	transcript	40.048747	46.73945767	-0.222883888	0.049909403	0.248224813
ENSMUST00000005041	ENSMUSG00000030435	U2af2	transcript	6.679037	9.466211667	-0.503147075	0.018265238	0.177499051
ENSMUST00000005051	ENSMUSG00000063229	Ldha	transcript	64.766895	31.93863367	1.019953986	0.869307125	0.939238738
ENSMUST00000005053	ENSMUSG00000004945	Tmem242	transcript	17.81494867	36.75799567	-1.044969775	0.090912094	0.317810971
ENSMUST00000005057	ENSMUSG00000004929	Thop1	transcript	1.972695667	3.652458	-0.888699279	0.227044712	0.48907223
ENSMUST00000005064	ENSMUSG00000004934	Pias4	transcript	1.626625667	5.716928667	-1.813358005	0.007379051	0.136327294
ENSMUST00000005066	ENSMUSG00000004936	Map2k1	transcript	54.08696733	33.26890367	0.701106683	0.036645262	0.221845377
ENSMUST00000005077	ENSMUSG00000004951	Hspb1	transcript	299.942118	46.27558267	2.69636106	0.041320082	0.230916674
ENSMUST00000005108	ENSMUSG00000030180	Kdm5a	transcript	12.93857067	18.31875033	-0.501642839	0.183323784	0.439997684
ENSMUST00000005164	ENSMUSG00000005034	Prkacb	transcript	11.686134	26.69523233	-1.191784368	0.108024837	0.344226142
ENSMUST00000005173	ENSMUSG00000005043	Sgsh	transcript	2.054712667	6.917517333	-1.751317694	0.119245433	0.361267775
ENSMUST00000005185	ENSMUSG00000005054	Cstb	transcript	56.138101	58.05078	-0.04833519	0.093674932	0.321800162
ENSMUST00000005188	ENSMUSG00000005057	Sh2b2	transcript	2.929427	0.622959667	2.233407835	0.008119192	0.14055123
ENSMUST00000005218	ENSMUSG00000005087	Cd44	transcript	32.91428967	12.153684	1.437320376	0.13356979	0.381785692
ENSMUST00000005234	ENSMUSG00000005103	Wdr1	transcript	110.399531	86.238528	0.356329585	0.113340335	0.353147235
ENSMUST00000005255	ENSMUSG00000005124	Wisp1	transcript	1.384315333	2.932452667	-1.08293521	0.519062811	0.746506335
ENSMUST00000005256	ENSMUSG00000005125	Ndrg1	transcript	36.25445233	11.478222	1.659258997	0.050510618	0.249471926
ENSMUST00000005279	ENSMUSG00000005148	Klf5	transcript	8.214576	5.253799333	0.644825013	0.049617293	0.247781888
ENSMUST00000005292	ENSMUSG00000005161	Prdx2	transcript	21.211844	43.74126333	-1.044124845	0.328000645	0.590719272
ENSMUST00000005336	ENSMUSG00000005204	Senp3	transcript	16.60510233	16.15488733	0.039655925	0.348746519	0.608008877
ENSMUST00000005371	ENSMUSG00000059552	Trp53	transcript	1.668956	2.477840667	-0.5701375	0.672241429	0.843438279
ENSMUST00000005394	ENSMUSG00000005262	Ufd1	transcript	16.750539	20.26243333	-0.27459992	0.851574709	0.931568312
ENSMUST00000005399	ENSMUSG00000005267	Zfp287	transcript	0.081007667	1.991331667	-4.619531266	0.010341703	0.152571374
ENSMUST00000005406	ENSMUSG00000022892	App	transcript	32.279205	28.49292067	0.180001534	0.186583678	0.44352241
ENSMUST00000005452	ENSMUSG00000005320	Fgfr4	transcript	1.425016667	3.228137	-1.179723014	0.025974644	0.198807498
ENSMUST00000005487	ENSMUSG00000005354	Txn2	transcript	6.862960333	8.906677	-0.37605626	0.943722409	0.973584157
ENSMUST00000005493	ENSMUSG00000005360	Slc1a3	transcript	5.593553667	9.620350667	-0.782324342	0.192825115	0.450972987
ENSMUST00000005503	ENSMUSG00000005370	Msh6	transcript	5.637694	9.683156333	-0.780372213	0.043693924	0.236793007
ENSMUST00000005504	ENSMUSG00000005371	Fbxo11	transcript	20.988159	17.49680633	0.262484012	0.078742521	0.297924585
ENSMUST00000005532	ENSMUSG00000005397	Nid1	transcript	16.49792167	26.755476	-0.697549904	0.116678741	0.357904482
ENSMUST00000005548	ENSMUSG00000005413	Hmox1	transcript	33.23398133	16.05027733	1.050060908	0.10198055	0.335303256
ENSMUST00000005583	ENSMUSG00000005447	Pafah1b3	transcript	2.95175	10.56123767	-1.839136472	0.286014278	0.552432778
ENSMUST00000005601	ENSMUSG00000005465	Il27ra	transcript	1.787984	4.562819667	-1.35159181	0.145662366	0.395816105
ENSMUST00000005606	ENSMUSG00000005469	Prkaca	transcript	11.026379	24.07265067	-1.126435911	0.021740662	0.186991679
ENSMUST00000005607	ENSMUSG00000005470	Asf1b	transcript	0.488003667	2.794479	-2.517615441	0.865243155	0.937169434
ENSMUST00000005616	ENSMUSG00000057672	Pkn1	transcript	12.257819	18.495515	-0.593473165	0.009402863	0.145767744
ENSMUST00000005620	ENSMUSG00000005483	Dnajb1	transcript	14.202347	18.25754367	-0.36236332	0.287019482	0.553061226
ENSMUST00000005647	ENSMUSG00000005510	Ndufs3	transcript	23.00836167	32.785697	-0.510908307	0.122815696	0.366751154
ENSMUST00000005651	ENSMUSG00000005514	Por	transcript	53.74501433	44.88023	0.26005086	0.880496771	0.943733589
ENSMUST00000005671	ENSMUSG00000005533	Igf1r	transcript	9.631884667	8.211196333	0.230225686	0.099495558	0.331626214
ENSMUST00000005678	ENSMUSG00000005540	Fcer2a	transcript	1.408061	2.55036	-0.856991072	0.713477583	0.864962463
ENSMUST00000005685	ENSMUSG00000005547	Cyp2a5	transcript	3.867267667	6.603666667	-0.771952677	0.851046874	0.931475712
ENSMUST00000005705	ENSMUSG00000005566	Trim28	transcript	11.19393367	25.37533533	-1.180709784	0.314389525	0.57844178
ENSMUST00000005711	ENSMUSG00000033916	Chmp2a	transcript	46.03567233	56.99321467	-0.308037953	0.068088576	0.282062375
ENSMUST00000005714	ENSMUSG00000005575	Ube2m	transcript	7.642456667	13.49409433	-0.82021978	0.107259147	0.342917894
ENSMUST00000005719	ENSMUSG00000005580	Adcy9	transcript	4.367087	10.13529567	-1.214644998	0.055280561	0.25924049
ENSMUST00000005749	ENSMUSG00000005609	Ctr9	transcript	5.660874333	14.76033333	-1.3826285	0.015021289	0.166348901
ENSMUST00000005798	ENSMUSG00000005656	Snx6	transcript	25.60997	39.440145	-0.622959293	0.029878868	0.207024942
ENSMUST00000005810	ENSMUSG00000005667	Mthfd2	transcript	5.313586	5.357561	-0.011890544	0.274311591	0.540648273
ENSMUST00000005815	ENSMUSG00000005672	Kit	transcript	2.546820667	20.281702	-2.993409444	0.882647955	0.94459785
ENSMUST00000005826	ENSMUSG00000005683	Cs	transcript	22.41848567	37.42273467	-0.739226158	0.25466432	0.520603715
ENSMUST00000005829	ENSMUSG00000005686	Ampd3	transcript	7.041221	1.081119667	2.703299404	0.029195663	0.20525873
ENSMUST00000005830	ENSMUSG00000005687	Bcas2	transcript	13.79016067	23.07753067	-0.742849596	0.982820751	0.992757625
ENSMUST00000005839	ENSMUSG00000005696	Sh2d1a	transcript	1.066235333	4.270519667	-2.001885741	0.039562571	0.227646171
ENSMUST00000005841	ENSMUSG00000005698	Ctcf	transcript	11.815532	27.06958133	-1.195987986	0.566994268	0.779958589
ENSMUST00000005862	ENSMUSG00000005718	Tfap4	transcript	0.419545667	2.742830667	-2.708765799	0.078434211	0.297638839
ENSMUST00000005889	ENSMUSG00000034116	Vav1	transcript	13.29140967	6.604806333	1.008905958	0.531348842	0.753887852
ENSMUST00000005907	ENSMUSG00000005763	Cd247	transcript	6.549391667	10.466098	-0.676290858	0.105614231	0.34069364
ENSMUST00000005923	ENSMUSG00000005779	Psmb4	transcript	100.015658	94.48839833	0.082016774	0.095343121	0.324319241
ENSMUST00000005950	ENSMUSG00000049723	Mmp12	transcript	4.357205	1.591809667	1.452735149	0.273551887	0.540333833
ENSMUST00000005952	ENSMUSG00000005802	Slc30a4	transcript	15.276224	13.22495033	0.208025676	0.968179838	0.985912262
ENSMUST00000005953	ENSMUSG00000005803	Sqor	transcript	16.19901667	29.59226533	-0.869313902	0.003888949	0.117746446
ENSMUST00000005954	ENSMUSG00000005804	Bloc1s6	transcript	4.196244333	6.551225667	-0.642666162	0.277713169	0.543963744
ENSMUST00000005964	ENSMUSG00000028138	Adh5	transcript	17.59178867	37.58732633	-1.095344119	0.363978941	0.620828297
ENSMUST00000005975	ENSMUSG00000005823	Gpr108	transcript	6.830689667	7.053074333	-0.046220996	0.500572882	0.732769911
ENSMUST00000005976	ENSMUSG00000005824	Tnfsf14	transcript	4.642511	5.364099667	-0.208430715	0.715478457	0.86615887
ENSMUST00000006027	ENSMUSG00000005873	Reep5	transcript	26.576933	38.12499367	-0.520562472	0.083039523	0.304104438
ENSMUST00000006035	ENSMUSG00000005881	Ergic3	transcript	23.28929833	40.48121633	-0.797585465	0.94993956	0.977201653
ENSMUST00000006101	ENSMUSG00000005947	Itgae	transcript	1.442411667	5.099367	-1.821835201	0.931084762	0.967525368
ENSMUST00000006103	ENSMUSG00000005949	Ctns	transcript	1.377697	3.370096667	-1.290531346	0.674384389	0.844579262
ENSMUST00000006112	ENSMUSG00000005958	Ephb3	transcript	3.128535333	5.597195	-0.839216613	0.412128825	0.659805851
ENSMUST00000006123	ENSMUSG00000005968	Tuft1	transcript	3.842582333	4.025712	-0.067167793	0.264999035	0.531800352
ENSMUST00000006128	ENSMUSG00000005973	Rcn1	transcript	15.40466267	33.36124367	-1.114805981	0.217625671	0.47863164
ENSMUST00000006137	ENSMUSG00000005981	Trap1	transcript	14.33436267	23.141611	-0.69101154	0.900978767	0.953557258
ENSMUST00000006178	ENSMUSG00000006021	Kptn	transcript	2.680448333	5.332556667	-0.992353065	0.872755253	0.941119153
ENSMUST00000006181	ENSMUSG00000006024	Napa	transcript	19.07923267	22.39031167	-0.23087146	0.521919608	0.748231613
ENSMUST00000006209	ENSMUSG00000006050	Sra1	transcript	1.698573333	0.586795333	1.533394203	0.688662231	0.853285868
ENSMUST00000006217	ENSMUSG00000006058	Snf8	transcript	18.62025533	20.09876067	-0.110233688	0.829583554	0.919761531
ENSMUST00000006221	ENSMUSG00000020128	Vps54	transcript	7.489407333	3.007809667	1.31613828	0.042072735	0.233139994
ENSMUST00000006235	ENSMUSG00000021939	Ctsb	transcript	97.74659233	84.91969567	0.202947207	0.875547605	0.942047215
ENSMUST00000006254	ENSMUSG00000006095	Tbcb	transcript	13.70052867	21.47867167	-0.64867321	0.676238954	0.84605392
ENSMUST00000006286	ENSMUSG00000006127	Inpp5k	transcript	13.959435	30.82792267	-1.142997127	0.616460301	0.811121979
ENSMUST00000006293	ENSMUSG00000006134	Crkl	transcript	8.601708333	14.398336	-0.743206972	0.360568687	0.617849091
ENSMUST00000006301	ENSMUSG00000029703	Lrwd1	transcript	3.341744667	8.184592333	-1.292309054	0.075173169	0.293108686
ENSMUST00000006311	ENSMUSG00000030353	Tead4	transcript	2.019538	3.885907333	-0.944226205	0.280072163	0.545861508
ENSMUST00000006353	ENSMUSG00000006191	Cdkal1	transcript	6.207880667	9.438290333	-0.604424726	0.207941253	0.467430049
ENSMUST00000006367	ENSMUSG00000006205	Htra1	transcript	15.10359967	17.10100867	-0.179188991	0.286605788	0.552901093
ENSMUST00000006391	ENSMUSG00000045827	Serpinb9	transcript	43.172367	57.50350733	-0.41354176	0.150296113	0.40169881
ENSMUST00000006435	ENSMUSG00000006273	Atp6v1b2	transcript	24.179078	39.40822967	-0.704737708	0.023262027	0.191463569
ENSMUST00000006444	ENSMUSG00000006281	Tep1	transcript	2.440522	5.172026	-1.083539771	0.121411457	0.364333288
ENSMUST00000006451	ENSMUSG00000006288	Ttc5	transcript	3.292649667	16.38011167	-2.314624268	0.006506877	0.132127405
ENSMUST00000006462	ENSMUSG00000006299	Aamp	transcript	28.63483167	38.090051	-0.411643097	0.062554551	0.272901419
ENSMUST00000006467	ENSMUSG00000006304	Arpc2	transcript	68.95923967	73.358483	-0.089219938	0.329539215	0.592024201
ENSMUST00000006478	ENSMUSG00000006315	Tmem147	transcript	11.10429433	22.93300133	-1.046307465	0.899081687	0.952771949
ENSMUST00000006496	ENSMUSG00000006333	Rps9	transcript	248.6983083	342.207591	-0.460475068	0.955445194	0.979526266
ENSMUST00000006508	ENSMUSG00000006345	Ggt1	transcript	1.094104	1.847719	-0.755995489	0.984050592	0.993077549
ENSMUST00000006523	ENSMUSG00000006360	Crip1	transcript	152.3628897	259.2836963	-0.767019938	0.592959084	0.796705701
ENSMUST00000006544	ENSMUSG00000006378	Gcat	transcript	1.16585	3.372513	-1.532441823	0.333755931	0.595293222
ENSMUST00000006557	ENSMUSG00000006390	Elovl1	transcript	3.470285667	4.516715	-0.380219457	0.034424665	0.2171754
ENSMUST00000006559	ENSMUSG00000035274	Tpbg	transcript	2.857881333	0.377633	2.919889266	0.870873384	0.940158034
ENSMUST00000006565	ENSMUSG00000006398	Cdc20	transcript	1.051019667	5.867832333	-2.481037983	0.298905769	0.56419335
ENSMUST00000006587	ENSMUSG00000090213	Tmem189	transcript	7.117793667	14.555763	-1.032088449	0.215981193	0.476721278
ENSMUST00000006611	ENSMUSG00000006442	Srm	transcript	4.100537667	4.178733	-0.027252491	0.128770926	0.375635307
ENSMUST00000006614	ENSMUSG00000006445	Epha2	transcript	47.09044633	14.94591367	1.655683303	0.002214322	0.110409621
ENSMUST00000006625	ENSMUSG00000006456	Rbm14	transcript	1.062730333	3.011530333	-1.502721229	0.376375612	0.630807496
ENSMUST00000006629	ENSMUSG00000020315	Sptbn1	transcript	55.25716167	5.957878	3.213290972	0.001735158	0.102664489
ENSMUST00000006632	ENSMUSG00000006463	Zdhhc24	transcript	0.992519	3.799181	-1.936521821	0.485660437	0.721751903
ENSMUST00000006667	ENSMUSG00000045868	Gvin1	transcript	135.6578827	48.98350167	1.469605065	0.796566829	0.905500627
ENSMUST00000006669	ENSMUSG00000006494	Pdk1	transcript	3.943908333	11.78239133	-1.57893445	0.236490145	0.499468121
ENSMUST00000006679	ENSMUSG00000057729	Prtn3	transcript	1.097621	3.023364	-1.461774695	0.737448058	0.876421748
ENSMUST00000006692	ENSMUSG00000006517	Mvd	transcript	4.833720667	6.911554	-0.51587602	0.254650382	0.520603715
ENSMUST00000006701	ENSMUSG00000006526	Tmem110	transcript	5.438357667	9.907271	-0.865316679	0.034255854	0.216911417
ENSMUST00000006703	ENSMUSG00000021922	Itih4	transcript	2.072774667	2.765252333	-0.415847846	0.636436373	0.822925581
ENSMUST00000006742	ENSMUSG00000006567	Atp7b	transcript	2.667394667	9.672889	-1.858515542	0.314350818	0.57844178
ENSMUST00000006764	ENSMUSG00000006589	Aprt	transcript	16.86106	22.779293	-0.434027734	0.216839652	0.477617379
ENSMUST00000006774	ENSMUSG00000006599	Gtf2h1	transcript	11.522954	18.926789	-0.715919063	0.002667576	0.11325849
ENSMUST00000006792	ENSMUSG00000062524	Ncr1	transcript	1.028174333	5.080482333	-2.304880568	0.101834394	0.335129846
ENSMUST00000006838	ENSMUSG00000032604	Qars	transcript	15.77884967	25.58447967	-0.697276861	0.022183989	0.187991701
ENSMUST00000006851	ENSMUSG00000006673	Qrich1	transcript	6.275908333	9.311713667	-0.569222416	0.604663729	0.804898928
ENSMUST00000006856	ENSMUSG00000006678	Pola1	transcript	2.760543333	6.319185	-1.194786255	0.99705735	0.99864937
ENSMUST00000006900	ENSMUSG00000006717	Acot13	transcript	9.533702	20.42455533	-1.099196233	0.404693973	0.652860419
ENSMUST00000006911	ENSMUSG00000006728	Cdk4	transcript	9.328004333	23.05844667	-1.305654965	0.818820866	0.915248691
ENSMUST00000006912	ENSMUSG00000026737	Pip4k2a	transcript	9.111671333	12.36311867	-0.440255103	0.22015431	0.481207297
ENSMUST00000006914	ENSMUSG00000006731	B4galnt1	transcript	10.39569167	10.62125833	-0.030968947	0.014732225	0.166021753
ENSMUST00000006956	ENSMUSG00000040026	Saa3	transcript	1396.874013	37.06039367	5.236179891	0.530650876	0.753649315
ENSMUST00000006969	ENSMUSG00000006777	Krt23	transcript	12.93075933	9.636459667	0.424231879	0.75798209	0.887154556
ENSMUST00000007005	ENSMUSG00000023832	Acat2	transcript	6.148807667	14.28798533	-1.216423919	0.000311211	0.081267067
ENSMUST00000007007	ENSMUSG00000060475	Wtap	transcript	19.21687367	26.773859	-0.478451446	0.664071451	0.838073182
ENSMUST00000007012	ENSMUSG00000006818	Sod2	transcript	162.846621	23.55099933	2.789653601	0.007858392	0.13876196
ENSMUST00000007042	ENSMUSG00000024474	Ik	transcript	46.30731333	53.611557	-0.211303978	0.048683212	0.245900222
ENSMUST00000007046	ENSMUSG00000006850	Tmco6	transcript	4.018173333	8.140535	-1.018583813	0.012009585	0.158571414
ENSMUST00000007130	ENSMUSG00000006932	Ctnnb1	transcript	241.883296	278.6367137	-0.20407422	0.275351005	0.541759364
ENSMUST00000007139	ENSMUSG00000006941	Eif1b	transcript	10.10071167	27.12234767	-1.425025117	0.121147519	0.363996521
ENSMUST00000007212	ENSMUSG00000006998	Psmd2	transcript	54.230067	66.17852133	-0.287270104	0.172236713	0.426213769
ENSMUST00000007216	ENSMUSG00000022841	Ap2m1	transcript	2.150872	12.492805	-2.538103864	0.908852307	0.957382711
ENSMUST00000007249	ENSMUSG00000007034	Slc44a4	transcript	2.679304	4.896476	-0.869885531	0.308894986	0.573509495
ENSMUST00000007251	ENSMUSG00000007036	Abhd16a	transcript	18.856489	32.62415433	-0.790879428	0.070229701	0.285871865
ENSMUST00000007253	ENSMUSG00000007038	Neu1	transcript	14.94426567	12.54122133	0.252914155	0.023805102	0.192246445
ENSMUST00000007255	ENSMUSG00000007039	Ddah2	transcript	13.89842067	35.80385267	-1.365193884	0.607366055	0.806229979
ENSMUST00000007257	ENSMUSG00000007041	Clic1	transcript	119.5718157	96.199229	0.313780135	0.057787132	0.264054936
ENSMUST00000007259	ENSMUSG00000073413	Ly6g6d	transcript	0.393029667	2.459163333	-2.64545744	0.361600971	0.618732474
ENSMUST00000007317	ENSMUSG00000020911	Krt19	transcript	88.09961433	54.145972	0.702281686	0.454183485	0.694528344
ENSMUST00000007444	ENSMUSG00000069631	Strada	transcript	1.446821333	3.811872	-1.3976129	0.721775236	0.86848967
ENSMUST00000007482	ENSMUSG00000007338	Mrpl49	transcript	2.421494333	13.99657667	-2.531104479	0.003156704	0.116161293
ENSMUST00000007533	ENSMUSG00000078656	Vps25	transcript	2.764586	9.327774333	-1.754469435	0.025323279	0.196884938
ENSMUST00000007559	ENSMUSG00000007415	Gatad1	transcript	12.298249	22.867805	-0.894864971	0.055541369	0.259708325
ENSMUST00000007602	ENSMUSG00000007458	M6pr	transcript	84.26413433	88.20673133	-0.065970055	0.138283452	0.387183518
ENSMUST00000007708	ENSMUSG00000007564	Ppp2r1a	transcript	45.10393767	47.857671	-0.0854968	0.236376837	0.499352279
ENSMUST00000007747	ENSMUSG00000007603	Dus3l	transcript	3.493639	7.229318667	-1.049129144	0.148049605	0.398688439
ENSMUST00000007754	ENSMUSG00000007610	Gtpbp3	transcript	0.398961	4.703821667	-3.559513736	0.251559647	0.516730193
ENSMUST00000007757	ENSMUSG00000007613	Tgfbr1	transcript	17.36088033	26.080224	-0.587116155	0.265423547	0.532138308
ENSMUST00000007799	ENSMUSG00000007655	Cav1	transcript	0.004231667	37.77676267	-13.12398546	0.601026015	0.802649902
ENSMUST00000007814	ENSMUSG00000007670	Khsrp	transcript	9.092626667	11.563481	-0.34680674	0.038031397	0.225287234
ENSMUST00000007865	ENSMUSG00000007721	Ccdc124	transcript	11.989622	14.97697233	-0.32095983	0.271412213	0.538349732
ENSMUST00000007921	ENSMUSG00000007777	0610009B22Rik	transcript	2.860362667	10.475209	-1.872709045	0.497928012	0.730735686
ENSMUST00000007959	ENSMUSG00000007815	Rhoa	transcript	144.146271	155.237727	-0.106945699	0.011546461	0.156605203
ENSMUST00000007980	ENSMUSG00000007836	Hnrnpa0	transcript	35.66133633	38.18147667	-0.098512134	0.189593107	0.446738309
ENSMUST00000007993	ENSMUSG00000029701	Rbm28	transcript	10.058869	13.965792	-0.473429291	0.074597809	0.292367281
ENSMUST00000008004	ENSMUSG00000057788	Ddx49	transcript	6.847577333	10.55268533	-0.623944608	0.037706836	0.224581116
ENSMUST00000008016	ENSMUSG00000007872	Id3	transcript	36.81964867	74.23046367	-1.01153552	0.32983108	0.592291561
ENSMUST00000008021	ENSMUSG00000007877	Tcap	transcript	1.314891667	9.423512667	-2.841320991	0.555040684	0.772007971
ENSMUST00000008032	ENSMUSG00000007888	Crlf1	transcript	3.949962333	4.466287333	-0.177237172	0.028521293	0.204129775
ENSMUST00000008036	ENSMUSG00000007892	Rplp1	transcript	995.481974	1283.314778	-0.366407989	0.078921478	0.297970497
ENSMUST00000008052	ENSMUSG00000007908	Hmgcll1	transcript	1.207608333	3.027341333	-1.325898731	0.016093711	0.170701834
ENSMUST00000008094	ENSMUSG00000007950	Abhd8	transcript	2.768473333	9.209058667	-1.733963069	0.881172301	0.94405792
ENSMUST00000008179	ENSMUSG00000008035	Mid1ip1	transcript	24.515988	35.75733567	-0.544516339	0.978712998	0.990587735
ENSMUST00000008350	ENSMUSG00000008206	Cers4	transcript	2.335841333	7.717047333	-1.724106675	0.226816566	0.488827325
ENSMUST00000008445	ENSMUSG00000008301	Phax	transcript	11.88783933	18.070603	-0.604158126	0.010617087	0.153660081
ENSMUST00000008451	ENSMUSG00000008307	1700109H08Rik	transcript	4.393315	1.206291	1.864731966	0.039149486	0.22720114
ENSMUST00000008462	ENSMUSG00000008318	Relt	transcript	2.274653	3.753656667	-0.72265022	0.815444127	0.914085173
ENSMUST00000008477	ENSMUSG00000008333	Snrpb2	transcript	17.901546	20.41505067	-0.189548962	0.025331189	0.196884938
ENSMUST00000008517	ENSMUSG00000008373	Prpf31	transcript	8.770969667	10.76005267	-0.294876887	0.054918953	0.258483561
ENSMUST00000008528	ENSMUSG00000008384	Sertad1	transcript	28.779203	27.10478633	0.086479005	0.003975555	0.118531217
ENSMUST00000008537	ENSMUSG00000008393	Carhsp1	transcript	113.2094673	48.70821633	1.216757552	0.094501226	0.322891788
ENSMUST00000008542	ENSMUSG00000008398	Elk3	transcript	3.837423333	18.85265067	-2.296557547	0.086220061	0.309883413
ENSMUST00000008573	ENSMUSG00000008429	Herpud2	transcript	9.050182667	10.09595	-0.157757854	0.104067539	0.338322794
ENSMUST00000008579	ENSMUSG00000008435	Rdh13	transcript	2.208662	4.603674667	-1.05961323	0.170273508	0.424991252
ENSMUST00000008594	ENSMUSG00000008450	Nutf2	transcript	9.42646	15.60123033	-0.726871816	0.119985753	0.362094583
ENSMUST00000008684	ENSMUSG00000008540	Mgst1	transcript	157.3715873	200.0102133	-0.345898579	0.558240864	0.774106081
ENSMUST00000008733	ENSMUSG00000029131	Dnajb6	transcript	15.76101467	5.612665	1.489602558	0.099554103	0.331702192
ENSMUST00000008745	ENSMUSG00000008601	Rab25	transcript	6.043825	8.846989	-0.549724642	0.208603037	0.468301483
ENSMUST00000008748	ENSMUSG00000008604	Ubqln4	transcript	3.450216333	7.343246333	-1.089731173	0.171002679	0.425491134
ENSMUST00000008801	ENSMUSG00000073424	Cyp4f15	transcript	0.426801333	1.551976	-1.862469659	0.602018771	0.803132793
ENSMUST00000008812	ENSMUSG00000008668	Rps18	transcript	458.7665407	538.795644	-0.231978012	0.506625538	0.737553531
ENSMUST00000008826	ENSMUSG00000008682	Rpl10	transcript	248.6446587	416.6181133	-0.744640125	0.385568611	0.637354055
ENSMUST00000008830	ENSMUSG00000094441	Zfp955a	transcript	2.959234333	12.028956	-2.023215587	0.023517309	0.191776601
ENSMUST00000008878	ENSMUSG00000008734	Gprc5b	transcript	8.309809667	5.358062	0.633104158	0.01942032	0.179824797
ENSMUST00000008893	ENSMUSG00000024835	Coro1b	transcript	28.69494467	49.897859	-0.798181322	0.033869789	0.215936308
ENSMUST00000008907	ENSMUSG00000008763	Man1a2	transcript	10.44337833	17.346791	-0.732080316	0.034592214	0.217349533
ENSMUST00000008966	ENSMUSG00000008822	Acyp1	transcript	4.736487	10.599865	-1.162156561	0.731660492	0.873066134
ENSMUST00000008999	ENSMUSG00000008855	Hdac5	transcript	5.162075	2.195964667	1.233096261	0.479681184	0.717966825
ENSMUST00000009003	ENSMUSG00000008859	Rala	transcript	19.266901	31.05155967	-0.688541196	0.42433344	0.668910933
ENSMUST00000009036	ENSMUSG00000008892	Vdac3	transcript	36.77043033	67.036423	-0.866399109	0.15953468	0.41337571
ENSMUST00000009039	ENSMUSG00000058600	Rpl30	transcript	59.26025067	131.519267	-1.15013753	0.258924972	0.524571485
ENSMUST00000009058	ENSMUSG00000028970	Abcb1b	transcript	6.549074	3.229234	1.020098946	0.04027687	0.229057938
ENSMUST00000009102	ENSMUSG00000008958	Vps72	transcript	7.937102667	13.37055167	-0.75237462	0.039416532	0.227646171
ENSMUST00000009120	ENSMUSG00000008976	Gabpa	transcript	13.84843667	19.54568367	-0.497126927	0.003907881	0.117746446
ENSMUST00000009138	ENSMUSG00000024006	Stk38	transcript	1.930908	8.373573667	-2.116564039	0.187976443	0.445095306
ENSMUST00000009157	ENSMUSG00000009013	Dynll1	transcript	20.162201	52.246142	-1.37367137	0.338909671	0.599558126
ENSMUST00000009174	ENSMUSG00000009030	Pdcl	transcript	10.202292	24.12135267	-1.241417514	0.061595326	0.271056953
ENSMUST00000009214	ENSMUSG00000009070	Rsph14	transcript	1.147049667	0	Inf	0.001153417	0.098264268
ENSMUST00000009220	ENSMUSG00000009076	Zmat5	transcript	5.049799333	11.44761333	-1.180748883	0.986847315	0.99373625
ENSMUST00000009234	ENSMUSG00000009090	Ap1b1	transcript	9.042501333	16.71864167	-0.886663827	0.384253561	0.636288441
ENSMUST00000009236	ENSMUSG00000009092	Derl3	transcript	0.289338	1.994565333	-2.785246665	0.46537126	0.705135485
ENSMUST00000009321	ENSMUSG00000022718	Dgcr8	transcript	2.833077	10.21100833	-1.849683621	0.086446501	0.310197864
ENSMUST00000009329	ENSMUSG00000009185	Ccl8	transcript	4.256240333	20.99219567	-2.302201551	0.307485009	0.571951142
ENSMUST00000009340	ENSMUSG00000026536	Ifi211	transcript	194.7890727	10.48444967	4.215589706	0.908118533	0.957318093
ENSMUST00000009344	ENSMUSG00000000131	Xpo6	transcript	8.776356667	8.299393333	0.080616275	0.044196293	0.238473884
ENSMUST00000009356	ENSMUSG00000062345	Serpinb2	transcript	4.027318667	0.072025667	5.805164713	0.114602636	0.35500842
ENSMUST00000009396	ENSMUSG00000000244	Tspan32	transcript	0.528538667	3.010277667	-2.509815642	0.744553416	0.880212481
ENSMUST00000009411	ENSMUSG00000052763	Zfp212	transcript	3.861637667	7.526329	-0.962733552	0.392424256	0.643427286
ENSMUST00000009425	ENSMUSG00000009281	Rarres2	transcript	8.712127667	15.53204267	-0.834150575	0.246268263	0.510737287
ENSMUST00000009435	ENSMUSG00000009291	Pttg1ip	transcript	105.4089507	87.65506233	0.266088058	0.292236776	0.557508253
ENSMUST00000009522	ENSMUSG00000009378	Slc16a12	transcript	1.549979	3.877833	-1.323002006	0.417042685	0.664093083
ENSMUST00000009530	ENSMUSG00000001131	Timp1	transcript	20.05333933	1.446040667	3.793662467	0.734954938	0.875224464
ENSMUST00000009689	ENSMUSG00000009545	Kcnq1	transcript	4.134084667	7.852882667	-0.925654406	0.468191788	0.707098799
ENSMUST00000009693	ENSMUSG00000009549	Srp14	transcript	53.415203	87.52863833	-0.712504708	0.141760502	0.391186629
ENSMUST00000009699	ENSMUSG00000009555	Cdk9	transcript	15.21730567	17.23813233	-0.179890532	0.792016649	0.9035197
ENSMUST00000009705	ENSMUSG00000026814	Eng	transcript	26.90354467	33.65024567	-0.32282077	0.328177945	0.590851725
ENSMUST00000009707	ENSMUSG00000009563	Tor2a	transcript	6.052284333	12.09843067	-0.999268251	0.488206994	0.723188094
ENSMUST00000009713	ENSMUSG00000009569	Mkl2	transcript	1.946334	1.140589667	0.770979437	0.004666042	0.124578334
ENSMUST00000009772	ENSMUSG00000009628	Tex15	transcript	1.179894667	2.959866667	-1.326874117	0.088070234	0.313076353
ENSMUST00000009774	ENSMUSG00000009630	Ppp2cb	transcript	52.47736733	47.14749667	0.154514173	0.038534279	0.226003052
ENSMUST00000009777	ENSMUSG00000009633	G0s2	transcript	49.33350033	50.10660967	-0.022433271	0.568879221	0.781562736
ENSMUST00000009789	ENSMUSG00000019916	P4ha1	transcript	18.00035633	22.526118	-0.323573244	0.859524667	0.934882214
ENSMUST00000009831	ENSMUSG00000009687	Fxyd5	transcript	2.102887	3.430343	-0.705981511	0.644888562	0.827310869
ENSMUST00000010007	ENSMUSG00000009863	Sdhb	transcript	34.94948467	49.14751433	-0.49184727	0.638081304	0.823540464
ENSMUST00000010020	ENSMUSG00000009876	Cox4i2	transcript	14.35430433	39.87797933	-1.474108895	0.13287679	0.380833276
ENSMUST00000010038	ENSMUSG00000009894	Snap47	transcript	4.760378	9.866095667	-1.051403141	0.78686131	0.901300316
ENSMUST00000010044	ENSMUSG00000009900	Wnt3a	transcript	0.750315	5.734738333	-2.934159355	0.4272911	0.671991268
ENSMUST00000010049	ENSMUSG00000009905	Kdsr	transcript	6.343916667	16.46458667	-1.375920569	0.234681646	0.497926136
ENSMUST00000010189	ENSMUSG00000010045	Tmem115	transcript	7.25132	13.83188233	-0.931681955	0.028874963	0.204801664
ENSMUST00000010192	ENSMUSG00000010048	Ifrd2	transcript	2.914756667	6.952461	-1.254148299	0.029011183	0.20501418
ENSMUST00000010195	ENSMUSG00000010051	Hyal1	transcript	1.333408333	3.177865333	-1.252939341	0.752530766	0.88389382
ENSMUST00000010198	ENSMUSG00000010054	Tusc2	transcript	4.706787333	11.077751	-1.234850441	0.050139963	0.248680032
ENSMUST00000010201	ENSMUSG00000010057	Nprl2	transcript	1.408790667	8.209207667	-2.542785727	0.026556033	0.200884485
ENSMUST00000010211	ENSMUSG00000010067	Rassf1	transcript	50.61381033	29.18891633	0.794110438	0.630555194	0.819584304
ENSMUST00000010239	ENSMUSG00000010095	Slc3a2	transcript	73.44038667	68.82376467	0.093666845	0.861352981	0.935181605
ENSMUST00000010241	ENSMUSG00000010097	Nxf1	transcript	8.106463667	4.284834333	0.91983327	0.1287221	0.375635307
ENSMUST00000010248	ENSMUSG00000010097	Nxf1	transcript	7.694435	23.05999833	-1.58350511	0.249371631	0.514466754
ENSMUST00000010249	ENSMUSG00000003680	Taf6l	transcript	7.589568667	17.28248467	-1.187220844	0.087193335	0.311401447
ENSMUST00000010254	ENSMUSG00000010110	Stx5a	transcript	0.411251	1.961274333	-2.253700255	0.368121955	0.623846392
ENSMUST00000010278	ENSMUSG00000000561	Wdr77	transcript	5.674081333	6.834833667	-0.268519398	0.604710708	0.804898928
ENSMUST00000010286	ENSMUSG00000010142	Tnfrsf13b	transcript	2.55941	8.287134	-1.695061974	0.279205274	0.544949492
ENSMUST00000010348	ENSMUSG00000079677	Fdx1l	transcript	7.26568	9.772752	-0.427667054	0.103822478	0.337968303
ENSMUST00000010421	ENSMUSG00000010277	2610507B11Rik	transcript	26.734462	35.41918833	-0.405830507	0.160295209	0.41432398
ENSMUST00000010434	ENSMUSG00000010290	AI597479	transcript	4.270599333	14.39794467	-1.753352423	0.010472241	0.153338112
ENSMUST00000010451	ENSMUSG00000010307	Tmem86a	transcript	1.018314333	5.790534667	-2.507513604	0.086335118	0.310058683
ENSMUST00000010502	ENSMUSG00000010358	Ifi35	transcript	74.839995	33.27986733	1.16915978	0.043590171	0.236751479
ENSMUST00000010506	ENSMUSG00000010362	Rdm1	transcript	7.226845333	14.23443467	-0.977947273	0.050342018	0.249143405
ENSMUST00000010520	ENSMUSG00000010376	Nedd8	transcript	37.488517	71.28014867	-0.92705159	0.087000543	0.311320196
ENSMUST00000010536	ENSMUSG00000010392	Gosr1	transcript	10.38434033	14.623033	-0.493833004	0.497418919	0.730562656
ENSMUST00000010550	ENSMUSG00000010406	Mrpl52	transcript	48.05942433	49.59775533	-0.045455462	0.012563774	0.1590327
ENSMUST00000010597	ENSMUSG00000010453	Kansl3	transcript	6.523930333	10.29943467	-0.658751869	0.140801578	0.389966649
ENSMUST00000010753	ENSMUSG00000010609	Psen2	transcript	0.034712333	3.383780667	-6.607043902	0.812466306	0.913148343
ENSMUST00000010807	ENSMUSG00000010663	Fads1	transcript	12.41014967	28.52998567	-1.200958508	0.008249955	0.141093222
ENSMUST00000010941	ENSMUSG00000010797	Wnt2	transcript	2.190701	6.402938333	-1.547341525	0.828042028	0.918887302
ENSMUST00000010974	ENSMUSG00000010830	Kdelr3	transcript	1.870740667	5.727875667	-1.614390599	0.816204652	0.914603192
ENSMUST00000011029	ENSMUSG00000027679	Dnajc19	transcript	2.204258	5.315588333	-1.269936283	0.851448247	0.931568312
ENSMUST00000011055	ENSMUSG00000010911	Apip	transcript	9.303862	17.953559	-0.94836826	0.787182452	0.901476405
ENSMUST00000011058	ENSMUSG00000010914	Pdhx	transcript	5.620889	8.265834	-0.556362066	0.077883556	0.29650551
ENSMUST00000011152	ENSMUSG00000011008	Mcoln2	transcript	8.228246333	1.074246333	2.937260132	0.301316982	0.566739988
ENSMUST00000011298	ENSMUSG00000011154	Cfap161	transcript	3.703015333	5.443399667	-0.555807442	0.692908368	0.855259487
ENSMUST00000011302	ENSMUSG00000011158	Brf1	transcript	7.58055	12.485311	-0.719857327	0.214713643	0.475509026
ENSMUST00000011315	ENSMUSG00000011171	Vipr2	transcript	2.300168333	3.187055	-0.470484471	0.004840309	0.124883892
ENSMUST00000011400	ENSMUSG00000011256	Adam19	transcript	6.181014333	11.015922	-0.833674734	0.716436435	0.866336357
ENSMUST00000011450	ENSMUSG00000011306	Sugp1	transcript	4.047470333	7.980327333	-0.979427417	0.116818841	0.357990103
ENSMUST00000011492	ENSMUSG00000027710	Acad9	transcript	3.918825667	9.494176	-1.2766214	0.703108637	0.859526347
ENSMUST00000011526	ENSMUSG00000011382	Dhdh	transcript	2.171387333	5.117397333	-1.236793156	0.821566856	0.916525118
ENSMUST00000011623	ENSMUSG00000002668	Dennd1c	transcript	2.793794333	3.913337667	-0.48617378	0.624180825	0.815435766
ENSMUST00000011877	ENSMUSG00000020315	Sptbn1	transcript	164.298589	377.2640077	-1.199254378	0.003077199	0.116161293
ENSMUST00000011896	ENSMUSG00000011752	Pgam1	transcript	27.636933	38.49459833	-0.478058495	0.231478028	0.494383127
ENSMUST00000011981	ENSMUSG00000011837	Snapc2	transcript	2.553361667	6.96854	-1.448458524	0.034650679	0.217581361
ENSMUST00000012028	ENSMUSG00000011884	Gltp	transcript	12.71264633	25.59826767	-1.0097818	0.087810218	0.312661477
ENSMUST00000012161	ENSMUSG00000012017	Scarf2	transcript	4.648080667	8.456125667	-0.86336171	0.462123499	0.702468825
ENSMUST00000012259	ENSMUSG00000012114	Med15	transcript	4.235690667	1.506138667	1.491742631	0.353101155	0.611768179
ENSMUST00000012262	ENSMUSG00000012117	Dhdds	transcript	0.403264667	2.191476333	-2.442104189	0.497000886	0.730152874
ENSMUST00000012281	ENSMUSG00000032179	Bmp5	transcript	19.358163	31.89058167	-0.720188358	0.727381953	0.870959385
ENSMUST00000012314	ENSMUSG00000021510	Zfp729a	transcript	2.395391333	4.963962	-1.051230704	0.018782108	0.178398031
ENSMUST00000012348	ENSMUSG00000040562	Gstm2	transcript	62.31477867	76.41436	-0.294269423	0.197692278	0.45609384
ENSMUST00000012580	ENSMUSG00000027615	Hps3	transcript	3.811917333	10.14641167	-1.412380863	0.221855461	0.482812534
ENSMUST00000012587	ENSMUSG00000012443	Kif11	transcript	1.399672333	5.964696667	-2.091359644	0.695076664	0.856005944
ENSMUST00000012627	ENSMUSG00000012483	Rpa3	transcript	4.434329667	21.659334	-2.288200947	0.40792889	0.655970902
ENSMUST00000012679	ENSMUSG00000012535	Tnpo3	transcript	11.87535667	15.498142	-0.384124424	0.800545021	0.9077917
ENSMUST00000012725	ENSMUSG00000030446	Zfp273	transcript	0.172053	3.397226667	-4.303432527	0.096746628	0.326967238
ENSMUST00000012798	ENSMUSG00000039013	Siglecf	transcript	0.746406333	0.871057	-0.222805901	0.631950576	0.820757461
ENSMUST00000012847	ENSMUSG00000031494	Cd209a	transcript	8.434455	5.842952	0.529597413	0.924424641	0.964391216
ENSMUST00000012849	ENSMUSG00000012705	Retn	transcript	0.420426333	1.536349667	-1.869581664	0.89864972	0.952508488
ENSMUST00000012873	ENSMUSG00000058093	Zfp729b	transcript	5.479139333	10.73380267	-0.970140074	0.014186444	0.165312312
ENSMUST00000013220	ENSMUSG00000013076	Amotl1	transcript	20.670504	22.828224	-0.143245059	0.415948503	0.66300282
ENSMUST00000013262	ENSMUSG00000020472	Zkscan17	transcript	4.983114	4.978331333	0.001385327	0.020942895	0.184427022
ENSMUST00000013294	ENSMUSG00000013150	Gfod2	transcript	1.051767667	3.847824333	-1.871226885	0.032657597	0.213110153
ENSMUST00000013304	ENSMUSG00000013160	Atp6v0d1	transcript	27.23965133	38.22575233	-0.488836659	0.008803696	0.143276653
ENSMUST00000013338	ENSMUSG00000064145	Arih2	transcript	25.17414233	14.796786	0.766658784	0.386727939	0.638529053
ENSMUST00000013633	ENSMUSG00000008090	Fgfrl1	transcript	2.368192667	3.956581	-0.740467835	0.189335319	0.446275467
ENSMUST00000013693	ENSMUSG00000029213	Commd8	transcript	8.391926333	18.15729933	-1.113475717	0.143907151	0.393676504
ENSMUST00000013737	ENSMUSG00000013593	Ndufs2	transcript	37.95143533	59.95836367	-0.659806561	0.114229231	0.354487037
ENSMUST00000013759	ENSMUSG00000008200	Fnbp4	transcript	25.60470333	11.21223067	1.191335513	0.572350798	0.784082629
ENSMUST00000013766	ENSMUSG00000013622	Atraid	transcript	21.455096	47.144975	-1.135783651	0.168473722	0.42279573
ENSMUST00000013807	ENSMUSG00000013663	Pten	transcript	43.38358167	58.566915	-0.432936739	0.172101315	0.426147532
ENSMUST00000013842	ENSMUSG00000013698	Pea15a	transcript	26.58531767	50.951019	-0.938481295	0.777845352	0.896250758
ENSMUST00000013845	ENSMUSG00000013701	Timm23	transcript	28.81873233	19.046475	0.597482859	0.433919562	0.678480853
ENSMUST00000013851	ENSMUSG00000013707	Tnfaip8l2	transcript	4.754374667	14.090183	-1.567362845	0.013567822	0.162696565
ENSMUST00000013882	ENSMUSG00000005362	Crbn	transcript	9.075160667	23.332747	-1.362361078	0.001493223	0.099649322
ENSMUST00000013886	ENSMUSG00000019254	Ppp1r12c	transcript	17.30961533	26.49043733	-0.613897997	0.700140537	0.85831111
ENSMUST00000013931	ENSMUSG00000013787	Ehmt2	transcript	4.198680333	8.147632	-0.956444868	0.178854691	0.435698495
ENSMUST00000013949	ENSMUSG00000032000	Birc3	transcript	171.3516187	20.45830933	3.066200989	0.004115983	0.12020077
ENSMUST00000013966	ENSMUSG00000013822	Elof1	transcript	21.89239367	39.21982167	-0.841153271	0.073967109	0.291961881
ENSMUST00000013970	ENSMUSG00000025417	Pip4k2c	transcript	13.84494067	20.42696967	-0.561116326	0.324666826	0.587786591
ENSMUST00000014022	ENSMUSG00000013878	Rnf170	transcript	1.655082667	0.622880667	1.409875578	0.130781392	0.378289104
ENSMUST00000014118	ENSMUSG00000013974	Mcemp1	transcript	31.52891267	24.30501	0.375421689	0.899908847	0.953099972
ENSMUST00000014218	ENSMUSG00000014074	Rnf168	transcript	6.072802333	12.058052	-0.98956254	0.057898574	0.264111502
ENSMUST00000014220	ENSMUSG00000014075	Tctex1d2	transcript	5.580349333	8.287072333	-0.570507076	0.828586118	0.919401713
ENSMUST00000014221	ENSMUSG00000014077	Chp1	transcript	58.07822167	63.932589	-0.138554239	0.805886666	0.910002527
ENSMUST00000014290	ENSMUSG00000026786	Apbb1ip	transcript	3.770108	3.741144333	0.011126226	0.019637543	0.180529534
ENSMUST00000014321	ENSMUSG00000014177	Tvp23b	transcript	10.597966	29.712132	-1.487264726	0.478289325	0.716511296
ENSMUST00000014339	ENSMUSG00000014195	Dnajc7	transcript	22.22158667	31.848676	-0.519271567	0.040445114	0.229403827
ENSMUST00000014370	ENSMUSG00000014226	Cacybp	transcript	14.771672	22.86314333	-0.630190632	0.610866904	0.807381831
ENSMUST00000014421	ENSMUSG00000055204	Ankrd17	transcript	3.747316667	3.611697667	0.053180767	0.521146273	0.748093758
ENSMUST00000014438	ENSMUSG00000014294	Ndufa2	transcript	39.626747	68.95515433	-0.799183856	0.241357254	0.50561689
ENSMUST00000014445	ENSMUSG00000014301	Pam16	transcript	6.222908667	13.29049167	-1.094733499	0.016266518	0.171425802
ENSMUST00000014447	ENSMUSG00000014303	Glis2	transcript	3.119053667	5.994361667	-0.942497755	0.039549846	0.227646171
ENSMUST00000014457	ENSMUSG00000014313	Cox6c	transcript	134.2580543	168.9684957	-0.33174564	0.887786425	0.947637819
ENSMUST00000014499	ENSMUSG00000014355	Anapc1	transcript	9.232467667	21.46869	-1.217445952	0.316662276	0.580177322
ENSMUST00000014505	ENSMUSG00000014361	Mertk	transcript	6.246544	15.87665533	-1.345776897	0.409035418	0.656612038
ENSMUST00000014546	ENSMUSG00000014402	Tsg101	transcript	13.10048133	17.550366	-0.421881297	0.522227438	0.748231613
ENSMUST00000014614	ENSMUSG00000014470	Rnf166	transcript	9.077944	14.414314	-0.667064685	0.436945609	0.680988582
ENSMUST00000014640	ENSMUSG00000014496	Ankrd28	transcript	2.489538	4.182778	-0.748583393	0.592739493	0.796614612
ENSMUST00000014642	ENSMUSG00000014498	Ankrd52	transcript	1.753831	2.760973333	-0.654667218	0.099876257	0.331966095
ENSMUST00000014684	ENSMUSG00000061613	U2af1	transcript	28.755429	22.93960133	0.325994042	0.913707354	0.959205967
ENSMUST00000014687	ENSMUSG00000014543	Klra17	transcript	0.925956333	1.500725333	-0.69664389	0.940567135	0.971681304
ENSMUST00000014691	ENSMUSG00000014547	Wdfy2	transcript	4.573476333	10.38150733	-1.182652839	0.44454477	0.687792324
ENSMUST00000014698	ENSMUSG00000014554	Dguok	transcript	3.139702	14.89671067	-2.246294266	0.042093102	0.233177222
ENSMUST00000014743	ENSMUSG00000014599	Csf1	transcript	27.85722233	4.667716333	2.57726262	0.176350513	0.432434644
ENSMUST00000014750	ENSMUSG00000014606	Slc25a11	transcript	14.37690333	31.16144767	-1.116009294	0.779284585	0.896711054
ENSMUST00000014777	ENSMUSG00000052560	Cpne8	transcript	7.829287667	3.895179333	1.007191301	0.026887229	0.201652214
ENSMUST00000014812	ENSMUSG00000014668	Chfr	transcript	3.554587	6.121607	-0.784228483	0.76874478	0.891658349
ENSMUST00000014892	ENSMUSG00000014748	Tex261	transcript	8.254183	21.75989467	-1.398474244	0.17543788	0.431008266
ENSMUST00000014913	ENSMUSG00000014769	Psmb1	transcript	29.04366567	47.80949133	-0.719073506	0.119603992	0.361568062
ENSMUST00000014917	ENSMUSG00000014773	Dll1	transcript	59.17376967	12.88994733	2.198711436	0.091668892	0.31889052
ENSMUST00000014920	ENSMUSG00000014776	Nol3	transcript	1.009054333	3.32982	-1.722440332	0.340536492	0.600478417
ENSMUST00000014922	ENSMUSG00000014778	Fhod1	transcript	3.592634667	9.327139333	-1.376392433	0.391008873	0.642458662
ENSMUST00000014990	ENSMUSG00000014846	Tppp3	transcript	69.52561667	88.459221	-0.347467902	0.678601902	0.847913995
ENSMUST00000015000	ENSMUSG00000014856	Tmem208	transcript	13.335478	28.242077	-1.082576654	0.30620732	0.571064188
ENSMUST00000015003	ENSMUSG00000014859	E2f4	transcript	6.248357667	8.385234333	-0.424374064	0.884157701	0.945542033
ENSMUST00000015011	ENSMUSG00000014867	Surf4	transcript	52.26980833	49.45483667	0.079866246	0.706108285	0.861164243
ENSMUST00000015017	ENSMUSG00000014873	Surf2	transcript	4.780835333	7.791054667	-0.704555922	0.066108461	0.279023049
ENSMUST00000015049	ENSMUSG00000014905	Dnajb9	transcript	11.25788533	19.594177	-0.799489119	0.979123178	0.990780097
ENSMUST00000015100	ENSMUSG00000014956	Ppp1cb	transcript	69.161654	68.96979033	0.00400779	0.724049773	0.869755753
ENSMUST00000015124	ENSMUSG00000014980	Tsen15	transcript	3.804331333	9.617809667	-1.338065475	0.027897024	0.203321891
ENSMUST00000015138	ENSMUSG00000029675	Eln	transcript	18.87238067	35.265103	-0.901964829	0.272453883	0.539039044
ENSMUST00000015146	ENSMUSG00000015002	Efr3a	transcript	16.44208733	26.14795233	-0.669304511	0.134014427	0.381868251
ENSMUST00000015157	ENSMUSG00000015013	Trappc2l	transcript	6.798522667	12.26756567	-0.851555809	0.313218982	0.57755349
ENSMUST00000015160	ENSMUSG00000015016	Acsf3	transcript	0.391154667	2.221657667	-2.505825448	0.05455423	0.257820365
ENSMUST00000015171	ENSMUSG00000015027	Galns	transcript	2.585901667	5.252558667	-1.022352955	0.045850873	0.241565468
ENSMUST00000015197	ENSMUSG00000015053	Gata2	transcript	1.417853	8.299356667	-2.549291544	0.750978685	0.88320452
ENSMUST00000015236	ENSMUSG00000015092	Edf1	transcript	44.043701	74.35042567	-0.755405298	0.060673097	0.269742211
ENSMUST00000015239	ENSMUSG00000015095	Fbxw5	transcript	5.177158	8.318699333	-0.684197626	0.107120555	0.342769724
ENSMUST00000015256	ENSMUSG00000015112	Slc25a13	transcript	0.145744	2.770135333	-4.248448063	0.032635839	0.213110153
ENSMUST00000015271	ENSMUSG00000015127	Unkl	transcript	1.071382667	4.742441667	-2.146156167	0.000449498	0.090989572
ENSMUST00000015277	ENSMUSG00000015133	Lrrk1	transcript	7.300937	10.77381	-0.561374992	0.159117508	0.413062379
ENSMUST00000015333	ENSMUSG00000015189	Casd1	transcript	7.169175	22.55357033	-1.653476823	0.312032665	0.576913607
ENSMUST00000015346	ENSMUSG00000015202	Cnksr3	transcript	8.082353333	4.329766333	0.900486254	0.155153502	0.408293659
ENSMUST00000015391	ENSMUSG00000015247	Nipsnap3b	transcript	8.307241	13.35035433	-0.684436719	0.038101374	0.225338979
ENSMUST00000015394	ENSMUSG00000050578	Mmp13	transcript	12.99211133	0.390709	5.055397602	0.427941788	0.67270496
ENSMUST00000015433	ENSMUSG00000015289	Lage3	transcript	2.961929	13.87824867	-2.228216558	0.0553782	0.259484685
ENSMUST00000015435	ENSMUSG00000015291	Gdi1	transcript	20.15616033	23.16620067	-0.200800619	0.033992435	0.216124588
ENSMUST00000015449	ENSMUSG00000015305	Sash1	transcript	46.029405	17.693831	1.379309345	0.1270559	0.373472642
ENSMUST00000015456	ENSMUSG00000015312	Gadd45b	transcript	216.1329957	40.57481633	2.413262867	0.017518413	0.175636483
ENSMUST00000015460	ENSMUSG00000015316	Slamf1	transcript	8.756647667	2.818879	1.635257113	0.679532008	0.848310181
ENSMUST00000015467	ENSMUSG00000052310	Slc39a1	transcript	78.68201067	46.91417033	0.746010073	0.494741942	0.728514849
ENSMUST00000015481	ENSMUSG00000015337	Endog	transcript	3.969736333	6.746333	-0.765060344	0.056712862	0.261930935
ENSMUST00000015484	ENSMUSG00000015340	Cybb	transcript	150.104739	49.11995067	1.611588509	0.257608316	0.52292233
ENSMUST00000015498	ENSMUSG00000015354	Pcolce2	transcript	33.26323967	50.57090267	-0.604378844	0.620220453	0.813316364
ENSMUST00000015501	ENSMUSG00000015357	Clpx	transcript	14.36028867	16.38012433	-0.189861558	0.654391241	0.832264205
ENSMUST00000015511	ENSMUSG00000030123	Plxnd1	transcript	11.26314767	10.21311367	0.141187301	0.001896669	0.105582562
ENSMUST00000015540	ENSMUSG00000015396	Cd83	transcript	54.93765667	10.86789233	2.337723196	0.23613979	0.499352279
ENSMUST00000015581	ENSMUSG00000015437	Gzmb	transcript	31.663962	8.61767	1.877472027	0.962691632	0.98312056
ENSMUST00000015583	ENSMUSG00000040314	Ctsg	transcript	0.797652667	1.870742667	-1.229778545	0.485205408	0.721363138
ENSMUST00000015596	ENSMUSG00000015452	Ager	transcript	507.944468	649.978414	-0.355721026	0.204906618	0.463781751
ENSMUST00000015605	ENSMUSG00000015461	Atf6b	transcript	6.460098333	11.25436433	-0.800856543	0.025865796	0.198807498
ENSMUST00000015612	ENSMUSG00000015468	Notch4	transcript	6.236616333	10.54212467	-0.757330244	0.044654295	0.239805138
ENSMUST00000015622	ENSMUSG00000015478	Rnf5	transcript	3.351196	6.530947	-0.962616133	0.605968403	0.805438415
ENSMUST00000015645	ENSMUSG00000015501	Hivep2	transcript	11.70245233	4.838654667	1.274133005	0.066789718	0.279762859
ENSMUST00000015664	ENSMUSG00000028111	Ctsk	transcript	15.84227833	20.990942	-0.405987082	0.787414762	0.901539098
ENSMUST00000015667	ENSMUSG00000038642	Ctss	transcript	99.35277033	113.9152093	-0.19732828	0.832660585	0.921379198
ENSMUST00000015680	ENSMUSG00000015536	Mocs2	transcript	2.044277333	0.008065667	7.985581431	0.118638728	0.360486984
ENSMUST00000015712	ENSMUSG00000015568	Lpl	transcript	48.047246	55.68836833	-0.212922282	0.925747433	0.964998453
ENSMUST00000015719	ENSMUSG00000015575	Atp6v0e	transcript	49.17007433	62.20583967	-0.339269486	0.237190447	0.500473135
ENSMUST00000015725	ENSMUSG00000024191	Bnip1	transcript	4.097216667	8.199545667	-1.000899786	0.236294341	0.499352279
ENSMUST00000015749	ENSMUSG00000015605	Srf	transcript	15.75574567	10.51876767	0.582912339	0.052476887	0.253827105
ENSMUST00000015791	ENSMUSG00000015647	Lama5	transcript	20.257621	10.00934467	1.017117237	0.072482853	0.289727905
ENSMUST00000015796	ENSMUSG00000015652	Steap1	transcript	2.181451	0.501560667	2.120791949	0.829526827	0.919758328
ENSMUST00000015797	ENSMUSG00000015653	Steap2	transcript	0.671892667	1.609734	-1.260519621	0.448971859	0.690803071
ENSMUST00000015800	ENSMUSG00000015656	Hspa8	transcript	554.8098247	501.6068827	0.145436192	0.581101585	0.789529146
ENSMUST00000015829	ENSMUSG00000030861	Acadsb	transcript	17.424024	25.49112533	-0.548917218	0.491229933	0.7254644
ENSMUST00000015846	ENSMUSG00000015702	Anxa9	transcript	0.996884667	2.598387667	-1.382118181	0.956580382	0.979986888
ENSMUST00000015855	ENSMUSG00000015711	Prune1	transcript	3.330246667	6.757129333	-1.020781429	0.004258365	0.122063601
ENSMUST00000015858	ENSMUSG00000015714	Cers2	transcript	45.89256933	75.18981667	-0.712276704	0.307041655	0.571778901
ENSMUST00000015877	ENSMUSG00000015733	Capza2	transcript	145.9653523	97.86499033	0.576761203	0.091301075	0.31818924
ENSMUST00000015889	ENSMUSG00000015745	Plekho1	transcript	6.695843667	12.544591	-0.905727685	0.306895423	0.57164668
ENSMUST00000015891	ENSMUSG00000015747	Vps45	transcript	2.644896	6.509232	-1.29927634	0.343936211	0.603203595
ENSMUST00000015892	ENSMUSG00000015748	Prpf3	transcript	3.089070333	4.890398	-0.662779163	0.51410955	0.742626833
ENSMUST00000015893	ENSMUSG00000015749	Anp32e	transcript	6.777305667	15.82272633	-1.223214459	0.337055474	0.59801181
ENSMUST00000015894	ENSMUSG00000015750	Aph1a	transcript	8.648993333	12.24543933	-0.501640404	0.862254628	0.935820982
ENSMUST00000015901	ENSMUSG00000015757	Ppil4	transcript	14.98650533	21.01142233	-0.487509822	0.078417482	0.297638839
ENSMUST00000015903	ENSMUSG00000015759	Cnih1	transcript	13.60129133	26.05008533	-0.937544468	0.24322197	0.507350933
ENSMUST00000015934	ENSMUSG00000015790	Surf1	transcript	10.27361967	25.91557567	-1.33487487	0.286222797	0.552566992
ENSMUST00000015950	ENSMUSG00000015806	Qdpr	transcript	10.07338833	18.17571933	-0.851463425	0.077909929	0.29650551
ENSMUST00000015981	ENSMUSG00000015837	Sqstm1	transcript	115.695193	45.73630267	1.338917276	0.579620981	0.788269769
ENSMUST00000015994	ENSMUSG00000015850	Adamtsl4	transcript	4.731632667	3.216930333	0.556653384	0.010584646	0.153660081
ENSMUST00000016026	ENSMUSG00000015882	Lcorl	transcript	1.621156667	4.032219667	-1.314550718	0.235696002	0.498964972
ENSMUST00000016033	ENSMUSG00000015889	Lta4h	transcript	14.32941433	32.420901	-1.177944539	0.265970828	0.532765561
ENSMUST00000016072	ENSMUSG00000027422	Rrbp1	transcript	46.02295433	37.933628	0.278876238	0.045651623	0.241160276
ENSMUST00000016081	ENSMUSG00000015937	H2afy	transcript	22.68431767	8.244029667	1.460273663	0.369863894	0.625433511
ENSMUST00000016087	ENSMUSG00000015943	Bola1	transcript	1.996019	5.298112	-1.408352888	0.858434356	0.934657945
ENSMUST00000016105	ENSMUSG00000015961	Adss	transcript	51.31792067	32.80563167	0.645519215	0.294222981	0.559370732
ENSMUST00000016115	ENSMUSG00000015971	Actr8	transcript	2.639787	19.714054	-2.900731052	0.000193235	0.080517565
ENSMUST00000016138	ENSMUSG00000015994	Fnta	transcript	13.77107933	36.16145567	-1.392811116	0.029313595	0.205664663
ENSMUST00000016144	ENSMUSG00000021759	Plpp1	transcript	24.64856933	32.02406	-0.377652313	0.467607136	0.706768142
ENSMUST00000016168	ENSMUSG00000016024	Lbp	transcript	15.54470567	16.883593	-0.119198657	0.844854294	0.927700913
ENSMUST00000016172	ENSMUSG00000016028	Celsr1	transcript	2.849576333	2.650475667	0.104496144	0.0028109	0.114728972
ENSMUST00000016231	ENSMUSG00000016087	Fli1	transcript	20.926308	28.73354667	-0.457418279	0.626124694	0.816792476
ENSMUST00000016309	ENSMUSG00000006301	Tmbim1	transcript	7.9525	21.95978633	-1.465383645	0.055604013	0.259708325
ENSMUST00000016315	ENSMUSG00000026639	Lamb3	transcript	21.67854467	25.02825233	-0.207289646	0.437487766	0.681316408
ENSMUST00000016338	ENSMUSG00000016194	Hsd11b1	transcript	3.103774	6.512179667	-1.069116991	0.519375631	0.746596684
ENSMUST00000016383	ENSMUSG00000016239	Lonrf3	transcript	2.569979667	4.554550667	-0.825551786	0.86647622	0.937482394
ENSMUST00000016396	ENSMUSG00000016252	Atp5e	transcript	121.1128187	195.3834077	-0.689956387	0.251409942	0.516546898
ENSMUST00000016397	ENSMUSG00000016253	Nelfcd	transcript	0.001216667	1.001959333	-9.685674276	0.817607733	0.914900234
ENSMUST00000016399	ENSMUSG00000016255	Tubb1	transcript	33.39930033	23.69584367	0.495183853	0.8634814	0.936438535
ENSMUST00000016400	ENSMUSG00000016256	Ctsz	transcript	86.96159633	93.194562	-0.099867351	0.478578267	0.716881291
ENSMUST00000016401	ENSMUSG00000016257	Prelid3b	transcript	23.939408	19.75749167	0.276987677	0.135285894	0.383669359
ENSMUST00000016452	ENSMUSG00000016308	Ube2a	transcript	5.40052	11.07828633	-1.036564501	0.558225857	0.774106081
ENSMUST00000016463	ENSMUSG00000016319	Slc25a5	transcript	158.0544383	172.5435333	-0.126538857	0.157775223	0.411516322
ENSMUST00000016488	ENSMUSG00000016344	Ppdpf	transcript	3.635075333	9.689260667	-1.414401323	0.044742779	0.23990187
ENSMUST00000016553	ENSMUSG00000016409	Nkap	transcript	4.499365	8.23097	-0.871341052	0.71024396	0.863351609
ENSMUST00000016571	ENSMUSG00000016427	Ndufa1	transcript	42.23249167	66.06126533	-0.645451236	0.081184389	0.301603686
ENSMUST00000016638	ENSMUSG00000016494	Cd34	transcript	38.81819167	48.99994567	-0.336047237	0.255472487	0.521346852
ENSMUST00000016640	ENSMUSG00000016496	Cd274	transcript	167.1556193	9.041243	4.208526916	0.07323088	0.291083377
ENSMUST00000016664	ENSMUSG00000016520	Lnx2	transcript	11.344523	8.764953	0.37217769	0.028079689	0.203321891
ENSMUST00000016670	ENSMUSG00000016526	Dyrk3	transcript	5.531641333	1.237200333	2.160628489	0.035364738	0.219153054
ENSMUST00000016672	ENSMUSG00000016528	Mapkapk2	transcript	199.012914	46.553154	2.095911231	0.143119595	0.392734432
ENSMUST00000016673	ENSMUSG00000016529	Il10	transcript	4.461225333	0.303668	3.876873226	0.911071701	0.958389591
ENSMUST00000016678	ENSMUSG00000016534	Lamp2	transcript	44.254407	48.73856867	-0.139242753	0.015032422	0.166348901
ENSMUST00000016680	ENSMUSG00000031446	Cul4a	transcript	15.29830367	29.73006033	-0.958550701	0.001934931	0.105614814
ENSMUST00000016681	ENSMUSG00000031095	Cul4b	transcript	9.383040667	11.858669	-0.33781467	0.679426209	0.848256461
ENSMUST00000016703	ENSMUSG00000016559	H3f3b	transcript	585.6990763	219.7242457	1.414465545	0.386872231	0.638705566
ENSMUST00000016771	ENSMUSG00000022443	Myh9	transcript	302.224294	173.610967	0.799761549	0.031367522	0.209523391
ENSMUST00000016781	ENSMUSG00000016637	Ift27	transcript	4.989388	10.11895167	-1.020125063	0.005015656	0.125230626
ENSMUST00000016897	ENSMUSG00000022442	Ttll1	transcript	1.108996333	3.239906667	-1.546697658	0.864257029	0.936740509
ENSMUST00000016901	ENSMUSG00000016757	Ttll12	transcript	0.866736	2.864187333	-1.724461322	0.479335166	0.717763342
ENSMUST00000016977	ENSMUSG00000016833	Mrps18c	transcript	21.670942	29.930608	-0.465859719	0.060489514	0.269115329
ENSMUST00000017090	ENSMUSG00000016946	Kctd5	transcript	8.608814667	12.10311867	-0.491492327	0.007324378	0.136180023
ENSMUST00000017151	ENSMUSG00000017007	Rbpjl	transcript	2.163663333	3.990461	-0.883079391	0.228294467	0.490583501
ENSMUST00000017153	ENSMUSG00000017009	Sdc4	transcript	1260.034342	123.5269777	3.350564996	0.130935164	0.378493459
ENSMUST00000017188	ENSMUSG00000060147	Serpinb6a	transcript	50.64365767	54.13617833	-0.096211441	0.263059906	0.529934808
ENSMUST00000017276	ENSMUSG00000017132	Cyth1	transcript	14.08964167	18.497513	-0.392696392	0.437079887	0.680988582
ENSMUST00000017288	ENSMUSG00000017144	Rnd3	transcript	69.81481833	16.13873667	2.113005634	0.264793333	0.531693976
ENSMUST00000017332	ENSMUSG00000017188	Coa3	transcript	14.89490867	35.650419	-1.259099756	0.160559514	0.41432398
ENSMUST00000017354	ENSMUSG00000017210	Med24	transcript	4.629066333	6.082189	-0.393869412	0.925906681	0.965053367
ENSMUST00000017365	ENSMUSG00000017221	Psmd3	transcript	23.71239067	23.760632	-0.002932089	0.056042643	0.260242596
ENSMUST00000017408	ENSMUSG00000017264	Exosc10	transcript	8.575868667	11.93378433	-0.476696893	0.101890816	0.335201752
ENSMUST00000017430	ENSMUSG00000017286	Glod4	transcript	13.16148467	33.62697233	-1.353296649	0.111805772	0.350239219
ENSMUST00000017435	ENSMUSG00000017291	Taok1	transcript	4.361817333	1.567766667	1.476218497	0.074159932	0.292022712
ENSMUST00000017453	ENSMUSG00000017309	Cd300lg	transcript	1.198503333	2.438395667	-1.024698323	0.384587178	0.636495408
ENSMUST00000017488	ENSMUSG00000017344	Vtn	transcript	4.200201667	7.053932667	-0.747969206	0.357175647	0.615678413
ENSMUST00000017534	ENSMUSG00000017390	Aldoc	transcript	1.088383667	3.174679	-1.544423513	0.309675385	0.574370368
ENSMUST00000017548	ENSMUSG00000017404	Rpl19	transcript	553.941996	664.0777587	-0.261617263	0.269938465	0.536735188
ENSMUST00000017572	ENSMUSG00000017428	Psmd11	transcript	20.76036967	13.507031	0.620121544	0.003837224	0.117746446
ENSMUST00000017590	ENSMUSG00000017446	C1qtnf1	transcript	3.366627	2.176223333	0.629477269	0.296951032	0.56211869
ENSMUST00000017604	ENSMUSG00000006519	Cyba	transcript	132.7938437	117.9526623	0.170980282	0.010141239	0.151305089
ENSMUST00000017610	ENSMUSG00000017466	Timp2	transcript	49.011528	65.05548867	-0.408549655	0.008291076	0.141093222
ENSMUST00000017620	ENSMUSG00000025575	Cant1	transcript	1.728159667	5.378738667	-1.638031379	0.471936761	0.710984799
ENSMUST00000017622	ENSMUSG00000017478	Zc3h18	transcript	2.64616	0.237189	3.479791287	0.461224195	0.702152392
ENSMUST00000017629	ENSMUSG00000017485	Top2b	transcript	19.07524567	34.69193967	-0.862898868	0.909007514	0.957487167
ENSMUST00000017637	ENSMUSG00000017493	Igfbp4	transcript	20.18175233	36.04586367	-0.836782271	0.079388186	0.29880321
ENSMUST00000017692	ENSMUSG00000017548	Suz12	transcript	13.773756	9.685325333	0.50804961	0.415723789	0.662930184
ENSMUST00000017759	ENSMUSG00000017615	Tnfaip1	transcript	11.97899133	20.16147467	-0.751094731	0.770091612	0.892432852
ENSMUST00000017783	ENSMUSG00000017639	Rab11fip4	transcript	1.687779	3.595592333	-1.09110345	0.531880204	0.754453787
ENSMUST00000017799	ENSMUSG00000017652	Cd40	transcript	25.25443433	4.394522333	2.522758464	0.208062635	0.467579854
ENSMUST00000017821	ENSMUSG00000017677	Wsb1	transcript	82.41963467	35.68307633	1.20774807	0.010595311	0.153660081
ENSMUST00000017831	ENSMUSG00000017686	Rhot1	transcript	2.787314	5.310274667	-0.929910948	0.013939935	0.164766644
ENSMUST00000017839	ENSMUSG00000020707	Rnf135	transcript	3.287152667	6.031899667	-0.87577397	0.037867926	0.225021095
ENSMUST00000017841	ENSMUSG00000017697	Ada	transcript	8.254571667	2.58762	1.673567586	0.147192441	0.397561704
ENSMUST00000017851	ENSMUSG00000017707	Serinc3	transcript	350.735209	397.284536	-0.179790374	0.452679123	0.6937657
ENSMUST00000017867	ENSMUSG00000017723	Wfdc2	transcript	304.2888183	372.0575153	-0.29008434	0.549858131	0.768218541
ENSMUST00000017881	ENSMUSG00000017737	Mmp9	transcript	41.35871867	22.14551	0.901177268	0.462022712	0.702468825
ENSMUST00000017900	ENSMUSG00000017756	Slc12a7	transcript	6.908867	9.683782	-0.487121463	0.079657107	0.299097102
ENSMUST00000017920	ENSMUSG00000017776	Crk	transcript	29.298309	36.23835133	-0.306699922	0.68165861	0.849723145
ENSMUST00000017945	ENSMUSG00000017801	Mlx	transcript	2.175829667	5.334706667	-1.293843325	0.330163679	0.592553451
ENSMUST00000017946	ENSMUSG00000017802	Retreg3	transcript	3.221919333	10.863228	-1.753460584	0.358602341	0.616498017
ENSMUST00000017961	ENSMUSG00000017817	Jph2	transcript	1.433284333	2.762611667	-0.946707942	0.243025806	0.507127504
ENSMUST00000017974	ENSMUSG00000017830	Dhx58	transcript	41.31449433	5.846630333	2.820970728	0.171221187	0.425491134
ENSMUST00000017975	ENSMUSG00000017831	Rab5a	transcript	63.98150633	52.34417467	0.289625969	0.678397239	0.847822855
ENSMUST00000017981	ENSMUSG00000017837	Nkiras2	transcript	6.889018333	12.161304	-0.819927608	0.073418965	0.291356468
ENSMUST00000018002	ENSMUSG00000017858	Ift52	transcript	3.478444	6.936855333	-0.995839703	0.169708146	0.424555334
ENSMUST00000018113	ENSMUSG00000017969	Ptgis	transcript	17.754694	35.768556	-1.010491381	0.41933514	0.665262773
ENSMUST00000018143	ENSMUSG00000017999	Ddx27	transcript	10.71609067	12.10445967	-0.175759987	0.007301793	0.136180023
ENSMUST00000018156	ENSMUSG00000018012	Rac3	transcript	4.803834667	10.48353833	-1.125867324	0.135010897	0.383261161
ENSMUST00000018184	ENSMUSG00000018040	Rrp7a	transcript	0.335093667	9.572408333	-4.836245615	0.000731825	0.098264268
ENSMUST00000018186	ENSMUSG00000018042	Cyb5r3	transcript	39.37586967	57.98921833	-0.558472904	0.60109331	0.802649902
ENSMUST00000018246	ENSMUSG00000018102	Hist1h2bc	transcript	41.24624867	71.02859767	-0.784137089	0.574490348	0.784943988
ENSMUST00000018274	ENSMUSG00000025162	Csnk1d	transcript	9.239488	5.335531667	0.79218087	0.813060858	0.913356898
ENSMUST00000018287	ENSMUSG00000018143	Mafk	transcript	84.73127867	27.229303	1.637734587	0.331424737	0.592910301
ENSMUST00000018295	ENSMUSG00000068206	Pick1	transcript	1.292588	3.248552	-1.329534296	0.009447072	0.145793833
ENSMUST00000018311	ENSMUSG00000018167	Stard3	transcript	14.04580067	18.2775	-0.379929886	0.059291494	0.266071942
ENSMUST00000018313	ENSMUSG00000018169	Mfng	transcript	2.845749667	14.36668167	-2.335846213	0.035017108	0.218339885
ENSMUST00000018315	ENSMUSG00000018171	Vmp1	transcript	84.44358333	44.16638333	0.935039101	0.580164178	0.788878495
ENSMUST00000018333	ENSMUSG00000018189	Uchl5	transcript	3.239489333	2.930772667	0.144485342	0.342766966	0.602007743
ENSMUST00000018337	ENSMUSG00000026361	Cdc73	transcript	6.511032667	6.582881667	-0.015832888	0.092828784	0.320705145
ENSMUST00000018353	ENSMUSG00000018209	Stk4	transcript	17.403286	41.806852	-1.26437968	0.546243952	0.764857936
ENSMUST00000018361	ENSMUSG00000018217	Pmp22	transcript	18.01473933	19.503566	-0.114560151	0.399906755	0.648321029
ENSMUST00000018407	ENSMUSG00000018263	Tbx5	transcript	4.954218667	4.722443333	0.069124062	0.043027399	0.23563557
ENSMUST00000018429	ENSMUSG00000020828	Pld2	transcript	3.155911667	5.148184	-0.706006792	0.67273845	0.843728519
ENSMUST00000018430	ENSMUSG00000018286	Psmb6	transcript	80.236767	89.045644	-0.150281562	0.197390327	0.455775121
ENSMUST00000018431	ENSMUSG00000018287	Spag7	transcript	12.12363533	21.80576467	-0.846887219	0.168992099	0.423440908
ENSMUST00000018437	ENSMUSG00000018293	Pfn1	transcript	170.7429353	202.6851653	-0.247414614	0.069117131	0.28398198
ENSMUST00000018449	ENSMUSG00000020850	Prpf8	transcript	26.48416633	9.884577	1.421878963	0.2643429	0.53129813
ENSMUST00000018466	ENSMUSG00000018322	Tomm34	transcript	5.232945333	7.789911667	-0.573983781	0.2344449	0.497609226
ENSMUST00000018470	ENSMUSG00000018326	Ywhab	transcript	51.474233	60.168448	-0.225156716	0.059964411	0.267545574
ENSMUST00000018476	ENSMUSG00000022329	Stk3	transcript	12.138078	15.902602	-0.389722843	0.971157665	0.987222275
ENSMUST00000018478	ENSMUSG00000018334	Ksr1	transcript	3.760455	2.63837	0.511260333	0.114458389	0.354797388
ENSMUST00000018482	ENSMUSG00000020400	Tnip1	transcript	2.317407667	4.1326	-0.834537872	0.197309747	0.455703625
ENSMUST00000018506	ENSMUSG00000018362	Kpna2	transcript	10.48890733	26.95920433	-1.361913523	0.075651161	0.293732826
ENSMUST00000018516	ENSMUSG00000018372	Cep95	transcript	1.245019333	4.540118	-1.866561649	0.547926014	0.766145688
ENSMUST00000018521	ENSMUSG00000018377	Vezf1	transcript	18.14585633	19.52891667	-0.105971779	0.339098056	0.599659831
ENSMUST00000018522	ENSMUSG00000018378	Cuedc1	transcript	3.005976667	5.093417667	-0.760800214	0.402593117	0.650773108
ENSMUST00000018544	ENSMUSG00000020486	4-Sep	transcript	0.917821333	3.405347333	-1.89151671	0.11084381	0.348521158
ENSMUST00000018547	ENSMUSG00000020530	Ggnbp2	transcript	7.643414333	3.333969667	1.19697626	0.052094655	0.253070501
ENSMUST00000018549	ENSMUSG00000018405	Mrm1	transcript	0.847048333	3.428078	-2.016883737	0.027797587	0.203321891
ENSMUST00000018556	ENSMUSG00000018412	Kansl1	transcript	1.827633667	2.723703667	-0.575592826	0.54660573	0.765233287
ENSMUST00000018561	ENSMUSG00000018417	Myo1b	transcript	30.07186467	15.90874467	0.918594328	0.601992493	0.803132793
ENSMUST00000018568	ENSMUSG00000020537	Drg2	transcript	9.763616	12.56301333	-0.363695086	0.750255186	0.883095548
ENSMUST00000018569	ENSMUSG00000018425	Dhx40	transcript	22.956827	19.837648	0.210682266	0.739964369	0.877803786
ENSMUST00000018571	ENSMUSG00000018427	Ypel2	transcript	1.599293333	6.113362667	-1.934531581	0.118236222	0.360119525
ENSMUST00000018572	ENSMUSG00000018428	Akap1	transcript	4.938856	7.689506	-0.638714012	0.006194037	0.131629591
ENSMUST00000018577	ENSMUSG00000018433	Nol11	transcript	7.916272	9.089132333	-0.199321395	0.105883858	0.341112546
ENSMUST00000018593	ENSMUSG00000018449	Rpain	transcript	6.946701	12.66048333	-0.865932576	0.026628519	0.20111183
ENSMUST00000018610	ENSMUSG00000020826	Nos2	transcript	3.380111333	0.463997667	2.864881311	0.709508441	0.862660466
ENSMUST00000018625	ENSMUSG00000018481	Appbp2	transcript	14.04343433	15.98530033	-0.186850059	0.067790314	0.28157588
ENSMUST00000018644	ENSMUSG00000018500	Adora2b	transcript	16.68168433	4.727661667	1.819066265	0.494817787	0.728514849
ENSMUST00000018651	ENSMUSG00000018507	Trpv2	transcript	7.292857	8.550508667	-0.229526142	0.031524823	0.20956034
ENSMUST00000018685	ENSMUSG00000018541	Cwc25	transcript	10.58457467	8.817319333	0.263551282	0.072839892	0.290446463
ENSMUST00000018691	ENSMUSG00000018547	Pip4k2b	transcript	2.171130667	8.525448	-1.973329092	0.671470282	0.84303277
ENSMUST00000018711	ENSMUSG00000018567	Gabarap	transcript	100.253296	121.313843	-0.275094516	0.027390009	0.202227426
ENSMUST00000018713	ENSMUSG00000018569	Cldn7	transcript	18.62486833	13.19176067	0.497593097	0.222754373	0.483899518
ENSMUST00000018718	ENSMUSG00000018574	Acadvl	transcript	2.378248667	4.589923	-0.948570382	0.517467151	0.745459888
ENSMUST00000018727	ENSMUSG00000018583	G3bp1	transcript	24.98574033	21.79692433	0.196980389	0.14628763	0.396866157
ENSMUST00000018737	ENSMUSG00000018593	Sparc	transcript	41.29579533	67.42851267	-0.707363879	0.871027757	0.940265272
ENSMUST00000018743	ENSMUSG00000018599	Mief2	transcript	3.479322	5.618111667	-0.691279098	0.055600776	0.259708325
ENSMUST00000018748	ENSMUSG00000018604	Tbx3	transcript	3.269166	3.664175333	-0.164565904	0.181960322	0.438308252
ENSMUST00000018765	ENSMUSG00000005800	Mmp8	transcript	162.3727927	41.17819833	1.979357299	0.808754744	0.911336063
ENSMUST00000018795	ENSMUSG00000018651	Tada2a	transcript	0.900651667	3.687258667	-2.033507481	0.007222808	0.136149067
ENSMUST00000018803	ENSMUSG00000018659	Pnpo	transcript	6.463889	10.768165	-0.736298093	0.563369867	0.777511508
ENSMUST00000018805	ENSMUSG00000018661	Cog1	transcript	3.957708333	6.630701667	-0.74449625	0.156120659	0.409262751
ENSMUST00000018810	ENSMUSG00000018666	Cbx1	transcript	0.907726	3.70161	-2.027824115	0.082419264	0.303290637
ENSMUST00000018816	ENSMUSG00000018672	Copz2	transcript	4.760292667	11.92011367	-1.324275814	0.16055895	0.41432398
ENSMUST00000018821	ENSMUSG00000018677	Slc25a39	transcript	6.476238	10.396949	-0.682932319	0.251539724	0.516730193
ENSMUST00000018841	ENSMUSG00000018697	Aatf	transcript	8.957610333	11.30469967	-0.335736851	0.027512721	0.20277279
ENSMUST00000018851	ENSMUSG00000018707	Dync1h1	transcript	49.67477833	55.59659333	-0.162482955	0.150870364	0.402289573
ENSMUST00000018875	ENSMUSG00000035152	Ap2b1	transcript	24.56161267	28.985504	-0.238926283	0.121215717	0.36404711
ENSMUST00000018880	ENSMUSG00000018736	Ndel1	transcript	35.77066933	26.84337867	0.414210845	0.868008899	0.938414707
ENSMUST00000018905	ENSMUSG00000018761	Mpdu1	transcript	9.397631	17.06460533	-0.860638022	0.059107462	0.265804652
ENSMUST00000018909	ENSMUSG00000018765	Fxr2	transcript	14.848621	22.691139	-0.611800075	0.0146602	0.166021753
ENSMUST00000018914	ENSMUSG00000018770	Atp5g3	transcript	25.936175	20.29349067	0.353948687	0.234087976	0.497098693
ENSMUST00000018918	ENSMUSG00000018774	Cd68	transcript	14.67477967	19.14218267	-0.383416499	0.483279734	0.720181205
ENSMUST00000018963	ENSMUSG00000018819	Lsp1	transcript	12.75776767	7.975939	0.67764963	0.437980809	0.681711383
ENSMUST00000018965	ENSMUSG00000018821	Avpi1	transcript	57.22082733	25.29774933	1.177531319	0.535129163	0.757050896
ENSMUST00000018985	ENSMUSG00000018841	Rad51d	transcript	1.160134	4.532081	-1.965882194	0.342312065	0.601705213
ENSMUST00000018990	ENSMUSG00000018846	Pank3	transcript	17.67213567	35.12443633	-0.990998674	0.129987258	0.377349586
ENSMUST00000018992	ENSMUSG00000018848	Rars	transcript	23.30898067	19.28552667	0.27336737	0.02611067	0.199140484
ENSMUST00000018993	ENSMUSG00000018849	Wwc1	transcript	26.49920033	21.60909733	0.294310016	0.013221975	0.161576692
ENSMUST00000019026	ENSMUSG00000018882	Mrpl45	transcript	3.951250333	5.966748333	-0.594635676	0.064526039	0.276558667
ENSMUST00000019043	ENSMUSG00000018899	Irf1	transcript	4.986752667	3.928938667	0.343961003	0.237163665	0.500473135
ENSMUST00000019044	ENSMUSG00000018900	Slc22a5	transcript	10.091452	11.923051	-0.240619685	0.592436765	0.796614612
ENSMUST00000019050	ENSMUSG00000018906	P4ha2	transcript	10.421809	5.500645333	0.92193293	0.505722641	0.736819652
ENSMUST00000019060	ENSMUSG00000018916	Csf2	transcript	61.26486433	3.326035	4.203184664	0.368339459	0.624029285
ENSMUST00000019064	ENSMUSG00000018920	Cxcl16	transcript	41.882305	20.15760367	1.055016702	0.36797023	0.623836797
ENSMUST00000019067	ENSMUSG00000018923	Med11	transcript	10.553405	15.035681	-0.51068166	0.025903645	0.198807498
ENSMUST00000019068	ENSMUSG00000018924	Alox15	transcript	4.258795333	0.907763	2.230057808	0.062704988	0.273069594
ENSMUST00000019071	ENSMUSG00000018927	Ccl6	transcript	187.0445917	148.9238687	0.328807252	0.878492642	0.943129408
ENSMUST00000019074	ENSMUSG00000018930	Ccl4	transcript	591.0750733	2.761737	7.741621632	0.007430148	0.13641917
ENSMUST00000019075	ENSMUSG00000018931	Natd1	transcript	0.843701333	3.989781667	-2.241505513	0.016855437	0.173250827
ENSMUST00000019076	ENSMUSG00000018932	Map2k3	transcript	44.27137633	14.75697533	1.584977176	0.037540062	0.224242805
ENSMUST00000019109	ENSMUSG00000018965	Ywhah	transcript	61.94403367	64.47905367	-0.057865239	0.330765544	0.592822922
ENSMUST00000019130	ENSMUSG00000018986	Slfn3	transcript	5.028541	0.839651	2.582278169	0.6550686	0.832739934
ENSMUST00000019135	ENSMUSG00000020740	Gga3	transcript	1.439771667	3.233616	-1.167308332	0.771135785	0.892844746
ENSMUST00000019143	ENSMUSG00000018999	Slc35b4	transcript	1.419990667	4.683689333	-1.721763939	0.31457389	0.578495353
ENSMUST00000019169	ENSMUSG00000002395	Use1	transcript	18.50652533	20.37256167	-0.138593348	0.429267618	0.674017927
ENSMUST00000019183	ENSMUSG00000019039	Dalrd3	transcript	6.644358667	11.89434367	-0.840073808	0.255865354	0.52161721
ENSMUST00000019198	ENSMUSG00000019054	Fis1	transcript	62.15238033	78.66123967	-0.339843278	0.153377196	0.405807034
ENSMUST00000019199	ENSMUSG00000019055	Plod1	transcript	4.994270667	12.33048033	-1.303883085	0.768579707	0.89159025
ENSMUST00000019226	ENSMUSG00000019082	Slc25a22	transcript	4.176721333	1.940544667	1.105909251	0.328171729	0.590851725
ENSMUST00000019229	ENSMUSG00000006392	Med8	transcript	8.298922333	12.18411633	-0.554005711	0.521283385	0.748093758
ENSMUST00000019231	ENSMUSG00000019087	Atp6ap1	transcript	53.89596167	66.14954267	-0.295554004	0.530839176	0.753729069
ENSMUST00000019232	ENSMUSG00000019088	Dnase1l1	transcript	6.193357333	8.208212	-0.406346307	0.789733863	0.902522799
ENSMUST00000019246	ENSMUSG00000019102	Aldh3a1	transcript	2.772853333	2.150700667	0.366564564	0.764844787	0.890326033
ENSMUST00000019266	ENSMUSG00000019122	Ccl9	transcript	71.94225067	8.449303333	3.089934996	0.012660218	0.159579443
ENSMUST00000019268	ENSMUSG00000019124	Scrn1	transcript	2.836557667	5.42906	-0.936561234	0.078034383	0.296846893
ENSMUST00000019276	ENSMUSG00000019132	BC005537	transcript	39.02728333	31.97040433	0.287746051	0.051662075	0.252025952
ENSMUST00000019283	ENSMUSG00000019139	Isyna1	transcript	6.901972	11.140028	-0.690672333	0.40278085	0.650818883
ENSMUST00000019302	ENSMUSG00000019158	Tmem160	transcript	11.647666	18.25206933	-0.648019148	0.534544886	0.756412229
ENSMUST00000019317	ENSMUSG00000019173	Rab5c	transcript	11.26980533	5.844879	0.947217532	0.550009948	0.76836781
ENSMUST00000019323	ENSMUSG00000019179	Mdh2	transcript	33.32533467	31.80776433	0.067240391	0.096375061	0.326112579
ENSMUST00000019333	ENSMUSG00000019189	Rnf145	transcript	24.823695	35.24414067	-0.505665553	0.106020698	0.34142462
ENSMUST00000019354	ENSMUSG00000019210	Atp6v1e1	transcript	85.14143367	82.14261633	0.051730484	0.04125137	0.230916674
ENSMUST00000019378	ENSMUSG00000021245	Mlh3	transcript	1.17847	3.592861333	-1.608218223	0.875841049	0.942048176
ENSMUST00000019382	ENSMUSG00000031708	Tecr	transcript	12.82766067	24.319044	-0.922828421	0.310296807	0.575020137
ENSMUST00000019422	ENSMUSG00000019278	Dpep1	transcript	34.37253833	52.03863533	-0.598326734	0.01970981	0.180706987
ENSMUST00000019439	ENSMUSG00000019295	Tmem129	transcript	1.331234	6.594267667	-2.308448263	0.456310634	0.696845523
ENSMUST00000019443	ENSMUSG00000047098	Rnf31	transcript	13.186134	6.729432333	0.970464932	0.523020453	0.748285857
ENSMUST00000019456	ENSMUSG00000019312	Grb7	transcript	0.759563333	4.437540667	-2.546518172	0.011499655	0.156417286
ENSMUST00000019470	ENSMUSG00000078652	Psme3	transcript	15.30517333	13.847713	0.144371654	0.110945936	0.348638116
ENSMUST00000019482	ENSMUSG00000019338	Zfp687	transcript	3.329434333	4.702601667	-0.498182048	0.093647381	0.321800162
ENSMUST00000019506	ENSMUSG00000019362	D8Ertd738e	transcript	61.84893033	86.014066	-0.475823961	0.158777679	0.41272662
ENSMUST00000019512	ENSMUSG00000019368	Sec14l4	transcript	23.95870533	19.94482367	0.264535582	0.166188997	0.420992413
ENSMUST00000019514	ENSMUSG00000019370	Calm3	transcript	51.02109533	111.395874	-1.126530021	0.127777721	0.37438477
ENSMUST00000019516	ENSMUSG00000075590	Nrbp2	transcript	1.951780333	2.265562333	-0.215078494	0.485122698	0.721363138
ENSMUST00000019517	ENSMUSG00000019373	Cops3	transcript	19.696356	28.36747567	-0.526309032	0.358718361	0.616498017
ENSMUST00000019572	ENSMUSG00000059839	Zfp874b	transcript	1.190523	7.671943	-2.687996509	0.001392019	0.09826966
ENSMUST00000019576	ENSMUSG00000005481	Ddx39	transcript	9.784630333	13.06081567	-0.416655747	0.082412297	0.303290637
ENSMUST00000019577	ENSMUSG00000019433	Gipc1	transcript	7.485205	17.847894	-1.253640117	0.6378429	0.823540464
ENSMUST00000019605	ENSMUSG00000019461	Plscr3	transcript	6.211437	6.117906	0.02188913	0.275847546	0.542196021
ENSMUST00000019611	ENSMUSG00000019467	Arhgef25	transcript	1.834450333	5.537911	-1.593994023	0.633753834	0.821662784
ENSMUST00000019614	ENSMUSG00000019470	Xab2	transcript	12.79608367	16.946631	-0.405296163	0.077352904	0.296273949
ENSMUST00000019631	ENSMUSG00000019487	Trip10	transcript	10.74495633	5.840518333	0.879491304	0.513566595	0.742219077
ENSMUST00000019638	ENSMUSG00000019494	Cops6	transcript	10.94691267	14.519648	-0.407482431	0.016368644	0.171559351
ENSMUST00000019649	ENSMUSG00000019505	Ubb	transcript	394.4314573	370.9831137	0.088421096	0.15425139	0.40729996
ENSMUST00000019660	ENSMUSG00000029729	Zkscan1	transcript	5.019995333	9.840012667	-0.97097415	0.616257094	0.810984081
ENSMUST00000019662	ENSMUSG00000019518	Ap4m1	transcript	2.168715	7.906107	-1.866127006	0.11188491	0.350273373
ENSMUST00000019677	ENSMUSG00000028708	Mknk1	transcript	6.354256	14.19777167	-1.159869398	0.484398402	0.720991143
ENSMUST00000019679	ENSMUSG00000002343	Armc6	transcript	0.57318	2.549808333	-2.15332863	0.028489802	0.204129775
ENSMUST00000019683	ENSMUSG00000019539	Rcn3	transcript	3.740497667	5.922483	-0.662971921	0.496080226	0.72953728
ENSMUST00000019684	ENSMUSG00000002504	Slc9a3r2	transcript	9.269452	19.41779967	-1.066823775	0.740357422	0.878046942
ENSMUST00000019697	ENSMUSG00000078762	Haus5	transcript	1.409186333	4.485742	-1.670484257	0.227768672	0.4898288
ENSMUST00000019708	ENSMUSG00000019564	Arid3a	transcript	2.522109	3.621676333	-0.522026992	0.047898718	0.24444387
ENSMUST00000019721	ENSMUSG00000019577	Pdk4	transcript	8.126093333	3.373589	1.268277712	0.196891587	0.455105895
ENSMUST00000019722	ENSMUSG00000019578	Ubxn6	transcript	8.409314	14.79396167	-0.814948422	0.029262201	0.205388429
ENSMUST00000019723	ENSMUSG00000019579	Mydgf	transcript	16.48444367	19.69870333	-0.256995469	0.797131164	0.905886304
ENSMUST00000019726	ENSMUSG00000024197	Plin3	transcript	6.166043	18.945339	-1.6194261	0.937679266	0.969985624
ENSMUST00000019734	ENSMUSG00000019590	Cyb561	transcript	28.24711267	33.80084233	-0.258955792	0.369948828	0.625515219
ENSMUST00000019791	ENSMUSG00000019647	Sema6a	transcript	1.66102	4.920596333	-1.566763724	0.214035229	0.474387371
ENSMUST00000019803	ENSMUSG00000019659	Ccdc12	transcript	21.58162833	41.894984	-0.956973803	0.003319176	0.117188765
ENSMUST00000019833	ENSMUSG00000019689	Fmc1	transcript	7.024499333	14.43145967	-1.038749921	0.651804048	0.830814628
ENSMUST00000019854	ENSMUSG00000019710	Mrpl24	transcript	4.280313333	10.30686467	-1.267817218	0.227171076	0.489221058
ENSMUST00000019859	ENSMUSG00000019715	Gle1	transcript	3.369506	10.81914733	-1.682977804	0.40508614	0.653307998
ENSMUST00000019861	ENSMUSG00000042197	Zfp451	transcript	3.618744	6.100268	-0.753383574	0.133624507	0.381785692
ENSMUST00000019862	ENSMUSG00000019718	L3hypdh	transcript	0.457816	2.479881	-2.437431104	0.475354777	0.714056187
ENSMUST00000019882	ENSMUSG00000019738	Polr2i	transcript	2.401400333	10.575872	-2.138828783	0.007349449	0.136180023
ENSMUST00000019907	ENSMUSG00000019773	Fbxo5	transcript	0.693983333	4.638464	-2.740674224	0.029179648	0.205230593
ENSMUST00000019908	ENSMUSG00000019774	Mtrf1l	transcript	1.814262	4.511652333	-1.314273086	0.007228237	0.136149067
ENSMUST00000019911	ENSMUSG00000019777	Hdac2	transcript	13.68055267	32.218149	-1.235747097	0.163725985	0.418163361
ENSMUST00000019917	ENSMUSG00000019782	Rwdd1	transcript	21.19278867	30.231475	-0.512477932	0.684722587	0.850926977
ENSMUST00000019927	ENSMUSG00000019792	Trmt11	transcript	3.500007	6.211155667	-0.827503918	0.004527759	0.123926315
ENSMUST00000019929	ENSMUSG00000019794	Katna1	transcript	31.64198233	11.88715733	1.412436232	0.887515732	0.947585699
ENSMUST00000019937	ENSMUSG00000019802	Sec63	transcript	20.521589	22.557588	-0.13647037	0.067904398	0.28158575
ENSMUST00000019939	ENSMUSG00000019804	Snx3	transcript	24.365448	43.37465933	-0.832015678	0.559177053	0.774775407
ENSMUST00000019950	ENSMUSG00000019814	Ltv1	transcript	14.808504	8.505692	0.799925383	0.333953324	0.595293222
ENSMUST00000019962	ENSMUSG00000019818	Cd164	transcript	101.7171657	84.74938967	0.263288284	0.000475816	0.090989572
ENSMUST00000019965	ENSMUSG00000019822	Smpd2	transcript	3.499805667	11.05248933	-1.659024621	0.538622105	0.759638923
ENSMUST00000019967	ENSMUSG00000019823	Mical1	transcript	6.533502667	12.45781767	-0.931122817	0.306233615	0.571064188
ENSMUST00000019974	ENSMUSG00000019832	Rab32	transcript	20.006581	12.84983633	0.638724657	0.559129988	0.774773032
ENSMUST00000019977	ENSMUSG00000063428	Ddo	transcript	1.023559333	3.002054	-1.552355194	0.688908848	0.85346764
ENSMUST00000019986	ENSMUSG00000019841	Rev3l	transcript	5.531603333	10.37392967	-0.907192883	0.033735063	0.215450398
ENSMUST00000019987	ENSMUSG00000019842	Traf3ip2	transcript	7.785563	4.603005333	0.758225255	0.037962367	0.225287234
ENSMUST00000019992	ENSMUSG00000019846	Lama4	transcript	16.24658833	32.25695867	-0.989473627	0.968195389	0.985912262
ENSMUST00000019997	ENSMUSG00000019850	Tnfaip3	transcript	32.87647033	1.309141667	4.650362288	0.028098012	0.203321891
ENSMUST00000019998	ENSMUSG00000019851	Perp	transcript	17.34167633	12.352915	0.489391839	0.016587535	0.172294026
ENSMUST00000020002	ENSMUSG00000078453	Abracl	transcript	38.18005733	38.571916	-0.014731542	0.179239715	0.435920917
ENSMUST00000020003	ENSMUSG00000019856	Fam184a	transcript	0.836419333	2.885836333	-1.786691167	0.163279187	0.417271746
ENSMUST00000020004	ENSMUSG00000019857	Asf1a	transcript	6.573907	13.225125	-1.008458406	0.183018976	0.43981596
ENSMUST00000020012	ENSMUSG00000019863	Qrsl1	transcript	1.657931667	4.023405667	-1.279032662	0.184261666	0.44045422
ENSMUST00000020017	ENSMUSG00000019866	Crybg1	transcript	12.35537867	6.405098667	0.947846527	0.722736247	0.869094534
ENSMUST00000020022	ENSMUSG00000019872	Smpdl3a	transcript	63.80912267	77.12067167	-0.273354918	0.435931452	0.680319076
ENSMUST00000020023	ENSMUSG00000019873	Reep3	transcript	23.209875	21.99063033	0.077849795	0.003184757	0.116257253
ENSMUST00000020027	ENSMUSG00000019877	Serinc1	transcript	101.5324937	122.469284	-0.270478448	0.041835596	0.232127094
ENSMUST00000020034	ENSMUSG00000019883	Echdc1	transcript	1.402448667	3.577952333	-1.351186202	0.363626375	0.620699607
ENSMUST00000020040	ENSMUSG00000019890	Nts	transcript	6.591934667	0.243461333	4.758937378	0.824782655	0.917025951
ENSMUST00000020064	ENSMUSG00000019909	Fam162b	transcript	5.873649	15.88310333	-1.435163862	0.0185208	0.178258786
ENSMUST00000020077	ENSMUSG00000019920	Lims1	transcript	4.204329667	4.825868	-0.198912657	0.292846714	0.557871685
ENSMUST00000020078	ENSMUSG00000019920	Lims1	transcript	64.89915833	58.92351033	0.139356388	0.123953789	0.368924482
ENSMUST00000020081	ENSMUSG00000019923	Zwint	transcript	37.877669	18.87773433	1.004661924	0.335101438	0.596216722
ENSMUST00000020085	ENSMUSG00000019927	Ube2d1	transcript	3.244600333	4.991515667	-0.621437175	0.476799126	0.715276201
ENSMUST00000020099	ENSMUSG00000019942	Cdk1	transcript	0.541880667	2.229850667	-2.040900016	0.65949576	0.83575592
ENSMUST00000020107	ENSMUSG00000019943	Atp2b1	transcript	31.982029	53.83434833	-0.751265491	0.043259364	0.236266938
ENSMUST00000020109	ENSMUSG00000019948	Actr6	transcript	1.807111333	8.246229	-2.190049135	0.041691532	0.231871869
ENSMUST00000020112	ENSMUSG00000019951	Uhrf1bp1l	transcript	18.94717767	15.675148	0.273503899	0.005681931	0.129772884
ENSMUST00000020118	ENSMUSG00000019960	Dusp6	transcript	15.728264	44.692347	-1.506668367	0.019176863	0.179789478
ENSMUST00000020123	ENSMUSG00000019961	Tmpo	transcript	5.773000667	15.306581	-1.40675877	0.232559227	0.495577127
ENSMUST00000020129	ENSMUSG00000019966	Kitl	transcript	2.518648333	5.732319333	-1.186469281	0.39899261	0.647884207
ENSMUST00000020145	ENSMUSG00000019970	Sgk1	transcript	9.388737	7.822426	0.26331499	0.006386298	0.131629591
ENSMUST00000020149	ENSMUSG00000019975	Ikbip	transcript	4.601559333	9.847927667	-1.097697334	0.485243806	0.721363138
ENSMUST00000020150	ENSMUSG00000019975	Ikbip	transcript	1.966297333	9.825560667	-2.321058238	0.24594442	0.510557468
ENSMUST00000020157	ENSMUSG00000019979	Apaf1	transcript	26.49268433	3.398342667	2.962690793	0.125135892	0.370570564
ENSMUST00000020159	ENSMUSG00000019984	Med23	transcript	2.932578	9.164897333	-1.643949238	0.019409926	0.179824797
ENSMUST00000020163	ENSMUSG00000019988	Nedd1	transcript	3.443968667	10.270004	-1.576292821	0.012857403	0.160449872
ENSMUST00000020171	ENSMUSG00000019997	Ctgf	transcript	42.22517533	75.26408133	-0.833858111	0.021830087	0.187283355
ENSMUST00000020174	ENSMUSG00000019998	Stx7	transcript	13.47038	15.50494367	-0.202937734	0.311812543	0.576702986
ENSMUST00000020188	ENSMUSG00000020009	Ifngr1	transcript	99.48673233	104.6657613	-0.073213535	0.724741099	0.870219071
ENSMUST00000020190	ENSMUSG00000020010	Vnn3	transcript	16.06703267	7.806795333	1.041301157	0.015020061	0.166348901
ENSMUST00000020203	ENSMUSG00000020018	Snrpf	transcript	21.031297	24.43740833	-0.216553467	0.045073779	0.240335604
ENSMUST00000020204	ENSMUSG00000020019	Ntn4	transcript	20.874713	30.63879967	-0.553603415	0.036435533	0.221202787
ENSMUST00000020208	ENSMUSG00000020021	Fgd6	transcript	2.330255333	4.163672	-0.837368378	0.644037534	0.826783267
ENSMUST00000020212	ENSMUSG00000020024	Cep83	transcript	13.58398933	12.806833	0.084993475	0.051313556	0.251067929
ENSMUST00000020215	ENSMUSG00000020027	Socs2	transcript	19.19840267	18.639207	0.0426458	0.154310969	0.407310405
ENSMUST00000020217	ENSMUSG00000020029	Nudt4	transcript	37.72710933	45.59913267	-0.273404819	0.024332459	0.194014264
ENSMUST00000020220	ENSMUSG00000020032	Nuak1	transcript	1.818468333	8.533059667	-2.230339333	0.210217162	0.469826007
ENSMUST00000020223	ENSMUSG00000020034	Tcp11l2	transcript	13.38672833	23.834764	-0.832263926	0.131618933	0.379506809
ENSMUST00000020227	ENSMUSG00000020038	Cry1	transcript	7.785846667	8.624958	-0.147663499	0.569779501	0.782341315
ENSMUST00000020234	ENSMUSG00000020044	Timp3	transcript	430.2937727	230.1394757	0.902813492	0.825119128	0.917025951
ENSMUST00000020238	ENSMUSG00000020048	Hsp90b1	transcript	192.4142153	312.8842263	-0.701413541	0.900652487	0.953389125
ENSMUST00000020248	ENSMUSG00000020056	Washc3	transcript	3.338319667	8.059209333	-1.271516198	0.202857166	0.461958278
ENSMUST00000020249	ENSMUSG00000020057	Dram1	transcript	69.29445633	119.396431	-0.784947868	0.617560084	0.811881221
ENSMUST00000020251	ENSMUSG00000035311	Gnptab	transcript	8.544995333	10.26597667	-0.264719277	0.183000072	0.43981596
ENSMUST00000020253	ENSMUSG00000060002	Chpt1	transcript	22.885732	26.652603	-0.219828002	0.337539504	0.598324113
ENSMUST00000020257	ENSMUSG00000020063	Sirt1	transcript	0.071600333	6.852213	-6.580459884	0.62095131	0.813838625
ENSMUST00000020258	ENSMUSG00000020064	Herc4	transcript	16.18519133	18.520331	-0.194435463	0.071189111	0.287624466
ENSMUST00000020263	ENSMUSG00000020069	Hnrnph3	transcript	3.451532	6.54896	-0.924028959	0.373519994	0.628939048
ENSMUST00000020268	ENSMUSG00000020074	Ccar1	transcript	4.354094667	1.687239333	1.367708142	0.000139164	0.079775635
ENSMUST00000020270	ENSMUSG00000020076	Ddx50	transcript	33.443746	45.163475	-0.433420044	0.007749126	0.138754706
ENSMUST00000020271	ENSMUSG00000020077	Srgn	transcript	1153.788818	171.922602	2.746548059	0.419476405	0.665397856
ENSMUST00000020283	ENSMUSG00000020086	H2afy2	transcript	2.037400667	6.041643333	-1.568211295	0.566450656	0.779731126
ENSMUST00000020284	ENSMUSG00000020087	Tysnd1	transcript	1.909626333	5.210007333	-1.447995037	0.064248548	0.276103147
ENSMUST00000020285	ENSMUSG00000020088	Sar1a	transcript	82.22635133	80.67639133	0.02745426	0.429873216	0.674561774
ENSMUST00000020286	ENSMUSG00000020089	Ppa1	transcript	32.658784	11.18209633	1.546280396	0.296595196	0.56211869
ENSMUST00000020288	ENSMUSG00000020091	Eif4ebp2	transcript	8.185560667	11.104527	-0.4399948	0.035159376	0.218623494
ENSMUST00000020289	ENSMUSG00000020092	Pald1	transcript	9.236104667	23.66579767	-1.357447122	0.004367346	0.123271722
ENSMUST00000020298	ENSMUSG00000020098	Pcbd1	transcript	3.820675667	5.599936	-0.551582545	0.417060096	0.664093083
ENSMUST00000020301	ENSMUSG00000020101	Vsir	transcript	16.39046033	28.71817967	-0.809107932	0.471600675	0.710630212
ENSMUST00000020307	ENSMUSG00000020107	Anapc16	transcript	5.611006333	10.473951	-0.900474314	0.933346102	0.968454465
ENSMUST00000020308	ENSMUSG00000020108	Ddit4	transcript	36.39215833	18.53577967	0.973314816	0.23330754	0.496428698
ENSMUST00000020309	ENSMUSG00000020109	Dnajb12	transcript	5.186601	4.611035333	0.169698668	0.101050065	0.333979359
ENSMUST00000020315	ENSMUSG00000020114	Cand1	transcript	12.71785267	16.56755133	-0.381505289	0.849110022	0.930390602
ENSMUST00000020316	ENSMUSG00000020115	Tbk1	transcript	69.32513567	24.08811	1.525057333	0.399859303	0.648321029
ENSMUST00000020317	ENSMUSG00000020116	Pno1	transcript	16.04073567	13.160049	0.285575448	0.231199504	0.49415936
ENSMUST00000020321	ENSMUSG00000020120	Plek	transcript	14.07855933	4.414289	1.67324672	0.249290005	0.514418461
ENSMUST00000020329	ENSMUSG00000020122	Egfr	transcript	9.829346333	3.507347667	1.486715033	0.146907117	0.397239821
ENSMUST00000020334	ENSMUSG00000020124	Usp15	transcript	8.685393	17.253093	-0.990191985	0.023552369	0.191776601
ENSMUST00000020339	ENSMUSG00000020130	Tbc1d15	transcript	21.73102	14.62190433	0.571624675	0.239429193	0.503620824
ENSMUST00000020341	ENSMUSG00000020133	2310011J03Rik	transcript	10.725022	19.252056	-0.844031918	0.019002368	0.179357161
ENSMUST00000020343	ENSMUSG00000020132	Rab21	transcript	19.98373533	18.89610033	0.080737745	0.058132636	0.264554597
ENSMUST00000020358	ENSMUSG00000020149	Rab1a	transcript	58.18115	54.75841	0.087471257	0.057498338	0.263494204
ENSMUST00000020361	ENSMUSG00000020153	Ndufs7	transcript	8.806597333	12.588937	-0.51549986	0.408049754	0.655996004
ENSMUST00000020365	ENSMUSG00000020156	Mum1	transcript	3.051936333	15.467204	-2.341415654	0.019582674	0.180229413
ENSMUST00000020366	ENSMUSG00000020159	Gabrp	transcript	17.27990567	22.40153233	-0.374502079	0.997585316	0.998795446
ENSMUST00000020372	ENSMUSG00000020163	Uqcr11	transcript	49.980666	95.23357633	-0.930100186	0.059918031	0.267545574
ENSMUST00000020379	ENSMUSG00000020167	Tcf3	transcript	1.329750667	3.766713333	-1.502150481	0.513174198	0.742091416
ENSMUST00000020381	ENSMUSG00000020170	Frs2	transcript	4.416802	6.300022667	-0.51235486	0.056881757	0.262346212
ENSMUST00000020382	ENSMUSG00000020171	Yeats4	transcript	14.19224367	21.26708667	-0.58351973	0.071871609	0.288567466
ENSMUST00000020399	ENSMUSG00000020183	Cpm	transcript	53.41475433	29.329459	0.864887841	0.657384686	0.834256423
ENSMUST00000020403	ENSMUSG00000020186	Csrp2	transcript	9.553874667	25.53909033	-1.418549283	0.037261275	0.223180823
ENSMUST00000020408	ENSMUSG00000020184	Mdm2	transcript	35.57532267	25.217919	0.496427614	0.014308741	0.165954194
ENSMUST00000020420	ENSMUSG00000020198	Ap3d1	transcript	16.180743	23.54517433	-0.541153549	0.718490511	0.86722424
ENSMUST00000020440	ENSMUSG00000020219	Timm13	transcript	7.140422667	17.23310967	-1.271101675	0.023730235	0.192175808
ENSMUST00000020444	ENSMUSG00000020224	Llph	transcript	17.117742	18.539875	-0.115139109	0.036260512	0.220863012
ENSMUST00000020446	ENSMUSG00000020225	Tmbim4	transcript	37.59744267	34.332001	0.131080589	0.252208276	0.517775641
ENSMUST00000020448	ENSMUSG00000020227	Irak3	transcript	26.332751	3.110558	3.081612936	0.166896989	0.421779957
ENSMUST00000020449	ENSMUSG00000020228	Helb	transcript	3.072697333	4.85036	-0.658586164	0.296647907	0.56211869
ENSMUST00000020454	ENSMUSG00000020232	Hmg20b	transcript	4.865400333	9.201679	-0.919338612	0.093622989	0.321800162
ENSMUST00000020463	ENSMUSG00000020238	Ncln	transcript	1.619715333	3.515388333	-1.117943788	0.654375922	0.832264205
ENSMUST00000020478	ENSMUSG00000020246	Hcfc2	transcript	3.268831667	8.406472333	-1.362725434	0.004167102	0.121215857
ENSMUST00000020484	ENSMUSG00000020250	Txnrd1	transcript	5.040526	1.333251333	1.918625522	0.011173276	0.154144088
ENSMUST00000020485	ENSMUSG00000020251	Glt8d2	transcript	2.425574667	4.637291	-0.934955671	0.846511407	0.928574178
ENSMUST00000020490	ENSMUSG00000020257	Wdr82	transcript	12.462983	32.995835	-1.40463451	0.006925407	0.135495736
ENSMUST00000020493	ENSMUSG00000020260	Pofut2	transcript	13.56524133	15.639081	-0.205241024	0.284291952	0.550101224
ENSMUST00000020496	ENSMUSG00000020262	Adarb1	transcript	6.858165	15.28614933	-1.15633051	0.128742739	0.375635307
ENSMUST00000020500	ENSMUSG00000020263	Appl2	transcript	14.56341	18.49058533	-0.344442695	0.276097591	0.542416197
ENSMUST00000020501	ENSMUSG00000020265	Sumo3	transcript	8.994726	8.460031667	0.088416271	0.431554733	0.676218797
ENSMUST00000020504	ENSMUSG00000020267	Hint1	transcript	94.91524	119.8384223	-0.33637888	0.37180813	0.627836441
ENSMUST00000020513	ENSMUSG00000020273	Papolg	transcript	2.936223667	8.136879	-1.470513668	0.014590415	0.166021753
ENSMUST00000020522	ENSMUSG00000020277	Pfkl	transcript	7.728068667	13.26018467	-0.778921049	0.133930523	0.381868251
ENSMUST00000020523	ENSMUSG00000020283	Pex13	transcript	6.70362	8.657203333	-0.368960674	0.291697765	0.55729866
ENSMUST00000020524	ENSMUSG00000020282	Rhbdf1	transcript	10.713783	8.859643	0.274147509	0.276293067	0.54261303
ENSMUST00000020528	ENSMUSG00000020287	Mpg	transcript	2.384433333	5.786810333	-1.279121913	0.277003387	0.543417428
ENSMUST00000020529	ENSMUSG00000020288	Ahsa2	transcript	1.358531333	3.596301333	-1.404466069	0.063934985	0.275514294
ENSMUST00000020530	ENSMUSG00000020289	Nprl3	transcript	1.465411	3.851165333	-1.39398971	0.065117263	0.277166727
ENSMUST00000020543	ENSMUSG00000020300	Cpeb4	transcript	40.897854	13.52407333	1.5964954	0.159320174	0.4132125
ENSMUST00000020552	ENSMUSG00000020308	Tpgs1	transcript	3.817474667	8.910150333	-1.22283119	0.060429939	0.268920312
ENSMUST00000020568	ENSMUSG00000020319	Wdpcp	transcript	3.054625	4.72187	-0.628363044	0.975070839	0.989311097
ENSMUST00000020575	ENSMUSG00000020325	Fstl3	transcript	5.724160333	6.696103667	-0.226257781	0.89483416	0.950835034
ENSMUST00000020576	ENSMUSG00000020326	Ccng1	transcript	23.387947	42.12399933	-0.848877188	0.179703141	0.436024493
ENSMUST00000020578	ENSMUSG00000020328	Nudcd2	transcript	5.073139333	14.226282	-1.487607977	0.267229508	0.533958938
ENSMUST00000020579	ENSMUSG00000020330	Hmmr	transcript	0.367171333	2.901498333	-2.982272769	0.451624626	0.693070315
ENSMUST00000020580	ENSMUSG00000020329	Polrmt	transcript	0.648441	2.710659	-2.063596416	0.068216437	0.28252354
ENSMUST00000020608	ENSMUSG00000020349	Ppp2ca	transcript	41.063225	31.67357433	0.374567254	0.509526559	0.739445442
ENSMUST00000020617	ENSMUSG00000020357	Flt4	transcript	5.655087333	7.437166333	-0.395203734	0.091708996	0.318954008
ENSMUST00000020629	ENSMUSG00000020363	Gfpt2	transcript	17.39831533	3.138997333	2.470571909	0.035751886	0.219785973
ENSMUST00000020630	ENSMUSG00000020361	Hspa4	transcript	32.67465833	44.409794	-0.442705729	0.532453732	0.755016563
ENSMUST00000020634	ENSMUSG00000020366	Mapk9	transcript	2.156947667	5.524685	-1.356901036	0.356070014	0.61453577
ENSMUST00000020637	ENSMUSG00000020368	Canx	transcript	134.4367573	176.5574593	-0.393210125	0.277922516	0.544043593
ENSMUST00000020640	ENSMUSG00000020372	Rack1	transcript	280.863017	381.7232973	-0.442660572	0.089774387	0.315963485
ENSMUST00000020643	ENSMUSG00000020375	Rufy1	transcript	5.990954	14.01433367	-1.22604549	0.49712818	0.730261206
ENSMUST00000020647	ENSMUSG00000020381	Mrnip	transcript	0.355923333	2.231503667	-2.648377757	0.024945455	0.19579815
ENSMUST00000020649	ENSMUSG00000020380	Rad50	transcript	4.398104667	12.39665767	-1.494997357	0.34188638	0.601505713
ENSMUST00000020653	ENSMUSG00000020386	Sar1b	transcript	37.38663233	44.97959633	-0.26674819	0.417318706	0.664257223
ENSMUST00000020657	ENSMUSG00000020390	Ube2b	transcript	37.04499833	39.46275467	-0.091212897	0.032042677	0.211439586
ENSMUST00000020662	ENSMUSG00000020393	Kremen1	transcript	6.146280667	9.111107	-0.567912704	0.032154291	0.211462108
ENSMUST00000020665	ENSMUSG00000020397	Med7	transcript	11.43168733	9.552668	0.259062733	0.470166132	0.709130237
ENSMUST00000020668	ENSMUSG00000020399	Havcr2	transcript	3.714686333	8.069385667	-1.119218448	0.735976529	0.875830525
ENSMUST00000020677	ENSMUSG00000020407	Upp1	transcript	40.32933367	8.544679333	2.238731313	0.171306197	0.42549883
ENSMUST00000020681	ENSMUSG00000020409	Slu7	transcript	16.61228667	19.104669	-0.20167459	0.076025627	0.294094659
ENSMUST00000020683	ENSMUSG00000020413	Hus1	transcript	2.661385667	4.949326667	-0.895054677	0.879618663	0.943434858
ENSMUST00000020685	ENSMUSG00000020415	Pttg1	transcript	6.654172333	4.234358667	0.652115754	0.136912324	0.385434997
ENSMUST00000020692	ENSMUSG00000020423	Btg2	transcript	134.93218	97.09177433	0.474813478	0.025342424	0.196884938
ENSMUST00000020695	ENSMUSG00000020422	Tns3	transcript	25.09710567	42.43240467	-0.757645445	0.048988657	0.24668056
ENSMUST00000020699	ENSMUSG00000020424	Castor1	transcript	1.919769333	5.300578	-1.46521671	0.117064653	0.358524869
ENSMUST00000020702	ENSMUSG00000020427	Igfbp3	transcript	54.19869767	16.98296067	1.674170198	0.561300417	0.775921206
ENSMUST00000020705	ENSMUSG00000020430	Pes1	transcript	15.12095733	20.034569	-0.405941992	0.013298532	0.161621743
ENSMUST00000020710	ENSMUSG00000020432	Tcn2	transcript	12.565416	10.08810633	0.316803047	0.113366304	0.353156295
ENSMUST00000020717	ENSMUSG00000020440	Arf5	transcript	55.63238267	46.73690267	0.251362768	0.812504353	0.913148343
ENSMUST00000020719	ENSMUSG00000020441	2310033P09Rik	transcript	2.928943667	7.922734667	-1.435618041	0.003166528	0.116161293
ENSMUST00000020721	ENSMUSG00000020439	Smtn	transcript	4.460825	3.463712333	0.364991435	0.044733624	0.23990187
ENSMUST00000020734	ENSMUSG00000020454	Eif4enif1	transcript	0.016381	4.584352333	-8.128550686	0.723360742	0.869385755
ENSMUST00000020741	ENSMUSG00000020457	Drg1	transcript	20.88028833	39.31479267	-0.912930612	0.039280577	0.227481147
ENSMUST00000020754	ENSMUSG00000020462	Cfap36	transcript	17.82880633	23.08409933	-0.372689329	0.70678434	0.861432808
ENSMUST00000020755	ENSMUSG00000020463	Ppp4r3b	transcript	23.030267	36.56682467	-0.667004217	0.001701306	0.102653453
ENSMUST00000020756	ENSMUSG00000020464	Pnpt1	transcript	25.44743233	12.714609	1.001032998	0.081721464	0.302519932
ENSMUST00000020759	ENSMUSG00000020467	Efemp1	transcript	36.47851567	42.20781467	-0.210463108	0.699738378	0.858112874
ENSMUST00000020775	ENSMUSG00000020483	Dynll2	transcript	10.74021567	14.909383	-0.473197592	0.387060596	0.638831342
ENSMUST00000020776	ENSMUSG00000020482	Ccdc117	transcript	6.530759667	23.13601067	-1.8248174	0.033667373	0.215399987
ENSMUST00000020794	ENSMUSG00000020492	Ska2	transcript	0.879375	9.145844	-3.378565888	0.019555295	0.180229413
ENSMUST00000020804	ENSMUSG00000061666	Gdpd1	transcript	11.105817	17.484831	-0.654788323	0.802140137	0.908315908
ENSMUST00000020820	ENSMUSG00000020514	Mrpl22	transcript	5.057098667	9.288294333	-0.877103763	0.075357753	0.293326919
ENSMUST00000020822	ENSMUSG00000020515	Cnot8	transcript	8.990831333	27.06206333	-1.589745416	0.004056339	0.12014902
ENSMUST00000020826	ENSMUSG00000020519	Sap30l	transcript	8.698714	19.959538	-1.19820429	0.25450635	0.520467618
ENSMUST00000020827	ENSMUSG00000020521	Rnft1	transcript	6.942068333	10.11861533	-0.543574409	0.499598927	0.732127987
ENSMUST00000020830	ENSMUSG00000020522	Mfap3	transcript	1.034454	8.031945	-2.956879897	0.193925294	0.4520873
ENSMUST00000020831	ENSMUSG00000020523	Fam114a2	transcript	10.12079533	21.115858	-1.061004202	0.070474929	0.28639241
ENSMUST00000020835	ENSMUSG00000020525	Ppm1d	transcript	3.686799333	9.063054667	-1.297628492	0.004692777	0.124734376
ENSMUST00000020843	ENSMUSG00000020532	Acaca	transcript	8.998981333	11.86141433	-0.398442439	0.186276193	0.443161465
ENSMUST00000020846	ENSMUSG00000020538	Srebf1	transcript	5.858176	6.664812667	-0.186112787	0.030785103	0.208537947
ENSMUST00000020849	ENSMUSG00000020541	Tom1l1	transcript	0.949754	3.744470333	-1.979135871	0.142210752	0.39189561
ENSMUST00000020851	ENSMUSG00000020544	Cox11	transcript	2.445607333	5.370971	-1.134990148	0.02982778	0.207024942
ENSMUST00000020856	ENSMUSG00000020547	Bzw2	transcript	14.52738533	11.952815	0.281424641	0.106404344	0.341895161
ENSMUST00000020864	ENSMUSG00000020553	Pctp	transcript	1.661303667	5.673555	-1.771937194	0.551577761	0.769333666
ENSMUST00000020877	ENSMUSG00000020561	Twistnb	transcript	11.459222	9.590368	0.256851018	0.049204468	0.247018403
ENSMUST00000020884	ENSMUSG00000020566	Atp6v1c2	transcript	10.049513	18.34823367	-0.868515596	0.046236751	0.242116814
ENSMUST00000020885	ENSMUSG00000020570	Sypl	transcript	40.266138	57.67900367	-0.518479137	0.031939026	0.211027339
ENSMUST00000020886	ENSMUSG00000020572	Nampt	transcript	157.226405	31.36178333	2.325764025	0.050903814	0.250256334
ENSMUST00000020896	ENSMUSG00000020577	Tspan13	transcript	64.656115	134.100881	-1.052459988	0.399843331	0.648321029
ENSMUST00000020898	ENSMUSG00000020581	Agr2	transcript	0.231909333	1.810594	-2.96483029	0.979263041	0.990862935
ENSMUST00000020904	ENSMUSG00000020580	Rock2	transcript	82.47325867	40.513069	1.025539034	0.260590458	0.526819691
ENSMUST00000020908	ENSMUSG00000057469	E2f6	transcript	2.051204667	6.843238667	-1.738207815	0.050193154	0.248765885
ENSMUST00000020909	ENSMUSG00000020585	Laptm4a	transcript	222.437449	292.986898	-0.397436454	0.019732805	0.180706987
ENSMUST00000020911	ENSMUSG00000020592	Sdc1	transcript	67.63908133	62.053481	0.124344922	0.566672683	0.779906876
ENSMUST00000020922	ENSMUSG00000020601	Trib2	transcript	34.13529233	33.71373967	0.017927441	0.704245957	0.859928796
ENSMUST00000020927	ENSMUSG00000020605	Hs1bp3	transcript	0.576108667	2.622378333	-2.186462974	0.152188969	0.40418713
ENSMUST00000020928	ENSMUSG00000020604	Arsg	transcript	0.082140333	0.897293667	-3.449417521	0.97891938	0.990691232
ENSMUST00000020930	ENSMUSG00000020611	Gna13	transcript	93.364319	34.19372933	1.449139523	0.004862263	0.124883892
ENSMUST00000020931	ENSMUSG00000020608	Smc6	transcript	9.970512333	20.67397067	-1.052075957	0.723196535	0.869342077
ENSMUST00000020947	ENSMUSG00000020621	Rdh14	transcript	5.65453	13.101154	-1.212214877	0.003268444	0.116816092
ENSMUST00000020948	ENSMUSG00000020620	Abca8b	transcript	5.561941	7.688097333	-0.46703816	0.527384272	0.751132381
ENSMUST00000020949	ENSMUSG00000020623	Map2k6	transcript	0.400248	3.968384333	-3.309585657	0.952836189	0.978492581
ENSMUST00000020954	ENSMUSG00000020628	Trappc12	transcript	2.770364667	2.733673667	0.019234862	0.06712608	0.280318248
ENSMUST00000020957	ENSMUSG00000020629	Adi1	transcript	2.917989667	10.05614867	-1.785031204	0.154867783	0.407855897
ENSMUST00000020959	ENSMUSG00000020630	Rnaseh1	transcript	4.173294333	7.747991333	-0.892635666	0.030302254	0.207857838
ENSMUST00000020962	ENSMUSG00000020634	Ubxn2a	transcript	27.72972233	23.76977567	0.222304883	0.660585889	0.836268939
ENSMUST00000020964	ENSMUSG00000020635	Fkbp1b	transcript	1.745997333	3.316610333	-0.925658165	0.561045755	0.775728851
ENSMUST00000020969	ENSMUSG00000020638	Cmpk2	transcript	111.508864	10.73078267	3.377331186	0.341758177	0.601483124
ENSMUST00000020970	ENSMUSG00000020641	Rsad2	transcript	577.9682873	7.929383333	6.187637853	0.552259205	0.769814099
ENSMUST00000020971	ENSMUSG00000020642	Rnf144a	transcript	1.811885	4.807747333	-1.407869688	0.414192078	0.661622951
ENSMUST00000020974	ENSMUSG00000020644	Id2	transcript	39.31702867	2.161671667	4.18493498	0.012954385	0.160490041
ENSMUST00000020979	ENSMUSG00000020650	Bcap29	transcript	9.337083667	10.851353	-0.21683102	0.052260618	0.253354254
ENSMUST00000020980	ENSMUSG00000020649	Rrm2	transcript	1.39135	7.163012667	-2.364081112	0.509454829	0.739445442
ENSMUST00000020982	ENSMUSG00000020653	Klf11	transcript	8.401827333	14.121646	-0.749133215	0.615829651	0.810666802
ENSMUST00000020984	ENSMUSG00000020654	Adcy3	transcript	2.269226	4.479459	-0.981124204	0.604917178	0.804980926
ENSMUST00000020991	ENSMUSG00000020661	Dnmt3a	transcript	3.467723	9.987089667	-1.526075663	0.335046475	0.596216722
ENSMUST00000020997	ENSMUSG00000020669	Sh3yl1	transcript	1.815774333	4.465955	-1.2983838	0.955708287	0.979560858
ENSMUST00000020999	ENSMUSG00000020668	Kif3c	transcript	1.397139	3.836782	-1.457421235	0.160346587	0.41432398
ENSMUST00000021001	ENSMUSG00000020671	Rab10	transcript	53.87934867	44.03293233	0.291149488	0.314677904	0.578495353
ENSMUST00000021011	ENSMUSG00000035373	Ccl7	transcript	74.663647	1.617774333	5.528323697	0.086747528	0.310755874
ENSMUST00000021018	ENSMUSG00000020680	Taf15	transcript	16.06600067	11.61888867	0.467538758	0.617241947	0.811587887
ENSMUST00000021028	ENSMUSG00000020689	Itgb3	transcript	14.56994933	11.57928033	0.33145027	0.625547422	0.816351093
ENSMUST00000021036	ENSMUSG00000020696	Rffl	transcript	3.880112667	0.412148333	3.234862979	0.196347193	0.454573964
ENSMUST00000021046	ENSMUSG00000020705	Ddx42	transcript	20.36031	31.01628833	-0.607266524	0.006634411	0.13241571
ENSMUST00000021048	ENSMUSG00000020706	Ftsj3	transcript	11.46433567	13.75018067	-0.262297818	0.009447014	0.145793833
ENSMUST00000021049	ENSMUSG00000020708	Psmc5	transcript	32.680379	47.054446	-0.52590633	0.053163843	0.2556619
ENSMUST00000021050	ENSMUSG00000020709	Adap2	transcript	11.74456367	15.09415433	-0.361996815	0.975079637	0.989311097
ENSMUST00000021052	ENSMUSG00000078619	Smarcd2	transcript	8.229052	23.14490067	-1.491896226	0.023804434	0.192246445
ENSMUST00000021060	ENSMUSG00000020718	Polg2	transcript	1.183736	3.629867667	-1.61656959	0.379482076	0.633298016
ENSMUST00000021062	ENSMUSG00000020719	Ddx5	transcript	482.3773093	306.5543927	0.654018968	0.201254589	0.459813259
ENSMUST00000021063	ENSMUSG00000020720	Psmd12	transcript	27.72592133	25.58348467	0.116022618	0.750331425	0.883095548
ENSMUST00000021077	ENSMUSG00000020733	Slc9a3r1	transcript	63.71860367	18.97655533	1.747496517	0.064648038	0.276702734
ENSMUST00000021078	ENSMUSG00000018861	Fdxr	transcript	0.706958333	2.949851	-2.060944991	0.112515311	0.351409795
ENSMUST00000021082	ENSMUSG00000020736	Nt5c	transcript	12.50033433	28.76792833	-1.20249465	0.45369752	0.694344569
ENSMUST00000021083	ENSMUSG00000020737	Jpt1	transcript	48.283152	40.29505167	0.260917178	0.445210269	0.68826135
ENSMUST00000021085	ENSMUSG00000020739	Nup85	transcript	4.380995667	13.16780733	-1.587684439	0.012541217	0.158942249
ENSMUST00000021087	ENSMUSG00000020743	Mif4gd	transcript	8.527834667	9.677336667	-0.182430585	0.383565295	0.635703289
ENSMUST00000021089	ENSMUSG00000020744	Slc25a19	transcript	0.859736667	4.957436333	-2.527627503	0.110443901	0.347801585
ENSMUST00000021090	ENSMUSG00000059923	Grb2	transcript	10.864627	8.322271667	0.384589357	0.143166883	0.392734432
ENSMUST00000021091	ENSMUSG00000020745	Pafah1b1	transcript	56.93249	42.11120233	0.435048132	0.073626483	0.291638035
ENSMUST00000021097	ENSMUSG00000020752	Recql5	transcript	1.389025	4.678335667	-1.751922812	0.211122044	0.471170347
ENSMUST00000021114	ENSMUSG00000020766	Galk1	transcript	7.229132333	14.87742567	-1.041230504	0.717845812	0.866936085
ENSMUST00000021119	ENSMUSG00000020774	Aspa	transcript	1.882481667	3.981786	-1.080779871	0.69896378	0.857803728
ENSMUST00000021130	ENSMUSG00000020778	Ten1	transcript	6.179877667	12.975585	-1.070149399	0.491222914	0.7254644
ENSMUST00000021133	ENSMUSG00000020780	Srp68	transcript	16.27699533	17.83108133	-0.131559787	0.703837703	0.859824352
ENSMUST00000021134	ENSMUSG00000020781	Tsen54	transcript	1.159723	3.740947333	-1.689623397	0.024336957	0.194014264
ENSMUST00000021135	ENSMUSG00000020783	Ncbp3	transcript	2.273973	4.363739333	-0.940349801	0.335642023	0.596681407
ENSMUST00000021142	ENSMUSG00000020788	Atp2a3	transcript	40.39462433	43.32095867	-0.100901856	0.249723439	0.514691185
ENSMUST00000021148	ENSMUSG00000020794	Ube2g1	transcript	10.216895	16.057623	-0.652301532	0.481430167	0.719261301
ENSMUST00000021157	ENSMUSG00000020801	Med31	transcript	5.718929667	8.803052	-0.622258627	0.0879225	0.312735371
ENSMUST00000021158	ENSMUSG00000020803	Txndc17	transcript	32.39655567	43.890269	-0.438060675	0.168737676	0.42311969
ENSMUST00000021164	ENSMUSG00000020808	Pimreg	transcript	0.142798333	1.963122333	-3.781099032	0.661206657	0.836682803
ENSMUST00000021166	ENSMUSG00000020810	Cygb	transcript	4.568678333	11.48707833	-1.330163129	0.633012258	0.821262259
ENSMUST00000021170	ENSMUSG00000020814	Mxra7	transcript	6.286936333	15.51476133	-1.303212445	0.084694444	0.306550824
ENSMUST00000021173	ENSMUSG00000020818	Mfsd11	transcript	1.051906	4.018494667	-1.933649378	0.822921725	0.917025951
ENSMUST00000021183	ENSMUSG00000020832	Eral1	transcript	3.935457	7.313752333	-0.894080597	0.049261982	0.247018403
ENSMUST00000021197	ENSMUSG00000020840	Blmh	transcript	14.831499	24.68946367	-0.73523108	0.113060824	0.352662245
ENSMUST00000021201	ENSMUSG00000020841	Cpd	transcript	42.16513967	53.45544933	-0.342286293	0.205346965	0.464347789
ENSMUST00000021204	ENSMUSG00000020844	Nxn	transcript	4.399187	8.250970333	-0.907326865	0.878583382	0.943129408
ENSMUST00000021207	ENSMUSG00000020846	Rflnb	transcript	12.89438167	15.12537033	-0.230227874	0.061165237	0.27057144
ENSMUST00000021217	ENSMUSG00000020857	Nme2	transcript	71.08725867	89.72111	-0.335856468	0.218606455	0.479404248
ENSMUST00000021226	ENSMUSG00000020863	Luc7l3	transcript	0.916462667	2.688630333	-1.552723392	0.967087165	0.985429866
ENSMUST00000021231	ENSMUSG00000020865	Abcc3	transcript	7.074995667	8.675116	-0.294153785	0.312746274	0.576951464
ENSMUST00000021239	ENSMUSG00000020869	Lrrc59	transcript	36.506062	25.69092467	0.506877233	0.741870213	0.8788649
ENSMUST00000021243	ENSMUSG00000020873	Slc35b1	transcript	18.97043033	26.13267467	-0.462102386	0.970285562	0.986902799
ENSMUST00000021246	ENSMUSG00000020876	Snx11	transcript	3.49871	6.333235333	-0.856119601	0.414536681	0.661925849
ENSMUST00000021249	ENSMUSG00000020877	Scrn2	transcript	1.448153	4.654572	-1.68443448	0.55020816	0.768456198
ENSMUST00000021271	ENSMUSG00000020893	Per1	transcript	13.03876133	8.367998333	0.639852352	0.231867331	0.494719806
ENSMUST00000021273	ENSMUSG00000020894	Vamp2	transcript	7.669185	7.328208	0.065612819	0.018786862	0.178398031
ENSMUST00000021277	ENSMUSG00000020897	Aurkb	transcript	0.294914333	2.472886667	-3.067828275	0.957340394	0.980286015
ENSMUST00000021282	ENSMUSG00000020899	Pfas	transcript	1.819475	3.858932667	-1.084679643	0.911808338	0.958782154
ENSMUST00000021283	ENSMUSG00000020901	Pik3r5	transcript	17.656266	6.044471667	1.546492122	0.038623572	0.226129236
ENSMUST00000021284	ENSMUSG00000020902	Ntn1	transcript	15.40643867	15.85563367	-0.041462127	0.022778492	0.190199296
ENSMUST00000021288	ENSMUSG00000020905	Usp43	transcript	3.478668333	0.929808667	1.903529356	0.073281675	0.291149797
ENSMUST00000021296	ENSMUSG00000020921	Tmem101	transcript	1.617974	5.983015333	-1.886684336	0.255889604	0.52161721
ENSMUST00000021297	ENSMUSG00000020922	Lsm12	transcript	7.903613	14.00479667	-0.825336825	0.032551461	0.213068646
ENSMUST00000021302	ENSMUSG00000020928	Higd1b	transcript	5.406737667	19.43380233	-1.845737936	0.890098729	0.949157149
ENSMUST00000021306	ENSMUSG00000020929	Eftud2	transcript	11.06652333	13.64692167	-0.302373504	0.124543354	0.36984159
ENSMUST00000021314	ENSMUSG00000020936	Nmt1	transcript	11.80508167	18.81627167	-0.672572773	0.108174446	0.344359638
ENSMUST00000021324	ENSMUSG00000020941	Map3k14	transcript	4.005993333	4.291051333	-0.09917114	0.083393226	0.304835569
ENSMUST00000021329	ENSMUSG00000020946	Gosr2	transcript	31.565464	36.024705	-0.190639658	0.307559045	0.5719942
ENSMUST00000021332	ENSMUSG00000020949	Fkbp3	transcript	12.16980333	27.992339	-1.201726188	0.818013876	0.915184049
ENSMUST00000021335	ENSMUSG00000020952	Scfd1	transcript	23.37901133	29.974139	-0.358504392	0.150674605	0.402190555
ENSMUST00000021338	ENSMUSG00000020955	Ap4s1	transcript	6.632415667	10.60993667	-0.677809713	0.612110708	0.808012621
ENSMUST00000021339	ENSMUSG00000020956	Dtd2	transcript	0.952600333	3.753627	-1.978342337	0.003131401	0.116161293
ENSMUST00000021345	ENSMUSG00000020962	Gtf2a1	transcript	10.326232	19.95422733	-0.950380499	0.037107979	0.223069311
ENSMUST00000021347	ENSMUSG00000020964	Sel1l	transcript	7.311157667	11.573428	-0.662644479	0.057158648	0.262711416
ENSMUST00000021356	ENSMUSG00000020973	Dnaaf2	transcript	1.320628667	3.498106	-1.405349139	0.350588642	0.609613879
ENSMUST00000021359	ENSMUSG00000020974	Pole2	transcript	0.733013667	2.774612667	-1.920374385	0.147794207	0.398437381
ENSMUST00000021362	ENSMUSG00000020978	Klhdc2	transcript	12.97824333	26.15010967	-1.010721876	0.297189852	0.56232046
ENSMUST00000021368	ENSMUSG00000020982	Nemf	transcript	13.04015533	17.972661	-0.462842973	0.020263406	0.182419746
ENSMUST00000021375	ENSMUSG00000020986	Sec23a	transcript	6.478300333	17.138745	-1.403574213	0.164499996	0.419135386
ENSMUST00000021379	ENSMUSG00000060121	Gemin2	transcript	1.24278	3.900771667	-1.650188623	0.137520558	0.386209973
ENSMUST00000021380	ENSMUSG00000020993	Trappc6b	transcript	20.781064	36.17398933	-0.799683187	0.015118181	0.166524182
ENSMUST00000021381	ENSMUSG00000020994	Pnn	transcript	11.962748	19.04130033	-0.67058317	0.106773547	0.342107893
ENSMUST00000021390	ENSMUSG00000021003	Galc	transcript	3.291459333	3.73799	-0.183535336	0.059857733	0.267488755
ENSMUST00000021405	ENSMUSG00000021018	Polr2h	transcript	5.494341333	7.695799	-0.486124579	0.072158778	0.288973409
ENSMUST00000021412	ENSMUSG00000021024	Psma6	transcript	109.8102927	83.63653067	0.392808163	0.397807107	0.646979504
ENSMUST00000021413	ENSMUSG00000021025	Nfkbia	transcript	1052.219503	89.34774	3.557860648	0.041239354	0.230916674
ENSMUST00000021416	ENSMUSG00000021028	Mbip	transcript	25.22238967	31.126306	-0.303429403	0.03435112	0.217032001
ENSMUST00000021424	ENSMUSG00000021036	Sptlc2	transcript	33.457074	37.315286	-0.157455464	0.07256253	0.289910725
ENSMUST00000021425	ENSMUSG00000021037	Ahsa1	transcript	24.685864	46.032238	-0.898959445	0.486310438	0.722057135
ENSMUST00000021428	ENSMUSG00000021039	Snw1	transcript	40.99053933	54.90495333	-0.421645338	0.01476532	0.166021753
ENSMUST00000021443	ENSMUSG00000021048	Mthfd1	transcript	9.891802333	21.22191567	-1.101249576	0.092630743	0.320539521
ENSMUST00000021447	ENSMUSG00000021051	Ppp2r5e	transcript	6.776369	8.874639333	-0.389176052	0.053215507	0.2556619
ENSMUST00000021450	ENSMUSG00000021054	Sgpp1	transcript	13.039306	20.90518633	-0.680993816	0.524577967	0.74907138
ENSMUST00000021459	ENSMUSG00000021062	Rab15	transcript	4.417955667	7.128911667	-0.690302903	0.771793844	0.893019682
ENSMUST00000021467	ENSMUSG00000021067	Sav1	transcript	97.10864267	38.263017	1.343649068	0.036169672	0.220686672
ENSMUST00000021471	ENSMUSG00000021072	Tmx1	transcript	21.190291	35.68787767	-0.752030708	0.318509907	0.582094914
ENSMUST00000021506	ENSMUSG00000021091	Serpina3n	transcript	107.2610147	30.63835	1.807715297	0.448335174	0.690295009
ENSMUST00000021512	ENSMUSG00000021094	Dhrs7	transcript	29.096754	43.64104567	-0.584827453	0.286200969	0.552566992
ENSMUST00000021514	ENSMUSG00000021096	Ppm1a	transcript	14.99889933	17.61746867	-0.232150013	0.018766732	0.178398031
ENSMUST00000021522	ENSMUSG00000021102	Glrx5	transcript	3.997003	6.862038667	-0.7797186	0.172010227	0.426072599
ENSMUST00000021527	ENSMUSG00000021108	Prkch	transcript	42.17997467	46.375233	-0.136796302	0.091447624	0.318509929
ENSMUST00000021530	ENSMUSG00000021109	Hif1a	transcript	131.9131217	30.02442733	2.135379445	0.184685919	0.441036376
ENSMUST00000021536	ENSMUSG00000021114	Atp6v1d	transcript	9.757538	14.86648567	-0.607474563	0.023275103	0.191463569
ENSMUST00000021548	ENSMUSG00000021123	Rdh12	transcript	12.25147667	2.244287667	2.448626134	0.143194965	0.392734432
ENSMUST00000021550	ENSMUSG00000021125	Arg2	transcript	72.007993	8.998324667	3.00042873	0.384567565	0.636495408
ENSMUST00000021552	ENSMUSG00000021127	Zfp36l1	transcript	42.03889233	24.30948067	0.790205584	0.015754724	0.169385589
ENSMUST00000021554	ENSMUSG00000015143	Actn1	transcript	47.70672967	28.11534533	0.762835025	0.087809053	0.312661477
ENSMUST00000021559	ENSMUSG00000021131	Erh	transcript	11.917514	16.019925	-0.426784073	0.32955919	0.592024201
ENSMUST00000021567	ENSMUSG00000021140	Pcnx	transcript	6.540704667	11.01973367	-0.752571377	0.10033438	0.332643615
ENSMUST00000021572	ENSMUSG00000021147	Wdr37	transcript	10.421977	10.77274567	-0.047757023	0.244038223	0.508432805
ENSMUST00000021592	ENSMUSG00000021175	Cdca7l	transcript	1.769482333	5.847380333	-1.724463074	0.394288701	0.644781102
ENSMUST00000021595	ENSMUSG00000021178	Psmc1	transcript	56.93572733	73.62271867	-0.370816793	0.041179254	0.230760943
ENSMUST00000021596	ENSMUSG00000021179	Nrde2	transcript	2.433890333	7.707160333	-1.66293524	0.011788295	0.157577673
ENSMUST00000021603	ENSMUSG00000021186	Fbln5	transcript	6.685321667	9.075971667	-0.441055127	0.472324259	0.711192283
ENSMUST00000021605	ENSMUSG00000021188	Trip11	transcript	14.84330333	15.83820967	-0.093597069	0.148145769	0.398712139
ENSMUST00000021606	ENSMUSG00000021189	Atxn3	transcript	9.290603	17.57512367	-0.919690699	0.16098554	0.41448903
ENSMUST00000021607	ENSMUSG00000021190	Lgmn	transcript	42.90170133	66.44751367	-0.631180357	0.955600987	0.979560858
ENSMUST00000021609	ENSMUSG00000021192	Golga5	transcript	2.155690333	2.233262333	-0.051002781	0.909791397	0.95785459
ENSMUST00000021620	ENSMUSG00000021203	Otub2	transcript	0.350955	2.948917333	-3.070827417	0.001844778	0.104704938
ENSMUST00000021631	ENSMUSG00000021209	Ppp4r4	transcript	1.367280333	3.390992	-1.310398312	0.998230117	0.998814766
ENSMUST00000021634	ENSMUSG00000021213	Akr1c13	transcript	2.014247333	4.757084	-1.239836655	0.552045942	0.76963872
ENSMUST00000021645	ENSMUSG00000021222	Dcaf4	transcript	0.255041667	3.302901667	-3.694929151	0.010080959	0.150822001
ENSMUST00000021649	ENSMUSG00000021226	Acot2	transcript	3.735921667	10.254619	-1.45673778	0.513423694	0.742200913
ENSMUST00000021661	ENSMUSG00000021235	Coq6	transcript	2.593149333	4.400431333	-0.762939655	0.081894731	0.302833242
ENSMUST00000021662	ENSMUSG00000021236	Entpd5	transcript	3.365655667	0.646683333	2.379756251	0.43699381	0.680988582
ENSMUST00000021666	ENSMUSG00000021240	Abcd4	transcript	0.871050333	3.665439	-2.073158005	0.272397176	0.539032716
ENSMUST00000021667	ENSMUSG00000021241	Isca2	transcript	5.87133	6.794037333	-0.2105818	0.098173312	0.329313343
ENSMUST00000021668	ENSMUSG00000021242	Npc2	transcript	167.2546437	252.0928957	-0.591909195	0.107267222	0.342917894
ENSMUST00000021669	ENSMUSG00000021243	Fcf1	transcript	22.473425	23.297516	-0.051956131	0.08922095	0.314992914
ENSMUST00000021670	ENSMUSG00000021244	Ylpm1	transcript	3.32267	4.436108	-0.416951474	0.085263572	0.307978277
ENSMUST00000021674	ENSMUSG00000021250	Fos	transcript	64.96239467	12.21573033	2.410864695	0.000175297	0.080517565
ENSMUST00000021676	ENSMUSG00000021252	Erg28	transcript	3.725117	16.32797067	-2.131987852	0.298308451	0.563638348
ENSMUST00000021681	ENSMUSG00000021256	Vash1	transcript	6.756947667	4.047466	0.73935272	0.98497693	0.99329118
ENSMUST00000021689	ENSMUSG00000021262	Evl	transcript	2.285787	4.618759	-1.014814298	0.375955218	0.630581679
ENSMUST00000021692	ENSMUSG00000021264	Yy1	transcript	12.19218767	17.98431867	-0.56078249	0.17056759	0.425211834
ENSMUST00000021698	ENSMUSG00000021270	Hsp90aa1	transcript	0.409244	2.108401667	-2.365116567	0.751488507	0.883500359
ENSMUST00000021706	ENSMUSG00000021277	Traf3	transcript	3.190242667	5.946244	-0.898312497	0.801079128	0.907836538
ENSMUST00000021714	ENSMUSG00000021286	Zfyve21	transcript	6.574116333	19.90262833	-1.598090074	0.126097211	0.371733269
ENSMUST00000021719	ENSMUSG00000021290	Atp5mpl	transcript	92.58901967	132.384295	-0.515818966	0.128648543	0.375635307
ENSMUST00000021726	ENSMUSG00000011148	Adssl1	transcript	10.137398	6.089142333	0.735376457	0.132318406	0.380495942
ENSMUST00000021728	ENSMUSG00000064326	Siva1	transcript	9.290831333	17.903655	-0.946374543	0.488083051	0.723128696
ENSMUST00000021729	ENSMUSG00000021298	Gpr132	transcript	7.691021667	3.204333667	1.263150874	0.018806411	0.178398031
ENSMUST00000021738	ENSMUSG00000021306	Gpr137b	transcript	4.393296	6.401893	-0.543194859	0.025378218	0.19696661
ENSMUST00000021761	ENSMUSG00000021326	Trim27	transcript	4.186566333	5.829105333	-0.477506988	0.199063868	0.457836177
ENSMUST00000021772	ENSMUSG00000021339	Mrs2	transcript	3.672635667	8.144091667	-1.148938015	0.02418419	0.193428229
ENSMUST00000021784	ENSMUSG00000021356	Irf4	transcript	1.034759667	3.685219333	-1.832454761	0.721043191	0.86848967
ENSMUST00000021785	ENSMUSG00000021357	Exoc2	transcript	13.24937267	21.80061633	-0.71844487	0.602648144	0.803719039
ENSMUST00000021790	ENSMUSG00000021361	Tmem14c	transcript	24.348448	54.41709267	-1.160230064	0.216182597	0.476980949
ENSMUST00000021794	ENSMUSG00000021365	Nedd9	transcript	8.624944667	4.016496667	1.102577522	0.066789729	0.279762859
ENSMUST00000021796	ENSMUSG00000021367	Edn1	transcript	35.259472	14.12754967	1.31949961	0.19945182	0.458173309
ENSMUST00000021800	ENSMUSG00000021371	Mcur1	transcript	9.269744	7.897094	0.231207634	0.014549072	0.166021753
ENSMUST00000021807	ENSMUSG00000021377	Dek	transcript	47.25073467	54.89334867	-0.21629459	0.127716123	0.374318662
ENSMUST00000021810	ENSMUSG00000021379	Id4	transcript	0.850094667	4.127637	-2.279620686	0.539038051	0.759638923
ENSMUST00000021820	ENSMUSG00000021388	Aspn	transcript	5.287109667	14.58510867	-1.463944978	0.524474603	0.748986384
ENSMUST00000021822	ENSMUSG00000021390	Ogn	transcript	145.344925	213.073624	-0.551871318	0.944101384	0.973916312
ENSMUST00000021832	ENSMUSG00000021400	Wrnip1	transcript	6.415907667	14.811537	-1.206996073	0.004753481	0.124734376
ENSMUST00000021844	ENSMUSG00000021408	Ripk1	transcript	42.01729733	19.47155967	1.109614919	0.752213638	0.883825158
ENSMUST00000021857	ENSMUSG00000021420	Fars2	transcript	5.823895333	8.901936667	-0.612134809	0.016200177	0.171158826
ENSMUST00000021860	ENSMUSG00000021423	Ly86	transcript	14.21221267	15.325897	-0.108840333	0.420438885	0.665863769
ENSMUST00000021864	ENSMUSG00000021427	Ssr1	transcript	21.276221	28.99096633	-0.446361495	0.743699942	0.879325199
ENSMUST00000021866	ENSMUSG00000021428	Riok1	transcript	11.54102	11.26545467	0.034865195	0.059827389	0.267423108
ENSMUST00000021880	ENSMUSG00000044258	Ctla2a	transcript	283.6000927	202.9105173	0.483014359	0.038302945	0.225410788
ENSMUST00000021884	ENSMUSG00000074874	Ctla2b	transcript	7.176265	6.108776	0.232349826	0.013189691	0.161329408
ENSMUST00000021903	ENSMUSG00000021453	Gadd45g	transcript	62.71331267	10.77894	2.540556418	0.008101538	0.14055123
ENSMUST00000021911	ENSMUSG00000021458	2010111I01Rik	transcript	1.385607333	1.709315	-0.302899817	0.701574864	0.858728031
ENSMUST00000021913	ENSMUSG00000021460	Auh	transcript	7.698056333	12.12756833	-0.655724175	0.49625173	0.72960108
ENSMUST00000021920	ENSMUSG00000021468	Sptlc1	transcript	20.554933	26.15302467	-0.347493138	0.170872971	0.425491134
ENSMUST00000021921	ENSMUSG00000021466	Ptch1	transcript	0.835898667	2.746852	-1.716379216	0.330233626	0.592554487
ENSMUST00000021929	ENSMUSG00000021476	Habp4	transcript	5.986986	9.771336667	-0.706726032	0.014060836	0.165083792
ENSMUST00000021930	ENSMUSG00000021474	Sfxn1	transcript	4.708236	7.990344667	-0.763071099	0.472308412	0.711192283
ENSMUST00000021933	ENSMUSG00000021477	Ctsl	transcript	51.55887333	60.34711333	-0.227064024	0.674101276	0.844430723
ENSMUST00000021937	ENSMUSG00000021481	Zfp346	transcript	1.220195667	1.920854	-0.654635355	0.299308544	0.564640808
ENSMUST00000021940	ENSMUSG00000021484	Lman2	transcript	21.95561133	32.96160433	-0.586196759	0.853144423	0.932330283
ENSMUST00000021941	ENSMUSG00000021485	Mxd3	transcript	0.297635333	2.098635667	-2.81783402	0.623381032	0.815018103
ENSMUST00000021942	ENSMUSG00000021486	Prelid1	transcript	17.496382	28.09251333	-0.683129079	0.814305575	0.913591305
ENSMUST00000021956	ENSMUSG00000021494	Ddx41	transcript	1.991291	0.002688667	9.532597446	0.000579994	0.092979946
ENSMUST00000021957	ENSMUSG00000021495	Fam193b	transcript	3.033847	8.154357667	-1.426422907	0.65423518	0.832264205
ENSMUST00000021958	ENSMUSG00000021496	Pcbd2	transcript	6.596518667	13.92258267	-1.077650115	0.03554769	0.219399109
ENSMUST00000021959	ENSMUSG00000021497	Txndc15	transcript	8.950163	27.95143967	-1.64293673	0.912366645	0.958848387
ENSMUST00000021963	ENSMUSG00000021501	Caml	transcript	8.333268667	18.51659933	-1.151864766	0.03131917	0.209415539
ENSMUST00000021970	ENSMUSG00000021508	Cxcl14	transcript	21.44960967	34.565247	-0.688370841	0.219759058	0.480773947
ENSMUST00000021990	ENSMUSG00000021518	Ptdss1	transcript	12.05630967	22.77788067	-0.917845142	0.93398942	0.968702299
ENSMUST00000021991	ENSMUSG00000021519	Mterf3	transcript	8.270836	12.836872	-0.634188633	0.148230531	0.398744616
ENSMUST00000021993	ENSMUSG00000021520	Uqcrb	transcript	110.7242613	144.8450673	-0.387539182	0.159827742	0.413774382
ENSMUST00000021997	ENSMUSG00000058900	Rsl1	transcript	1.641416667	4.853282333	-1.564019282	0.037074245	0.223069311
ENSMUST00000022009	ENSMUSG00000021537	Cetn3	transcript	28.27528367	46.19692867	-0.708255442	0.253638104	0.519251452
ENSMUST00000022013	ENSMUSG00000021536	Adcy2	transcript	4.043298667	6.265363333	-0.6318654	0.631843245	0.820742853
ENSMUST00000022030	ENSMUSG00000021548	Ccnh	transcript	2.557866333	6.278753	-1.295537184	0.019580954	0.180229413
ENSMUST00000022032	ENSMUSG00000021550	2210016F16Rik	transcript	6.016618667	10.54363067	-0.809346913	0.407915635	0.655970902
ENSMUST00000022038	ENSMUSG00000021555	Naa35	transcript	3.202717	6.906964333	-1.10875545	0.417229033	0.664238263
ENSMUST00000022039	ENSMUSG00000021556	Golm1	transcript	2.749446	7.393466	-1.427109895	0.497544003	0.730683551
ENSMUST00000022040	ENSMUSG00000021557	Agtpbp1	transcript	2.506398667	4.224917333	-0.753307206	0.313455898	0.577737051
ENSMUST00000022057	ENSMUSG00000021573	Tppp	transcript	1.472921333	9.754973333	-2.727457549	0.693917016	0.855809251
ENSMUST00000022060	ENSMUSG00000021576	Pdcd6	transcript	33.52142467	37.11164733	-0.146788576	0.864423404	0.936805978
ENSMUST00000022062	ENSMUSG00000021577	Sdha	transcript	47.39502467	78.31102767	-0.724479862	0.016838753	0.173250827
ENSMUST00000022063	ENSMUSG00000021578	Ccdc127	transcript	1.741006	3.820387333	-1.13379774	0.071268492	0.287624466
ENSMUST00000022078	ENSMUSG00000021589	Rhobtb3	transcript	1.683587333	3.564951667	-1.082343956	0.170144608	0.424963521
ENSMUST00000022082	ENSMUSG00000021591	Glrx	transcript	56.167638	18.70237433	1.586517698	0.071319583	0.287624466
ENSMUST00000022089	ENSMUSG00000021598	Med10	transcript	21.113304	21.14068167	-0.001869534	0.040488123	0.229466016
ENSMUST00000022097	ENSMUSG00000021606	Ndufs6	transcript	23.476731	38.30754333	-0.706396973	0.233751751	0.496754871
ENSMUST00000022098	ENSMUSG00000021607	Mrpl36	transcript	8.494913667	13.555388	-0.674195218	0.078609806	0.297710024
ENSMUST00000022099	ENSMUSG00000021608	Lpcat1	transcript	68.95097367	126.0821	-0.87072064	0.244081455	0.508460868
ENSMUST00000022102	ENSMUSG00000021610	Clptm1l	transcript	29.18239	42.699941	-0.549136033	0.680473761	0.84861769
ENSMUST00000022115	ENSMUSG00000021615	Xrcc4	transcript	7.049360667	9.522733	-0.433883263	0.313208829	0.57755349
ENSMUST00000022119	ENSMUSG00000021619	Atg10	transcript	3.041166333	6.070381	-0.997162343	0.418006874	0.66467252
ENSMUST00000022121	ENSMUSG00000021621	Zcchc9	transcript	8.941629333	10.737051	-0.263988156	0.002517441	0.11325849
ENSMUST00000022122	ENSMUSG00000021622	Ckmt2	transcript	0.416886	1.704403333	-2.031541949	0.462575678	0.702957026
ENSMUST00000022135	ENSMUSG00000078941	Ak6	transcript	3.855642333	8.326673	-1.110768942	0.013192296	0.161329408
ENSMUST00000022140	ENSMUSG00000021638	Ocln	transcript	21.38187867	12.84043567	0.735694465	0.550438377	0.768623262
ENSMUST00000022145	ENSMUSG00000021643	Serf1	transcript	2.052753333	4.981714667	-1.279082114	0.547565698	0.765843592
ENSMUST00000022148	ENSMUSG00000021646	Mccc2	transcript	3.873471333	9.900803667	-1.353918574	0.208228274	0.467690512
ENSMUST00000022153	ENSMUSG00000021650	Ptcd2	transcript	3.539917	9.835991	-1.474354881	0.008734699	0.143019703
ENSMUST00000022163	ENSMUSG00000021660	Btf3	transcript	4.655684	17.724881	-1.928710896	0.976753024	0.99012965
ENSMUST00000022164	ENSMUSG00000021661	Ankra2	transcript	3.336481333	8.703851333	-1.383326482	0.000647189	0.097668694
ENSMUST00000022169	ENSMUSG00000021665	Hexb	transcript	18.67988933	44.134986	-1.240436832	0.795240148	0.905106272
ENSMUST00000022172	ENSMUSG00000021668	Polk	transcript	1.994992333	6.782063667	-1.765341125	0.270297322	0.536886345
ENSMUST00000022176	ENSMUSG00000021670	Hmgcr	transcript	16.401317	22.73126333	-0.470866201	0.225233215	0.486765875
ENSMUST00000022185	ENSMUSG00000021678	F2rl1	transcript	4.915308333	5.971015667	-0.280694436	0.417686393	0.664465652
ENSMUST00000022189	ENSMUSG00000021681	Aggf1	transcript	20.62201167	22.92009267	-0.152427803	0.024218164	0.193599078
ENSMUST00000022192	ENSMUSG00000021684	Pde8b	transcript	0.58235	3.249062333	-2.480065024	0.128803069	0.375635307
ENSMUST00000022196	ENSMUSG00000021686	Ap3b1	transcript	19.749783	21.43383267	-0.118053045	0.003059853	0.116161293
ENSMUST00000022197	ENSMUSG00000021687	Scamp1	transcript	31.80672967	22.22947	0.516858491	0.663483773	0.837965288
ENSMUST00000022204	ENSMUSG00000021693	Kif2a	transcript	4.67164	6.508465333	-0.478388299	0.04627523	0.242123414
ENSMUST00000022212	ENSMUSG00000021701	Plk2	transcript	102.3131663	55.32826733	0.886903163	0.407410481	0.655571315
ENSMUST00000022217	ENSMUSG00000021706	Zfyve16	transcript	4.840068333	11.54321633	-1.253945943	0.074001928	0.291961881
ENSMUST00000022222	ENSMUSG00000021709	Erbin	transcript	13.28299	8.409094667	0.659557542	0.449749547	0.691337166
ENSMUST00000022224	ENSMUSG00000021711	Trappc13	transcript	6.524778333	11.82697833	-0.858080733	0.287957079	0.553681344
ENSMUST00000022225	ENSMUSG00000021712	Trim23	transcript	4.584871	9.155207333	-0.997711416	0.958915665	0.981200002
ENSMUST00000022226	ENSMUSG00000021713	Ppwd1	transcript	3.802244667	7.692567333	-1.016613797	0.039695962	0.227838757
ENSMUST00000022228	ENSMUSG00000021715	Cwc27	transcript	5.846788	8.366079667	-0.516907455	0.062951333	0.273306371
ENSMUST00000022230	ENSMUSG00000021716	Srek1ip1	transcript	2.074056667	5.694058333	-1.457001961	0.192885718	0.450972987
ENSMUST00000022242	ENSMUSG00000021728	Emb	transcript	71.27100367	60.79337567	0.229401112	0.000189468	0.080517565
ENSMUST00000022246	ENSMUSG00000021732	Fgf10	transcript	1.817271667	3.005160333	-0.725667858	0.012391439	0.15867748
ENSMUST00000022256	ENSMUSG00000021737	Psmd6	transcript	39.634664	46.280388	-0.223638213	0.064991192	0.277039798
ENSMUST00000022257	ENSMUSG00000021738	Atxn7	transcript	7.120187	7.347698	-0.045377199	0.472698725	0.711550835
ENSMUST00000022264	ENSMUSG00000021745	Ptprg	transcript	19.31552833	25.30243933	-0.389515338	0.139628784	0.388434265
ENSMUST00000022268	ENSMUSG00000021748	Pdhb	transcript	31.60306933	41.57944233	-0.395805727	0.26600856	0.532765561
ENSMUST00000022281	ENSMUSG00000016018	Skiv2l2	transcript	15.00801367	22.23530733	-0.567119299	0.054883394	0.258483561
ENSMUST00000022282	ENSMUSG00000021760	Gpx8	transcript	11.093946	26.312921	-1.245998803	0.765492179	0.890364133
ENSMUST00000022286	ENSMUSG00000021764	Ndufs4	transcript	16.730538	23.17583267	-0.470137335	0.266894638	0.533706129
ENSMUST00000022293	ENSMUSG00000021771	Vdac2	transcript	57.63365667	73.77210233	-0.356163793	0.497964461	0.730735686
ENSMUST00000022296	ENSMUSG00000021774	Ube2e1	transcript	20.37958967	20.70384467	-0.022773695	0.122677031	0.366529277
ENSMUST00000022303	ENSMUSG00000021779	Thrb	transcript	0.727632667	1.101479	-0.598159771	0.807278093	0.910363624
ENSMUST00000022304	ENSMUSG00000021779	Thrb	transcript	0.002421	1.618501	-9.384839462	0.361062183	0.61819867
ENSMUST00000022310	ENSMUSG00000021785	Ngly1	transcript	10.75774167	21.95340967	-1.029069778	0.642686539	0.82603497
ENSMUST00000022311	ENSMUSG00000021786	Oxsm	transcript	0.786422333	1.279909	-0.702665042	0.290679019	0.556421049
ENSMUST00000022314	ENSMUSG00000021789	Sftpa1	transcript	140.435346	113.970482	0.301245872	0.234567966	0.497746756
ENSMUST00000022317	ENSMUSG00000021792	Fam213a	transcript	7.100389	8.528029	-0.264314278	0.211089748	0.471159819
ENSMUST00000022322	ENSMUSG00000021794	Glud1	transcript	38.01553367	56.935467	-0.582738591	0.008338334	0.141295351
ENSMUST00000022341	ENSMUSG00000021807	Rtraf	transcript	27.536519	42.56562933	-0.628342767	0.258702804	0.524287673
ENSMUST00000022343	ENSMUSG00000021809	Nudt13	transcript	2.460082333	4.619442667	-0.909012202	0.002569783	0.11325849
ENSMUST00000022344	ENSMUSG00000021810	Ecd	transcript	6.249522667	11.22382267	-0.844746213	0.093897	0.322024068
ENSMUST00000022345	ENSMUSG00000021811	Dnajc9	transcript	8.435331333	21.86903133	-1.374372676	0.364963898	0.621346517
ENSMUST00000022356	ENSMUSG00000034235	Usp54	transcript	3.333752	4.361928667	-0.387819392	0.853817213	0.932489064
ENSMUST00000022358	ENSMUSG00000021819	Zswim8	transcript	2.899845333	0.475146	2.609533165	0.940707232	0.971681304
ENSMUST00000022368	ENSMUSG00000021822	Plau	transcript	13.34475167	4.861755	1.45672336	0.434802318	0.679053186
ENSMUST00000022369	ENSMUSG00000021823	Vcl	transcript	94.84819767	63.27341833	0.58402082	0.08748573	0.311961221
ENSMUST00000022378	ENSMUSG00000021831	Ero1l	transcript	17.741208	15.05819233	0.236555655	0.594334251	0.79753147
ENSMUST00000022380	ENSMUSG00000021832	Psmc6	transcript	43.538049	44.803862	-0.041346335	0.212831887	0.473155241
ENSMUST00000022416	ENSMUSG00000021866	Anxa11	transcript	19.47794733	8.448164333	1.205131845	0.302213367	0.567488806
ENSMUST00000022418	ENSMUSG00000021867	Tmem254b	transcript	1.648570667	3.916726667	-1.248432722	0.116493696	0.357777386
ENSMUST00000022428	ENSMUSG00000021876	Rnase4	transcript	116.6122843	157.52947	-0.433901973	0.88759803	0.947614345
ENSMUST00000022429	ENSMUSG00000021877	Arf4	transcript	103.226232	43.769179	1.237822409	0.021807505	0.187215791
ENSMUST00000022437	ENSMUSG00000021884	Hacl1	transcript	1.448316667	4.730042333	-1.707476021	0.28103771	0.546465767
ENSMUST00000022446	ENSMUSG00000021890	Eaf1	transcript	8.448445333	11.20626633	-0.407547897	0.701742062	0.858779469
ENSMUST00000022450	ENSMUSG00000040651	Fam208a	transcript	9.961768	28.61716367	-1.522406972	0.019462997	0.180093008
ENSMUST00000022451	ENSMUSG00000021893	Capn7	transcript	9.727008667	20.23373467	-1.056694523	0.12481602	0.370072352
ENSMUST00000022458	ENSMUSG00000021901	Bap1	transcript	12.78772633	16.48472067	-0.366369666	0.048622045	0.245757106
ENSMUST00000022459	ENSMUSG00000021902	Phf7	transcript	0.379368667	2.621260667	-2.788588395	0.052915287	0.255059767
ENSMUST00000022460	ENSMUSG00000021903	Galnt15	transcript	6.146236	7.216899	-0.231675901	0.381312589	0.63425395
ENSMUST00000022462	ENSMUSG00000021906	Oxnad1	transcript	1.504829667	3.575344333	-1.248481995	0.078199615	0.297318625
ENSMUST00000022471	ENSMUSG00000042323	Pbrm1	transcript	3.500265333	7.488255333	-1.097165341	0.011415802	0.155801284
ENSMUST00000022476	ENSMUSG00000021916	Glt8d1	transcript	3.977358	4.861900333	-0.289709895	0.188432955	0.445636654
ENSMUST00000022496	ENSMUSG00000021929	Kpna3	transcript	20.76627	11.832052	0.811541807	0.459051835	0.699655771
ENSMUST00000022497	ENSMUSG00000021930	Spryd7	transcript	14.36232867	7.084893667	1.019471577	0.742171231	0.87891677
ENSMUST00000022499	ENSMUSG00000021932	Rnaseh2b	transcript	3.703005	10.42536933	-1.493330091	0.154350712	0.407310405
ENSMUST00000022511	ENSMUSG00000021945	Zmym2	transcript	6.858415333	18.35453167	-1.420189124	0.617224984	0.811587887
ENSMUST00000022517	ENSMUSG00000021947	Cryl1	transcript	4.833987667	9.084673333	-0.910220847	0.625237194	0.816244003
ENSMUST00000022518	ENSMUSG00000021951	Eef1akmt1	transcript	3.265813333	11.576586	-1.82569562	0.082051992	0.303003579
ENSMUST00000022519	ENSMUSG00000021950	Anxa8	transcript	11.547819	9.082821	0.346408047	0.38227371	0.634794329
ENSMUST00000022521	ENSMUSG00000021948	Prkcd	transcript	32.40096433	18.29137867	0.824872933	0.345553756	0.604545266
ENSMUST00000022529	ENSMUSG00000021957	Tkt	transcript	46.60218433	58.830818	-0.336174518	0.448262099	0.690292924
ENSMUST00000022531	ENSMUSG00000021959	Lats2	transcript	13.086669	21.663782	-0.727187197	0.071403856	0.287635812
ENSMUST00000022535	ENSMUSG00000021962	Dcp1a	transcript	3.874529	5.964235333	-0.622316241	0.056124489	0.260410311
ENSMUST00000022538	ENSMUSG00000021967	Mrpl57	transcript	2.331258	5.850744	-1.327511418	0.295585517	0.561024661
ENSMUST00000022543	ENSMUSG00000021973	Micu2	transcript	20.56557833	30.20926	-0.554759201	0.849630158	0.930708266
ENSMUST00000022544	ENSMUSG00000021972	Hmbox1	transcript	4.169418333	7.205677	-0.789287853	0.058976175	0.265520299
ENSMUST00000022550	ENSMUSG00000021978	Extl3	transcript	8.537363667	13.79936133	-0.692738957	0.01520195	0.166801614
ENSMUST00000022553	ENSMUSG00000021981	Cab39l	transcript	7.061488333	16.889918	-1.25811813	0.320589414	0.584345782
ENSMUST00000022563	ENSMUSG00000021987	Mtmr6	transcript	40.73152167	45.63036467	-0.163848471	0.270044392	0.536745443
ENSMUST00000022573	ENSMUSG00000021996	Esd	transcript	20.82635267	27.53637367	-0.402928379	0.695315167	0.856005944
ENSMUST00000022580	ENSMUSG00000022003	Slc25a30	transcript	3.597394	9.182297	-1.351902919	0.87813223	0.943048216
ENSMUST00000022585	ENSMUSG00000022008	Gpalpp1	transcript	10.89388633	17.310513	-0.668129761	0.919514827	0.962628851
ENSMUST00000022587	ENSMUSG00000022010	Tsc22d1	transcript	83.17259967	74.36163833	0.16154977	0.000150543	0.079775635
ENSMUST00000022591	ENSMUSG00000022014	Epsti1	transcript	21.675742	21.01813433	0.044446766	0.161214578	0.414688227
ENSMUST00000022595	ENSMUSG00000022018	Rgcc	transcript	201.0111793	123.9056063	0.698034274	0.980277734	0.991300008
ENSMUST00000022600	ENSMUSG00000022022	Mtrf1	transcript	0.852060667	3.567586	-2.065920149	0.00544705	0.128423976
ENSMUST00000022601	ENSMUSG00000022023	Wbp4	transcript	11.18822033	14.32681133	-0.356736979	0.166505205	0.421231294
ENSMUST00000022609	ENSMUSG00000022031	Elp3	transcript	3.209679667	8.885491	-1.46902218	0.374495182	0.629741112
ENSMUST00000022612	ENSMUSG00000022033	Pbk	transcript	0.598588667	3.458896333	-2.530674906	0.637439382	0.823540464
ENSMUST00000022613	ENSMUSG00000022034	Esco2	transcript	0.322707	2.187767333	-2.76116254	0.605803003	0.805411557
ENSMUST00000022614	ENSMUSG00000022035	Ccdc25	transcript	35.77827567	14.15038933	1.338242111	0.235682022	0.498964972
ENSMUST00000022616	ENSMUSG00000022037	Clu	transcript	129.71904	55.85613733	1.215602538	0.937567225	0.969985624
ENSMUST00000022623	ENSMUSG00000022043	Trim35	transcript	13.07700367	37.28863267	-1.511703882	0.85399951	0.932489064
ENSMUST00000022629	ENSMUSG00000022048	Dpysl2	transcript	61.90592467	126.8036297	-1.034446649	0.013993488	0.164774559
ENSMUST00000022634	ENSMUSG00000022051	Bnip3l	transcript	34.19879267	66.82605733	-0.966465365	0.320426897	0.584345782
ENSMUST00000022650	ENSMUSG00000022064	Pibf1	transcript	5.161385667	8.825609333	-0.773937453	0.393230523	0.644407698
ENSMUST00000022660	ENSMUSG00000034205	Loxl2	transcript	4.973406	5.478551667	-0.139560337	0.606011788	0.805438415
ENSMUST00000022663	ENSMUSG00000022074	Tnfrsf10b	transcript	4.909179333	1.668162	1.55722247	0.001705141	0.102653453
ENSMUST00000022665	ENSMUSG00000022075	Rhobtb2	transcript	2.245258	4.757053333	-1.083186967	0.843084411	0.926617112
ENSMUST00000022680	ENSMUSG00000022089	Bin3	transcript	15.42706767	17.33427667	-0.168163772	0.951407028	0.977615642
ENSMUST00000022682	ENSMUSG00000022091	Sorbs3	transcript	1.913249333	7.934818333	-2.052172296	0.77940368	0.896711054
ENSMUST00000022692	ENSMUSG00000022097	Sftpc	transcript	7206.014649	9651.550782	-0.421559184	0.316246334	0.579756665
ENSMUST00000022693	ENSMUSG00000022098	Bmp1	transcript	5.569502	9.656608	-0.79396818	0.257528622	0.522898763
ENSMUST00000022699	ENSMUSG00000022103	Gfra2	transcript	1.845139667	3.494197333	-0.921231062	0.064403343	0.276310073
ENSMUST00000022701	ENSMUSG00000022105	Rb1	transcript	9.494873	12.80165067	-0.431109237	0.048795553	0.245974431
ENSMUST00000022702	ENSMUSG00000022106	Rcbtb2	transcript	0	1.605884	#NAME?	0.623611795	0.815111516
ENSMUST00000022704	ENSMUSG00000022108	Itm2b	transcript	500.5687357	691.2685953	-0.465678198	0.732308689	0.873351599
ENSMUST00000022705	ENSMUSG00000022109	Med4	transcript	11.66764433	16.67769233	-0.515406365	0.019814009	0.180920647
ENSMUST00000022709	ENSMUSG00000022114	Spry2	transcript	26.46039067	18.79273367	0.49365942	0.006069738	0.131629591
ENSMUST00000022716	ENSMUSG00000022120	Rnf219	transcript	1.320459	4.374517	-1.728084228	0.025942145	0.198807498
ENSMUST00000022718	ENSMUSG00000022122	Ednrb	transcript	4.850728667	10.548558	-1.120772407	0.981722094	0.992234529
ENSMUST00000022720	ENSMUSG00000022124	Fbxl3	transcript	7.530868667	10.83858	-0.525287566	0.135162433	0.383520913
ENSMUST00000022721	ENSMUSG00000022125	Cln5	transcript	31.265178	23.52715167	0.410230061	0.458491699	0.699051512
ENSMUST00000022722	ENSMUSG00000022126	Acod1	transcript	519.1331887	2.081732	7.962176564	0.095887058	0.32554342
ENSMUST00000022727	ENSMUSG00000022130	Tgds	transcript	1.718817333	7.903789333	-2.201128263	0.203478186	0.46238645
ENSMUST00000022728	ENSMUSG00000022131	Gpr180	transcript	3.684344	11.254902	-1.61107382	0.227375704	0.489455917
ENSMUST00000022734	ENSMUSG00000022136	Dnajc3	transcript	49.81553167	69.844147	-0.4875436	0.926325765	0.965173598
ENSMUST00000022744	ENSMUSG00000022144	Gdnf	transcript	4.49316	1.836517	1.290758186	0.009331485	0.145588207
ENSMUST00000022746	ENSMUSG00000022146	Osmr	transcript	102.195961	19.912792	2.359570756	0.438426475	0.68221859
ENSMUST00000022751	ENSMUSG00000022151	Ttc33	transcript	5.027293333	3.298061	0.608163787	0.073793193	0.291933253
ENSMUST00000022765	ENSMUSG00000022159	Rab2b	transcript	1.921939667	4.910577667	-1.353329701	0.015361493	0.167905145
ENSMUST00000022766	ENSMUSG00000016831	Tox4	transcript	26.53242967	15.71329333	0.755771209	0.214961908	0.475639068
ENSMUST00000022767	ENSMUSG00000022160	Mettl3	transcript	1.859631667	9.479277667	-2.34976023	0.004167505	0.121215857
ENSMUST00000022781	ENSMUSG00000022174	Dad1	transcript	29.70492733	45.518046	-0.615736368	0.272049628	0.538738362
ENSMUST00000022782	ENSMUSG00000022175	Lrp10	transcript	30.16231533	19.671432	0.616645194	0.005240787	0.12618145
ENSMUST00000022784	ENSMUSG00000022177	Haus4	transcript	1.317151	5.893865	-2.161793268	0.038700384	0.226300077
ENSMUST00000022791	ENSMUSG00000022184	Fbxo4	transcript	18.10746067	10.886284	0.734072663	0.655735341	0.833259465
ENSMUST00000022803	ENSMUSG00000022193	Psmb5	transcript	40.67582433	49.94463733	-0.296158197	0.296738057	0.56211869
ENSMUST00000022806	ENSMUSG00000089682	Bcl2l2	transcript	7.033785667	16.536985	-1.233322949	0.40839658	0.656238106
ENSMUST00000022808	ENSMUSG00000022194	Pabpn1	transcript	5.417585	6.832212	-0.334702858	0.012751003	0.160292968
ENSMUST00000022815	ENSMUSG00000022204	Ngdn	transcript	22.23252467	21.14932267	0.072060326	0.032333574	0.212222111
ENSMUST00000022816	ENSMUSG00000022205	Sub1	transcript	39.54941833	41.49656567	-0.069335465	0.376484957	0.630822775
ENSMUST00000022821	ENSMUSG00000022210	Dhrs4	transcript	4.430263	8.270849	-0.900643083	0.848527096	0.929978812
ENSMUST00000022828	ENSMUSG00000022217	Emc9	transcript	1.920272667	4.976121	-1.373710388	0.6918917	0.854683861
ENSMUST00000022831	ENSMUSG00000047153	Khnyn	transcript	13.05839767	14.840979	-0.184608382	0.415218794	0.662537895
ENSMUST00000022834	ENSMUSG00000022225	Cma1	transcript	0.447628	2.030263667	-2.181294912	0.521977218	0.748231613
ENSMUST00000022842	ENSMUSG00000022234	Cct5	transcript	70.23606633	88.97212733	-0.341141401	0.088208189	0.3132157
ENSMUST00000022849	ENSMUSG00000022241	Tars	transcript	11.17660433	12.917685	-0.208865609	0.036578812	0.221600153
ENSMUST00000022855	ENSMUSG00000022247	Brix1	transcript	11.32266667	8.576137333	0.400813862	0.305606102	0.570785465
ENSMUST00000022856	ENSMUSG00000022248	Rad1	transcript	1.056483333	5.435787333	-2.363219006	0.027156721	0.202154871
ENSMUST00000022865	ENSMUSG00000022255	Mtdh	transcript	18.804392	23.04479567	-0.293371315	0.759068472	0.887655811
ENSMUST00000022867	ENSMUSG00000022257	Laptm4b	transcript	18.78569033	28.96751667	-0.624801877	0.623041685	0.814805649
ENSMUST00000022871	ENSMUSG00000022261	Sdc2	transcript	17.283624	28.20886367	-0.7067428	0.149854415	0.401181843
ENSMUST00000022875	ENSMUSG00000022265	Ank	transcript	3.096285333	5.340928667	-0.786552189	0.152757968	0.404858382
ENSMUST00000022881	ENSMUSG00000022270	Retreg1	transcript	17.86880667	12.54229333	0.510642124	0.096236335	0.325889086
ENSMUST00000022890	ENSMUSG00000022280	Rnf19a	transcript	80.639801	36.17710467	1.156415128	0.000887365	0.098264268
ENSMUST00000022894	ENSMUSG00000022285	Ywhaz	transcript	19.99811767	14.64052867	0.449896562	0.006198343	0.131629591
ENSMUST00000022895	ENSMUSG00000022286	Grhl2	transcript	2.220468333	4.160498333	-0.905892344	0.796511852	0.905500627
ENSMUST00000022901	ENSMUSG00000022292	Rrm2b	transcript	7.187674667	16.73511533	-1.219281478	0.20957362	0.469230657
ENSMUST00000022904	ENSMUSG00000022295	Atp6v1c1	transcript	14.46965867	26.39683767	-0.867334216	0.346706905	0.6060099
ENSMUST00000022906	ENSMUSG00000022297	Fzd6	transcript	3.032980667	9.215715	-1.6033598	0.706581207	0.861394146
ENSMUST00000022908	ENSMUSG00000022299	Slc25a32	transcript	1.897850333	7.766221667	-2.032846662	0.007155242	0.136124889
ENSMUST00000022909	ENSMUSG00000022300	Dcaf13	transcript	17.60818533	19.041945	-0.112934612	0.11891768	0.360786653
ENSMUST00000022921	ENSMUSG00000022309	Angpt1	transcript	17.612302	39.07889533	-1.149806199	0.992653748	0.996444951
ENSMUST00000022925	ENSMUSG00000022312	Eif3h	transcript	78.24853767	95.447759	-0.286647535	0.116739118	0.357904482
ENSMUST00000022927	ENSMUSG00000022314	Rad21	transcript	24.888939	34.480908	-0.470293036	0.043047211	0.23563557
ENSMUST00000022945	ENSMUSG00000022322	Shcbp1	transcript	0.422667	2.361618	-2.48218224	0.621105703	0.813855989
ENSMUST00000022946	ENSMUSG00000022323	Rida	transcript	8.855557667	11.19502133	-0.338202211	0.472293809	0.711192283
ENSMUST00000022954	ENSMUSG00000022332	Khdrbs3	transcript	6.636621667	9.262310333	-0.480923062	0.374632854	0.629757717
ENSMUST00000022960	ENSMUSG00000022336	Eif3e	transcript	102.5287197	116.1513367	-0.179977672	0.093080285	0.321184323
ENSMUST00000022962	ENSMUSG00000022337	Emc2	transcript	20.360837	32.52288667	-0.675658444	0.131557385	0.37945743
ENSMUST00000022964	ENSMUSG00000022339	Ebag9	transcript	4.429298333	6.561443667	-0.566935103	0.000767919	0.098264268
ENSMUST00000022976	ENSMUSG00000022350	Washc5	transcript	8.444579	14.12920033	-0.742582411	0.008291828	0.141093222
ENSMUST00000022977	ENSMUSG00000022351	Sqle	transcript	8.144037667	14.04007333	-0.785734332	0.332343135	0.594031191
ENSMUST00000022980	ENSMUSG00000022354	Ndufb9	transcript	58.88361367	86.236819	-0.550437751	0.288935137	0.554642371
ENSMUST00000022986	ENSMUSG00000022358	Fbxo32	transcript	1.579212333	6.111789667	-1.952389733	0.450082284	0.691725451
ENSMUST00000022992	ENSMUSG00000022364	Tbc1d31	transcript	0.720809667	2.689063333	-1.89941347	0.877372806	0.942588166
ENSMUST00000022993	ENSMUSG00000022365	Derl1	transcript	29.05421	42.40343967	-0.54543407	0.511129736	0.740399683
ENSMUST00000022998	ENSMUSG00000022369	Mtbp	transcript	0.997733667	3.690305333	-1.887013527	0.929231972	0.966423145
ENSMUST00000023007	ENSMUSG00000022376	Adcy8	transcript	1.800443333	4.055307667	-1.171459179	0.787776388	0.901612635
ENSMUST00000023019	ENSMUSG00000022386	Trmu	transcript	2.127382	5.000008	-1.232851291	0.103102585	0.337085744
ENSMUST00000023024	ENSMUSG00000022389	Tef	transcript	10.00266533	65.92201867	-2.720375946	0.128684558	0.375635307
ENSMUST00000023029	ENSMUSG00000022394	L3mbtl2	transcript	1.892207667	4.063913	-1.102799087	0.434558027	0.678915916
ENSMUST00000023036	ENSMUSG00000022400	Rbx1	transcript	26.03026867	45.311639	-0.799691474	0.067774246	0.28157588
ENSMUST00000023040	ENSMUSG00000022404	Slc25a17	transcript	23.02833867	34.35185967	-0.576977868	0.368591791	0.624332953
ENSMUST00000023043	ENSMUSG00000022407	Adsl	transcript	4.938980333	9.087803333	-0.87971839	0.020129941	0.18201668
ENSMUST00000023050	ENSMUSG00000022414	Tab1	transcript	1.469204333	6.262470333	-2.091696808	0.045886182	0.241565468
ENSMUST00000023053	ENSMUSG00000022371	Col14a1	transcript	5.508589	8.955693	-0.701122247	0.6192608	0.812741147
ENSMUST00000023054	ENSMUSG00000009585	Apobec3	transcript	11.31650033	8.160894	0.47162876	0.397177468	0.646472929
ENSMUST00000023055	ENSMUSG00000022420	Dnal4	transcript	4.016304333	9.258826333	-1.204960733	0.264819951	0.531693976
ENSMUST00000023061	ENSMUSG00000022426	Josd1	transcript	5.204197	10.15775067	-0.964833487	0.02355891	0.191776601
ENSMUST00000023062	ENSMUSG00000022427	Tomm22	transcript	21.926186	34.41796733	-0.650507016	0.046922015	0.242766718
ENSMUST00000023064	ENSMUSG00000022428	Cby1	transcript	2.590683667	12.181618	-2.233300997	0.376256804	0.630701534
ENSMUST00000023069	ENSMUSG00000022434	Fam118a	transcript	3.569083	5.333467667	-0.579520385	0.121770729	0.364906356
ENSMUST00000023071	ENSMUSG00000022437	Samm50	transcript	6.859774667	11.17068	-0.703483919	0.090528536	0.317372957
ENSMUST00000023072	ENSMUSG00000022438	Parvb	transcript	9.487944667	6.167703667	0.621362145	0.060314487	0.268577821
ENSMUST00000023074	ENSMUSG00000022439	Parvg	transcript	6.414886333	9.638738	-0.587420565	0.322468897	0.58560384
ENSMUST00000023083	ENSMUSG00000061740	Cyp2d22	transcript	5.418729667	9.923655333	-0.872916954	0.613607528	0.809238151
ENSMUST00000023085	ENSMUSG00000022450	Ndufa6	transcript	34.65293367	74.87965633	-1.11159632	0.17557206	0.431268593
ENSMUST00000023086	ENSMUSG00000022452	Smdt1	transcript	40.90415	72.29850033	-0.8217185	0.013899502	0.164673439
ENSMUST00000023087	ENSMUSG00000022451	Twf1	transcript	32.95378867	28.69725533	0.199531579	0.931120523	0.967525368
ENSMUST00000023088	ENSMUSG00000022453	Naga	transcript	12.95759967	25.062543	-0.951734316	0.817768098	0.914974798
ENSMUST00000023099	ENSMUSG00000022462	Slc38a2	transcript	38.290399	39.617845	-0.049167714	0.609393436	0.806951523
ENSMUST00000023100	ENSMUSG00000022463	Srebf2	transcript	15.23433767	12.95780267	0.233505686	0.005142184	0.125595565
ENSMUST00000023101	ENSMUSG00000022464	Slc38a4	transcript	1.701493	1.162400667	0.549693781	0.622197057	0.814405373
ENSMUST00000023104	ENSMUSG00000022466	Rpap3	transcript	4.430235667	9.477481	-1.097120214	0.309382764	0.574188232
ENSMUST00000023105	ENSMUSG00000022468	Endou	transcript	2.890096	2.816381	0.0372749	0.041342756	0.230967834
ENSMUST00000023112	ENSMUSG00000022474	Pmm1	transcript	3.915959667	11.667621	-1.575072618	0.436578963	0.680988582
ENSMUST00000023113	ENSMUSG00000022476	Polr3h	transcript	1.330605	3.962675	-1.574392289	0.041442844	0.231373223
ENSMUST00000023116	ENSMUSG00000022477	Aco2	transcript	26.896379	45.36000567	-0.754008861	0.626714953	0.81716548
ENSMUST00000023117	ENSMUSG00000061360	Phf5a	transcript	9.270234333	16.224152	-0.807465361	0.375345931	0.630212274
ENSMUST00000023128	ENSMUSG00000000555	Itga5	transcript	13.165137	5.444532667	1.273842409	0.020563802	0.183452737
ENSMUST00000023132	ENSMUSG00000022489	Pde1b	transcript	1.763240333	1.977092	-0.165150875	0.772967731	0.893726456
ENSMUST00000023134	ENSMUSG00000022491	Glycam1	transcript	0	1.822234667	#NAME?	0.825344827	0.917025951
ENSMUST00000023140	ENSMUSG00000022496	Tnfrsf17	transcript	0.244541667	2.651869333	-3.438857483	0.755288485	0.88554996
ENSMUST00000023143	ENSMUSG00000022500	Litaf	transcript	201.9573517	32.822104	2.621311036	0.0330867	0.214139538
ENSMUST00000023146	ENSMUSG00000022503	Nubp1	transcript	7.238882333	11.06185767	-0.611754813	0.150937739	0.402406419
ENSMUST00000023147	ENSMUSG00000022504	Ciita	transcript	2.633629	9.840600667	-1.901694253	0.659317156	0.835715558
ENSMUST00000023150	ENSMUSG00000022507	1810013L24Rik	transcript	18.21001467	23.481688	-0.366804037	0.358247648	0.616158544
ENSMUST00000023151	ENSMUSG00000022508	Bcl6	transcript	10.409289	8.144113	0.354042045	0.214700808	0.475509026
ENSMUST00000023154	ENSMUSG00000022512	Cldn1	transcript	6.670968667	7.832565333	-0.231588633	0.216436798	0.477480148
ENSMUST00000023156	ENSMUSG00000022514	Il1rap	transcript	25.752102	9.778412333	1.397018049	0.12473192	0.370039593
ENSMUST00000023157	ENSMUSG00000022515	Anks3	transcript	2.647319	9.271094667	-1.808207643	0.077461569	0.296317384
ENSMUST00000023159	ENSMUSG00000022517	Mgrn1	transcript	7.154401667	7.246013667	-0.01835641	0.036031633	0.220606574
ENSMUST00000023165	ENSMUSG00000022521	Crebbp	transcript	6.208541	7.701197	-0.310828425	0.075949257	0.294014221
ENSMUST00000023171	ENSMUSG00000022528	Hes1	transcript	19.54868267	23.857635	-0.287379645	0.111400735	0.34955669
ENSMUST00000023176	ENSMUSG00000022529	Zfp263	transcript	11.54951233	10.98581767	0.072189684	0.138891767	0.387516268
ENSMUST00000023179	ENSMUSG00000033669	Zfp7	transcript	0.685175333	2.157163	-1.654590074	0.40861927	0.656403537
ENSMUST00000023180	ENSMUSG00000022534	Mefv	transcript	15.74344333	0.813774333	4.273978527	0.079038796	0.298229435
ENSMUST00000023203	ENSMUSG00000022546	Gpt	transcript	4.638876	9.815961667	-1.081354332	0.898264222	0.952324051
ENSMUST00000023206	ENSMUSG00000022545	Ercc4	transcript	3.225509667	4.831473667	-0.582936158	0.114783931	0.355045719
ENSMUST00000023210	ENSMUSG00000022551	Cyc1	transcript	16.33928767	21.39337933	-0.388819302	0.632268578	0.82103078
ENSMUST00000023211	ENSMUSG00000022552	Sharpin	transcript	7.939811667	15.43995833	-0.959492167	0.060750936	0.269742211
ENSMUST00000023212	ENSMUSG00000022553	Maf1	transcript	7.478143667	24.58323067	-1.716922431	0.099778522	0.331843541
ENSMUST00000023214	ENSMUSG00000022555	Dgat1	transcript	33.153261	10.87282833	1.608423507	0.321979731	0.585554793
ENSMUST00000023217	ENSMUSG00000022557	Bop1	transcript	5.096465333	7.431488	-0.5441541	0.274838384	0.540987738
ENSMUST00000023219	ENSMUSG00000022559	Fbxl6	transcript	2.864437667	8.345965667	-1.542827042	0.876608443	0.942300298
ENSMUST00000023221	ENSMUSG00000022561	Gpaa1	transcript	4.934364667	9.43832	-0.935665746	0.251000011	0.51631896
ENSMUST00000023222	ENSMUSG00000022562	Oplah	transcript	4.386250333	8.033359667	-0.873015318	0.233943619	0.496915676
ENSMUST00000023225	ENSMUSG00000022564	Grina	transcript	91.225517	40.20603567	1.182025329	0.602702446	0.803728717
ENSMUST00000023226	ENSMUSG00000022565	Plec	transcript	11.36737867	10.60411567	0.100275293	0.019165539	0.179789478
ENSMUST00000023231	ENSMUSG00000022570	Tsta3	transcript	6.286045	9.277577	-0.56159547	0.018455294	0.178130081
ENSMUST00000023235	ENSMUSG00000055762	Eef1d	transcript	5.263418667	5.372736667	-0.029656974	0.173874019	0.428576503
ENSMUST00000023237	ENSMUSG00000022574	Naprt	transcript	1.358219	3.485525	-1.359659856	0.962239384	0.983009877
ENSMUST00000023238	ENSMUSG00000022575	Gsdmd	transcript	28.57179867	20.03560667	0.512025666	0.055779082	0.259708325
ENSMUST00000023243	ENSMUSG00000022579	Gpihbp1	transcript	65.98793567	92.153809	-0.481841512	0.94210808	0.972564774
ENSMUST00000023248	ENSMUSG00000075602	Ly6a	transcript	4.948605333	6.04523	-0.288775243	0.046190352	0.242060115
ENSMUST00000023250	ENSMUSG00000022586	Ly6i	transcript	11.58483267	4.570711333	1.341746593	0.565945434	0.779264187
ENSMUST00000023259	ENSMUSG00000022594	Lynx1	transcript	2.591011333	6.844382333	-1.401405026	0.742825753	0.879048584
ENSMUST00000023260	ENSMUSG00000022595	Lypd2	transcript	18.497951	26.383039	-0.512245281	0.609772364	0.807108628
ENSMUST00000023269	ENSMUSG00000098274	Rpl24	transcript	260.6770733	326.574768	-0.325149626	0.022554286	0.189438257
ENSMUST00000023270	ENSMUSG00000022604	Cep97	transcript	0.738310333	2.811549333	-1.929066106	0.029142412	0.205230593
ENSMUST00000023283	ENSMUSG00000022614	Lmf2	transcript	4.024679	7.313989333	-0.861784801	0.038025605	0.225287234
ENSMUST00000023289	ENSMUSG00000022617	Chkb	transcript	7.506341333	11.25001733	-0.583745424	0.750400625	0.883095548
ENSMUST00000023294	ENSMUSG00000022621	Rabl2	transcript	2.353101333	4.103646	-0.802342833	0.533155339	0.755697819
ENSMUST00000023312	ENSMUSG00000022636	Alcam	transcript	73.75416333	82.96714267	-0.169815612	0.513492052	0.742219077
ENSMUST00000023329	ENSMUSG00000061100	Retnla	transcript	19.622352	104.0732013	-2.407028742	0.859631176	0.934882214
ENSMUST00000023334	ENSMUSG00000022656	Nectin3	transcript	10.42221767	28.82138867	-1.467477558	0.497625831	0.730735686
ENSMUST00000023335	ENSMUSG00000022656	Nectin3	transcript	3.648959333	7.951034667	-1.123657538	0.083181799	0.304429701
ENSMUST00000023336	ENSMUSG00000022657	Cd96	transcript	1.680610667	4.269603333	-1.345116497	0.046643733	0.242407621
ENSMUST00000023343	ENSMUSG00000022663	Atg3	transcript	25.00517	27.98105867	-0.162224135	0.846512023	0.928574178
ENSMUST00000023344	ENSMUSG00000022664	Slc35a5	transcript	4.463178	13.05305167	-1.548243883	0.813163977	0.913378127
ENSMUST00000023352	ENSMUSG00000022672	Prkdc	transcript	2.531031	6.099762333	-1.269027854	0.040994259	0.230452752
ENSMUST00000023353	ENSMUSG00000022673	Mcm4	transcript	9.308167667	13.442431	-0.530224963	0.231460646	0.494383127
ENSMUST00000023357	ENSMUSG00000022677	Fopnl	transcript	12.391455	23.09960267	-0.898522438	0.032428212	0.212723644
ENSMUST00000023359	ENSMUSG00000022678	Nde1	transcript	3.195545	10.302272	-1.688828627	0.410057485	0.657587252
ENSMUST00000023361	ENSMUSG00000022680	Pdxdc1	transcript	12.36371667	23.60555133	-0.933013681	0.912903242	0.959060777
ENSMUST00000023362	ENSMUSG00000022681	Ntan1	transcript	12.787666	24.62030867	-0.945095881	0.838527069	0.924219126
ENSMUST00000023363	ENSMUSG00000022682	Rrn3	transcript	11.46781433	16.01014967	-0.481396342	0.046420648	0.242207268
ENSMUST00000023365	ENSMUSG00000022684	Bfar	transcript	4.41479	15.96970967	-1.854921365	0.026004621	0.198807498
ENSMUST00000023387	ENSMUSG00000022704	Qtrt2	transcript	2.644471667	4.882016	-0.884497505	2.85E-05	0.046312625
ENSMUST00000023391	ENSMUSG00000022706	Mrpl40	transcript	4.647334333	10.779682	-1.213839277	0.933269871	0.968454465
ENSMUST00000023396	ENSMUSG00000022711	Pmm2	transcript	8.238016	13.176171	-0.67756235	0.024895573	0.195547575
ENSMUST00000023405	ENSMUSG00000022722	Arl6	transcript	3.840174333	6.787918	-0.82179733	0.357844311	0.615836829
ENSMUST00000023407	ENSMUSG00000022724	Riox2	transcript	4.895682667	6.651401667	-0.442148348	0.012912004	0.160490041
ENSMUST00000023426	ENSMUSG00000022744	Cldnd1	transcript	12.73873233	11.308998	0.171750609	0.100468914	0.332831282
ENSMUST00000023431	ENSMUSG00000022749	Tbc1d23	transcript	3.714705333	5.471729667	-0.558749181	0.814050505	0.913591305
ENSMUST00000023432	ENSMUSG00000022751	Nit2	transcript	2.819089667	9.545407333	-1.759577397	0.193944499	0.4520873
ENSMUST00000023435	ENSMUSG00000022754	Tmem45a	transcript	3.889194	3.900148667	-0.004057917	0.346065673	0.60513674
ENSMUST00000023444	ENSMUSG00000022761	Lztr1	transcript	5.896597667	14.75579033	-1.323326529	0.736621636	0.875988029
ENSMUST00000023449	ENSMUSG00000022765	Snap29	transcript	8.222949667	14.91500867	-0.859036913	0.051249088	0.251015745
ENSMUST00000023453	ENSMUSG00000022769	Sdf2l1	transcript	5.332438333	16.24405433	-1.607044476	0.963804587	0.983681808
ENSMUST00000023454	ENSMUSG00000022770	Dlg1	transcript	8.711752333	12.417391	-0.511327238	0.488121982	0.723128696
ENSMUST00000023455	ENSMUSG00000022771	Ppil2	transcript	7.392224	14.43491	-0.965481733	0.061614781	0.271056953
ENSMUST00000023460	ENSMUSG00000022774	Ncbp2	transcript	6.498812	20.57301133	-1.662505062	0.12958287	0.376869417
ENSMUST00000023465	ENSMUSG00000022779	Top3b	transcript	2.690814667	4.55117	-0.758194449	0.447081537	0.68953155
ENSMUST00000023467	ENSMUSG00000022781	Pak2	transcript	27.14896767	27.421823	-0.014427144	0.067924811	0.281588806
ENSMUST00000023468	ENSMUSG00000022783	Spag6l	transcript	4.4868	5.760138667	-0.360416666	0.635077851	0.822443147
ENSMUST00000023474	ENSMUSG00000022787	Wdr53	transcript	1.212107667	1.994104333	-0.718223041	0.091297351	0.31818924
ENSMUST00000023477	ENSMUSG00000022789	Dnm1l	transcript	1.216853	3.447311667	-1.502316841	0.575564164	0.78549617
ENSMUST00000023482	ENSMUSG00000022793	B4galt4	transcript	3.611251333	1.052404667	1.77880928	0.70325136	0.859579754
ENSMUST00000023486	ENSMUSG00000022797	Tfrc	transcript	20.58205367	39.33300133	-0.934353336	0.109098556	0.34605268
ENSMUST00000023487	ENSMUSG00000022799	Arhgap31	transcript	36.402422	28.639979	0.346004007	0.092791011	0.320671832
ENSMUST00000023489	ENSMUSG00000022800	Fyttd1	transcript	11.12908167	19.97900633	-0.84415028	0.956582846	0.979986888
ENSMUST00000023491	ENSMUSG00000022801	Lrch3	transcript	11.42190333	8.890135	0.361525848	0.526089945	0.750101871
ENSMUST00000023502	ENSMUSG00000022808	Snx4	transcript	28.58349367	41.80972167	-0.548656176	0.134934798	0.383246234
ENSMUST00000023507	ENSMUSG00000022812	Gsk3b	transcript	9.999565	11.928183	-0.254437055	0.955790482	0.979586333
ENSMUST00000023509	ENSMUSG00000062901	Klhl24	transcript	12.89368167	52.685557	-2.030743251	0.012368227	0.15867748
ENSMUST00000023510	ENSMUSG00000022814	Umps	transcript	3.183794667	5.508250333	-0.790846832	0.044083999	0.238031302
ENSMUST00000023514	ENSMUSG00000022820	Ndufb4	transcript	22.06681267	40.597332	-0.879506657	0.106358697	0.341868668
ENSMUST00000023525	ENSMUSG00000022828	Gtf2e1	transcript	3.826063333	6.934398667	-0.857910026	0.026036498	0.198807498
ENSMUST00000023531	ENSMUSG00000022831	Hcls1	transcript	93.333036	38.880689	1.26333404	0.019419009	0.179824797
ENSMUST00000023537	ENSMUSG00000022838	Eaf2	transcript	0.06277	1.135679667	-4.177336942	0.698013792	0.857410672
ENSMUST00000023538	ENSMUSG00000022836	Mylk	transcript	35.56638667	44.412674	-0.320457023	0.012155815	0.158571414
ENSMUST00000023550	ENSMUSG00000022844	Pdia5	transcript	2.565549	4.741196333	-0.885983556	0.136016193	0.385099348
ENSMUST00000023554	ENSMUSG00000022848	Dirc2	transcript	7.105723	8.866910333	-0.319450037	0.555288908	0.772035498
ENSMUST00000023559	ENSMUSG00000022853	Ehhadh	transcript	1.592236333	4.146961667	-1.381000223	0.41535707	0.662554639
ENSMUST00000023561	ENSMUSG00000022855	Senp2	transcript	17.99606567	13.96027067	0.366354623	0.018162952	0.177405076
ENSMUST00000023562	ENSMUSG00000022856	Tmem41a	transcript	1.871022333	5.302227	-1.502771657	0.131901534	0.380065943
ENSMUST00000023570	ENSMUSG00000022863	Btg3	transcript	93.54061867	45.094999	1.052625522	0.607912375	0.80630725
ENSMUST00000023572	ENSMUSG00000022865	Cxadr	transcript	33.48952033	35.56751767	-0.086850577	0.046435281	0.242207268
ENSMUST00000023580	ENSMUSG00000022867	Usp25	transcript	65.14277167	32.72532267	0.993197687	0.061250576	0.270715214
ENSMUST00000023593	ENSMUSG00000022878	Adipoq	transcript	0.647395667	1.972209	-1.607092832	0.947507308	0.976015366
ENSMUST00000023598	ENSMUSG00000022881	Rfc4	transcript	1.688081333	3.909347	-1.21154323	0.312061499	0.576913607
ENSMUST00000023601	ENSMUSG00000022885	St6gal1	transcript	4.841078	20.67960333	-2.094808268	0.293502985	0.55872786
ENSMUST00000023608	ENSMUSG00000022890	Atp5j	transcript	27.615091	58.45152033	-1.081783668	0.00428218	0.122335734
ENSMUST00000023610	ENSMUSG00000022893	Adamts1	transcript	116.4599967	49.62311433	1.230750296	0.052078222	0.253070501
ENSMUST00000023612	ENSMUSG00000022895	Ets2	transcript	122.5580493	46.84271767	1.387568556	0.332968822	0.594900582
ENSMUST00000023615	ENSMUSG00000022898	Dscr3	transcript	4.294361667	19.94233367	-2.215318641	0.018556048	0.178268612
ENSMUST00000023616	ENSMUSG00000022899	Slc15a2	transcript	6.500387667	7.752275333	-0.254094052	0.979600061	0.990987467
ENSMUST00000023619	ENSMUSG00000022902	Stfa2	transcript	2.192980667	6.308919667	-1.524499887	0.944259635	0.974020747
ENSMUST00000023622	ENSMUSG00000022906	Parp9	transcript	11.863146	0.720750667	4.040842574	0.129433179	0.376701265
ENSMUST00000023629	ENSMUSG00000022912	Pros1	transcript	38.78540033	60.45213467	-0.640279592	0.342815057	0.602007743
ENSMUST00000023630	ENSMUSG00000022913	Psmg1	transcript	5.608331667	8.596141	-0.616117477	0.240315691	0.504988101
ENSMUST00000023655	ENSMUSG00000000386	Mx1	transcript	48.90941633	0.352549333	7.116143285	0.482651578	0.719889957
ENSMUST00000023660	ENSMUSG00000022941	Ripply3	transcript	2.787997	21.529078	-2.948985622	0.321232423	0.584992523
ENSMUST00000023666	ENSMUSG00000022945	Chaf1b	transcript	1.039193	3.092558333	-1.57333719	0.946052192	0.975216004
ENSMUST00000023670	ENSMUSG00000022949	Clic6	transcript	5.818535667	7.438009667	-0.354260503	0.256135313	0.521792035
ENSMUST00000023672	ENSMUSG00000022951	Rcan1	transcript	147.4241027	11.18001167	3.720978814	0.165756309	0.420482543
ENSMUST00000023673	ENSMUSG00000022952	Runx1	transcript	7.577035667	5.839165333	0.375871378	0.007488978	0.136689858
ENSMUST00000023677	ENSMUSG00000022956	Atp5o	transcript	47.886912	78.31205467	-0.709602994	0.788962426	0.902063585
ENSMUST00000023684	ENSMUSG00000022962	Gart	transcript	1.147616667	6.220418333	-2.438370782	0.262491753	0.529326031
ENSMUST00000023686	ENSMUSG00000022964	Tmem50b	transcript	21.231489	46.75550067	-1.138930551	0.698871998	0.857786422
ENSMUST00000023687	ENSMUSG00000022965	Ifngr2	transcript	19.288765	18.980667	0.023230084	0.013502988	0.162606766
ENSMUST00000023689	ENSMUSG00000022967	Ifnar1	transcript	24.54756567	27.30939233	-0.15381725	0.485092265	0.721363138
ENSMUST00000023691	ENSMUSG00000022969	Il10rb	transcript	48.42986933	42.39339333	0.19205766	0.014830146	0.166348901
ENSMUST00000023693	ENSMUSG00000022971	Ifnar2	transcript	17.94450167	17.78360733	0.01299386	0.805324977	0.909701171
ENSMUST00000023694	ENSMUSG00000022972	Cfap298	transcript	9.429361333	13.91457733	-0.561365123	0.612775528	0.808390511
ENSMUST00000023707	ENSMUSG00000022982	Sod1	transcript	197.9574737	230.9365793	-0.222306172	0.36482898	0.621346517
ENSMUST00000023722	ENSMUSG00000022987	Zfp641	transcript	2.238609	3.821112333	-0.771390105	0.57705966	0.786702703
ENSMUST00000023727	ENSMUSG00000022992	Kansl2	transcript	3.424070667	6.337812	-0.888272389	0.87548555	0.942047215
ENSMUST00000023736	ENSMUSG00000022999	Lmbr1l	transcript	4.976008667	6.757887667	-0.441583371	0.483437021	0.720181205
ENSMUST00000023749	ENSMUSG00000023010	Tmbim6	transcript	162.5934247	87.73790233	0.889996796	0.32404604	0.587000588
ENSMUST00000023756	ENSMUSG00000023015	Racgap1	transcript	1.072055667	5.558415333	-2.374293819	0.923663095	0.964230134
ENSMUST00000023759	ENSMUSG00000023018	Smarcd1	transcript	2.488523	3.530383667	-0.504535257	0.099365589	0.331425562
ENSMUST00000023760	ENSMUSG00000023019	Gpd1	transcript	2.466322	6.693960333	-1.440498833	0.978759129	0.990587735
ENSMUST00000023761	ENSMUSG00000023020	Cox14	transcript	18.074901	34.63745233	-0.938345075	0.008058382	0.140335784
ENSMUST00000023762	ENSMUSG00000023021	Cers5	transcript	13.00015533	27.76325233	-1.094647721	0.742082754	0.878876343
ENSMUST00000023769	ENSMUSG00000023027	Atf1	transcript	11.43940633	11.04166	0.0510551	0.032116372	0.211462108
ENSMUST00000023779	ENSMUSG00000023034	Nr4a1	transcript	22.10513433	9.650122	1.195762415	0.170308946	0.424991252
ENSMUST00000023799	ENSMUSG00000061397	Krt79	transcript	2.497666333	5.704243333	-1.191454768	0.519392507	0.746596684
ENSMUST00000023803	ENSMUSG00000023043	Krt18	transcript	168.2888233	53.45153533	1.654636072	0.010967542	0.153833734
ENSMUST00000023805	ENSMUSG00000023044	Csad	transcript	3.517577667	7.154625333	-1.024293941	0.065723084	0.278061704
ENSMUST00000023807	ENSMUSG00000023046	Igfbp6	transcript	76.672048	88.60246533	-0.208646125	0.628147416	0.818127242
ENSMUST00000023810	ENSMUSG00000023048	Prr13	transcript	10.13660233	5.729735333	0.823033754	0.10290854	0.336863287
ENSMUST00000023813	ENSMUSG00000023051	Tarbp2	transcript	1.871459667	5.670551	-1.599324971	0.090191496	0.316588566
ENSMUST00000023818	ENSMUSG00000023055	Calcoco1	transcript	13.40214567	21.51311767	-0.682752621	0.323941728	0.586936099
ENSMUST00000023828	ENSMUSG00000023066	Rttn	transcript	0.862737667	3.195	-1.888822081	0.372220056	0.628298334
ENSMUST00000023829	ENSMUSG00000023067	Cdkn1a	transcript	102.1143287	4.367627667	4.547191635	0.008877597	0.143276653
ENSMUST00000023830	ENSMUSG00000023068	Nus1	transcript	34.067742	14.98442833	1.184942284	0.177302653	0.43327686
ENSMUST00000023840	ENSMUSG00000023078	Cxcl13	transcript	11.907088	5.760229	1.047622558	0.441257102	0.684960855
ENSMUST00000023849	ENSMUSG00000023087	Noct	transcript	6.152198333	0.359242	4.098074079	0.006172636	0.131629591
ENSMUST00000023851	ENSMUSG00000023089	Ndufa5	transcript	13.63516067	23.14434133	-0.763327805	0.061711885	0.271307592
ENSMUST00000023854	ENSMUSG00000023092	Fhl1	transcript	42.77881233	46.39956767	-0.117214933	0.002907704	0.116161293
ENSMUST00000023856	ENSMUSG00000023094	Msrb2	transcript	2.278396	10.40992067	-2.19186865	0.991055927	0.995759135
ENSMUST00000023867	ENSMUSG00000023104	Rfc2	transcript	2.639907	5.822625667	-1.141182765	0.383622725	0.635707926
ENSMUST00000023869	ENSMUSG00000023106	Denr	transcript	12.649867	12.687533	-0.004289358	0.015138175	0.166636977
ENSMUST00000023873	ENSMUSG00000023110	Prmt5	transcript	5.196253333	9.481255667	-0.867606369	0.00425103	0.122063601
ENSMUST00000023882	ENSMUSG00000023118	Sympk	transcript	8.048489	12.05870733	-0.583285395	0.120513519	0.363113396
ENSMUST00000023897	ENSMUSG00000023132	Gzma	transcript	44.01513	71.51558967	-0.70025824	0.419738082	0.665442223
ENSMUST00000023911	ENSMUSG00000023143	Nagpa	transcript	1.985009	5.626704	-1.503144522	0.837534933	0.923622252
ENSMUST00000023913	ENSMUSG00000023147	Wrb	transcript	0.844044333	5.027976667	-2.574587271	0.214421185	0.475119523
ENSMUST00000023918	ENSMUSG00000023150	Ivns1abp	transcript	21.545169	64.038264	-1.571569784	0.091646226	0.318876603
ENSMUST00000023924	ENSMUSG00000023156	Rpp14	transcript	4.611724333	12.995609	-1.49464606	0.007438488	0.13641917
ENSMUST00000023934	ENSMUSG00000052305	Hbb-bs	transcript	3890.855062	3781.760986	0.041029054	0.862895885	0.936338497
ENSMUST00000023952	ENSMUSG00000049382	Krt8	transcript	236.113627	69.584652	1.76264027	0.181611476	0.437793716
ENSMUST00000023958	ENSMUSG00000023191	P3h3	transcript	6.864777	10.016078	-0.545032942	0.852901668	0.932243896
ENSMUST00000023994	ENSMUSG00000023224	Serping1	transcript	89.18107333	119.4397837	-0.421473989	0.987915545	0.994200587
ENSMUST00000024042	ENSMUSG00000023272	Creld2	transcript	11.493815	21.63798333	-0.912708312	0.84712074	0.928956333
ENSMUST00000024044	ENSMUSG00000023274	Cd4	transcript	1.673967	6.448897333	-1.945781415	0.697104882	0.856787037
ENSMUST00000024047	ENSMUSG00000023277	Twf2	transcript	4.147541	19.71966533	-2.24930692	0.022848995	0.190230132
ENSMUST00000024056	ENSMUSG00000023286	Ube2j2	transcript	2.019714333	1.654629	0.287643481	0.306501687	0.571221949
ENSMUST00000024078	ENSMUSG00000023307	5-Mar	transcript	140.726593	30.085119	2.225773011	0.425235388	0.669868269
ENSMUST00000024107	ENSMUSG00000023336	Wfdc1	transcript	6.868923333	17.928549	-1.384102845	0.875059404	0.941879716
ENSMUST00000024118	ENSMUSG00000023349	Clec4n	transcript	16.47662067	14.257295	0.208720089	0.333878879	0.595293222
ENSMUST00000024123	ENSMUSG00000023353	Agap3	transcript	4.450608333	9.395282	-1.07793392	0.935896598	0.96939366
ENSMUST00000024270	ENSMUSG00000023505	Cdca3	transcript	0.853069	3.588959667	-2.072831367	0.915364245	0.959921598
ENSMUST00000024338	ENSMUSG00000023571	C1qtnf12	transcript	3.257273667	5.98549	-0.877804422	0.4488129	0.690736742
ENSMUST00000024470	ENSMUSG00000023707	Ogfod2	transcript	1.275788333	3.917411333	-1.61851163	0.696823183	0.856687339
ENSMUST00000024486	ENSMUSG00000023723	Mrps23	transcript	5.573128667	7.364851333	-0.402168942	0.045865083	0.241565468
ENSMUST00000024492	ENSMUSG00000056938	Acbd4	transcript	2.470689333	4.376321	-0.824804946	0.267682848	0.534364778
ENSMUST00000024572	ENSMUSG00000023806	Rsph3b	transcript	3.305424667	5.839994667	-0.821131417	0.471163971	0.710196336
ENSMUST00000024575	ENSMUSG00000023809	Rps6ka2	transcript	5.630544667	7.089701667	-0.332450433	0.714167726	0.865369276
ENSMUST00000024594	ENSMUSG00000023827	Agpat4	transcript	28.36277767	21.122058	0.425248419	0.005980671	0.131629591
ENSMUST00000024599	ENSMUSG00000023830	Igf2r	transcript	17.40093633	26.51095067	-0.607423467	0.144745972	0.39485245
ENSMUST00000024620	ENSMUSG00000116564	Riok2	transcript	9.203727333	10.19659767	-0.147797695	0.031477733	0.20956034
ENSMUST00000024627	ENSMUSG00000023852	Chd1	transcript	11.82367933	8.742008	0.435642445	0.406942286	0.655064733
ENSMUST00000024636	ENSMUSG00000069135	Fgfr1op	transcript	1.360834333	4.968857667	-1.868422771	0.244696558	0.50916317
ENSMUST00000024657	ENSMUSG00000023883	Phf10	transcript	11.871569	18.143245	-0.611921891	0.810170703	0.912115932
ENSMUST00000024660	ENSMUSG00000023886	Smoc2	transcript	2.708914333	1.834352	0.562444261	0.496126326	0.729542275
ENSMUST00000024696	ENSMUSG00000023903	Mmp25	transcript	6.620586667	1.750649333	1.919068932	0.351172813	0.610132852
ENSMUST00000024697	ENSMUSG00000023904	Hcfc1r1	transcript	6.667630667	10.3935	-0.640435464	0.194863749	0.453150341
ENSMUST00000024698	ENSMUSG00000023905	Tnfrsf12a	transcript	79.156264	14.881077	2.411224578	0.165047379	0.419844374
ENSMUST00000024702	ENSMUSG00000023909	Paqr4	transcript	2.313838667	9.850023667	-2.089838915	0.806739464	0.910251539
ENSMUST00000024706	ENSMUSG00000023913	Pla2g7	transcript	48.32199367	19.02758167	1.344587766	0.88267151	0.94459785
ENSMUST00000024708	ENSMUSG00000023915	Tnfrsf21	transcript	6.808038	9.383445667	-0.462878698	0.729985003	0.8724074
ENSMUST00000024709	ENSMUSG00000061665	Cd2ap	transcript	18.060359	31.08281	-0.783290364	0.319784944	0.583675852
ENSMUST00000024717	ENSMUSG00000023923	Tbc1d5	transcript	3.043689667	4.897192	-0.68613349	0.10144947	0.33443329
ENSMUST00000024727	ENSMUSG00000023932	Cdc5l	transcript	8.896046667	19.147776	-1.105940573	0.005259143	0.12618145
ENSMUST00000024734	ENSMUSG00000023939	Mrpl14	transcript	13.25531567	24.53308067	-0.88815738	0.187869344	0.44501853
ENSMUST00000024739	ENSMUSG00000023944	Hsp90ab1	transcript	179.96049	187.463633	-0.058930547	0.167838749	0.422415614
ENSMUST00000024742	ENSMUSG00000023947	Nfkbie	transcript	13.09879167	4.315633333	1.601789532	0.231787817	0.494687537
ENSMUST00000024747	ENSMUSG00000023951	Vegfa	transcript	66.30274467	79.837382	-0.26799582	0.786974285	0.901358856
ENSMUST00000024748	ENSMUSG00000023952	Gtpbp2	transcript	16.03374633	14.444228	0.150618457	0.05315512	0.2556619
ENSMUST00000024749	ENSMUSG00000023953	Polh	transcript	1.664475	7.711335667	-2.211913567	0.017725016	0.176465138
ENSMUST00000024755	ENSMUSG00000023959	Clic5	transcript	157.3727927	225.5068717	-0.518985253	0.997948258	0.998795446
ENSMUST00000024756	ENSMUSG00000023960	Enpp5	transcript	20.216623	29.030025	-0.522003786	0.525046626	0.749302193
ENSMUST00000024757	ENSMUSG00000023961	Enpp4	transcript	12.26173	5.684895	1.108956934	0.058509555	0.264878187
ENSMUST00000024761	ENSMUSG00000023965	Fbxl17	transcript	4.918175333	3.414218333	0.526567849	0.198256041	0.456776673
ENSMUST00000024763	ENSMUSG00000023967	Mrps18a	transcript	15.63673767	22.51758167	-0.526112343	0.316096502	0.579656381
ENSMUST00000024778	ENSMUSG00000092558	Med20	transcript	3.747552	12.700589	-1.760875003	0.015151771	0.166679235
ENSMUST00000024786	ENSMUSG00000023990	Tfeb	transcript	0.561757	2.574089333	-2.196044021	0.700946778	0.858657352
ENSMUST00000024792	ENSMUSG00000023993	Treml1	transcript	4.254765	2.775360333	0.616404358	0.528914659	0.751930624
ENSMUST00000024797	ENSMUSG00000064120	Mocs1	transcript	9.104088667	7.201413667	0.338234467	0.142888843	0.392714447
ENSMUST00000024802	ENSMUSG00000024007	Ppil1	transcript	3.149326	10.98445633	-1.802348457	0.018610665	0.178268612
ENSMUST00000024810	ENSMUSG00000024013	Fgd2	transcript	1.985445	7.334197667	-1.885176753	0.591742841	0.79641904
ENSMUST00000024811	ENSMUSG00000024014	Pim1	transcript	194.674057	20.71514033	3.232303139	0.000441939	0.090964866
ENSMUST00000024816	ENSMUSG00000024019	Cmtr1	transcript	3.001954667	16.93173467	-2.49575569	0.029170575	0.205230593
ENSMUST00000024817	ENSMUSG00000090083	Rnf8	transcript	8.059875667	12.96261267	-0.68552704	0.103388138	0.337527794
ENSMUST00000024823	ENSMUSG00000024026	Glo1	transcript	16.90491233	33.90333667	-1.003984732	0.333690071	0.595293222
ENSMUST00000024826	ENSMUSG00000024028	Tff2	transcript	2.072331333	11.58571767	-2.483020822	0.893797484	0.950490895
ENSMUST00000024829	ENSMUSG00000024030	Abcg1	transcript	9.553702	36.192175	-1.921546028	0.692247573	0.854879433
ENSMUST00000024839	ENSMUSG00000024042	Sik1	transcript	41.698602	20.559268	1.020210117	0.065604158	0.277872648
ENSMUST00000024846	ENSMUSG00000024048	Myl12a	transcript	267.250305	155.079867	0.785180192	0.240554665	0.505260112
ENSMUST00000024849	ENSMUSG00000024053	Emilin2	transcript	3.369857	2.622470667	0.361760736	0.803556517	0.908914435
ENSMUST00000024851	ENSMUSG00000024056	Ndc80	transcript	0.601458667	3.142051	-2.385169097	0.477823131	0.716189714
ENSMUST00000024857	ENSMUSG00000024063	Lbh	transcript	9.940537333	70.91094967	-2.834612674	0.364898083	0.621346517
ENSMUST00000024860	ENSMUSG00000024065	Ehd3	transcript	5.411139	7.185431	-0.409142394	0.34291654	0.602033314
ENSMUST00000024866	ENSMUSG00000024066	Xdh	transcript	107.4126917	79.98563867	0.425351575	0.783762448	0.899428876
ENSMUST00000024869	ENSMUSG00000024068	Spast	transcript	3.163689667	10.34264333	-1.708924957	0.022701761	0.190022974
ENSMUST00000024873	ENSMUSG00000024072	Yipf4	transcript	23.507277	43.44466267	-0.886071516	0.053591887	0.255958569
ENSMUST00000024882	ENSMUSG00000024078	Ttc27	transcript	3.473051667	5.197686667	-0.581665793	0.035546926	0.219399109
ENSMUST00000024884	ENSMUSG00000024079	Eif2ak2	transcript	45.509126	17.74204733	1.358983381	0.060081195	0.267856767
ENSMUST00000024885	ENSMUSG00000024081	Cebpz	transcript	17.381409	16.937183	0.037351092	0.015994868	0.170253157
ENSMUST00000024887	ENSMUSG00000024082	Ndufaf7	transcript	4.616403667	9.644011333	-1.062863965	0.668908365	0.841009016
ENSMUST00000024897	ENSMUSG00000024091	Vapa	transcript	66.42911533	40.02472033	0.730924379	0.033426185	0.214600883
ENSMUST00000024905	ENSMUSG00000024096	Ralbp1	transcript	8.251313667	15.12015567	-0.873777263	0.381568616	0.634388338
ENSMUST00000024906	ENSMUSG00000024098	Twsg1	transcript	37.60201167	48.96250267	-0.380867455	0.270384134	0.536996344
ENSMUST00000024930	ENSMUSG00000024118	Tedc2	transcript	1.054154333	3.174199333	-1.590306629	0.500624807	0.732769911
ENSMUST00000024932	ENSMUSG00000024121	Atp6v0c	transcript	52.45388933	50.82714333	0.045450601	0.526200147	0.750196388
ENSMUST00000024946	ENSMUSG00000024132	Eci1	transcript	10.847566	24.253521	-1.160822841	0.777438499	0.896224342
ENSMUST00000024954	ENSMUSG00000024140	Epas1	transcript	179.9467773	228.2176007	-0.342839795	0.085269097	0.307978277
ENSMUST00000024956	ENSMUSG00000024143	Rhoq	transcript	14.46602733	17.67763833	-0.289256766	0.954374745	0.979094673
ENSMUST00000024957	ENSMUSG00000024145	Pigf	transcript	4.068045	7.353431667	-0.854082039	0.304655173	0.569881635
ENSMUST00000024959	ENSMUSG00000024146	Cript	transcript	25.348062	28.70994733	-0.179675235	0.396031278	0.645534015
ENSMUST00000024963	ENSMUSG00000024150	Mcfd2	transcript	22.29001333	34.84379567	-0.644504311	0.934654078	0.968968094
ENSMUST00000024967	ENSMUSG00000024151	Msh2	transcript	3.302193667	12.694609	-1.942719321	0.579543288	0.788226855
ENSMUST00000024974	ENSMUSG00000024158	Hagh	transcript	8.30E-05	1.161849	-13.77295172	0.825199205	0.917025951
ENSMUST00000024978	ENSMUSG00000073435	Nme3	transcript	6.172391	17.79205333	-1.527331658	0.390123794	0.641688808
ENSMUST00000024981	ENSMUSG00000024165	Jpt2	transcript	12.238743	11.47107967	0.093454206	0.155145772	0.408293659
ENSMUST00000024983	ENSMUSG00000024169	Ift140	transcript	1.816213667	4.470961	-1.299651024	0.499858376	0.732319741
ENSMUST00000024984	ENSMUSG00000024168	Tmem204	transcript	45.22674433	108.1170653	-1.257346206	0.982753734	0.992757625
ENSMUST00000024988	ENSMUSG00000024164	C3	transcript	193.2827047	162.59963	0.249388573	0.771094769	0.892844746
ENSMUST00000025002	ENSMUSG00000024175	Tekt4	transcript	1.166109667	3.976866667	-1.76992872	0.731655439	0.873066134
ENSMUST00000025004	ENSMUSG00000032915	Adgre4	transcript	5.523536	6.476272333	-0.229571521	0.603885399	0.80423902
ENSMUST00000025014	ENSMUSG00000024181	Mrpl28	transcript	7.205760333	18.36251467	-1.34954107	0.878778222	0.943129408
ENSMUST00000025025	ENSMUSG00000024190	Dusp1	transcript	255.5181833	51.549286	2.30940161	0.186206668	0.443119477
ENSMUST00000025027	ENSMUSG00000024194	Cuta	transcript	7.018913667	18.139356	-1.369803573	0.123039362	0.367098231
ENSMUST00000025036	ENSMUSG00000024201	Kdm4b	transcript	3.108779	7.027754667	-1.176715768	0.442990745	0.686397817
ENSMUST00000025045	ENSMUSG00000024208	Uqcc2	transcript	18.01202967	42.55373967	-1.240325164	0.358195208	0.61613038
ENSMUST00000025050	ENSMUSG00000024213	Nudt3	transcript	18.12300467	28.16171567	-0.635913065	0.278851025	0.544755965
ENSMUST00000025053	ENSMUSG00000024212	Mllt1	transcript	4.153450667	6.612538	-0.670893689	0.034552546	0.217349533
ENSMUST00000025057	ENSMUSG00000024218	Taf11	transcript	9.511496667	12.48428733	-0.39236919	0.08131971	0.301745542
ENSMUST00000025065	ENSMUSG00000024228	Nudt12	transcript	1.303946	3.371234	-1.370392645	0.733373606	0.873975546
ENSMUST00000025069	ENSMUSG00000063889	Crem	transcript	1.107183	0.039601667	4.805188738	0.000131554	0.079775635
ENSMUST00000025073	ENSMUSG00000024231	Cul2	transcript	3.830833667	7.340721667	-0.938263516	0.115316706	0.356129254
ENSMUST00000025075	ENSMUSG00000024232	Bambi	transcript	1.892061667	5.114011667	-1.434496342	0.01941636	0.179824797
ENSMUST00000025078	ENSMUSG00000024235	Map3k8	transcript	135.3255563	11.242134	3.589446498	0.003688692	0.117746446
ENSMUST00000025079	ENSMUSG00000024236	Svil	transcript	0.699532	1.689611	-1.272229172	0.371569636	0.627634533
ENSMUST00000025081	ENSMUSG00000024238	Zeb1	transcript	24.99570433	22.561086	0.147843665	0.228942993	0.491488075
ENSMUST00000025083	ENSMUSG00000006740	Kif5b	transcript	69.43656167	80.93024933	-0.220983529	0.889639026	0.94884462
ENSMUST00000025089	ENSMUSG00000024242	Map4k3	transcript	23.90772633	40.92651367	-0.775558842	0.104109483	0.338331066
ENSMUST00000025092	ENSMUSG00000024245	Tmem178	transcript	4.078597333	8.211242	-1.009527373	0.010333801	0.152571374
ENSMUST00000025093	ENSMUSG00000024246	Thumpd2	transcript	1.107646333	3.04212	-1.457579754	0.342358365	0.601705213
ENSMUST00000025095	ENSMUSG00000024248	Cox7a2l	transcript	81.39608767	139.7521467	-0.779839086	0.152132614	0.40418713
ENSMUST00000025101	ENSMUSG00000024253	Dync2li1	transcript	10.58600067	12.60817033	-0.252201281	0.679308394	0.848229727
ENSMUST00000025106	ENSMUSG00000024258	Polr2d	transcript	8.812515	15.11703033	-0.778549044	0.079658789	0.299097102
ENSMUST00000025109	ENSMUSG00000024260	Sap130	transcript	1.688305667	3.458245333	-1.034464093	0.048605684	0.245747115
ENSMUST00000025120	ENSMUSG00000024271	Elp2	transcript	7.149144	20.34796533	-1.509042125	0.709217677	0.862613404
ENSMUST00000025127	ENSMUSG00000024277	Mapre2	transcript	7.617785333	9.16454	-0.266690835	0.502526736	0.734432403
ENSMUST00000025137	ENSMUSG00000024287	Thoc1	transcript	10.679342	10.88575833	-0.027619154	0.064643829	0.276702734
ENSMUST00000025142	ENSMUSG00000024293	Esco1	transcript	10.641631	19.541688	-0.876835808	0.002057785	0.108240335
ENSMUST00000025161	ENSMUSG00000024308	Tapbp	transcript	104.5356497	58.49218367	0.837679272	0.597006064	0.799803629
ENSMUST00000025163	ENSMUSG00000024309	Pfdn6	transcript	8.524264333	17.139371	-1.007666929	0.112452937	0.351343447
ENSMUST00000025177	ENSMUSG00000033382	Trappc8	transcript	9.117964	15.96906767	-0.808496467	0.402600151	0.650773108
ENSMUST00000025178	ENSMUSG00000024319	Vps52	transcript	5.037534333	8.529009333	-0.759660412	0.409442563	0.657108196
ENSMUST00000025181	ENSMUSG00000061232	H2-K1	transcript	583.519389	558.5491737	0.063096296	0.180321068	0.436284539
ENSMUST00000025183	ENSMUSG00000024325	Ring1	transcript	3.529463667	5.346101	-0.599038124	0.497011693	0.730152874
ENSMUST00000025186	ENSMUSG00000024327	Slc39a7	transcript	27.72726933	43.73993567	-0.657645556	0.098698522	0.330426326
ENSMUST00000025192	ENSMUSG00000024334	H2-Oa	transcript	3.64236	6.413321667	-0.816198248	0.422324738	0.667303063
ENSMUST00000025193	ENSMUSG00000024335	Brd2	transcript	31.85303333	33.04515467	-0.053007983	0.539763617	0.760333248
ENSMUST00000025196	ENSMUSG00000024338	Psmb8	transcript	68.867889	76.062622	-0.143356217	0.108633026	0.345335124
ENSMUST00000025197	ENSMUSG00000024339	Tap2	transcript	29.28781667	27.888181	0.07064681	0.028108777	0.203321891
ENSMUST00000025204	ENSMUSG00000024346	Pfdn1	transcript	16.97254133	28.095167	-0.727119377	0.20018092	0.458676346
ENSMUST00000025208	ENSMUSG00000024350	Dnajc18	transcript	2.982987667	9.549892333	-1.678726455	0.010166475	0.151305089
ENSMUST00000025209	ENSMUSG00000024352	Spata24	transcript	2.572060333	4.549057667	-0.822643239	0.325688642	0.588478557
ENSMUST00000025211	ENSMUSG00000024353	Mzb1	transcript	1.481327667	15.907534	-3.424747503	0.378792109	0.632826558
ENSMUST00000025215	ENSMUSG00000024357	Sil1	transcript	11.098311	22.57034267	-1.024088186	0.410684386	0.658242351
ENSMUST00000025217	ENSMUSG00000024359	Hspa9	transcript	77.778721	62.55076833	0.314347906	0.203421271	0.462333494
ENSMUST00000025218	ENSMUSG00000024360	Etf1	transcript	100.178253	45.248988	1.146611926	0.327538329	0.590197744
ENSMUST00000025228	ENSMUSG00000024370	Cdc23	transcript	1.958264333	3.078928333	-0.652852769	0.364375177	0.621008133
ENSMUST00000025229	ENSMUSG00000090231	Cfb	transcript	32.37127867	11.460815	1.498004713	0.982040443	0.992380157
ENSMUST00000025230	ENSMUSG00000024371	C2	transcript	12.16214333	15.08557467	-0.310772158	0.910026873	0.958029276
ENSMUST00000025234	ENSMUSG00000024376	Epb41l4a	transcript	3.232410667	5.208259667	-0.688190879	0.578681892	0.787743309
ENSMUST00000025236	ENSMUSG00000024378	Stard4	transcript	2.983025333	10.26927433	-1.783486104	0.574738316	0.784943988
ENSMUST00000025237	ENSMUSG00000024379	Tslp	transcript	15.957657	2.750369667	2.536551398	0.958216726	0.980896072
ENSMUST00000025241	ENSMUSG00000024382	Ercc3	transcript	5.447729	10.92239333	-1.003562174	0.158086789	0.41180569
ENSMUST00000025243	ENSMUSG00000024384	Iws1	transcript	8.675579333	11.01681333	-0.344674972	0.053111682	0.2556619
ENSMUST00000025246	ENSMUSG00000024387	Csnk2b	transcript	24.944417	38.29947033	-0.618607489	0.043076639	0.235636566
ENSMUST00000025253	ENSMUSG00000024393	Prrc2a	transcript	5.806880333	7.006298667	-0.270889185	0.074225878	0.292022712
[truncated: 13,495 more rows]
