# Supplementary material for: Whole transcriptome analysis of the differential RNA profiles and associated competing endogenous RNA networks in LPS-induced acute lung injury (ALI)
Source: PLoS One. 2021 May 7;16(5):e0251359. doi: 10.1371/journal.pone.0251359 (PMC8104378; doi:10.1371/journal.pone.0251359)
Supplement: S3 Table — (XLS) [file pone.0251359.s010.xls]

sRNA	ALI_readcount	NC_readcount	log2FoldChange	pval	padj	significant
mmu-let-7a-1-3p	298.5139462	397.4370737	-0.37744	0.15868	0.45442	FALSE
mmu-let-7a-2-3p	2.837856789	5.982865333	-0.62265	0.18782	0.48904	FALSE
mmu-let-7a-5p	51192.2954	57969.86573	-0.17144	0.38609	0.71425	FALSE
mmu-let-7b-3p	64.28855705	47.812209	0.40828	0.11483	0.38789	FALSE
mmu-let-7b-5p	26035.3512	30504.16609	-0.21931	0.24802	0.56694	FALSE
mmu-let-7c-1-3p	45.08340484	20.20926837	0.85119	0.045146	0.22728	FALSE
mmu-let-7c-5p	102970.6846	112578.9094	-0.12549	0.40392	0.72052	FALSE
mmu-let-7d-3p	1475.241876	1847.727314	-0.2934	0.29811	0.62697	FALSE
mmu-let-7d-5p	10005.46094	11263.35291	-0.16284	0.42498	0.73459	FALSE
mmu-let-7e-3p	62.39686838	69.77728624	-0.14945	0.54621	0.82607	FALSE
mmu-let-7e-5p	10545.19954	8162.612752	0.35541	0.054912	0.24588	FALSE
mmu-let-7f-1-3p	24.08450659	24.1382836	-0.005251	0.98828	0.9977	FALSE
mmu-let-7f-2-3p	23.92028756	26.80742912	-0.14127	0.70817	0.89532	FALSE
mmu-let-7f-5p	570493.2568	528680.4089	0.097867	0.74393	0.89619	FALSE
mmu-let-7g-3p	20.17973933	15.94723055	0.21515	0.64308	0.86805	FALSE
mmu-let-7g-5p	226329.8855	196012.4483	0.18858	0.49579	0.79633	FALSE
mmu-let-7i-3p	63.23359605	103.2305276	-0.61912	0.057488	0.25287	FALSE
mmu-let-7i-5p	397400.0182	362842.0158	0.12076	0.64362	0.86805	FALSE
mmu-let-7j	281.0964007	333.2808167	-0.11729	0.80716	0.92699	FALSE
mmu-let-7k	3.445507332	1.694868785	0.53341	0.26721	0.5814	FALSE
mmu-miR-100-3p	4.51971759	7.120404011	-0.46217	0.3146	0.63581	FALSE
mmu-miR-100-5p	53926.1184	40728.25782	0.36233	0.21989	0.53813	FALSE
mmu-miR-101a-3p	175386.9109	89410.42123	0.89891	0.00039684	0.0076306	TRUE
mmu-miR-101a-5p	6.12599322	6.625013996	-0.085819	0.85042	0.95071	FALSE
mmu-miR-101b-3p	44811.61456	29068.75103	0.58068	0.018084	0.13523	FALSE
mmu-miR-101b-5p	0	0.226627656	-0.10304	0.56421	NA	NA
mmu-miR-101c	265.5006039	145.215216	0.80523	0.0020365	0.02947	TRUE
mmu-miR-103-1-5p	0	0.411120609	-0.14881	0.48305	NA	NA
mmu-miR-103-2-5p	2.849420891	3.088517777	-0.084499	0.85877	0.95372	FALSE
mmu-miR-103-3p	42516.25531	36539.01555	0.208	0.31442	0.63581	FALSE
mmu-miR-106a-5p	20.55508137	39.81257322	-0.85151	0.0072821	0.069026	FALSE
mmu-miR-106b-3p	1918.234626	1282.344863	0.53708	0.036292	0.19659	FALSE
mmu-miR-106b-5p	1614.771673	1986.320885	-0.2378	0.54049	0.82376	FALSE
mmu-miR-107-3p	828.2154077	1071.058896	-0.32475	0.30914	0.63581	FALSE
mmu-miR-107-5p	0	0.226627656	-0.10304	0.56421	NA	NA
mmu-miR-10a-3p	670.5299368	631.3226685	0.079484	0.74631	0.89619	FALSE
mmu-miR-10a-5p	576333.646	327519.8657	0.7366	0.0095377	0.084459	FALSE
mmu-miR-10b-3p	6.820793035	5.664265776	0.14494	0.75902	0.89985	FALSE
mmu-miR-10b-5p	6868.180088	5593.930748	0.24611	0.4948	0.79633	FALSE
mmu-miR-1187	0.683235714	0.645999911	0.018224	0.95923	NA	NA
mmu-miR-1190	0	0.226627656	-0.10304	0.56421	NA	NA
mmu-miR-1191a	82.45522425	52.39284637	0.59027	0.048822	0.23638	FALSE
mmu-miR-1191b-5p	4.864435727	7.896110128	-0.43517	0.34207	0.66922	FALSE
mmu-miR-1192	0.303825272	0.411120609	-0.015565	0.95516	NA	NA
mmu-miR-1193-3p	0.987060985	5.823127319	-1.1169	0.020202	0.14052	FALSE
mmu-miR-1193-5p	0.36784634	0.226627656	0.0403	0.88026	NA	NA
mmu-miR-1194	0	0.322999956	-0.12987	0.51444	NA	NA
mmu-miR-1198-3p	2.872549094	2.33261705	0.15816	0.74142	0.89619	FALSE
mmu-miR-1198-5p	558.0349673	448.0956587	0.3023	0.15201	0.44871	FALSE
mmu-miR-1199-3p	0.671671612	0	0.33067	0.2636	NA	NA
mmu-miR-1199-5p	1.279322155	7.728120468	-1.3304	0.0052287	0.053624	FALSE
mmu-miR-12178-3p	0.36784634	0.411120609	-0.0016847	0.99522	NA	NA
mmu-miR-12182-3p	23.5325444	21.22403236	0.13798	0.73845	0.89619	FALSE
mmu-miR-12184-3p	2.77383572	5.118489413	-0.4883	0.30272	0.6288	FALSE
mmu-miR-12184-5p	1.798338837	1.414003532	0.10334	0.82565	NA	NA
mmu-miR-12187-3p	0.303825272	0.637748265	-0.12674	0.70685	NA	NA
mmu-miR-12187-5p	0.747256782	0	0.34416	0.25247	NA	NA
mmu-miR-12189-3p	1.722753666	1.048868874	0.275	0.54297	NA	NA
mmu-miR-12191-3p	10.27786447	6.594982189	0.46606	0.30175	0.62872	FALSE
mmu-miR-12192-5p	0.303825272	0	0.13282	0.50012	NA	NA
mmu-miR-12193-5p	0.758820884	0.322999956	0.12947	0.6695	NA	NA
mmu-miR-12194-3p	3.64441867	5.529610022	-0.28	0.56023	0.83278	FALSE
mmu-miR-12195-3p	7.607458093	2.64736536	0.84353	0.078099	0.30737	FALSE
mmu-miR-12199-3p	9.606192857	4.266765536	0.59202	0.21799	0.53622	FALSE
mmu-miR-12201-5p	0	0.645999911	-0.21637	0.38699	NA	NA
mmu-miR-12202-3p	2.177749279	0.453255312	0.55574	0.20753	NA	NA
mmu-miR-12202-5p	0	0.322999956	-0.12987	0.51444	NA	NA
mmu-miR-12205-3p	3.457071434	1.825124142	0.46869	0.32992	0.66083	FALSE
mmu-miR-12205-5p	0.607650543	0.226627656	0.13247	0.6524	NA	NA
mmu-miR-122-3p	0	0.226627656	-0.10304	0.56421	NA	NA
mmu-miR-1224-5p	0	0.226627656	-0.10304	0.56421	NA	NA
mmu-miR-122-5p	24.70166183	16.53316685	0.34641	0.46534	0.77428	FALSE
mmu-miR-122b-3p	24.70166183	16.53316685	0.34641	0.46534	0.77428	FALSE
mmu-miR-124-3p	0.758820884	0.226627656	0.15859	0.59865	NA	NA
mmu-miR-124-5p	2.785399822	2.017868741	0.25322	0.59787	0.84042	FALSE
mmu-miR-1247-3p	7.969940892	1.921496441	1.0779	0.0246	0.1591	FALSE
mmu-miR-1247-5p	1.430492496	0.226627656	0.49143	0.22847	NA	NA
mmu-miR-1249-5p	1.115103123	1.091003577	-0.017679	0.96639	NA	NA
mmu-miR-124b-3p	0.987060985	0.734120565	0.13379	0.7391	NA	NA
mmu-miR-1258-3p	0	0.226627656	-0.10304	0.56421	NA	NA
mmu-miR-1258-5p	0	0.453255312	-0.17887	0.43676	NA	NA
mmu-miR-125a-3p	70.90210603	48.06656637	0.51948	0.066795	0.27579	FALSE
mmu-miR-125a-5p	6234.412653	6153.464092	0.016677	0.95529	0.98758	FALSE
mmu-miR-125b-1-3p	331.9007195	153.6752533	1.0234	8.06E-05	0.0024653	TRUE
mmu-miR-125b-2-3p	333.5140831	397.6551044	-0.24068	0.27019	0.58468	FALSE
mmu-miR-125b-5p	14081.5444	15212.4476	-0.1048	0.64749	0.87152	FALSE
mmu-miR-1264-3p	73.77374535	122.2536238	-0.669	0.014949	0.11836	FALSE
mmu-miR-1264-5p	21.43722842	31.63889994	-0.50121	0.10138	0.36681	FALSE
mmu-miR-126a-3p	1329959.457	1799245.843	-0.3969	NA	NA	NA
mmu-miR-126a-5p	13050.55893	20064.23404	-0.51334	0.1581	0.45442	FALSE
mmu-miR-126b-3p	13050.17952	20063.78078	-0.51335	0.15809	0.45442	FALSE
mmu-miR-126b-5p	10392.22104	14331.16181	-0.42129	0.12858	0.4156	FALSE
mmu-miR-1271-3p	0.607650543	0	0.22452	0.36913	NA	NA
mmu-miR-127-3p	1644.182463	2012.157251	-0.25997	0.38552	0.71425	FALSE
mmu-miR-127-5p	102.5587308	163.0251995	-0.63309	0.0025402	0.031658	TRUE
mmu-miR-128-1-5p	7.283473798	5.302982366	0.32224	0.49334	0.7962	FALSE
mmu-miR-128-2-5p	0.303825272	0.322999956	0.0016114	0.99524	NA	NA
mmu-miR-128-3p	891.7176116	756.6183282	0.21317	0.46679	0.77428	FALSE
mmu-miR-1291	7.574250378	8.646733986	-0.10597	0.80348	0.92434	FALSE
mmu-miR-129-1-3p	0.975496884	4.015382941	-0.86091	0.072497	0.29216	FALSE
mmu-miR-129-2-3p	9.208370182	3.650248283	0.88275	0.051386	0.24016	FALSE
mmu-miR-129-5p	62.18083995	26.61095681	1.0103	0.0068895	0.066238	FALSE
mmu-miR-1298-3p	57.61033944	57.2478503	0.020841	0.93564	0.97936	FALSE
mmu-miR-1298-5p	10398.75063	14034.35293	-0.39804	0.12641	0.415	FALSE
mmu-miR-129b-3p	74.62785878	28.11308099	1.178	0.0012128	0.018982	TRUE
mmu-miR-129b-5p	2.038143039	2.194110048	0.014982	0.97464	NA	NA
mmu-miR-1306-3p	13.07805977	10.29946807	0.24706	0.58263	0.83848	FALSE
mmu-miR-1306-5p	23.08439691	14.58416252	0.52671	0.13924	0.42853	FALSE
mmu-miR-130a-3p	321.4121614	486.8575091	-0.54759	0.046415	0.22801	FALSE
mmu-miR-130a-5p	27.60346693	33.68294924	-0.25913	0.45675	0.76848	FALSE
mmu-miR-130b-3p	21.49440136	13.79525521	0.52387	0.1439	0.43429	FALSE
mmu-miR-130b-5p	84.62909458	66.75390516	0.30641	0.30442	0.63039	FALSE
mmu-miR-132-3p	143.851787	126.4796875	0.17567	0.46077	0.77332	FALSE
mmu-miR-132-5p	208.3001821	157.2422322	0.37581	0.14964	0.44759	FALSE
mmu-miR-133a-3p	222.1030843	580.8048871	-0.91174	0.045646	0.22728	FALSE
mmu-miR-133a-5p	4.320806252	15.87021279	-1.0033	0.036515	0.19659	FALSE
mmu-miR-133b-3p	11.05148084	25.07767727	-0.58245	0.22588	0.54629	FALSE
mmu-miR-134-5p	66.28219048	77.16062659	-0.20717	0.37766	0.71195	FALSE
mmu-miR-135a-1-3p	15.03202272	0.411120609	2.5676	4.64E-08	5.21E-06	TRUE
mmu-miR-135a-5p	71.22297564	5.07690386	2.3315	3.92E-07	2.93E-05	TRUE
mmu-miR-135b-3p	1.583147427	0.776255267	0.25691	0.54611	NA	NA
mmu-miR-135b-5p	17.59241382	167.6575173	-1.6663	NA	NA	NA
mmu-miR-136-3p	135.6634234	242.0399821	-0.80728	6.07E-06	0.0003402	TRUE
mmu-miR-136-5p	47.23699297	112.2342753	-1.0639	0.0015516	0.023733	TRUE
mmu-miR-137-3p	0.303825272	0.549627612	-0.11195	0.73699	NA	NA
mmu-miR-138-1-3p	0.671671612	0	0.33067	0.2636	NA	NA
mmu-miR-138-2-3p	1.051082054	1.921496441	-0.30461	0.51278	NA	NA
mmu-miR-138-5p	11.98840646	19.00241442	-0.50115	0.23996	0.55879	FALSE
mmu-miR-139-3p	80.26351651	20.34370229	1.7309	2.19E-07	2.10E-05	TRUE
mmu-miR-139-5p	8114.048506	2321.412416	1.4601	0.00011207	0.0031428	TRUE
mmu-miR-140-3p	63929.12446	43964.47882	0.49556	0.061298	0.26198	FALSE
mmu-miR-140-5p	1461.581873	2525.967635	-0.7316	0.003554	0.041239	TRUE
mmu-miR-141-3p	1368.184733	2708.769769	-0.92931	3.22E-05	0.0011399	TRUE
mmu-miR-141-5p	144.9066753	149.6970555	-0.041362	0.85708	0.95349	FALSE
mmu-miR-142a-3p	6420.212325	11098.97618	-0.66744	0.055167	0.24588	FALSE
mmu-miR-142a-5p	7922.334073	10991.68903	-0.4313	0.11222	0.38531	FALSE
mmu-miR-142b	6420.212325	11098.97618	-0.66744	0.055167	0.24588	FALSE
mmu-miR-143-3p	946864.3965	840805.7123	0.14359	0.68557	0.89192	FALSE
mmu-miR-143-5p	1478.148527	1914.052153	-0.35281	0.10299	0.37065	FALSE
mmu-miR-144-3p	268.9473271	536.5583226	-0.76248	0.061505	0.26198	FALSE
mmu-miR-144-5p	1526.378114	1352.688877	0.15186	0.63595	0.86289	FALSE
mmu-miR-145a-3p	3172.090297	2882.040582	0.12964	0.57332	0.83848	FALSE
mmu-miR-145a-5p	20928.17221	19170.23046	0.11537	0.67267	0.88592	FALSE
mmu-miR-145b	3.608241775	3.788755285	-0.070459	0.88245	0.96949	FALSE
mmu-miR-146a-3p	5.899237709	2.873993016	0.57425	0.23207	0.55049	FALSE
mmu-miR-146a-5p	163875.8953	70045.90607	1.1333	8.58E-06	0.00038484	TRUE
mmu-miR-146b-3p	47.60464987	32.81241998	0.4285	0.25993	0.57354	FALSE
mmu-miR-146b-5p	71725.81413	49042.32736	0.44877	0.22647	0.54629	FALSE
mmu-miR-147-3p	68.43810669	48.63599937	0.41662	0.25751	0.57239	FALSE
mmu-miR-147-5p	58.72822229	15.6542624	1.5211	7.55E-05	0.0024191	TRUE
mmu-miR-148a-3p	837594.3596	1111911.561	-0.30409	0.46891	0.77537	FALSE
mmu-miR-148a-5p	216.6915759	451.7836008	-0.92524	0.0039422	0.044968	TRUE
mmu-miR-148b-3p	7644.805996	7445.615091	0.030718	0.93571	0.97936	FALSE
mmu-miR-148b-5p	189.8695337	236.1582348	-0.2971	0.16272	0.46318	FALSE
mmu-miR-149-5p	376.2096645	176.7010624	0.95718	0.0024366	0.031507	TRUE
mmu-miR-150-3p	24.22734421	54.30211638	-1.0195	0.0021019	0.02947	TRUE
mmu-miR-150-5p	3771.795836	5720.640511	-0.48613	0.19883	0.50687	FALSE
mmu-miR-151-3p	18045.91165	19413.15511	-0.083279	0.83151	0.94369	FALSE
mmu-miR-151-5p	1191.070402	1296.270606	-0.10847	0.72484	0.89532	FALSE
mmu-miR-152-3p	22104.95767	24446.11715	-0.13991	0.43757	0.74553	FALSE
mmu-miR-152-5p	234.4922603	472.6351305	-0.90361	0.0022884	0.030802	TRUE
mmu-miR-153-3p	46.51971253	85.71518489	-0.75965	0.019399	0.13889	FALSE
mmu-miR-153-5p	5.659433506	5.046872052	0.12404	0.79265	0.91658	FALSE
mmu-miR-154-3p	3.445507332	7.539776266	-0.73392	0.11348	0.38769	FALSE
mmu-miR-154-5p	5.483650372	10.19241849	-0.56025	0.23301	0.55049	FALSE
mmu-miR-155-3p	125.9308689	10.54699942	2.8483	8.65E-14	2.91E-11	TRUE
mmu-miR-155-5p	1426.712458	1112.339512	0.30369	0.38179	0.71373	FALSE
mmu-miR-15a-3p	3.521092503	4.531127497	-0.22808	0.62784	0.85534	FALSE
mmu-miR-15a-5p	295.4929935	337.3114089	-0.16467	0.6322	0.85953	FALSE
mmu-miR-15b-3p	195.8216231	209.7661923	-0.082219	0.82105	0.93655	FALSE
mmu-miR-15b-5p	1738.358166	1326.281299	0.36305	0.13862	0.42853	FALSE
mmu-miR-16-1-3p	919.8975779	825.6176495	0.14167	0.62154	0.8502	FALSE
mmu-miR-16-2-3p	42.60977764	46.70865167	-0.11777	0.74705	0.89619	FALSE
mmu-miR-16-5p	28467.78169	18337.38584	0.52096	0.15774	0.45442	FALSE
mmu-miR-1668	2.266383141	2.697751709	-0.095642	0.84216	0.94742	FALSE
mmu-miR-17-3p	60.85693543	67.91112569	-0.15113	0.59134	0.83977	FALSE
mmu-miR-17-5p	1254.507593	1554.684972	-0.28616	0.26154	0.57521	FALSE
mmu-miR-181a-1-3p	1159.689121	1162.339025	-0.0034066	0.9908	0.9977	FALSE
mmu-miR-181a-2-3p	196.2647326	113.749699	0.73372	0.0021611	0.029682	TRUE
mmu-miR-181a-5p	21157.4589	27766.52445	-0.34804	0.25247	0.5721	FALSE
mmu-miR-181b-1-3p	74.39451734	58.12785304	0.32545	0.2576	0.57239	FALSE
mmu-miR-181b-2-3p	2.557159721	3.56212763	-0.27348	0.56945	0.83676	FALSE
mmu-miR-181b-5p	2936.050062	3844.01825	-0.35356	0.20132	0.50937	FALSE
mmu-miR-181c-3p	205.4010616	209.8263651	-0.030532	0.91614	0.97867	FALSE
mmu-miR-181c-5p	166.9851473	432.7339289	-1.1968	0.0002193	0.005271	TRUE
mmu-miR-181d-3p	0.671671612	0	0.33067	0.2636	NA	NA
mmu-miR-181d-5p	1499.009012	2316.860334	-0.5923	0.0078896	0.071753	FALSE
mmu-miR-182-3p	3.923631148	1.325882879	0.63597	0.18423	0.48431	FALSE
mmu-miR-182-5p	17079.82755	15849.65704	0.098958	0.70942	0.89532	FALSE
mmu-miR-183-3p	5.442757506	4.2841453	0.16652	0.72564	0.89532	FALSE
mmu-miR-183-5p	7313.794992	5309.086388	0.41202	0.16906	0.47015	FALSE
mmu-miR-1839-3p	152.3829326	161.341761	-0.07903	0.71482	0.89532	FALSE
mmu-miR-1839-5p	9014.98879	6958.055871	0.34786	0.15492	0.45442	FALSE
mmu-miR-1843a-3p	69.2914998	55.36176082	0.2424	0.54483	0.82584	FALSE
mmu-miR-1843a-5p	2817.568415	2864.562405	-0.022456	0.90991	0.97786	FALSE
mmu-miR-1843b-3p	283.7736033	255.7157971	0.13284	0.69268	0.89465	FALSE
mmu-miR-1843b-5p	1906.737619	2141.551975	-0.16123	0.35284	0.68275	FALSE
mmu-miR-184-3p	96.3101253	72.47406318	0.30235	0.47814	0.7887	FALSE
mmu-miR-184-5p	0	0.322999956	-0.12987	0.51444	NA	NA
mmu-miR-185-3p	22.55233154	15.10320917	0.51381	0.16311	0.46318	FALSE
mmu-miR-185-5p	8684.741628	3687.081129	1.079	0.00075857	0.013435	TRUE
mmu-miR-186-3p	5.739734647	3.776652391	0.25727	0.5927	0.83977	FALSE
mmu-miR-186-5p	2533.015737	3764.433241	-0.53071	0.032577	0.189	FALSE
mmu-miR-187-3p	279.3736679	277.8482022	0.011464	0.95886	0.98822	FALSE
mmu-miR-187-5p	7.713856617	5.933028134	0.20138	0.65552	0.87808	FALSE
mmu-miR-188-5p	6.877965973	9.112641342	-0.29618	0.51456	0.80625	FALSE
mmu-miR-18a-3p	5.448958067	4.711769202	0.093957	0.84465	0.94742	FALSE
mmu-miR-18a-5p	60.44218511	87.68824623	-0.4521	0.20941	0.52196	FALSE
mmu-miR-18b-3p	0	0.226627656	-0.10304	0.56421	NA	NA
mmu-miR-18b-5p	0.975496884	4.938396857	-0.95557	0.04562	0.22728	FALSE
mmu-miR-190a-3p	4.723344897	2.593127763	0.38942	0.41768	0.73012	FALSE
mmu-miR-190a-5p	53.28972263	54.57142789	-0.033038	0.93471	0.97936	FALSE
mmu-miR-190b-3p	0	0.226627656	-0.10304	0.56421	NA	NA
mmu-miR-190b-5p	27.89340649	30.60741083	-0.13489	0.67258	0.88592	FALSE
mmu-miR-1912-3p	50.25219024	33.18613361	0.5238	0.094381	0.34997	FALSE
mmu-miR-1912-5p	6.27180002	12.54066237	-0.68214	0.13241	0.42095	FALSE
mmu-miR-191-3p	22.71655057	15.07075174	0.5085	0.13852	0.42853	FALSE
mmu-miR-191-5p	17705.72673	17923.64125	-0.017326	0.89489	0.97296	FALSE
mmu-miR-192-3p	3.054532789	1.37186883	0.45714	0.32622	NA	NA
mmu-miR-192-5p	7894.170527	5807.388351	0.42151	0.041885	0.22022	FALSE
mmu-miR-1927	8.24592199	6.133475231	0.34132	0.45014	0.76116	FALSE
mmu-miR-1929-5p	6.902578766	8.357617087	-0.18203	0.67163	0.88592	FALSE
mmu-miR-1930-3p	0	0.453255312	-0.17887	0.43676	NA	NA
mmu-miR-1930-5p	0.987060985	2.970365315	-0.56486	0.23051	NA	NA
mmu-miR-1931	1.051082054	0.864375921	0.067296	0.87544	NA	NA
mmu-miR-1932	0.975496884	1.048868874	0.011482	0.97784	NA	NA
mmu-miR-1933-3p	3.002075821	1.283748176	0.54476	0.25268	NA	NA
mmu-miR-1933-5p	0	0.322999956	-0.12987	0.51444	NA	NA
mmu-miR-1934-3p	1.494513565	0.960748221	0.18759	0.67066	NA	NA
mmu-miR-1934-5p	4.672372521	3.012500018	0.38067	0.42344	0.73459	FALSE
mmu-miR-1936	3.089225093	4.169844087	-0.14228	0.76404	0.90038	FALSE
mmu-miR-1938	1.670296699	0.549627612	0.39678	0.35226	NA	NA
mmu-miR-193a-3p	11.55505446	20.54117461	-0.5117	0.27187	0.58542	FALSE
mmu-miR-193a-5p	42.77425887	38.18877265	0.14363	0.5977	0.84042	FALSE
mmu-miR-193b-3p	54.62647993	42.57929484	0.25773	0.54783	0.82666	FALSE
mmu-miR-193b-5p	5.856212682	2.978616962	0.45234	0.34551	0.67399	FALSE
mmu-miR-194-1-3p	1.279322155	0.637748265	0.25997	0.52707	NA	NA
mmu-miR-1941-3p	81.02770094	49.97198513	0.59438	0.071001	0.28785	FALSE
mmu-miR-1941-5p	38.79132263	22.93825568	0.62342	0.087559	0.33474	FALSE
mmu-miR-194-2-3p	20.74391319	14.1972477	0.46275	0.21384	0.53104	FALSE
mmu-miR-1943-3p	3.329029296	4.015382941	-0.15023	0.75346	0.89985	FALSE
mmu-miR-1943-5p	88.38895835	47.54257017	0.81556	0.0045325	0.0492	TRUE
mmu-miR-1945	8.869852606	7.190595751	0.21737	0.64082	0.86775	FALSE
mmu-miR-194-5p	1701.97119	2374.63336	-0.45487	0.03589	0.19659	FALSE
mmu-miR-1946a	0	0.226627656	-0.10304	0.56421	NA	NA
mmu-miR-1947-5p	55.33866551	48.54908251	0.16483	0.66458	0.88405	FALSE
mmu-miR-1948-3p	0.36784634	1.05712052	-0.23836	0.51238	NA	NA
mmu-miR-1948-5p	7.380702582	4.850276204	0.30944	0.51514	0.80625	FALSE
mmu-miR-1949	0.987060985	0.960748221	0.035647	0.93381	NA	NA
mmu-miR-1950	3.217267231	2.663868653	0.14756	0.75883	0.89985	FALSE
mmu-miR-1953	0.379410442	0.322999956	0.01784	0.94846	NA	NA
mmu-miR-1954	2.090600007	2.64736536	-0.12173	0.79912	0.92245	FALSE
mmu-miR-1955-3p	1.039517952	1.737003488	-0.2608	0.56823	NA	NA
mmu-miR-1955-5p	2.102164108	5.576145122	-0.80238	0.092951	0.34753	FALSE
mmu-miR-1956	1.103539021	2.017868741	-0.24031	0.58081	NA	NA
mmu-miR-1958	7.117770176	2.236244751	0.99191	0.035785	0.19659	FALSE
mmu-miR-195a-3p	896.596765	1043.636674	-0.19393	0.52123	0.8139	FALSE
mmu-miR-195a-5p	11736.00644	9828.190656	0.23347	0.39122	0.71586	FALSE
mmu-miR-1960	6.749923835	2.64736536	0.82498	0.081069	0.31721	FALSE
mmu-miR-1964-3p	144.8482864	150.0992148	-0.032485	0.94281	0.97959	FALSE
mmu-miR-1966-3p	9.863761722	2.340868697	1.3111	0.0048811	0.051328	FALSE
mmu-miR-1966-5p	0.303825272	0	0.13282	0.50012	NA	NA
mmu-miR-1968-3p	0	0.322999956	-0.12987	0.51444	NA	NA
mmu-miR-1968-5p	61.89606801	26.93043284	0.99527	0.00746	0.069731	FALSE
mmu-miR-1969	0	2.378603001	-0.59657	0.10947	NA	NA
mmu-miR-196a-1-3p	0.758820884	0	0.24989	0.34008	NA	NA
mmu-miR-196a-5p	1.039517952	0	0.44678	0.18059	NA	NA
mmu-miR-196b-5p	11.33514708	9.36050001	0.22258	0.5783	0.83848	FALSE
mmu-miR-1970	2.166185177	1.422255179	0.19825	0.67088	NA	NA
mmu-miR-1970b-5p	0.303825272	0.322999956	0.0016114	0.99524	NA	NA
mmu-miR-1970c-3p	0	0.411120609	-0.14881	0.48305	NA	NA
mmu-miR-1970c-5p	0.303825272	0.734120565	-0.14706	0.66574	NA	NA
mmu-miR-1981-3p	63.93052802	48.41629604	0.35401	0.25438	0.57239	FALSE
mmu-miR-1981-5p	2216.296451	2432.544193	-0.10541	0.78903	0.91608	FALSE
mmu-miR-1982-3p	1.594711529	1.694868785	0.01394	0.9756	NA	NA
mmu-miR-1982-5p	0.735692681	0.411120609	0.10622	0.72761	NA	NA
mmu-miR-1983	14.71663335	12.60930495	0.13195	0.76526	0.90038	FALSE
mmu-miR-199a-3p	21804.15545	28271.98321	-0.33511	0.2577	0.57239	FALSE
mmu-miR-199a-5p	8704.040935	11229.93567	-0.30523	0.39799	0.71809	FALSE
mmu-miR-199b-5p	4485.332045	4665.823652	-0.046622	0.9001	0.97548	FALSE
mmu-miR-19a-3p	435.3392686	218.6979918	0.8064	0.03144	0.18573	FALSE
mmu-miR-19a-5p	0	0.864375921	-0.38463	0.23098	NA	NA
mmu-miR-19b-1-5p	2.785399822	2.328765802	0.067199	0.8886	0.97082	FALSE
mmu-miR-19b-3p	3739.082258	2137.610683	0.70788	0.024697	0.1591	FALSE
mmu-miR-1a-1-5p	1.051082054	2.051751797	-0.36591	0.4329	NA	NA
mmu-miR-1a-2-5p	2.154621075	1.048868874	0.35681	0.42794	NA	NA
mmu-miR-1a-3p	44884.54023	38574.98818	0.14938	0.73854	0.89619	FALSE
mmu-miR-1b-3p	2.154621075	1.048868874	0.35681	0.42794	NA	NA
mmu-miR-1b-5p	44841.60834	38521.08003	0.1498	0.73784	0.89619	FALSE
mmu-miR-200a-3p	34531.07585	45087.38473	-0.36148	0.11567	0.38789	FALSE
mmu-miR-200a-5p	5214.517132	6225.28246	-0.20466	0.59412	0.84	FALSE
mmu-miR-200b-3p	59014.77859	39512.93798	0.5368	0.031438	0.18573	FALSE
mmu-miR-200b-5p	226.7347311	218.991455	0.04094	0.89322	0.97271	FALSE
mmu-miR-200c-3p	11168.17261	10654.05673	0.065774	0.69922	0.89532	FALSE
mmu-miR-200c-5p	3.445507332	2.689500062	0.18997	0.69255	0.89465	FALSE
mmu-miR-201-3p	0.303825272	0.226627656	0.02623	0.9201	NA	NA
mmu-miR-201-5p	4.064721977	2.0938865	0.44082	0.35939	0.68656	FALSE
mmu-miR-202-3p	0.747256782	0.549627612	0.059653	0.87626	NA	NA
mmu-miR-202-5p	0.303825272	0.453255312	-0.063566	0.82462	NA	NA
mmu-miR-203-3p	20183.81469	10188.08011	0.94464	1.08E-06	7.30E-05	TRUE
mmu-miR-203-5p	16.88133393	14.19867332	0.15875	0.6795	0.88987	FALSE
mmu-miR-203b-3p	16.51348759	13.74541801	0.17307	0.64884	0.8716	FALSE
mmu-miR-203b-5p	2630.523741	1760.745874	0.55452	0.0042123	0.047248	TRUE
mmu-miR-204-3p	0.379410442	0.411120609	0.00058677	0.99834	NA	NA
mmu-miR-204-5p	8.694717042	12.61700745	-0.32475	0.49065	0.7962	FALSE
mmu-miR-205-5p	29.72404327	35.9869601	-0.26047	0.40865	0.72374	FALSE
mmu-miR-206-3p	23.44946352	19.57129828	0.1643	0.72711	0.89532	FALSE
mmu-miR-208a-3p	1.873924007	17.5598047	-1.9432	2.84E-05	0.0011253	TRUE
mmu-miR-208a-5p	0.758820884	0.226627656	0.15859	0.59865	NA	NA
mmu-miR-208b-3p	9.957111555	16.19178712	-0.54187	0.19047	0.49113	FALSE
mmu-miR-20a-3p	5.536107339	11.14348945	-0.70551	0.10367	0.37112	FALSE
mmu-miR-20a-5p	3766.564211	3811.669706	-0.015841	0.95191	0.98711	FALSE
mmu-miR-20b-3p	0.379410442	0.453255312	-0.046722	0.8725	NA	NA
mmu-miR-20b-5p	63.12183398	96.60781565	-0.53699	0.1062	0.37419	FALSE
mmu-miR-210-3p	111.8012689	120.9519467	-0.1056	0.70077	0.89532	FALSE
mmu-miR-210-5p	3.35835806	5.668117024	-0.39255	0.41147	0.72429	FALSE
mmu-miR-211-3p	0	0.226627656	-0.10304	0.56421	NA	NA
mmu-miR-211-5p	6.914142868	9.26467686	-0.31389	0.49283	0.7962	FALSE
mmu-miR-212-3p	12.71789858	13.3720317	-0.087749	0.82633	0.94098	FALSE
mmu-miR-212-5p	27.58634984	21.07066951	0.31098	0.37268	0.70652	FALSE
mmu-miR-214-3p	1167.189624	1319.14054	-0.1712	0.31348	0.63581	FALSE
mmu-miR-214-5p	285.5380365	534.446664	-0.82565	0.0023872	0.031502	TRUE
mmu-miR-215-3p	6.511604222	1.099255223	1.2252	0.010764	0.089562	FALSE
mmu-miR-215-5p	226.0964696	116.3089689	0.79621	0.029283	0.1808	FALSE
mmu-miR-216b-3p	0	0.864375921	-0.38463	0.23098	NA	NA
mmu-miR-216b-5p	0	0.549627612	-0.28083	0.32069	NA	NA
mmu-miR-216c-5p	0	0.864375921	-0.38463	0.23098	NA	NA
mmu-miR-217-5p	0.36784634	1.598496486	-0.48746	0.24796	NA	NA
mmu-miR-218-1-3p	4.356983147	4.707368803	-0.033777	0.94245	0.97959	FALSE
mmu-miR-218-2-3p	0.379410442	0	0.15186	0.46868	NA	NA
mmu-miR-218-5p	8572.128825	19862.16695	-1.0551	0.0010906	0.017594	TRUE
mmu-miR-219a-1-3p	44.45851403	30.60158481	0.46128	0.18976	0.49113	FALSE
mmu-miR-219a-2-3p	0.758820884	0.411120609	0.10964	0.7198	NA	NA
mmu-miR-219a-5p	3.772460807	8.470492679	-0.74986	0.098324	0.3616	FALSE
mmu-miR-219b-3p	0.379410442	1.099255223	-0.29869	0.43331	NA	NA
mmu-miR-219b-5p	0.379410442	0	0.15186	0.46868	NA	NA
mmu-miR-219c-3p	0	0.322999956	-0.12987	0.51444	NA	NA
mmu-miR-219c-5p	20.82189272	13.12362389	0.5206	0.18821	0.48904	FALSE
mmu-miR-21a-3p	48.54629146	11.46176169	1.6813	7.35E-06	0.0003807	TRUE
mmu-miR-21a-5p	754221.7201	761601.1929	-0.012593	0.96573	0.99174	FALSE
mmu-miR-221-3p	3304.130664	2918.334517	0.16077	0.57969	0.83848	FALSE
mmu-miR-221-5p	2574.690028	1475.230813	0.72663	0.01025	0.089562	FALSE
mmu-miR-222-3p	2503.508034	2155.541969	0.20451	0.34126	0.66922	FALSE
mmu-miR-222-5p	184.3225826	70.92582951	1.251	1.04E-05	0.00043871	TRUE
mmu-miR-223-3p	5671.23209	802.8817011	2.4331	1.81E-13	3.08E-11	TRUE
mmu-miR-223-5p	1556.260775	366.1860011	1.6262	4.52E-05	0.0015225	TRUE
mmu-miR-22-3p	5278.701078	8779.076678	-0.67827	0.0078187	0.071753	FALSE
mmu-miR-224-3p	1.290886257	2.009617095	-0.17778	0.69833	NA	NA
mmu-miR-224-5p	1159.094709	944.6504316	0.26334	0.38425	0.71425	FALSE
mmu-miR-22-5p	429.9000493	564.2207713	-0.36238	0.15071	0.44794	FALSE
mmu-miR-23a-3p	24837.94971	27325.32339	-0.12231	0.6865	0.89192	FALSE
mmu-miR-23a-5p	3.737768502	0.960748221	0.82642	0.083027	0.32299	FALSE
mmu-miR-23b-3p	13332.38795	16023.24121	-0.24732	0.30578	0.63127	FALSE
mmu-miR-23b-5p	32.05981102	21.72492107	0.46411	0.16591	0.46556	FALSE
mmu-miR-24-1-5p	583.6209681	686.3034992	-0.21604	0.38001	0.71366	FALSE
mmu-miR-24-2-5p	12107.268	14314.73314	-0.21301	0.49286	0.7962	FALSE
mmu-miR-24-3p	56158.29559	67775.80645	-0.26225	0.12828	0.4156	FALSE
mmu-miR-25-3p	17118.30463	11963.48674	0.49123	0.018857	0.13794	FALSE
mmu-miR-25-5p	9.904654588	7.347031667	0.26723	0.54038	0.82376	FALSE
mmu-miR-26a-1-3p	12.79496834	12.50765578	0.0024837	0.99508	0.9977	FALSE
mmu-miR-26a-2-3p	55.78848703	73.51465517	-0.34797	0.31107	0.63581	FALSE
mmu-miR-26a-5p	254576.4383	385442.9749	-0.51212	0.12973	0.41576	FALSE
mmu-miR-26b-3p	28.46933391	32.58511964	-0.18038	0.61918	0.84869	FALSE
mmu-miR-26b-5p	22515.77665	37175.22902	-0.65048	0.024718	0.1591	FALSE
mmu-miR-27a-3p	25775.20442	29801.78782	-0.19728	0.38069	0.71366	FALSE
mmu-miR-27a-5p	3612.593225	1128.343355	1.5825	1.91E-12	2.56E-10	TRUE
mmu-miR-27b-3p	210786.8621	170542.9099	0.28244	0.2678	0.5814	FALSE
mmu-miR-27b-5p	408.4420777	195.0702705	1.0155	1.92E-06	0.00011746	TRUE
mmu-miR-28a-3p	980.1314997	781.4515507	0.29756	0.28868	0.61481	FALSE
mmu-miR-28a-5p	372.4403623	473.3012018	-0.33377	0.059711	0.26095	FALSE
mmu-miR-28c	1.594711529	1.325882879	0.069769	0.87392	NA	NA
mmu-miR-291a-3p	0.379410442	3.058485969	-0.7888	0.078231	NA	NA
mmu-miR-291a-5p	1.506077666	0	0.53879	0.13156	NA	NA
mmu-miR-292a-3p	0.303825272	3.876875939	-1.099	0.019218	NA	NA
mmu-miR-292a-5p	3.521092503	4.803741103	-0.25163	0.59254	0.83977	FALSE
mmu-miR-292b-3p	1.126667224	2.978616962	-0.53515	0.25524	NA	NA
mmu-miR-292b-5p	0.303825272	0.322999956	0.0016114	0.99524	NA	NA
mmu-miR-293-3p	0.683235714	4.879758862	-1.1582	0.015767	0.12339	FALSE
mmu-miR-293-5p	1.290886257	5.605627781	-0.91589	0.056487	0.2501	FALSE
mmu-miR-294-3p	0.303825272	0.906510623	-0.18611	0.55711	NA	NA
mmu-miR-295-3p	1.506077666	7.870478719	-1.2092	0.011745	0.095385	FALSE
mmu-miR-296-3p	3.013639923	9.846761907	-1.0685	0.020253	0.14052	FALSE
mmu-miR-297a-5p	3.404614467	3.062886367	0.055712	0.90773	0.97786	FALSE
mmu-miR-297b-3p	64.86112992	44.73809621	0.45681	0.18384	0.48431	FALSE
mmu-miR-297b-5p	3.532656604	5.718503373	-0.44963	0.3324	0.66184	FALSE
mmu-miR-297c-5p	0.758820884	0	0.24989	0.34008	NA	NA
mmu-miR-298-3p	0	0.549627612	-0.28083	0.32069	NA	NA
mmu-miR-298-5p	13.30629987	26.20126182	-0.81212	0.030366	0.18573	FALSE
mmu-miR-299a-3p	32.30284661	42.93267196	-0.36912	0.24727	0.56694	FALSE
mmu-miR-299a-5p	10.67355498	9.133872354	0.16366	0.6926	0.89465	FALSE
mmu-miR-299b-3p	0.747256782	0.226627656	0.19999	0.55613	NA	NA
mmu-miR-299b-5p	0.747256782	0.226627656	0.19999	0.55613	NA	NA
mmu-miR-29a-3p	24284.80072	26018.90609	-0.092404	0.70971	0.89532	FALSE
mmu-miR-29a-5p	92.24229511	97.21861238	-0.072721	0.80046	0.92245	FALSE
mmu-miR-29b-1-5p	30.54475307	8.177524531	1.3969	0.0007035	0.012796	TRUE
mmu-miR-29b-2-5p	30.81601819	22.38059825	0.33659	0.39566	0.71603	FALSE
mmu-miR-29b-3p	1448.081864	2036.562637	-0.38482	0.33208	0.66184	FALSE
mmu-miR-29c-3p	339.8857332	340.6844286	-0.0049089	0.98773	0.9977	FALSE
mmu-miR-29c-5p	1505.722549	790.3117219	0.67897	0.11192	0.38531	FALSE
mmu-miR-300-3p	41.52426548	88.88312082	-1.0018	0.00037883	0.0074986	TRUE
mmu-miR-300-5p	0	0.226627656	-0.10304	0.56421	NA	NA
mmu-miR-301a-3p	15.31892035	34.11585001	-0.84942	0.045929	0.22728	FALSE
mmu-miR-301a-5p	72.67150147	83.79553968	-0.18328	0.5655	0.83278	FALSE
mmu-miR-301b-3p	1.950993767	3.428021025	-0.30483	0.51109	0.80553	FALSE
mmu-miR-301b-5p	3.877374741	6.271982233	-0.39274	0.404	0.72052	FALSE
mmu-miR-3057-3p	0.303825272	0.322999956	0.0016114	0.99524	NA	NA
mmu-miR-3057-5p	21.9678092	19.524985	0.14794	0.69392	0.89465	FALSE
mmu-miR-3058-3p	0	0.322999956	-0.12987	0.51444	NA	NA
mmu-miR-3058-5p	2.709814651	1.606748132	0.3569	0.45507	NA	NA
mmu-miR-3060-3p	2.341968311	4.254113492	-0.41004	0.39297	0.71586	FALSE
mmu-miR-3061-3p	1.115103123	0.960748221	0.056983	0.89448	NA	NA
mmu-miR-3061-5p	6.166886085	1.606748132	1.0724	0.024823	0.1591	FALSE
mmu-miR-3062-5p	2.860984992	0.549627612	0.77152	0.097187	NA	NA
mmu-miR-3064-3p	4.688652593	5.613879427	-0.17516	0.71044	0.89532	FALSE
mmu-miR-3064-5p	7.410031346	3.851244529	0.6223	0.17745	0.47408	FALSE
mmu-miR-3065-3p	77.9331123	74.96364006	0.038659	0.91108	0.97786	FALSE
mmu-miR-3065-5p	69.59106075	87.02904512	-0.29928	0.29515	0.62267	FALSE
mmu-miR-3066-5p	34.78415896	20.22697545	0.66113	0.073454	0.29251	FALSE
mmu-miR-3068-3p	831.2411361	507.0816144	0.65702	0.010756	0.089562	FALSE
mmu-miR-3068-5p	479.8725373	637.7851654	-0.36674	0.21831	0.53622	FALSE
mmu-miR-3069-3p	1.711189564	1.283748176	0.15623	0.7313	NA	NA
mmu-miR-3069-5p	0.36784634	0	0.1492	0.4729	NA	NA
mmu-miR-3071-3p	59.22391485	142.3410192	-1.0861	0.001098	0.017594	TRUE
mmu-miR-3071-5p	133.0932149	236.2658155	-0.79964	8.04E-06	0.00038484	TRUE
mmu-miR-3072-3p	0	0.637748265	-0.29695	0.3051	NA	NA
mmu-miR-3072-5p	0.735692681	0	0.24636	0.34398	NA	NA
mmu-miR-3074-1-3p	462.698412	539.2155004	-0.20416	0.40226	0.72052	FALSE
mmu-miR-3074-2-3p	12026.53663	14182.53636	-0.2095	0.50149	0.79999	FALSE
mmu-miR-3074-5p	56003.47205	67592.11425	-0.26228	0.12904	0.4156	FALSE
mmu-miR-3075-5p	0	0.322999956	-0.12987	0.51444	NA	NA
mmu-miR-3076-3p	2.143056974	1.510375832	0.16522	0.71709	NA	NA
mmu-miR-3076-5p	0.683235714	0.226627656	0.18836	0.57652	NA	NA
mmu-miR-3077-3p	0	0.322999956	-0.12987	0.51444	NA	NA
mmu-miR-3079-3p	0.36784634	0.226627656	0.0403	0.88026	NA	NA
mmu-miR-3079-5p	3.999216318	3.973248239	-0.0060585	0.9899	0.9977	FALSE
mmu-miR-3080-5p	0	0.549627612	-0.28083	0.32069	NA	NA
mmu-miR-3081-3p	250.8362381	353.1649425	-0.4304	0.17566	0.47287	FALSE
mmu-miR-3082-3p	3.621290466	2.916127718	0.16796	0.72696	0.89532	FALSE
mmu-miR-3082-5p	0.987060985	1.867258844	-0.31267	0.49075	NA	NA
mmu-miR-3083-3p	0.379410442	0.226627656	0.0426	0.87395	NA	NA
mmu-miR-3083-5p	8.625332432	6.893227205	0.25868	0.56503	0.83278	FALSE
mmu-miR-3083b-3p	8.625332432	6.893227205	0.25868	0.56503	0.83278	FALSE
mmu-miR-3084-3p	2.901877858	6.771223496	-0.64548	0.17769	0.47408	FALSE
mmu-miR-3084-5p	8.075502397	9.410886359	-0.17805	0.67714	0.88987	FALSE
mmu-miR-3085-3p	0.303825272	0	0.13282	0.50012	NA	NA
mmu-miR-3086-5p	31.58020262	19.77284367	0.61104	0.063306	0.26673	FALSE
mmu-miR-3087-3p	1.734317768	1.002882923	0.21746	0.63393	NA	NA
mmu-miR-3087-5p	0.379410442	0	0.15186	0.46868	NA	NA
mmu-miR-3088-3p	0.36784634	3.964996592	-1.0019	0.03021	NA	NA
mmu-miR-3089-3p	3.089225093	1.187375877	0.60637	0.20548	NA	NA
mmu-miR-3091-3p	0.671671612	0.734120565	0.0075116	0.98443	NA	NA
mmu-miR-3094-3p	0.607650543	0.322999956	0.10437	0.72569	NA	NA
mmu-miR-3094-5p	0.36784634	0.322999956	0.01556	0.9549	NA	NA
mmu-miR-3095-3p	9.692694558	3.519992927	0.9129	0.050365	0.23917	FALSE
mmu-miR-3095-5p	0.735692681	0.411120609	0.10622	0.72761	NA	NA
mmu-miR-3097-3p	1.862359905	2.136021202	-0.094777	0.82822	NA	NA
mmu-miR-3097-5p	2.621180789	3.108872318	-0.12807	0.78949	0.91608	FALSE
mmu-miR-3098-3p	0.379410442	0.411120609	0.00058677	0.99834	NA	NA
mmu-miR-3098-5p	3.002075821	2.479375699	0.1449	0.76276	0.90038	FALSE
mmu-miR-30a-3p	16815.84832	15362.1663	0.11586	0.70284	0.89532	FALSE
mmu-miR-30a-5p	2024902.942	1222338.322	0.60755	0.089395	0.33799	FALSE
mmu-miR-30b-3p	653.576615	436.3992323	0.56026	0.0020645	0.02947	TRUE
mmu-miR-30b-5p	18786.43693	26484.95703	-0.42977	0.18788	0.48904	FALSE
mmu-miR-30c-1-3p	44.74004812	32.64265933	0.38928	0.20085	0.50937	FALSE
mmu-miR-30c-2-3p	3585.624078	2804.480816	0.29608	0.40753	0.72365	FALSE
mmu-miR-30c-5p	71026.88231	85525.57052	-0.2522	0.26559	0.5814	FALSE
mmu-miR-30d-3p	428.1904013	519.9198635	-0.27121	0.07295	0.29223	FALSE
mmu-miR-30d-5p	750449.4183	548905.3196	0.41009	0.13859	0.42853	FALSE
mmu-miR-30e-3p	4294.201743	3937.19956	0.11747	0.61834	0.84869	FALSE
mmu-miR-30e-5p	37239.17211	31788.32316	0.2112	0.40469	0.72052	FALSE
mmu-miR-30f	2568.145272	2391.874032	0.094104	0.72769	0.89532	FALSE
mmu-miR-3100-5p	0.36784634	0	0.1492	0.4729	NA	NA
mmu-miR-3102-3p	164.7586241	95.40186342	0.73466	0.0026727	0.032704	TRUE
mmu-miR-3102-3p.2-3p	2.038143039	4.380517599	-0.59386	0.21646	0.53557	FALSE
mmu-miR-3102-5p.2-5p	3.292852401	3.553875983	-0.072903	0.87955	0.9688	FALSE
mmu-miR-3103-3p	1.354907326	2.828007065	-0.47303	0.32262	NA	NA
mmu-miR-3103-5p	1.343343224	0.322999956	0.38513	0.3197	NA	NA
mmu-miR-3105-3p	2.494623242	7.497641564	-0.77807	0.10561	0.37409	FALSE
mmu-miR-3105-5p	3.077660992	2.060003444	0.28335	0.55587	0.83278	FALSE
mmu-miR-3108-5p	0.36784634	0	0.1492	0.4729	NA	NA
mmu-miR-3109-3p	13.37180553	6.579028046	0.69542	0.10106	0.36681	FALSE
mmu-miR-3109-5p	1.430492496	0.549627612	0.34223	0.42787	NA	NA
mmu-miR-3110-5p	0.987060985	0.906510623	0.00072326	0.99849	NA	NA
mmu-miR-3112-3p	0.36784634	0.637748265	-0.11203	0.74147	NA	NA
mmu-miR-3112-5p	1.051082054	0.776255267	0.080631	0.85087	NA	NA
mmu-miR-31-3p	85.34488397	106.8604033	-0.24633	0.55591	0.83278	FALSE
mmu-miR-3154	0.683235714	0.637748265	0.032608	0.93226	NA	NA
mmu-miR-31-5p	982.0077	606.643274	0.60142	0.065891	0.27543	FALSE
mmu-miR-320-3p	5739.126358	3787.529916	0.54256	0.054818	0.24588	FALSE
mmu-miR-320-5p	0	0.549627612	-0.28083	0.32069	NA	NA
mmu-miR-322-3p	12617.91807	13282.84669	-0.07019	0.74442	0.89619	FALSE
mmu-miR-322-5p	1046.060531	1879.563751	-0.71448	0.039992	0.21192	FALSE
mmu-miR-323-3p	1.745881869	1.640631188	0.007443	0.98714	NA	NA
mmu-miR-32-3p	32.04223581	53.67416892	-0.63103	0.070893	0.28785	FALSE
mmu-miR-324-3p	10.10976649	13.18226188	-0.26971	0.53113	0.82376	FALSE
mmu-miR-324-5p	33.89774759	57.83993993	-0.59497	0.13945	0.42853	FALSE
mmu-miR-32-5p	928.2755312	2246.438741	-1.0619	0.0030805	0.036371	TRUE
mmu-miR-326-3p	220.7812233	334.5240379	-0.55683	0.027541	0.17486	FALSE
mmu-miR-328-3p	1519.710984	1469.476967	0.04291	0.88546	0.96949	FALSE
mmu-miR-328-5p	0	1.879361739	-0.58695	0.1156	NA	NA
mmu-miR-329-3p	19.53869162	23.79350348	-0.24751	0.45445	0.76653	FALSE
mmu-miR-329-5p	24.15324363	24.84501981	-0.033374	0.93133	0.97936	FALSE
mmu-miR-330-3p	278.9209939	171.1603856	0.66263	0.0052588	0.053624	FALSE
mmu-miR-330-5p	532.009679	630.8425879	-0.22756	0.35454	0.68317	FALSE
mmu-miR-331-3p	88.42661983	84.44229253	0.045776	0.89069	0.97153	FALSE
mmu-miR-331-5p	24.36695045	30.71863897	-0.24516	0.53659	0.82376	FALSE
mmu-miR-33-3p	30.39933164	41.3159012	-0.33416	0.41156	0.72429	FALSE
mmu-miR-335-3p	396.3535302	696.6910924	-0.71831	0.019808	0.14033	FALSE
mmu-miR-335-5p	1688.767244	1990.66957	-0.22184	0.35304	0.68275	FALSE
mmu-miR-33-5p	11.28269012	17.42812373	-0.50047	0.17325	0.47287	FALSE
mmu-miR-337-3p	0.671671612	1.867258844	-0.45476	0.309	NA	NA
mmu-miR-337-5p	43.58469971	59.60159287	-0.37793	0.30126	0.62872	FALSE
mmu-miR-338-3p	69.59106075	87.02904512	-0.29928	0.29515	0.62267	FALSE
mmu-miR-338-5p	91.19612495	86.41802657	0.059351	0.85715	0.95349	FALSE
mmu-miR-339-3p	151.4795273	202.6948726	-0.37665	0.17069	0.47079	FALSE
mmu-miR-339-5p	358.8851231	445.4815443	-0.27142	0.40438	0.72052	FALSE
mmu-miR-340-3p	745.2634075	656.1465907	0.16922	0.5348	0.82376	FALSE
mmu-miR-340-5p	41145.43209	12192.1847	1.7095	4.09E-29	2.75E-26	TRUE
mmu-miR-341-3p	20.39086233	26.54076507	-0.33632	0.31237	0.63581	FALSE
mmu-miR-341-5p	0.379410442	0.411120609	0.00058677	0.99834	NA	NA
mmu-miR-342-3p	1861.147347	2196.210822	-0.19697	0.59142	0.83977	FALSE
mmu-miR-342-5p	14.98279713	26.15087547	-0.68773	0.050422	0.23917	FALSE
mmu-miR-344-3p	62.20092623	71.16445457	-0.17396	0.55939	0.83278	FALSE
mmu-miR-344b-3p	0.36784634	0	0.1492	0.4729	NA	NA
mmu-miR-344d-3-5p	2.102164108	1.048868874	0.39437	0.39261	NA	NA
mmu-miR-344d-3p	7.574250378	2.462872406	1.0043	0.031461	0.18573	FALSE
mmu-miR-344e-3p	0	0.645999911	-0.21637	0.38699	NA	NA
mmu-miR-344f-3p	0.303825272	0.322999956	0.0016114	0.99524	NA	NA
mmu-miR-344g-3p	0.987060985	1.422255179	-0.14995	0.7289	NA	NA
mmu-miR-345-3p	183.1393108	234.7775652	-0.33898	0.10997	0.38149	FALSE
mmu-miR-345-5p	163.9501195	239.9857794	-0.46789	0.17822	0.47408	FALSE
mmu-miR-3470a	13.41954653	13.32407098	0.043314	0.92036	0.97936	FALSE
mmu-miR-3470b	50.40484517	67.42256891	-0.31259	0.44199	0.75116	FALSE
mmu-miR-3471	0.36784634	1.37186883	-0.3876	0.33952	NA	NA
mmu-miR-3473a	0.683235714	0.226627656	0.18836	0.57652	NA	NA
mmu-miR-3473b	1.418928394	3.92286189	-0.60511	0.20495	0.51467	FALSE
mmu-miR-3473c	0.303825272	0	0.13282	0.50012	NA	NA
mmu-miR-3473d	1.734317768	1.414003532	0.094524	0.84037	NA	NA
mmu-miR-3473e	1.051082054	0.776255267	0.080631	0.85087	NA	NA
mmu-miR-3473f	0.758820884	1.233361827	-0.081211	0.80112	NA	NA
mmu-miR-3473g	0.758820884	0.226627656	0.15859	0.59865	NA	NA
mmu-miR-3473h-5p	0.683235714	1.871110092	-0.30651	0.45674	NA	NA
mmu-miR-3474	25.6824495	15.30508189	0.64378	0.084479	0.32675	FALSE
mmu-miR-3475-3p	0.36784634	0.226627656	0.0403	0.88026	NA	NA
mmu-miR-34a-3p	5.280023064	3.776652391	0.21405	0.65628	0.87808	FALSE
mmu-miR-34a-5p	769.1850212	986.0996144	-0.33378	0.17448	0.47287	FALSE
mmu-miR-34b-3p	2857.689546	2586.405588	0.12351	0.7131	0.89532	FALSE
mmu-miR-34b-5p	127.4375149	166.4009758	-0.33293	0.31042	0.63581	FALSE
mmu-miR-34c-3p	1366.970038	1321.123379	0.04246	0.89728	0.97398	FALSE
mmu-miR-34c-5p	75183.91193	54495.58989	0.43426	0.066543	0.27579	FALSE
mmu-miR-350-3p	401.5587223	375.5937973	0.076419	0.84204	0.94742	FALSE
mmu-miR-350-5p	25.35549603	23.55037253	0.09325	0.78655	0.91608	FALSE
mmu-miR-351-3p	18.78135532	30.65284763	-0.58327	0.08674	0.33358	FALSE
mmu-miR-351-5p	1858.802533	2152.570552	-0.19102	0.50503	0.79999	FALSE
mmu-miR-3535	4428.031375	1426.281	1.3764	8.70E-05	0.0025466	TRUE
mmu-miR-3544-3p	0.758820884	0.637748265	0.039537	0.91206	NA	NA
mmu-miR-3544-5p	0.671671612	1.867258844	-0.45476	0.309	NA	NA
mmu-miR-3547-3p	0.303825272	0.226627656	0.02623	0.9201	NA	NA
mmu-miR-3552	0.303825272	1.325882879	-0.39357	0.31641	NA	NA
mmu-miR-3569-5p	0.303825272	0	0.13282	0.50012	NA	NA
mmu-miR-3572-3p	1.734317768	1.825124142	-0.025856	0.95649	NA	NA
mmu-miR-3572-5p	0	0.411120609	-0.14881	0.48305	NA	NA
mmu-miR-361-3p	5297.683002	3388.374491	0.58714	0.032575	0.189	FALSE
mmu-miR-361-5p	410.0400869	535.0626041	-0.35421	0.16816	0.4696	FALSE
mmu-miR-3618-5p	0.303825272	0	0.13282	0.50012	NA	NA
mmu-miR-3620-5p	0	0.453255312	-0.17887	0.43676	NA	NA
mmu-miR-362-3p	187.9720298	207.9374135	-0.12938	0.67226	0.88592	FALSE
mmu-miR-362-5p	231.9350847	219.6994058	0.061803	0.86895	0.96343	FALSE
mmu-miR-363-3p	39.00948322	77.14137035	-0.90245	0.00099615	0.01676	TRUE
mmu-miR-363-5p	15.90732164	11.10575514	0.42484	0.24851	0.56694	FALSE
mmu-miR-365-1-5p	4.700216694	5.022117113	-0.055485	0.90661	0.97786	FALSE
mmu-miR-365-2-5p	11.76701449	22.9450817	-0.75678	0.044786	0.22728	FALSE
mmu-miR-365-3p	893.7316122	891.8280939	0.0019609	0.99536	0.9977	FALSE
mmu-miR-369-3p	12.25670241	19.50550693	-0.56484	0.11613	0.38789	FALSE
mmu-miR-369-5p	5.506778575	13.95411675	-0.9822	0.018496	0.13679	FALSE
mmu-miR-370-3p	11.62592366	21.06836742	-0.6068	0.16506	0.46556	FALSE
mmu-miR-374b-5p	2498.49997	3753.63201	-0.51026	0.11643	0.38789	FALSE
mmu-miR-374c-3p	2482.679798	3735.465365	-0.5119	0.11572	0.38789	FALSE
mmu-miR-374c-5p	3.964524013	1.825124142	0.54497	0.25731	0.57239	FALSE
mmu-miR-375-3p	2945.700995	1769.073461	0.67346	0.011764	0.095385	FALSE
mmu-miR-376a-3p	0	0.453255312	-0.17887	0.43676	NA	NA
mmu-miR-376a-5p	0	4.16214159	-1.2877	0.0052483	NA	NA
mmu-miR-376b-3p	16.47194716	13.3797342	0.21756	0.61559	0.84869	FALSE
mmu-miR-376b-5p	18.34115519	51.79315973	-1.2608	0.00027424	0.0061521	TRUE
mmu-miR-376c-3p	19.94058269	28.99098543	-0.44732	0.22349	0.54495	FALSE
mmu-miR-377-3p	0.303825272	3.15100702	-0.98034	0.034878	NA	NA
mmu-miR-378a-3p	12454.05913	12577.28489	-0.013343	0.95347	0.98721	FALSE
mmu-miR-378a-5p	53.60130581	82.06963908	-0.54028	0.10452	0.3722	FALSE
mmu-miR-378b	39.30737013	32.93177623	0.20605	0.54095	0.82376	FALSE
mmu-miR-378c	1730.924625	1458.959562	0.23082	0.32095	0.64671	FALSE
mmu-miR-378d	0.747256782	1.002882923	-0.14202	0.72802	NA	NA
mmu-miR-379-3p	16.53125226	24.47778685	-0.49123	0.16985	0.47041	FALSE
mmu-miR-379-5p	1680.668281	1856.834521	-0.12031	0.73427	0.89619	FALSE
mmu-miR-380-3p	1.798338837	6.444372292	-1.042	0.028153	0.17707	FALSE
mmu-miR-380-5p	9.715822762	9.972616865	-0.030414	0.9432	0.97959	FALSE
mmu-miR-381-3p	413.9843446	869.6511772	-0.93839	0.0030445	0.036371	TRUE
mmu-miR-382-3p	121.8762927	99.42494885	0.27575	0.25658	0.57239	FALSE
mmu-miR-382-5p	53.09392598	60.48697797	-0.16545	0.60519	0.845	FALSE
mmu-miR-383-5p	4.432568318	10.33687505	-0.69844	0.14075	0.42875	FALSE
mmu-miR-384-5p	0.36784634	0.411120609	-0.0016847	0.99522	NA	NA
mmu-miR-3962	0.379410442	0	0.15186	0.46868	NA	NA
mmu-miR-3964	7.071513769	10.29176557	-0.3844	0.39155	0.71586	FALSE
mmu-miR-3970	1.051082054	0.864375921	0.067296	0.87544	NA	NA
mmu-miR-409-3p	29.56518778	43.0648038	-0.44534	0.20446	0.51467	FALSE
mmu-miR-409-5p	25.95694601	44.99092247	-0.61032	0.13323	0.42095	FALSE
mmu-miR-410-3p	9.11502035	11.58519102	-0.26675	0.55708	0.83278	FALSE
mmu-miR-410-5p	0.36784634	0	0.1492	0.4729	NA	NA
mmu-miR-411-3p	14.71514876	23.92815924	-0.61427	0.075626	0.29939	FALSE
mmu-miR-411-5p	317.9464446	510.817812	-0.64885	0.0024812	0.031507	TRUE
mmu-miR-412-3p	0	0.226627656	-0.10304	0.56421	NA	NA
mmu-miR-412-5p	0.671671612	1.05712052	-0.11782	0.76841	NA	NA
mmu-miR-421-3p	72.02637889	75.10512184	-0.064469	0.8422	0.94742	FALSE
mmu-miR-421-5p	0	0.322999956	-0.12987	0.51444	NA	NA
mmu-miR-423-3p	2052.70364	1992.882317	0.037022	0.90975	0.97786	FALSE
mmu-miR-423-5p	3906.171054	2284.084876	0.73954	0.00021364	0.005271	TRUE
mmu-miR-425-3p	158.7612543	184.9814435	-0.19051	0.58337	0.83848	FALSE
mmu-miR-425-5p	3909.954019	3333.788915	0.1994	0.54267	0.82442	FALSE
mmu-miR-429-3p	2832.803289	4048.340252	-0.4879	0.023978	0.1591	FALSE
mmu-miR-431-3p	0.683235714	1.380120476	-0.21446	0.59916	NA	NA
mmu-miR-431-5p	9.863761722	14.35753486	-0.43115	0.28363	0.60599	FALSE
mmu-miR-433-3p	5.812088437	5.752386429	0.017945	0.96972	0.99334	FALSE
mmu-miR-434-3p	85.9382699	213.4603282	-1.1332	0.00061819	0.011557	TRUE
mmu-miR-434-5p	564.8569921	1235.319073	-1.0328	0.00012065	0.0032479	TRUE
mmu-miR-448-3p	28.63678433	19.81497837	0.47638	0.1489	0.44737	FALSE
mmu-miR-449a-3p	13.90063953	12.1400955	0.091382	0.84859	0.95025	FALSE
mmu-miR-449a-5p	301.5419739	646.8407044	-0.91721	0.010621	0.089562	FALSE
mmu-miR-449c-5p	17.77478289	41.26880975	-0.53951	0.25948	0.57354	FALSE
mmu-miR-450a-1-3p	5.354123644	10.19924452	-0.65679	0.13511	0.42489	FALSE
mmu-miR-450a-2-3p	2.849420891	7.094772601	-0.79189	0.094643	0.34997	FALSE
mmu-miR-450a-5p	1897.046811	4480.346082	-1.2032	1.83E-13	3.08E-11	TRUE
mmu-miR-450b-3p	20.30519765	30.90037898	-0.51954	0.10983	0.38149	FALSE
mmu-miR-450b-5p	550.7796215	922.4027282	-0.67196	0.017662	0.13356	FALSE
mmu-miR-451a	41095.22349	46286.49196	-0.14425	0.68228	0.88987	FALSE
mmu-miR-451b	0.36784634	0.734120565	-0.13209	0.6999	NA	NA
mmu-miR-452-3p	6.685902766	8.991514103	-0.33674	0.43131	0.74049	FALSE
mmu-miR-452-5p	28.51668954	12.53571282	0.85864	0.048394	0.23601	FALSE
mmu-miR-455-3p	653.9513066	494.3635502	0.36065	0.22509	0.54629	FALSE
mmu-miR-455-5p	4766.647121	8126.147147	-0.65611	0.054404	0.24588	FALSE
mmu-miR-465a-3p	0	0.453255312	-0.17887	0.43676	NA	NA
mmu-miR-465a-5p	2.102164108	0.411120609	0.6903	0.11845	NA	NA
mmu-miR-465b-5p	1.583147427	2.559244706	-0.23342	0.62073	NA	NA
mmu-miR-465c-5p	1.8985368	1.640631188	0.07221	0.87434	NA	NA
mmu-miR-466a-3p	226.2995156	123.4657619	0.829	0.00024995	0.0058005	TRUE
mmu-miR-466a-5p	0	0.226627656	-0.10304	0.56421	NA	NA
mmu-miR-466b-3p	227.2865766	123.5960172	0.83391	0.00021183	0.005271	TRUE
mmu-miR-466b-5p	24.44402021	16.97344279	0.39663	0.36011	0.68656	FALSE
mmu-miR-466c-5p	24.49712475	24.24148192	0.027882	0.93383	0.97936	FALSE
mmu-miR-466d-3p	92.66868228	61.58183279	0.54462	0.042394	0.22117	FALSE
mmu-miR-466d-5p	4.624631524	6.552847486	-0.26143	0.58272	0.83848	FALSE
mmu-miR-466e-5p	2.901877858	4.400872141	-0.31758	0.50879	0.80379	FALSE
mmu-miR-466f	5.997303512	5.281751354	0.073471	0.87644	0.96759	FALSE
mmu-miR-466f-3p	26.65109825	9.356648761	1.1785	0.0018963	0.028361	TRUE
mmu-miR-466f-5p	5.997303512	4.870630745	0.11036	0.81299	0.9321	FALSE
mmu-miR-466g	2.814728586	2.513258755	0.046262	0.92205	0.97936	FALSE
mmu-miR-466h-3p	14.37514659	7.643851063	0.66993	0.1256	0.41435	FALSE
mmu-miR-466h-5p	8.285330266	12.67421982	-0.42348	0.33463	0.66238	FALSE
mmu-miR-466i-3p	12.37938101	7.569258924	0.47045	0.29261	0.62122	FALSE
mmu-miR-466i-5p	16.9815319	27.79480876	-0.56521	0.11773	0.39031	FALSE
mmu-miR-466j	0.36784634	0.411120609	-0.0016847	0.99522	NA	NA
mmu-miR-466k	3.240395434	3.947616829	-0.13458	0.77967	0.91377	FALSE
mmu-miR-466l-3p	0.36784634	0	0.1492	0.4729	NA	NA
mmu-miR-466m-3p	2.568723822	1.510375832	0.28622	0.54316	NA	NA
mmu-miR-466n-3p	3.269724198	0.960748221	0.66128	0.15872	NA	NA
mmu-miR-466n-5p	4.624631524	6.552847486	-0.26143	0.58272	0.83848	FALSE
mmu-miR-466o-3p	0.747256782	0.322999956	0.17161	0.61715	NA	NA
mmu-miR-466p-5p	13.00395919	9.581850797	0.3497	0.41221	0.72429	FALSE
mmu-miR-466q	9.126584451	9.364351258	-0.0033653	0.99388	0.9977	FALSE
mmu-miR-467a-3p	158.2175017	90.01108772	0.77461	0.0003485	0.007243	TRUE
mmu-miR-467a-5p	1571.723689	1349.049261	0.18547	0.59941	0.84042	FALSE
mmu-miR-467b-3p	0.683235714	0.226627656	0.18836	0.57652	NA	NA
mmu-miR-467b-5p	1571.723689	1349.049261	0.18547	0.59941	0.84042	FALSE
mmu-miR-467c-3p	3.94139581	5.617730675	-0.26168	0.58489	0.83848	FALSE
mmu-miR-467c-5p	65.32335903	44.19739293	0.49509	0.15109	0.44794	FALSE
mmu-miR-467d-3p	158.2175017	90.01108772	0.77461	0.0003485	0.007243	TRUE
mmu-miR-467d-5p	6.966599835	8.370269131	-0.21536	0.61851	0.84869	FALSE
mmu-miR-467e-3p	6.486991429	8.357617087	-0.24747	0.58557	0.83848	FALSE
mmu-miR-467e-5p	102.556984	91.2427949	0.14689	0.5711	0.83737	FALSE
mmu-miR-467f	0.379410442	0	0.15186	0.46868	NA	NA
mmu-miR-467h	0.303825272	0.322999956	0.0016114	0.99524	NA	NA
mmu-miR-470-5p	1.103539021	0.864375921	0.058951	0.87601	NA	NA
mmu-miR-483-5p	1.126667224	0.411120609	0.27057	0.46335	NA	NA
mmu-miR-484	792.5102682	777.1658744	0.026148	0.92418	0.97936	FALSE
mmu-miR-485-3p	6.089816325	7.136358154	-0.13818	0.75945	0.89985	FALSE
mmu-miR-485-5p	8.600719639	6.679251594	0.24479	0.57641	0.83848	FALSE
mmu-miR-486a-3p	6470.716758	5325.141979	0.26495	0.23417	0.55049	FALSE
mmu-miR-486a-5p	6468.514395	5330.112382	0.26297	0.24101	0.55932	FALSE
mmu-miR-486b-3p	6422.843622	5293.549614	0.26281	0.23977	0.55879	FALSE
mmu-miR-487b-3p	0.607650543	3.000397123	-0.61736	0.16131	NA	NA
mmu-miR-488-3p	0.747256782	2.898747955	-0.57273	0.19972	NA	NA
mmu-miR-489-3p	31.46242944	8.868961244	1.2689	0.0045174	0.0492	TRUE
mmu-miR-490-3p	107.1670823	164.1419328	-0.59036	0.0048404	0.051328	FALSE
mmu-miR-490-5p	17.42496341	21.91029049	-0.30116	0.38631	0.71425	FALSE
mmu-miR-491-3p	0.607650543	0	0.22452	0.36913	NA	NA
mmu-miR-491-5p	17.27999363	15.07515213	0.14298	0.70928	0.89532	FALSE
mmu-miR-493-3p	0.379410442	0.226627656	0.0426	0.87395	NA	NA
mmu-miR-493-5p	2.125292311	2.870141767	-0.20688	0.66065	0.88218	FALSE
mmu-miR-494-3p	25.41415355	25.50312262	-0.0019785	0.99623	0.9977	FALSE
mmu-miR-495-3p	26.5494157	32.68006632	-0.26179	0.48755	0.79448	FALSE
mmu-miR-496a-3p	3.57354947	3.919010641	-0.10255	0.83089	0.94369	FALSE
mmu-miR-497a-3p	0.36784634	1.614999778	-0.25942	0.43385	NA	NA
mmu-miR-497a-5p	747.1735459	1211.78474	-0.61344	0.050823	0.23919	FALSE
mmu-miR-497b	25.96934713	26.32271638	-0.0014186	0.9968	0.9977	FALSE
mmu-miR-499-5p	15.44935685	31.89060986	-0.87066	0.017437	0.13336	FALSE
mmu-miR-500-3p	92.6930264	95.41657048	-0.036669	0.92918	0.97936	FALSE
mmu-miR-500-5p	3.737768502	3.847393281	-0.037822	0.93719	0.97939	FALSE
mmu-miR-501-3p	389.3566947	291.8979239	0.3763	0.17471	0.47287	FALSE
mmu-miR-501-5p	13.11035772	8.458389784	0.47138	0.24201	0.55969	FALSE
mmu-miR-503-3p	393.5833206	747.0680584	-0.86071	0.00035516	0.007243	TRUE
mmu-miR-503-5p	429.5757272	465.3973676	-0.097055	0.78635	0.91608	FALSE
mmu-miR-504-3p	0	0.411120609	-0.14881	0.48305	NA	NA
mmu-miR-504-5p	9.303852176	9.385254949	0.0049417	0.99119	0.9977	FALSE
mmu-miR-505-3p	11.65202105	13.4262693	-0.14853	0.71978	0.89532	FALSE
mmu-miR-505-5p	2.40598938	4.254113492	-0.41049	0.39128	0.71586	FALSE
mmu-miR-5098	0	0.322999956	-0.12987	0.51444	NA	NA
mmu-miR-5099	18.11207807	26.74869283	-0.31623	0.50519	0.79999	FALSE
mmu-miR-5100	0.379410442	0.549627612	-0.095115	0.7776	NA	NA
mmu-miR-5101	1.798338837	3.074989262	-0.31117	0.5137	0.80625	FALSE
mmu-miR-5103	0	0.960748221	-0.47285	0.17688	NA	NA
mmu-miR-5104	0.987060985	1.552510535	-0.20706	0.63629	NA	NA
mmu-miR-5104b-5p	0	0.637748265	-0.29695	0.3051	NA	NA
mmu-miR-5107-3p	1.809902938	3.490510269	-0.37198	0.42569	0.73459	FALSE
mmu-miR-5107-5p	5.751298748	6.759120601	-0.1608	0.7239	0.89532	FALSE
mmu-miR-5113	18.68264195	6.414889633	1.0962	0.010779	0.089562	FALSE
mmu-miR-511-3p	29.42706613	32.54650886	-0.12399	0.76166	0.90038	FALSE
mmu-miR-5114	38.67956056	42.59592166	-0.10879	0.73354	0.89619	FALSE
mmu-miR-511-5p	6.459147255	5.726755019	0.12212	0.78707	0.91608	FALSE
mmu-miR-5116	2.48157455	3.108872318	-0.1664	0.72918	0.89551	FALSE
mmu-miR-5120	0.975496884	0	0.43831	0.18579	NA	NA
mmu-miR-5121	3.900502945	8.000734075	-0.66853	0.14143	0.42875	FALSE
mmu-miR-5122	1.138231326	0.549627612	0.16312	0.65657	NA	NA
mmu-miR-5123	2.11372821	6.939762306	-1.0157	0.03139	0.18573	FALSE
mmu-miR-5125	0	2.33261705	-0.8979	0.036405	NA	NA
mmu-miR-5126	1.062646156	1.46824113	-0.097948	0.81722	NA	NA
mmu-miR-5128	1.418928394	1.145241174	0.13792	0.75441	NA	NA
mmu-miR-5129-3p	40.73908501	49.44426122	-0.24722	0.36367	0.69138	FALSE
mmu-miR-5129-5p	0.758820884	1.133138279	-0.093619	0.77588	NA	NA
mmu-miR-5130	0	0.411120609	-0.14881	0.48305	NA	NA
mmu-miR-5132-3p	0.683235714	0	0.33273	0.26187	NA	NA
mmu-miR-5132-5p	2.860984992	1.145241174	0.54679	0.24254	NA	NA
mmu-miR-5134-3p	0.36784634	1.002882923	-0.27111	0.46615	NA	NA
mmu-miR-532-3p	110.566071	88.18000682	0.2553	0.50399	0.79999	FALSE
mmu-miR-532-5p	7582.198039	5296.974321	0.48984	0.024099	0.1591	FALSE
mmu-miR-539-5p	1.051082054	1.27549653	-0.070209	0.87341	NA	NA
mmu-miR-540-3p	3.912067046	1.87551049	0.46089	0.338	0.66707	FALSE
mmu-miR-540-5p	0.671671612	2.940882657	-0.58731	0.18428	NA	NA
mmu-miR-541-3p	0	1.133138279	-0.32324	0.27362	NA	NA
mmu-miR-541-5p	277.6421299	452.6787614	-0.6188	0.050465	0.23917	FALSE
mmu-miR-542-3p	21735.73093	9188.094975	1.0774	0.00096237	0.016607	TRUE
mmu-miR-542-5p	41.9430842	96.88011633	-0.93455	0.019192	0.13889	FALSE
mmu-miR-543-3p	5.559235542	9.6705206	-0.54087	0.23459	0.55049	FALSE
mmu-miR-543-5p	0.36784634	0.322999956	0.01556	0.9549	NA	NA
mmu-miR-547-3p	2.18931338	1.682765891	0.076351	0.86691	NA	NA
mmu-miR-547-5p	0.735692681	0.822241218	-0.0084311	0.97868	NA	NA
mmu-miR-551b-3p	2.166185177	7.560130807	-1.0379	0.028682	0.17873	FALSE
mmu-miR-551b-5p	0	0.322999956	-0.12987	0.51444	NA	NA
mmu-miR-5615-3p	18.97341853	22.25694709	-0.161	0.66468	0.88405	FALSE
mmu-miR-5615-5p	19.79626048	23.17556061	-0.1585	0.67195	0.88592	FALSE
mmu-miR-5616-3p	0.36784634	0	0.1492	0.4729	NA	NA
mmu-miR-5617-5p	0.379410442	0	0.15186	0.46868	NA	NA
mmu-miR-5619-3p	0	0.453255312	-0.17887	0.43676	NA	NA
mmu-miR-5620-3p	1.126667224	0.226627656	0.32345	0.37639	NA	NA
mmu-miR-5620-5p	4.59530276	2.882244662	0.40408	0.39579	0.71603	FALSE
mmu-miR-5621-3p	0.987060985	1.459989483	-0.10477	0.80195	NA	NA
mmu-miR-5623-3p	0	0.226627656	-0.10304	0.56421	NA	NA
mmu-miR-5624-3p	10.4536476	3.377634676	0.91563	0.053783	0.24588	FALSE
mmu-miR-5624-5p	10.82149394	3.377634676	0.9962	0.033414	0.18949	FALSE
mmu-miR-5626-5p	0	0.322999956	-0.12987	0.51444	NA	NA
mmu-miR-5627-3p	0.303825272	0.322999956	0.0016114	0.99524	NA	NA
mmu-miR-5627-5p	0.683235714	0	0.33273	0.26187	NA	NA
mmu-miR-5709-3p	0.683235714	0	0.33273	0.26187	NA	NA
mmu-miR-5709-5p	31.51618155	25.42060615	0.29167	0.3344	0.66238	FALSE
mmu-miR-5710	0	0.226627656	-0.10304	0.56421	NA	NA
mmu-miR-574-3p	753.2699604	640.549822	0.20587	0.50355	0.79999	FALSE
mmu-miR-574-5p	273.1144585	236.7685807	0.19884	0.23046	0.55049	FALSE
mmu-miR-582-3p	2529.368757	2150.312086	0.22826	0.13271	0.42095	FALSE
mmu-miR-582-5p	220.826709	193.7481884	0.16107	0.60761	0.84502	FALSE
mmu-miR-592-5p	52.13224206	6.13402438	2.1805	3.18E-07	2.67E-05	TRUE
mmu-miR-598-3p	296.9655638	237.4336402	0.28202	0.39357	0.71586	FALSE
mmu-miR-598-5p	0.303825272	0	0.13282	0.50012	NA	NA
mmu-miR-615-3p	2.913441959	0.453255312	0.7241	0.10994	NA	NA
mmu-miR-6236	0.379410442	0	0.15186	0.46868	NA	NA
mmu-miR-6240	0	0.322999956	-0.12987	0.51444	NA	NA
mmu-miR-6399	0	0.822241218	-0.2422	0.35621	NA	NA
mmu-miR-6418-3p	0.379410442	0.637748265	-0.10971	0.74697	NA	NA
mmu-miR-6481	0	1.048868874	-0.40919	0.213	NA	NA
mmu-miR-6516-3p	2.557159721	2.244496397	0.087189	0.85563	0.95349	FALSE
mmu-miR-6516-5p	16.43318645	10.02740361	0.50725	0.22988	0.55049	FALSE
mmu-miR-652-3p	1428.984698	2367.255063	-0.64648	0.033505	0.18949	FALSE
mmu-miR-652-5p	43.82294657	30.33832115	0.43095	0.23073	0.55049	FALSE
mmu-miR-653-3p	0.671671612	0.322999956	0.15832	0.64212	NA	NA
mmu-miR-653-5p	1042.013391	260.9090239	1.5981	3.22E-05	0.0011399	TRUE
mmu-miR-6537-3p	1.786774735	1.187375877	0.20091	0.66425	NA	NA
mmu-miR-6538	1.809902938	2.794124009	-0.29032	0.5445	NA	NA
mmu-miR-6539	7.66139965	8.453989386	-0.086086	0.83809	0.94742	FALSE
mmu-miR-6540-3p	2.241770347	5.475372425	-0.66618	0.16603	0.46556	FALSE
mmu-miR-6540-5p	9.711106791	18.98888591	-0.7864	0.036301	0.19659	FALSE
mmu-miR-6541	0.379410442	0.822241218	-0.11182	0.71395	NA	NA
mmu-miR-654-3p	0.379410442	0	0.15186	0.46868	NA	NA
mmu-miR-6546-5p	0.683235714	1.510375832	-0.33088	0.4543	NA	NA
mmu-miR-664-3p	106.5407573	86.10988245	0.27054	0.35529	0.68317	FALSE
mmu-miR-664-5p	74.52921169	55.86487858	0.34668	0.34838	0.67763	FALSE
mmu-miR-665-3p	1.279322155	0	0.51925	0.14108	NA	NA
mmu-miR-666-5p	5.710405883	8.147492723	-0.35642	0.41998	0.73224	FALSE
mmu-miR-667-3p	0.379410442	0.960748221	-0.26011	0.50075	NA	NA
mmu-miR-667-5p	1.126667224	0.776255267	0.089608	0.8284	NA	NA
mmu-miR-668-3p	2.11372821	4.669634499	-0.62102	0.19568	0.50072	FALSE
mmu-miR-669a-3-3p	3.596677673	3.281262376	0.022053	0.96333	0.99131	FALSE
mmu-miR-669a-3p	330.8447032	260.6299558	0.33196	0.088038	0.33474	FALSE
mmu-miR-669a-5p	115.4389122	107.639553	0.093403	0.71936	0.89532	FALSE
mmu-miR-669b-3p	11.88349253	7.597865112	0.4944	0.24318	0.56048	FALSE
mmu-miR-669b-5p	13.67711539	11.65153151	0.15951	0.68209	0.88987	FALSE
mmu-miR-669c-3p	2.038143039	0	0.8722	0.03796	NA	NA
mmu-miR-669c-5p	156.6454667	143.6689752	0.11532	0.61472	0.84869	FALSE
mmu-miR-669d-3p	1.051082054	0.637748265	0.19153	0.64636	NA	NA
mmu-miR-669d-5p	10.45984816	11.97068021	-0.15634	0.72458	0.89532	FALSE
mmu-miR-669e-3p	2.102164108	0.549627612	0.58376	0.20001	NA	NA
mmu-miR-669e-5p	10.69280424	8.715049248	0.15708	0.73238	0.89619	FALSE
mmu-miR-669f-3p	18.17222019	16.88817338	0.052701	0.88538	0.96949	FALSE
mmu-miR-669f-5p	6.955035733	4.799889855	0.31866	0.48459	0.79198	FALSE
mmu-miR-669h-3p	0	0.226627656	-0.10304	0.56421	NA	NA
mmu-miR-669h-5p	1.658732597	1.099255223	0.18602	0.68354	NA	NA
mmu-miR-669l-3p	1.354907326	0.453255312	0.3292	0.42993	NA	NA
mmu-miR-669l-5p	9.226782415	10.05303502	-0.10339	0.818	0.93466	FALSE
mmu-miR-669m-3p	4.127258456	2.601379409	0.26311	0.58099	0.83848	FALSE
mmu-miR-669m-5p	1.786774735	2.156375744	-0.11661	0.80522	NA	NA
mmu-miR-669o-5p	16.70380401	18.41362689	-0.093737	0.81565	0.93355	FALSE
mmu-miR-669p-3p	2.77383572	2.785872362	0.0095331	0.98417	0.9977	FALSE
mmu-miR-671-3p	56.41881412	48.3329031	0.20454	0.4671	0.77428	FALSE
mmu-miR-6715-5p	0.303825272	0.322999956	0.0016114	0.99524	NA	NA
mmu-miR-671-5p	90.05918229	98.97961787	-0.11864	0.70524	0.89532	FALSE
mmu-miR-672-3p	5.355608234	5.260847663	0.073527	0.87702	0.96759	FALSE
mmu-miR-672-5p	351.4317635	328.3892128	0.090958	0.73987	0.89619	FALSE
mmu-miR-673-3p	0.379410442	2.105989395	-0.58591	0.17388	NA	NA
mmu-miR-673-5p	0.758820884	2.244496397	-0.48477	0.28097	NA	NA
mmu-miR-674-3p	1058.748407	1208.333418	-0.17651	0.48024	0.79022	FALSE
mmu-miR-674-5p	178.8752258	174.4399681	0.028166	0.92822	0.97936	FALSE
mmu-miR-676-3p	258.4489934	263.5617977	-0.023334	0.94018	0.97959	FALSE
mmu-miR-676-5p	185.7084927	146.1685891	0.32466	0.20929	0.52196	FALSE
mmu-miR-677-3p	0.303825272	0.411120609	-0.015565	0.95516	NA	NA
mmu-miR-677-5p	7.918968515	10.34600317	-0.27104	0.53222	0.82376	FALSE
mmu-miR-679-5p	4.508153488	6.914130896	-0.41601	0.35798	0.68639	FALSE
mmu-miR-682	0.303825272	0.226627656	0.02623	0.9201	NA	NA
mmu-miR-6896-5p	0.36784634	0.322999956	0.01556	0.9549	NA	NA
mmu-miR-6897-5p	1.051082054	0.226627656	0.36074	0.35132	NA	NA
mmu-miR-6898-5p	0	0.226627656	-0.10304	0.56421	NA	NA
mmu-miR-6899-3p	10.8045663	13.53089325	-0.24992	0.53269	0.82376	FALSE
mmu-miR-6899-5p	0.303825272	0	0.13282	0.50012	NA	NA
mmu-miR-690	12.31600751	15.59859919	-0.2366	0.56249	0.83278	FALSE
mmu-miR-6900-3p	0	0.960748221	-0.47285	0.17688	NA	NA
mmu-miR-6901-3p	0	1.048868874	-0.40919	0.213	NA	NA
mmu-miR-6901-5p	3.433943231	1.791241085	0.41781	0.37686	0.71195	FALSE
mmu-miR-6902-5p	0.735692681	0	0.24636	0.34398	NA	NA
mmu-miR-6903-3p	0.303825272	0.322999956	0.0016114	0.99524	NA	NA
mmu-miR-6905-5p	0	0.322999956	-0.12987	0.51444	NA	NA
mmu-miR-6906-3p	1.279322155	0.734120565	0.23073	0.57437	NA	NA
mmu-miR-6909-3p	0	0.322999956	-0.12987	0.51444	NA	NA
mmu-miR-6909-5p	0.303825272	0	0.13282	0.50012	NA	NA
mmu-miR-6911-3p	11.6443359	6.847241254	0.53478	0.23476	0.55049	FALSE
mmu-miR-6911-5p	0	0.226627656	-0.10304	0.56421	NA	NA
mmu-miR-6912-3p	0	0.453255312	-0.17887	0.43676	NA	NA
mmu-miR-6914-5p	0.379410442	0.226627656	0.0426	0.87395	NA	NA
mmu-miR-6915-3p	0.607650543	0	0.22452	0.36913	NA	NA
mmu-miR-6916-3p	0	0.322999956	-0.12987	0.51444	NA	NA
mmu-miR-6916-5p	1.051082054	0.776255267	0.080631	0.85087	NA	NA
mmu-miR-6917-3p	0.303825272	0.411120609	-0.015565	0.95516	NA	NA
mmu-miR-6917-5p	0	0.645999911	-0.21637	0.38699	NA	NA
mmu-miR-6919-5p	1.051082054	2.202361694	-0.30308	0.49991	NA	NA
mmu-miR-6920-5p	0.36784634	0.226627656	0.0403	0.88026	NA	NA
mmu-miR-6922-3p	0.747256782	0	0.34416	0.25247	NA	NA
mmu-miR-6922-5p	0.379410442	0.968999867	-0.15756	0.61592	NA	NA
mmu-miR-6925-5p	0.671671612	0.637748265	0.030686	0.93621	NA	NA
mmu-miR-6926-5p	0	0.453255312	-0.17887	0.43676	NA	NA
mmu-miR-6928-5p	0.379410442	0	0.15186	0.46868	NA	NA
mmu-miR-6929-3p	0.303825272	0	0.13282	0.50012	NA	NA
mmu-miR-6932-3p	0	1.048868874	-0.40919	0.213	NA	NA
mmu-miR-6932-5p	3.57354947	2.420737704	0.29354	0.54065	0.82376	FALSE
mmu-miR-6933-5p	4.252069213	3.935513934	0.046407	0.92277	0.97936	FALSE
mmu-miR-693-3p	5.202953303	2.613482304	0.53432	0.26656	0.5814	FALSE
mmu-miR-6934-5p	0.303825272	0.776255267	-0.20968	0.5564	NA	NA
mmu-miR-6935-3p	0	0.411120609	-0.14881	0.48305	NA	NA
mmu-miR-6936-3p	0	0.226627656	-0.10304	0.56421	NA	NA
mmu-miR-6937-3p	0	0.226627656	-0.10304	0.56421	NA	NA
mmu-miR-6937-5p	0.671671612	0	0.33067	0.2636	NA	NA
mmu-miR-6938-3p	1.290886257	0.637748265	0.26132	0.52496	NA	NA
mmu-miR-6938-5p	0	0.226627656	-0.10304	0.56421	NA	NA
mmu-miR-694	2.417553481	3.469606578	-0.19651	0.68172	0.88987	FALSE
mmu-miR-6940-3p	2.709814651	1.833375788	0.27377	0.5685	NA	NA
mmu-miR-6942-5p	0.747256782	0	0.34416	0.25247	NA	NA
mmu-miR-6943-3p	0	0.226627656	-0.10304	0.56421	NA	NA
mmu-miR-6943-5p	0	0.226627656	-0.10304	0.56421	NA	NA
mmu-miR-6944-3p	0.683235714	1.002882923	-0.15642	0.70143	NA	NA
mmu-miR-6945-3p	1.366471427	2.466723655	-0.15176	0.69357	NA	NA
mmu-miR-6945-5p	0.36784634	0	0.1492	0.4729	NA	NA
mmu-miR-6946-3p	4.736393589	1.187375877	0.97323	0.043039	0.22164	FALSE
mmu-miR-6946-5p	0.735692681	0.226627656	0.15494	0.60593	NA	NA
mmu-miR-6947-5p	0	0.226627656	-0.10304	0.56421	NA	NA
mmu-miR-6948-3p	1.051082054	1.414003532	-0.164	0.71876	NA	NA
mmu-miR-6948-5p	6.633445799	7.816241121	-0.15372	0.72413	0.89532	FALSE
mmu-miR-6950-3p	0	0.411120609	-0.14881	0.48305	NA	NA
mmu-miR-6950-5p	0.36784634	0	0.1492	0.4729	NA	NA
mmu-miR-6952-3p	5.736503266	5.936879383	-0.0087048	0.98548	0.9977	FALSE
mmu-miR-6952-5p	0.758820884	0.322999956	0.12947	0.6695	NA	NA
mmu-miR-6953-3p	1.722753666	0.549627612	0.45995	0.3008	NA	NA
mmu-miR-6954-3p	0	0.226627656	-0.10304	0.56421	NA	NA
mmu-miR-6955-3p	0.303825272	0.549627612	-0.11195	0.73699	NA	NA
mmu-miR-6955-5p	1.039517952	2.655617006	-0.47909	0.30632	NA	NA
mmu-miR-6957-3p	1.343343224	1.648882835	-0.10839	0.80927	NA	NA
mmu-miR-6958-3p	1.115103123	0.226627656	0.322	0.3783	NA	NA
mmu-miR-6959-5p	0.36784634	0.226627656	0.0403	0.88026	NA	NA
mmu-miR-696	0	0.411120609	-0.14881	0.48305	NA	NA
mmu-miR-6960-5p	0.671671612	1.283748176	-0.23164	0.58981	NA	NA
mmu-miR-6961-5p	1.126667224	0	0.45716	0.17437	NA	NA
mmu-miR-6962-3p	0.36784634	0	0.1492	0.4729	NA	NA
mmu-miR-6962-5p	1.051082054	0	0.53239	0.13682	NA	NA
mmu-miR-6963-3p	0	0.322999956	-0.12987	0.51444	NA	NA
mmu-miR-6963-5p	0.36784634	0	0.1492	0.4729	NA	NA
mmu-miR-6964-3p	0.747256782	0.549627612	0.059653	0.87626	NA	NA
mmu-miR-6964-5p	0.975496884	0.226627656	0.30183	0.40507	NA	NA
mmu-miR-6966-3p	1.039517952	2.290482348	-0.27763	0.51831	NA	NA
mmu-miR-6966-5p	0.671671612	0.822241218	-0.016249	0.96387	NA	NA
mmu-miR-6967-3p	0.683235714	0.864375921	-0.077469	0.84617	NA	NA
mmu-miR-6967-5p	0.379410442	0.411120609	0.00058677	0.99834	NA	NA
mmu-miR-6968-3p	1.82146704	1.099255223	0.17861	0.67972	NA	NA
mmu-miR-6970-3p	0.683235714	0	0.33273	0.26187	NA	NA
mmu-miR-6970-5p	0.379410442	0.322999956	0.01784	0.94846	NA	NA
mmu-miR-6971-3p	0.36784634	0.226627656	0.0403	0.88026	NA	NA
mmu-miR-6972-3p	0.379410442	0.322999956	0.01784	0.94846	NA	NA
mmu-miR-6973a-3p	0.36784634	0.226627656	0.0403	0.88026	NA	NA
mmu-miR-6974-5p	0	0.322999956	-0.12987	0.51444	NA	NA
mmu-miR-6976-5p	0.379410442	0.411120609	0.00058677	0.99834	NA	NA
mmu-miR-6977-3p	0.303825272	0.226627656	0.02623	0.9201	NA	NA
mmu-miR-6977-5p	0	0.322999956	-0.12987	0.51444	NA	NA
mmu-miR-6978-3p	4.421004216	1.05712052	0.92443	0.053462	0.24588	FALSE
mmu-miR-6979-3p	0.671671612	0.322999956	0.15832	0.64212	NA	NA
mmu-miR-6980-3p	0.683235714	0	0.33273	0.26187	NA	NA
mmu-miR-6981-5p	0	0.637748265	-0.29695	0.3051	NA	NA
mmu-miR-6984-3p	0.303825272	0.322999956	0.0016114	0.99524	NA	NA
mmu-miR-6984-5p	0	1.145241174	-0.42103	0.20458	NA	NA
mmu-miR-6985-3p	0.671671612	1.598496486	-0.34173	0.43962	NA	NA
mmu-miR-6986-5p	0.36784634	1.229510579	-0.33446	0.38069	NA	NA
mmu-miR-6988-3p	6.621881698	6.322368582	0.063872	0.88594	0.96949	FALSE
mmu-miR-6989-3p	3.317465195	2.383003399	0.24697	0.60771	0.84502	FALSE
mmu-miR-6989-5p	0.36784634	0	0.1492	0.4729	NA	NA
mmu-miR-6990-5p	0.607650543	0	0.22452	0.36913	NA	NA
mmu-miR-6991-5p	0	0.322999956	-0.12987	0.51444	NA	NA
mmu-miR-6993-5p	0	0.322999956	-0.12987	0.51444	NA	NA
mmu-miR-6994-3p	5.623256611	5.860861624	-0.011181	0.98036	0.9977	FALSE
mmu-miR-6995-3p	1.062646156	0.226627656	0.31458	0.38815	NA	NA
mmu-miR-6996-3p	2.634229481	1.414003532	0.37347	0.43239	NA	NA
mmu-miR-6996-5p	0.379410442	0	0.15186	0.46868	NA	NA
mmu-miR-6997-3p	0	0.453255312	-0.17887	0.43676	NA	NA
mmu-miR-6997-5p	1.126667224	0.864375921	0.074664	0.85675	NA	NA
mmu-miR-6998-5p	0.758820884	0	0.24989	0.34008	NA	NA
mmu-miR-6999-3p	0.379410442	0	0.15186	0.46868	NA	NA
mmu-miR-7001-3p	0	0.322999956	-0.12987	0.51444	NA	NA
mmu-miR-7002-5p	0.36784634	0.322999956	0.01556	0.9549	NA	NA
mmu-miR-7003-5p	0.36784634	0	0.1492	0.4729	NA	NA
mmu-miR-700-3p	29.66390116	28.29899957	0.061084	0.84341	0.94742	FALSE
mmu-miR-700-5p	46.32939611	53.75546355	-0.20936	0.46378	0.77428	FALSE
mmu-miR-7007-3p	0	0.453255312	-0.17887	0.43676	NA	NA
mmu-miR-7007-5p	0	0.411120609	-0.14881	0.48305	NA	NA
mmu-miR-7008-3p	1.039517952	2.689500062	-0.5006	0.28384	NA	NA
mmu-miR-7008-5p	0	0.226627656	-0.10304	0.56421	NA	NA
mmu-miR-7010-3p	0.36784634	0.411120609	-0.0016847	0.99522	NA	NA
mmu-miR-7010-5p	11.07073009	6.993450753	0.40765	0.39262	0.71586	FALSE
mmu-miR-7011-5p	0	0.322999956	-0.12987	0.51444	NA	NA
mmu-miR-7012-5p	3.141682061	0.864375921	0.71597	0.13068	NA	NA
mmu-miR-7013-3p	0.303825272	0.226627656	0.02623	0.9201	NA	NA
mmu-miR-7013-5p	0.975496884	0.637748265	0.15842	0.69286	NA	NA
mmu-miR-701-3p	1.039517952	0.960748221	0.044565	0.91734	NA	NA
mmu-miR-7014-5p	0	0.226627656	-0.10304	0.56421	NA	NA
mmu-miR-7015-3p	10.33180603	7.006102798	0.42837	0.34091	0.66922	FALSE
mmu-miR-7015-5p	0.379410442	0.453255312	-0.046722	0.8725	NA	NA
mmu-miR-701-5p	3.176374366	5.059851417	-0.25453	0.58951	0.83977	FALSE
mmu-miR-7016-5p	0	0.322999956	-0.12987	0.51444	NA	NA
mmu-miR-7019-3p	0.975496884	0.822241218	0.082758	0.82483	NA	NA
mmu-miR-7021-3p	0.303825272	0	0.13282	0.50012	NA	NA
mmu-miR-7021-5p	8.863652045	8.626379445	0.013059	0.97531	0.99755	FALSE
mmu-miR-7022-3p	0.379410442	0	0.15186	0.46868	NA	NA
mmu-miR-7022-5p	0.379410442	0.322999956	0.01784	0.94846	NA	NA
mmu-miR-702-3p	1.658732597	0.960748221	0.29574	0.51696	NA	NA
mmu-miR-7024-3p	0.36784634	0	0.1492	0.4729	NA	NA
mmu-miR-7025-3p	3.241880024	4.007131295	-0.1383	0.77361	0.90862	FALSE
mmu-miR-702-5p	0.671671612	0.549627612	0.045615	0.90485	NA	NA
mmu-miR-7026-3p	1.039517952	0.872627567	0.052781	0.89831	NA	NA
mmu-miR-7026-5p	0.36784634	0.322999956	0.01556	0.9549	NA	NA
mmu-miR-7027-5p	0.735692681	0	0.24636	0.34398	NA	NA
mmu-miR-7028-5p	0	0.226627656	-0.10304	0.56421	NA	NA
mmu-miR-7029-3p	0	1.233361827	-0.30723	0.28823	NA	NA
mmu-miR-7030-3p	0.747256782	0.411120609	0.15344	0.65779	NA	NA
mmu-miR-7030-5p	0	0.226627656	-0.10304	0.56421	NA	NA
mmu-miR-7031-3p	0.36784634	0	0.1492	0.4729	NA	NA
mmu-miR-7031-5p	0.36784634	0.776255267	-0.19406	0.58821	NA	NA
mmu-miR-7032-3p	0.735692681	0.453255312	0.063259	0.83891	NA	NA
mmu-miR-7033-5p	0.379410442	0.549627612	-0.095115	0.7776	NA	NA
mmu-miR-7035-3p	0.303825272	0	0.13282	0.50012	NA	NA
mmu-miR-7036a-3p	0.36784634	0.226627656	0.0403	0.88026	NA	NA
mmu-miR-7036b-5p	2.709814651	1.929748088	0.24091	0.61434	0.84869	FALSE
mmu-miR-7037-5p	0	0.322999956	-0.12987	0.51444	NA	NA
mmu-miR-7038-3p	0	0.411120609	-0.14881	0.48305	NA	NA
mmu-miR-7038-5p	0.607650543	0.411120609	0.085286	0.77677	NA	NA
mmu-miR-704	5.664149476	5.768340572	0.020042	0.96669	0.99174	FALSE
mmu-miR-7040-5p	0	0.411120609	-0.14881	0.48305	NA	NA
mmu-miR-7041-5p	0.303825272	0.645999911	-0.10264	0.72968	NA	NA
mmu-miR-7042-5p	0.379410442	0.411120609	0.00058677	0.99834	NA	NA
mmu-miR-7043-3p	181.4691596	156.0252934	0.18527	0.60316	0.84393	FALSE
mmu-miR-7043-5p	0.607650543	1.737003488	-0.39931	0.36224	NA	NA
mmu-miR-7044-3p	1.103539021	0.864375921	0.058951	0.87601	NA	NA
mmu-miR-7046-3p	0.379410442	0	0.15186	0.46868	NA	NA
mmu-miR-7046-5p	0	0.322999956	-0.12987	0.51444	NA	NA
mmu-miR-7048-3p	0.379410442	0.226627656	0.0426	0.87395	NA	NA
mmu-miR-7048-5p	0.379410442	0	0.15186	0.46868	NA	NA
mmu-miR-7049-5p	0.379410442	1.233361827	-0.18801	0.55527	NA	NA
mmu-miR-7050-5p	0	0.734120565	-0.31497	0.28819	NA	NA
mmu-miR-7052-3p	0	0.411120609	-0.14881	0.48305	NA	NA
mmu-miR-7052-5p	0.379410442	0	0.15186	0.46868	NA	NA
mmu-miR-7053-3p	0.747256782	0	0.34416	0.25247	NA	NA
mmu-miR-7054-3p	0.379410442	0.549627612	-0.095115	0.7776	NA	NA
mmu-miR-7054-5p	0.747256782	0.734120565	0.021504	0.95559	NA	NA
mmu-miR-7057-3p	2.318840108	1.422255179	0.23022	0.61282	NA	NA
mmu-miR-7057-5p	0.379410442	0	0.15186	0.46868	NA	NA
mmu-miR-7058-5p	0.379410442	0.453255312	-0.046722	0.8725	NA	NA
mmu-miR-7059-3p	0.303825272	0	0.13282	0.50012	NA	NA
mmu-miR-7059-5p	5.897753119	1.598496486	0.97195	0.043142	0.22164	FALSE
mmu-miR-7061-3p	0	0.637748265	-0.29695	0.3051	NA	NA
mmu-miR-7061-5p	2.166185177	2.383003399	-0.083111	0.86221	NA	NA
mmu-miR-7062-5p	0	0.645999911	-0.21637	0.38699	NA	NA
mmu-miR-7063-3p	0.303825272	0	0.13282	0.50012	NA	NA
mmu-miR-7063-5p	0.671671612	0.645999911	0.016166	0.96381	NA	NA
mmu-miR-7065-3p	0.36784634	0.226627656	0.0403	0.88026	NA	NA
mmu-miR-7068-3p	2.645793583	1.325882879	0.3677	0.43557	NA	NA
mmu-miR-7069-5p	0.747256782	0	0.34416	0.25247	NA	NA
mmu-miR-7072-5p	0.36784634	0.226627656	0.0403	0.88026	NA	NA
mmu-miR-7073-5p	8.981614671	3.666751576	0.84733	0.063413	0.26673	FALSE
mmu-miR-7074-3p	0.303825272	0.226627656	0.02623	0.9201	NA	NA
mmu-miR-7075-3p	1.062646156	0.322999956	0.28244	0.44049	NA	NA
mmu-miR-7075-5p	0.36784634	0	0.1492	0.4729	NA	NA
mmu-miR-7077-3p	0	0.322999956	-0.12987	0.51444	NA	NA
mmu-miR-7078-5p	0.379410442	0	0.15186	0.46868	NA	NA
mmu-miR-7079-3p	0.379410442	1.510375832	-0.47785	0.25726	NA	NA
mmu-miR-7081-3p	0.303825272	0	0.13282	0.50012	NA	NA
mmu-miR-7083-5p	24.37916212	21.59356741	0.1553	0.69768	0.89532	FALSE
mmu-miR-708-3p	239.6458209	354.8278922	-0.469	0.19425	0.49898	FALSE
mmu-miR-7084-5p	2.721378753	2.425138102	0.044532	0.92579	0.97936	FALSE
mmu-miR-708-5p	37.30152503	56.77643704	-0.50664	0.1756	0.47287	FALSE
mmu-miR-7086-3p	0	0.549627612	-0.28083	0.32069	NA	NA
mmu-miR-7086-5p	0	0.322999956	-0.12987	0.51444	NA	NA
mmu-miR-7089-3p	0.379410442	0	0.15186	0.46868	NA	NA
mmu-miR-709	0	0.411120609	-0.14881	0.48305	NA	NA
mmu-miR-7090-3p	2.177749279	2.097737748	0.044347	0.9239	NA	NA
mmu-miR-7090-5p	0.36784634	0	0.1492	0.4729	NA	NA
mmu-miR-7091-3p	1.115103123	1.510375832	-0.15976	0.72305	NA	NA
mmu-miR-7091-5p	4.204328216	3.020751664	0.27292	0.56488	0.83278	FALSE
mmu-miR-7092-3p	0.36784634	0.322999956	0.01556	0.9549	NA	NA
mmu-miR-7092-5p	4.040109184	4.392620494	-0.076904	0.87183	0.96503	FALSE
mmu-miR-7093-3p	0.303825272	0.637748265	-0.12674	0.70685	NA	NA
mmu-miR-7094-3p	0	0.645999911	-0.21637	0.38699	NA	NA
mmu-miR-7094b-2-5p	0.379410442	0.734120565	-0.12972	0.70537	NA	NA
mmu-miR-7115-5p	1.786774735	1.233361827	0.17513	0.67834	NA	NA
mmu-miR-7118-3p	2.166185177	0.968999867	0.3319	0.44859	NA	NA
mmu-miR-712-5p	0	0.322999956	-0.12987	0.51444	NA	NA
mmu-miR-719	0	0.734120565	-0.31497	0.28819	NA	NA
mmu-miR-7211-5p	0	0.226627656	-0.10304	0.56421	NA	NA
mmu-miR-7213-3p	0	0.226627656	-0.10304	0.56421	NA	NA
mmu-miR-7213-5p	5.354123644	5.349517467	-0.038433	0.93454	0.97936	FALSE
mmu-miR-7219-3p	4.332370354	6.972768891	-0.38383	0.42409	0.73459	FALSE
mmu-miR-7224-3p	2.557159721	0.776255267	0.53425	0.24665	NA	NA
mmu-miR-7226-3p	14.34258645	14.41089599	-0.0063173	0.98898	0.9977	FALSE
mmu-miR-7226-5p	0.379410442	0	0.15186	0.46868	NA	NA
mmu-miR-7227-3p	2.417553481	0.734120565	0.61485	0.17996	NA	NA
mmu-miR-7228-5p	0	0.411120609	-0.14881	0.48305	NA	NA
mmu-miR-7235-3p	0.379410442	1.27549653	-0.31817	0.40609	NA	NA
mmu-miR-7236-3p	1.798338837	2.114241041	-0.062854	0.89149	NA	NA
mmu-miR-7237-3p	1.062646156	0.864375921	0.063465	0.87804	NA	NA
mmu-miR-7240-5p	0	0.411120609	-0.14881	0.48305	NA	NA
mmu-miR-7243-3p	0	0.322999956	-0.12987	0.51444	NA	NA
mmu-miR-7243-5p	0	0.322999956	-0.12987	0.51444	NA	NA
mmu-miR-741-3p	4.053157876	2.378603001	0.36139	0.44362	0.75204	FALSE
mmu-miR-743a-3p	0.379410442	1.644482437	-0.24426	0.45647	NA	NA
mmu-miR-743b-3p	0.379410442	1.05712052	-0.23574	0.5173	NA	NA
mmu-miR-743b-5p	0	0.411120609	-0.14881	0.48305	NA	NA
mmu-miR-744-3p	18.22467716	16.23777307	0.11687	0.75577	0.89985	FALSE
mmu-miR-744-5p	1225.146265	1013.82654	0.25487	0.30145	0.62872	FALSE
mmu-miR-758-3p	0	0.637748265	-0.29695	0.3051	NA	NA
mmu-miR-760-3p	2.266383141	1.229510579	0.27287	0.55198	NA	NA
mmu-miR-764-5p	3.550421266	4.384368848	-0.13328	0.78071	0.91377	FALSE
mmu-miR-7646-5p	6.610317596	2.105989395	1.01	0.033253	0.18949	FALSE
mmu-miR-7647-5p	0.735692681	0	0.24636	0.34398	NA	NA
mmu-miR-7649-3p	2.545595619	2.374751753	0.024866	0.95874	0.98822	FALSE
mmu-miR-7649-5p	25.7342589	10.93281594	0.83429	0.067869	0.27851	FALSE
mmu-miR-7651-5p	0.379410442	0.637748265	-0.10971	0.74697	NA	NA
mmu-miR-7652-3p	0.303825272	0	0.13282	0.50012	NA	NA
mmu-miR-7653-5p	1.354907326	0.226627656	0.48305	0.23575	NA	NA
mmu-miR-7654-5p	0.36784634	0	0.1492	0.4729	NA	NA
mmu-miR-7655-3p	0.303825272	1.283748176	-0.39311	0.33049	NA	NA
mmu-miR-7655-5p	1.506077666	0.872627567	0.17774	0.67164	NA	NA
mmu-miR-7656-3p	1.366471427	2.148124097	-0.24543	0.6019	NA	NA
mmu-miR-7656-5p	1.647168496	1.187375877	0.17033	0.7088	NA	NA
mmu-miR-7657-3p	0.36784634	0	0.1492	0.4729	NA	NA
mmu-miR-7657-5p	0.747256782	0	0.34416	0.25247	NA	NA
mmu-miR-7658-3p	0	0.226627656	-0.10304	0.56421	NA	NA
mmu-miR-7659-5p	0	0.549627612	-0.28083	0.32069	NA	NA
mmu-miR-7661-3p	0.303825272	0.453255312	-0.063566	0.82462	NA	NA
mmu-miR-7661-5p	0.735692681	0.322999956	0.12595	0.67717	NA	NA
mmu-miR-7664-3p	0.671671612	0.322999956	0.15832	0.64212	NA	NA
mmu-miR-7664-5p	0	0.226627656	-0.10304	0.56421	NA	NA
mmu-miR-7666-3p	0.379410442	0	0.15186	0.46868	NA	NA
mmu-miR-7667-3p	3.532656604	0.453255312	0.94263	0.045023	NA	NA
mmu-miR-7667-5p	0.36784634	0.226627656	0.0403	0.88026	NA	NA
mmu-miR-7668-5p	0.303825272	0.960748221	-0.27634	0.4722	NA	NA
mmu-miR-7669-3p	0.303825272	0.226627656	0.02623	0.9201	NA	NA
mmu-miR-7669-5p	2.015014836	2.831858313	-0.14709	0.75318	0.89985	FALSE
mmu-miR-7670-3p	3.989136807	2.136021202	0.33389	0.48266	0.79198	FALSE
mmu-miR-7670-5p	0	0.411120609	-0.14881	0.48305	NA	NA
mmu-miR-7671-3p	0.379410442	0	0.15186	0.46868	NA	NA
mmu-miR-7671-5p	0	0.226627656	-0.10304	0.56421	NA	NA
mmu-miR-7672-3p	0.303825272	0.645999911	-0.10264	0.72968	NA	NA
mmu-miR-7673-3p	0	0.734120565	-0.31497	0.28819	NA	NA
mmu-miR-7673-5p	11.66061597	6.213344238	0.64294	0.15808	0.45442	FALSE
mmu-miR-7674-5p	0.36784634	0.411120609	-0.0016847	0.99522	NA	NA
mmu-miR-7675-3p	0.379410442	0.549627612	-0.095115	0.7776	NA	NA
mmu-miR-7675-5p	0	0.549627612	-0.28083	0.32069	NA	NA
mmu-miR-7676-3p	19.99517182	6.875847442	1.1802	0.0054843	0.054466	FALSE
mmu-miR-7676-5p	0.36784634	0	0.1492	0.4729	NA	NA
mmu-miR-7677-3p	0.607650543	1.05712052	-0.11633	0.75461	NA	NA
mmu-miR-7678-3p	0	0.411120609	-0.14881	0.48305	NA	NA
mmu-miR-7679-3p	0.303825272	0	0.13282	0.50012	NA	NA
mmu-miR-7680-3p	0.36784634	2.156375744	-0.64527	0.14035	NA	NA
mmu-miR-7682-3p	0.36784634	0	0.1492	0.4729	NA	NA
mmu-miR-7683-5p	0.303825272	2.294882746	-0.59605	0.15368	NA	NA
mmu-miR-7685-5p	0	0.322999956	-0.12987	0.51444	NA	NA
mmu-miR-7687-3p	0	0.226627656	-0.10304	0.56421	NA	NA
mmu-miR-7687-5p	0	0.322999956	-0.12987	0.51444	NA	NA
mmu-miR-7688-5p	11.46855276	23.88845016	-0.81222	0.039506	0.21101	FALSE
mmu-miR-7689-3p	0.379410442	3.519992927	-1.0142	0.030129	NA	NA
mmu-miR-770-3p	0.379410442	1.145241174	-0.24654	0.49941	NA	NA
mmu-miR-7a-1-3p	214.9224931	210.8394816	0.023053	0.91605	0.97867	FALSE
mmu-miR-7a-5p	36018.25222	24052.03121	0.53835	0.034666	0.19442	FALSE
mmu-miR-7b-5p	276.3074255	187.4747184	0.49515	0.10047	0.36681	FALSE
mmu-miR-802-5p	0	0.226627656	-0.10304	0.56421	NA	NA
mmu-miR-8090	0.303825272	0.322999956	0.0016114	0.99524	NA	NA
mmu-miR-8091	0	0.322999956	-0.12987	0.51444	NA	NA
mmu-miR-8094	28.52973823	10.92071304	1.0296	0.016064	0.12426	FALSE
mmu-miR-8096	0.379410442	0.872627567	-0.20814	0.56407	NA	NA
mmu-miR-8097	6.13219378	2.33261705	0.80434	0.092659	0.34753	FALSE
mmu-miR-8100	0.36784634	0.411120609	-0.0016847	0.99522	NA	NA
mmu-miR-8101	0	0.411120609	-0.14881	0.48305	NA	NA
mmu-miR-8103	7.555001126	1.325882879	1.114	0.020567	0.14124	FALSE
mmu-miR-8105	0.671671612	0.645999911	0.016166	0.96381	NA	NA
mmu-miR-8106	1.658732597	0.411120609	0.53203	0.2073	NA	NA
mmu-miR-8107	1.115103123	0.322999956	0.28975	0.42985	NA	NA
mmu-miR-8108	0	0.411120609	-0.14881	0.48305	NA	NA
mmu-miR-8111	3.077660992	2.559244706	0.17137	0.72144	0.89532	FALSE
mmu-miR-8112	20.75696189	20.3359998	0.040759	0.91248	0.97786	FALSE
mmu-miR-8114	7.802490479	13.64079406	-0.6045	0.1561	0.45442	FALSE
mmu-miR-8116	0	0.411120609	-0.14881	0.48305	NA	NA
mmu-miR-8118	1.798338837	2.697751709	-0.28955	0.54649	NA	NA
mmu-miR-8120	14.51152145	13.55895028	0.11027	0.79255	0.91658	FALSE
mmu-miR-871-3p	3.06609689	2.508858357	0.1544	0.74271	0.89619	FALSE
mmu-miR-872-3p	71.2996665	125.4967083	-0.74139	0.0063825	0.062253	FALSE
mmu-miR-872-5p	2600.280348	3445.800745	-0.38685	0.060606	0.26146	FALSE
mmu-miR-873a-5p	0	0.549627612	-0.28083	0.32069	NA	NA
mmu-miR-874-3p	29.20289443	27.0496836	0.073585	0.84349	0.94742	FALSE
mmu-miR-874-5p	0.747256782	1.502124186	-0.26841	0.52637	NA	NA
mmu-miR-875-5p	0.379410442	0	0.15186	0.46868	NA	NA
mmu-miR-877-3p	4.672372521	9.2384963	-0.65105	0.14086	0.42875	FALSE
mmu-miR-877-5p	98.81198204	57.91530305	0.67922	0.024303	0.1591	FALSE
mmu-miR-878-3p	0	0.226627656	-0.10304	0.56421	NA	NA
mmu-miR-878-5p	0.36784634	0.549627612	-0.097406	0.77206	NA	NA
mmu-miR-879-3p	0.303825272	0.776255267	-0.20968	0.5564	NA	NA
mmu-miR-879-5p	11.48631742	17.64704889	-0.51919	0.18065	0.47864	FALSE
mmu-miR-880-3p	0.303825272	0.411120609	-0.015565	0.95516	NA	NA
mmu-miR-881-3p	39.24179172	56.8502654	-0.32402	NA	NA	NA
mmu-miR-883a-3p	0.36784634	0.411120609	-0.0016847	0.99522	NA	NA
mmu-miR-92a-1-5p	12.11709617	6.59113094	0.65877	0.10995	0.38149	FALSE
mmu-miR-92a-2-5p	0.379410442	0	0.15186	0.46868	NA	NA
mmu-miR-92a-3p	6806.296578	5110.121724	0.38277	0.12907	0.4156	FALSE
mmu-miR-92b-3p	998.271826	753.8552811	0.36935	0.17157	0.47128	FALSE
mmu-miR-92b-5p	67.23752834	63.08120403	0.076441	0.75677	0.89985	FALSE
mmu-miR-93-3p	31.95961306	27.27388563	0.15395	0.69908	0.89532	FALSE
mmu-miR-935	1.430492496	0.776255267	0.21639	0.62397	NA	NA
mmu-miR-93-5p	4008.040041	3526.554203	0.16815	0.53846	0.82376	FALSE
mmu-miR-9-3p	4.700216694	5.848758729	-0.22853	0.62314	0.85066	FALSE
mmu-miR-9-5p	219.8959839	192.7376715	0.17618	0.50142	0.79999	FALSE
mmu-miR-96-3p	1.039517952	0	0.44678	0.18059	NA	NA
mmu-miR-96-5p	1762.660771	2985.931071	-0.68839	0.014466	0.1159	FALSE
mmu-miR-9769-3p	3.987652217	1.909393547	0.37605	0.4281	0.73685	FALSE
mmu-miR-9769-5p	0.379410442	0	0.15186	0.46868	NA	NA
mmu-miR-98-3p	18.40194488	42.48974856	-0.99538	0.0055033	0.054466	FALSE
mmu-miR-98-5p	1843.813	1843.834783	-0.00053697	0.9977	0.9977	FALSE
mmu-miR-99a-3p	13.6293744	27.78732809	-0.78245	0.06058	0.26146	FALSE
mmu-miR-99a-5p	166056.5462	215116.7712	-0.33195	0.27227	0.58542	FALSE
mmu-miR-99b-3p	1098.694699	989.9273465	0.13798	0.61708	0.84869	FALSE
mmu-miR-99b-5p	53142.63801	45120.51267	0.2224	0.32283	0.64855	FALSE
mmu-miR-9b-3p	218.4770555	190.8079234	0.18131	0.48484	0.79198	FALSE
mmu-miR-9b-5p	0.747256782	2.017868741	-0.43227	0.3353	NA	NA
novel_131	115.2635807	80.28953333	0.42416	0.27332	0.58582	FALSE
novel_162	0	0.411120609	-0.14881	0.48305	NA	NA
novel_173	16.33234092	4.723872096	1.1797	0.009429	0.084459	FALSE
novel_201	0	0.822241218	-0.2422	0.35621	NA	NA
novel_208	1.711189564	0.411120609	0.44843	0.26217	NA	NA
novel_235	0.911475815	0.322999956	0.17903	0.56911	NA	NA
novel_238	0	0.872627567	-0.38711	0.22897	NA	NA
novel_240	0.758820884	0.549627612	0.055987	0.87521	NA	NA
novel_248	0.303825272	0.645999911	-0.10264	0.72968	NA	NA
novel_258	1.711189564	3.477858224	-0.38892	0.41326	0.72429	FALSE
novel_279	0.607650543	3.973248239	-0.96014	0.043177	NA	NA
novel_286	0	0.411120609	-0.14881	0.48305	NA	NA
novel_296	2.99051172	0.322999956	0.73131	0.088813	NA	NA
novel_297	6.873250002	5.353368715	0.26437	0.55967	0.83278	FALSE
novel_299	0	1.27549653	-0.49612	0.16014	NA	NA
novel_304	3.228831333	1.644482437	0.35359	0.43348	0.74064	FALSE
novel_326	0	0.822241218	-0.2422	0.35621	NA	NA
novel_334	2.177749279	4.665234101	-0.55112	0.2515	0.57182	FALSE
novel_337	1.809902938	1.145241174	0.24548	0.58239	NA	NA
novel_357	32.88736895	28.82069368	0.1519	0.71448	0.89532	FALSE
novel_358	0.379410442	0.549627612	-0.095115	0.7776	NA	NA
novel_380	0.36784634	0	0.1492	0.4729	NA	NA
novel_381	4.823542861	4.610996504	0.055589	0.90465	0.97786	FALSE
novel_414	0	0.322999956	-0.12987	0.51444	NA	NA
novel_425	9.185241979	11.46703855	-0.26431	0.54101	0.82376	FALSE
novel_433	0	0.226627656	-0.10304	0.56421	NA	NA
novel_434	1.051082054	0.322999956	0.33308	0.39241	NA	NA
novel_441	0.303825272	0	0.13282	0.50012	NA	NA
novel_442	0	1.002882923	-0.44316	0.19058	NA	NA
novel_450	1.430492496	1.099255223	0.088978	0.84348	NA	NA
novel_459	0	2.017868741	-0.78366	0.057615	NA	NA
novel_461	0.303825272	0	0.13282	0.50012	NA	NA
novel_464	15.76474622	10.29033995	0.37112	0.4336	0.74064	FALSE
novel_478	1.482949463	0.734120565	0.25522	0.53413	NA	NA
