# Supplementary material for: Whole transcriptome analysis of the differential RNA profiles and associated competing endogenous RNA networks in LPS-induced acute lung injury (ALI)
Source: PLoS One. 2021 May 7;16(5):e0251359. doi: 10.1371/journal.pone.0251359 (PMC8104378; doi:10.1371/journal.pone.0251359)
Supplement: S4 Table — (XLS) [file pone.0251359.s011.xls]

ID	ALI_readcount	NC_readcount	log2FoldChange	pval	padj	significant
mmu_circ_0000010	9.123725796	9.239608113	-0.016406	0.97598	0.99582	FALSE
mmu_circ_0000011	22.54668049	38.17743321	-0.69199	0.062544	0.885	FALSE
mmu_circ_0000027	2.755711447	3.597661204	-0.28231	0.66847	0.99582	FALSE
mmu_circ_0000028	0.90649084	6.855535061	-1.6096	0.01406	0.444	TRUE
mmu_circ_0000030	10.65358279	14.95393198	-0.38839	0.43065	0.99582	FALSE
mmu_circ_0000036	4.257611498	8.252495187	-0.65883	0.28899	0.99582	FALSE
mmu_circ_0000038	12.03260684	8.748697907	0.3752	0.45481	0.99582	FALSE
mmu_circ_0000040	5.047171673	4.291603649	0.090563	0.88821	0.99582	FALSE
mmu_circ_0000041	8.531289256	15.23868553	-0.69014	0.16454	0.99582	FALSE
mmu_circ_0000046	7.308974346	7.961641815	-0.081816	0.8832	0.99582	FALSE
mmu_circ_0000048	3.956650786	3.670307271	0.089537	0.88777	0.99582	FALSE
mmu_circ_0000049	7.457968366	11.63777981	-0.52676	0.31078	0.99582	FALSE
mmu_circ_0000057	175.433718	178.9339223	-0.026901	0.92144	0.99582	FALSE
mmu_circ_0000059	3.79753585	3.931617827	-0.014353	0.98248	0.99651	FALSE
mmu_circ_0000060	12.9557308	12.98553686	0.0022791	0.99631	0.99842	FALSE
mmu_circ_0000061	7.460941038	6.965991864	0.097661	0.86078	0.99582	FALSE
mmu_circ_0000062	4.267732414	2.212751719	0.57045	0.39343	0.99582	FALSE
mmu_circ_0000063	1.530423866	4.335245111	-0.88934	0.17987	0.99582	FALSE
mmu_circ_0000064	1.824872366	3.41753374	-0.45306	0.4966	0.99582	FALSE
mmu_circ_0000083	34.8583056	42.32023111	-0.24881	0.49227	0.99582	FALSE
mmu_circ_0000086	19.62888144	16.98655624	0.19414	0.65459	0.99582	FALSE
mmu_circ_0000087	6.877989382	4.181146846	0.425	0.49711	0.99582	FALSE
mmu_circ_0000091	22.93548119	29.87805205	-0.31586	0.46994	0.99582	FALSE
mmu_circ_0000094	23.91621965	27.16909761	-0.17309	0.66304	0.99582	FALSE
mmu_circ_0000095	13.42352157	5.699687015	0.95174	0.078385	0.99083	FALSE
mmu_circ_0000098	8.060525823	8.531028812	-0.050413	0.92721	0.99582	FALSE
mmu_circ_0000100	4.114562821	1.698667633	0.76907	0.24578	0.99582	FALSE
mmu_circ_0000115	1.524478523	4.942173739	-1.0075	0.12771	0.99582	FALSE
mmu_circ_0000117	28.98773957	29.7562029	-0.059808	0.88075	0.99582	FALSE
mmu_circ_0000127	8.221410529	9.039013069	-0.082344	0.87837	0.99582	FALSE
mmu_circ_0000129	8.070010706	13.05466931	-0.58459	0.25555	0.99582	FALSE
mmu_circ_0000130	3.516180938	5.020381425	-0.35168	0.58318	0.99582	FALSE
mmu_circ_0000132	12.82690945	13.13639061	-0.058787	0.90665	0.99582	FALSE
mmu_circ_0000133	16.4279577	14.27706359	0.19529	0.67927	0.99582	FALSE
mmu_circ_0000140	4.866114298	3.548458123	0.33081	0.60666	0.99582	FALSE
mmu_circ_0000141	10.82395238	8.786508644	0.25054	0.62611	0.99582	FALSE
mmu_circ_0000144	17.94174844	25.03779808	-0.4103	0.34298	0.99582	FALSE
mmu_circ_0000148	7.916274244	6.074309693	0.28474	0.61787	0.99582	FALSE
mmu_circ_0000149	3.657459845	4.971178345	-0.28128	0.65255	0.99582	FALSE
mmu_circ_0000151	8.09556185	10.92336979	-0.38225	0.47537	0.99582	FALSE
mmu_circ_0000153	32.76036031	31.54566707	0.052378	0.88635	0.99582	FALSE
mmu_circ_0000154	33.23947488	30.19261751	0.1262	0.74476	0.99582	FALSE
mmu_circ_0000163	4.879774754	8.734330157	-0.6504	0.25613	0.99582	FALSE
mmu_circ_0000164	7.335092358	8.345070624	-0.19132	0.73406	0.99582	FALSE
mmu_circ_0000166	2.44583272	5.359899667	-0.70015	0.28451	0.99582	FALSE
mmu_circ_0000173	20.24155981	11.91075182	0.6503	0.16978	0.99582	FALSE
mmu_circ_0000174	4.574638469	6.626204516	-0.3939	0.50565	0.99582	FALSE
mmu_circ_0000180	46.30442124	42.33540617	0.12483	0.71473	0.99582	FALSE
mmu_circ_0000181	4.718890048	5.029187556	-0.046467	0.9388	0.99582	FALSE
mmu_circ_0000186	10.19527691	11.01945884	-0.06089	0.90439	0.99582	FALSE
mmu_circ_0000209	7.757159308	8.249250676	-0.076684	0.88872	0.99582	FALSE
mmu_circ_0000212	23.92867721	26.53084726	-0.14317	0.71491	0.99582	FALSE
mmu_circ_0000215	6.861356254	7.889264854	-0.18546	0.73812	0.99582	FALSE
mmu_circ_0000220	28.33471586	34.91307033	-0.2863	0.44798	0.99582	FALSE
mmu_circ_0000229	39.59913809	45.02416214	-0.1758	0.60275	0.99582	FALSE
mmu_circ_0000230	11.11245554	6.797525849	0.56222	0.29206	0.99582	FALSE
mmu_circ_0000231	19.81057485	26.85275325	-0.39763	0.32418	0.99582	FALSE
mmu_circ_0000233	63.97543339	54.8289564	0.20708	0.53453	0.99582	FALSE
mmu_circ_0000234	55.32247103	56.36796415	-0.029557	0.92968	0.99582	FALSE
mmu_circ_0000239	29.69356723	28.43242705	0.047832	0.90095	0.99582	FALSE
mmu_circ_0000243	5.037686789	3.170590934	0.38871	0.54686	0.99582	FALSE
mmu_circ_0000245	19.79988706	17.31726835	0.17802	0.67748	0.99582	FALSE
mmu_circ_0000256	4.724835391	4.210151452	0.087626	0.89016	0.99582	FALSE
mmu_circ_0000257	2.74205099	1.126574335	0.60686	0.36585	NA	FALSE
mmu_circ_0000268	1.824872366	3.504816662	-0.46828	0.48177	0.99582	FALSE
mmu_circ_0000271	9.290555846	8.106933948	0.16412	0.75851	0.99582	FALSE
mmu_circ_0000277	8.218437858	14.68976611	-0.66684	0.18172	0.99582	FALSE
mmu_circ_0000281	52.44749227	70.51479058	-0.40635	0.21338	0.99582	FALSE
mmu_circ_0000282	30.79838461	27.58450643	0.14183	0.71186	0.99582	FALSE
mmu_circ_0000283	3.9643659	3.766127218	0.061625	0.92468	0.99582	FALSE
mmu_circ_0000284	2.423254249	6.242775707	-0.81952	0.20027	0.99582	FALSE
mmu_circ_0000286	10.80080704	6.030937337	0.64546	0.25642	0.99582	FALSE
mmu_circ_0000288	8.520601471	8.841542449	-0.036098	0.94622	0.99582	FALSE
mmu_circ_0000295	6.407225949	4.413452797	0.35816	0.54947	0.99582	FALSE
mmu_circ_0000300	9.713825697	9.913082978	0.023649	0.96647	0.99582	FALSE
mmu_circ_0000301	28.94378552	32.98004874	-0.18149	0.63305	0.99582	FALSE
mmu_circ_0000313	10.97591907	9.277149744	0.19029	0.7087	0.99582	FALSE
mmu_circ_0000317	2.295635799	3.461175201	-0.37294	0.57378	0.99582	FALSE
mmu_circ_0000319	61.24590912	59.37943341	0.045075	0.88706	0.99582	FALSE
mmu_circ_0000323	3.950705443	1.927998177	0.57378	0.38633	0.99582	FALSE
mmu_circ_0000325	9.138589154	12.12285929	-0.3353	0.50374	0.99582	FALSE
mmu_circ_0000330	10.66604035	7.497029914	0.37898	0.48293	0.99582	FALSE
mmu_circ_0000346	33.93928804	22.16918376	0.54057	0.17914	0.99582	FALSE
mmu_circ_0000347	5.795750478	2.96172797	0.56609	0.382	0.99582	FALSE
mmu_circ_0000349	29.56120634	29.86692881	-0.015815	0.96588	0.99582	FALSE
mmu_circ_0000351	0.920151296	2.456450014	-0.68028	0.30705	NA	FALSE
mmu_circ_0000352	4.881544525	3.922811696	0.17392	0.7807	0.99582	FALSE
mmu_circ_0000355	5.646756458	1.126574335	1.2745	0.053066	0.83785	FALSE
mmu_circ_0000356	5.789238265	5.598305448	0.025006	0.96623	0.99582	FALSE
mmu_circ_0000362	3.507262923	4.529740325	-0.26439	0.67338	0.99582	FALSE
mmu_circ_0000363	8.540207271	7.91270784	0.10193	0.85424	0.99582	FALSE
mmu_circ_0000367	8.664853049	15.59840224	-0.6743	0.17252	0.99582	FALSE
mmu_circ_0000368	38.07175606	32.02182033	0.22561	0.58538	0.99582	FALSE
mmu_circ_0000369	5.783292922	4.364249716	0.30553	0.61135	0.99582	FALSE
mmu_circ_0000370	4.571665798	2.810605112	0.42904	0.51092	0.99582	FALSE
mmu_circ_0000371	7.008580503	5.975903532	0.17669	0.7598	0.99582	FALSE
mmu_circ_0000372	108.8502952	103.4780054	0.074698	0.79061	0.99582	FALSE
mmu_circ_0000373	43.44954599	39.89915463	0.097844	0.77961	0.99582	FALSE
mmu_circ_0000374	2.899963025	6.57402603	-0.8313	0.18365	0.99582	FALSE
mmu_circ_0000375	22.52233225	20.46766081	0.13723	0.74175	0.99582	FALSE
mmu_circ_0000376	17.65919062	17.47395283	0.013692	0.97535	0.99582	FALSE
mmu_circ_0000383	15.70252424	9.875272242	0.54065	0.26173	0.99582	FALSE
mmu_circ_0000384	17.51847859	17.86943228	-0.024533	0.95607	0.99582	FALSE
mmu_circ_0000385	19.77730859	23.04947359	-0.17194	0.68106	0.99582	FALSE
mmu_circ_0000399	6.108035007	3.469981332	0.55564	0.38548	0.99582	FALSE
mmu_circ_0000401	4.266529513	1.864158241	0.71946	0.27127	0.99582	FALSE
mmu_circ_0000402	3.953678115	4.898263173	-0.19159	0.76173	0.99582	FALSE
mmu_circ_0000403	3.047187275	5.151036703	-0.51048	0.41488	0.99582	FALSE
mmu_circ_0000404	17.37840258	13.29280598	0.32473	0.47263	0.99582	FALSE
mmu_circ_0000405	12.63219162	12.89500942	-0.018425	0.9692	0.99582	FALSE
mmu_circ_0000414	6.997892718	9.910107572	-0.4006	0.46176	0.99582	FALSE
mmu_circ_0000420	13.2513822	9.840706017	0.37398	0.45882	0.99582	FALSE
mmu_circ_0000421	23.32675578	21.01360482	0.12226	0.77081	0.99582	FALSE
mmu_circ_0000423	30.6374999	33.18605639	-0.10235	0.78156	0.99582	FALSE
mmu_circ_0000430	19.32792073	11.52473679	0.66804	0.14255	0.99582	FALSE
mmu_circ_0000433	5.957838086	7.523448306	-0.25964	0.66131	0.99582	FALSE
mmu_circ_0000434	10.80137391	9.390192761	0.15403	0.76851	0.99582	FALSE
mmu_circ_0000436	9.579059002	10.15121965	-0.047913	0.92581	0.99582	FALSE
mmu_circ_0000448	2.417308906	8.098127818	-1.0674	0.09573	0.99582	FALSE
mmu_circ_0000451	38.28601053	30.77351694	0.27581	0.47716	0.99582	FALSE
mmu_circ_0000453	11.57727363	10.66205923	0.075021	0.8813	0.99582	FALSE
mmu_circ_0000454	21.62235362	18.82468528	0.19236	0.6559	0.99582	FALSE
mmu_circ_0000462	4.726605161	10.94708188	-0.94792	0.095166	0.99582	FALSE
mmu_circ_0000464	8.375146991	9.703950909	-0.17036	0.74998	0.99582	FALSE
mmu_circ_0000465	5.940002056	7.000558089	-0.19607	0.74893	0.99582	FALSE
mmu_circ_0000470	8.98364979	6.083115824	0.45355	0.4092	0.99582	FALSE
mmu_circ_0000472	2.588881397	5.008989081	-0.58288	0.37332	0.99582	FALSE
mmu_circ_0000473	9.914488872	14.47738953	-0.48074	0.32812	0.99582	FALSE
mmu_circ_0000474	35.66152623	30.61914957	0.20359	0.57265	0.99582	FALSE
mmu_circ_0000477	27.73810374	42.33255085	-0.56979	0.11454	0.99582	FALSE
mmu_circ_0000482	11.08216195	14.85525672	-0.31232	0.53239	0.99582	FALSE
mmu_circ_0000487	6.2415988	6.893345797	-0.078664	0.89019	0.99582	FALSE
mmu_circ_0000490	1.821899694	3.359524529	-0.45123	0.49703	0.99582	FALSE
mmu_circ_0000491	8.378119663	4.32643898	0.67857	0.24433	0.99582	FALSE
mmu_circ_0000495	113.3954133	93.94537587	0.25974	0.37628	0.99582	FALSE
mmu_circ_0000498	3.346378217	2.912524889	0.14519	0.82588	0.99582	FALSE
mmu_circ_0000500	2.295635799	3.966453157	-0.50856	0.44029	0.99582	FALSE
mmu_circ_0000503	4.866114298	4.883895422	0.020398	0.97319	0.99582	FALSE
mmu_circ_0000504	5.345795746	4.297434374	0.17914	0.77424	0.99582	FALSE
mmu_circ_0000507	12.79781877	14.2219097	-0.15151	0.7548	0.99582	FALSE
mmu_circ_0000510	3.809426537	5.209045914	-0.31759	0.60762	0.99582	FALSE
mmu_circ_0000522	50.4765294	39.27446472	0.32237	0.3671	0.99582	FALSE
mmu_circ_0000530	8.681486177	11.63194909	-0.33403	0.51261	0.99582	FALSE
mmu_circ_0000541	5.021053661	9.132126716	-0.65154	0.24838	0.99582	FALSE
mmu_circ_0000549	14.18519396	14.64288014	-0.051951	0.91271	0.99582	FALSE
mmu_circ_0000551	10.20773447	16.52465064	-0.59659	0.21531	0.99582	FALSE
mmu_circ_0000552	6.97948982	10.2440642	-0.37771	0.50476	0.99582	FALSE
mmu_circ_0000554	3.953678115	3.315883068	0.1754	0.78384	0.99582	FALSE
mmu_circ_0000555	18.56327566	15.60396386	0.20806	0.65055	0.99582	FALSE
mmu_circ_0000561	7.005607832	10.58941316	-0.49835	0.35753	0.99582	FALSE
mmu_circ_0000568	6.375162593	8.127401529	-0.2154	0.71314	0.99582	FALSE
mmu_circ_0000571	5.799926051	6.922350403	-0.20779	0.71917	0.99582	FALSE
mmu_circ_0000575	0	2.796237362	-1.4138	0.030008	NA	TRUE
mmu_circ_0000577	0	1.864158241	-1.0669	0.084606	NA	FALSE
mmu_circ_0000587	29.25904273	27.3580312	0.080501	0.83173	0.99582	FALSE
mmu_circ_0000604	17.6621633	28.35692566	-0.59964	0.13998	0.99582	FALSE
mmu_circ_0000612	11.26442223	11.73062435	-0.063162	0.89935	0.99582	FALSE
mmu_circ_0000621	3.803481193	6.727855188	-0.57216	0.347	0.99582	FALSE
mmu_circ_0000625	10.52950388	11.7449921	-0.16901	0.74326	0.99582	FALSE
mmu_circ_0000626	22.09255019	17.80234783	0.28384	0.49521	0.99582	FALSE
mmu_circ_0000628	28.9651611	32.35821415	-0.16656	0.66108	0.99582	FALSE
mmu_circ_0000635	58.6665126	72.70993004	-0.29448	0.35346	0.99582	FALSE
mmu_circ_0000639	31.36824268	33.73729291	-0.099457	0.78543	0.99582	FALSE
mmu_circ_0000650	1.208654453	3.902613221	-0.80164	0.23181	NA	FALSE
mmu_circ_0000652	5.206286609	5.635847079	-0.11434	0.85807	0.99582	FALSE
mmu_circ_0000659	28.20292183	31.70791317	-0.1748	0.64636	0.99582	FALSE
mmu_circ_0000663	5.021053661	4.189952977	0.18629	0.76053	0.99582	FALSE
mmu_circ_0000664	11.5618434	11.17614332	0.054085	0.9125	0.99582	FALSE
mmu_circ_0000668	11.43302205	9.161131322	0.24538	0.63028	0.99582	FALSE
mmu_circ_0000671	3.199153967	2.224144064	0.25531	0.70089	0.99582	FALSE
mmu_circ_0000673	7.00263516	6.753884388	0.015036	0.979	0.99582	FALSE
mmu_circ_0000677	6.399510835	7.146119328	-0.10507	0.85551	0.99582	FALSE
mmu_circ_0000680	2.588881397	5.650483934	-0.74429	0.247	0.99582	FALSE
mmu_circ_0000681	64.27823303	73.13943751	-0.17438	0.57614	0.99582	FALSE
mmu_circ_0000684	33.53626002	29.56483211	0.14484	0.71081	0.99582	FALSE
mmu_circ_0000687	10.04925557	18.08385686	-0.68937	0.15095	0.99582	FALSE
mmu_circ_0000693	12.49445225	13.77232384	-0.12703	0.79521	0.99582	FALSE
mmu_circ_0000698	15.39264551	17.62248947	-0.17584	0.69144	0.99582	FALSE
mmu_circ_0000705	13.0892946	16.55948597	-0.2821	0.53599	0.99582	FALSE
mmu_circ_0000711	31.51015761	23.02629971	0.42557	0.28847	0.99582	FALSE
mmu_circ_0000713	6.099116992	5.22368277	0.14755	0.80165	0.99582	FALSE
mmu_circ_0000714	44.52760933	48.86320453	-0.13598	0.69304	0.99582	FALSE
mmu_circ_0000731	4.281392871	8.681882565	-0.74624	0.22251	0.99582	FALSE
mmu_circ_0000732	5.783292922	6.054111218	-0.049837	0.93155	0.99582	FALSE
mmu_circ_0000734	14.47546688	20.07596408	-0.42365	0.33533	0.99582	FALSE
mmu_circ_0000735	65.2381628	79.30844655	-0.26427	0.39948	0.99582	FALSE
mmu_circ_0000736	3.03649949	8.106933948	-0.92585	0.13014	0.99582	FALSE
mmu_circ_0000798	5.649729129	4.680594078	0.13756	0.82146	0.99582	FALSE
mmu_circ_0000800	2.899963025	1.602847685	0.37143	0.5799	NA	FALSE
mmu_circ_0000802	11.86400702	17.78176016	-0.48998	0.32291	0.99582	FALSE
mmu_circ_0000803	12.03260684	18.53966263	-0.5366	0.24414	0.99582	FALSE
mmu_circ_0000804	4.861938725	2.694586689	0.50807	0.43751	0.99582	FALSE
mmu_circ_0000805	61.97134258	55.41583557	0.15503	0.64263	0.99582	FALSE
mmu_circ_0000806	0.90649084	2.723591295	-0.67326	0.31442	NA	FALSE
mmu_circ_0000813	4.252869056	9.32662193	-0.83038	0.15113	0.99582	FALSE
mmu_circ_0000818	14.61794869	12.2883499	0.22028	0.64236	0.99582	FALSE
mmu_circ_0000819	17.80400907	21.58542901	-0.25077	0.56649	0.99582	FALSE
mmu_circ_0000822	2.42622692	3.432170596	-0.24135	0.71442	0.99582	FALSE
mmu_circ_0000828	0	3.359524529	-1.5954	0.015838	NA	TRUE
mmu_circ_0000831	22.36024464	27.61107384	-0.26678	0.51336	0.99582	FALSE
mmu_circ_0000833	1.821899694	3.655670415	-0.52937	0.42409	0.99582	FALSE
mmu_circ_0000840	35.74993308	46.79547583	-0.34543	0.32399	0.99582	FALSE
mmu_circ_0000844	18.1543023	16.06057695	0.13572	0.77877	0.99582	FALSE
mmu_circ_0000854	3.045417505	3.41753374	-0.053949	0.93492	0.99582	FALSE
mmu_circ_0000855	3.347581118	4.602386391	-0.24547	0.70312	0.99582	FALSE
mmu_circ_0000857	10.98483709	19.80596748	-0.73855	0.11355	0.99582	FALSE
mmu_circ_0000860	12.64585208	11.61201972	0.11618	0.81406	0.99582	FALSE
mmu_circ_0000861	74.18083122	91.77924102	-0.28855	0.32044	0.99582	FALSE
mmu_circ_0000864	8.824534854	5.534196407	0.51519	0.36974	0.99582	FALSE
mmu_circ_0000865	23.45791377	12.94162629	0.76496	0.082574	0.99083	FALSE
mmu_circ_0000866	7.623595515	6.272049418	0.20182	0.72365	0.99582	FALSE
mmu_circ_0000872	4.272474856	3.199864645	0.23934	0.70823	0.99582	FALSE
mmu_circ_0000874	4.242181271	7.616561953	-0.52315	0.39905	0.99582	FALSE
mmu_circ_0000876	17.3469061	22.61915881	-0.33961	0.43059	0.99582	FALSE
mmu_circ_0000884	0.920151296	11.52176139	-2.3714	0.00018657	0.023966	TRUE
mmu_circ_0000887	1.510818066	4.616754142	-0.83964	0.20722	0.99582	FALSE
mmu_circ_0000894	62.56017042	64.18527017	-0.034617	0.91428	0.99582	FALSE
mmu_circ_0000897	10.23031294	16.78298579	-0.63645	0.18986	0.99582	FALSE
mmu_circ_0000898	19.79868416	16.21996773	0.25752	0.54827	0.99582	FALSE
mmu_circ_0000903	43.41811867	37.84023207	0.18454	0.59939	0.99582	FALSE
mmu_circ_0000905	44.36318508	24.51815238	0.76924	0.037857	0.68968	TRUE
mmu_circ_0000906	4.740265618	3.345156779	0.26906	0.68019	0.99582	FALSE
mmu_circ_0000908	3.959623458	0.534282562	1.2945	0.053741	NA	FALSE
mmu_circ_0000917	29.1468545	24.74775203	0.18293	0.65715	0.99582	FALSE
mmu_circ_0000919	4.266529513	3.67586889	0.098775	0.87802	0.99582	FALSE
mmu_circ_0000921	1.510818066	7.354982292	-1.3461	0.037183	0.68968	TRUE
mmu_circ_0000933	6.698701777	6.701436797	-0.020016	0.97349	0.99582	FALSE
mmu_circ_0000938	1.519736081	5.209045914	-1.0005	0.12683	0.99582	FALSE
mmu_circ_0000942	3.675862743	5.22368277	-0.3935	0.53823	0.99582	FALSE
mmu_circ_0000944	3.951908344	2.970534101	0.31104	0.63569	0.99582	FALSE
mmu_circ_0000950	4.563950684	5.830611398	-0.2297	0.70141	0.99582	FALSE
mmu_circ_0000955	39.96542841	42.41427215	-0.091603	0.80543	0.99582	FALSE
mmu_circ_0000956	10.64643455	11.4722892	-0.080453	0.87163	0.99582	FALSE
mmu_circ_0000957	7.583817046	5.621479329	0.3579	0.55343	0.99582	FALSE
mmu_circ_0000962	7.324404573	7.177710147	-0.027867	0.96326	0.99582	FALSE
mmu_circ_0000963	20.13114136	34.22303069	-0.69057	0.089411	0.99582	FALSE
mmu_circ_0000964	25.86871047	17.91527076	0.25857	0.69998	0.99582	FALSE
mmu_circ_0000965	4.577611141	0.801423843	1.2266	0.066841	0.92214	FALSE
mmu_circ_0000967	11.72987635	5.064022886	0.94915	0.088316	0.99582	FALSE
mmu_circ_0000969	4.562180914	6.301054024	-0.26616	0.66611	0.99582	FALSE
mmu_circ_0000970	8.698686175	4.927536883	0.58151	0.31664	0.99582	FALSE
mmu_circ_0000973	2.124063307	3.612028954	-0.40026	0.54567	0.99582	FALSE
mmu_circ_0000976	8.552664826	4.262599044	0.71583	0.22042	0.99582	FALSE
mmu_circ_0000992	24.82568316	26.91713139	-0.10859	0.78566	0.99582	FALSE
mmu_circ_0000997	7.319662131	11.10349725	-0.50373	0.33679	0.99582	FALSE
mmu_circ_0001009	0.61027257	2.723591295	-0.864	0.19519	NA	FALSE
mmu_circ_0001016	6.723050019	2.903449653	0.73864	0.24885	0.99582	FALSE
mmu_circ_0001017	19.19555983	24.18744027	-0.29387	0.47317	0.99582	FALSE
mmu_circ_0001021	4.87028987	5.577837868	-0.086295	0.89065	0.99582	FALSE
mmu_circ_0001023	15.5078064	10.44736554	0.50885	0.29408	0.99582	FALSE
mmu_circ_0001028	11.12434623	10.89436518	0.028607	0.95446	0.99582	FALSE
mmu_circ_0001029	4.410781091	3.496010532	0.20943	0.74084	0.99582	FALSE
mmu_circ_0001030	5.040659461	1.335706404	0.98698	0.13874	0.99582	FALSE
mmu_circ_0001031	30.76922476	42.56744302	-0.4427	0.23499	0.99582	FALSE
mmu_circ_0001032	23.00618927	18.04658434	0.31033	0.49084	0.99582	FALSE
mmu_circ_0001034	4.269502185	5.331164167	-0.25413	0.67766	0.99582	FALSE
mmu_circ_0001038	111.6505967	49.82984987	1.1072	0.00018084	0.023966	TRUE
mmu_circ_0001039	0	2.160304128	-1.1848	0.060935	NA	FALSE
mmu_circ_0001048	3.967338571	6.582563055	-0.54068	0.37009	0.99582	FALSE
mmu_circ_0001058	27.69952818	24.82959342	0.16928	0.68015	0.99582	FALSE
mmu_circ_0001063	7.612340861	8.165212265	-0.034591	0.951	0.99582	FALSE
mmu_circ_0001065	2.899963025	0.592291773	0.9414	0.15842	NA	FALSE
mmu_circ_0001067	3.510235595	1.068565123	0.795	0.23616	NA	FALSE
mmu_circ_0001068	26.77045887	12.25351457	1.0097	0.021057	0.56241	TRUE
mmu_circ_0001073	10.82274948	9.204503677	0.16965	0.74369	0.99582	FALSE
mmu_circ_0001076	5.789238265	5.096002898	0.15811	0.80072	0.99582	FALSE
mmu_circ_0001077	113.7063567	102.2834193	0.1382	0.63178	0.99582	FALSE
mmu_circ_0001081	2.728390534	5.252687376	-0.55503	0.38553	0.99582	FALSE
mmu_circ_0001085	16.74257887	16.47220305	0.020531	0.96367	0.99582	FALSE
mmu_circ_0001089	3.341635775	4.131943766	-0.1575	0.80743	0.99582	FALSE
mmu_circ_0001090	2.432172264	4.465900389	-0.47844	0.46245	0.99582	FALSE
mmu_circ_0001097	7.323837704	5.403541129	0.32202	0.59049	0.99582	FALSE
mmu_circ_0001099	7.921016686	15.84534505	-0.83647	0.08877	0.99582	FALSE
mmu_circ_0001110	1.840302593	4.291603649	-0.7668	0.25015	0.99582	FALSE
mmu_circ_0001111	16.59478775	15.05299644	0.1506	0.75021	0.99582	FALSE
mmu_circ_0001115	3.969108342	5.996102007	-0.45991	0.46565	0.99582	FALSE
mmu_circ_0001120	3.030554147	5.368974903	-0.47557	0.45637	0.99582	FALSE
mmu_circ_0001123	24.83934362	26.02842463	-0.071243	0.85616	0.99582	FALSE
mmu_circ_0001125	103.5894348	111.6776639	-0.10603	0.7005	0.99582	FALSE
mmu_circ_0001132	12.19172177	10.97311108	0.12023	0.81397	0.99582	FALSE
mmu_circ_0001136	15.86461184	12.74415567	0.25689	0.57981	0.99582	FALSE
mmu_circ_0001139	0.90649084	3.699311876	-0.94384	0.1595	NA	FALSE
mmu_circ_0001141	3.961393228	5.0145507	-0.24576	0.69385	0.99582	FALSE
mmu_circ_0001143	2.436914706	1.689861502	0.24129	0.71906	NA	FALSE
mmu_circ_0001148	16.61913599	19.20486958	-0.18334	0.67261	0.99582	FALSE
mmu_circ_0001150	5.77855048	9.062456055	-0.44541	0.43413	0.99582	FALSE
mmu_circ_0001153	30.9331513	25.38990518	0.27052	0.49112	0.99582	FALSE
mmu_circ_0001154	11.86400702	11.9369011	0.020856	0.9665	0.99582	FALSE
mmu_circ_0001158	24.50688642	18.02353054	0.4148	0.34798	0.99582	FALSE
mmu_circ_0001160	1.826642136	3.533821268	-0.53885	0.41865	0.99582	FALSE
mmu_circ_0001162	4.726605161	5.0405799	-0.10946	0.86243	0.99582	FALSE
mmu_circ_0001165	37.98625272	39.12117378	-0.053603	0.88245	0.99582	FALSE
mmu_circ_0001166	15.68532424	21.85025319	-0.40082	0.35372	0.99582	FALSE
mmu_circ_0001167	11.27454315	13.37128277	-0.20123	0.68217	0.99582	FALSE
mmu_circ_0001171	6.864328925	5.252687376	0.27099	0.64104	0.99582	FALSE
mmu_circ_0001172	1.525681424	4.602386391	-0.82989	0.21277	0.99582	FALSE
mmu_circ_0001179	14.48261513	29.64925971	-0.91042	0.031745	0.65492	TRUE
mmu_circ_0001190	27.70901306	32.36404488	-0.2053	0.58317	0.99582	FALSE
mmu_circ_0001204	20.10856289	29.14425086	-0.49038	0.21862	0.99582	FALSE
mmu_circ_0001206	6.975314247	13.30188122	-0.69455	0.20441	0.99582	FALSE
mmu_circ_0001210	43.56590979	64.70259876	-0.53405	0.10226	0.99582	FALSE
mmu_circ_0001212	23.0803688	35.27100815	-0.30969	0.64435	0.99582	FALSE
mmu_circ_0001218	6.39059282	5.670682409	0.1264	0.82886	0.99582	FALSE
mmu_circ_0001222	6.549707757	10.51120548	-0.52542	0.33053	0.99582	FALSE
mmu_circ_0001226	9.882425517	8.989809988	0.15695	0.77129	0.99582	FALSE
mmu_circ_0001231	1.380226944	3.136024709	-0.65469	0.32925	NA	FALSE
mmu_circ_0001244	8.696916404	4.538546455	0.70789	0.22371	0.99582	FALSE
mmu_circ_0001249	12.06113065	17.63712633	-0.47499	0.3259	0.99582	FALSE
mmu_circ_0001250	8.690404192	13.6240563	-0.52762	0.30818	0.99582	FALSE
mmu_circ_0001255	5.790441167	1.994813519	0.9841	0.13151	0.99582	FALSE
mmu_circ_0001256	8.984852692	9.262781994	-0.0016269	0.9976	0.99875	FALSE
mmu_circ_0001258	11.40987671	12.2623207	-0.051974	0.91642	0.99582	FALSE
mmu_circ_0001261	5.015108318	15.02074733	-1.2502	0.019023	0.54318	TRUE
mmu_circ_0001263	3.653284272	6.660770741	-0.60754	0.33543	0.99582	FALSE
mmu_circ_0001264	8.839398212	7.137044092	0.2357	0.66564	0.99582	FALSE
mmu_circ_0001269	3.343405545	5.519828656	-0.48383	0.43632	0.99582	FALSE
mmu_circ_0001271	2.733132976	9.361188155	-1.2292	0.046545	0.77744	TRUE
mmu_circ_0001272	45.97253091	51.31004109	-0.14064	0.67613	0.99582	FALSE
mmu_circ_0001273	3.03649949	3.257873857	-0.025875	0.96852	0.99582	FALSE
mmu_circ_0001277	13.68590671	13.15658908	0.072695	0.87869	0.99582	FALSE
mmu_circ_0001283	9.652103728	6.37926171	0.36845	0.55067	0.99582	FALSE
mmu_circ_0001290	6.099116992	0	2.2849	0.00065798	0.055	TRUE
mmu_circ_0001291	4.435129333	4.715429408	-0.128	0.84352	0.99582	FALSE
mmu_circ_0001295	24.05629566	26.83606839	-0.13549	0.73715	0.99582	FALSE
mmu_circ_0001297	1.821899694	7.06466713	-1.2068	0.058157	0.87509	FALSE
mmu_circ_0001298	9.290555846	2.607572872	1.2548	0.04033	0.70752	TRUE
mmu_circ_0001302	8.539004369	8.232027607	0.052893	0.92427	0.99582	FALSE
mmu_circ_0001305	12.81268213	8.786508644	0.45719	0.36889	0.99582	FALSE
mmu_circ_0001306	26.47778014	22.30617904	0.11406	0.86444	0.99582	FALSE
mmu_circ_0001311	87.36086931	67.42279653	0.35733	0.23973	0.99582	FALSE
mmu_circ_0001325	17.51550592	9.936525964	0.70412	0.14757	0.99582	FALSE
mmu_circ_0001327	18.15784184	17.45402346	0.014117	0.97541	0.99582	FALSE
mmu_circ_0001329	24.69388914	17.82810793	0.39426	0.35347	0.99582	FALSE
mmu_circ_0001331	5.772605137	7.476831439	-0.25936	0.65148	0.99582	FALSE
mmu_circ_0001332	5.936462515	5.305134967	0.16341	0.78602	0.99582	FALSE
mmu_circ_0001333	11.41461915	16.01639728	-0.4127	0.37877	0.99582	FALSE
mmu_circ_0001335	51.42513641	52.3176216	-0.019179	0.95465	0.99582	FALSE
mmu_circ_0001336	0	4.059297699	-1.7712	0.0079096	NA	TRUE
mmu_circ_0001339	0.920151296	4.08247158	-1.1249	0.093648	NA	FALSE
mmu_circ_0001341	16.26233055	17.72062653	-0.083625	0.85928	0.99582	FALSE
mmu_circ_0001350	109.2605395	99.13692961	0.1325	0.63956	0.99582	FALSE
mmu_circ_0001351	9.149276939	11.65241667	-0.30999	0.54181	0.99582	FALSE
mmu_circ_0001352	1.214599796	3.266679987	-0.66953	0.31789	NA	FALSE
mmu_circ_0001356	32.92421768	29.4837691	0.14006	0.70236	0.99582	FALSE
mmu_circ_0001367	2.134751092	1.869988966	0.05025	0.94015	NA	FALSE
mmu_circ_0001368	18.87081775	17.11138079	0.15207	0.73201	0.99582	FALSE
mmu_circ_0001378	16.01657854	16.68743495	-0.076533	0.86682	0.99582	FALSE
mmu_circ_0001383	13.84381874	12.915477	0.086702	0.85773	0.99582	FALSE
mmu_circ_0001385	18.01953561	16.98655624	0.042459	0.92669	0.99582	FALSE
mmu_circ_0001387	11.29174314	19.35545423	-0.69101	0.14688	0.99582	FALSE
mmu_circ_0001389	5.976240984	5.209045914	0.071793	0.91064	0.99582	FALSE
mmu_circ_0001390	7.306001675	13.74331924	-0.71968	0.16456	0.99582	FALSE
mmu_circ_0001391	29.21983113	25.51175433	0.18908	0.6234	0.99582	FALSE
mmu_circ_0001395	14.62686671	17.23879156	-0.18827	0.68484	0.99582	FALSE
mmu_circ_0001396	105.5507745	98.33604398	0.096585	0.74301	0.99582	FALSE
mmu_circ_0001405	20.9040684	23.02278609	-0.1524	0.71887	0.99582	FALSE
mmu_circ_0001414	52.24619307	40.92203029	0.32665	0.3645	0.99582	FALSE
mmu_circ_0001415	21.46507762	22.49174804	-0.034983	0.93412	0.99582	FALSE
mmu_circ_0001431	45.45844841	50.79935054	-0.17	0.63049	0.99582	FALSE
mmu_circ_0001434	9.424119639	8.214415346	0.182	0.73223	0.99582	FALSE
mmu_circ_0001436	3.202126639	1.776875319	0.41239	0.53878	NA	FALSE
mmu_circ_0001442	9.135616482	13.27843823	-0.45002	0.36178	0.99582	FALSE
mmu_circ_0001447	13.74408808	11.73128265	0.17477	0.75003	0.99582	FALSE
mmu_circ_0001452	15.85272116	13.74861175	0.16437	0.72238	0.99582	FALSE
mmu_circ_0001454	2.731363205	7.0298318	-0.87104	0.16074	0.99582	FALSE
mmu_circ_0001457	36.23669361	31.76565327	0.16408	0.66693	0.99582	FALSE
mmu_circ_0001459	3.202126639	1.480729432	0.53504	0.42529	NA	FALSE
mmu_circ_0001465	8.819792412	7.505836045	0.19864	0.71448	0.99582	FALSE
mmu_circ_0001470	6.252286585	5.43281484	0.14064	0.81027	0.99582	FALSE
mmu_circ_0001471	93.30745274	85.97736512	0.1179	0.68503	0.99582	FALSE
mmu_circ_0001472	12.19349154	14.31487433	-0.18664	0.71156	0.99582	FALSE
mmu_circ_0001473	21.75358078	21.38795839	0.032428	0.94314	0.99582	FALSE
mmu_circ_0001478	6.858383582	8.626579655	-0.27698	0.62269	0.99582	FALSE
mmu_circ_0001479	1.214599796	3.40316599	-0.72582	0.27828	NA	FALSE
mmu_circ_0001481	9.437780095	10.48517628	-0.10098	0.8451	0.99582	FALSE
mmu_circ_0001482	5.793980707	11.44626	-0.78748	0.15193	0.99582	FALSE
mmu_circ_0001484	4.42741422	1.480729432	0.81764	0.2211	0.99582	FALSE
mmu_circ_0001491	26.54133998	29.69819369	-0.16584	0.67389	0.99582	FALSE
mmu_circ_0001498	6.108035007	6.373700091	-0.049315	0.93328	0.99582	FALSE
mmu_circ_0001499	8.531289256	6.8118936	0.24443	0.65497	0.99582	FALSE
mmu_circ_0001500	6.85364114	5.267324231	0.29306	0.61255	0.99582	FALSE
mmu_circ_0001501	35.72976041	8.751942418	1.7688	0.00020239	0.023966	TRUE
mmu_circ_0001505	19.510181	11.07151724	0.65397	0.18171	0.99582	FALSE
mmu_circ_0001507	6.701674448	9.361457261	-0.38109	0.49099	0.99582	FALSE
mmu_circ_0001516	72.56610797	92.99746339	-0.32468	0.32659	0.99582	FALSE
mmu_circ_0001518	5.034714118	6.515478608	-0.29511	0.62762	0.99582	FALSE
mmu_circ_0001528	5.639041344	4.956541489	0.12921	0.82803	0.99582	FALSE
mmu_circ_0001529	11.8930977	8.710887171	0.32438	0.53442	0.99582	FALSE
mmu_circ_0001533	5.174223254	2.874445048	0.5358	0.40596	0.99582	FALSE
mmu_circ_0001537	6.103859434	8.548371968	-0.40062	0.48926	0.99582	FALSE
mmu_circ_0001551	4.28018997	1.184583546	0.89977	0.1796	0.99582	FALSE
mmu_circ_0001561	13.82895539	11.85274261	0.17976	0.72453	0.99582	FALSE
mmu_circ_0001580	28.73540724	34.48626916	-0.22767	0.56558	0.99582	FALSE
mmu_circ_0001589	21.63898675	22.06494688	-0.032368	0.93623	0.99582	FALSE
mmu_circ_0001598	8.801389514	12.38416985	-0.33604	0.54062	0.99582	FALSE
mmu_circ_0001600	22.21245352	17.72904347	0.16174	0.80955	0.99582	FALSE
mmu_circ_0001605	177.26213	148.3313845	0.25045	0.34633	0.99582	FALSE
mmu_circ_0001610	10.48257717	6.997582683	0.42005	0.4724	0.99582	FALSE
mmu_circ_0001612	7.016295617	5.302159562	0.25443	0.66803	0.99582	FALSE
mmu_circ_0001614	75.24105852	70.04813068	0.095505	0.75277	0.99582	FALSE
mmu_circ_0001622	7.325607475	4.538546455	0.52105	0.38281	0.99582	FALSE
mmu_circ_0001623	10.04805267	6.704412202	0.4733	0.38039	0.99582	FALSE
mmu_circ_0001624	196.5051834	102.8729316	0.88697	0.0045375	0.1791	TRUE
mmu_circ_0001625	28.47365812	18.11313057	0.60105	0.14087	0.99582	FALSE
mmu_circ_0001631	11.40393137	11.117865	0.045689	0.92808	0.99582	FALSE
mmu_circ_0001632	33.80041494	58.11312856	-0.7237	0.034644	0.68374	TRUE
mmu_circ_0001633	13.2293706	11.9599549	0.099428	0.84999	0.99582	FALSE
mmu_circ_0001635	7.608165288	6.869902811	0.12058	0.8291	0.99582	FALSE
mmu_circ_0001636	27.30655191	34.96876243	-0.33941	0.36811	0.99582	FALSE
mmu_circ_0001645	3.961393228	3.606467335	0.093597	0.88407	0.99582	FALSE
mmu_circ_0001646	10.49623763	10.79298361	-0.034459	0.94616	0.99582	FALSE
mmu_circ_0001655	7.913301573	5.845248254	0.34958	0.54484	0.99582	FALSE
mmu_circ_0001664	5.025796103	1.994813519	0.81209	0.21614	0.99582	FALSE
mmu_circ_0001665	6.540789742	3.17966617	0.7324	0.2439	0.99582	FALSE
mmu_circ_0001666	4.721862719	2.732397425	0.53527	0.41008	0.99582	FALSE
mmu_circ_0001670	1.220545139	4.834692342	-1.0127	0.12873	0.99582	FALSE
mmu_circ_0001675	22.11689843	23.59514849	-0.097669	0.81081	0.99582	FALSE
mmu_circ_0001676	29.97435527	38.94429082	-0.33075	0.3703	0.99582	FALSE
mmu_circ_0001679	14.60669404	9.576540142	0.52289	0.34801	0.99582	FALSE
mmu_circ_0001682	10.23031294	14.53010623	-0.44926	0.36612	0.99582	FALSE
mmu_circ_0001683	20.70814767	30.29399908	-0.49251	0.20514	0.99582	FALSE
mmu_circ_0001688	17.37125434	12.50018827	0.40273	0.39004	0.99582	FALSE
mmu_circ_0001691	8.669595491	7.651128178	0.15759	0.76981	0.99582	FALSE
mmu_circ_0001692	32.77819634	30.53769737	0.087451	0.81336	0.99582	FALSE
mmu_circ_0001697	4.266529513	6.77149665	-0.47901	0.42572	0.99582	FALSE
mmu_circ_0001698	47.23879986	61.9323906	-0.37182	0.26413	0.99582	FALSE
mmu_circ_0001699	16.12579409	5.688294671	1.2067	0.031334	0.65492	TRUE
mmu_circ_0001700	37.46502303	50.69047943	-0.38258	0.31995	0.99582	FALSE
mmu_circ_0001701	2.13000865	2.398440803	-0.055396	0.93407	NA	FALSE
mmu_circ_0001704	155.5031707	176.5106488	-0.17617	0.49676	0.99582	FALSE
mmu_circ_0001705	23.90319523	30.49405591	-0.29413	0.47638	0.99582	FALSE
mmu_circ_0001707	9.585004345	18.6646362	-0.80619	0.097711	0.99582	FALSE
mmu_circ_0001718	49.01256994	52.73291033	-0.1016	0.76728	0.99582	FALSE
mmu_circ_0001731	11.5630463	14.00436069	-0.18842	0.70851	0.99582	FALSE
mmu_circ_0001732	34.42555087	49.59495771	-0.47785	0.16951	0.99582	FALSE
mmu_circ_0001733	4.430386891	5.267324231	-0.20213	0.74206	0.99582	FALSE
mmu_circ_0001738	10.36267383	13.90297912	-0.36142	0.4688	0.99582	FALSE
mmu_circ_0001740	3.33271776	5.194678164	-0.36985	0.56086	0.99582	FALSE
mmu_circ_0001743	76.1682889	95.99317519	-0.31811	0.30799	0.99582	FALSE
mmu_circ_0001745	19.47571184	18.46728567	0.071715	0.86873	0.99582	FALSE
mmu_circ_0001747	8.238043657	9.817263031	-0.21303	0.69059	0.99582	FALSE
mmu_circ_0001754	7.319662131	5.766771462	0.2744	0.63264	0.99582	FALSE
mmu_circ_0001755	26.39411573	18.96117128	0.42266	0.31811	0.99582	FALSE
mmu_circ_0001757	20.72655057	31.08998139	-0.51226	0.23268	0.99582	FALSE
mmu_circ_0001764	13.07266147	19.66909229	-0.49607	0.29015	0.99582	FALSE
mmu_circ_0001765	9.923973756	5.93782369	0.51561	0.36547	0.99582	FALSE
mmu_circ_0001767	2.13000865	4.912900028	-0.68765	0.29125	0.99582	FALSE
mmu_circ_0001768	11.44314297	17.02992859	-0.49004	0.30326	0.99582	FALSE
mmu_circ_0001770	3.044214604	3.739977932	-0.18235	0.78519	0.99582	FALSE
mmu_circ_0001774	46.79769398	48.01177029	-0.041889	0.904	0.99582	FALSE
mmu_circ_0001785	3.639623815	4.204589833	-0.12012	0.85418	0.99582	FALSE
mmu_circ_0001788	10.08726426	7.360543911	0.31534	0.58438	0.99582	FALSE
mmu_circ_0001792	30.62737898	20.19781323	0.52503	0.18657	0.99582	FALSE
mmu_circ_0001794	12.93315233	8.074953937	0.53028	0.311	0.99582	FALSE
mmu_circ_0001798	54.34944767	59.69280237	-0.12883	0.6919	0.99582	FALSE
mmu_circ_0001799	16.45825129	7.438751598	0.87799	0.10834	0.99582	FALSE
mmu_circ_0001802	1.824872366	3.330519923	-0.44197	0.50656	NA	FALSE
mmu_circ_0001803	36.2117785	40.25072352	-0.13043	0.71358	0.99582	FALSE
mmu_circ_0001804	3.96259613	5.064022886	-0.23585	0.70369	0.99582	FALSE
mmu_circ_0001818	10.50692541	15.05531355	-0.45543	0.34759	0.99582	FALSE
mmu_circ_0001819	24.67845891	32.22497266	-0.3467	0.35814	0.99582	FALSE
mmu_circ_0001820	3.20509931	2.543732936	0.1927	0.77157	0.99582	FALSE
mmu_circ_0001821	2.734335877	3.359524529	-0.13214	0.8405	0.99582	FALSE
mmu_circ_0001822	16.91832693	12.01213338	0.40037	0.4	0.99582	FALSE
mmu_circ_0001829	184.572238	150.3462764	0.28512	0.27637	0.99582	FALSE
mmu_circ_0001830	234.1804247	169.0654082	0.45114	0.10544	0.99582	FALSE
mmu_circ_0001850	3.044214604	3.397335265	-0.059694	0.92798	0.99582	FALSE
mmu_circ_0001853	8.381092334	9.816993925	-0.20316	0.70322	0.99582	FALSE
mmu_circ_0001859	5.028768774	1.927998177	0.7858	0.22924	0.99582	FALSE
mmu_circ_0001861	9.899625514	13.61239485	-0.39534	0.42585	0.99582	FALSE
mmu_circ_0001870	2.121090636	3.728316482	-0.42274	0.52201	0.99582	FALSE
mmu_circ_0001889	18.57339658	22.84941675	-0.24416	0.57367	0.99582	FALSE
mmu_circ_0001894	59.50052559	46.4582747	0.33681	0.31288	0.99582	FALSE
mmu_circ_0001898	4.577611141	1.335706404	0.91142	0.17197	0.99582	FALSE
mmu_circ_0001900	3.507262923	2.976364826	0.12744	0.84645	0.99582	FALSE
novel_circ_0000016	5.031741446	7.514642175	-0.44928	0.43886	0.99582	FALSE
novel_circ_0000018	8.972962005	9.256951269	0.010173	0.98493	0.99696	FALSE
novel_circ_0000019	1.510818066	4.160948371	-0.74783	0.26283	0.99582	FALSE
novel_circ_0000020	1.519736081	2.500091475	-0.31585	0.6378	NA	FALSE
novel_circ_0000024	18.10737559	13.1071169	0.42306	0.35228	0.99582	FALSE
novel_circ_0000029	7.320865033	4.593311155	0.44911	0.4706	0.99582	FALSE
novel_circ_0000039	6.55919264	1.184583546	1.3994	0.033162	0.66372	TRUE
novel_circ_0000040	6.994920047	8.519367363	-0.19707	0.72123	0.99582	FALSE
novel_circ_0000042	3.039472162	8.545665668	-0.96716	0.12076	0.99582	FALSE
novel_circ_0000048	10.36861918	7.235719358	0.34829	0.54613	0.99582	FALSE
novel_circ_0000049	7.142144297	3.908174841	0.63251	0.29658	0.99582	FALSE
novel_circ_0000052	5.163535469	7.224327014	-0.30409	0.61131	0.99582	FALSE
novel_circ_0000053	7.468656152	6.58839378	0.11488	0.83734	0.99582	FALSE
novel_circ_0000085	3.953678115	3.199864645	0.19475	0.76181	0.99582	FALSE
novel_circ_0000100	3.329745088	5.389173378	-0.40868	0.52242	0.99582	FALSE
novel_circ_0000104	1.821899694	4.393254322	-0.69661	0.2886	0.99582	FALSE
novel_circ_0000109	5.026999004	4.796881606	0.051651	0.93198	0.99582	FALSE
novel_circ_0000113	0.61027257	2.160304128	-0.66918	0.31017	NA	FALSE
novel_circ_0000130	3.346378217	0	1.6386	0.013134	NA	TRUE
novel_circ_0000136	8.977704447	9.018814594	0.027834	0.95885	0.99582	FALSE
novel_circ_0000139	4.424441548	4.218957583	0.010028	0.98714	0.99696	FALSE
novel_circ_0000152	7.161750096	4.689400208	0.46916	0.42079	0.99582	FALSE
novel_circ_0000153	24.19757456	24.35617539	-0.0024531	0.99517	0.99842	FALSE
novel_circ_0000154	9.29770409	4.593311155	0.71527	0.23575	0.99582	FALSE
novel_circ_0000158	3.662202287	2.427445408	0.33748	0.60503	0.99582	FALSE
novel_circ_0000161	2.127035979	3.41753374	-0.34111	0.60732	0.99582	FALSE
novel_circ_0000168	0.915408854	3.771957943	-0.94297	0.15994	NA	FALSE
novel_circ_0000169	2.745023662	3.461175201	-0.19788	0.76116	0.99582	FALSE
novel_circ_0000180	2.899963025	0	1.4755	0.023685	NA	TRUE
novel_circ_0000185	8.845910424	9.34098968	-0.10195	0.84857	0.99582	FALSE
novel_circ_0000193	5.181938367	3.88500096	0.24142	0.70239	0.99582	FALSE
novel_circ_0000197	11.126116	4.007119213	0.49208	0.44083	0.99582	FALSE
novel_circ_0000206	5.804668493	4.088302305	0.28845	0.64103	0.99582	FALSE
novel_circ_0000221	9.443725439	9.3205221	0.027153	0.9597	0.99582	FALSE
novel_circ_0000233	0	4.198759108	-1.789	0.0073574	NA	TRUE
novel_circ_0000248	9.453210322	9.361457261	-0.02881	0.95737	0.99582	FALSE
novel_circ_0000249	9.611122357	7.291142356	0.2983	0.58636	0.99582	FALSE
novel_circ_0000252	3.35232356	0	1.6397	0.013079	NA	TRUE
novel_circ_0000266	2.725417862	3.583024349	-0.19607	0.7662	0.99582	FALSE
novel_circ_0000267	10.19527691	8.64121651	0.21732	0.67693	0.99582	FALSE
novel_circ_0000279	4.413753763	3.583024349	0.19699	0.75408	0.99582	FALSE
novel_circ_0000285	0	2.694586689	-1.3847	0.032989	NA	TRUE
novel_circ_0000288	37.01620203	45.17594329	-0.25731	0.47578	0.99582	FALSE
novel_circ_0000289	10.68444325	16.66140575	-0.57503	0.23406	0.99582	FALSE
novel_circ_0000295	3.360038673	0.534282562	1.0876	0.10431	NA	FALSE
novel_circ_0000306	6.70464712	3.350718398	0.65823	0.28965	0.99582	FALSE
novel_circ_0000307	5.468671754	5.203484295	0.11119	0.85847	0.99582	FALSE
novel_circ_0000312	6.246341242	1.907799702	1.1068	0.084371	0.99083	FALSE
novel_circ_0000317	4.42741422	0	1.9009	0.0044737	NA	TRUE
novel_circ_0000332	3.343405545	3.324689198	0.035585	0.95698	0.99582	FALSE
novel_circ_0000336	2.436914706	3.257873857	-0.26995	0.68081	0.99582	FALSE
novel_circ_0000338	5.192626153	2.253148669	0.69467	0.28422	0.99582	FALSE
novel_circ_0000346	1.830817709	4.645758747	-0.70286	0.29102	0.99582	FALSE
novel_circ_0000363	3.047187275	2.253148669	0.22477	0.73519	0.99582	FALSE
novel_circ_0000390	3.660432516	2.015011994	0.47331	0.47684	0.99582	FALSE
novel_circ_0000391	5.622408216	4.160948371	0.31064	0.61113	0.99582	FALSE
novel_circ_0000392	3.651514502	2.340431592	0.37158	0.57436	0.99582	FALSE
novel_circ_0000393	1.214599796	2.7525959	-0.54081	0.42032	NA	FALSE
novel_circ_0000421	3.659229615	1.480729432	0.63865	0.341	NA	FALSE
novel_circ_0000428	5.181938367	1.184583546	1.1631	0.079872	0.99083	FALSE
novel_circ_0000459	6.096144321	7.093402631	-0.19678	0.73508	0.99582	FALSE
novel_circ_0000464	2.134751092	1.689861502	0.13185	0.84425	NA	FALSE
novel_circ_0000470	2.436914706	3.67586889	-0.37314	0.57267	0.99582	FALSE
novel_circ_0000477	5.026999004	2.456450014	0.6847	0.28286	0.99582	FALSE
novel_circ_0000490	2.755711447	4.471731113	-0.47712	0.46677	0.99582	FALSE
novel_circ_0000492	12.95990638	16.55948597	-0.30097	0.51573	0.99582	FALSE
novel_circ_0000496	10.52653121	3.931617827	1.0805	0.061545	0.88339	FALSE
novel_circ_0000506	5.336877731	5.151036703	0.016346	0.97813	0.99582	FALSE
novel_circ_0000516	8.247528541	3.41753374	0.8833	0.14389	0.99582	FALSE
novel_circ_0000531	3.039472162	4.030293093	-0.22233	0.73333	0.99582	FALSE
novel_circ_0000532	2.44583272	3.931617827	-0.38687	0.55869	0.99582	FALSE
novel_circ_0000557	1.208654453	6.965991864	-1.4235	0.029239	0.64561	TRUE
novel_circ_0000568	5.187883711	0.534282562	1.5623	0.019495	0.54318	TRUE
novel_circ_0000570	3.510235595	1.602847685	0.53789	0.42255	NA	FALSE
novel_circ_0000578	5.930517172	6.904738141	-0.16768	0.77462	0.99582	FALSE
novel_circ_0000587	1.208654453	3.019737181	-0.59682	0.37374	NA	FALSE
novel_circ_0000591	5.799926051	7.996477145	-0.39071	0.49507	0.99582	FALSE
novel_circ_0000605	4.560978013	4.097108435	0.1412	0.82007	0.99582	FALSE
novel_circ_0000606	2.134751092	0	1.2069	0.055409	NA	FALSE
novel_circ_0000607	3.81537188	2.073021205	0.45404	0.49772	0.99582	FALSE
novel_circ_0000613	9.900828415	7.903901709	0.2625	0.62105	0.99582	FALSE
novel_circ_0000618	4.264759743	3.350718398	0.20569	0.75038	0.99582	FALSE
novel_circ_0000630	0	3.902613221	-1.7062	0.010314	NA	TRUE
novel_circ_0000631	3.514978037	0.888437659	0.88058	0.18919	NA	FALSE
novel_circ_0000633	3.504290252	3.286878462	0.041311	0.94876	0.99582	FALSE
novel_circ_0000637	18.72416037	22.98563365	-0.25628	0.55262	0.99582	FALSE
novel_circ_0000659	0	2.723591295	-1.3909	0.032321	NA	TRUE
novel_circ_0000665	20.85834459	25.55485758	-0.25217	0.5352	0.99582	FALSE
novel_circ_0000666	7.466886381	7.021025669	0.056089	0.92016	0.99582	FALSE
novel_circ_0000668	19.03170246	18.20014439	0.07325	0.86355	0.99582	FALSE
novel_circ_0000671	3.042444833	3.757321088	-0.13472	0.83659	0.99582	FALSE
novel_circ_0000674	17.35879678	5.101833623	1.4733	0.0041701	0.17349	TRUE
novel_circ_0000682	6.709389562	9.097291386	-0.35166	0.51979	0.99582	FALSE
novel_circ_0000685	4.419699106	3.136024709	0.34214	0.58998	0.99582	FALSE
novel_circ_0000687	3.357066002	3.324689198	0.0039417	0.99523	0.99842	FALSE
novel_circ_0000688	4.430386891	2.218313339	0.5757	0.38294	0.99582	FALSE
novel_circ_0000697	2.439887377	0.801423843	0.64338	0.33387	NA	FALSE
novel_circ_0000699	5.468671754	6.675407597	-0.1606	0.79008	0.99582	FALSE
novel_circ_0000703	3.662202287	3.733878102	-0.059157	0.92777	0.99582	FALSE
novel_circ_0000712	3.507262923	0.592291773	1.1373	0.089972	NA	FALSE
novel_circ_0000715	12.66722765	13.90529623	-0.14868	0.76214	0.99582	FALSE
novel_circ_0000716	3.343405545	4.892701553	-0.33014	0.60433	0.99582	FALSE
novel_circ_0000722	0.915408854	4.616754142	-1.1601	0.082616	0.99083	FALSE
novel_circ_0000725	6.226735442	11.00238479	-0.56456	0.3586	0.99582	FALSE
novel_circ_0000731	6.727225591	7.491468295	-0.127	0.83348	0.99582	FALSE
novel_circ_0000753	4.741468519	8.330433768	-0.59791	0.32642	0.99582	FALSE
novel_circ_0000756	6.38705328	8.951999252	-0.31234	0.59177	0.99582	FALSE
novel_circ_0000776	3.507262923	3.597661204	-0.040363	0.94963	0.99582	FALSE
novel_circ_0000789	10.64940722	8.568839549	0.27028	0.60413	0.99582	FALSE
novel_circ_0000801	2.745023662	4.053466974	-0.35129	0.58628	0.99582	FALSE
novel_circ_0000817	5.631326231	9.34098968	-0.55849	0.31195	0.99582	FALSE
novel_circ_0000835	2.739078319	2.529096081	0.079541	0.90424	0.99582	FALSE
novel_circ_0000859	9.753604165	9.582370867	0.031459	0.95268	0.99582	FALSE
novel_circ_0000862	2.594826741	1.986007388	0.157	0.81467	NA	FALSE
novel_circ_0000910	3.199153967	0.737583906	0.98883	0.13991	NA	FALSE
novel_circ_0000917	4.266529513	4.529740325	-0.080538	0.89638	0.99582	FALSE
novel_circ_0000918	4.849481169	5.88862061	-0.14218	0.81778	0.99582	FALSE
novel_circ_0000929	4.114562821	0.801423843	1.1317	0.091343	NA	FALSE
novel_circ_0000943	0.915408854	2.232950194	-0.4976	0.45396	NA	FALSE
novel_circ_0000947	3.045417505	4.07690996	-0.18287	0.78211	0.99582	FALSE
novel_circ_0000963	0.915408854	3.432170596	-0.86754	0.19611	NA	FALSE
novel_circ_0000967	6.393565492	3.17966617	0.70276	0.26304	0.99582	FALSE
novel_circ_0000979	10.95036793	11.13547726	-0.0061283	0.99074	0.99842	FALSE
novel_circ_0000989	4.422671778	3.975259288	0.13425	0.83225	0.99582	FALSE
novel_circ_0000992	11.57253119	6.141125035	0.73754	0.16735	0.99582	FALSE
novel_circ_0001003	2.42622692	4.883895422	-0.58472	0.36511	0.99582	FALSE
novel_circ_0001017	0.915408854	2.529096081	-0.59775	0.37066	NA	FALSE
novel_circ_0001023	8.670798392	11.58857673	-0.31043	0.54784	0.99582	FALSE
novel_circ_0001047	3.050159947	3.165029315	-0.015658	0.98083	0.99597	FALSE
novel_circ_0001049	3.806453865	2.442082264	0.37898	0.56502	0.99582	FALSE
novel_circ_0001050	2.423254249	6.335889354	-0.84566	0.18504	0.99582	FALSE
novel_circ_0001051	5.807641164	1.068565123	1.255	0.059119	0.87509	FALSE
novel_circ_0001053	7.008013634	8.165212265	-0.12704	0.82415	0.99582	FALSE
novel_circ_0001060	4.878004984	6.942548878	-0.35214	0.55383	0.99582	FALSE
novel_circ_0001065	26.86013672	19.43393102	0.39672	0.34673	0.99582	FALSE
novel_circ_0001066	2.286717784	6.681238322	-1.0559	0.098499	0.99582	FALSE
novel_circ_0001068	19.47811765	23.15344137	-0.21086	0.61558	0.99582	FALSE
novel_circ_0001069	3.812399208	4.651589472	-0.21838	0.72693	0.99582	FALSE
novel_circ_0001070	16.48259953	15.86554352	0.027645	0.95138	0.99582	FALSE
novel_circ_0001073	4.876802083	5.281691981	-0.084367	0.88866	0.99582	FALSE
novel_circ_0001074	3.347581118	2.398440803	0.30846	0.64218	0.99582	FALSE
novel_circ_0001077	9.89014063	10.12777667	-0.020438	0.96836	0.99582	FALSE
novel_circ_0001082	7.311947018	8.336264493	-0.14461	0.79217	0.99582	FALSE
novel_circ_0001095	0	3.330519923	-1.5846	0.016471	NA	TRUE
novel_circ_0001099	5.796953379	1.843959766	1.0084	0.12649	0.99582	FALSE
novel_circ_0001121	4.568693126	5.072829017	-0.10275	0.86702	0.99582	FALSE
novel_circ_0001124	0	2.767232756	-1.3995	0.031421	NA	TRUE
novel_circ_0001125	5.342823074	2.990732576	0.54064	0.38938	0.99582	FALSE
novel_circ_0001139	13.84381874	22.2884467	-0.58443	0.17895	0.99582	FALSE
novel_circ_0001140	10.01598931	14.46599718	-0.36892	0.49919	0.99582	FALSE
novel_circ_0001143	1.220545139	3.670307271	-0.7575	0.25876	NA	FALSE
novel_circ_0001175	0.604327226	4.30040978	-1.2471	0.063113	NA	FALSE
novel_circ_0001181	1.835560151	3.339326054	-0.4631	0.48881	0.99582	FALSE
novel_circ_0001191	3.360038673	1.475167813	0.61607	0.35862	NA	FALSE
novel_circ_0001192	3.666944729	3.931617827	-0.096104	0.88355	0.99582	FALSE
novel_circ_0001195	3.507262923	1.335706404	0.663	0.32294	NA	FALSE
novel_circ_0001202	7.609935058	8.490093652	-0.11607	0.83898	0.99582	FALSE
novel_circ_0001206	3.645569158	0.801423843	0.9964	0.13758	NA	FALSE
novel_circ_0001208	3.803481193	1.422720221	0.74892	0.26138	0.99582	FALSE
novel_circ_0001210	5.326189946	8.324872149	-0.45906	0.42187	0.99582	FALSE
novel_circ_0001214	4.266529513	6.733416808	-0.49226	0.41307	0.99582	FALSE
novel_circ_0001231	23.46208935	11.31262932	0.91195	0.039181	0.70476	TRUE
novel_circ_0001260	16.74972711	16.08672624	0.077924	0.86781	0.99582	FALSE
novel_circ_0001263	3.344608446	6.524553844	-0.60229	0.33157	0.99582	FALSE
novel_circ_0001266	2.124063307	3.330519923	-0.32911	0.61932	0.99582	FALSE
novel_circ_0001273	0	3.504816662	-1.6049	0.015254	NA	TRUE
novel_circ_0001283	4.884517196	5.815974543	-0.2233	0.71036	0.99582	FALSE
novel_circ_0001285	16.16677546	11.91372722	0.36815	0.4284	0.99582	FALSE
novel_circ_0001291	4.582353583	3.101189379	0.34732	0.59566	0.99582	FALSE
novel_circ_0001305	0	2.232950194	-1.2023	0.05792	NA	FALSE
novel_circ_0001306	1.530423866	4.097108435	-0.83089	0.21108	0.99582	FALSE
novel_circ_0001309	4.255841728	5.505460906	-0.23916	0.69636	0.99582	FALSE
novel_circ_0001317	3.959623458	2.174940983	0.52979	0.42182	0.99582	FALSE
novel_circ_0001319	6.55919264	6.204964971	0.019481	0.97321	0.99582	FALSE
novel_circ_0001334	1.530423866	3.800962549	-0.75274	0.25876	0.99582	FALSE
novel_circ_0001342	3.346378217	1.126574335	0.79202	0.23711	NA	FALSE
novel_circ_0001343	6.715334905	4.651589472	0.35335	0.55339	0.99582	FALSE
novel_circ_0001347	0.90649084	4.024462369	-1.0274	0.12529	NA	FALSE
novel_circ_0001348	2.739078319	0.801423843	0.74244	0.2666	NA	FALSE
novel_circ_0001351	5.473414196	4.097108435	0.33421	0.5847	0.99582	FALSE
novel_circ_0001359	2.899963025	4.567551061	-0.42538	0.50744	0.99582	FALSE
novel_circ_0001378	5.178965696	3.432170596	0.41668	0.50143	0.99582	FALSE
novel_circ_0001386	6.26297437	0.592291773	1.7245	0.0095048	0.32942	TRUE
novel_circ_0001392	0.90649084	2.932723364	-0.73363	0.27338	NA	FALSE
novel_circ_0001399	0	3.85897176	-1.6945	0.0108	NA	TRUE
novel_circ_0001413	7.321431902	10.37471947	-0.43791	0.41209	0.99582	FALSE
novel_circ_0001421	0	4.320608255	-1.8474	0.0057402	NA	TRUE
novel_circ_0001434	6.249313914	5.627040948	0.092304	0.87677	0.99582	FALSE
novel_circ_0001440	3.671120301	4.262599044	-0.16329	0.80009	0.99582	FALSE
novel_circ_0001445	4.419699106	1.126574335	1.0655	0.10859	0.99582	FALSE
novel_circ_0001447	3.643799388	3.908174841	-0.025862	0.96821	0.99582	FALSE
novel_circ_0001457	5.636068672	7.529009926	-0.31293	0.59556	0.99582	FALSE
novel_circ_0001470	3.510235595	3.699311876	-0.055485	0.93086	0.99582	FALSE
novel_circ_0001482	3.349350888	1.698667633	0.57727	0.38726	NA	FALSE
novel_circ_0001486	3.050159947	4.602386391	-0.38249	0.5479	0.99582	FALSE
novel_circ_0001490	5.171250582	2.976364826	0.52015	0.41954	0.99582	FALSE
novel_circ_0001500	2.594826741	2.607303767	-0.044051	0.94747	0.99582	FALSE
novel_circ_0001503	0	2.897888034	-1.4258	0.028782	NA	TRUE
novel_circ_0001510	5.942407859	3.092383248	0.66937	0.28033	0.99582	FALSE
novel_circ_0001515	4.727808063	0.801423843	1.264	0.058845	0.87509	FALSE
novel_circ_0001520	3.041241932	1.184583546	0.6387	0.34097	NA	FALSE
novel_circ_0001555	4.729577833	3.078015498	0.37731	0.55939	0.99582	FALSE
novel_circ_0001557	9.281637831	15.0149166	-0.57383	0.24733	0.99582	FALSE
novel_circ_0001559	1.990499514	4.097108435	-0.65394	0.32262	0.99582	FALSE
novel_circ_0001568	3.516180938	5.432545734	-0.41561	0.51815	0.99582	FALSE
novel_circ_0001570	5.045401903	5.926431346	-0.18401	0.76683	0.99582	FALSE
novel_circ_0001576	2.594826741	0	1.3623	0.034462	NA	TRUE
novel_circ_0001582	6.246341242	3.792156418	0.48958	0.41852	0.99582	FALSE
novel_circ_0001585	3.349350888	2.282153275	0.30428	0.64598	0.99582	FALSE
novel_circ_0001591	6.560395542	10.55160243	-0.54549	0.33918	0.99582	FALSE
novel_circ_0001596	7.618853073	2.796237362	1.0355	0.086589	0.99582	FALSE
novel_circ_0001609	11.08513463	1.864158241	1.8143	0.0028994	0.12875	TRUE
novel_circ_0001638	2.429199592	4.538546455	-0.4874	0.45473	0.99582	FALSE
novel_circ_0001651	0	3.063378642	-1.5034	0.022088	NA	TRUE
novel_circ_0001662	0	6.335889354	-2.2571	0.00076286	0.057054	TRUE
novel_circ_0001666	0	3.902613221	-1.7062	0.010314	NA	TRUE
novel_circ_0001673	14.00944589	14.33534191	-0.019235	0.9669	0.99582	FALSE
novel_circ_0001674	7.476371265	3.914005566	0.5872	0.34214	0.99582	FALSE
novel_circ_0001687	1.990499514	4.5239096	-0.72789	0.27097	0.99582	FALSE
novel_circ_0001690	2.127035979	2.7525959	-0.16135	0.8091	NA	FALSE
novel_circ_0001692	13.88182744	4.506297339	1.199	0.032868	0.66372	TRUE
novel_circ_0001708	3.03649949	3.165029315	0.020304	0.97534	0.99582	FALSE
novel_circ_0001718	3.355296232	3.228869251	0.029739	0.96344	0.99582	FALSE
novel_circ_0001727	5.950122972	7.058836405	-0.19594	0.73159	0.99582	FALSE
novel_circ_0001732	4.117535493	3.446807451	0.16999	0.79345	0.99582	FALSE
novel_circ_0001735	3.945963001	4.276966794	-0.03117	0.96125	0.99582	FALSE
novel_circ_0001740	8.062295593	3.344887673	0.9127	0.13006	0.99582	FALSE
novel_circ_0001744	3.346378217	7.146119328	-0.74893	0.22153	0.99582	FALSE
novel_circ_0001750	2.905908368	5.705786845	-0.63477	0.32985	0.99582	FALSE
novel_circ_0001754	1.524478523	3.684675021	-0.73285	0.27207	0.99582	FALSE
novel_circ_0001762	0	3.902613221	-1.7062	0.010314	NA	TRUE
novel_circ_0001768	10.5384219	12.19523625	-0.20098	0.69368	0.99582	FALSE
novel_circ_0001770	0	2.500091475	-1.3065	0.042337	NA	TRUE
novel_circ_0001794	4.413753763	1.689861502	0.78937	0.23031	0.99582	FALSE
novel_circ_0001797	4.882747426	1.80614903	0.84757	0.19658	0.99582	FALSE
novel_circ_0001821	3.666944729	2.825241967	0.17465	0.79198	0.99582	FALSE
novel_circ_0001825	22.20112971	14.03946512	0.5881	0.19839	0.99582	FALSE
novel_circ_0001827	5.484101981	2.232950194	0.86876	0.17185	0.99582	FALSE
novel_circ_0001829	3.030554147	3.728316482	-0.13195	0.83974	0.99582	FALSE
novel_circ_0001830	3.651514502	0.801423843	1.0178	0.12935	NA	FALSE
novel_circ_0001848	2.13000865	3.786325693	-0.42555	0.52053	0.99582	FALSE
novel_circ_0001851	7.617083303	6.59719991	0.18805	0.73791	0.99582	FALSE
novel_circ_0001854	2.432172264	4.320608255	-0.45866	0.48123	0.99582	FALSE
novel_circ_0001857	0	3.237675382	-1.5211	0.020698	NA	TRUE
novel_circ_0001882	5.200341266	2.96172797	0.46237	0.47083	0.99582	FALSE
novel_circ_0001883	4.255841728	4.306240505	0.011157	0.9858	0.99696	FALSE
novel_circ_0001896	2.432172264	2.500091475	0.027182	0.96751	NA	FALSE
novel_circ_0001903	5.178965696	5.360168773	-0.049582	0.93369	0.99582	FALSE
novel_circ_0001907	5.478156638	7.024001075	-0.25171	0.66572	0.99582	FALSE
novel_circ_0001910	0	5.345531917	-2.0786	0.0019521	0.098454	TRUE
novel_circ_0001912	1.812981679	3.893807091	-0.55912	0.40261	0.99582	FALSE
novel_circ_0001922	6.39059282	4.622584866	0.325	0.58606	0.99582	FALSE
novel_circ_0001927	3.948935673	7.514911281	-0.58601	0.34216	0.99582	FALSE
novel_circ_0001950	3.045417505	5.996102007	-0.59633	0.34834	0.99582	FALSE
novel_circ_0001952	6.102725696	16.71682874	-0.41649	0.49727	0.99582	FALSE
novel_circ_0001966	1.835560151	3.966453157	-0.664	0.31624	0.99582	FALSE
novel_circ_0001974	33.4828211	24.44901993	0.426	0.26718	0.99582	FALSE
novel_circ_0001976	4.11159015	1.393715615	0.84806	0.20109	0.99582	FALSE
novel_circ_0001978	3.360038673	1.689861502	0.48926	0.4636	NA	FALSE
novel_circ_0001980	2.896990354	2.276591655	0.19427	0.77104	0.99582	FALSE
novel_circ_0001985	4.718890048	4.189952977	0.11932	0.84597	0.99582	FALSE
novel_circ_0001988	3.665174958	5.621479329	-0.45272	0.46342	0.99582	FALSE
novel_circ_0001995	5.184911039	4.7966125	0.066493	0.91439	0.99582	FALSE
novel_circ_0001999	5.9471503	7.154656353	-0.18629	0.75008	0.99582	FALSE
novel_circ_0002003	9.589746787	8.568839549	0.13305	0.80131	0.99582	FALSE
novel_circ_0002008	7.903816689	11.21654027	-0.35058	0.54865	0.99582	FALSE
novel_circ_0002025	11.90859709	4.088302305	1.093	0.070535	0.95225	FALSE
novel_circ_0002026	2.74205099	1.869988966	0.24134	0.71913	NA	FALSE
novel_circ_0002028	29.5564639	29.96004245	-0.017203	0.96326	0.99582	FALSE
novel_circ_0002029	8.541977041	7.198297814	0.20267	0.7175	0.99582	FALSE
novel_circ_0002047	7.154034983	8.092297093	-0.10825	0.8493	0.99582	FALSE
novel_circ_0002053	3.9643659	4.811249356	-0.22155	0.7214	0.99582	FALSE
novel_circ_0002064	6.545532184	0	2.3785	0.00038486	0.03418	TRUE
novel_circ_0002075	3.039472162	3.092383248	0.033158	0.95978	0.99582	FALSE
novel_circ_0002082	5.192626153	6.768521244	-0.32441	0.58693	0.99582	FALSE
novel_circ_0002084	4.424441548	3.063378642	0.32131	0.61371	0.99582	FALSE
novel_circ_0002091	2.731363205	3.951816302	-0.28222	0.66489	0.99582	FALSE
novel_circ_0002101	5.655674472	5.301890456	0.016277	0.9788	0.99582	FALSE
novel_circ_0002102	3.20509931	0.737583906	0.98993	0.13947	NA	FALSE
novel_circ_0002110	10.36210696	6.501110858	0.52542	0.33703	0.99582	FALSE
novel_circ_0002116	4.42741422	1.422720221	0.88131	0.18353	0.99582	FALSE
novel_circ_0002125	2.745023662	3.025567906	-0.11018	0.86823	0.99582	FALSE
novel_circ_0002128	11.14154622	2.073021205	1.5691	0.012509	0.40399	TRUE
novel_circ_0002131	11.41164648	8.330702874	0.38728	0.45143	0.99582	FALSE
novel_circ_0002154	1.516763409	2.796237362	-0.41218	0.53842	NA	FALSE
novel_circ_0002162	1.525681424	2.96172797	-0.44335	0.50885	NA	FALSE
novel_circ_0002167	3.343405545	4.291603649	-0.22634	0.72137	0.99582	FALSE
novel_circ_0002172	10.51407366	11.00184658	-0.060537	0.90397	0.99582	FALSE
novel_circ_0002173	1.525681424	3.432170596	-0.55747	0.40572	NA	FALSE
novel_circ_0002179	8.209519843	10.22386572	-0.22953	0.66247	0.99582	FALSE
novel_circ_0002195	3.812399208	1.907799702	0.58654	0.37614	0.99582	FALSE
novel_circ_0002218	2.731363205	3.800962549	-0.23207	0.72261	0.99582	FALSE
novel_circ_0002219	2.135953994	3.034374037	-0.2281	0.73379	0.99582	FALSE
novel_circ_0002220	16.79247825	17.53547566	-0.076824	0.86726	0.99582	FALSE
novel_circ_0002232	3.956650786	7.218496289	-0.60393	0.30956	0.99582	FALSE
novel_circ_0002245	8.218437858	5.24971197	0.44569	0.45824	0.99582	FALSE
novel_circ_0002265	2.594826741	1.475167813	0.4038	0.54642	NA	FALSE
novel_circ_0002266	3.347581118	2.427445408	0.30391	0.64674	0.99582	FALSE
novel_circ_0002267	12.53246095	6.292247893	0.72364	0.1935	0.99582	FALSE
novel_circ_0002271	0	2.932723364	-1.4474	0.026697	NA	TRUE
novel_circ_0002293	8.702861748	7.189491683	0.20165	0.71442	0.99582	FALSE
novel_circ_0002300	1.525681424	2.456450014	-0.28798	0.66735	NA	FALSE
novel_circ_0002301	8.969989334	4.291603649	0.82923	0.1509	0.99582	FALSE
novel_circ_0002306	12.64110964	13.90880985	-0.097769	0.83995	0.99582	FALSE
novel_circ_0002320	5.933489844	3.266679987	0.63734	0.3041	0.99582	FALSE
novel_circ_0002327	2.42622692	3.344887673	-0.22426	0.73541	0.99582	FALSE
novel_circ_0002339	3.349350888	8.255081401	-0.92927	0.12624	0.99582	FALSE
novel_circ_0002343	3.954881016	3.800962549	0.090782	0.88829	0.99582	FALSE
novel_circ_0002346	5.484101981	3.510647387	0.40986	0.51971	0.99582	FALSE
novel_circ_0002349	2.300378241	4.024462369	-0.52882	0.42804	0.99582	FALSE
novel_circ_0002366	6.244571472	1.475167813	1.2857	0.050844	0.82102	FALSE
novel_circ_0002380	9.9115162	7.796420312	0.27483	0.60313	0.99582	FALSE
novel_circ_0002384	3.651514502	4.602386391	-0.20999	0.7373	0.99582	FALSE
novel_circ_0002396	4.122277935	5.049386031	-0.25338	0.68204	0.99582	FALSE
novel_circ_0002397	3.970311243	1.994813519	0.58207	0.37998	0.99582	FALSE
novel_circ_0002409	0	2.796237362	-1.4138	0.030008	NA	TRUE
novel_circ_0002427	3.812399208	1.640658421	0.70449	0.2896	0.99582	FALSE
novel_circ_0002430	7.909126	4.053466974	0.70992	0.23322	0.99582	FALSE
novel_circ_0002436	4.120508165	3.800962549	0.090384	0.8867	0.99582	FALSE
novel_circ_0002445	4.579380911	1.698667633	0.81943	0.21667	0.99582	FALSE
novel_circ_0002449	4.413753763	6.164568021	-0.31993	0.59649	0.99582	FALSE
novel_circ_0002454	5.347565516	3.504816662	0.38752	0.53806	0.99582	FALSE
novel_circ_0002457	0.604327226	2.665582084	-0.84601	0.20396	NA	FALSE
novel_circ_0002466	2.745023662	0.888437659	0.71222	0.2868	NA	FALSE
novel_circ_0002469	4.579380911	1.698667633	0.81943	0.21667	0.99582	FALSE
novel_circ_0002473	4.863141626	0.534282562	1.5103	0.024113	0.59076	TRUE
novel_circ_0002476	2.44583272	3.315883068	-0.26101	0.69439	0.99582	FALSE
novel_circ_0002480	5.639041344	0	2.2044	0.00102	0.069157	TRUE
novel_circ_0002490	4.261787071	1.329875679	0.97843	0.14107	0.99582	FALSE
novel_circ_0002519	2.734335877	4.970909239	-0.48591	0.45456	0.99582	FALSE
novel_circ_0002520	0	2.970534101	-1.4266	0.02865	NA	TRUE
novel_circ_0002523	5.791008036	4.407891177	0.26835	0.66145	0.99582	FALSE
novel_circ_0002529	12.34368846	12.67177871	-0.035848	0.94169	0.99582	FALSE
novel_circ_0002530	6.082483864	9.013252974	-0.39219	0.50064	0.99582	FALSE
novel_circ_0002536	1.826642136	3.388529135	-0.51609	0.43873	0.99582	FALSE
novel_circ_0002537	0	2.796237362	-1.4138	0.030008	NA	TRUE
novel_circ_0002541	0	2.723591295	-1.3909	0.032321	NA	TRUE
novel_circ_0002562	11.71975544	12.33172226	-0.057386	0.90553	0.99582	FALSE
novel_circ_0002564	5.034714118	8.275669068	-0.52548	0.37275	0.99582	FALSE
novel_circ_0002570	5.339850402	2.491285345	0.65213	0.31074	0.99582	FALSE
novel_circ_0002600	0.604327226	3.902613221	-1.1701	0.081236	NA	FALSE
novel_circ_0002603	0	3.562825874	-1.6147	0.014699	NA	TRUE
novel_circ_0002613	2.140696436	5.325333442	-0.82709	0.2022	0.99582	FALSE
novel_circ_0002635	3.965568801	4.927536883	-0.19526	0.75416	0.99582	FALSE
novel_circ_0002637	0	3.092383248	-1.509	0.021656	NA	TRUE
novel_circ_0002645	8.065268264	11.19375558	-0.35674	0.49731	0.99582	FALSE
novel_circ_0002669	64.48179972	80.47920055	-0.30352	0.37086	0.99582	FALSE
novel_circ_0002670	66.2199669	71.4753361	-0.10618	0.74471	0.99582	FALSE
novel_circ_0002712	3.64854183	0	1.7228	0.0094614	NA	TRUE
novel_circ_0002717	10.6784979	8.103958543	0.26736	0.62163	0.99582	FALSE
novel_circ_0002730	5.347565516	2.938554089	0.44329	0.5034	0.99582	FALSE
novel_circ_0002737	4.264759743	5.627040948	-0.26954	0.66343	0.99582	FALSE
novel_circ_0002753	2.13000865	3.330519923	-0.32549	0.62378	0.99582	FALSE
novel_circ_0002754	0	3.922811696	-1.754	0.0085153	NA	TRUE
novel_circ_0002757	6.549707757	7.761584981	-0.1458	0.79882	0.99582	FALSE
novel_circ_0002762	7.758362209	5.815974543	0.34471	0.54387	0.99582	FALSE
novel_circ_0002763	6.713565135	5.165673559	0.28253	0.63592	0.99582	FALSE
novel_circ_0002778	4.732550504	2.491285345	0.51958	0.42436	0.99582	FALSE
novel_circ_0002783	16.17626034	19.81179821	-0.28249	0.52662	0.99582	FALSE
novel_circ_0002792	8.048635136	0	2.5987	9.80E-05	0.019895	TRUE
novel_circ_0002793	10.18338623	0	2.907	1.05E-05	0.0024861	TRUE
novel_circ_0002810	1.826642136	5.072829017	-0.89467	0.17258	0.99582	FALSE
novel_circ_0002824	10.49744053	10.06976746	0.056909	0.91142	0.99582	FALSE
novel_circ_0002834	22.80545693	16.66994277	0.41266	0.35664	0.99582	FALSE
novel_circ_0002837	17.06732095	15.60396386	0.097647	0.82801	0.99582	FALSE
novel_circ_0002853	9.290555846	9.044843794	0.023824	0.9634	0.99582	FALSE
novel_circ_0002854	9.586207247	7.224327014	0.34621	0.52643	0.99582	FALSE
novel_circ_0002856	6.556219969	5.064022886	0.23893	0.6864	0.99582	FALSE
novel_circ_0002867	2.74205099	0	1.4438	0.02638	NA	TRUE
novel_circ_0002870	5.796953379	3.62666581	0.44939	0.46257	0.99582	FALSE
novel_circ_0002873	11.86697969	10.28770566	0.18665	0.70728	0.99582	FALSE
novel_circ_0002881	1.220545139	2.796237362	-0.52564	0.43319	NA	FALSE
novel_circ_0002885	15.82660315	14.50407703	0.1433	0.76267	0.99582	FALSE
novel_circ_0002893	3.335690432	3.533821268	0.0091085	0.98887	0.998	FALSE
novel_circ_0002908	1.214599796	3.228869251	-0.69341	0.30068	NA	FALSE
novel_circ_0002909	5.951892742	8.432353546	-0.41731	0.46127	0.99582	FALSE
novel_circ_0002914	2.124063307	3.62666581	-0.40792	0.53629	0.99582	FALSE
novel_circ_0002915	7.615880401	8.986834583	-0.20408	0.70322	0.99582	FALSE
novel_circ_0002917	6.850668468	5.641677804	0.19881	0.73078	0.99582	FALSE
novel_circ_0002927	3.96259613	3.966453157	0.015214	0.98078	0.99597	FALSE
novel_circ_0002931	1.208654453	3.228869251	-0.65936	0.32585	NA	FALSE
novel_circ_0002946	1.220545139	5.087196767	-1.0664	0.10909	0.99582	FALSE
novel_circ_0002963	46.92000312	58.146185	-0.28936	0.37005	0.99582	FALSE
novel_circ_0002964	8.242786099	6.815138111	0.21459	0.70814	0.99582	FALSE
novel_circ_0002966	12.47187378	16.06003874	-0.31467	0.52057	0.99582	FALSE
novel_circ_0002972	5.634298902	4.218957583	0.30747	0.61118	0.99582	FALSE
novel_circ_0002978	3.360038673	1.329875679	0.69701	0.29829	NA	FALSE
novel_circ_0002987	2.450575162	2.427445408	-0.049718	0.94079	NA	FALSE
novel_circ_0002990	4.436332234	10.65093599	-0.93387	0.11996	0.99582	FALSE
novel_circ_0003021	2.588881397	5.743328476	-0.77589	0.22605	0.99582	FALSE
novel_circ_0003030	90.58146801	75.1571558	0.25716	0.41397	0.99582	FALSE
novel_circ_0003031	4.416726435	5.325333442	-0.17924	0.76709	0.99582	FALSE
novel_circ_0003053	10.68621302	12.65104202	-0.23843	0.64915	0.99582	FALSE
novel_circ_0003054	8.071213608	6.170129641	0.3091	0.58481	0.99582	FALSE
novel_circ_0003063	4.879774754	6.184766496	-0.25559	0.66533	0.99582	FALSE
novel_circ_0003064	3.35232356	3.786325693	-0.093307	0.88452	0.99582	FALSE
novel_circ_0003068	15.22227592	6.463300121	0.94829	0.083735	0.99083	FALSE
novel_circ_0003070	3.202126639	0	1.5844	0.016107	NA	TRUE
novel_circ_0003081	0	2.868883428	-1.4199	0.029358	NA	TRUE
novel_circ_0003083	6.695729105	3.583024349	0.64473	0.28559	0.99582	FALSE
novel_circ_0003084	3.654487173	0	1.7341	0.0090526	NA	TRUE
novel_circ_0003085	7.913301573	6.559120069	0.21248	0.70875	0.99582	FALSE
novel_circ_0003093	3.803481193	11.53056752	-1.2221	0.031801	0.65492	TRUE
novel_circ_0003097	0.61027257	2.131299522	-0.66228	0.31497	NA	FALSE
novel_circ_0003106	3.030554147	3.034374037	0.040639	0.95092	0.99582	FALSE
novel_circ_0003110	4.11159015	2.694586689	0.38494	0.54882	0.99582	FALSE
novel_circ_0003111	4.105644807	3.525015137	0.13067	0.8375	0.99582	FALSE
novel_circ_0003124	5.775577809	7.616561953	-0.25421	0.66477	0.99582	FALSE
novel_circ_0003139	19.65145991	14.93956423	0.33315	0.46424	0.99582	FALSE
novel_circ_0003142	5.186680809	9.506480289	-0.72038	0.20322	0.99582	FALSE
novel_circ_0003147	0.61027257	2.694586689	-0.85806	0.19819	NA	FALSE
novel_circ_0003158	2.74205099	1.80614903	0.31662	0.63638	NA	FALSE
novel_circ_0003159	8.689201291	5.511022526	0.47556	0.4006	0.99582	FALSE
novel_circ_0003160	3.809426537	2.427445408	0.40003	0.53771	0.99582	FALSE
novel_circ_0003164	16.72828238	21.49609809	-0.17828	0.79048	0.99582	FALSE
novel_circ_0003167	5.791008036	3.533821268	0.49162	0.42808	0.99582	FALSE
novel_circ_0003189	3.060847732	6.977384208	-0.85284	0.17598	0.99582	FALSE
novel_circ_0003195	12.17983109	14.58487093	-0.22624	0.63248	0.99582	FALSE
novel_circ_0003211	154.1805583	151.6052849	0.020925	0.93635	0.99582	FALSE
novel_circ_0003212	12.04747019	11.56837826	0.057023	0.90859	0.99582	FALSE
novel_circ_0003213	13.72511831	12.9152079	0.058164	0.90548	0.99582	FALSE
novel_circ_0003226	0	2.897888034	-1.4258	0.028782	NA	TRUE
novel_circ_0003232	0	4.956541489	-1.9993	0.0028745	NA	TRUE
novel_circ_0003247	0	2.723591295	-1.3909	0.032321	NA	TRUE
novel_circ_0003251	3.645569158	3.461175201	0.071914	0.91099	0.99582	FALSE
novel_circ_0003257	7.501922408	3.931617827	0.59402	0.35206	0.99582	FALSE
novel_circ_0003263	2.436914706	5.844979149	-0.84387	0.18127	0.99582	FALSE
novel_circ_0003267	41.15688287	39.98941296	0.02884	0.93369	0.99582	FALSE
novel_circ_0003307	10.81029193	7.073204156	0.50249	0.34263	0.99582	FALSE
novel_circ_0003308	6.551477527	7.572920492	-0.15086	0.78875	0.99582	FALSE
novel_circ_0003318	2.899963025	0.801423843	0.77636	0.24596	NA	FALSE
novel_circ_0003369	4.11159015	2.578299161	0.38795	0.55291	0.99582	FALSE
novel_circ_0003372	5.459753739	8.705325552	-0.44533	0.45456	0.99582	FALSE
novel_circ_0003378	2.91065081	4.912900028	-0.53803	0.40837	0.99582	FALSE
novel_circ_0003380	3.030554147	4.912900028	-0.39607	0.53787	0.99582	FALSE
novel_circ_0003386	2.417308906	3.019737181	-0.13569	0.8396	0.99582	FALSE
novel_circ_0003395	5.634298902	12.57866506	-0.91066	0.085911	0.99582	FALSE
novel_circ_0003407	2.128805749	2.427445408	-0.11418	0.86465	NA	FALSE
novel_circ_0003408	4.416726435	3.646864285	0.15318	0.81087	0.99582	FALSE
novel_circ_0003409	1.835560151	7.174854828	-1.2803	0.045246	0.77464	TRUE
novel_circ_0003414	21.89542655	17.66288642	0.28482	0.51007	0.99582	FALSE
novel_circ_0003422	1.818927022	5.389173378	-0.91871	0.15635	0.99582	FALSE
novel_circ_0003426	3.809426537	0	1.7743	0.0076957	NA	TRUE
novel_circ_0003430	9.158761823	5.20931502	0.56861	0.33414	0.99582	FALSE
novel_circ_0003442	2.128805749	8.957560872	-1.4166	0.023001	0.58313	TRUE
novel_circ_0003446	38.39522608	20.46792992	0.82261	0.029296	0.64561	TRUE
novel_circ_0003447	52.36432663	51.62692367	0.026902	0.93418	0.99582	FALSE
novel_circ_0003451	2.128805749	7.587288242	-1.2136	0.054638	0.85319	FALSE
novel_circ_0003453	5.484101981	5.89742674	-0.050681	0.93235	0.99582	FALSE
novel_circ_0003454	0	3.034374037	-1.4839	0.023602	NA	TRUE
novel_circ_0003455	7.307771445	3.490179807	0.77327	0.20066	0.99582	FALSE
novel_circ_0003466	12.7776461	0	3.1674	1.21E-06	0.00057223	TRUE
novel_circ_0003470	5.031741446	5.801606793	-0.17116	0.77427	0.99582	FALSE
novel_circ_0003474	2.286717784	4.753240144	-0.69908	0.2837	0.99582	FALSE
novel_circ_0003476	6.689783762	5.22368277	0.27955	0.63203	0.99582	FALSE
novel_circ_0003477	1.208654453	3.835797879	-0.8033	0.231	NA	FALSE
novel_circ_0003479	4.11159015	1.475167813	0.84177	0.20829	0.99582	FALSE
novel_circ_0003497	2.439887377	6.707656713	-0.93443	0.14167	0.99582	FALSE
novel_circ_0003498	4.563950684	5.772333082	-0.22276	0.71231	0.99582	FALSE
novel_circ_0003501	3.341635775	7.787614181	-0.81001	0.18246	0.99582	FALSE
novel_circ_0003504	26.47303769	23.87665752	0.14514	0.71379	0.99582	FALSE
novel_circ_0003505	12.0290673	4.593311155	1.0172	0.082756	0.99083	FALSE
novel_circ_0003515	9.282840732	6.097752679	0.49188	0.36999	0.99582	FALSE
novel_circ_0003518	9.722743711	11.15594484	-0.10736	0.84685	0.99582	FALSE
novel_circ_0003522	11.71855254	7.262406855	0.52919	0.36096	0.99582	FALSE
novel_circ_0003531	5.189653481	2.659751359	0.6098	0.34667	0.99582	FALSE
novel_circ_0003536	3.956650786	0.888437659	1.0669	0.11164	NA	FALSE
novel_circ_0003539	3.809426537	0.737583906	1.1798	0.078747	NA	FALSE
novel_circ_0003540	4.264759743	2.912524889	0.37322	0.5675	0.99582	FALSE
novel_circ_0003542	21.00556884	15.44754849	0.40908	0.34154	0.99582	FALSE
novel_circ_0003552	3.9643659	6.423172277	-0.47427	0.45577	0.99582	FALSE
novel_circ_0003554	7.310744117	3.136024709	0.87747	0.1472	0.99582	FALSE
novel_circ_0003568	4.715917376	1.907799702	0.80719	0.21817	0.99582	FALSE
novel_circ_0003592	4.563950684	0.737583906	1.3779	0.039689	0.70498	TRUE
novel_circ_0003598	4.876802083	8.252226082	-0.56841	0.32351	0.99582	FALSE
novel_circ_0003634	18.42560546	21.83820254	-0.20564	0.63264	0.99582	FALSE
novel_circ_0003641	11.7162159	5.810412923	0.82587	0.14438	0.99582	FALSE
novel_circ_0003643	2.286717784	4.030293093	-0.52927	0.42352	0.99582	FALSE
novel_circ_0003644	8.519398569	5.325333442	0.53321	0.34743	0.99582	FALSE
novel_circ_0003647	9.285813404	12.72368809	-0.35465	0.48345	0.99582	FALSE
novel_circ_0003649	1.826642136	5.534465512	-1.0046	0.12254	0.99582	FALSE
novel_circ_0003656	6.53781707	0	2.3821	0.00037751	0.03418	TRUE
novel_circ_0003664	6.85364114	5.008989081	0.36467	0.54135	0.99582	FALSE
novel_circ_0003675	51.44360847	21.57133037	1.1471	0.0026585	0.12186	TRUE
novel_circ_0003681	122.3704385	0	5.7203	2.20E-23	3.13E-20	TRUE
novel_circ_0003686	5.657444243	12.62203742	-0.96185	0.089134	0.99582	FALSE
novel_circ_0003688	4.261787071	3.922811696	0.096282	0.87745	0.99582	FALSE
novel_circ_0003707	0.90649084	4.355443586	-1.107	0.098368	0.99582	FALSE
novel_circ_0003710	1.220545139	2.500091475	-0.43286	0.51784	NA	FALSE
novel_circ_0003718	6.093171649	4.419283522	0.26688	0.67068	0.99582	FALSE
novel_circ_0003720	8.236840756	2.174940983	1.295	0.037616	0.68968	TRUE
novel_circ_0003731	3.951908344	2.529096081	0.43542	0.50798	0.99582	FALSE
novel_circ_0003736	4.108617478	4.364249716	-0.051378	0.9342	0.99582	FALSE
novel_circ_0003753	5.032944347	0	2.0513	0.0022205	NA	TRUE
novel_circ_0003759	5.173020353	0	2.0873	0.0018623	0.098454	TRUE
novel_circ_0003770	9.108295569	4.123137635	0.78359	0.2035	0.99582	FALSE
novel_circ_0003776	6.399510835	5.0145507	0.27554	0.64209	0.99582	FALSE
novel_circ_0003784	4.574638469	7.154656353	-0.459	0.4439	0.99582	FALSE
novel_circ_0003803	8.827507526	6.054111218	0.42746	0.43748	0.99582	FALSE
novel_circ_0003812	5.025796103	5.90908819	-0.19069	0.75672	0.99582	FALSE
novel_circ_0003813	4.577611141	0.888437659	1.1946	0.074188	0.98524	FALSE
novel_circ_0003822	4.416726435	2.253148669	0.56939	0.38241	0.99582	FALSE
novel_circ_0003824	10.83640994	11.71042588	-0.13765	0.78654	0.99582	FALSE
novel_circ_0003827	3.344608446	3.330519923	0.045622	0.94431	0.99582	FALSE
novel_circ_0003831	1.220545139	3.684675021	-0.76523	0.25381	NA	FALSE
novel_circ_0003845	20.25819294	13.22367353	0.54816	0.24883	0.99582	FALSE
novel_circ_0003846	8.353771421	7.555308231	0.12042	0.83024	0.99582	FALSE
novel_circ_0003853	38.036084	23.83923598	0.63473	0.1129	0.99582	FALSE
novel_circ_0003870	5.018080989	1.271866468	1.1602	0.07886	0.99083	FALSE
novel_circ_0003871	4.565720455	4.796881606	-0.066666	0.91398	0.99582	FALSE
novel_circ_0003873	0.915408854	2.825241967	-0.68956	0.30305	NA	FALSE
novel_circ_0003908	2.74205099	0	1.4438	0.02638	NA	TRUE
novel_circ_0003917	5.628353559	0.888437659	1.4441	0.029532	0.64561	TRUE
novel_circ_0003918	6.859586483	2.970534101	0.87256	0.15715	0.99582	FALSE
novel_circ_0003928	17.96312401	19.63777057	-0.10586	0.80792	0.99582	FALSE
novel_circ_0003929	3.96259613	5.44162097	-0.28258	0.64886	0.99582	FALSE
novel_circ_0003936	3.969108342	2.694586689	0.27981	0.67145	0.99582	FALSE
novel_circ_0003944	4.430386891	1.907799702	0.702	0.28795	0.99582	FALSE
novel_circ_0003947	1.220545139	3.670307271	-0.7575	0.25876	NA	FALSE
novel_circ_0003950	14.32526996	14.23071583	-0.013065	0.97754	0.99582	FALSE
novel_circ_0003951	7.300056332	7.230157739	0.0048394	0.99323	0.99842	FALSE
novel_circ_0003954	5.488844423	4.796881606	0.10439	0.86312	0.99582	FALSE
novel_circ_0003969	5.333905059	4.811249356	0.083466	0.89016	0.99582	FALSE
novel_circ_0003971	0.90649084	4.364249716	-1.1058	0.098419	0.99582	FALSE
novel_circ_0003988	0	5.325333442	-2.0728	0.0020093	0.098454	TRUE
novel_circ_0004007	4.869086969	1.986007388	0.77931	0.23226	0.99582	FALSE
novel_circ_0004009	0	2.970534101	-1.4266	0.02865	NA	TRUE
novel_circ_0004014	0	4.956541489	-1.9993	0.0028745	NA	TRUE
novel_circ_0004025	6.724819789	2.874445048	0.72484	0.25935	0.99582	FALSE
novel_circ_0004061	2.737308548	3.19403392	-0.074242	0.91059	0.99582	FALSE
novel_circ_0004078	4.884517196	6.748322769	-0.36669	0.5466	0.99582	FALSE
novel_circ_0004085	10.36210696	11.26898786	-0.099934	0.84368	0.99582	FALSE
novel_circ_0004086	9.435374293	13.09831077	-0.3845	0.4954	0.99582	FALSE
novel_circ_0004099	2.432172264	4.160948371	-0.43271	0.5075	0.99582	FALSE
novel_circ_0004106	13.55651849	11.48407074	0.22995	0.66018	0.99582	FALSE
novel_circ_0004123	2.423254249	3.931617827	-0.34548	0.60095	0.99582	FALSE
novel_circ_0004125	2.891045011	2.96172797	-0.047332	0.94307	0.99582	FALSE
novel_circ_0004126	12.0290673	12.66270347	-0.052056	0.91693	0.99582	FALSE
novel_circ_0004132	0	3.121387854	-1.5006	0.022257	NA	TRUE
novel_circ_0004141	1.524478523	2.529096081	-0.39179	0.55935	NA	FALSE
novel_circ_0004146	3.956650786	3.504816662	0.14752	0.8169	0.99582	FALSE
novel_circ_0004156	2.739078319	0.801423843	0.74244	0.2666	NA	FALSE
novel_circ_0004164	4.245153943	3.092383248	0.33202	0.60907	0.99582	FALSE
novel_circ_0004165	2.739078319	1.994813519	0.26921	0.6876	NA	FALSE
novel_circ_0004178	3.50131758	1.393715615	0.67756	0.31061	NA	FALSE
novel_circ_0004180	4.580583813	0	1.931	0.0039011	NA	TRUE
novel_circ_0004181	3.35232356	4.889726147	-0.37415	0.55332	0.99582	FALSE
novel_circ_0004183	12.95516393	14.55613543	-0.1371	0.77894	0.99582	FALSE
novel_circ_0004209	8.977704447	5.365730392	0.52852	0.36964	0.99582	FALSE
novel_circ_0004213	1.824872366	2.427445408	-0.17515	0.79386	NA	FALSE
novel_circ_0004217	9.118416485	11.3648078	-0.20165	0.7183	0.99582	FALSE
novel_circ_0004230	5.791008036	5.865177624	-0.051083	0.9322	0.99582	FALSE
novel_circ_0004231	2.594826741	1.422720221	0.3882	0.56295	NA	FALSE
novel_circ_0004232	8.837628442	7.021025669	0.26006	0.64177	0.99582	FALSE
novel_circ_0004241	3.948935673	10.63603003	-0.99109	0.090118	0.99582	FALSE
novel_circ_0004243	3.64677206	2.529096081	0.36384	0.5811	0.99582	FALSE
novel_circ_0004257	7.319662131	9.762229225	-0.32885	0.54002	0.99582	FALSE
novel_circ_0004259	1.510818066	5.511022526	-1.0177	0.12444	0.99582	FALSE
novel_circ_0004279	4.730780734	11.65241667	-0.99943	0.075584	0.99083	FALSE
novel_circ_0004299	3.81537188	2.932723364	0.22035	0.73393	0.99582	FALSE
novel_circ_0004300	4.261787071	3.014175562	0.35181	0.59013	0.99582	FALSE
novel_circ_0004311	6.850668468	1.10637586	1.6032	0.014402	0.4449	TRUE
novel_circ_0004319	3.806453865	4.291603649	-0.12105	0.84652	0.99582	FALSE
novel_circ_0004331	8.370404549	5.981465151	0.37857	0.49598	0.99582	FALSE
novel_circ_0004336	18.11983314	32.9449443	-0.78598	0.049863	0.81443	TRUE
novel_circ_0004343	9.296501189	3.646864285	0.94377	0.1122	0.99582	FALSE
novel_circ_0004373	0.920151296	5.45598872	-1.4331	0.031651	0.65492	TRUE
novel_circ_0004374	12.2083549	8.917163922	0.37761	0.47147	0.99582	FALSE
novel_circ_0004383	4.566923356	14.66917844	-1.2969	0.019327	0.54318	TRUE
novel_circ_0004387	4.245153943	5.511022526	-0.22196	0.72441	0.99582	FALSE
novel_circ_0004390	4.563950684	4.146311516	0.10388	0.86733	0.99582	FALSE
novel_circ_0004391	9.881222615	9.985729045	0.014701	0.97733	0.99582	FALSE
novel_circ_0004395	11.57076142	5.842003743	0.72457	0.20558	0.99582	FALSE
novel_circ_0004399	1.510818066	4.704037064	-0.84898	0.20225	0.99582	FALSE
novel_circ_0004404	2.124063307	6.126757285	-0.93303	0.14245	0.99582	FALSE
novel_circ_0004406	3.504290252	3.496010532	-0.023916	0.97029	0.99582	FALSE
novel_circ_0004407	3.042444833	4.912900028	-0.39381	0.54019	0.99582	FALSE
novel_circ_0004417	0.61027257	4.465900389	-1.3206	0.048862	NA	TRUE
novel_circ_0004422	8.078928721	11.59738286	-0.42963	0.40585	0.99582	FALSE
novel_circ_0004431	9.121956026	8.112764673	0.15199	0.7761	0.99582	FALSE
novel_circ_0004442	3.344608446	5.130838228	-0.34055	0.59316	0.99582	FALSE
novel_circ_0004449	3.803481193	1.068565123	0.87096	0.1942	NA	FALSE
novel_circ_0004465	4.867884068	2.160304128	0.7328	0.25794	0.99582	FALSE
novel_circ_0004477	3.346378217	2.015011994	0.39809	0.54975	0.99582	FALSE
novel_circ_0004478	0	4.933367608	-1.9581	0.0034794	NA	TRUE
novel_circ_0004482	10.23505538	8.699494827	0.15366	0.77532	0.99582	FALSE
novel_circ_0004488	2.124063307	3.771957943	-0.42707	0.51804	0.99582	FALSE
novel_circ_0004499	4.266529513	1.660856896	0.74132	0.26196	0.99582	FALSE
novel_circ_0004507	9.623013044	6.927912022	0.33169	0.5544	0.99582	FALSE
novel_circ_0004517	2.728390534	3.286878462	-0.12082	0.85457	0.99582	FALSE
novel_circ_0004539	4.562180914	5.22368277	-0.08447	0.89234	0.99582	FALSE
novel_circ_0004559	3.956650786	5.23805052	-0.25989	0.67559	0.99582	FALSE
novel_circ_0004560	3.20509931	1.994813519	0.39157	0.55734	0.99582	FALSE
novel_circ_0004563	5.206286609	7.630929703	-0.43229	0.48118	0.99582	FALSE
novel_circ_0004577	3.809426537	0	1.7743	0.0076957	NA	TRUE
novel_circ_0004582	12.16737353	7.363788422	0.6273	0.24055	0.99582	FALSE
novel_circ_0004591	2.436914706	1.986007388	0.12763	0.84892	NA	FALSE
novel_circ_0004596	0.90649084	4.024462369	-1.0274	0.12529	NA	FALSE
novel_circ_0004598	3.657459845	3.321713793	0.065155	0.9206	0.99582	FALSE
novel_circ_0004600	1.812981679	3.330519923	-0.41955	0.53131	NA	FALSE
novel_circ_0004612	15.80997002	16.15288328	-0.0083708	0.98553	0.99696	FALSE
novel_circ_0004618	7.773792436	3.028543312	0.96368	0.12015	0.99582	FALSE
novel_circ_0004619	5.9471503	1.640658421	1.1708	0.071033	0.95225	FALSE
novel_circ_0004625	9.89014063	7.058836405	0.41077	0.44148	0.99582	FALSE
novel_circ_0004632	29.10169756	26.28092905	0.11631	0.76431	0.99582	FALSE
novel_circ_0004659	6.401280605	6.179204877	0.046187	0.93746	0.99582	FALSE
novel_circ_0004662	3.202126639	1.10637586	0.77651	0.24713	NA	FALSE
novel_circ_0004663	14.00767612	9.831899886	0.42864	0.3877	0.99582	FALSE
novel_circ_0004674	2.74205099	3.112581723	-0.13048	0.84365	0.99582	FALSE
novel_circ_0004675	11.26144956	13.26704589	-0.18364	0.70914	0.99582	FALSE
novel_circ_0004699	3.953678115	2.427445408	0.45406	0.48375	0.99582	FALSE
novel_circ_0004703	4.2392086	6.58839378	-0.39407	0.52543	0.99582	FALSE
novel_circ_0004712	4.735523176	5.461819445	-0.17583	0.7722	0.99582	FALSE
novel_circ_0004723	11.42827961	13.90827164	-0.23979	0.62519	0.99582	FALSE
novel_circ_0004725	3.651514502	4.140749896	-0.090817	0.88624	0.99582	FALSE
novel_circ_0004736	3.349350888	1.329875679	0.73786	0.27035	NA	FALSE
novel_circ_0004747	6.112777449	1.10637586	1.3916	0.036073	0.68968	TRUE
novel_circ_0004777	3.343405545	0	1.619	0.014112	NA	TRUE
novel_circ_0004781	11.13800668	10.11638432	0.1206	0.81512	0.99582	FALSE
novel_circ_0004785	4.413753763	3.728316482	0.17726	0.77661	0.99582	FALSE
novel_circ_0004792	6.690986663	15.17430738	-0.89431	0.098634	0.99582	FALSE
novel_circ_0004793	3.349350888	2.607303767	0.19855	0.76445	0.99582	FALSE
novel_circ_0004794	6.87324694	0.737583906	1.7895	0.0068427	0.26279	TRUE
novel_circ_0004796	2.435144935	4.669201733	-0.49443	0.452	0.99582	FALSE
novel_circ_0004799	0.604327226	2.96172797	-0.94318	0.15841	NA	FALSE
novel_circ_0004803	2.295635799	2.694586689	-0.16968	0.79946	NA	FALSE
novel_circ_0004814	5.332135289	2.340431592	0.7386	0.25421	0.99582	FALSE
novel_circ_0004820	12.93676104	0	3.1261	1.81E-06	0.00064201	TRUE
novel_circ_0004822	16.30033925	14.91326593	0.12367	0.78245	0.99582	FALSE
novel_circ_0004826	67.0624683	62.24356254	0.10272	0.75162	0.99582	FALSE
novel_circ_0004832	0	2.131299522	-1.1774	0.062259	NA	FALSE
novel_circ_0004844	9.785667521	8.618042629	0.085039	0.87818	0.99582	FALSE
novel_circ_0004852	6.560395542	6.167154235	0.034423	0.95503	0.99582	FALSE
novel_circ_0004860	5.029971676	5.165673559	-0.019028	0.97483	0.99582	FALSE
novel_circ_0004862	15.97262449	13.0256647	0.26263	0.57087	0.99582	FALSE
novel_circ_0004896	4.882747426	5.48201792	-0.14683	0.80925	0.99582	FALSE
novel_circ_0004922	3.809426537	7.825424917	-0.76193	0.19595	0.99582	FALSE
novel_circ_0004925	8.554434596	7.825424917	0.058491	0.91723	0.99582	FALSE
novel_circ_0004927	5.184911039	4.883895422	0.05766	0.92375	0.99582	FALSE
novel_circ_0004937	5.323217274	6.112120429	-0.13404	0.81962	0.99582	FALSE
novel_circ_0004938	3.044214604	2.073021205	0.27666	0.68007	NA	FALSE
novel_circ_0004940	28.53360926	18.76667607	0.5334	0.21182	0.99582	FALSE
novel_circ_0004942	9.154019381	7.015194944	0.27398	0.61521	0.99582	FALSE
novel_circ_0004946	3.027581475	6.733685913	-0.71564	0.2558	0.99582	FALSE
novel_circ_0004947	9.465101009	6.039743468	0.4727	0.40203	0.99582	FALSE
novel_circ_0004955	2.731363205	8.388712085	-1.0681	0.079322	0.99083	FALSE
novel_circ_0004964	4.566923356	7.549477506	-0.52072	0.37078	0.99582	FALSE
novel_circ_0004965	19.37364454	19.01269147	-0.0046763	0.99165	0.99842	FALSE
novel_circ_0004967	14.02784879	14.55003559	-0.070908	0.87995	0.99582	FALSE
novel_circ_0004971	5.957838086	5.952460546	-0.045212	0.93889	0.99582	FALSE
novel_circ_0004972	4.255841728	2.52028995	0.448	0.49263	0.99582	FALSE
novel_circ_0004983	3.05610529	3.19403392	-0.021548	0.97405	0.99582	FALSE
novel_circ_0004985	3.033526818	4.695230933	-0.36516	0.57035	0.99582	FALSE
novel_circ_0004986	2.286717784	4.77668313	-0.66591	0.31036	0.99582	FALSE
novel_circ_0004988	6.240395899	4.500735719	0.32931	0.58355	0.99582	FALSE
novel_circ_0004989	22.4119138	23.00583213	-0.043533	0.91516	0.99582	FALSE
novel_circ_0005006	3.044214604	3.078015498	-0.0011129	0.99866	0.99875	FALSE
novel_circ_0005013	2.295635799	4.10293916	-0.53695	0.41676	0.99582	FALSE
novel_circ_0005014	21.32139291	22.49757876	-0.065412	0.87118	0.99582	FALSE
novel_circ_0005020	0	5.426984115	-2.075	0.0019868	0.098454	TRUE
novel_circ_0005021	7.163519867	8.705056446	-0.25102	0.64619	0.99582	FALSE
novel_circ_0005026	15.55176045	4.680594078	1.3642	0.010032	0.33941	TRUE
novel_circ_0005031	37.47627768	41.77563262	-0.14324	0.69276	0.99582	FALSE
novel_circ_0005042	18.90762355	22.65167703	-0.24453	0.56106	0.99582	FALSE
novel_circ_0005045	3.671120301	5.484993326	-0.38236	0.55208	0.99582	FALSE
novel_circ_0005053	2.121090636	3.034374037	-0.24446	0.71373	NA	FALSE
novel_circ_0005055	0.61027257	1.864158241	-0.55836	0.39249	NA	FALSE
novel_circ_0005057	3.050159947	2.160304128	0.29659	0.65422	0.99582	FALSE
novel_circ_0005059	3.649744731	5.598305448	-0.37256	0.55569	0.99582	FALSE
novel_circ_0005060	5.021053661	2.218313339	0.7445	0.25318	0.99582	FALSE
novel_circ_0005065	5.156387224	5.534465512	-0.044801	0.94191	0.99582	FALSE
novel_circ_0005066	0.90649084	3.879170235	-0.98641	0.14147	NA	FALSE
novel_circ_0005072	6.085456536	0.592291773	1.743	0.0086555	0.30749	TRUE
novel_circ_0005073	5.034714118	4.471731113	0.091442	0.88224	0.99582	FALSE
novel_circ_0005089	0	2.500091475	-1.3065	0.042337	NA	TRUE
novel_circ_0005100	6.548504855	3.345156779	0.65624	0.29414	0.99582	FALSE
novel_circ_0005102	1.510818066	3.286878462	-0.53299	0.4269	NA	FALSE
novel_circ_0005108	3.956650786	4.247962188	-0.055802	0.92898	0.99582	FALSE
novel_circ_0005120	5.031741446	3.40316599	0.37061	0.55377	0.99582	FALSE
novel_circ_0005129	24.40956156	21.46941059	0.14375	0.72966	0.99582	FALSE
novel_circ_0005131	8.230895413	8.902796171	-0.094124	0.86201	0.99582	FALSE
novel_circ_0005140	2.74205099	2.607303767	0.023467	0.97193	0.99582	FALSE
novel_circ_0005143	4.117535493	0.888437659	1.0932	0.10296	NA	FALSE
novel_circ_0005150	7.615880401	7.924100184	-0.065215	0.90572	0.99582	FALSE
novel_circ_0005153	7.912098671	9.709781634	-0.24209	0.64976	0.99582	FALSE
novel_circ_0005156	6.692756434	7.801712826	-0.16136	0.78458	0.99582	FALSE
novel_circ_0005181	2.124063307	4.059297699	-0.51956	0.42987	0.99582	FALSE
novel_circ_0005190	0.61027257	2.796237362	-0.88297	0.18603	NA	FALSE
novel_circ_0005192	6.251083684	1.475167813	1.2394	0.06061	0.87884	FALSE
novel_circ_0005197	4.875032312	0	2.0221	0.0025548	NA	TRUE
novel_circ_0005207	0.915408854	3.388529135	-0.85771	0.20122	NA	FALSE
novel_circ_0005215	3.495372237	5.22368277	-0.3863	0.5444	0.99582	FALSE
novel_circ_0005219	5.956068315	4.712843194	0.255	0.6831	0.99582	FALSE
novel_circ_0005236	3.959623458	2.212751719	0.51081	0.44492	0.99582	FALSE
novel_circ_0005245	0	4.024462369	-1.7749	0.0078135	NA	TRUE
novel_circ_0005252	7.017498518	17.27972672	-1.0997	0.028638	0.64561	TRUE
novel_circ_0005259	7.158777425	3.786325693	0.68099	0.25572	0.99582	FALSE
novel_circ_0005264	15.07802434	20.88036333	-0.4003	0.35546	0.99582	FALSE
novel_circ_0005292	15.07384877	12.67707122	0.19782	0.67877	0.99582	FALSE
novel_circ_0005306	4.580583813	2.601742147	0.53073	0.41166	0.99582	FALSE
novel_circ_0005326	7.763104651	8.84478696	-0.12806	0.81461	0.99582	FALSE
novel_circ_0005328	3.64677206	5.035018281	-0.26657	0.67546	0.99582	FALSE
novel_circ_0005336	8.685025718	10.22359661	-0.20606	0.70455	0.99582	FALSE
novel_circ_0005346	8.353771421	11.96319941	-0.39458	0.45551	0.99582	FALSE
novel_circ_0005350	5.804668493	2.529096081	0.75497	0.23633	0.99582	FALSE
novel_circ_0005351	5.355280629	2.195139458	0.67314	0.30816	0.99582	FALSE
novel_circ_0005354	6.080714094	7.267968475	-0.16555	0.77343	0.99582	FALSE
novel_circ_0005356	5.944177629	4.515103469	0.27278	0.64811	0.99582	FALSE
novel_circ_0005373	0.90649084	2.897888034	-0.7058	0.2919	NA	FALSE
novel_circ_0005384	5.939435187	2.96172797	0.69209	0.26469	0.99582	FALSE
novel_circ_0005386	5.628353559	2.290959406	0.8592	0.1825	0.99582	FALSE
novel_circ_0005418	60.98883328	41.51702836	0.51382	0.12958	0.99582	FALSE
novel_circ_0005424	0	4.242400569	-1.7717	0.0078879	NA	TRUE
novel_circ_0005437	7.896668444	4.724235539	0.56508	0.33717	0.99582	FALSE
novel_circ_0005441	14.62983938	17.29706988	-0.19093	0.67733	0.99582	FALSE
novel_circ_0005448	0.920151296	2.796237362	-0.79479	0.23491	NA	FALSE
novel_circ_0005450	9.761319279	9.274174338	0.016212	0.97572	0.99582	FALSE
novel_circ_0005462	21.32436558	16.90510404	0.29852	0.47881	0.99582	FALSE
novel_circ_0005468	12.06290042	19.5915429	-0.6007	0.22189	0.99582	FALSE
novel_circ_0005475	5.164102338	5.064022886	0.010386	0.9869	0.99696	FALSE
novel_circ_0005479	5.625380887	5.519828656	0.037679	0.9491	0.99582	FALSE
novel_circ_0005489	78.8611457	74.58328361	0.085279	0.77989	0.99582	FALSE
novel_circ_0005504	5.642014016	5.122032098	0.083651	0.88768	0.99582	FALSE
novel_circ_0005516	3.193208624	2.398440803	0.21641	0.74509	0.99582	FALSE
novel_circ_0005517	3.96259613	0.888437659	1.0558	0.11555	NA	FALSE
novel_circ_0005524	2.739078319	0	1.4347	0.027166	NA	TRUE
novel_circ_0005533	2.74205099	1.660856896	0.34993	0.60143	NA	FALSE
novel_circ_0005537	6.393565492	14.95663828	-0.98597	0.056072	0.85676	FALSE
novel_circ_0005545	5.951892742	3.693481152	0.4586	0.4708	0.99582	FALSE
novel_circ_0005548	17.06257851	2.436251539	2.1758	0.00014039	0.023966	TRUE
novel_circ_0005566	1.821899694	1.864158241	0.027992	0.96673	NA	FALSE
novel_circ_0005581	7.48528928	10.77834676	-0.46985	0.38223	0.99582	FALSE
novel_circ_0005587	5.636068672	0	2.1953	0.0010707	0.069157	TRUE
novel_circ_0005605	12.15965842	0	3.0419	3.72E-06	0.0010561	TRUE
novel_circ_0005609	4.270705086	4.218957583	0.024011	0.96962	0.99582	FALSE
novel_circ_0005616	13.71266075	7.22730242	0.77294	0.15723	0.99582	FALSE
novel_circ_0005629	14.17387014	11.76843509	0.19629	0.69083	0.99582	FALSE
novel_circ_0005630	12.82336991	8.64121651	0.45512	0.37824	0.99582	FALSE
novel_circ_0005635	10.21962516	6.243044813	0.55768	0.3117	0.99582	FALSE
novel_circ_0005638	5.192626153	6.60276153	-0.29732	0.6161	0.99582	FALSE
novel_circ_0005647	2.74205099	0.888437659	0.71609	0.28442	NA	FALSE
novel_circ_0005656	5.644986687	3.533821268	0.47887	0.43862	0.99582	FALSE
novel_circ_0005670	4.550290228	5.470625576	-0.1179	0.85053	0.99582	FALSE
novel_circ_0005673	9.284610502	4.297165269	0.77675	0.19435	0.99582	FALSE
novel_circ_0005674	50.53110312	21.70144744	1.1066	0.0038653	0.16644	TRUE
novel_circ_0005676	3.950705443	2.52028995	0.37388	0.56902	0.99582	FALSE
novel_circ_0005677	37.79627732	39.7855734	-0.071661	0.83796	0.99582	FALSE
novel_circ_0005680	4.574638469	1.329875679	1.0341	0.11854	0.99582	FALSE
novel_circ_0005691	2.134751092	0	1.2069	0.055409	NA	FALSE
novel_circ_0005693	28.33471586	22.14222716	0.17206	0.79761	0.99582	FALSE
novel_circ_0005701	4.556235571	4.364249716	0.094586	0.88093	0.99582	FALSE
novel_circ_0005722	0	4.097108435	-1.7851	0.0074875	NA	TRUE
novel_circ_0005724	6.565137984	2.938554089	0.65656	0.31518	0.99582	FALSE
novel_circ_0005730	3.64854183	2.845440442	0.20321	0.75695	0.99582	FALSE
novel_circ_0005733	10.66306768	7.613317442	0.37289	0.47892	0.99582	FALSE
novel_circ_0005736	7.585586816	1.475167813	1.4624	0.025872	0.62312	TRUE
novel_circ_0005739	3.041241932	1.126574335	0.69641	0.29927	NA	FALSE
novel_circ_0005744	8.683255948	14.80049202	-0.61398	0.24233	0.99582	FALSE
novel_circ_0005749	0	2.868883428	-1.4199	0.029358	NA	TRUE
novel_circ_0005758	152.1657105	143.3168048	0.086677	0.76286	0.99582	FALSE
novel_circ_0005769	11.71083742	7.938467934	0.44862	0.39147	0.99582	FALSE
novel_circ_0005773	1.840302593	2.767232756	-0.3662	0.58525	NA	FALSE
novel_circ_0005774	16.59061218	6.359332341	1.1059	0.044475	0.77071	TRUE
novel_circ_0005778	3.665174958	2.363605472	0.375	0.57166	0.99582	FALSE
novel_circ_0005781	0	2.767232756	-1.3995	0.031421	NA	TRUE
novel_circ_0005794	2.432172264	3.864802485	-0.36155	0.58178	0.99582	FALSE
novel_circ_0005798	2.124063307	3.902613221	-0.44856	0.49682	0.99582	FALSE
novel_circ_0005802	5.478156638	6.748053663	-0.22455	0.69834	0.99582	FALSE
novel_circ_0005805	4.579380911	3.41753374	0.2414	0.70564	0.99582	FALSE
novel_circ_0005806	5.189653481	10.627493	-0.84811	0.12747	0.99582	FALSE
novel_circ_0005811	1.380226944	3.019737181	-0.63226	0.34603	NA	FALSE
novel_circ_0005814	2.134751092	0	1.2069	0.055409	NA	FALSE
novel_circ_0005819	0	2.723591295	-1.3909	0.032321	NA	TRUE
novel_circ_0005821	2.430969362	3.583024349	-0.33682	0.61088	0.99582	FALSE
novel_circ_0005844	2.745023662	0.534282562	0.9303	0.16243	NA	FALSE
novel_circ_0005851	5.336877731	0	2.1366	0.0014534	0.086055	TRUE
novel_circ_0005854	1.519736081	4.291603649	-0.81257	0.21845	0.99582	FALSE
novel_circ_0005861	8.520601471	8.771871788	-0.0036842	0.99456	0.99842	FALSE
novel_circ_0005872	0	3.136024709	-1.508	0.021705	NA	TRUE
novel_circ_0005894	8.235070986	5.345531917	0.46242	0.41736	0.99582	FALSE
novel_circ_0005902	3.806453865	2.276591655	0.4549	0.49094	0.99582	FALSE
novel_circ_0005905	11.44491274	6.472106252	0.62079	0.24986	0.99582	FALSE
novel_circ_0005912	3.507262923	1.986007388	0.43685	0.51009	0.99582	FALSE
novel_circ_0005921	4.242181271	5.656314659	-0.24133	0.69949	0.99582	FALSE
novel_circ_0005929	5.170047681	3.893807091	0.27105	0.66325	0.99582	FALSE
novel_circ_0005940	1.525681424	2.131299522	-0.18744	0.77921	NA	FALSE
novel_circ_0005947	9.436010325	9.73322462	-0.00082472	0.99875	0.99875	FALSE
novel_circ_0005950	4.261787071	4.291603649	0.014556	0.98125	0.99597	FALSE
novel_circ_0005962	2.733132976	3.490179807	-0.19453	0.76883	0.99582	FALSE
novel_circ_0005965	3.812399208	0.534282562	1.2458	0.063398	NA	FALSE
novel_circ_0005977	3.047187275	4.689400208	-0.40056	0.52637	0.99582	FALSE
novel_circ_0005983	8.530086355	9.616937092	-0.15096	0.77605	0.99582	FALSE
novel_circ_0005984	1.821899694	4.262599044	-0.67693	0.30287	0.99582	FALSE
novel_circ_0005993	3.662202287	1.393715615	0.70754	0.28897	NA	FALSE
novel_circ_0006009	4.568693126	5.252687376	-0.15127	0.80314	0.99582	FALSE
novel_circ_0006023	5.470441524	5.403541129	0.032049	0.95758	0.99582	FALSE
novel_circ_0006038	15.07682144	7.482662164	0.80456	0.11513	0.99582	FALSE
novel_circ_0006042	1.830817709	2.796237362	-0.26704	0.69069	NA	FALSE
novel_circ_0006043	18.14064184	11.72776903	0.54219	0.25865	0.99582	FALSE
novel_circ_0006063	0.915408854	2.456450014	-0.57989	0.38461	NA	FALSE
novel_circ_0006069	7.761334881	3.829967154	0.78481	0.18758	0.99582	FALSE
novel_circ_0006071	3.346378217	7.607486717	-0.84353	0.15916	0.99582	FALSE
novel_circ_0006079	3.965568801	5.267324231	-0.26002	0.67579	0.99582	FALSE
novel_circ_0006093	4.120508165	1.10637586	1.0092	0.13233	0.99582	FALSE
novel_circ_0006105	4.852453841	8.676320946	-0.55515	0.35814	0.99582	FALSE
novel_circ_0006118	7.152832082	4.918730753	0.38067	0.51611	0.99582	FALSE
novel_circ_0006122	15.2329637	13.46710272	0.16044	0.72608	0.99582	FALSE
novel_circ_0006133	4.558005341	3.054572512	0.34887	0.58997	0.99582	FALSE
novel_circ_0006136	7.456198596	7.183660959	0.083254	0.88629	0.99582	FALSE
novel_circ_0006137	0	2.529096081	-1.3131	0.041471	NA	TRUE
novel_circ_0006141	7.769049994	6.788450613	0.1226	0.83626	0.99582	FALSE
novel_circ_0006158	4.566923356	8.635654891	-0.64773	0.2641	0.99582	FALSE
novel_circ_0006163	2.124063307	4.11730691	-0.53205	0.41789	0.99582	FALSE
novel_circ_0006182	19.02101467	19.26870951	0.0041925	0.99217	0.99842	FALSE
novel_circ_0006194	3.355296232	0	1.6212	0.013997	NA	TRUE
novel_circ_0006195	4.108617478	1.994813519	0.63803	0.33415	0.99582	FALSE
novel_circ_0006196	5.799926051	3.937448552	0.36741	0.54957	0.99582	FALSE
novel_circ_0006197	0.915408854	2.427445408	-0.57704	0.38716	NA	FALSE
novel_circ_0006198	25.01091611	18.11869219	0.39961	0.33361	0.99582	FALSE
novel_circ_0006201	2.429199592	3.228869251	-0.20494	0.75673	0.99582	FALSE
novel_circ_0006204	4.569896028	4.883895422	-0.046264	0.93982	0.99582	FALSE
novel_circ_0006209	3.341635775	5.180041309	-0.36908	0.56023	0.99582	FALSE
novel_circ_0006216	1.530423866	2.427445408	-0.36992	0.58148	NA	FALSE
novel_circ_0006218	3.042444833	3.432170596	-0.054293	0.93401	0.99582	FALSE
novel_circ_0006219	3.044214604	3.257873857	-0.067337	0.91727	0.99582	FALSE
novel_circ_0006224	8.370404549	11.01648343	-0.3221	0.53326	0.99582	FALSE
novel_circ_0006226	25.45676443	34.77955973	-0.40455	0.30181	0.99582	FALSE
novel_circ_0006230	3.94299033	3.62666581	0.11901	0.85349	0.99582	FALSE
novel_circ_0006251	9.475788794	4.9858152	0.63689	0.29614	0.99582	FALSE
novel_circ_0006262	0.61027257	7.180685553	-1.8781	0.0042731	0.17349	TRUE
novel_circ_0006267	4.419699106	2.398440803	0.55897	0.38539	0.99582	FALSE
novel_circ_0006272	0.604327226	2.767232756	-0.87409	0.19013	NA	FALSE
novel_circ_0006274	1.990499514	3.019737181	-0.3813	0.56838	NA	FALSE
novel_circ_0006278	2.728390534	3.432170596	-0.14498	0.82549	0.99582	FALSE
novel_circ_0006280	6.093171649	2.224144064	0.87804	0.17136	0.99582	FALSE
novel_circ_0006287	2.134751092	2.607303767	-0.17864	0.78982	NA	FALSE
novel_circ_0006292	1.519736081	3.359524529	-0.57891	0.38544	NA	FALSE
novel_circ_0006297	9.282840732	8.690688696	0.085165	0.8714	0.99582	FALSE
novel_circ_0006303	4.416726435	1.689861502	0.79165	0.22867	0.99582	FALSE
novel_circ_0006305	15.09642724	14.89306745	0.020651	0.96448	0.99582	FALSE
novel_circ_0006307	0	3.829967154	-1.7052	0.010368	NA	TRUE
novel_circ_0006308	3.820114322	2.549294556	0.28548	0.66519	0.99582	FALSE
novel_circ_0006312	3.651514502	2.462280739	0.30894	0.63998	0.99582	FALSE
novel_circ_0006319	19.16703602	7.413260608	1.1573	0.021109	0.56241	TRUE
novel_circ_0006323	2.594826741	3.588855074	-0.32419	0.62467	0.99582	FALSE
novel_circ_0006324	6.07299898	7.360813017	-0.16532	0.78218	0.99582	FALSE
novel_circ_0006329	6.096144321	6.980628719	-0.15074	0.79677	0.99582	FALSE
novel_circ_0006334	8.247528541	6.669845977	0.21448	0.70545	0.99582	FALSE
novel_circ_0006346	8.848883096	9.387606547	-0.077629	0.88743	0.99582	FALSE
novel_circ_0006358	7.78150755	6.733685913	0.12854	0.82	0.99582	FALSE
novel_circ_0006376	8.526546814	6.068748074	0.39603	0.48104	0.99582	FALSE
novel_circ_0006413	3.044214604	0	1.5462	0.018475	NA	TRUE
novel_circ_0006420	7.460941038	5.859616004	0.27834	0.62139	0.99582	FALSE
novel_circ_0006425	3.344608446	3.699311876	-0.041974	0.94848	0.99582	FALSE
novel_circ_0006427	0.61027257	2.601742147	-0.79889	0.22932	NA	FALSE
novel_circ_0006428	5.181938367	1.718866108	0.94015	0.14933	0.99582	FALSE
novel_circ_0006443	3.959623458	4.335245111	-0.066313	0.91558	0.99582	FALSE
novel_circ_0006459	3.510235595	3.281316843	0.072495	0.91228	0.99582	FALSE
novel_circ_0006461	0.90649084	4.30040978	-1.0466	0.11862	0.99582	FALSE
novel_circ_0006469	7.913301573	5.801337687	0.35475	0.5362	0.99582	FALSE
novel_circ_0006491	5.927544501	6.777058269	-0.12436	0.82978	0.99582	FALSE
novel_circ_0006493	6.580568211	2.758426625	0.70191	0.28037	0.99582	FALSE
novel_circ_0006502	0.920151296	2.825241967	-0.79437	0.235	NA	FALSE
novel_circ_0006507	5.77855048	8.063561593	-0.33013	0.56022	0.99582	FALSE
novel_circ_0006516	18.02725072	20.22396252	-0.17793	0.7033	0.99582	FALSE
novel_circ_0006524	3.649744731	6.393898566	-0.50509	0.41511	0.99582	FALSE
novel_circ_0006540	3.806453865	3.713948732	0.024284	0.97019	0.99582	FALSE
novel_circ_0006543	1.840302593	3.237675382	-0.47765	0.4766	NA	FALSE
novel_circ_0006545	1.818927022	3.771957943	-0.54072	0.41535	0.99582	FALSE
novel_circ_0006551	4.732550504	1.776875319	0.75683	0.25579	0.99582	FALSE
novel_circ_0006552	6.399510835	5.287522706	0.19639	0.73733	0.99582	FALSE
novel_circ_0006561	0.90649084	2.529096081	-0.60072	0.36826	NA	FALSE
novel_circ_0006562	0	3.879170235	-1.7206	0.0097253	NA	TRUE
novel_circ_0006563	1.524478523	2.825241967	-0.48583	0.46885	NA	FALSE
novel_circ_0006565	26.83458558	32.46013393	-0.266	0.48104	0.99582	FALSE
novel_circ_0006569	1.380226944	2.456450014	-0.45659	0.49486	NA	FALSE
novel_circ_0006574	2.439887377	3.650108796	-0.31415	0.63633	0.99582	FALSE
novel_circ_0006580	2.423254249	2.767232756	-0.061612	0.92635	0.99582	FALSE
novel_circ_0006586	4.869086969	1.480729432	0.94913	0.1539	0.99582	FALSE
novel_circ_0006595	3.365984017	4.06810383	-0.19421	0.76519	0.99582	FALSE
novel_circ_0006597	6.116953022	13.53094266	-0.90326	0.11027	0.99582	FALSE
novel_circ_0006602	0	4.704037064	-1.9211	0.0041337	NA	TRUE
novel_circ_0006618	5.169480812	9.300323625	-0.54598	0.36942	0.99582	FALSE
novel_circ_0006625	14.59416732	8.24017544	0.62402	0.2649	0.99582	FALSE
novel_circ_0006628	3.357066002	0.534282562	1.0871	0.10448	NA	FALSE
novel_circ_0006629	38.5502346	30.21552229	0.33337	0.36875	0.99582	FALSE
novel_circ_0006634	1.525681424	5.859346899	-1.0294	0.12154	0.99582	FALSE
novel_circ_0006646	8.525343913	9.555683369	-0.14872	0.78359	0.99582	FALSE
novel_circ_0006648	9.288786075	11.61758134	-0.25046	0.61919	0.99582	FALSE
novel_circ_0006649	7.48705905	9.039013069	-0.25767	0.65079	0.99582	FALSE
novel_circ_0006658	2.439887377	1.922167452	0.18519	0.78246	NA	FALSE
novel_circ_0006666	11.87766747	15.9384587	-0.35559	0.45237	0.99582	FALSE
novel_circ_0006669	10.95751618	7.584312836	0.422	0.42495	0.99582	FALSE
novel_circ_0006670	8.379889433	7.2765055	0.1433	0.80245	0.99582	FALSE
novel_circ_0006685	5.802898722	6.611836766	-0.15061	0.79946	0.99582	FALSE
novel_circ_0006688	0	2.232950194	-1.2023	0.05792	NA	FALSE
novel_circ_0006693	10.96048885	19.01918049	-0.65285	0.16369	0.99582	FALSE
novel_circ_0006704	9.896652842	8.690419591	0.1284	0.81233	0.99582	FALSE
novel_circ_0006727	3.20509931	3.345156779	-0.049296	0.94037	0.99582	FALSE
novel_circ_0006728	4.715917376	3.063378642	0.42534	0.50015	0.99582	FALSE
novel_circ_0006736	0.915408854	2.767232756	-0.67797	0.31115	NA	FALSE
novel_circ_0006741	3.662202287	2.543732936	0.30286	0.64638	0.99582	FALSE
novel_circ_0006748	10.04210732	5.621479329	0.67945	0.21548	0.99582	FALSE
novel_circ_0006751	6.569880425	6.054111218	0.034135	0.95362	0.99582	FALSE
novel_circ_0006761	6.111007679	0.534282562	1.7044	0.010595	0.35013	TRUE
novel_circ_0006763	2.737308548	4.811249356	-0.47078	0.46587	0.99582	FALSE
novel_circ_0006768	0.90649084	4.393254322	-1.1099	0.097157	0.99582	FALSE
novel_circ_0006771	7.292341218	1.957002783	1.2171	0.055589	0.85676	FALSE
novel_circ_0006772	3.346378217	2.747034281	0.20532	0.75705	0.99582	FALSE
novel_circ_0006773	5.332135289	4.567551061	0.19506	0.74975	0.99582	FALSE
novel_circ_0006784	5.329162617	3.713679627	0.37445	0.54656	0.99582	FALSE
novel_circ_0006801	4.2588144	1.626021566	0.83195	0.20903	0.99582	FALSE
novel_circ_0006805	1.510818066	2.825241967	-0.39511	0.55596	NA	FALSE
novel_circ_0006807	0.920151296	2.665582084	-0.75431	0.2587	NA	FALSE
novel_circ_0006822	6.546735085	5.801337687	0.14729	0.80218	0.99582	FALSE
novel_circ_0006826	7.003838062	5.023625936	0.37119	0.54835	0.99582	FALSE
novel_circ_0006829	3.349350888	5.792800662	-0.54986	0.37578	0.99582	FALSE
novel_circ_0006840	7.157007655	7.151411842	0.011933	0.98359	0.99692	FALSE
novel_circ_0006845	4.866114298	5.24361214	-0.066836	0.91703	0.99582	FALSE
novel_circ_0006853	6.697498875	1.80614903	1.1736	0.068709	0.93881	FALSE
novel_circ_0006863	3.809426537	4.233594438	-0.11093	0.85965	0.99582	FALSE
novel_circ_0006864	20.99190838	16.1593723	0.3587	0.44266	0.99582	FALSE
novel_circ_0006867	4.718890048	7.636491323	-0.5127	0.37718	0.99582	FALSE
novel_circ_0006891	3.812399208	0	1.7686	0.0078737	NA	TRUE
novel_circ_0006895	3.030554147	6.994996469	-0.75215	0.22796	0.99582	FALSE
novel_circ_0006902	16.73783643	6.341450974	1.1269	0.02822	0.64561	TRUE
novel_circ_0006913	2.134751092	0	1.2069	0.055409	NA	FALSE
novel_circ_0006914	11.58321897	10.96701125	0.053165	0.91407	0.99582	FALSE
novel_circ_0006917	4.729577833	6.724610677	-0.40618	0.50087	0.99582	FALSE
novel_circ_0006920	3.945963001	7.247500895	-0.55415	0.36486	0.99582	FALSE
novel_circ_0006934	8.664853049	10.69106383	-0.22487	0.67047	0.99582	FALSE
novel_circ_0006936	3.812399208	2.665582084	0.30919	0.63334	0.99582	FALSE
novel_circ_0006938	36.55138394	23.87692663	0.56271	0.13335	0.99582	FALSE
novel_circ_0006952	6.996122948	7.92707559	-0.0911	0.87144	0.99582	FALSE
novel_circ_0006960	0	5.656314659	-2.1503	0.0013535	0.083626	TRUE
novel_circ_0006968	0	4.413452797	-1.8604	0.0054125	NA	TRUE
novel_circ_0006971	14.76991538	17.84884461	-0.24031	0.60385	0.99582	FALSE
novel_circ_0006979	4.269502185	0	1.8864	0.004774	NA	TRUE
novel_circ_0006991	0	4.198759108	-1.789	0.0073574	NA	TRUE
novel_circ_0006998	3.665174958	0	1.6972	0.010478	NA	TRUE
novel_circ_0007000	2.44583272	4.06810383	-0.43808	0.50534	0.99582	FALSE
novel_circ_0007011	5.336877731	4.146311516	0.22734	0.71048	0.99582	FALSE
novel_circ_0007019	3.051362848	3.034374037	0.033851	0.95968	0.99582	FALSE
novel_circ_0007021	2.899963025	0	1.4755	0.023685	NA	TRUE
novel_circ_0007022	5.639041344	2.665582084	0.70378	0.26255	0.99582	FALSE
novel_circ_0007031	5.338080632	0	2.1097	0.0016637	0.094567	TRUE
novel_circ_0007039	6.709389562	8.472750496	-0.29401	0.59687	0.99582	FALSE
novel_circ_0007042	3.662202287	2.810605112	0.20786	0.75326	0.99582	FALSE
novel_circ_0007046	3.35232356	1.927998177	0.42071	0.52738	0.99582	FALSE
novel_circ_0007047	8.529519486	15.27325175	-0.679	0.17047	0.99582	FALSE
novel_circ_0007056	8.539004369	7.180685553	0.17159	0.75243	0.99582	FALSE
novel_circ_0007058	5.799926051	13.8684129	-0.98497	0.078156	0.99083	FALSE
novel_circ_0007061	32.29136664	31.15343213	0.046775	0.89734	0.99582	FALSE
novel_circ_0007063	48.48843569	31.20263521	0.57802	0.09853	0.99582	FALSE
novel_circ_0007065	8.381092334	6.538921594	0.27689	0.62073	0.99582	FALSE
novel_circ_0007068	4.251099286	3.800962549	0.16102	0.80177	0.99582	FALSE
novel_circ_0007073	11.248992	6.039474363	0.72633	0.18442	0.99582	FALSE
novel_circ_0007084	2.42622692	2.767232756	-0.060632	0.9274	0.99582	FALSE
novel_circ_0007093	0.920151296	4.393254322	-1.2287	0.066585	0.92214	FALSE
novel_circ_0007097	4.882747426	5.563470118	-0.13927	0.81656	0.99582	FALSE
novel_circ_0007114	4.574638469	1.986007388	0.69298	0.28928	0.99582	FALSE
novel_circ_0007116	2.127035979	3.980820907	-0.48636	0.46027	0.99582	FALSE
novel_circ_0007117	0	6.335889354	-2.2571	0.00076286	0.057054	TRUE
novel_circ_0007127	0	2.232950194	-1.2023	0.05792	NA	FALSE
novel_circ_0007141	5.767862695	9.320791205	-0.46241	0.42332	0.99582	FALSE
novel_circ_0007143	3.637854045	2.131299522	0.48032	0.46904	0.99582	FALSE
novel_circ_0007148	6.402483507	8.316066018	-0.28257	0.61104	0.99582	FALSE
novel_circ_0007163	3.341635775	6.495549238	-0.6008	0.33186	0.99582	FALSE
novel_circ_0007172	0	3.237675382	-1.5211	0.020698	NA	TRUE
novel_circ_0007181	5.01985076	5.641677804	-0.1389	0.82466	0.99582	FALSE
novel_circ_0007205	3.645569158	3.034374037	0.17721	0.78476	0.99582	FALSE
novel_circ_0007207	4.732550504	7.111014892	-0.42694	0.48222	0.99582	FALSE
novel_circ_0007208	22.37036556	25.29030251	-0.14982	0.72244	0.99582	FALSE
novel_circ_0007212	3.360038673	1.927998177	0.38514	0.56353	0.99582	FALSE
novel_circ_0007213	6.701674448	6.437270921	0.054888	0.92373	0.99582	FALSE
novel_circ_0007219	5.320244603	3.533821268	0.43678	0.48341	0.99582	FALSE
novel_circ_0007221	5.643216917	6.855535061	-0.20216	0.73066	0.99582	FALSE
novel_circ_0007235	5.333905059	7.514642175	-0.38303	0.50653	0.99582	FALSE
novel_circ_0007236	5.643783786	3.321713793	0.43221	0.50079	0.99582	FALSE
novel_circ_0007267	2.286717784	3.699311876	-0.44269	0.50301	0.99582	FALSE
novel_circ_0007268	46.90400602	50.25367563	-0.084613	0.80245	0.99582	FALSE
novel_circ_0007272	0	3.388529135	-1.5949	0.015852	NA	TRUE
novel_circ_0007273	6.407225949	4.927536883	0.26791	0.64846	0.99582	FALSE
novel_circ_0007274	3.809426537	3.995457763	-0.048556	0.93839	0.99582	FALSE
novel_circ_0007279	12.93435523	3.078015498	1.5552	0.0073831	0.27609	TRUE
novel_circ_0007284	3.812399208	4.820324592	-0.20497	0.75043	0.99582	FALSE
novel_circ_0007298	16.89574846	19.64306309	-0.18973	0.65893	0.99582	FALSE
novel_circ_0007301	8.534261927	5.238319625	0.54592	0.33653	0.99582	FALSE
novel_circ_0007312	3.640826716	3.388529135	0.11147	0.86386	0.99582	FALSE
novel_circ_0007337	11.59093409	11.19078017	0.013301	0.97873	0.99582	FALSE
novel_circ_0007339	3.654487173	5.821805268	-0.47119	0.44334	0.99582	FALSE
novel_circ_0007345	12.48794004	10.06393673	0.26663	0.58984	0.99582	FALSE
novel_circ_0007353	3.956650786	2.976364826	0.25736	0.69398	0.99582	FALSE
novel_circ_0007355	0.604327226	3.257873857	-1.0315	0.12377	NA	FALSE
novel_circ_0007357	6.5556531	6.443370752	0.022335	0.97047	0.99582	FALSE
novel_circ_0007392	5.333905059	6.640841372	-0.23768	0.6863	0.99582	FALSE
novel_circ_0007410	6.847695797	8.495924377	-0.24584	0.65802	0.99582	FALSE
novel_circ_0007417	5.644986687	4.059297699	0.30255	0.62108	0.99582	FALSE
novel_circ_0007421	12.80079144	11.89055334	0.074948	0.87737	0.99582	FALSE
novel_circ_0007422	6.387620149	7.851454117	-0.23686	0.67686	0.99582	FALSE
novel_circ_0007472	3.79753585	6.646133886	-0.52496	0.41391	0.99582	FALSE
novel_circ_0007473	6.407225949	4.762046275	0.31466	0.5956	0.99582	FALSE
novel_circ_0007478	0.915408854	6.864341191	-1.5966	0.014862	0.44934	TRUE
novel_circ_0007494	12.92069478	17.81698469	-0.36814	0.42706	0.99582	FALSE
novel_circ_0007498	1.516763409	4.422258927	-0.82706	0.21081	0.99582	FALSE
novel_circ_0007520	7.763104651	12.78779713	-0.5871	0.24806	0.99582	FALSE
novel_circ_0007521	4.264759743	5.859616004	-0.30416	0.61411	0.99582	FALSE
novel_circ_0007523	17.02931226	16.00786025	0.085569	0.85151	0.99582	FALSE
novel_circ_0007527	4.419699106	0	1.9355	0.0038302	NA	TRUE
novel_circ_0007530	2.286717784	3.344887673	-0.34426	0.6054	0.99582	FALSE
novel_circ_0007533	2.594826741	3.301515318	-0.24585	0.70813	0.99582	FALSE
novel_circ_0007550	10.82572215	5.476456301	0.74088	0.18686	0.99582	FALSE
novel_circ_0007553	2.594826741	0	1.3623	0.034462	NA	TRUE
novel_circ_0007554	5.326189946	8.838956235	-0.51545	0.37051	0.99582	FALSE
novel_circ_0007559	0.90649084	3.504816662	-0.87409	0.19274	NA	FALSE
novel_circ_0007582	3.044214604	0	1.5462	0.018475	NA	TRUE
novel_circ_0007585	8.057553151	1.068565123	1.7075	0.0084157	0.30663	TRUE
novel_circ_0007586	6.235653457	1.10637586	1.4953	0.023391	0.58313	TRUE
novel_circ_0007594	20.8648568	21.75740864	-0.048378	0.90891	0.99582	FALSE
novel_circ_0007607	2.739078319	4.024462369	-0.34979	0.58712	0.99582	FALSE
novel_circ_0007611	9.437780095	7.160487078	0.33608	0.52998	0.99582	FALSE
novel_circ_0007615	25.90848894	29.42549079	-0.17973	0.63694	0.99582	FALSE
novel_circ_0007665	43.53795284	39.48305858	0.12801	0.73833	0.99582	FALSE
novel_circ_0007668	4.11159015	2.72942202	0.32265	0.62235	0.99582	FALSE
novel_circ_0007671	2.42622692	2.529096081	0.019519	0.97666	NA	FALSE
novel_circ_0007676	2.295635799	2.131299522	0.02067	0.97541	NA	FALSE
novel_circ_0007706	4.261787071	5.456257826	-0.20389	0.74898	0.99582	FALSE
novel_circ_0007713	2.439887377	3.490179807	-0.30739	0.6393	0.99582	FALSE
novel_circ_0007724	1.821899694	2.601742147	-0.21034	0.7536	NA	FALSE
novel_circ_0007726	3.94299033	5.89742674	-0.32204	0.60967	0.99582	FALSE
novel_circ_0007728	4.108617478	1.602847685	0.68982	0.30213	0.99582	FALSE
novel_circ_0007731	4.416726435	5.772333082	-0.27581	0.64795	0.99582	FALSE
novel_circ_0007738	2.746793432	10.1338765	-1.3584	0.02827	0.64561	TRUE
novel_circ_0007742	8.985419561	5.844979149	0.48313	0.38423	0.99582	FALSE
novel_circ_0007754	3.030554147	7.970717051	-0.89234	0.14848	0.99582	FALSE
novel_circ_0007767	5.035917019	5.049386031	-0.0042551	0.99447	0.99842	FALSE
novel_circ_0007781	15.83254849	14.45746016	0.13425	0.76941	0.99582	FALSE
novel_circ_0007799	0.915408854	3.670307271	-0.92493	0.16811	NA	FALSE
novel_circ_0007803	11.70609498	7.093402631	0.5806	0.28218	0.99582	FALSE
novel_circ_0007807	32.84643052	40.15138995	-0.24657	0.52359	0.99582	FALSE
novel_circ_0007809	16.25638521	1.957002783	2.1844	0.00019081	0.023966	TRUE
novel_circ_0007810	2.286717784	6.60276153	-1.0412	0.10286	0.99582	FALSE
novel_circ_0007817	3.803481193	4.927536883	-0.25811	0.67791	0.99582	FALSE
novel_circ_0007818	5.329162617	6.019275888	-0.10244	0.86248	0.99582	FALSE
novel_circ_0007825	3.211044653	2.398440803	0.21977	0.74126	0.99582	FALSE
novel_circ_0007828	0	2.500091475	-1.3065	0.042337	NA	TRUE
novel_circ_0007829	1.380226944	3.092383248	-0.65329	0.33031	NA	FALSE
novel_circ_0007832	4.272474856	5.917625215	-0.34835	0.5643	0.99582	FALSE
novel_circ_0007837	25.28455591	22.14666818	0.17491	0.67308	0.99582	FALSE
novel_circ_0007842	3.495372237	2.160304128	0.38529	0.56295	0.99582	FALSE
novel_circ_0007845	3.199153967	2.665582084	0.13506	0.8368	0.99582	FALSE
novel_circ_0007847	3.806453865	4.169754502	-0.073982	0.90667	0.99582	FALSE
novel_circ_0007853	8.229125643	4.529740325	0.64815	0.25851	0.99582	FALSE
novel_circ_0007855	5.631326231	7.45960837	-0.24441	0.69377	0.99582	FALSE
novel_circ_0007858	38.44335569	38.81012193	-0.028755	0.93621	0.99582	FALSE
novel_circ_0007861	2.124063307	5.194678164	-0.75768	0.24006	0.99582	FALSE
novel_circ_0007863	14.14775213	4.674763353	1.2656	0.021372	0.56241	TRUE
novel_circ_0007865	7.013322945	3.533821268	0.68902	0.26083	0.99582	FALSE
novel_circ_0007872	12.80199434	14.03012078	-0.10514	0.83068	0.99582	FALSE
novel_circ_0007884	1.516763409	5.403810234	-1.0405	0.11189	0.99582	FALSE
novel_circ_0007886	3.35232356	1.689861502	0.52649	0.42957	NA	FALSE
novel_circ_0007900	0	1.864158241	-1.0669	0.084606	NA	FALSE
novel_circ_0007918	3.957853688	5.243881245	-0.23531	0.71244	0.99582	FALSE
novel_circ_0007922	19.96077177	18.70190873	0.076282	0.86512	0.99582	FALSE
novel_circ_0007923	24.99668879	25.56651903	-0.028675	0.94308	0.99582	FALSE
novel_circ_0007939	5.180168597	3.319127579	0.42023	0.5268	0.99582	FALSE
novel_circ_0007959	7.308974346	5.185872034	0.35844	0.53863	0.99582	FALSE
novel_circ_0007983	14.32824263	8.342095218	0.60905	0.23275	0.99582	FALSE
novel_circ_0007987	3.346378217	3.106750998	0.0728	0.91241	0.99582	FALSE
novel_circ_0007988	2.124063307	3.40316599	-0.33946	0.60865	0.99582	FALSE
novel_circ_0007997	5.029971676	5.461819445	-0.078213	0.89603	0.99582	FALSE
novel_circ_0007999	1.818927022	3.40316599	-0.45304	0.49625	0.99582	FALSE
novel_circ_0008005	0	3.330519923	-1.5846	0.016471	NA	TRUE
novel_circ_0008042	5.793980707	1.10637586	1.3779	0.037659	0.68968	TRUE
novel_circ_0008047	17.66987841	17.21588678	0.03294	0.93957	0.99582	FALSE
novel_circ_0008048	2.435144935	4.053466974	-0.38912	0.55359	0.99582	FALSE
novel_circ_0008052	2.904705467	8.324872149	-1.0939	0.080611	0.99083	FALSE
novel_circ_0008064	2.74028122	3.461175201	-0.14749	0.82309	0.99582	FALSE
novel_circ_0008074	19.0560507	24.57357538	-0.32651	0.43246	0.99582	FALSE
novel_circ_0008082	2.745023662	2.015011994	0.21973	0.74266	NA	FALSE
novel_circ_0008086	13.85153386	2.990732576	1.6958	0.0023446	0.11105	TRUE
novel_circ_0008090	5.021053661	4.5239096	0.13561	0.82575	0.99582	FALSE
novel_circ_0008091	3.041241932	2.723591295	0.098037	0.8812	0.99582	FALSE
novel_circ_0008105	5.329162617	1.335706404	1.0896	0.09992	0.99582	FALSE
novel_circ_0008106	10.05994335	0.737583906	2.3123	0.00031877	0.032355	TRUE
novel_circ_0008108	6.246341242	1.184583546	1.3704	0.037062	0.68968	TRUE
novel_circ_0008122	8.988392232	11.76843509	-0.3326	0.50881	0.99582	FALSE
novel_circ_0008134	6.238626129	8.40891056	-0.32127	0.56243	0.99582	FALSE
novel_circ_0008139	4.882747426	5.029187556	-0.026837	0.96474	0.99582	FALSE
novel_circ_0008141	5.766659794	5.136668953	0.14213	0.81529	0.99582	FALSE
novel_circ_0008147	7.180152995	5.325333442	0.2909	0.62009	0.99582	FALSE
novel_circ_0008153	3.504290252	2.883251178	0.17276	0.79331	0.99582	FALSE
novel_circ_0008159	3.030554147	5.766771462	-0.54361	0.39254	0.99582	FALSE
novel_circ_0008166	8.084874064	2.442082264	1.1695	0.059926	0.87789	FALSE
novel_circ_0008177	15.23353057	19.85246426	-0.35258	0.43429	0.99582	FALSE
novel_circ_0008178	7.623028646	2.218313339	1.1824	0.062903	0.885	FALSE
novel_circ_0008185	8.675540834	10.04400736	-0.14677	0.78156	0.99582	FALSE
novel_circ_0008188	3.35232356	3.257873857	0.024135	0.97015	0.99582	FALSE
novel_circ_0008191	7.474601495	4.097108435	0.63925	0.27821	0.99582	FALSE
novel_circ_0008223	10.05399801	9.152056086	0.10493	0.84286	0.99582	FALSE
novel_circ_0008230	3.953678115	4.962372214	-0.22389	0.71848	0.99582	FALSE
novel_circ_0008243	21.64790477	15.32623755	0.25104	0.70835	0.99582	FALSE
novel_circ_0008252	28.97825468	50.30380611	-0.73744	0.047051	0.77744	TRUE
novel_circ_0008266	2.734335877	5.519828656	-0.61082	0.33582	0.99582	FALSE
novel_circ_0008274	6.085456536	6.15576189	-0.0029779	0.99588	0.99842	FALSE
novel_circ_0008277	3.039472162	4.169754502	-0.22332	0.73082	0.99582	FALSE
novel_circ_0008299	3.039472162	3.490179807	-0.065575	0.92037	0.99582	FALSE
novel_circ_0008303	6.109804777	3.083577117	0.58265	0.35973	0.99582	FALSE
novel_circ_0008307	5.339850402	7.378156173	-0.34503	0.55912	0.99582	FALSE
novel_circ_0008321	0.61027257	2.694586689	-0.85806	0.19819	NA	FALSE
novel_circ_0008325	5.644986687	7.651128178	-0.34996	0.5378	0.99582	FALSE
novel_circ_0008332	0.61027257	3.019737181	-0.95207	0.15464	NA	FALSE
novel_circ_0008367	5.026999004	7.22730242	-0.34872	0.55814	0.99582	FALSE
novel_circ_0008380	1.821899694	2.796237362	-0.28508	0.66971	NA	FALSE
novel_circ_0008395	8.541977041	6.271780313	0.33602	0.55398	0.99582	FALSE
novel_circ_0008423	1.380226944	2.796237362	-0.56515	0.3994	NA	FALSE
novel_circ_0008428	32.73778183	37.15304775	-0.16027	0.67257	0.99582	FALSE
novel_circ_0008431	6.41019862	1.10637586	1.4973	0.023187	0.58313	TRUE
novel_circ_0008451	8.209519843	7.48563757	0.13313	0.8081	0.99582	FALSE
novel_circ_0008461	7.767280224	4.413452797	0.60369	0.30832	0.99582	FALSE
novel_circ_0008465	0	2.723591295	-1.3909	0.032321	NA	TRUE
novel_circ_0008474	2.121090636	2.160304128	0.029391	0.96504	NA	FALSE
novel_circ_0008479	3.346378217	2.816435837	0.12976	0.84374	0.99582	FALSE
novel_circ_0008483	1.830817709	2.825241967	-0.27155	0.68575	NA	FALSE
novel_circ_0008484	9.465101009	5.632871673	0.50341	0.39409	0.99582	FALSE
novel_circ_0008485	11.53154982	8.200047596	0.41883	0.44602	0.99582	FALSE
novel_circ_0008486	5.932286942	2.845440442	0.64868	0.31252	0.99582	FALSE
novel_circ_0008488	6.248111012	5.252687376	0.15731	0.79298	0.99582	FALSE
novel_circ_0008508	9.893113302	6.12092656	0.57728	0.29966	0.99582	FALSE
novel_circ_0008509	20.06637861	13.6267626	0.49447	0.28704	0.99582	FALSE
novel_circ_0008510	5.175993024	3.908174841	0.26854	0.6658	0.99582	FALSE
novel_circ_0008513	0.920151296	4.660395603	-1.2982	0.05221	0.8336	FALSE
novel_circ_0008535	19.5297868	19.04520969	0.019026	0.96474	0.99582	FALSE
novel_circ_0008551	6.083686765	5.174479689	0.21865	0.71607	0.99582	FALSE
novel_circ_0008578	5.628353559	6.515747713	-0.1544	0.78999	0.99582	FALSE
novel_circ_0008580	10.66901302	10.76397901	-0.020343	0.96798	0.99582	FALSE
novel_circ_0008591	0.915408854	3.388529135	-0.85771	0.20122	NA	FALSE
novel_circ_0008597	6.103859434	1.539007749	1.1563	0.077662	0.99083	FALSE
novel_circ_0008599	31.99514837	5.595719234	1.3321	0.046375	0.77744	TRUE
novel_circ_0008600	4.40780842	0	1.8916	0.004648	NA	TRUE
novel_circ_0008601	5.791008036	0	2.1981	0.0010548	0.069157	TRUE
novel_circ_0008605	10.07240091	6.367869366	0.52155	0.36169	0.99582	FALSE
novel_circ_0008622	3.341635775	3.048741787	0.11871	0.85692	0.99582	FALSE
novel_circ_0008628	3.039472162	4.515103469	-0.32071	0.61831	0.99582	FALSE
novel_circ_0008640	5.802898722	4.889726147	0.13124	0.82897	0.99582	FALSE
novel_circ_0008645	16.12996966	12.95301863	0.28821	0.54559	0.99582	FALSE
novel_circ_0008657	3.970311243	3.699311876	0.050095	0.93712	0.99582	FALSE
novel_circ_0008660	5.187883711	2.732397425	0.61357	0.34428	0.99582	FALSE
novel_circ_0008665	15.11957258	11.33904771	0.32884	0.52174	0.99582	FALSE
novel_circ_0008668	3.349350888	1.422720221	0.6482	0.33202	NA	FALSE
novel_circ_0008669	9.899058645	2.282153275	1.4596	0.016411	0.48582	TRUE
novel_circ_0008670	7.16946521	8.234613821	-0.19244	0.72844	0.99582	FALSE
novel_circ_0008671	7.490031722	0	2.4152	0.00031173	0.032355	TRUE
novel_circ_0008675	5.497762437	1.475167813	1.106	0.095766	0.99582	FALSE
novel_circ_0008683	17.83550556	23.62739761	-0.3641	0.38639	0.99582	FALSE
novel_circ_0008689	3.81714165	1.957002783	0.4871	0.46302	0.99582	FALSE
novel_circ_0008705	1.208654453	4.053466974	-0.85524	0.20148	0.99582	FALSE
novel_circ_0008708	3.809426537	2.174940983	0.47992	0.46714	0.99582	FALSE
novel_circ_0008711	7.308974346	3.548458123	0.75317	0.22368	0.99582	FALSE
novel_circ_0008713	5.786265594	2.456450014	0.83232	0.18581	0.99582	FALSE
novel_circ_0008715	8.692173962	5.058192161	0.60816	0.28409	0.99582	FALSE
novel_circ_0008718	6.695729105	7.108039486	-0.068289	0.90348	0.99582	FALSE
novel_circ_0008719	1.510818066	4.204589833	-0.74228	0.26712	0.99582	FALSE
novel_circ_0008731	17.50425126	29.57958905	-0.658	0.10441	0.99582	FALSE
novel_circ_0008732	13.98927322	18.81614826	-0.32363	0.50074	0.99582	FALSE
novel_circ_0008741	5.024026333	6.61712928	-0.28209	0.64034	0.99582	FALSE
novel_circ_0008746	12.64287941	10.10201657	0.28723	0.56265	0.99582	FALSE
novel_circ_0008761	6.569880425	6.60276153	-0.06124	0.91692	0.99582	FALSE
novel_circ_0008768	0.61027257	3.461175201	-1.0735	0.1095	NA	FALSE
novel_circ_0008771	11.27213734	11.98637329	-0.085047	0.86285	0.99582	FALSE
novel_circ_0008775	5.037686789	7.398623753	-0.43498	0.45486	0.99582	FALSE
novel_circ_0008777	20.55023564	0	3.8157	1.20E-09	8.54E-07	TRUE
novel_circ_0008785	3.343405545	2.073290311	0.38303	0.56553	0.99582	FALSE
novel_circ_0008795	6.854844041	7.96191092	-0.14306	0.79803	0.99582	FALSE
novel_circ_0008801	3.360038673	0	1.603	0.015015	NA	TRUE
novel_circ_0008810	1.984554171	2.131299522	-0.09859	0.8832	NA	FALSE
novel_circ_0008825	5.018080989	4.744434014	0.034152	0.95675	0.99582	FALSE
novel_circ_0008851	10.02547419	9.686338647	0.048276	0.92845	0.99582	FALSE
novel_circ_0008859	3.649744731	4.631390997	-0.17357	0.78551	0.99582	FALSE
novel_circ_0008861	3.346378217	1.922167452	0.46577	0.48472	0.99582	FALSE
novel_circ_0008904	5.476386867	3.504816662	0.48361	0.43736	0.99582	FALSE
novel_circ_0008914	3.033526818	4.674763353	-0.33951	0.60088	0.99582	FALSE
novel_circ_0008938	13.86936989	17.83135244	-0.30648	0.49667	0.99582	FALSE
novel_circ_0008952	7.910328901	7.03863793	0.16752	0.76438	0.99582	FALSE
novel_circ_0008954	5.476386867	5.714323871	-0.023052	0.96892	0.99582	FALSE
novel_circ_0008956	17.31781541	15.09014888	0.18375	0.6978	0.99582	FALSE
novel_circ_0008963	2.430969362	2.694586689	-0.092448	0.88982	NA	FALSE
novel_circ_0008977	1.818927022	2.96172797	-0.34607	0.60441	NA	FALSE
novel_circ_0008987	0	3.655670415	-1.6784	0.01153	NA	TRUE
novel_circ_0009001	5.48233221	5.345531917	0.041586	0.94485	0.99582	FALSE
novel_circ_0009015	4.577611141	0.534282562	1.4284	0.033103	NA	TRUE
novel_circ_0009016	8.045662465	4.733041669	0.60267	0.30643	0.99582	FALSE
novel_circ_0009026	2.746793432	7.869066379	-1.0811	0.083357	0.99083	FALSE
novel_circ_0009027	7.008580503	11.02502046	-0.5371	0.31266	0.99582	FALSE
novel_circ_0009030	6.108035007	2.52028995	0.77987	0.22193	0.99582	FALSE
novel_circ_0009042	6.096144321	2.912524889	0.70753	0.26627	0.99582	FALSE
novel_circ_0009053	5.77855048	9.947918309	-0.58512	0.28743	0.99582	FALSE
