# Supplementary material for: Whole transcriptome analysis of the differential RNA profiles and associated competing endogenous RNA networks in LPS-induced acute lung injury (ALI)
Source: PLoS One. 2021 May 7;16(5):e0251359. doi: 10.1371/journal.pone.0251359 (PMC8104378; doi:10.1371/journal.pone.0251359)
Supplement: S5 Table — (XLS) [file pone.0251359.s012.xls]

Chromosome	lncRNA_ID	lncRNA_Gene_ID	lncRNA_Gene_Symbol	lncRNA_Status	lncRNA_Start	lncRNA_End	lncRNA_Strand	mRNA_ID	mRNA_Gene_Id	mRNA_Gene_Symbol	mRNA_Gene_Description	mRNA_Start	mRNA_End	mRNA_Strand	Distance	Location
chr1	LNC_000257	XLOC_013458	--	Novel_lncRNA	173896477	173903764	+	ENSMUST00000123708	ENSMUSG00000039997	Ifi203	HIN-200/IF120x||DAPIN domain||Death-like domain superfamily	173920407	173942492	-	16642	downstream
chr1	LNC_000257	XLOC_013458	--	Novel_lncRNA	173896477	173903764	+	ENSMUST00000190651	ENSMUSG00000090272	Mndal	Death-like domain superfamily||-||DAPIN domain||HIN-200/IF120x	173871378	173880111	-	16365	upstream
chr1	LNC_000257	XLOC_013458	--	Novel_lncRNA	173896477	173903764	+	ENSMUST00000111210	ENSMUSG00000090272	Mndal	Death-like domain superfamily||-||DAPIN domain||HIN-200/IF120x	173857221	173942491	-	-7288	antisense
chr1	LNC_000257	XLOC_013458	--	Novel_lncRNA	173896477	173903764	+	ENSMUST00000156895	ENSMUSG00000039997	Ifi203	HIN-200/IF120x||DAPIN domain||Death-like domain superfamily	173920407	173942672	-	16642	downstream
chr1	LNC_000257	XLOC_013458	--	Novel_lncRNA	173896477	173903764	+	ENSMUST00000081216	ENSMUSG00000039997	Ifi203	HIN-200/IF120x||DAPIN domain||Death-like domain superfamily	173920407	173942460	-	16642	downstream
chr1	LNC_000257	XLOC_013458	--	Novel_lncRNA	173896477	173903764	+	ENSMUST00000188804	ENSMUSG00000090272	Mndal	Death-like domain superfamily||-||DAPIN domain||HIN-200/IF120x	173857220	173880305	-	16171	upstream
chr1	LNC_000257	XLOC_013458	--	Novel_lncRNA	173896477	173903764	+	ENSMUST00000000266	ENSMUSG00000026535	Ifi202b	HIN-200/IF120x	173962568	173982744	-	58803	downstream
chr1	LNC_000257	XLOC_013458	--	Novel_lncRNA	173896477	173903764	+	ENSMUST00000009340	ENSMUSG00000026536	Ifi211	HIN-200/IF120x||DAPIN domain	173896345	173913046	-	-7288	antisense
chr1	LNC_000257	XLOC_013458	--	Novel_lncRNA	173896477	173903764	+	ENSMUST00000042228	ENSMUSG00000039997	Ifi203	HIN-200/IF120x||DAPIN domain||Death-like domain superfamily	173920407	173942460	-	16642	downstream
chr1	LNC_000257	XLOC_013458	--	Novel_lncRNA	173896477	173903764	+	ENSMUST00000186442	ENSMUSG00000090272	Mndal	Death-like domain superfamily||-||DAPIN domain||HIN-200/IF120x	173857220	173875860	-	20616	upstream
chr1	LNC_000257	XLOC_013458	--	Novel_lncRNA	173896477	173903764	+	ENSMUST00000129829	ENSMUSG00000039997	Ifi203	HIN-200/IF120x||DAPIN domain||Death-like domain superfamily	173922220	173942491	-	18455	downstream
chr19	ENSMUST00000151401.8	ENSMUSG00000024845.17	Tmem134	Annotated_lncRNA	4125975	4131727	+	ENSMUST00000046506	ENSMUSG00000040663	Clcf1	Four-helical cytokine-like, core||-||Plethodontid receptivity factor PRF/cardiotrophin-like	4214238	4223490	+	82510	upstream
chr19	ENSMUST00000151401.8	ENSMUSG00000024845.17	Tmem134	Annotated_lncRNA	4125975	4131727	+	ENSMUST00000123874	ENSMUSG00000024835	Coro1b	Coronin||WD40 repeat, conserved site||WD40/YVTN repeat-like-containing domain superfamily||WD40 repeat||WD40-repeat-containing domain||WD40-repeat-containing domain superfamily||Domain of unknown function DUF1899||Coronin 1B	4148619	4150504	+	16891	upstream
chr19	ENSMUST00000151401.8	ENSMUSG00000024845.17	Tmem134	Annotated_lncRNA	4125975	4131727	+	ENSMUST00000169613	ENSMUSG00000060803	Gstp1	Glutathione S-transferase, N-terminal||Glutathione S-transferase, C-terminal domain superfamily||Glutathione S-transferase, Pi class||Thioredoxin-like superfamily||Glutathione S-transferase, C-terminal-like||Glutathione S-transferase, C-terminal	4035407	4037921	-	88053	upstream
chr19	ENSMUST00000151401.8	ENSMUSG00000024845.17	Tmem134	Annotated_lncRNA	4125975	4131727	+	ENSMUST00000025749	ENSMUSG00000024830	Rps6kb2	Serine/threonine-protein kinase, active site||Protein kinase-like domain superfamily||Protein kinase domain||-||AGC-kinase, C-terminal||Protein kinase, C-terminal||Ribosomal protein S6 kinase||Protein kinase, ATP binding site	4156713	4163354	-	24985	downstream
chr19	ENSMUST00000151401.8	ENSMUSG00000024845.17	Tmem134	Annotated_lncRNA	4125975	4131727	+	ENSMUST00000061086	ENSMUSG00000045826	Ptprcap	Protein tyrosine phosphatase receptor type C-associated protein	4154606	4156751	+	22878	upstream
chr19	ENSMUST00000151401.8	ENSMUSG00000024845.17	Tmem134	Annotated_lncRNA	4125975	4131727	+	ENSMUST00000042700	ENSMUSG00000038155	Gstp2	Glutathione S-transferase, N-terminal||Glutathione S-transferase, C-terminal domain superfamily||Glutathione S-transferase, Pi class||Thioredoxin-like superfamily||Glutathione S-transferase, C-terminal-like||Glutathione S-transferase, C-terminal	4040285	4042236	-	83738	upstream
chr19	ENSMUST00000151401.8	ENSMUSG00000024845.17	Tmem134	Annotated_lncRNA	4125975	4131727	+	ENSMUST00000076451	ENSMUSG00000058216	Gstp3	Thioredoxin-like superfamily||Glutathione S-transferase, C-terminal-like||Glutathione S-transferase, C-terminal||Glutathione S-transferase, N-terminal||Glutathione S-transferase, C-terminal domain superfamily||Glutathione S-transferase, Pi class	4057478	4059295	-	66679	upstream
chr19	ENSMUST00000151401.8	ENSMUSG00000024845.17	Tmem134	Annotated_lncRNA	4125975	4131727	+	ENSMUST00000162908	ENSMUSG00000024857	Cabp2	EF-Hand 1, calcium-binding site||EF-hand domain pair||EF-hand domain||Calcium binding protein 2	4083519	4087340	+	38634	downstream
chr19	ENSMUST00000151401.8	ENSMUSG00000024845.17	Tmem134	Annotated_lncRNA	4125975	4131727	+	ENSMUST00000159593	ENSMUSG00000024857	Cabp2	EF-Hand 1, calcium-binding site||EF-hand domain pair||EF-hand domain||Calcium binding protein 2	4081578	4085676	+	40298	downstream
chr19	ENSMUST00000151401.8	ENSMUSG00000024845.17	Tmem134	Annotated_lncRNA	4125975	4131727	+	ENSMUST00000025779	ENSMUSG00000024856	Cdk2ap2	-||Cyclin-dependent kinase 2-associated protein 1/2	4097182	4099017	+	26957	downstream
chr19	ENSMUST00000151401.8	ENSMUSG00000024845.17	Tmem134	Annotated_lncRNA	4125975	4131727	+	ENSMUST00000159556	ENSMUSG00000024857	Cabp2	EF-Hand 1, calcium-binding site||EF-hand domain pair||EF-hand domain||Calcium binding protein 2	4083490	4087340	+	38634	downstream
chr19	ENSMUST00000151401.8	ENSMUSG00000024845.17	Tmem134	Annotated_lncRNA	4125975	4131727	+	ENSMUST00000025740	ENSMUSG00000024824	Rad9a	Rad9/Ddc1||Rad9	4195198	4201603	-	63470	downstream
chr19	ENSMUST00000151401.8	ENSMUSG00000024845.17	Tmem134	Annotated_lncRNA	4125975	4131727	+	ENSMUST00000100022	ENSMUSG00000024851	Pitpnm1	LNS2/PITP||Phosphatidylinositol transfer protein||DDHD domain||HAD-like superfamily||START-like domain superfamily	4100622	4113965	+	12009	downstream
chr19	ENSMUST00000151401.8	ENSMUSG00000024845.17	Tmem134	Annotated_lncRNA	4125975	4131727	+	ENSMUST00000174149	ENSMUSG00000024856	Cdk2ap2	-||Cyclin-dependent kinase 2-associated protein 1/2	4097402	4098193	+	27781	downstream
chr19	ENSMUST00000151401.8	ENSMUSG00000024845.17	Tmem134	Annotated_lncRNA	4125975	4131727	+	ENSMUST00000046094	ENSMUSG00000040385	Ppp1ca	Serine/threonine-specific protein phosphatase/bis(5-nucleosyl)-tetraphosphatase||Calcineurin-like phosphoesterase domain, ApaH type||Serine/threonine-protein phosphatase PP1 catalytic subunit alpha/beta||Serine-threonine protein phosphatase, N-terminal||Metallo-dependent phosphatase-like	4192158	4195419	+	60430	upstream
chr19	ENSMUST00000151401.8	ENSMUSG00000024845.17	Tmem134	Annotated_lncRNA	4125975	4131727	+	ENSMUST00000049658	ENSMUSG00000024851	Pitpnm1	LNS2/PITP||Phosphatidylinositol transfer protein||DDHD domain||HAD-like superfamily||START-like domain superfamily	4099998	4113965	+	12009	downstream
chr19	ENSMUST00000151401.8	ENSMUSG00000024845.17	Tmem134	Annotated_lncRNA	4125975	4131727	+	ENSMUST00000118483	ENSMUSG00000024830	Rps6kb2	Serine/threonine-protein kinase, active site||Protein kinase-like domain superfamily||Protein kinase domain||-||AGC-kinase, C-terminal||Protein kinase, C-terminal||Ribosomal protein S6 kinase||Protein kinase, ATP binding site	4156986	4163285	-	25258	downstream
chr19	ENSMUST00000151401.8	ENSMUSG00000024845.17	Tmem134	Annotated_lncRNA	4125975	4131727	+	ENSMUST00000121402	ENSMUSG00000024847	Aip	Tetratricopeptide-like helical domain superfamily||AH receptor-interacting protein||Tetratricopeptide repeat-containing domain||Tetratricopeptide repeat||FKBP-type peptidyl-prolyl cis-trans isomerase domain	4115447	4125848	-	126	upstream
chr19	ENSMUST00000151401.8	ENSMUSG00000024845.17	Tmem134	Annotated_lncRNA	4125975	4131727	+	ENSMUST00000167055	ENSMUSG00000075289	Carns1	Carnosine synthase 1||ATP-grasp fold	4164324	4175479	-	32596	downstream
chr19	ENSMUST00000151401.8	ENSMUSG00000024845.17	Tmem134	Annotated_lncRNA	4125975	4131727	+	ENSMUST00000117831	ENSMUSG00000024847	Aip	Tetratricopeptide-like helical domain superfamily||AH receptor-interacting protein||Tetratricopeptide repeat-containing domain||Tetratricopeptide repeat||FKBP-type peptidyl-prolyl cis-trans isomerase domain	4114446	4125858	-	116	upstream
chr19	ENSMUST00000151401.8	ENSMUSG00000024845.17	Tmem134	Annotated_lncRNA	4125975	4131727	+	ENSMUST00000025767	ENSMUSG00000024847	Aip	Tetratricopeptide-like helical domain superfamily||AH receptor-interacting protein||Tetratricopeptide repeat-containing domain||Tetratricopeptide repeat||FKBP-type peptidyl-prolyl cis-trans isomerase domain	4114464	4121575	-	4399	upstream
chr19	ENSMUST00000151401.8	ENSMUSG00000024845.17	Tmem134	Annotated_lncRNA	4125975	4131727	+	ENSMUST00000174514	ENSMUSG00000024856	Cdk2ap2	-||Cyclin-dependent kinase 2-associated protein 1/2	4097401	4098465	+	27509	downstream
chr19	ENSMUST00000151401.8	ENSMUSG00000024845.17	Tmem134	Annotated_lncRNA	4125975	4131727	+	ENSMUST00000025761	ENSMUSG00000024842	Cabp4	Calcium-binding protein 4||EF-Hand 1, calcium-binding site||EF-hand domain||EF-hand domain pair	4135425	4139609	-	3697	downstream
chr19	ENSMUST00000151401.8	ENSMUSG00000024845.17	Tmem134	Annotated_lncRNA	4125975	4131727	+	ENSMUST00000131265	ENSMUSG00000024851	Pitpnm1	LNS2/PITP||Phosphatidylinositol transfer protein||DDHD domain||HAD-like superfamily||START-like domain superfamily	4100269	4104929	+	21045	downstream
chr19	ENSMUST00000151401.8	ENSMUSG00000024845.17	Tmem134	Annotated_lncRNA	4125975	4131727	+	ENSMUST00000159148	ENSMUSG00000024857	Cabp2	EF-Hand 1, calcium-binding site||EF-hand domain pair||EF-hand domain||Calcium binding protein 2	4082488	4087336	+	38638	downstream
chr19	ENSMUST00000151401.8	ENSMUSG00000024845.17	Tmem134	Annotated_lncRNA	4125975	4131727	+	ENSMUST00000045864	ENSMUSG00000040247	Tbc1d10c	Rab-GTPase-TBC domain||Rab-GTPase-TBC domain superfamily	4184358	4191047	-	52630	downstream
chr19	ENSMUST00000151401.8	ENSMUSG00000024845.17	Tmem134	Annotated_lncRNA	4125975	4131727	+	ENSMUST00000189808	ENSMUSG00000058216	Gstp3	Thioredoxin-like superfamily||Glutathione S-transferase, C-terminal-like||Glutathione S-transferase, C-terminal||Glutathione S-transferase, N-terminal||Glutathione S-transferase, C-terminal domain superfamily||Glutathione S-transferase, Pi class	4057477	4059446	-	66528	upstream
chr19	ENSMUST00000151401.8	ENSMUSG00000024845.17	Tmem134	Annotated_lncRNA	4125975	4131727	+	ENSMUST00000096338	ENSMUSG00000044724	Gpr152	Mas-related G protein-coupled receptor family||G protein-coupled receptor, rhodopsin-like||GPCR, rhodopsin-like, 7TM||G protein coupled receptor 152 orphan, predicted	4139799	4145738	+	8071	upstream
chr19	ENSMUST00000151401.8	ENSMUSG00000024845.17	Tmem134	Annotated_lncRNA	4125975	4131727	+	ENSMUST00000008893	ENSMUSG00000024835	Coro1b	Coronin||WD40 repeat, conserved site||WD40/YVTN repeat-like-containing domain superfamily||WD40 repeat||WD40-repeat-containing domain||WD40-repeat-containing domain superfamily||Domain of unknown function DUF1899||Coronin 1B	4148619	4154035	+	16891	upstream
chr19	LNC_003902	XLOC_186503	--	Novel_lncRNA	11381431	11387759	-	ENSMUST00000025574	ENSMUSG00000024672	Ms4a7	Membrane-spanning 4-domains subfamily A||Membrane-spanning 4-domains subfamily A member 7||CD20-like family	11321039	11334695	-	46735	upstream
chr19	LNC_003902	XLOC_186503	--	Novel_lncRNA	11381431	11387759	-	ENSMUST00000159269	ENSMUSG00000024672	Ms4a7	Membrane-spanning 4-domains subfamily A||Membrane-spanning 4-domains subfamily A member 7||CD20-like family	11321409	11324628	-	56802	upstream
chr19	LNC_003902	XLOC_186503	--	Novel_lncRNA	11381431	11387759	-	ENSMUST00000056035	ENSMUSG00000024672	Ms4a7	Membrane-spanning 4-domains subfamily A||Membrane-spanning 4-domains subfamily A member 7||CD20-like family	11321406	11336116	-	45314	upstream
chr19	LNC_003902	XLOC_186503	--	Novel_lncRNA	11381431	11387759	-	ENSMUST00000072729	ENSMUSG00000024675	Ms4a4c	Membrane-spanning 4-domains subfamily A||CD20-like family	11407661	11427246	+	19901	upstream
chr19	LNC_003902	XLOC_186503	--	Novel_lncRNA	11381431	11387759	-	ENSMUST00000067532	ENSMUSG00000024672	Ms4a7	Membrane-spanning 4-domains subfamily A||Membrane-spanning 4-domains subfamily A member 7||CD20-like family	11321039	11336144	-	45286	upstream
chr19	LNC_003902	XLOC_186503	--	Novel_lncRNA	11381431	11387759	-	ENSMUST00000153546	ENSMUSG00000024675	Ms4a4c	Membrane-spanning 4-domains subfamily A||CD20-like family	11404770	11416419	+	17010	upstream
chr19	LNC_003902	XLOC_186503	--	Novel_lncRNA	11381431	11387759	-	ENSMUST00000035258	ENSMUSG00000056290	Ms4a4b	Membrane-spanning 4-domains subfamily A||CD20-like family	11443573	11463549	+	55813	upstream
chr19	LNC_003902	XLOC_186503	--	Novel_lncRNA	11381431	11387759	-	ENSMUST00000165310	ENSMUSG00000079419	Ms4a6c	Membrane-spanning 4-domains subfamily A||CD20-like family	11469366	11482192	+	81606	upstream
chr19	LNC_003902	XLOC_186503	--	Novel_lncRNA	11381431	11387759	-	ENSMUST00000187467	ENSMUSG00000099398	Ms4a14	CD20-like family||Membrane-spanning 4-domains subfamily A	11301249	11314454	-	66976	upstream
chr19	LNC_003902	XLOC_186503	--	Novel_lncRNA	11381431	11387759	-	ENSMUST00000186937	ENSMUSG00000054523	Ms4a5	-||Membrane-spanning 4-domains subfamily A||CD20-like family||Membrane-spanning 4-domains subfamily A member 5	11273866	11283813	-	97617	upstream
chr19	LNC_003902	XLOC_186503	--	Novel_lncRNA	11381431	11387759	-	ENSMUST00000188995	ENSMUSG00000101389	Ms4a4a	Membrane-spanning 4-domains subfamily A member 4A/4E||Membrane-spanning 4-domains subfamily A||CD20-like family	11375523	11392790	+	-6329	antisense
chr19	LNC_003902	XLOC_186503	--	Novel_lncRNA	11381431	11387759	-	ENSMUST00000067673	ENSMUSG00000054523	Ms4a5	-||Membrane-spanning 4-domains subfamily A||CD20-like family||Membrane-spanning 4-domains subfamily A member 5	11273866	11283873	-	97557	upstream
chr19	LNC_003902	XLOC_186503	--	Novel_lncRNA	11381431	11387759	-	ENSMUST00000119366	ENSMUSG00000024675	Ms4a4c	Membrane-spanning 4-domains subfamily A||CD20-like family	11414841	11426468	+	27081	upstream
chr19	LNC_003903	XLOC_186514	--	Novel_lncRNA	11460799	11465171	-	ENSMUST00000025580	ENSMUSG00000024677	Ms4a6b	Membrane-spanning 4-domains subfamily A||CD20-like family||-	11518559	11530403	+	53387	upstream
chr19	LNC_003903	XLOC_186514	--	Novel_lncRNA	11460799	11465171	-	ENSMUST00000079855	ENSMUSG00000058470	Gm8369	-||Membrane-spanning 4-domains subfamily A	11492038	11512577	+	26866	upstream
chr19	LNC_003903	XLOC_186514	--	Novel_lncRNA	11460799	11465171	-	ENSMUST00000072729	ENSMUSG00000024675	Ms4a4c	Membrane-spanning 4-domains subfamily A||CD20-like family	11407661	11427246	+	33552	downstream
chr19	LNC_003903	XLOC_186514	--	Novel_lncRNA	11460799	11465171	-	ENSMUST00000025581	ENSMUSG00000024678	Ms4a4d	Membrane-spanning 4-domains subfamily A||CD20-like family	11536801	11558467	+	71629	upstream
chr19	LNC_003903	XLOC_186514	--	Novel_lncRNA	11460799	11465171	-	ENSMUST00000153546	ENSMUSG00000024675	Ms4a4c	Membrane-spanning 4-domains subfamily A||CD20-like family	11404770	11416419	+	44379	downstream
chr19	LNC_003903	XLOC_186514	--	Novel_lncRNA	11460799	11465171	-	ENSMUST00000035258	ENSMUSG00000056290	Ms4a4b	Membrane-spanning 4-domains subfamily A||CD20-like family	11443573	11463549	+	-2751	antisense
chr19	LNC_003903	XLOC_186514	--	Novel_lncRNA	11460799	11465171	-	ENSMUST00000119366	ENSMUSG00000024675	Ms4a4c	Membrane-spanning 4-domains subfamily A||CD20-like family	11414841	11426468	+	34330	downstream
chr19	LNC_003903	XLOC_186514	--	Novel_lncRNA	11460799	11465171	-	ENSMUST00000163078	ENSMUSG00000024677	Ms4a6b	Membrane-spanning 4-domains subfamily A||CD20-like family||-	11516512	11531256	+	51340	upstream
chr19	LNC_003903	XLOC_186514	--	Novel_lncRNA	11460799	11465171	-	ENSMUST00000188633	ENSMUSG00000058470	Gm8369	-||Membrane-spanning 4-domains subfamily A	11502208	11512577	+	37036	upstream
chr19	LNC_003903	XLOC_186514	--	Novel_lncRNA	11460799	11465171	-	ENSMUST00000188995	ENSMUSG00000101389	Ms4a4a	Membrane-spanning 4-domains subfamily A member 4A/4E||Membrane-spanning 4-domains subfamily A||CD20-like family	11375523	11392790	+	68008	downstream
chr19	LNC_003903	XLOC_186514	--	Novel_lncRNA	11460799	11465171	-	ENSMUST00000165310	ENSMUSG00000079419	Ms4a6c	Membrane-spanning 4-domains subfamily A||CD20-like family	11469366	11482192	+	4194	upstream
chr19	LNC_003900	XLOC_186461	--	Novel_lncRNA	10895243	10905176	-	ENSMUST00000080292	ENSMUSG00000024670	Cd6	SRCR-like domain superfamily||SRCR domain||SRCR-like domain	10789341	10830058	-	65184	upstream
chr19	LNC_003900	XLOC_186461	--	Novel_lncRNA	10895243	10905176	-	ENSMUST00000133303	ENSMUSG00000034659	Tmem109	-	10871850	10880370	-	14872	upstream
chr19	LNC_003900	XLOC_186461	--	Novel_lncRNA	10895243	10905176	-	ENSMUST00000038128	ENSMUSG00000034659	Tmem109	-	10870660	10882001	-	13241	upstream
chr19	LNC_003900	XLOC_186461	--	Novel_lncRNA	10895243	10905176	-	ENSMUST00000147699	ENSMUSG00000034659	Tmem109	-	10872189	10882001	-	13241	upstream
chr19	LNC_003900	XLOC_186461	--	Novel_lncRNA	10895243	10905176	-	ENSMUST00000144681	ENSMUSG00000034659	Tmem109	-	10874242	10881731	-	13511	upstream
chr19	LNC_003900	XLOC_186461	--	Novel_lncRNA	10895243	10905176	-	ENSMUST00000072748	ENSMUSG00000024731	Ms4a10	Membrane-spanning 4-domains subfamily A||CD20-like family	10962293	10974670	-	57116	downstream
chr19	LNC_003900	XLOC_186461	--	Novel_lncRNA	10895243	10905176	-	ENSMUST00000177684	ENSMUSG00000094584	Ms4a18	CD20-like family||Membrane-spanning 4-domains subfamily A	10997025	11018031	-	91848	downstream
chr19	LNC_003900	XLOC_186461	--	Novel_lncRNA	10895243	10905176	-	ENSMUST00000120524	ENSMUSG00000024736	Tmem132a	Transmembrane protein TMEM132, C-terminal||Transmembrane protein TMEM132, N-terminal||Transmembrane protein 132||Transmembrane protein family 132, middle domain	10857834	10869778	-	25464	upstream
chr19	LNC_003900	XLOC_186461	--	Novel_lncRNA	10895243	10905176	-	ENSMUST00000087923	ENSMUSG00000067571	Ms4a15	Membrane-spanning 4-domains subfamily A||CD20-like family	10978307	10993250	-	73130	downstream
chr19	LNC_003900	XLOC_186461	--	Novel_lncRNA	10895243	10905176	-	ENSMUST00000144485	ENSMUSG00000067571	Ms4a15	Membrane-spanning 4-domains subfamily A||CD20-like family	10983259	10993230	-	78082	downstream
chr19	LNC_003900	XLOC_186461	--	Novel_lncRNA	10895243	10905176	-	ENSMUST00000174176	ENSMUSG00000024670	Cd6	SRCR-like domain superfamily||SRCR domain||SRCR-like domain	10794564	10829856	-	65386	upstream
chr19	LNC_003900	XLOC_186461	--	Novel_lncRNA	10895243	10905176	-	ENSMUST00000179297	ENSMUSG00000024735	Prpf19	WD40 repeat, conserved site||Pre-mRNA-splicing factor 19||Zinc finger, RING/FYVE/PHD-type||Ricin B, lectin domain||U box domain||G-protein beta WD-40 repeat||WD40-repeat-containing domain superfamily||WD40-repeat-containing domain||WD40/YVTN repeat-like-containing domain superfamily||WD40 repeat||Pre-mRNA-processing factor 19	10895414	10909559	+	-9763	antisense
chr19	LNC_003900	XLOC_186461	--	Novel_lncRNA	10895243	10905176	-	ENSMUST00000039043	ENSMUSG00000024670	Cd6	SRCR-like domain superfamily||SRCR domain||SRCR-like domain	10789349	10829964	-	65278	upstream
chr19	LNC_003900	XLOC_186461	--	Novel_lncRNA	10895243	10905176	-	ENSMUST00000025645	ENSMUSG00000024736	Tmem132a	Transmembrane protein TMEM132, C-terminal||Transmembrane protein TMEM132, N-terminal||Transmembrane protein 132||Transmembrane protein family 132, middle domain	10857822	10869940	-	25302	upstream
chr19	LNC_003900	XLOC_186461	--	Novel_lncRNA	10895243	10905176	-	ENSMUST00000025646	ENSMUSG00000024737	Slc15a3	Major facilitator superfamily domain||PTR2 family proton/oligopeptide symporter, conserved site||MFS transporter superfamily||Proton-dependent oligopeptide transporter family	10842544	10857915	+	37327	downstream
chr19	LNC_003900	XLOC_186461	--	Novel_lncRNA	10895243	10905176	-	ENSMUST00000025641	ENSMUSG00000024734	Zp1	P-type trefoil domain||Zona pellucida domain, conserved site||P-type trefoil, conserved site||Zona pellucida domain	10914289	10920632	-	9112	downstream
chr19	LNC_003900	XLOC_186461	--	Novel_lncRNA	10895243	10905176	-	ENSMUST00000025642	ENSMUSG00000024735	Prpf19	WD40 repeat, conserved site||Pre-mRNA-splicing factor 19||Zinc finger, RING/FYVE/PHD-type||Ricin B, lectin domain||U box domain||G-protein beta WD-40 repeat||WD40-repeat-containing domain superfamily||WD40-repeat-containing domain||WD40/YVTN repeat-like-containing domain superfamily||WD40 repeat||Pre-mRNA-processing factor 19	10895231	10905532	+	-9934	antisense
chr19	LNC_003900	XLOC_186461	--	Novel_lncRNA	10895243	10905176	-	ENSMUST00000191343	ENSMUSG00000024731	Ms4a10	Membrane-spanning 4-domains subfamily A||CD20-like family	10962297	10974645	-	57120	downstream
chr19	LNC_003900	XLOC_186461	--	Novel_lncRNA	10895243	10905176	-	ENSMUST00000037261	ENSMUSG00000034117	Ptgdr2	G protein-coupled receptor, rhodopsin-like||GPCR, rhodopsin-like, 7TM	10937160	10942511	+	31983	upstream
chr19	LNC_003900	XLOC_186461	--	Novel_lncRNA	10895243	10905176	-	ENSMUST00000025639	ENSMUSG00000024732	Ccdc86	Cgr1-like||Coiled-coil domain-containing protein 86	10941481	10949266	-	36304	downstream
chr19	LNC_003900	XLOC_186461	--	Novel_lncRNA	10895243	10905176	-	ENSMUST00000168708	ENSMUSG00000024734	Zp1	P-type trefoil domain||Zona pellucida domain, conserved site||P-type trefoil, conserved site||Zona pellucida domain	10914287	10916298	-	9110	downstream
chr19	LNC_003900	XLOC_186461	--	Novel_lncRNA	10895243	10905176	-	ENSMUST00000190246	ENSMUSG00000024731	Ms4a10	Membrane-spanning 4-domains subfamily A||CD20-like family	10962300	10965856	-	57123	downstream
chr19	LNC_003900	XLOC_186461	--	Novel_lncRNA	10895243	10905176	-	ENSMUST00000145110	ENSMUSG00000067571	Ms4a15	Membrane-spanning 4-domains subfamily A||CD20-like family	10983173	10993181	-	77996	downstream
chr19	LNC_003900	XLOC_186461	--	Novel_lncRNA	10895243	10905176	-	ENSMUST00000128835	ENSMUSG00000034659	Tmem109	-	10874260	10881698	-	13544	upstream
chr19	LNC_003901	XLOC_186499	--	Novel_lncRNA	11361763	11372413	-	ENSMUST00000025574	ENSMUSG00000024672	Ms4a7	Membrane-spanning 4-domains subfamily A||Membrane-spanning 4-domains subfamily A member 7||CD20-like family	11321039	11334695	-	27067	upstream
chr19	LNC_003901	XLOC_186499	--	Novel_lncRNA	11361763	11372413	-	ENSMUST00000188995	ENSMUSG00000101389	Ms4a4a	Membrane-spanning 4-domains subfamily A member 4A/4E||Membrane-spanning 4-domains subfamily A||CD20-like family	11375523	11392790	+	3109	upstream
chr19	LNC_003901	XLOC_186499	--	Novel_lncRNA	11361763	11372413	-	ENSMUST00000056035	ENSMUSG00000024672	Ms4a7	Membrane-spanning 4-domains subfamily A||Membrane-spanning 4-domains subfamily A member 7||CD20-like family	11321406	11336116	-	25646	upstream
chr19	LNC_003901	XLOC_186499	--	Novel_lncRNA	11361763	11372413	-	ENSMUST00000072729	ENSMUSG00000024675	Ms4a4c	Membrane-spanning 4-domains subfamily A||CD20-like family	11407661	11427246	+	35247	upstream
chr19	LNC_003901	XLOC_186499	--	Novel_lncRNA	11361763	11372413	-	ENSMUST00000067532	ENSMUSG00000024672	Ms4a7	Membrane-spanning 4-domains subfamily A||Membrane-spanning 4-domains subfamily A member 7||CD20-like family	11321039	11336144	-	25618	upstream
chr19	LNC_003901	XLOC_186499	--	Novel_lncRNA	11361763	11372413	-	ENSMUST00000153546	ENSMUSG00000024675	Ms4a4c	Membrane-spanning 4-domains subfamily A||CD20-like family	11404770	11416419	+	32356	upstream
chr19	LNC_003901	XLOC_186499	--	Novel_lncRNA	11361763	11372413	-	ENSMUST00000035258	ENSMUSG00000056290	Ms4a4b	Membrane-spanning 4-domains subfamily A||CD20-like family	11443573	11463549	+	71159	upstream
chr19	LNC_003901	XLOC_186499	--	Novel_lncRNA	11361763	11372413	-	ENSMUST00000165310	ENSMUSG00000079419	Ms4a6c	Membrane-spanning 4-domains subfamily A||CD20-like family	11469366	11482192	+	96952	upstream
chr19	LNC_003901	XLOC_186499	--	Novel_lncRNA	11361763	11372413	-	ENSMUST00000187467	ENSMUSG00000099398	Ms4a14	CD20-like family||Membrane-spanning 4-domains subfamily A	11301249	11314454	-	47308	upstream
chr19	LNC_003901	XLOC_186499	--	Novel_lncRNA	11361763	11372413	-	ENSMUST00000186937	ENSMUSG00000054523	Ms4a5	-||Membrane-spanning 4-domains subfamily A||CD20-like family||Membrane-spanning 4-domains subfamily A member 5	11273866	11283813	-	77949	upstream
chr19	LNC_003901	XLOC_186499	--	Novel_lncRNA	11361763	11372413	-	ENSMUST00000169159	ENSMUSG00000024673	Ms4a1	B-lymphocyte antigen CD20||Membrane-spanning 4-domains subfamily A||CD20-like family	11249675	11266241	-	95521	upstream
chr19	LNC_003901	XLOC_186499	--	Novel_lncRNA	11361763	11372413	-	ENSMUST00000159269	ENSMUSG00000024672	Ms4a7	Membrane-spanning 4-domains subfamily A||Membrane-spanning 4-domains subfamily A member 7||CD20-like family	11321409	11324628	-	37134	upstream
chr19	LNC_003901	XLOC_186499	--	Novel_lncRNA	11361763	11372413	-	ENSMUST00000067673	ENSMUSG00000054523	Ms4a5	-||Membrane-spanning 4-domains subfamily A||CD20-like family||Membrane-spanning 4-domains subfamily A member 5	11273866	11283873	-	77889	upstream
chr19	LNC_003901	XLOC_186499	--	Novel_lncRNA	11361763	11372413	-	ENSMUST00000119366	ENSMUSG00000024675	Ms4a4c	Membrane-spanning 4-domains subfamily A||CD20-like family	11414841	11426468	+	42427	upstream
chr19	LNC_003906	XLOC_186524	--	Novel_lncRNA	11518022	11530987	-	ENSMUST00000079855	ENSMUSG00000058470	Gm8369	-||Membrane-spanning 4-domains subfamily A	11492038	11512577	+	5444	downstream
chr19	LNC_003906	XLOC_186524	--	Novel_lncRNA	11518022	11530987	-	ENSMUST00000072729	ENSMUSG00000024675	Ms4a4c	Membrane-spanning 4-domains subfamily A||CD20-like family	11407661	11427246	+	90775	downstream
chr19	LNC_003906	XLOC_186524	--	Novel_lncRNA	11518022	11530987	-	ENSMUST00000189641	ENSMUSG00000024680	Ms4a2	Membrane-spanning 4-domains subfamily A||High affinity immunoglobulin epsilon receptor subunit beta||CD20-like family	11617473	11623659	-	86485	downstream
chr19	LNC_003906	XLOC_186524	--	Novel_lncRNA	11518022	11530987	-	ENSMUST00000164792	ENSMUSG00000024680	Ms4a2	Membrane-spanning 4-domains subfamily A||High affinity immunoglobulin epsilon receptor subunit beta||CD20-like family	11617193	11623643	-	86205	downstream
chr19	LNC_003906	XLOC_186524	--	Novel_lncRNA	11518022	11530987	-	ENSMUST00000025582	ENSMUSG00000024679	Ms4a6d	CD20-like family||Membrane-spanning 4-domains subfamily A	11586604	11604849	-	55616	downstream
chr19	LNC_003906	XLOC_186524	--	Novel_lncRNA	11518022	11530987	-	ENSMUST00000025581	ENSMUSG00000024678	Ms4a4d	Membrane-spanning 4-domains subfamily A||CD20-like family	11536801	11558467	+	5813	upstream
chr19	LNC_003906	XLOC_186524	--	Novel_lncRNA	11518022	11530987	-	ENSMUST00000025580	ENSMUSG00000024677	Ms4a6b	Membrane-spanning 4-domains subfamily A||CD20-like family||-	11518559	11530403	+	-11845	antisense
chr19	LNC_003906	XLOC_186524	--	Novel_lncRNA	11518022	11530987	-	ENSMUST00000035258	ENSMUSG00000056290	Ms4a4b	Membrane-spanning 4-domains subfamily A||CD20-like family	11443573	11463549	+	54472	downstream
chr19	LNC_003906	XLOC_186524	--	Novel_lncRNA	11518022	11530987	-	ENSMUST00000119366	ENSMUSG00000024675	Ms4a4c	Membrane-spanning 4-domains subfamily A||CD20-like family	11414841	11426468	+	91553	downstream
chr19	LNC_003906	XLOC_186524	--	Novel_lncRNA	11518022	11530987	-	ENSMUST00000025583	ENSMUSG00000024680	Ms4a2	Membrane-spanning 4-domains subfamily A||High affinity immunoglobulin epsilon receptor subunit beta||CD20-like family	11616957	11623719	-	85969	downstream
chr19	LNC_003906	XLOC_186524	--	Novel_lncRNA	11518022	11530987	-	ENSMUST00000112984	ENSMUSG00000024681	Ms4a3	CD20-like family||Membrane-spanning 4-domains subfamily A member 3||Membrane-spanning 4-domains subfamily A	11629499	11640834	-	98511	downstream
chr19	LNC_003906	XLOC_186524	--	Novel_lncRNA	11518022	11530987	-	ENSMUST00000163078	ENSMUSG00000024677	Ms4a6b	Membrane-spanning 4-domains subfamily A||CD20-like family||-	11516512	11531256	+	-12966	antisense
chr19	LNC_003906	XLOC_186524	--	Novel_lncRNA	11518022	11530987	-	ENSMUST00000188633	ENSMUSG00000058470	Gm8369	-||Membrane-spanning 4-domains subfamily A	11502208	11512577	+	5444	downstream
chr19	LNC_003906	XLOC_186524	--	Novel_lncRNA	11518022	11530987	-	ENSMUST00000186978	ENSMUSG00000024680	Ms4a2	Membrane-spanning 4-domains subfamily A||High affinity immunoglobulin epsilon receptor subunit beta||CD20-like family	11615523	11623684	-	84535	downstream
chr19	LNC_003906	XLOC_186524	--	Novel_lncRNA	11518022	11530987	-	ENSMUST00000186023	ENSMUSG00000024681	Ms4a3	CD20-like family||Membrane-spanning 4-domains subfamily A member 3||Membrane-spanning 4-domains subfamily A	11629496	11640805	-	98508	downstream
chr19	LNC_003906	XLOC_186524	--	Novel_lncRNA	11518022	11530987	-	ENSMUST00000165310	ENSMUSG00000079419	Ms4a6c	Membrane-spanning 4-domains subfamily A||CD20-like family	11469366	11482192	+	35829	downstream
chr19	LNC_003906	XLOC_186524	--	Novel_lncRNA	11518022	11530987	-	ENSMUST00000125291	ENSMUSG00000024679	Ms4a6d	CD20-like family||Membrane-spanning 4-domains subfamily A	11586987	11593155	-	55999	downstream
chr19	LNC_003907	XLOC_186524	--	Novel_lncRNA	11528325	11529875	-	ENSMUST00000079855	ENSMUSG00000058470	Gm8369	-||Membrane-spanning 4-domains subfamily A	11492038	11512577	+	15747	downstream
chr19	LNC_003907	XLOC_186524	--	Novel_lncRNA	11528325	11529875	-	ENSMUST00000189641	ENSMUSG00000024680	Ms4a2	Membrane-spanning 4-domains subfamily A||High affinity immunoglobulin epsilon receptor subunit beta||CD20-like family	11617473	11623659	-	87597	downstream
chr19	LNC_003907	XLOC_186524	--	Novel_lncRNA	11528325	11529875	-	ENSMUST00000164792	ENSMUSG00000024680	Ms4a2	Membrane-spanning 4-domains subfamily A||High affinity immunoglobulin epsilon receptor subunit beta||CD20-like family	11617193	11623643	-	87317	downstream
chr19	LNC_003907	XLOC_186524	--	Novel_lncRNA	11528325	11529875	-	ENSMUST00000025582	ENSMUSG00000024679	Ms4a6d	CD20-like family||Membrane-spanning 4-domains subfamily A	11586604	11604849	-	56728	downstream
chr19	LNC_003907	XLOC_186524	--	Novel_lncRNA	11528325	11529875	-	ENSMUST00000025581	ENSMUSG00000024678	Ms4a4d	Membrane-spanning 4-domains subfamily A||CD20-like family	11536801	11558467	+	6925	upstream
chr19	LNC_003907	XLOC_186524	--	Novel_lncRNA	11528325	11529875	-	ENSMUST00000025580	ENSMUSG00000024677	Ms4a6b	Membrane-spanning 4-domains subfamily A||CD20-like family||-	11518559	11530403	+	-1551	antisense
chr19	LNC_003907	XLOC_186524	--	Novel_lncRNA	11528325	11529875	-	ENSMUST00000035258	ENSMUSG00000056290	Ms4a4b	Membrane-spanning 4-domains subfamily A||CD20-like family	11443573	11463549	+	64775	downstream
chr19	LNC_003907	XLOC_186524	--	Novel_lncRNA	11528325	11529875	-	ENSMUST00000025583	ENSMUSG00000024680	Ms4a2	Membrane-spanning 4-domains subfamily A||High affinity immunoglobulin epsilon receptor subunit beta||CD20-like family	11616957	11623719	-	87081	downstream
chr19	LNC_003907	XLOC_186524	--	Novel_lncRNA	11528325	11529875	-	ENSMUST00000112984	ENSMUSG00000024681	Ms4a3	CD20-like family||Membrane-spanning 4-domains subfamily A member 3||Membrane-spanning 4-domains subfamily A	11629499	11640834	-	99623	downstream
chr19	LNC_003907	XLOC_186524	--	Novel_lncRNA	11528325	11529875	-	ENSMUST00000163078	ENSMUSG00000024677	Ms4a6b	Membrane-spanning 4-domains subfamily A||CD20-like family||-	11516512	11531256	+	-1551	antisense
chr19	LNC_003907	XLOC_186524	--	Novel_lncRNA	11528325	11529875	-	ENSMUST00000188633	ENSMUSG00000058470	Gm8369	-||Membrane-spanning 4-domains subfamily A	11502208	11512577	+	15747	downstream
chr19	LNC_003907	XLOC_186524	--	Novel_lncRNA	11528325	11529875	-	ENSMUST00000186978	ENSMUSG00000024680	Ms4a2	Membrane-spanning 4-domains subfamily A||High affinity immunoglobulin epsilon receptor subunit beta||CD20-like family	11615523	11623684	-	85647	downstream
chr19	LNC_003907	XLOC_186524	--	Novel_lncRNA	11528325	11529875	-	ENSMUST00000186023	ENSMUSG00000024681	Ms4a3	CD20-like family||Membrane-spanning 4-domains subfamily A member 3||Membrane-spanning 4-domains subfamily A	11629496	11640805	-	99620	downstream
chr19	LNC_003907	XLOC_186524	--	Novel_lncRNA	11528325	11529875	-	ENSMUST00000165310	ENSMUSG00000079419	Ms4a6c	Membrane-spanning 4-domains subfamily A||CD20-like family	11469366	11482192	+	46132	downstream
chr19	LNC_003907	XLOC_186524	--	Novel_lncRNA	11528325	11529875	-	ENSMUST00000125291	ENSMUSG00000024679	Ms4a6d	CD20-like family||Membrane-spanning 4-domains subfamily A	11586987	11593155	-	57111	downstream
chr19	LNC_003904	XLOC_186522	--	Novel_lncRNA	11503363	11511412	-	ENSMUST00000025580	ENSMUSG00000024677	Ms4a6b	Membrane-spanning 4-domains subfamily A||CD20-like family||-	11518559	11530403	+	7146	upstream
chr19	LNC_003904	XLOC_186522	--	Novel_lncRNA	11503363	11511412	-	ENSMUST00000079855	ENSMUSG00000058470	Gm8369	-||Membrane-spanning 4-domains subfamily A	11492038	11512577	+	-8050	antisense
chr19	LNC_003904	XLOC_186522	--	Novel_lncRNA	11503363	11511412	-	ENSMUST00000072729	ENSMUSG00000024675	Ms4a4c	Membrane-spanning 4-domains subfamily A||CD20-like family	11407661	11427246	+	76116	downstream
chr19	LNC_003904	XLOC_186522	--	Novel_lncRNA	11503363	11511412	-	ENSMUST00000025582	ENSMUSG00000024679	Ms4a6d	CD20-like family||Membrane-spanning 4-domains subfamily A	11586604	11604849	-	75191	downstream
chr19	LNC_003904	XLOC_186522	--	Novel_lncRNA	11503363	11511412	-	ENSMUST00000025581	ENSMUSG00000024678	Ms4a4d	Membrane-spanning 4-domains subfamily A||CD20-like family	11536801	11558467	+	25388	upstream
chr19	LNC_003904	XLOC_186522	--	Novel_lncRNA	11503363	11511412	-	ENSMUST00000153546	ENSMUSG00000024675	Ms4a4c	Membrane-spanning 4-domains subfamily A||CD20-like family	11404770	11416419	+	86943	downstream
chr19	LNC_003904	XLOC_186522	--	Novel_lncRNA	11503363	11511412	-	ENSMUST00000035258	ENSMUSG00000056290	Ms4a4b	Membrane-spanning 4-domains subfamily A||CD20-like family	11443573	11463549	+	39813	downstream
chr19	LNC_003904	XLOC_186522	--	Novel_lncRNA	11503363	11511412	-	ENSMUST00000165310	ENSMUSG00000079419	Ms4a6c	Membrane-spanning 4-domains subfamily A||CD20-like family	11469366	11482192	+	21170	downstream
chr19	LNC_003904	XLOC_186522	--	Novel_lncRNA	11503363	11511412	-	ENSMUST00000163078	ENSMUSG00000024677	Ms4a6b	Membrane-spanning 4-domains subfamily A||CD20-like family||-	11516512	11531256	+	5099	upstream
chr19	LNC_003904	XLOC_186522	--	Novel_lncRNA	11503363	11511412	-	ENSMUST00000188633	ENSMUSG00000058470	Gm8369	-||Membrane-spanning 4-domains subfamily A	11502208	11512577	+	-8050	antisense
chr19	LNC_003904	XLOC_186522	--	Novel_lncRNA	11503363	11511412	-	ENSMUST00000119366	ENSMUSG00000024675	Ms4a4c	Membrane-spanning 4-domains subfamily A||CD20-like family	11414841	11426468	+	76894	downstream
chr19	LNC_003904	XLOC_186522	--	Novel_lncRNA	11503363	11511412	-	ENSMUST00000125291	ENSMUSG00000024679	Ms4a6d	CD20-like family||Membrane-spanning 4-domains subfamily A	11586987	11593155	-	75574	downstream
chr19	LNC_003905	XLOC_186522	--	Novel_lncRNA	11503363	11514576	-	ENSMUST00000025580	ENSMUSG00000024677	Ms4a6b	Membrane-spanning 4-domains subfamily A||CD20-like family||-	11518559	11530403	+	3982	upstream
chr19	LNC_003905	XLOC_186522	--	Novel_lncRNA	11503363	11514576	-	ENSMUST00000079855	ENSMUSG00000058470	Gm8369	-||Membrane-spanning 4-domains subfamily A	11492038	11512577	+	-9215	antisense
chr19	LNC_003905	XLOC_186522	--	Novel_lncRNA	11503363	11514576	-	ENSMUST00000072729	ENSMUSG00000024675	Ms4a4c	Membrane-spanning 4-domains subfamily A||CD20-like family	11407661	11427246	+	76116	downstream
chr19	LNC_003905	XLOC_186522	--	Novel_lncRNA	11503363	11514576	-	ENSMUST00000025582	ENSMUSG00000024679	Ms4a6d	CD20-like family||Membrane-spanning 4-domains subfamily A	11586604	11604849	-	72027	downstream
chr19	LNC_003905	XLOC_186522	--	Novel_lncRNA	11503363	11514576	-	ENSMUST00000025581	ENSMUSG00000024678	Ms4a4d	Membrane-spanning 4-domains subfamily A||CD20-like family	11536801	11558467	+	22224	upstream
chr19	LNC_003905	XLOC_186522	--	Novel_lncRNA	11503363	11514576	-	ENSMUST00000153546	ENSMUSG00000024675	Ms4a4c	Membrane-spanning 4-domains subfamily A||CD20-like family	11404770	11416419	+	86943	downstream
chr19	LNC_003905	XLOC_186522	--	Novel_lncRNA	11503363	11514576	-	ENSMUST00000035258	ENSMUSG00000056290	Ms4a4b	Membrane-spanning 4-domains subfamily A||CD20-like family	11443573	11463549	+	39813	downstream
chr19	LNC_003905	XLOC_186522	--	Novel_lncRNA	11503363	11514576	-	ENSMUST00000165310	ENSMUSG00000079419	Ms4a6c	Membrane-spanning 4-domains subfamily A||CD20-like family	11469366	11482192	+	21170	downstream
chr19	LNC_003905	XLOC_186522	--	Novel_lncRNA	11503363	11514576	-	ENSMUST00000163078	ENSMUSG00000024677	Ms4a6b	Membrane-spanning 4-domains subfamily A||CD20-like family||-	11516512	11531256	+	1935	upstream
chr19	LNC_003905	XLOC_186522	--	Novel_lncRNA	11503363	11514576	-	ENSMUST00000188633	ENSMUSG00000058470	Gm8369	-||Membrane-spanning 4-domains subfamily A	11502208	11512577	+	-9215	antisense
chr19	LNC_003905	XLOC_186522	--	Novel_lncRNA	11503363	11514576	-	ENSMUST00000119366	ENSMUSG00000024675	Ms4a4c	Membrane-spanning 4-domains subfamily A||CD20-like family	11414841	11426468	+	76894	downstream
chr19	LNC_003905	XLOC_186522	--	Novel_lncRNA	11503363	11514576	-	ENSMUST00000125291	ENSMUSG00000024679	Ms4a6d	CD20-like family||Membrane-spanning 4-domains subfamily A	11586987	11593155	-	72410	downstream
chrX	LNC_008011	XLOC_390310	--	Novel_lncRNA	140664763	140765472	-	ENSMUST00000044179	ENSMUSG00000042386	Tex13b	Testis-expressed sequence 13 protein family	140808307	140813433	-	42834	downstream
chrX	LNC_008011	XLOC_390310	--	Novel_lncRNA	140664763	140765472	-	ENSMUST00000112996	ENSMUSG00000031431	Tsc22d3	TSC-22 / Dip / Bun	140540262	140600659	-	64103	upstream
chrX	LNC_008011	XLOC_390310	--	Novel_lncRNA	140664763	140765472	-	ENSMUST00000112990	ENSMUSG00000000266	Mid2	Zinc finger, RING/FYVE/PHD-type||TRIM1, PRY/SPRY domain||Butyrophylin-like, SPRY domain||Probable E3 ubiquitin-protein ligase MID2||Zinc finger, RING-type||SPRY domain||Immunoglobulin-like fold||Fibronectin type III||Zinc finger, RING-type, conserved site||B-box, C-terminal||B30.2/SPRY domain||COS domain||RING-type zinc-finger, LisH dimerisation motif||Concanavalin A-like lectin/glucanase domain …	140664956	140767715	+	-100517	antisense
chrX	LNC_008011	XLOC_390310	--	Novel_lncRNA	140664763	140765472	-	ENSMUST00000112993	ENSMUSG00000000266	Mid2	Zinc finger, RING/FYVE/PHD-type||TRIM1, PRY/SPRY domain||Butyrophylin-like, SPRY domain||Probable E3 ubiquitin-protein ligase MID2||Zinc finger, RING-type||SPRY domain||Immunoglobulin-like fold||Fibronectin type III||Zinc finger, RING-type, conserved site||B-box, C-terminal||B30.2/SPRY domain||COS domain||RING-type zinc-finger, LisH dimerisation motif||Concanavalin A-like lectin/glucanase domain …	140678028	140767715	+	-87445	antisense
chrX	LNC_008011	XLOC_390310	--	Novel_lncRNA	140664763	140765472	-	ENSMUST00000112988	ENSMUSG00000000266	Mid2	Zinc finger, RING/FYVE/PHD-type||TRIM1, PRY/SPRY domain||Butyrophylin-like, SPRY domain||Probable E3 ubiquitin-protein ligase MID2||Zinc finger, RING-type||SPRY domain||Immunoglobulin-like fold||Fibronectin type III||Zinc finger, RING-type, conserved site||B-box, C-terminal||B30.2/SPRY domain||COS domain||RING-type zinc-finger, LisH dimerisation motif||Concanavalin A-like lectin/glucanase domain …	140665072	140763995	+	-98924	antisense
chrX	LNC_008011	XLOC_390310	--	Novel_lncRNA	140664763	140765472	-	ENSMUST00000128809	ENSMUSG00000000266	Mid2	Zinc finger, RING/FYVE/PHD-type||TRIM1, PRY/SPRY domain||Butyrophylin-like, SPRY domain||Probable E3 ubiquitin-protein ligase MID2||Zinc finger, RING-type||SPRY domain||Immunoglobulin-like fold||Fibronectin type III||Zinc finger, RING-type, conserved site||B-box, C-terminal||B30.2/SPRY domain||COS domain||RING-type zinc-finger, LisH dimerisation motif||Concanavalin A-like lectin/glucanase domain …	140664599	140678708	+	-13946	antisense
chrX	LNC_008010	XLOC_390283	--	Novel_lncRNA	140456616	140476070	-	ENSMUST00000123898	ENSMUSG00000031431	Tsc22d3	TSC-22 / Dip / Bun	140540351	140548338	-	64280	downstream
chrX	LNC_008010	XLOC_390283	--	Novel_lncRNA	140456616	140476070	-	ENSMUST00000033809	ENSMUSG00000031432	Prps1	Phosphoribosyltransferase domain||Phosphoribosyl pyrophosphate synthetase, conserved site||Ribose-phosphate pyrophosphokinase||Phosphoribosyltransferase-like||Ribose-phosphate pyrophosphokinase, bacterial-type||Ribose-phosphate pyrophosphokinase, N-terminal domain	140456613	140476140	+	-19455	antisense
chrX	LNC_008010	XLOC_390283	--	Novel_lncRNA	140456616	140476070	-	ENSMUST00000044702	ENSMUSG00000042425	Frmpd3	FERM central domain||FERM superfamily, second domain||FERM/acyl-CoA-binding protein superfamily||Band 4.1 domain||Ubiquitin-like domain superfamily||PH-like domain superfamily||PDZ superfamily||FERM domain||PDZ domain	140381971	140394540	+	62075	downstream
chrX	LNC_008010	XLOC_390283	--	Novel_lncRNA	140456616	140476070	-	ENSMUST00000141660	ENSMUSG00000042425	Frmpd3	FERM central domain||FERM superfamily, second domain||FERM/acyl-CoA-binding protein superfamily||Band 4.1 domain||Ubiquitin-like domain superfamily||PH-like domain superfamily||PDZ superfamily||FERM domain||PDZ domain	140367494	140393895	+	62720	downstream
chrX	LNC_008010	XLOC_390283	--	Novel_lncRNA	140456616	140476070	-	ENSMUST00000112996	ENSMUSG00000031431	Tsc22d3	TSC-22 / Dip / Bun	140540262	140600659	-	64191	downstream
chrX	LNC_008010	XLOC_390283	--	Novel_lncRNA	140456616	140476070	-	ENSMUST00000055738	ENSMUSG00000031431	Tsc22d3	TSC-22 / Dip / Bun	140539528	140543187	-	63457	downstream
chrX	LNC_008010	XLOC_390283	--	Novel_lncRNA	140456616	140476070	-	ENSMUST00000208130	ENSMUSG00000042425	Frmpd3	FERM central domain||FERM superfamily, second domain||FERM/acyl-CoA-binding protein superfamily||Band 4.1 domain||Ubiquitin-like domain superfamily||PH-like domain superfamily||PDZ superfamily||FERM domain||PDZ domain	140342263	140435467	+	21148	downstream
chr19	LNC_003908	XLOC_186617	--	Novel_lncRNA	12435661	12465500	-	ENSMUST00000208398	ENSMUSG00000109328	Olfr1438-ps1	GPCR, rhodopsin-like, 7TM||G protein-coupled receptor, rhodopsin-like||Olfactory receptor	12329422	12335910	-	99750	upstream
chr19	LNC_003908	XLOC_186617	--	Novel_lncRNA	12435661	12465500	-	ENSMUST00000216145	ENSMUSG00000046650	Olfr1440	Olfactory receptor||-||G protein-coupled receptor, rhodopsin-like||GPCR, rhodopsin-like, 7TM	12387288	12401584	+	34076	downstream
chr19	LNC_003908	XLOC_186617	--	Novel_lncRNA	12435661	12465500	-	ENSMUST00000081035	ENSMUSG00000046805	Mpeg1	Membrane attack complex component/perforin (MACPF) domain	12460779	12465284	+	-4506	antisense
chr19	LNC_003908	XLOC_186617	--	Novel_lncRNA	12435661	12465500	-	ENSMUST00000214153	ENSMUSG00000050815	Olfr1441	GPCR, rhodopsin-like, 7TM||G protein-coupled receptor, rhodopsin-like||Olfactory receptor	12417555	12423569	+	12091	downstream
chr19	LNC_003908	XLOC_186617	--	Novel_lncRNA	12435661	12465500	-	ENSMUST00000054567	ENSMUSG00000046650	Olfr1440	Olfactory receptor||-||G protein-coupled receptor, rhodopsin-like||GPCR, rhodopsin-like, 7TM	12394265	12395212	+	40448	downstream
chr19	LNC_003908	XLOC_186617	--	Novel_lncRNA	12435661	12465500	-	ENSMUST00000213657	ENSMUSG00000046650	Olfr1440	Olfactory receptor||-||G protein-coupled receptor, rhodopsin-like||GPCR, rhodopsin-like, 7TM	12387300	12401584	+	34076	downstream
chr19	LNC_003908	XLOC_186617	--	Novel_lncRNA	12435661	12465500	-	ENSMUST00000045521	ENSMUSG00000039982	Dtx4	Deltex, C-terminal domain superfamily||Deltex, C-terminal||WWE domain, subgroup||Deltex family||WWE domain superfamily||Zinc finger, RING-type||Zinc finger, C3HC4 RING-type||WWE domain||Zinc finger, RING/FYVE/PHD-type	12466341	12501996	-	840	downstream
chr19	LNC_003908	XLOC_186617	--	Novel_lncRNA	12435661	12465500	-	ENSMUST00000059033	ENSMUSG00000050815	Olfr1441	GPCR, rhodopsin-like, 7TM||G protein-coupled receptor, rhodopsin-like||Olfactory receptor	12422265	12423352	+	12308	downstream
chr19	LNC_003908	XLOC_186617	--	Novel_lncRNA	12435661	12465500	-	ENSMUST00000168148	ENSMUSG00000040065	Pfpl	Membrane attack complex component/perforin (MACPF) domain	12427905	12432110	+	3550	downstream
chr19	LNC_003908	XLOC_186617	--	Novel_lncRNA	12435661	12465500	-	ENSMUST00000216506	ENSMUSG00000050815	Olfr1441	GPCR, rhodopsin-like, 7TM||G protein-coupled receptor, rhodopsin-like||Olfactory receptor	12417433	12423569	+	12091	downstream
chr19	LNC_003908	XLOC_186617	--	Novel_lncRNA	12435661	12465500	-	ENSMUST00000217062	ENSMUSG00000046650	Olfr1440	Olfactory receptor||-||G protein-coupled receptor, rhodopsin-like||GPCR, rhodopsin-like, 7TM	12387279	12401584	+	34076	downstream
chr19	LNC_003909	XLOC_186654	--	Novel_lncRNA	12798473	12833566	-	ENSMUST00000025598	ENSMUSG00000024694	Keg1	Acyl-CoA N-acyltransferase||Glycine N-acyltransferase, C-terminal||Glycine N-acyltransferase||Glycine N-acyltransferase, N-terminal	12695786	12719902	+	78570	downstream
chr19	LNC_003909	XLOC_186654	--	Novel_lncRNA	12798473	12833566	-	ENSMUST00000207741	ENSMUSG00000057817	Olfr1446	G protein-coupled receptor, rhodopsin-like||GPCR, rhodopsin-like, 7TM||Olfactory receptor	12890307	12893524	-	56740	downstream
chr19	LNC_003909	XLOC_186654	--	Novel_lncRNA	12798473	12833566	-	ENSMUST00000208343	ENSMUSG00000060303	Olfr1447	Olfactory receptor||GPCR, rhodopsin-like, 7TM||G protein-coupled receptor, rhodopsin-like	12901450	12903730	-	67883	downstream
chr19	LNC_003909	XLOC_186654	--	Novel_lncRNA	12798473	12833566	-	ENSMUST00000038627	ENSMUSG00000024695	Zfp91	-||Zinc finger C2H2-type||Zinc finger C2H2 superfamily	12767020	12796126	-	2346	upstream
chr19	LNC_003909	XLOC_186654	--	Novel_lncRNA	12798473	12833566	-	ENSMUST00000216989	ENSMUSG00000060303	Olfr1447	Olfactory receptor||GPCR, rhodopsin-like, 7TM||G protein-coupled receptor, rhodopsin-like	12899434	12903743	-	65867	downstream
chr19	LNC_003909	XLOC_186654	--	Novel_lncRNA	12798473	12833566	-	ENSMUST00000025601	ENSMUSG00000024696	Lpxn	Leupaxin/Paxillin/TGFB1I1||Leupaxin||Zinc finger, LIM-type	12798606	12833807	+	-34961	antisense
chr19	LNC_003909	XLOC_186654	--	Novel_lncRNA	12798473	12833566	-	ENSMUST00000216888	ENSMUSG00000048456	Olfr1448	GPCR, rhodopsin-like, 7TM||G protein-coupled receptor, rhodopsin-like||Olfactory receptor	12916798	12924419	-	83231	downstream
chr19	LNC_003909	XLOC_186654	--	Novel_lncRNA	12798473	12833566	-	ENSMUST00000138545	ENSMUSG00000024694	Keg1	Acyl-CoA N-acyltransferase||Glycine N-acyltransferase, C-terminal||Glycine N-acyltransferase||Glycine N-acyltransferase, N-terminal	12695793	12719007	+	79465	downstream
chr19	LNC_003909	XLOC_186654	--	Novel_lncRNA	12798473	12833566	-	ENSMUST00000213713	ENSMUSG00000048456	Olfr1448	GPCR, rhodopsin-like, 7TM||G protein-coupled receptor, rhodopsin-like||Olfactory receptor	12916661	12924419	-	83094	downstream
chr19	LNC_003909	XLOC_186654	--	Novel_lncRNA	12798473	12833566	-	ENSMUST00000216805	ENSMUSG00000057817	Olfr1446	G protein-coupled receptor, rhodopsin-like||GPCR, rhodopsin-like, 7TM||Olfactory receptor	12888266	12893524	-	54699	downstream
chr19	LNC_003909	XLOC_186654	--	Novel_lncRNA	12798473	12833566	-	ENSMUST00000215325	ENSMUSG00000049498	Olfr1449	Olfactory receptor||GPCR, rhodopsin-like, 7TM||G protein-coupled receptor, rhodopsin-like	12930867	12935752	+	97300	upstream
chr19	LNC_003909	XLOC_186654	--	Novel_lncRNA	12798473	12833566	-	ENSMUST00000049624	ENSMUSG00000045126	Olfr1445	Olfactory receptor||G protein-coupled receptor, rhodopsin-like||GPCR, rhodopsin-like, 7TM	12883855	12884855	+	50288	upstream
chr19	LNC_003909	XLOC_186654	--	Novel_lncRNA	12798473	12833566	-	ENSMUST00000213606	ENSMUSG00000046272	Olfr1444	Olfactory receptor||G protein-coupled receptor, rhodopsin-like||GPCR, rhodopsin-like, 7TM	12857283	12863440	+	23716	upstream
chr19	LNC_003909	XLOC_186654	--	Novel_lncRNA	12798473	12833566	-	ENSMUST00000213177	ENSMUSG00000048456	Olfr1448	GPCR, rhodopsin-like, 7TM||G protein-coupled receptor, rhodopsin-like||Olfactory receptor	12916798	12924419	-	83231	downstream
chr19	LNC_003909	XLOC_186654	--	Novel_lncRNA	12798473	12833566	-	ENSMUST00000054737	ENSMUSG00000048456	Olfr1448	GPCR, rhodopsin-like, 7TM||G protein-coupled receptor, rhodopsin-like||Olfactory receptor	12919363	12920307	-	85796	downstream
chr19	LNC_003909	XLOC_186654	--	Novel_lncRNA	12798473	12833566	-	ENSMUST00000214079	ENSMUSG00000049498	Olfr1449	Olfactory receptor||GPCR, rhodopsin-like, 7TM||G protein-coupled receptor, rhodopsin-like	12930840	12935752	+	97273	upstream
chr19	LNC_003909	XLOC_186654	--	Novel_lncRNA	12798473	12833566	-	ENSMUST00000059675	ENSMUSG00000046272	Olfr1444	Olfactory receptor||G protein-coupled receptor, rhodopsin-like||GPCR, rhodopsin-like, 7TM	12861742	12862870	+	28175	upstream
chr19	LNC_003909	XLOC_186654	--	Novel_lncRNA	12798473	12833566	-	ENSMUST00000071484	ENSMUSG00000060303	Olfr1447	Olfactory receptor||GPCR, rhodopsin-like, 7TM||G protein-coupled receptor, rhodopsin-like	12900749	12901861	-	67182	downstream
chr19	LNC_003909	XLOC_186654	--	Novel_lncRNA	12798473	12833566	-	ENSMUST00000112933	ENSMUSG00000079415	Cntf	Four-helical cytokine-like, core||Ciliary neurotrophic factor, CNTF	12763660	12765632	-	32840	upstream
chr19	LNC_003909	XLOC_186654	--	Novel_lncRNA	12798473	12833566	-	ENSMUST00000208624	ENSMUSG00000049498	Olfr1449	Olfactory receptor||GPCR, rhodopsin-like, 7TM||G protein-coupled receptor, rhodopsin-like	12930845	12935752	+	97278	upstream
chr19	LNC_003909	XLOC_186654	--	Novel_lncRNA	12798473	12833566	-	ENSMUST00000081236	ENSMUSG00000057817	Olfr1446	G protein-coupled receptor, rhodopsin-like||GPCR, rhodopsin-like, 7TM||Olfactory receptor	12889615	12890658	-	56048	downstream
chr19	LNC_003909	XLOC_186654	--	Novel_lncRNA	12798473	12833566	-	ENSMUST00000154822	ENSMUSG00000024694	Keg1	Acyl-CoA N-acyltransferase||Glycine N-acyltransferase, C-terminal||Glycine N-acyltransferase||Glycine N-acyltransferase, N-terminal	12695814	12719117	+	79355	downstream
chr9	ENSMUST00000216609.1	ENSMUSG00000111128.1	RP23-3F1.8	Annotated_lncRNA	45858604	45860682	-	ENSMUST00000039059	ENSMUSG00000035382	Pcsk7	Peptidase S8, subtilisin, Ser-active site||Peptidase S8, subtilisin-related||Peptidase S8/S53 domain||Peptidase S8, subtilisin, His-active site||-||Peptidase S8, pro-domain||P domain||Galactose-binding-like domain superfamily||Peptidase S8, pro-domain superfamily||Kexin/furin catalytic domain||Peptidase S8/S53 domain superfamily	45906497	45929712	+	45814	upstream
chr9	ENSMUST00000216609.1	ENSMUSG00000111128.1	RP23-3F1.8	Annotated_lncRNA	45858604	45860682	-	ENSMUST00000160699	ENSMUSG00000042790	Rnf214	-||Zinc finger, RING-type||Zinc finger, RING/FYVE/PHD-type	45864834	45906911	-	4151	downstream
chr9	ENSMUST00000216609.1	ENSMUSG00000111128.1	RP23-3F1.8	Annotated_lncRNA	45858604	45860682	-	ENSMUST00000117194	ENSMUSG00000043987	Cep164	WW domain superfamily||-||WW domain	45766946	45828691	-	29912	upstream
chr9	ENSMUST00000216609.1	ENSMUSG00000111128.1	RP23-3F1.8	Annotated_lncRNA	45858604	45860682	-	ENSMUST00000161203	ENSMUSG00000042790	Rnf214	-||Zinc finger, RING-type||Zinc finger, RING/FYVE/PHD-type	45863425	45906869	-	2742	downstream
chr9	ENSMUST00000216609.1	ENSMUSG00000111128.1	RP23-3F1.8	Annotated_lncRNA	45858604	45860682	-	ENSMUST00000160138	ENSMUSG00000034908	Sidt2	-||SID1 transmembrane family	45945203	45948255	-	84520	downstream
chr9	ENSMUST00000216609.1	ENSMUSG00000111128.1	RP23-3F1.8	Annotated_lncRNA	45858604	45860682	-	ENSMUST00000034590	ENSMUSG00000032085	Tagln	Transgelin||Smooth muscle protein/calponin||CH domain superfamily||Calponin homology domain||Calponin repeat	45929619	45936058	-	68936	downstream
chr9	ENSMUST00000216609.1	ENSMUSG00000111128.1	RP23-3F1.8	Annotated_lncRNA	45858604	45860682	-	ENSMUST00000034591	ENSMUSG00000032086	Bace1	Peptidase family A1 domain||Beta-secretase BACE||Aspartic peptidase A1 family||Aspartic peptidase domain superfamily||-||Memapsin-like||Aspartic peptidase, active site||Xylanase inhibitor, C-terminal||Beta-secretase BACE1	45838580	45864399	+	-2079	antisense
chr9	ENSMUST00000216609.1	ENSMUSG00000111128.1	RP23-3F1.8	Annotated_lncRNA	45858604	45860682	-	ENSMUST00000162072	ENSMUSG00000034908	Sidt2	-||SID1 transmembrane family	45945291	45955181	-	84608	downstream
chr9	ENSMUST00000216609.1	ENSMUSG00000111128.1	RP23-3F1.8	Annotated_lncRNA	45858604	45860682	-	ENSMUST00000058720	ENSMUSG00000042790	Rnf214	-||Zinc finger, RING-type||Zinc finger, RING/FYVE/PHD-type	45863509	45906877	-	2826	downstream
chr9	ENSMUST00000216609.1	ENSMUSG00000111128.1	RP23-3F1.8	Annotated_lncRNA	45858604	45860682	-	ENSMUST00000215509	ENSMUSG00000032085	Tagln	Transgelin||Smooth muscle protein/calponin||CH domain superfamily||Calponin homology domain||Calponin repeat	45931330	45935574	-	70647	downstream
chr9	ENSMUST00000216609.1	ENSMUSG00000111128.1	RP23-3F1.8	Annotated_lncRNA	45858604	45860682	-	ENSMUST00000162529	ENSMUSG00000034908	Sidt2	-||SID1 transmembrane family	45945353	45951831	-	84670	downstream
chr9	ENSMUST00000216609.1	ENSMUSG00000111128.1	RP23-3F1.8	Annotated_lncRNA	45858604	45860682	-	ENSMUST00000132430	ENSMUSG00000043987	Cep164	WW domain superfamily||-||WW domain	45778410	45802667	-	55936	upstream
chr9	ENSMUST00000216609.1	ENSMUSG00000111128.1	RP23-3F1.8	Annotated_lncRNA	45858604	45860682	-	ENSMUST00000078111	ENSMUSG00000032086	Bace1	Peptidase family A1 domain||Beta-secretase BACE||Aspartic peptidase A1 family||Aspartic peptidase domain superfamily||-||Memapsin-like||Aspartic peptidase, active site||Xylanase inhibitor, C-terminal||Beta-secretase BACE1	45838580	45862484	+	-2079	antisense
chr9	ENSMUST00000216609.1	ENSMUSG00000111128.1	RP23-3F1.8	Annotated_lncRNA	45858604	45860682	-	ENSMUST00000038488	ENSMUSG00000034908	Sidt2	-||SID1 transmembrane family	45937857	45955258	-	77174	downstream
chr9	ENSMUST00000216609.1	ENSMUSG00000111128.1	RP23-3F1.8	Annotated_lncRNA	45858604	45860682	-	ENSMUST00000162587	ENSMUSG00000032086	Bace1	Peptidase family A1 domain||Beta-secretase BACE||Aspartic peptidase A1 family||Aspartic peptidase domain superfamily||-||Memapsin-like||Aspartic peptidase, active site||Xylanase inhibitor, C-terminal||Beta-secretase BACE1	45854627	45860362	+	-1759	antisense
chr9	ENSMUST00000216609.1	ENSMUSG00000111128.1	RP23-3F1.8	Annotated_lncRNA	45858604	45860682	-	ENSMUST00000159033	ENSMUSG00000034908	Sidt2	-||SID1 transmembrane family	45939305	45941408	-	78622	downstream
chr9	ENSMUST00000216609.1	ENSMUSG00000111128.1	RP23-3F1.8	Annotated_lncRNA	45858604	45860682	-	ENSMUST00000213154	ENSMUSG00000043987	Cep164	WW domain superfamily||-||WW domain	45768258	45823727	-	34876	upstream
chr9	ENSMUST00000216609.1	ENSMUSG00000111128.1	RP23-3F1.8	Annotated_lncRNA	45858604	45860682	-	ENSMUST00000214868	ENSMUSG00000043987	Cep164	WW domain superfamily||-||WW domain	45818070	45828639	-	29964	upstream
chr9	ENSMUST00000216609.1	ENSMUSG00000111128.1	RP23-3F1.8	Annotated_lncRNA	45858604	45860682	-	ENSMUST00000216672	ENSMUSG00000035382	Pcsk7	Peptidase S8, subtilisin, Ser-active site||Peptidase S8, subtilisin-related||Peptidase S8/S53 domain||Peptidase S8, subtilisin, His-active site||-||Peptidase S8, pro-domain||P domain||Galactose-binding-like domain superfamily||Peptidase S8, pro-domain superfamily||Kexin/furin catalytic domain||Peptidase S8/S53 domain superfamily	45906985	45929659	+	46302	upstream
chr9	ENSMUST00000216609.1	ENSMUSG00000111128.1	RP23-3F1.8	Annotated_lncRNA	45858604	45860682	-	ENSMUST00000161042	ENSMUSG00000034908	Sidt2	-||SID1 transmembrane family	45945741	45948307	-	85058	downstream
chr9	ENSMUST00000216609.1	ENSMUSG00000111128.1	RP23-3F1.8	Annotated_lncRNA	45858604	45860682	-	ENSMUST00000161606	ENSMUSG00000034908	Sidt2	-||SID1 transmembrane family	45945669	45951772	-	84986	downstream
chr9	ENSMUST00000216609.1	ENSMUSG00000111128.1	RP23-3F1.8	Annotated_lncRNA	45858604	45860682	-	ENSMUST00000216284	ENSMUSG00000043987	Cep164	WW domain superfamily||-||WW domain	45766958	45803256	-	55347	upstream
chr9	ENSMUST00000216609.1	ENSMUSG00000111128.1	RP23-3F1.8	Annotated_lncRNA	45858604	45860682	-	ENSMUST00000114573	ENSMUSG00000034908	Sidt2	-||SID1 transmembrane family	45937875	45954977	-	77192	downstream
chr9	ENSMUST00000216609.1	ENSMUSG00000111128.1	RP23-3F1.8	Annotated_lncRNA	45858604	45860682	-	ENSMUST00000161187	ENSMUSG00000042790	Rnf214	-||Zinc finger, RING-type||Zinc finger, RING/FYVE/PHD-type	45863691	45906407	-	3008	downstream
chrX	LNC_008014	XLOC_390329	--	Novel_lncRNA	141158802	141164073	-	ENSMUST00000112971	ENSMUSG00000079418	Atg4a	Peptidase C54||Papain-like cysteine peptidase superfamily||Autophagin-2	140956907	141164270	+	-5272	antisense
chrX	LNC_008014	XLOC_390329	--	Novel_lncRNA	141158802	141164073	-	ENSMUST00000101205	ENSMUSG00000031273	Col4a6	C-type lectin fold||Collagen IV, non-collagenous domain superfamily||Collagen IV, non-collagenous||Collagen triple helix repeat	141165403	141474076	-	1329	downstream
chrX	LNC_008017	XLOC_390934	--	Novel_lncRNA	151436358	151464031	-	ENSMUST00000148622	ENSMUSG00000041229	Phf8	Zinc finger, FYVE/PHD-type||Zinc finger, PHD-finger||-||Zinc finger, PHD-type, conserved site||Zinc finger, PHD-type||JmjC domain	151522360	151550991	+	58328	upstream
chrX	LNC_008017	XLOC_390934	--	Novel_lncRNA	151436358	151464031	-	ENSMUST00000046950	ENSMUSG00000041229	Phf8	Zinc finger, FYVE/PHD-type||Zinc finger, PHD-finger||-||Zinc finger, PHD-type, conserved site||Zinc finger, PHD-type||JmjC domain	151521187	151633859	+	57155	upstream
chrX	LNC_008017	XLOC_390934	--	Novel_lncRNA	151436358	151464031	-	ENSMUST00000046962	ENSMUSG00000041229	Phf8	Zinc finger, FYVE/PHD-type||Zinc finger, PHD-finger||-||Zinc finger, PHD-type, conserved site||Zinc finger, PHD-type||JmjC domain	151521181	151625833	+	57149	upstream
chrX	LNC_008017	XLOC_390934	--	Novel_lncRNA	151436358	151464031	-	ENSMUST00000168501	ENSMUSG00000041229	Phf8	Zinc finger, FYVE/PHD-type||Zinc finger, PHD-finger||-||Zinc finger, PHD-type, conserved site||Zinc finger, PHD-type||JmjC domain	151520672	151633857	+	56640	upstream
chrX	LNC_008017	XLOC_390934	--	Novel_lncRNA	151436358	151464031	-	ENSMUST00000112668	ENSMUSG00000041229	Phf8	Zinc finger, FYVE/PHD-type||Zinc finger, PHD-finger||-||Zinc finger, PHD-type, conserved site||Zinc finger, PHD-type||JmjC domain	151521187	151589220	+	57155	upstream
chrX	LNC_008017	XLOC_390934	--	Novel_lncRNA	151436358	151464031	-	ENSMUST00000112670	ENSMUSG00000041229	Phf8	Zinc finger, FYVE/PHD-type||Zinc finger, PHD-finger||-||Zinc finger, PHD-type, conserved site||Zinc finger, PHD-type||JmjC domain	151521169	151600386	+	57137	upstream
chrX	LNC_008017	XLOC_390934	--	Novel_lncRNA	151436358	151464031	-	ENSMUST00000112666	ENSMUSG00000041229	Phf8	Zinc finger, FYVE/PHD-type||Zinc finger, PHD-finger||-||Zinc finger, PHD-type, conserved site||Zinc finger, PHD-type||JmjC domain	151520672	151570807	+	56640	upstream
chrX	LNC_008017	XLOC_390934	--	Novel_lncRNA	151436358	151464031	-	ENSMUST00000073364	ENSMUSG00000025262	Fam120c	PIN-like domain superfamily||Constitutive coactivator of PPAR-gamma||Constitutive coactivator of PPAR-gamma-like protein 2	151344175	151471842	+	-27674	antisense
chrX	LNC_008017	XLOC_390934	--	Novel_lncRNA	151436358	151464031	-	ENSMUST00000112662	ENSMUSG00000041229	Phf8	Zinc finger, FYVE/PHD-type||Zinc finger, PHD-finger||-||Zinc finger, PHD-type, conserved site||Zinc finger, PHD-type||JmjC domain	151520672	151625833	+	56640	upstream
chrX	LNC_008016	XLOC_390522	--	Novel_lncRNA	144272002	144278624	-	ENSMUST00000149330	ENSMUSG00000041718	Alg13	-||Glycosyl transferase, family 28, C-terminal||UDP-N-acetylglucosamine transferase subunit Alg13-like	144318003	144324177	+	39378	upstream
chrX	LNC_008016	XLOC_390522	--	Novel_lncRNA	144272002	144278624	-	ENSMUST00000070801	ENSMUSG00000041718	Alg13	-||Glycosyl transferase, family 28, C-terminal||UDP-N-acetylglucosamine transferase subunit Alg13-like	144317804	144325197	+	39179	upstream
chrX	LNC_008016	XLOC_390522	--	Novel_lncRNA	144272002	144278624	-	ENSMUST00000123710	ENSMUSG00000041718	Alg13	-||Glycosyl transferase, family 28, C-terminal||UDP-N-acetylglucosamine transferase subunit Alg13-like	144318003	144324150	+	39378	upstream
chr1	LNC_000256	XLOC_013458	--	Novel_lncRNA	173896342	173913100	+	ENSMUST00000123708	ENSMUSG00000039997	Ifi203	HIN-200/IF120x||DAPIN domain||Death-like domain superfamily	173920407	173942492	-	7306	downstream
chr1	LNC_000256	XLOC_013458	--	Novel_lncRNA	173896342	173913100	+	ENSMUST00000190651	ENSMUSG00000090272	Mndal	Death-like domain superfamily||-||DAPIN domain||HIN-200/IF120x	173871378	173880111	-	16230	upstream
chr1	LNC_000256	XLOC_013458	--	Novel_lncRNA	173896342	173913100	+	ENSMUST00000111210	ENSMUSG00000090272	Mndal	Death-like domain superfamily||-||DAPIN domain||HIN-200/IF120x	173857221	173942491	-	-16759	antisense
chr1	LNC_000256	XLOC_013458	--	Novel_lncRNA	173896342	173913100	+	ENSMUST00000156895	ENSMUSG00000039997	Ifi203	HIN-200/IF120x||DAPIN domain||Death-like domain superfamily	173920407	173942672	-	7306	downstream
chr1	LNC_000256	XLOC_013458	--	Novel_lncRNA	173896342	173913100	+	ENSMUST00000081216	ENSMUSG00000039997	Ifi203	HIN-200/IF120x||DAPIN domain||Death-like domain superfamily	173920407	173942460	-	7306	downstream
chr1	LNC_000256	XLOC_013458	--	Novel_lncRNA	173896342	173913100	+	ENSMUST00000188804	ENSMUSG00000090272	Mndal	Death-like domain superfamily||-||DAPIN domain||HIN-200/IF120x	173857220	173880305	-	16036	upstream
chr1	LNC_000256	XLOC_013458	--	Novel_lncRNA	173896342	173913100	+	ENSMUST00000000266	ENSMUSG00000026535	Ifi202b	HIN-200/IF120x	173962568	173982744	-	49467	downstream
chr1	LNC_000256	XLOC_013458	--	Novel_lncRNA	173896342	173913100	+	ENSMUST00000059226	ENSMUSG00000054203	Ifi205	DAPIN domain||HIN-200/IF120x	174011998	174031755	-	98897	downstream
chr1	LNC_000256	XLOC_013458	--	Novel_lncRNA	173896342	173913100	+	ENSMUST00000009340	ENSMUSG00000026536	Ifi211	HIN-200/IF120x||DAPIN domain	173896345	173913046	-	-16702	antisense
chr1	LNC_000256	XLOC_013458	--	Novel_lncRNA	173896342	173913100	+	ENSMUST00000042228	ENSMUSG00000039997	Ifi203	HIN-200/IF120x||DAPIN domain||Death-like domain superfamily	173920407	173942460	-	7306	downstream
chr1	LNC_000256	XLOC_013458	--	Novel_lncRNA	173896342	173913100	+	ENSMUST00000186442	ENSMUSG00000090272	Mndal	Death-like domain superfamily||-||DAPIN domain||HIN-200/IF120x	173857220	173875860	-	20481	upstream
chr1	LNC_000256	XLOC_013458	--	Novel_lncRNA	173896342	173913100	+	ENSMUST00000129829	ENSMUSG00000039997	Ifi203	HIN-200/IF120x||DAPIN domain||Death-like domain superfamily	173922220	173942491	-	9119	downstream
chr11	ENSMUST00000149226.1	ENSMUSG00000085629.1	RP23-102B2.2	Annotated_lncRNA	109936316	109938135	+	ENSMUST00000100287	ENSMUSG00000041828	Abca8a	AAA+ ATPase domain||ABC transporter-like||ABC transporter, conserved site||P-loop containing nucleoside triphosphate hydrolase||ABC transporter A	110025634	110095978	-	87498	downstream
chr11	ENSMUST00000149226.1	ENSMUSG00000085629.1	RP23-102B2.2	Annotated_lncRNA	109936316	109938135	+	ENSMUST00000046223	ENSMUSG00000041828	Abca8a	AAA+ ATPase domain||ABC transporter-like||ABC transporter, conserved site||P-loop containing nucleoside triphosphate hydrolase||ABC transporter A	110025636	110095937	-	87500	downstream
chr11	ENSMUST00000149226.1	ENSMUSG00000085629.1	RP23-102B2.2	Annotated_lncRNA	109936316	109938135	+	ENSMUST00000106669	ENSMUSG00000020620	Abca8b	Major facilitator superfamily domain||ABC transporter A||ABC transporter, conserved site||P-loop containing nucleoside triphosphate hydrolase||AAA+ ATPase domain||ABC transporter-like	109934273	109995743	-	-1820	antisense
chr11	ENSMUST00000149226.1	ENSMUSG00000085629.1	RP23-102B2.2	Annotated_lncRNA	109936316	109938135	+	ENSMUST00000020948	ENSMUSG00000020620	Abca8b	Major facilitator superfamily domain||ABC transporter A||ABC transporter, conserved site||P-loop containing nucleoside triphosphate hydrolase||AAA+ ATPase domain||ABC transporter-like	109932190	109995845	-	-1820	antisense
chr11	ENSMUST00000149226.1	ENSMUSG00000085629.1	RP23-102B2.2	Annotated_lncRNA	109936316	109938135	+	ENSMUST00000106664	ENSMUSG00000041828	Abca8a	AAA+ ATPase domain||ABC transporter-like||ABC transporter, conserved site||P-loop containing nucleoside triphosphate hydrolase||ABC transporter A	110025636	110095937	-	87500	downstream
chr5	ENSMUST00000197472.1	ENSMUSG00000104704.1	RP23-121M13.2	Annotated_lncRNA	123561525	123561987	-	ENSMUST00000196809	ENSMUSG00000063409	Lrrc43	Leucine-rich repeat domain superfamily	123489305	123508192	+	53332	downstream
chr5	ENSMUST00000197472.1	ENSMUSG00000104704.1	RP23-121M13.2	Annotated_lncRNA	123561525	123561987	-	ENSMUST00000197682	ENSMUSG00000114278	Gm49027	-	123512082	123525429	-	36095	upstream
chr5	ENSMUST00000197472.1	ENSMUSG00000104704.1	RP23-121M13.2	Annotated_lncRNA	123561525	123561987	-	ENSMUST00000200247	ENSMUSG00000029433	Diablo	Smac/DIABLO protein||-||Smac/DIABLO-like superfamily	123512303	123524112	-	37412	upstream
chr5	ENSMUST00000197472.1	ENSMUSG00000104704.1	RP23-121M13.2	Annotated_lncRNA	123561525	123561987	-	ENSMUST00000031384	ENSMUSG00000029431	B3gnt4	Glycosyl transferase, family 31	123510460	123511882	+	49642	downstream
chr5	ENSMUST00000197472.1	ENSMUSG00000104704.1	RP23-121M13.2	Annotated_lncRNA	123561525	123561987	-	ENSMUST00000031385	ENSMUSG00000029433	Diablo	Smac/DIABLO protein||-||Smac/DIABLO-like superfamily	123517586	123524133	-	37391	upstream
chr5	ENSMUST00000197472.1	ENSMUSG00000104704.1	RP23-121M13.2	Annotated_lncRNA	123561525	123561987	-	ENSMUST00000031382	ENSMUSG00000049550	Clip1	CLIP1, zinc knuckle||-||CAP Gly-rich domain||CAP Gly-rich domain superfamily	123579244	123656018	-	17256	downstream
chr5	ENSMUST00000197472.1	ENSMUSG00000104704.1	RP23-121M13.2	Annotated_lncRNA	123561525	123561987	-	ENSMUST00000031388	ENSMUSG00000029434	Vps33a	Sec1-like, domain 2||Vacuolar protein sorting-associated protein 33||Sec1-like protein||-||Sec1-like superfamily	123528659	123573038	-	-463	sense_overlapping
chr5	ENSMUST00000197472.1	ENSMUSG00000104704.1	RP23-121M13.2	Annotated_lncRNA	123561525	123561987	-	ENSMUST00000031389	ENSMUSG00000029437	Il31	Interleukin-31	123480157	123482101	-	79423	upstream
chr5	ENSMUST00000197472.1	ENSMUSG00000104704.1	RP23-121M13.2	Annotated_lncRNA	123561525	123561987	-	ENSMUST00000198901	ENSMUSG00000029437	Il31	Interleukin-31	123480158	123482595	-	78929	upstream
chr5	ENSMUST00000197472.1	ENSMUSG00000104704.1	RP23-121M13.2	Annotated_lncRNA	123561525	123561987	-	ENSMUST00000145152	ENSMUSG00000029433	Diablo	Smac/DIABLO protein||-||Smac/DIABLO-like superfamily	123515803	123524136	-	37388	upstream
chr5	ENSMUST00000197472.1	ENSMUSG00000104704.1	RP23-121M13.2	Annotated_lncRNA	123561525	123561987	-	ENSMUST00000121444	ENSMUSG00000063409	Lrrc43	Leucine-rich repeat domain superfamily	123489327	123508198	+	53326	downstream
chr5	ENSMUST00000197472.1	ENSMUSG00000104704.1	RP23-121M13.2	Annotated_lncRNA	123561525	123561987	-	ENSMUST00000111566	ENSMUSG00000049550	Clip1	CLIP1, zinc knuckle||-||CAP Gly-rich domain||CAP Gly-rich domain superfamily	123577795	123684618	-	15807	downstream
chr5	ENSMUST00000197472.1	ENSMUSG00000104704.1	RP23-121M13.2	Annotated_lncRNA	123561525	123561987	-	ENSMUST00000111561	ENSMUSG00000049550	Clip1	CLIP1, zinc knuckle||-||CAP Gly-rich domain||CAP Gly-rich domain superfamily	123577807	123684275	-	15819	downstream
chr5	ENSMUST00000197472.1	ENSMUSG00000104704.1	RP23-121M13.2	Annotated_lncRNA	123561525	123561987	-	ENSMUST00000094327	ENSMUSG00000063409	Lrrc43	Leucine-rich repeat domain superfamily	123489325	123508205	+	53319	downstream
chr5	ENSMUST00000197472.1	ENSMUSG00000104704.1	RP23-121M13.2	Annotated_lncRNA	123561525	123561987	-	ENSMUST00000149410	ENSMUSG00000049550	Clip1	CLIP1, zinc knuckle||-||CAP Gly-rich domain||CAP Gly-rich domain superfamily	123617706	123666690	-	55718	downstream
chr5	ENSMUST00000197472.1	ENSMUSG00000104704.1	RP23-121M13.2	Annotated_lncRNA	123561525	123561987	-	ENSMUST00000198565	ENSMUSG00000114278	Gm49027	-	123524498	123525488	-	36036	upstream
chr5	ENSMUST00000197472.1	ENSMUSG00000104704.1	RP23-121M13.2	Annotated_lncRNA	123561525	123561987	-	ENSMUST00000198463	ENSMUSG00000029437	Il31	Interleukin-31	123480401	123489489	-	72035	upstream
chr5	ENSMUST00000197472.1	ENSMUSG00000104704.1	RP23-121M13.2	Annotated_lncRNA	123561525	123561987	-	ENSMUST00000111564	ENSMUSG00000049550	Clip1	CLIP1, zinc knuckle||-||CAP Gly-rich domain||CAP Gly-rich domain superfamily	123577795	123684322	-	15807	downstream
chr5	ENSMUST00000197472.1	ENSMUSG00000104704.1	RP23-121M13.2	Annotated_lncRNA	123561525	123561987	-	ENSMUST00000111587	ENSMUSG00000029433	Diablo	Smac/DIABLO protein||-||Smac/DIABLO-like superfamily	123511705	123524176	-	37348	upstream
chr5	ENSMUST00000197472.1	ENSMUSG00000104704.1	RP23-121M13.2	Annotated_lncRNA	123561525	123561987	-	ENSMUST00000063905	ENSMUSG00000049550	Clip1	CLIP1, zinc knuckle||-||CAP Gly-rich domain||CAP Gly-rich domain superfamily	123578833	123684325	-	16845	downstream
chr5	ENSMUST00000197472.1	ENSMUSG00000104704.1	RP23-121M13.2	Annotated_lncRNA	123561525	123561987	-	ENSMUST00000137363	ENSMUSG00000049550	Clip1	CLIP1, zinc knuckle||-||CAP Gly-rich domain||CAP Gly-rich domain superfamily	123577807	123647877	-	15819	downstream
chr5	ENSMUST00000197472.1	ENSMUSG00000104704.1	RP23-121M13.2	Annotated_lncRNA	123561525	123561987	-	ENSMUST00000154672	ENSMUSG00000049550	Clip1	CLIP1, zinc knuckle||-||CAP Gly-rich domain||CAP Gly-rich domain superfamily	123579451	123617822	-	17463	downstream
chr5	ENSMUST00000197472.1	ENSMUSG00000104704.1	RP23-121M13.2	Annotated_lncRNA	123561525	123561987	-	ENSMUST00000111586	ENSMUSG00000029433	Diablo	Smac/DIABLO protein||-||Smac/DIABLO-like superfamily	123516264	123524133	-	37391	upstream
chr9	ENSMUST00000216615.1	ENSMUSG00000111292.1	RP23-187B11.14	Annotated_lncRNA	22294222	22295572	-	ENSMUST00000072465	ENSMUSG00000057982	Zfp809	Krueppel-associated box||Zinc finger C2H2 superfamily||-||Zinc finger C2H2-type||KRAB domain superfamily	22225771	22243354	+	50867	downstream
chr9	ENSMUST00000216615.1	ENSMUSG00000111292.1	RP23-187B11.14	Annotated_lncRNA	22294222	22295572	-	ENSMUST00000215006	ENSMUSG00000036777	Anln	PH-like domain superfamily||Anillin homology domain||Anillin, PH domain||Anillin, N-terminal domain||Pleckstrin homology domain	22333127	22353347	-	37554	downstream
chr9	ENSMUST00000216615.1	ENSMUSG00000111292.1	RP23-187B11.14	Annotated_lncRNA	22294222	22295572	-	ENSMUST00000091508	ENSMUSG00000074472	Zfp872	Zinc finger C2H2-type||KRAB domain superfamily||Zinc finger C2H2 superfamily||Krueppel-associated box	22197067	22200624	+	93597	downstream
chr9	ENSMUST00000216615.1	ENSMUSG00000111292.1	RP23-187B11.14	Annotated_lncRNA	22294222	22295572	-	ENSMUST00000217301	ENSMUSG00000074472	Zfp872	Zinc finger C2H2-type||KRAB domain superfamily||Zinc finger C2H2 superfamily||Krueppel-associated box	22188090	22199792	+	94429	downstream
chr9	ENSMUST00000216615.1	ENSMUSG00000111292.1	RP23-187B11.14	Annotated_lncRNA	22294222	22295572	-	ENSMUST00000040912	ENSMUSG00000036777	Anln	PH-like domain superfamily||Anillin homology domain||Anillin, PH domain||Anillin, N-terminal domain||Pleckstrin homology domain	22332012	22389188	-	36439	downstream
chr9	ENSMUST00000216615.1	ENSMUSG00000111292.1	RP23-187B11.14	Annotated_lncRNA	22294222	22295572	-	ENSMUST00000215902	ENSMUSG00000057982	Zfp809	Krueppel-associated box||Zinc finger C2H2 superfamily||-||Zinc finger C2H2-type||KRAB domain superfamily	22225714	22240095	+	54126	downstream
chr9	ENSMUST00000216615.1	ENSMUSG00000111292.1	RP23-187B11.14	Annotated_lncRNA	22294222	22295572	-	ENSMUST00000215202	ENSMUSG00000066829	Zfp810	Zinc finger C2H2-type||KRAB domain superfamily||Zinc finger C2H2 superfamily||Krueppel-associated box	22279067	22307648	-	-1351	sense_overlapping
chr9	ENSMUST00000216615.1	ENSMUSG00000111292.1	RP23-187B11.14	Annotated_lncRNA	22294222	22295572	-	ENSMUST00000086281	ENSMUSG00000062794	Zfp599	Krueppel-associated box||KRAB domain superfamily||Zinc finger C2H2-type||Zinc finger C2H2 superfamily	22247430	22259895	-	34326	upstream
chr9	ENSMUST00000216615.1	ENSMUSG00000111292.1	RP23-187B11.14	Annotated_lncRNA	22294222	22295572	-	ENSMUST00000086278	ENSMUSG00000066829	Zfp810	Zinc finger C2H2-type||KRAB domain superfamily||Zinc finger C2H2 superfamily||Krueppel-associated box	22276748	22307638	-	-1351	sense_overlapping
chr9	ENSMUST00000216615.1	ENSMUSG00000111292.1	RP23-187B11.14	Annotated_lncRNA	22294222	22295572	-	ENSMUST00000178901	ENSMUSG00000074472	Zfp872	Zinc finger C2H2-type||KRAB domain superfamily||Zinc finger C2H2 superfamily||Krueppel-associated box	22188168	22202123	+	92098	downstream
chr9	ENSMUST00000216615.1	ENSMUSG00000111292.1	RP23-187B11.14	Annotated_lncRNA	22294222	22295572	-	ENSMUST00000215618	ENSMUSG00000057982	Zfp809	Krueppel-associated box||Zinc finger C2H2 superfamily||-||Zinc finger C2H2-type||KRAB domain superfamily	22225752	22239443	+	54778	downstream
chr9	ENSMUST00000216615.1	ENSMUSG00000111292.1	RP23-187B11.14	Annotated_lncRNA	22294222	22295572	-	ENSMUST00000216793	ENSMUSG00000036777	Anln	PH-like domain superfamily||Anillin homology domain||Anillin, PH domain||Anillin, N-terminal domain||Pleckstrin homology domain	22351933	22356166	-	56360	downstream
chr4	LNC_005429	XLOC_263733	--	Novel_lncRNA	133074855	133077244	-	ENSMUST00000044521	ENSMUSG00000037692	Ahdc1	AT-hook DNA-binding motif-containing protein 1||Domain of unknown function DUF4683	133012204	133077645	+	-2390	antisense
chr4	LNC_005429	XLOC_263733	--	Novel_lncRNA	133074855	133077244	-	ENSMUST00000105916	ENSMUSG00000037692	Ahdc1	AT-hook DNA-binding motif-containing protein 1||Domain of unknown function DUF4683	133011506	133078110	+	-2390	antisense
chr4	LNC_005429	XLOC_263733	--	Novel_lncRNA	133074855	133077244	-	ENSMUST00000030693	ENSMUSG00000028874	Fgr	Protein kinase-like domain superfamily||Tyrosine-protein kinase, catalytic domain||SH3 domain||Protein kinase domain||SH3-like domain superfamily||Serine-threonine/tyrosine-protein kinase, catalytic domain||Tyrosine-protein kinase Fgr, SH2 domain||Tyrosine-protein kinase, active site||SH2 domain superfamily||SH2 domain||Protein kinase, ATP binding site	132974102	133001910	+	72944	downstream
chr4	LNC_005429	XLOC_263733	--	Novel_lncRNA	133074855	133077244	-	ENSMUST00000138831	ENSMUSG00000028868	Wasf2	WH2 domain||SCAR/WAVE family	133130540	133185095	+	53295	upstream
chr4	LNC_005429	XLOC_263733	--	Novel_lncRNA	133074855	133077244	-	ENSMUST00000084241	ENSMUSG00000028868	Wasf2	WH2 domain||SCAR/WAVE family	133130505	133199756	+	53260	upstream
chr4	LNC_005429	XLOC_263733	--	Novel_lncRNA	133074855	133077244	-	ENSMUST00000105915	ENSMUSG00000037692	Ahdc1	AT-hook DNA-binding motif-containing protein 1||Domain of unknown function DUF4683	133011506	133077863	+	-2390	antisense
chr4	LNC_005429	XLOC_263733	--	Novel_lncRNA	133074855	133077244	-	ENSMUST00000105914	ENSMUSG00000037692	Ahdc1	AT-hook DNA-binding motif-containing protein 1||Domain of unknown function DUF4683	133039493	133077242	+	-2388	antisense
chr4	LNC_005429	XLOC_263733	--	Novel_lncRNA	133074855	133077244	-	ENSMUST00000171223	ENSMUSG00000028874	Fgr	Protein kinase-like domain superfamily||Tyrosine-protein kinase, catalytic domain||SH3 domain||Protein kinase domain||SH3-like domain superfamily||Serine-threonine/tyrosine-protein kinase, catalytic domain||Tyrosine-protein kinase Fgr, SH2 domain||Tyrosine-protein kinase, active site||SH2 domain superfamily||SH2 domain||Protein kinase, ATP binding site	132977116	133000767	+	74087	downstream
chr4	LNC_005429	XLOC_263733	--	Novel_lncRNA	133074855	133077244	-	ENSMUST00000105912	ENSMUSG00000028868	Wasf2	WH2 domain||SCAR/WAVE family	133176371	133196504	+	99126	upstream
chr1	LNC_000108	XLOC_005784	--	Novel_lncRNA	74593767	74601373	+	ENSMUST00000141119	ENSMUSG00000033257	Ttll4	Tubulin-tyrosine ligase/Tubulin polyglutamylase||Tubulin polyglutamylase TTLL-4||ATP-grasp fold, subdomain 1||-	74661750	74685357	+	60376	upstream
chr1	LNC_000108	XLOC_005784	--	Novel_lncRNA	74593767	74601373	+	ENSMUST00000027362	ENSMUSG00000026173	Plcd4	C2 domain superfamily||EF-hand domain pair||Pleckstrin homology domain||Phospholipase C, phosphatidylinositol-specific, Y domain||EF-hand domain||Phosphoinositide phospholipase C family||C2 domain||Phosphoinositide-specific phospholipase C, EF-hand-like domain||-||PLC-like phosphodiesterase, TIM beta/alpha-barrel domain superfamily||PH-like domain superfamily||Phosphatidylinositol-specific phosph…	74544364	74565977	+	27789	downstream
chr1	LNC_000108	XLOC_005784	--	Novel_lncRNA	74593767	74601373	+	ENSMUST00000136078	ENSMUSG00000026171	Rnf25	Zinc finger, RING-type||-||Ubiquitin-conjugating enzyme/RWD-like||RWD domain||Zinc finger, RING/FYVE/PHD-type||E3 ubiquitin-protein ligase RNF25	74598363	74601345	-	-2983	antisense
chr1	LNC_000108	XLOC_005784	--	Novel_lncRNA	74593767	74601373	+	ENSMUST00000113721	ENSMUSG00000026171	Rnf25	Zinc finger, RING-type||-||Ubiquitin-conjugating enzyme/RWD-like||RWD domain||Zinc finger, RING/FYVE/PHD-type||E3 ubiquitin-protein ligase RNF25	74593753	74601377	-	-7607	antisense
chr1	LNC_000108	XLOC_005784	--	Novel_lncRNA	74593767	74601373	+	ENSMUST00000087186	ENSMUSG00000033276	Stk36	-||Serine/threonine-protein kinase, active site||Protein kinase-like domain superfamily||Protein kinase domain||Armadillo-type fold||Protein kinase, ATP binding site||Armadillo-like helical	74601639	74636043	+	265	upstream
chr1	LNC_000108	XLOC_005784	--	Novel_lncRNA	74593767	74601373	+	ENSMUST00000067916	ENSMUSG00000026173	Plcd4	C2 domain superfamily||EF-hand domain pair||Pleckstrin homology domain||Phospholipase C, phosphatidylinositol-specific, Y domain||EF-hand domain||Phosphoinositide phospholipase C family||C2 domain||Phosphoinositide-specific phospholipase C, EF-hand-like domain||-||PLC-like phosphodiesterase, TIM beta/alpha-barrel domain superfamily||PH-like domain superfamily||Phosphatidylinositol-specific phosph…	74542888	74567794	+	25972	downstream
chr1	LNC_000108	XLOC_005784	--	Novel_lncRNA	74593767	74601373	+	ENSMUST00000189257	ENSMUSG00000033364	Usp37	Peptidase C19, ubiquitin carboxyl-terminal hydrolase||Ubiquitin carboxyl-terminal hydrolase 37, pleckstrin homology-like domain superfamily||Ubiquitin specific protease, conserved site||Ubiquitin carboxyl-terminal hydrolase 37, pleckstrin homology-like domain||-||Ubiquitin interacting motif||Papain-like cysteine peptidase superfamily||Ubiquitin specific protease domain	74437730	74544284	-	49482	upstream
chr1	LNC_000108	XLOC_005784	--	Novel_lncRNA	74593767	74601373	+	ENSMUST00000113749	ENSMUSG00000026173	Plcd4	C2 domain superfamily||EF-hand domain pair||Pleckstrin homology domain||Phospholipase C, phosphatidylinositol-specific, Y domain||EF-hand domain||Phosphoinositide phospholipase C family||C2 domain||Phosphoinositide-specific phospholipase C, EF-hand-like domain||-||PLC-like phosphodiesterase, TIM beta/alpha-barrel domain superfamily||PH-like domain superfamily||Phosphatidylinositol-specific phosph…	74542888	74567794	+	25972	downstream
chr1	LNC_000108	XLOC_005784	--	Novel_lncRNA	74593767	74601373	+	ENSMUST00000113694	ENSMUSG00000033276	Stk36	-||Serine/threonine-protein kinase, active site||Protein kinase-like domain superfamily||Protein kinase domain||Armadillo-type fold||Protein kinase, ATP binding site||Armadillo-like helical	74601514	74605525	+	140	upstream
chr1	LNC_000108	XLOC_005784	--	Novel_lncRNA	74593767	74601373	+	ENSMUST00000087183	ENSMUSG00000033276	Stk36	-||Serine/threonine-protein kinase, active site||Protein kinase-like domain superfamily||Protein kinase domain||Armadillo-type fold||Protein kinase, ATP binding site||Armadillo-like helical	74601445	74636894	+	71	upstream
chr1	LNC_000108	XLOC_005784	--	Novel_lncRNA	74593767	74601373	+	ENSMUST00000132081	ENSMUSG00000026171	Rnf25	Zinc finger, RING-type||-||Ubiquitin-conjugating enzyme/RWD-like||RWD domain||Zinc finger, RING/FYVE/PHD-type||E3 ubiquitin-protein ligase RNF25	74598733	74601365	-	-2633	antisense
chr1	LNC_000108	XLOC_005784	--	Novel_lncRNA	74593767	74601373	+	ENSMUST00000044260	ENSMUSG00000033364	Usp37	Peptidase C19, ubiquitin carboxyl-terminal hydrolase||Ubiquitin carboxyl-terminal hydrolase 37, pleckstrin homology-like domain superfamily||Ubiquitin specific protease, conserved site||Ubiquitin carboxyl-terminal hydrolase 37, pleckstrin homology-like domain||-||Ubiquitin interacting motif||Papain-like cysteine peptidase superfamily||Ubiquitin specific protease domain	74435511	74505803	-	87963	upstream
chr1	LNC_000108	XLOC_005784	--	Novel_lncRNA	74593767	74601373	+	ENSMUST00000154874	ENSMUSG00000026171	Rnf25	Zinc finger, RING-type||-||Ubiquitin-conjugating enzyme/RWD-like||RWD domain||Zinc finger, RING/FYVE/PHD-type||E3 ubiquitin-protein ligase RNF25	74595885	74600599	-	-4715	antisense
chr1	LNC_000108	XLOC_005784	--	Novel_lncRNA	74593767	74601373	+	ENSMUST00000127938	ENSMUSG00000026171	Rnf25	Zinc finger, RING-type||-||Ubiquitin-conjugating enzyme/RWD-like||RWD domain||Zinc finger, RING/FYVE/PHD-type||E3 ubiquitin-protein ligase RNF25	74595209	74600564	-	-5356	antisense
chr1	LNC_000108	XLOC_005784	--	Novel_lncRNA	74593767	74601373	+	ENSMUST00000042125	ENSMUSG00000033257	Ttll4	Tubulin-tyrosine ligase/Tubulin polyglutamylase||Tubulin polyglutamylase TTLL-4||ATP-grasp fold, subdomain 1||-	74661745	74703730	+	60371	upstream
chr1	LNC_000108	XLOC_005784	--	Novel_lncRNA	74593767	74601373	+	ENSMUST00000148456	ENSMUSG00000033276	Stk36	-||Serine/threonine-protein kinase, active site||Protein kinase-like domain superfamily||Protein kinase domain||Armadillo-type fold||Protein kinase, ATP binding site||Armadillo-like helical	74601503	74634100	+	129	upstream
chr1	LNC_000108	XLOC_005784	--	Novel_lncRNA	74593767	74601373	+	ENSMUST00000186282	ENSMUSG00000033364	Usp37	Peptidase C19, ubiquitin carboxyl-terminal hydrolase||Ubiquitin carboxyl-terminal hydrolase 37, pleckstrin homology-like domain superfamily||Ubiquitin specific protease, conserved site||Ubiquitin carboxyl-terminal hydrolase 37, pleckstrin homology-like domain||-||Ubiquitin interacting motif||Papain-like cysteine peptidase superfamily||Ubiquitin specific protease domain	74495718	74505806	-	87960	upstream
chr1	LNC_000108	XLOC_005784	--	Novel_lncRNA	74593767	74601373	+	ENSMUST00000027315	ENSMUSG00000026135	Zfp142	-||Zinc finger C2H2-type||Zinc finger C2H2 superfamily	74566426	74588025	-	5741	upstream
chr1	LNC_000108	XLOC_005784	--	Novel_lncRNA	74593767	74601373	+	ENSMUST00000129890	ENSMUSG00000033257	Ttll4	Tubulin-tyrosine ligase/Tubulin polyglutamylase||Tubulin polyglutamylase TTLL-4||ATP-grasp fold, subdomain 1||-	74661817	74681791	+	60443	upstream
chr1	LNC_000108	XLOC_005784	--	Novel_lncRNA	74593767	74601373	+	ENSMUST00000113750	ENSMUSG00000026173	Plcd4	C2 domain superfamily||EF-hand domain pair||Pleckstrin homology domain||Phospholipase C, phosphatidylinositol-specific, Y domain||EF-hand domain||Phosphoinositide phospholipase C family||C2 domain||Phosphoinositide-specific phospholipase C, EF-hand-like domain||-||PLC-like phosphodiesterase, TIM beta/alpha-barrel domain superfamily||PH-like domain superfamily||Phosphatidylinositol-specific phosph…	74542903	74565977	+	27789	downstream
chr1	LNC_000108	XLOC_005784	--	Novel_lncRNA	74593767	74601373	+	ENSMUST00000113737	ENSMUSG00000026135	Zfp142	-||Zinc finger C2H2-type||Zinc finger C2H2 superfamily	74565127	74588028	-	5738	upstream
chr1	LNC_000108	XLOC_005784	--	Novel_lncRNA	74593767	74601373	+	ENSMUST00000113732	ENSMUSG00000026172	Bcs1l	ATPase, AAA-type, conserved site||BCS1, N-terminal||AAA+ ATPase domain||Mitochondrial chaperone BCS1||ATPase, AAA-type, core||P-loop containing nucleoside triphosphate hydrolase	74588374	74592189	+	1577	downstream
chr1	LNC_000108	XLOC_005784	--	Novel_lncRNA	74593767	74601373	+	ENSMUST00000113733	ENSMUSG00000026172	Bcs1l	ATPase, AAA-type, conserved site||BCS1, N-terminal||AAA+ ATPase domain||Mitochondrial chaperone BCS1||ATPase, AAA-type, core||P-loop containing nucleoside triphosphate hydrolase	74588289	74592124	+	1642	downstream
chr1	LNC_000108	XLOC_005784	--	Novel_lncRNA	74593767	74601373	+	ENSMUST00000087215	ENSMUSG00000026174	Cnot9	Armadillo-type fold||Armadillo-like helical||CCR4-NOT transcription complex subunit 9	74506058	74530842	+	62924	downstream
chr1	LNC_000108	XLOC_005784	--	Novel_lncRNA	74593767	74601373	+	ENSMUST00000027357	ENSMUSG00000026171	Rnf25	Zinc finger, RING-type||-||Ubiquitin-conjugating enzyme/RWD-like||RWD domain||Zinc finger, RING/FYVE/PHD-type||E3 ubiquitin-protein ligase RNF25	74593748	74601397	-	-7607	antisense
chr1	LNC_000108	XLOC_005784	--	Novel_lncRNA	74593767	74601373	+	ENSMUST00000027358	ENSMUSG00000026172	Bcs1l	ATPase, AAA-type, conserved site||BCS1, N-terminal||AAA+ ATPase domain||Mitochondrial chaperone BCS1||ATPase, AAA-type, core||P-loop containing nucleoside triphosphate hydrolase	74588300	74592443	+	1323	downstream
chr1	LNC_000108	XLOC_005784	--	Novel_lncRNA	74593767	74601373	+	ENSMUST00000113678	ENSMUSG00000033257	Ttll4	Tubulin-tyrosine ligase/Tubulin polyglutamylase||Tubulin polyglutamylase TTLL-4||ATP-grasp fold, subdomain 1||-	74678898	74697977	+	77524	upstream
chr1	LNC_000108	XLOC_005784	--	Novel_lncRNA	74593767	74601373	+	ENSMUST00000066986	ENSMUSG00000026135	Zfp142	-||Zinc finger C2H2-type||Zinc finger C2H2 superfamily	74566502	74588145	-	5621	upstream
chr1	LNC_000108	XLOC_005784	--	Novel_lncRNA	74593767	74601373	+	ENSMUST00000113747	ENSMUSG00000026173	Plcd4	C2 domain superfamily||EF-hand domain pair||Pleckstrin homology domain||Phospholipase C, phosphatidylinositol-specific, Y domain||EF-hand domain||Phosphoinositide phospholipase C family||C2 domain||Phosphoinositide-specific phospholipase C, EF-hand-like domain||-||PLC-like phosphodiesterase, TIM beta/alpha-barrel domain superfamily||PH-like domain superfamily||Phosphatidylinositol-specific phosph…	74542903	74565977	+	27789	downstream
chr1	LNC_000103	XLOC_005527	--	Novel_lncRNA	71075088	71088197	+	ENSMUST00000027393	ENSMUSG00000026196	Bard1	Zinc finger, RING/FYVE/PHD-type||Zinc finger, RING-type, conserved site||Ankyrin repeat||BRCT domain superfamily||BRCA1-associated RING domain protein 1||BRCT domain||Ankyrin repeat-containing domain superfamily||Zinc finger, RING-type||Ankyrin repeat-containing domain	71027498	71103146	-	-13110	antisense
chr1	LNC_000102	XLOC_005357	--	Novel_lncRNA	67003331	67038944	+	ENSMUST00000027144	ENSMUSG00000025991	Cps1	Glutamine amidotransferase||ATP-grasp fold||Carbamoyl-phosphate synthase small subunit, N-terminal domain superfamily||Carbamoyl-phosphate synthase, large subunit||Carbamoyl-phosphate synthase small subunit, GATase1 domain||ATP-grasp fold, subdomain 1||Carbamoyl-phosphate synthetase large subunit-like, ATP-binding domain||Carbamoyl-phosphate synthetase, large subunit oligomerisation domain superf…	67123026	67231259	+	84081	upstream
chr1	LNC_000102	XLOC_005357	--	Novel_lncRNA	67003331	67038944	+	ENSMUST00000160100	ENSMUSG00000061816	Myl1	EF-hand domain||EF-hand domain pair	66926622	66945384	-	57946	upstream
chr1	LNC_000102	XLOC_005357	--	Novel_lncRNA	67003331	67038944	+	ENSMUST00000186202	ENSMUSG00000061816	Myl1	EF-hand domain||EF-hand domain pair	66924295	66935637	-	67693	upstream
chr1	LNC_000102	XLOC_005357	--	Novel_lncRNA	67003331	67038944	+	ENSMUST00000027151	ENSMUSG00000061816	Myl1	EF-hand domain||EF-hand domain pair	66924295	66945143	-	58187	upstream
chr1	LNC_000102	XLOC_005357	--	Novel_lncRNA	67003331	67038944	+	ENSMUST00000113979	ENSMUSG00000026000	Lancl1	Lanthionine synthetase C-like||LanC-like protein, eukaryotic||Six-hairpin glycosidase-like superfamily	67000517	67038872	-	-35542	antisense
chr1	LNC_000102	XLOC_005357	--	Novel_lncRNA	67003331	67038944	+	ENSMUST00000027149	ENSMUSG00000026000	Lancl1	Lanthionine synthetase C-like||LanC-like protein, eukaryotic||Six-hairpin glycosidase-like superfamily	67000517	67038865	-	-35535	antisense
chr1	LNC_000102	XLOC_005357	--	Novel_lncRNA	67003331	67038944	+	ENSMUST00000119429	ENSMUSG00000061816	Myl1	EF-hand domain||EF-hand domain pair	66924298	66935354	-	67976	upstream
chr1	LNC_000102	XLOC_005357	--	Novel_lncRNA	67003331	67038944	+	ENSMUST00000120415	ENSMUSG00000061816	Myl1	EF-hand domain||EF-hand domain pair	66926066	66935333	-	67997	upstream
chr1	LNC_000102	XLOC_005357	--	Novel_lncRNA	67003331	67038944	+	ENSMUST00000119559	ENSMUSG00000026000	Lancl1	Lanthionine synthetase C-like||LanC-like protein, eukaryotic||Six-hairpin glycosidase-like superfamily	67003375	67038834	-	-35460	antisense
chr1	LNC_000102	XLOC_005357	--	Novel_lncRNA	67003331	67038944	+	ENSMUST00000149996	ENSMUSG00000026000	Lancl1	Lanthionine synthetase C-like||LanC-like protein, eukaryotic||Six-hairpin glycosidase-like superfamily	67009933	67038834	-	-28902	antisense
chr1	LNC_000101	XLOC_005197	--	Novel_lncRNA	64406585	64480372	+	ENSMUST00000190348	ENSMUSG00000025958	Creb1	cAMP response element binding (CREB) protein||-||Basic-leucine zipper domain||cAMP-responsive element-binding protein 1||Coactivator CBP, pKID	64532894	64597477	+	52521	upstream
chr1	LNC_000101	XLOC_005197	--	Novel_lncRNA	64406585	64480372	+	ENSMUST00000185594	ENSMUSG00000025958	Creb1	cAMP response element binding (CREB) protein||-||Basic-leucine zipper domain||cAMP-responsive element-binding protein 1||Coactivator CBP, pKID	64532645	64597695	+	52272	upstream
chr1	LNC_000101	XLOC_005197	--	Novel_lncRNA	64406585	64480372	+	ENSMUST00000049932	ENSMUSG00000025958	Creb1	cAMP response element binding (CREB) protein||-||Basic-leucine zipper domain||cAMP-responsive element-binding protein 1||Coactivator CBP, pKID	64532809	64601257	+	52436	upstream
chr1	LNC_000101	XLOC_005197	--	Novel_lncRNA	64406585	64480372	+	ENSMUST00000171164	ENSMUSG00000025958	Creb1	cAMP response element binding (CREB) protein||-||Basic-leucine zipper domain||cAMP-responsive element-binding protein 1||Coactivator CBP, pKID	64532797	64597571	+	52424	upstream
chr1	LNC_000101	XLOC_005197	--	Novel_lncRNA	64406585	64480372	+	ENSMUST00000087366	ENSMUSG00000025958	Creb1	cAMP response element binding (CREB) protein||-||Basic-leucine zipper domain||cAMP-responsive element-binding protein 1||Coactivator CBP, pKID	64532819	64604548	+	52446	upstream
chr1	LNC_000101	XLOC_005197	--	Novel_lncRNA	64406585	64480372	+	ENSMUST00000187811	ENSMUSG00000025958	Creb1	cAMP response element binding (CREB) protein||-||Basic-leucine zipper domain||cAMP-responsive element-binding protein 1||Coactivator CBP, pKID	64532809	64578216	+	52436	upstream
chr4	LNC_005420	XLOC_263542	--	Novel_lncRNA	130360129	130390182	-	ENSMUST00000122374	ENSMUSG00000023232	Serinc2	Serine incorporator 2||Serine incorporator/TMS membrane protein	130253495	130275218	-	84910	upstream
chr4	LNC_005420	XLOC_263542	--	Novel_lncRNA	130360129	130390182	-	ENSMUST00000097865	ENSMUSG00000073752	Gm10570	-	130308162	130308674	-	51454	upstream
chr4	LNC_005420	XLOC_263542	--	Novel_lncRNA	130360129	130390182	-	ENSMUST00000070532	ENSMUSG00000028773	Fabp3	Intracellular lipid binding protein||Lipocalin/cytosolic fatty-acid binding domain||Calycin||Cytosolic fatty-acid binding	130308595	130315463	+	44665	downstream
chr4	LNC_005420	XLOC_263542	--	Novel_lncRNA	130360129	130390182	-	ENSMUST00000154846	ENSMUSG00000023232	Serinc2	Serine incorporator 2||Serine incorporator/TMS membrane protein	130263643	130275545	-	84583	upstream
chr4	LNC_005420	XLOC_263542	--	Novel_lncRNA	130360129	130390182	-	ENSMUST00000105994	ENSMUSG00000074088	Snrnp40	WD40 repeat, conserved site||WD40-repeat-containing domain||WD40-repeat-containing domain superfamily||G-protein beta WD-40 repeat||WD40/YVTN repeat-like-containing domain superfamily||WD40 repeat	130360132	130390026	+	-29895	antisense
chr4	LNC_005420	XLOC_263542	--	Novel_lncRNA	130360129	130390182	-	ENSMUST00000105996	ENSMUSG00000023232	Serinc2	Serine incorporator 2||Serine incorporator/TMS membrane protein	130253495	130275586	-	84542	upstream
chr4	LNC_005420	XLOC_263542	--	Novel_lncRNA	130360129	130390182	-	ENSMUST00000134159	ENSMUSG00000028772	Zcchc17	Nucleic acid-binding, OB-fold||Nucleolar protein of 40kDa||S1 domain||RNA-binding domain, S1||Zinc finger, CCHC-type	130315383	130359943	-	185	upstream
chr4	LNC_005420	XLOC_263542	--	Novel_lncRNA	130360129	130390182	-	ENSMUST00000120126	ENSMUSG00000023232	Serinc2	Serine incorporator 2||Serine incorporator/TMS membrane protein	130253899	130279205	-	80923	upstream
chr4	LNC_005420	XLOC_263542	--	Novel_lncRNA	130360129	130390182	-	ENSMUST00000146478	ENSMUSG00000023232	Serinc2	Serine incorporator 2||Serine incorporator/TMS membrane protein	130263028	130275532	-	84596	upstream
chr1	LNC_000107	XLOC_005779	--	Novel_lncRNA	74439987	74505810	+	ENSMUST00000027368	ENSMUSG00000026177	Slc11a1	NRAMP family	74375203	74386062	+	53924	downstream
chr1	LNC_000107	XLOC_005779	--	Novel_lncRNA	74439987	74505810	+	ENSMUST00000027367	ENSMUSG00000026176	Ctdsp1	FCP1 homology domain||Dullard phosphatase domain, eukaryotic||HAD-like superfamily||HAD superfamily	74391509	74397285	+	42701	downstream
chr1	LNC_000107	XLOC_005779	--	Novel_lncRNA	74439987	74505810	+	ENSMUST00000027366	ENSMUSG00000026175	Vil1	Villin||Gelsolin-like domain||Gelsolin-like domain superfamily||Villin headpiece domain superfamily||Villin headpiece||ADF-H/Gelsolin-like domain superfamily||Villin/Gelsolin	74409376	74435559	+	4427	downstream
chr1	LNC_000107	XLOC_005779	--	Novel_lncRNA	74439987	74505810	+	ENSMUST00000087226	ENSMUSG00000026179	Pnkd	Ribonuclease Z/Hydroxyacylglutathione hydrolase-like||Hydroxyacylglutathione hydrolase, MBL domain||Hydroxyacylglutathione hydrolase||Hydroxyacylglutathione hydrolase, C-terminal domain||Protein of unknown function DUF4748||Metallo-beta-lactamase	74285055	74353694	+	86292	downstream
chr1	LNC_000107	XLOC_005779	--	Novel_lncRNA	74439987	74505810	+	ENSMUST00000087225	ENSMUSG00000026179	Pnkd	Ribonuclease Z/Hydroxyacylglutathione hydrolase-like||Hydroxyacylglutathione hydrolase, MBL domain||Hydroxyacylglutathione hydrolase||Hydroxyacylglutathione hydrolase, C-terminal domain||Protein of unknown function DUF4748||Metallo-beta-lactamase	74332610	74353686	+	86300	downstream
chr1	LNC_000107	XLOC_005779	--	Novel_lncRNA	74439987	74505810	+	ENSMUST00000136078	ENSMUSG00000026171	Rnf25	Zinc finger, RING-type||-||Ubiquitin-conjugating enzyme/RWD-like||RWD domain||Zinc finger, RING/FYVE/PHD-type||E3 ubiquitin-protein ligase RNF25	74598363	74601345	-	92552	downstream
chr1	LNC_000107	XLOC_005779	--	Novel_lncRNA	74439987	74505810	+	ENSMUST00000113747	ENSMUSG00000026173	Plcd4	C2 domain superfamily||EF-hand domain pair||Pleckstrin homology domain||Phospholipase C, phosphatidylinositol-specific, Y domain||EF-hand domain||Phosphoinositide phospholipase C family||C2 domain||Phosphoinositide-specific phospholipase C, EF-hand-like domain||-||PLC-like phosphodiesterase, TIM beta/alpha-barrel domain superfamily||PH-like domain superfamily||Phosphatidylinositol-specific phosph…	74542903	74565977	+	37092	upstream
chr1	LNC_000107	XLOC_005779	--	Novel_lncRNA	74439987	74505810	+	ENSMUST00000087186	ENSMUSG00000033276	Stk36	-||Serine/threonine-protein kinase, active site||Protein kinase-like domain superfamily||Protein kinase domain||Armadillo-type fold||Protein kinase, ATP binding site||Armadillo-like helical	74601639	74636043	+	95828	upstream
chr1	LNC_000107	XLOC_005779	--	Novel_lncRNA	74439987	74505810	+	ENSMUST00000067916	ENSMUSG00000026173	Plcd4	C2 domain superfamily||EF-hand domain pair||Pleckstrin homology domain||Phospholipase C, phosphatidylinositol-specific, Y domain||EF-hand domain||Phosphoinositide phospholipase C family||C2 domain||Phosphoinositide-specific phospholipase C, EF-hand-like domain||-||PLC-like phosphodiesterase, TIM beta/alpha-barrel domain superfamily||PH-like domain superfamily||Phosphatidylinositol-specific phosph…	74542888	74567794	+	37077	upstream
chr1	LNC_000107	XLOC_005779	--	Novel_lncRNA	74439987	74505810	+	ENSMUST00000189257	ENSMUSG00000033364	Usp37	Peptidase C19, ubiquitin carboxyl-terminal hydrolase||Ubiquitin carboxyl-terminal hydrolase 37, pleckstrin homology-like domain superfamily||Ubiquitin specific protease, conserved site||Ubiquitin carboxyl-terminal hydrolase 37, pleckstrin homology-like domain||-||Ubiquitin interacting motif||Papain-like cysteine peptidase superfamily||Ubiquitin specific protease domain	74437730	74544284	-	-65824	antisense
chr1	LNC_000107	XLOC_005779	--	Novel_lncRNA	74439987	74505810	+	ENSMUST00000113749	ENSMUSG00000026173	Plcd4	C2 domain superfamily||EF-hand domain pair||Pleckstrin homology domain||Phospholipase C, phosphatidylinositol-specific, Y domain||EF-hand domain||Phosphoinositide phospholipase C family||C2 domain||Phosphoinositide-specific phospholipase C, EF-hand-like domain||-||PLC-like phosphodiesterase, TIM beta/alpha-barrel domain superfamily||PH-like domain superfamily||Phosphatidylinositol-specific phosph…	74542888	74567794	+	37077	upstream
chr1	LNC_000107	XLOC_005779	--	Novel_lncRNA	74439987	74505810	+	ENSMUST00000113694	ENSMUSG00000033276	Stk36	-||Serine/threonine-protein kinase, active site||Protein kinase-like domain superfamily||Protein kinase domain||Armadillo-type fold||Protein kinase, ATP binding site||Armadillo-like helical	74601514	74605525	+	95703	upstream
chr1	LNC_000107	XLOC_005779	--	Novel_lncRNA	74439987	74505810	+	ENSMUST00000087183	ENSMUSG00000033276	Stk36	-||Serine/threonine-protein kinase, active site||Protein kinase-like domain superfamily||Protein kinase domain||Armadillo-type fold||Protein kinase, ATP binding site||Armadillo-like helical	74601445	74636894	+	95634	upstream
chr1	LNC_000107	XLOC_005779	--	Novel_lncRNA	74439987	74505810	+	ENSMUST00000152659	ENSMUSG00000026176	Ctdsp1	FCP1 homology domain||Dullard phosphatase domain, eukaryotic||HAD-like superfamily||HAD superfamily	74392162	74394069	+	45917	downstream
chr1	LNC_000107	XLOC_005779	--	Novel_lncRNA	74439987	74505810	+	ENSMUST00000132081	ENSMUSG00000026171	Rnf25	Zinc finger, RING-type||-||Ubiquitin-conjugating enzyme/RWD-like||RWD domain||Zinc finger, RING/FYVE/PHD-type||E3 ubiquitin-protein ligase RNF25	74598733	74601365	-	92922	downstream
chr1	LNC_000107	XLOC_005779	--	Novel_lncRNA	74439987	74505810	+	ENSMUST00000044260	ENSMUSG00000033364	Usp37	Peptidase C19, ubiquitin carboxyl-terminal hydrolase||Ubiquitin carboxyl-terminal hydrolase 37, pleckstrin homology-like domain superfamily||Ubiquitin specific protease, conserved site||Ubiquitin carboxyl-terminal hydrolase 37, pleckstrin homology-like domain||-||Ubiquitin interacting motif||Papain-like cysteine peptidase superfamily||Ubiquitin specific protease domain	74435511	74505803	-	-65817	antisense
chr1	LNC_000107	XLOC_005779	--	Novel_lncRNA	74439987	74505810	+	ENSMUST00000159749	ENSMUSG00000026175	Vil1	Villin||Gelsolin-like domain||Gelsolin-like domain superfamily||Villin headpiece domain superfamily||Villin headpiece||ADF-H/Gelsolin-like domain superfamily||Villin/Gelsolin	74419053	74423018	+	16968	downstream
chr1	LNC_000107	XLOC_005779	--	Novel_lncRNA	74439987	74505810	+	ENSMUST00000127938	ENSMUSG00000026171	Rnf25	Zinc finger, RING-type||-||Ubiquitin-conjugating enzyme/RWD-like||RWD domain||Zinc finger, RING/FYVE/PHD-type||E3 ubiquitin-protein ligase RNF25	74595209	74600564	-	89398	downstream
chr1	LNC_000107	XLOC_005779	--	Novel_lncRNA	74439987	74505810	+	ENSMUST00000148456	ENSMUSG00000033276	Stk36	-||Serine/threonine-protein kinase, active site||Protein kinase-like domain superfamily||Protein kinase domain||Armadillo-type fold||Protein kinase, ATP binding site||Armadillo-like helical	74601503	74634100	+	95692	upstream
chr1	LNC_000107	XLOC_005779	--	Novel_lncRNA	74439987	74505810	+	ENSMUST00000186282	ENSMUSG00000033364	Usp37	Peptidase C19, ubiquitin carboxyl-terminal hydrolase||Ubiquitin carboxyl-terminal hydrolase 37, pleckstrin homology-like domain superfamily||Ubiquitin specific protease, conserved site||Ubiquitin carboxyl-terminal hydrolase 37, pleckstrin homology-like domain||-||Ubiquitin interacting motif||Papain-like cysteine peptidase superfamily||Ubiquitin specific protease domain	74495718	74505806	-	-10089	antisense
chr1	LNC_000107	XLOC_005779	--	Novel_lncRNA	74439987	74505810	+	ENSMUST00000027315	ENSMUSG00000026135	Zfp142	-||Zinc finger C2H2-type||Zinc finger C2H2 superfamily	74566426	74588025	-	60615	downstream
chr1	LNC_000107	XLOC_005779	--	Novel_lncRNA	74439987	74505810	+	ENSMUST00000128445	ENSMUSG00000073650	Catip	-	74362366	74367798	+	72188	downstream
chr1	LNC_000107	XLOC_005779	--	Novel_lncRNA	74439987	74505810	+	ENSMUST00000113750	ENSMUSG00000026173	Plcd4	C2 domain superfamily||EF-hand domain pair||Pleckstrin homology domain||Phospholipase C, phosphatidylinositol-specific, Y domain||EF-hand domain||Phosphoinositide phospholipase C family||C2 domain||Phosphoinositide-specific phospholipase C, EF-hand-like domain||-||PLC-like phosphodiesterase, TIM beta/alpha-barrel domain superfamily||PH-like domain superfamily||Phosphatidylinositol-specific phosph…	74542903	74565977	+	37092	upstream
chr1	LNC_000107	XLOC_005779	--	Novel_lncRNA	74439987	74505810	+	ENSMUST00000027370	ENSMUSG00000026179	Pnkd	Ribonuclease Z/Hydroxyacylglutathione hydrolase-like||Hydroxyacylglutathione hydrolase, MBL domain||Hydroxyacylglutathione hydrolase||Hydroxyacylglutathione hydrolase, C-terminal domain||Protein of unknown function DUF4748||Metallo-beta-lactamase	74285045	74353684	+	86302	downstream
chr1	LNC_000107	XLOC_005779	--	Novel_lncRNA	74439987	74505810	+	ENSMUST00000113737	ENSMUSG00000026135	Zfp142	-||Zinc finger C2H2-type||Zinc finger C2H2 superfamily	74565127	74588028	-	59316	downstream
chr1	LNC_000107	XLOC_005779	--	Novel_lncRNA	74439987	74505810	+	ENSMUST00000113732	ENSMUSG00000026172	Bcs1l	ATPase, AAA-type, conserved site||BCS1, N-terminal||AAA+ ATPase domain||Mitochondrial chaperone BCS1||ATPase, AAA-type, core||P-loop containing nucleoside triphosphate hydrolase	74588374	74592189	+	82563	upstream
chr1	LNC_000107	XLOC_005779	--	Novel_lncRNA	74439987	74505810	+	ENSMUST00000113733	ENSMUSG00000026172	Bcs1l	ATPase, AAA-type, conserved site||BCS1, N-terminal||AAA+ ATPase domain||Mitochondrial chaperone BCS1||ATPase, AAA-type, core||P-loop containing nucleoside triphosphate hydrolase	74588289	74592124	+	82478	upstream
chr1	LNC_000107	XLOC_005779	--	Novel_lncRNA	74439987	74505810	+	ENSMUST00000087215	ENSMUSG00000026174	Cnot9	Armadillo-type fold||Armadillo-like helical||CCR4-NOT transcription complex subunit 9	74506058	74530842	+	247	upstream
chr1	LNC_000107	XLOC_005779	--	Novel_lncRNA	74439987	74505810	+	ENSMUST00000027357	ENSMUSG00000026171	Rnf25	Zinc finger, RING-type||-||Ubiquitin-conjugating enzyme/RWD-like||RWD domain||Zinc finger, RING/FYVE/PHD-type||E3 ubiquitin-protein ligase RNF25	74593748	74601397	-	87937	downstream
chr1	LNC_000107	XLOC_005779	--	Novel_lncRNA	74439987	74505810	+	ENSMUST00000027358	ENSMUSG00000026172	Bcs1l	ATPase, AAA-type, conserved site||BCS1, N-terminal||AAA+ ATPase domain||Mitochondrial chaperone BCS1||ATPase, AAA-type, core||P-loop containing nucleoside triphosphate hydrolase	74588300	74592443	+	82489	upstream
chr1	LNC_000107	XLOC_005779	--	Novel_lncRNA	74439987	74505810	+	ENSMUST00000027362	ENSMUSG00000026173	Plcd4	C2 domain superfamily||EF-hand domain pair||Pleckstrin homology domain||Phospholipase C, phosphatidylinositol-specific, Y domain||EF-hand domain||Phosphoinositide phospholipase C family||C2 domain||Phosphoinositide-specific phospholipase C, EF-hand-like domain||-||PLC-like phosphodiesterase, TIM beta/alpha-barrel domain superfamily||PH-like domain superfamily||Phosphatidylinositol-specific phosph…	74544364	74565977	+	38553	upstream
chr1	LNC_000107	XLOC_005779	--	Novel_lncRNA	74439987	74505810	+	ENSMUST00000187516	ENSMUSG00000026177	Slc11a1	NRAMP family	74375195	74385755	+	54231	downstream
chr1	LNC_000107	XLOC_005779	--	Novel_lncRNA	74439987	74505810	+	ENSMUST00000066986	ENSMUSG00000026135	Zfp142	-||Zinc finger C2H2-type||Zinc finger C2H2 superfamily	74566502	74588145	-	60691	downstream
chr1	LNC_000107	XLOC_005779	--	Novel_lncRNA	74439987	74505810	+	ENSMUST00000097697	ENSMUSG00000073650	Catip	-	74362108	74369321	+	70665	downstream
chr1	LNC_000107	XLOC_005779	--	Novel_lncRNA	74439987	74505810	+	ENSMUST00000154874	ENSMUSG00000026171	Rnf25	Zinc finger, RING-type||-||Ubiquitin-conjugating enzyme/RWD-like||RWD domain||Zinc finger, RING/FYVE/PHD-type||E3 ubiquitin-protein ligase RNF25	74595885	74600599	-	90074	downstream
chr1	LNC_000107	XLOC_005779	--	Novel_lncRNA	74439987	74505810	+	ENSMUST00000191010	ENSMUSG00000073650	Catip	-	74362442	74369150	+	70836	downstream
chr1	LNC_000107	XLOC_005779	--	Novel_lncRNA	74439987	74505810	+	ENSMUST00000113721	ENSMUSG00000026171	Rnf25	Zinc finger, RING-type||-||Ubiquitin-conjugating enzyme/RWD-like||RWD domain||Zinc finger, RING/FYVE/PHD-type||E3 ubiquitin-protein ligase RNF25	74593753	74601377	-	87942	downstream
chr4	LNC_005426	XLOC_263695	--	Novel_lncRNA	132639053	132693087	-	ENSMUST00000180250	ENSMUSG00000028886	Eya3	Eyes absent homologue 3||EYA domain superfamily||EYA domain||Eyes absent family	132639046	132724762	+	-54035	antisense
chr4	LNC_005426	XLOC_263695	--	Novel_lncRNA	132639053	132693087	-	ENSMUST00000079157	ENSMUSG00000028886	Eya3	Eyes absent homologue 3||EYA domain superfamily||EYA domain||Eyes absent family	132639056	132724762	+	-54032	antisense
chr4	LNC_005426	XLOC_263695	--	Novel_lncRNA	132639053	132693087	-	ENSMUST00000094657	ENSMUSG00000054405	Dnajc8	Chaperone J-domain superfamily||-||DnaJ domain	132535550	132553742	+	85310	downstream
chr4	LNC_005426	XLOC_263695	--	Novel_lncRNA	132639053	132693087	-	ENSMUST00000102561	ENSMUSG00000028884	Rpa2	Nucleic acid-binding, OB-fold||Replication protein A, C-terminal||Replication factor A protein 2||Winged helix DNA-binding domain superfamily||Winged helix-like DNA-binding domain superfamily	132768335	132778752	+	75247	upstream
chr4	LNC_005426	XLOC_263695	--	Novel_lncRNA	132639053	132693087	-	ENSMUST00000045154	ENSMUSG00000037731	Themis2	CABIT domain	132781843	132796387	-	88755	downstream
chr4	LNC_005426	XLOC_263695	--	Novel_lncRNA	132639053	132693087	-	ENSMUST00000070690	ENSMUSG00000056529	Ptafr	GPCR, rhodopsin-like, 7TM||G protein-coupled receptor, rhodopsin-like||Platelet-activating factor receptor	132564067	132582683	+	56369	downstream
chr4	LNC_005426	XLOC_263695	--	Novel_lncRNA	132639053	132693087	-	ENSMUST00000135299	ENSMUSG00000028886	Eya3	Eyes absent homologue 3||EYA domain superfamily||EYA domain||Eyes absent family	132638987	132694883	+	-54035	antisense
chr4	LNC_005426	XLOC_263695	--	Novel_lncRNA	132639053	132693087	-	ENSMUST00000105939	ENSMUSG00000054405	Dnajc8	Chaperone J-domain superfamily||-||DnaJ domain	132535581	132553220	+	85832	downstream
chr4	LNC_005426	XLOC_263695	--	Novel_lncRNA	132639053	132693087	-	ENSMUST00000156385	ENSMUSG00000054405	Dnajc8	Chaperone J-domain superfamily||-||DnaJ domain	132546659	132553194	+	85858	downstream
chr4	LNC_005426	XLOC_263695	--	Novel_lncRNA	132639053	132693087	-	ENSMUST00000105940	ENSMUSG00000054405	Dnajc8	Chaperone J-domain superfamily||-||DnaJ domain	132535577	132553197	+	85855	downstream
chr4	LNC_005426	XLOC_263695	--	Novel_lncRNA	132639053	132693087	-	ENSMUST00000150207	ENSMUSG00000054405	Dnajc8	Chaperone J-domain superfamily||-||DnaJ domain	132535659	132553458	+	85594	downstream
chr4	LNC_005426	XLOC_263695	--	Novel_lncRNA	132639053	132693087	-	ENSMUST00000045550	ENSMUSG00000037752	Xkr8	XK-related protein	132724897	132732546	-	31809	downstream
chr4	LNC_005426	XLOC_263695	--	Novel_lncRNA	132639053	132693087	-	ENSMUST00000081726	ENSMUSG00000028886	Eya3	Eyes absent homologue 3||EYA domain superfamily||EYA domain||Eyes absent family	132639046	132724765	+	-54035	antisense
chr4	LNC_005426	XLOC_263695	--	Novel_lncRNA	132639053	132693087	-	ENSMUST00000020197	ENSMUSG00000028886	Eya3	Eyes absent homologue 3||EYA domain superfamily||EYA domain||Eyes absent family	132639046	132724762	+	-54035	antisense
chr4	LNC_005426	XLOC_263695	--	Novel_lncRNA	132639053	132693087	-	ENSMUST00000156968	ENSMUSG00000028884	Rpa2	Nucleic acid-binding, OB-fold||Replication protein A, C-terminal||Replication factor A protein 2||Winged helix DNA-binding domain superfamily||Winged helix-like DNA-binding domain superfamily	132775128	132777162	+	82040	upstream
chr4	LNC_005426	XLOC_263695	--	Novel_lncRNA	132639053	132693087	-	ENSMUST00000030709	ENSMUSG00000028885	Smpdl3b	Acid sphingomyelinase-like phosphodiesterase, predicted||Metallo-dependent phosphatase-like||Calcineurin-like phosphoesterase domain, ApaH type	132732966	132757252	-	39878	downstream
chr1	LNC_000105	XLOC_005668	--	Novel_lncRNA	72857760	72874865	+	ENSMUST00000027377	ENSMUSG00000026185	Igfbp5	Insulin-like growth factor binding protein 5||Insulin-like growth factor-binding protein family 1-6, chordata||Thyroglobulin type-1 superfamily||Insulin-like growth factor-binding protein, IGFBP||Insulin-like growth factor binding protein||Thyroglobulin type-1||Insulin-like growth factor binding protein, N-terminal, Cys-rich conserved site||Growth factor receptor cysteine-rich domain superfamily	72857932	72874884	-	-16934	antisense
chr1	LNC_000105	XLOC_005668	--	Novel_lncRNA	72857760	72874865	+	ENSMUST00000047328	ENSMUSG00000039323	Igfbp2	Thyroglobulin type-1||Insulin-like growth factor binding protein||Insulin-like growth factor-binding protein, IGFBP||Insulin-like growth factor binding protein 2||Thyroglobulin type-1 superfamily||Insulin-like growth factor-binding protein family 1-6, chordata||Insulin-like growth factor binding protein, N-terminal, Cys-rich conserved site||Growth factor receptor cysteine-rich domain superfamily	72824503	72852474	+	5285	downstream
chr1	LNC_000105	XLOC_005668	--	Novel_lncRNA	72857760	72874865	+	ENSMUST00000120564	ENSMUSG00000039323	Igfbp2	Thyroglobulin type-1||Insulin-like growth factor binding protein||Insulin-like growth factor-binding protein, IGFBP||Insulin-like growth factor binding protein 2||Thyroglobulin type-1 superfamily||Insulin-like growth factor-binding protein family 1-6, chordata||Insulin-like growth factor binding protein, N-terminal, Cys-rich conserved site||Growth factor receptor cysteine-rich domain superfamily	72825322	72852467	+	5292	downstream
chr1	LNC_000104	XLOC_005621	--	Novel_lncRNA	72160775	72212239	+	ENSMUST00000027381	ENSMUSG00000026189	Pecr	Short-chain dehydrogenase/reductase SDR||-||NAD(P)-binding domain superfamily	72259172	72284314	-	46932	downstream
chr1	LNC_000104	XLOC_005621	--	Novel_lncRNA	72160775	72212239	+	ENSMUST00000027380	ENSMUSG00000026188	Tmem169	TMEM169 protein	72284369	72303104	+	72129	upstream
chr1	LNC_000104	XLOC_005621	--	Novel_lncRNA	72160775	72212239	+	ENSMUST00000027379	ENSMUSG00000026187	Xrcc5	SPOC-like, C-terminal domain superfamily||Ku70/Ku80 C-terminal arm||Ku, C-terminal||Ku80||Ku, C-terminal domain superfamily||Ku70/Ku80 beta-barrel domain||von Willebrand factor A-like domain superfamily||Ku70/Ku80, N-terminal alpha/beta	72307421	72394952	+	95181	upstream
chr1	LNC_000104	XLOC_005621	--	Novel_lncRNA	72160775	72212239	+	ENSMUST00000048860	ENSMUSG00000039395	Mreg	Melanoregulin	72159442	72212307	-	-51465	antisense
chr1	LNC_000104	XLOC_005621	--	Novel_lncRNA	72160775	72212239	+	ENSMUST00000097698	ENSMUSG00000026189	Pecr	Short-chain dehydrogenase/reductase SDR||-||NAD(P)-binding domain superfamily	72266996	72284259	-	54756	downstream
chr1	LNC_000104	XLOC_005621	--	Novel_lncRNA	72160775	72212239	+	ENSMUST00000141783	ENSMUSG00000026188	Tmem169	TMEM169 protein	72284395	72300773	+	72155	upstream
chrX	LNC_008019	XLOC_390968	--	Novel_lncRNA	152001857	152004440	-	ENSMUST00000112617	ENSMUSG00000025260	Hsd17b10	Short-chain dehydrogenase/reductase SDR||NAD(P)-binding domain superfamily||Short-chain dehydrogenase/reductase, conserved site	152001845	152004442	+	-2584	antisense
chrX	LNC_008019	XLOC_390968	--	Novel_lncRNA	152001857	152004440	-	ENSMUST00000112622	ENSMUSG00000025261	Huwe1	WWE domain||E3 ubiquitin ligase, domain of unknown function DUF908||HECT domain||Ubiquitin-associated domain||UBA-like superfamily||Domain of unknown function DUF4414||WWE domain superfamily||-||E3 ubiquitin ligase, domain of unknown function DUF913||HECT, E3 ligase catalytic domain||Armadillo-type fold	151835248	151935417	+	66439	downstream
chrX	LNC_008019	XLOC_390968	--	Novel_lncRNA	152001857	152004440	-	ENSMUST00000026292	ENSMUSG00000025261	Huwe1	WWE domain||E3 ubiquitin ligase, domain of unknown function DUF908||HECT domain||Ubiquitin-associated domain||UBA-like superfamily||Domain of unknown function DUF4414||WWE domain superfamily||-||E3 ubiquitin ligase, domain of unknown function DUF913||HECT, E3 ligase catalytic domain||Armadillo-type fold	151803327	151935417	+	66439	downstream
chrX	LNC_008019	XLOC_390968	--	Novel_lncRNA	152001857	152004440	-	ENSMUST00000045312	ENSMUSG00000041133	Smc1a	Structural maintenance of chromosomes protein 1A, metazoan||P-loop containing nucleoside triphosphate hydrolase||Structural maintenance of chromosomes protein||SMCs flexible hinge||-||SMCs flexible hinge superfamily||RecF/RecN/SMC, N-terminal	152016428	152062694	+	11987	upstream
chrX	LNC_008019	XLOC_390968	--	Novel_lncRNA	152001857	152004440	-	ENSMUST00000026289	ENSMUSG00000025260	Hsd17b10	Short-chain dehydrogenase/reductase SDR||NAD(P)-binding domain superfamily||Short-chain dehydrogenase/reductase, conserved site	152001845	152004442	+	-2584	antisense
chrX	LNC_008019	XLOC_390968	--	Novel_lncRNA	152001857	152004440	-	ENSMUST00000026288	ENSMUSG00000025257	Ribc1	RIB43A	152004582	152016295	-	141	downstream
chr4	ENSMUST00000142835.1	ENSMUSG00000085093.1	RP23-406B13.3	Annotated_lncRNA	108513781	108516817	+	ENSMUST00000155068	ENSMUSG00000034610	Tut4	Zinc finger, CCHC-type superfamily||PAP/25A-associated||Polymerase, nucleotidyl transferase domain||Winged helix DNA-binding domain superfamily||Zinc finger, CCHC-type||-	108479081	108524350	+	-3037	sense_overlapping
chr4	ENSMUST00000142835.1	ENSMUSG00000085093.1	RP23-406B13.3	Annotated_lncRNA	108513781	108516817	+	ENSMUST00000106673	ENSMUSG00000034610	Tut4	Zinc finger, CCHC-type superfamily||PAP/25A-associated||Polymerase, nucleotidyl transferase domain||Winged helix DNA-binding domain superfamily||Zinc finger, CCHC-type||-	108459426	108479153	+	34627	downstream
chr4	ENSMUST00000142835.1	ENSMUSG00000085093.1	RP23-406B13.3	Annotated_lncRNA	108513781	108516817	+	ENSMUST00000128042	ENSMUSG00000034610	Tut4	Zinc finger, CCHC-type superfamily||PAP/25A-associated||Polymerase, nucleotidyl transferase domain||Winged helix DNA-binding domain superfamily||Zinc finger, CCHC-type||-	108555736	108559054	+	38918	upstream
chr4	ENSMUST00000142835.1	ENSMUSG00000085093.1	RP23-406B13.3	Annotated_lncRNA	108513781	108516817	+	ENSMUST00000079213	ENSMUSG00000063800	Prpf38a	Pre-mRNA-splicing factor 38||Pre-mRNA-splicing factor 38, C-terminal	108564870	108579336	-	48052	downstream
chr4	ENSMUST00000142835.1	ENSMUSG00000085093.1	RP23-406B13.3	Annotated_lncRNA	108513781	108516817	+	ENSMUST00000097925	ENSMUSG00000034610	Tut4	Zinc finger, CCHC-type superfamily||PAP/25A-associated||Polymerase, nucleotidyl transferase domain||Winged helix DNA-binding domain superfamily||Zinc finger, CCHC-type||-	108460010	108559421	+	-3037	sense_overlapping
chr4	ENSMUST00000142835.1	ENSMUSG00000085093.1	RP23-406B13.3	Annotated_lncRNA	108513781	108516817	+	ENSMUST00000043368	ENSMUSG00000034610	Tut4	Zinc finger, CCHC-type superfamily||PAP/25A-associated||Polymerase, nucleotidyl transferase domain||Winged helix DNA-binding domain superfamily||Zinc finger, CCHC-type||-	108459426	108559415	+	-3037	sense_overlapping
chr4	ENSMUST00000142835.1	ENSMUSG00000085093.1	RP23-406B13.3	Annotated_lncRNA	108513781	108516817	+	ENSMUST00000102744	ENSMUSG00000028587	Orc1	AAA+ ATPase domain||Origin recognition complex, subunit 1||Bromo adjacent homology (BAH) domain||ATPase, AAA-type, core||P-loop containing nucleoside triphosphate hydrolase||Cdc6, C-terminal	108579454	108614833	+	62636	upstream
chr1	ENSMUST00000191996.1	ENSMUSG00000102503.1	RP23-388I22.1	Annotated_lncRNA	54737166	54738575	-	ENSMUST00000177679	ENSMUSG00000052331	Ankrd44	Ankyrin repeat-containing domain||Ankyrin repeat||Ankyrin repeat-containing domain superfamily	54766792	54884711	-	28216	downstream
chr1	ENSMUST00000191996.1	ENSMUSG00000102503.1	RP23-388I22.1	Annotated_lncRNA	54737166	54738575	-	ENSMUST00000179030	ENSMUSG00000052331	Ankrd44	Ankyrin repeat-containing domain||Ankyrin repeat||Ankyrin repeat-containing domain superfamily	54645340	54926387	-	-1410	sense_overlapping
chr1	ENSMUST00000191996.1	ENSMUSG00000102503.1	RP23-388I22.1	Annotated_lncRNA	54737166	54738575	-	ENSMUST00000044359	ENSMUSG00000052331	Ankrd44	Ankyrin repeat-containing domain||Ankyrin repeat||Ankyrin repeat-containing domain superfamily	54645342	54926387	-	-1410	sense_overlapping
chr1	ENSMUST00000191996.1	ENSMUSG00000102503.1	RP23-388I22.1	Annotated_lncRNA	54737166	54738575	-	ENSMUST00000178156	ENSMUSG00000052331	Ankrd44	Ankyrin repeat-containing domain||Ankyrin repeat||Ankyrin repeat-containing domain superfamily	54649097	54657687	-	79478	upstream
chr1	ENSMUST00000191996.1	ENSMUSG00000102503.1	RP23-388I22.1	Annotated_lncRNA	54737166	54738575	-	ENSMUST00000178226	ENSMUSG00000052331	Ankrd44	Ankyrin repeat-containing domain||Ankyrin repeat||Ankyrin repeat-containing domain superfamily	54651669	54763728	-	-1410	sense_overlapping
chrX	LNC_008013	XLOC_390329	--	Novel_lncRNA	140957360	140995432	-	ENSMUST00000112978	ENSMUSG00000031429	Psmd10	Ankyrin repeat-containing domain superfamily||Ankyrin repeat||Ankyrin repeat-containing domain||26S proteasome non-ATPase regulatory subunit 10-like	140948429	140956728	-	631	upstream
chrX	LNC_008013	XLOC_390329	--	Novel_lncRNA	140957360	140995432	-	ENSMUST00000033805	ENSMUSG00000031429	Psmd10	Ankyrin repeat-containing domain superfamily||Ankyrin repeat||Ankyrin repeat-containing domain||26S proteasome non-ATPase regulatory subunit 10-like	140948429	140956689	-	670	upstream
chrX	LNC_008013	XLOC_390329	--	Novel_lncRNA	140957360	140995432	-	ENSMUST00000112971	ENSMUSG00000079418	Atg4a	Peptidase C54||Papain-like cysteine peptidase superfamily||Autophagin-2	140956907	141164270	+	-38073	antisense
chrX	LNC_008013	XLOC_390329	--	Novel_lncRNA	140957360	140995432	-	ENSMUST00000033806	ENSMUSG00000031430	Vsig1	Immunoglobulin subtype 2||Immunoglobulin-like domain superfamily||V-set and immunoglobulin domain-containing protein 1||Immunoglobulin-like domain||Immunoglobulin-like fold||Myelin P0 protein-related||Immunoglobulin V-set domain||Immunoglobulin subtype	140907608	140939472	+	17887	downstream
chr2	ENSMUST00000133449.7	ENSMUSG00000085385.7	Snhg17	Annotated_lncRNA	158355765	158361580	-	ENSMUST00000141497	ENSMUSG00000027652	Ralgapb	Rap GTPase activating protein domain||Rap/Ran-GAP superfamily||-	158436554	158499253	+	74973	upstream
chr2	ENSMUST00000133449.7	ENSMUSG00000085385.7	Snhg17	Annotated_lncRNA	158355765	158361580	-	ENSMUST00000109500	ENSMUSG00000052922	Bpi	Bactericidal permeability-increasing protein||Lipid-binding serum glycoprotein, N-terminal||BPI/LBP/Plunc family||Lipid-binding serum glycoprotein, C-terminal||Lipid binding protein BPI/LBP||Bactericidal permeability-increasing protein, alpha/beta domain superfamily	158258094	158284528	+	71236	downstream
chr2	ENSMUST00000133449.7	ENSMUSG00000085385.7	Snhg17	Annotated_lncRNA	158355765	158361580	-	ENSMUST00000109486	ENSMUSG00000027652	Ralgapb	Rap GTPase activating protein domain||Rap/Ran-GAP superfamily||-	158409848	158499253	+	48267	upstream
chr2	ENSMUST00000133449.7	ENSMUSG00000085385.7	Snhg17	Annotated_lncRNA	158355765	158361580	-	ENSMUST00000129811	ENSMUSG00000016024	Lbp	Lipopolysaccharide-binding protein||Lipid-binding serum glycoprotein, N-terminal||Lipid binding protein BPI/LBP||Lipid-binding serum glycoprotein, C-terminal||BPI/LBP/Plunc family||Lipid-binding serum glycoprotein, conserved site||Bactericidal permeability-increasing protein, alpha/beta domain superfamily	158314206	158324642	+	31122	downstream
chr2	ENSMUST00000133449.7	ENSMUSG00000085385.7	Snhg17	Annotated_lncRNA	158355765	158361580	-	ENSMUST00000109491	ENSMUSG00000016024	Lbp	Lipopolysaccharide-binding protein||Lipid-binding serum glycoprotein, N-terminal||Lipid binding protein BPI/LBP||Lipid-binding serum glycoprotein, C-terminal||BPI/LBP/Plunc family||Lipid-binding serum glycoprotein, conserved site||Bactericidal permeability-increasing protein, alpha/beta domain superfamily	158306493	158310506	+	45258	downstream
chr2	ENSMUST00000133449.7	ENSMUSG00000085385.7	Snhg17	Annotated_lncRNA	158355765	158361580	-	ENSMUST00000109485	ENSMUSG00000027652	Ralgapb	Rap GTPase activating protein domain||Rap/Ran-GAP superfamily||-	158409951	158497646	+	48370	upstream
chr2	ENSMUST00000133449.7	ENSMUSG00000085385.7	Snhg17	Annotated_lncRNA	158355765	158361580	-	ENSMUST00000109499	ENSMUSG00000052922	Bpi	Bactericidal permeability-increasing protein||Lipid-binding serum glycoprotein, N-terminal||BPI/LBP/Plunc family||Lipid-binding serum glycoprotein, C-terminal||Lipid binding protein BPI/LBP||Bactericidal permeability-increasing protein, alpha/beta domain superfamily	158258094	158284392	+	71372	downstream
chr2	ENSMUST00000133449.7	ENSMUSG00000085385.7	Snhg17	Annotated_lncRNA	158355765	158361580	-	ENSMUST00000065039	ENSMUSG00000052922	Bpi	Bactericidal permeability-increasing protein||Lipid-binding serum glycoprotein, N-terminal||BPI/LBP/Plunc family||Lipid-binding serum glycoprotein, C-terminal||Lipid binding protein BPI/LBP||Bactericidal permeability-increasing protein, alpha/beta domain superfamily	158258094	158284531	+	71233	downstream
chr2	ENSMUST00000133449.7	ENSMUSG00000085385.7	Snhg17	Annotated_lncRNA	158355765	158361580	-	ENSMUST00000109488	ENSMUSG00000044349	Snhg11	-	158375638	158386145	+	14057	upstream
chr2	ENSMUST00000133449.7	ENSMUSG00000085385.7	Snhg17	Annotated_lncRNA	158355765	158361580	-	ENSMUST00000156281	ENSMUSG00000027652	Ralgapb	Rap GTPase activating protein domain||Rap/Ran-GAP superfamily||-	158410102	158420900	+	48521	upstream
chr2	ENSMUST00000133449.7	ENSMUSG00000085385.7	Snhg17	Annotated_lncRNA	158355765	158361580	-	ENSMUST00000046274	ENSMUSG00000027652	Ralgapb	Rap GTPase activating protein domain||Rap/Ran-GAP superfamily||-	158409853	158499253	+	48272	upstream
chr2	ENSMUST00000133449.7	ENSMUSG00000085385.7	Snhg17	Annotated_lncRNA	158355765	158361580	-	ENSMUST00000016168	ENSMUSG00000016024	Lbp	Lipopolysaccharide-binding protein||Lipid-binding serum glycoprotein, N-terminal||Lipid binding protein BPI/LBP||Lipid-binding serum glycoprotein, C-terminal||BPI/LBP/Plunc family||Lipid-binding serum glycoprotein, conserved site||Bactericidal permeability-increasing protein, alpha/beta domain superfamily	158306493	158332852	+	22912	downstream
chrX	LNC_008012	XLOC_390310	--	Novel_lncRNA	140664763	140765525	-	ENSMUST00000044179	ENSMUSG00000042386	Tex13b	Testis-expressed sequence 13 protein family	140808307	140813433	-	42781	downstream
chrX	LNC_008012	XLOC_390310	--	Novel_lncRNA	140664763	140765525	-	ENSMUST00000112996	ENSMUSG00000031431	Tsc22d3	TSC-22 / Dip / Bun	140540262	140600659	-	64103	upstream
chrX	LNC_008012	XLOC_390310	--	Novel_lncRNA	140664763	140765525	-	ENSMUST00000112990	ENSMUSG00000000266	Mid2	Zinc finger, RING/FYVE/PHD-type||TRIM1, PRY/SPRY domain||Butyrophylin-like, SPRY domain||Probable E3 ubiquitin-protein ligase MID2||Zinc finger, RING-type||SPRY domain||Immunoglobulin-like fold||Fibronectin type III||Zinc finger, RING-type, conserved site||B-box, C-terminal||B30.2/SPRY domain||COS domain||RING-type zinc-finger, LisH dimerisation motif||Concanavalin A-like lectin/glucanase domain …	140664956	140767715	+	-100570	antisense
chrX	LNC_008012	XLOC_390310	--	Novel_lncRNA	140664763	140765525	-	ENSMUST00000112993	ENSMUSG00000000266	Mid2	Zinc finger, RING/FYVE/PHD-type||TRIM1, PRY/SPRY domain||Butyrophylin-like, SPRY domain||Probable E3 ubiquitin-protein ligase MID2||Zinc finger, RING-type||SPRY domain||Immunoglobulin-like fold||Fibronectin type III||Zinc finger, RING-type, conserved site||B-box, C-terminal||B30.2/SPRY domain||COS domain||RING-type zinc-finger, LisH dimerisation motif||Concanavalin A-like lectin/glucanase domain …	140678028	140767715	+	-87498	antisense
chrX	LNC_008012	XLOC_390310	--	Novel_lncRNA	140664763	140765525	-	ENSMUST00000112988	ENSMUSG00000000266	Mid2	Zinc finger, RING/FYVE/PHD-type||TRIM1, PRY/SPRY domain||Butyrophylin-like, SPRY domain||Probable E3 ubiquitin-protein ligase MID2||Zinc finger, RING-type||SPRY domain||Immunoglobulin-like fold||Fibronectin type III||Zinc finger, RING-type, conserved site||B-box, C-terminal||B30.2/SPRY domain||COS domain||RING-type zinc-finger, LisH dimerisation motif||Concanavalin A-like lectin/glucanase domain …	140665072	140763995	+	-98924	antisense
chrX	LNC_008012	XLOC_390310	--	Novel_lncRNA	140664763	140765525	-	ENSMUST00000128809	ENSMUSG00000000266	Mid2	Zinc finger, RING/FYVE/PHD-type||TRIM1, PRY/SPRY domain||Butyrophylin-like, SPRY domain||Probable E3 ubiquitin-protein ligase MID2||Zinc finger, RING-type||SPRY domain||Immunoglobulin-like fold||Fibronectin type III||Zinc finger, RING-type, conserved site||B-box, C-terminal||B30.2/SPRY domain||COS domain||RING-type zinc-finger, LisH dimerisation motif||Concanavalin A-like lectin/glucanase domain …	140664599	140678708	+	-13946	antisense
chr5	ENSMUST00000197676.1	ENSMUSG00000105510.1	RP24-316L21.3	Annotated_lncRNA	72554240	72555229	-	ENSMUST00000202174	ENSMUSG00000063935	Zar1	Zinc-binding domain||Zygote arrest protein 1	72577117	72580754	-	21887	downstream
chr5	ENSMUST00000197676.1	ENSMUSG00000105510.1	RP24-316L21.3	Annotated_lncRNA	72554240	72555229	-	ENSMUST00000197837	ENSMUSG00000067219	Nipal1	Magnesium transporter NIPA	72647813	72667623	+	92583	upstream
chr5	ENSMUST00000197676.1	ENSMUSG00000105510.1	RP24-316L21.3	Annotated_lncRNA	72554240	72555229	-	ENSMUST00000201463	ENSMUSG00000067220	Cnga1	Ion transport domain||Cyclic nucleotide-gated channel, C-terminal leucine zipper domain||cGMP-gated cation channel alpha-1||Cyclic nucleotide-binding domain||Cyclic nucleotide-binding, conserved site||RmlC-like jelly roll fold||Cyclic nucleotide-binding-like||-	72603696	72619154	-	48466	downstream
chr5	ENSMUST00000197676.1	ENSMUSG00000105510.1	RP24-316L21.3	Annotated_lncRNA	72554240	72555229	-	ENSMUST00000169997	ENSMUSG00000067220	Cnga1	Ion transport domain||Cyclic nucleotide-gated channel, C-terminal leucine zipper domain||cGMP-gated cation channel alpha-1||Cyclic nucleotide-binding domain||Cyclic nucleotide-binding, conserved site||RmlC-like jelly roll fold||Cyclic nucleotide-binding-like||-	72604115	72637846	-	48885	downstream
chr5	ENSMUST00000197676.1	ENSMUSG00000105510.1	RP24-316L21.3	Annotated_lncRNA	72554240	72555229	-	ENSMUST00000176974	ENSMUSG00000005220	Corin	LDL receptor-like superfamily||Serine proteases, trypsin family, serine active site||Frizzled cysteine-rich domain superfamily||Atrial natriuretic peptide-converting enzyme corin||Frizzled domain||Serine proteases, trypsin domain||SRCR-like domain||Low-density lipoprotein (LDL) receptor class A repeat||Low-density lipoprotein (LDL) receptor class A, conserved site||Peptidase S1, PA clan||SRCR-lik…	72301498	72504439	-	49800	upstream
chr5	ENSMUST00000197676.1	ENSMUSG00000105510.1	RP24-316L21.3	Annotated_lncRNA	72554240	72555229	-	ENSMUST00000167460	ENSMUSG00000005220	Corin	LDL receptor-like superfamily||Serine proteases, trypsin family, serine active site||Frizzled cysteine-rich domain superfamily||Atrial natriuretic peptide-converting enzyme corin||Frizzled domain||Serine proteases, trypsin domain||SRCR-like domain||Low-density lipoprotein (LDL) receptor class A repeat||Low-density lipoprotein (LDL) receptor class A, conserved site||Peptidase S1, PA clan||SRCR-lik…	72300025	72504473	-	49766	upstream
chr5	ENSMUST00000197676.1	ENSMUSG00000105510.1	RP24-316L21.3	Annotated_lncRNA	72554240	72555229	-	ENSMUST00000126799	ENSMUSG00000067220	Cnga1	Ion transport domain||Cyclic nucleotide-gated channel, C-terminal leucine zipper domain||cGMP-gated cation channel alpha-1||Cyclic nucleotide-binding domain||Cyclic nucleotide-binding, conserved site||RmlC-like jelly roll fold||Cyclic nucleotide-binding-like||-	72615134	72637851	-	59904	downstream
chr5	ENSMUST00000197676.1	ENSMUSG00000105510.1	RP24-316L21.3	Annotated_lncRNA	72554240	72555229	-	ENSMUST00000087213	ENSMUSG00000067220	Cnga1	Ion transport domain||Cyclic nucleotide-gated channel, C-terminal leucine zipper domain||cGMP-gated cation channel alpha-1||Cyclic nucleotide-binding domain||Cyclic nucleotide-binding, conserved site||RmlC-like jelly roll fold||Cyclic nucleotide-binding-like||-	72603696	72642752	-	48466	downstream
chr5	ENSMUST00000197676.1	ENSMUSG00000105510.1	RP24-316L21.3	Annotated_lncRNA	72554240	72555229	-	ENSMUST00000087212	ENSMUSG00000067219	Nipal1	Magnesium transporter NIPA	72647795	72671078	+	92565	upstream
chr5	ENSMUST00000197676.1	ENSMUSG00000105510.1	RP24-316L21.3	Annotated_lncRNA	72554240	72555229	-	ENSMUST00000073528	ENSMUSG00000063935	Zar1	Zinc-binding domain||Zygote arrest protein 1	72577114	72581254	-	21884	downstream
chr5	ENSMUST00000197676.1	ENSMUSG00000105510.1	RP24-316L21.3	Annotated_lncRNA	72554240	72555229	-	ENSMUST00000031124	ENSMUSG00000060204	Gm5868	Bile acid:sodium symporter||Sodium/solute symporter superfamily||Solute carrier family 10 member 4	72581638	72587551	-	26408	downstream
chr5	ENSMUST00000197676.1	ENSMUSG00000105510.1	RP24-316L21.3	Annotated_lncRNA	72554240	72555229	-	ENSMUST00000087216	ENSMUSG00000072889	Nfxl1	Zinc finger, RING/FYVE/PHD-type||Zinc finger, PHD-type, conserved site||-||Transcription factor NFX1 family||Zinc finger, NF-X1-type||Zinc finger, RING-type	72513301	72559684	-	-990	sense_overlapping
chr5	ENSMUST00000197676.1	ENSMUSG00000105510.1	RP24-316L21.3	Annotated_lncRNA	72554240	72555229	-	ENSMUST00000135701	ENSMUSG00000067220	Cnga1	Ion transport domain||Cyclic nucleotide-gated channel, C-terminal leucine zipper domain||cGMP-gated cation channel alpha-1||Cyclic nucleotide-binding domain||Cyclic nucleotide-binding, conserved site||RmlC-like jelly roll fold||Cyclic nucleotide-binding-like||-	72619029	72630937	-	63799	downstream
chr5	ENSMUST00000197676.1	ENSMUSG00000105510.1	RP24-316L21.3	Annotated_lncRNA	72554240	72555229	-	ENSMUST00000005352	ENSMUSG00000005220	Corin	LDL receptor-like superfamily||Serine proteases, trypsin family, serine active site||Frizzled cysteine-rich domain superfamily||Atrial natriuretic peptide-converting enzyme corin||Frizzled domain||Serine proteases, trypsin domain||SRCR-like domain||Low-density lipoprotein (LDL) receptor class A repeat||Low-density lipoprotein (LDL) receptor class A, conserved site||Peptidase S1, PA clan||SRCR-lik…	72300026	72504208	-	50031	upstream
chr5	ENSMUST00000197676.1	ENSMUSG00000105510.1	RP24-316L21.3	Annotated_lncRNA	72554240	72555229	-	ENSMUST00000177290	ENSMUSG00000005220	Corin	LDL receptor-like superfamily||Serine proteases, trypsin family, serine active site||Frizzled cysteine-rich domain superfamily||Atrial natriuretic peptide-converting enzyme corin||Frizzled domain||Serine proteases, trypsin domain||SRCR-like domain||Low-density lipoprotein (LDL) receptor class A repeat||Low-density lipoprotein (LDL) receptor class A, conserved site||Peptidase S1, PA clan||SRCR-lik…	72301486	72504439	-	49800	upstream
chr5	ENSMUST00000197676.1	ENSMUSG00000105510.1	RP24-316L21.3	Annotated_lncRNA	72554240	72555229	-	ENSMUST00000074948	ENSMUSG00000072889	Nfxl1	Zinc finger, RING/FYVE/PHD-type||Zinc finger, PHD-type, conserved site||-||Transcription factor NFX1 family||Zinc finger, NF-X1-type||Zinc finger, RING-type	72540364	72559599	-	-990	sense_overlapping
chr5	ENSMUST00000197676.1	ENSMUSG00000105510.1	RP24-316L21.3	Annotated_lncRNA	72554240	72555229	-	ENSMUST00000175766	ENSMUSG00000005220	Corin	LDL receptor-like superfamily||Serine proteases, trypsin family, serine active site||Frizzled cysteine-rich domain superfamily||Atrial natriuretic peptide-converting enzyme corin||Frizzled domain||Serine proteases, trypsin domain||SRCR-like domain||Low-density lipoprotein (LDL) receptor class A repeat||Low-density lipoprotein (LDL) receptor class A, conserved site||Peptidase S1, PA clan||SRCR-lik…	72301486	72504433	-	49806	upstream
chrX	LNC_008015	XLOC_390436	--	Novel_lncRNA	142681382	142765791	-	ENSMUST00000151914	ENSMUSG00000047045	Tmem164	-||Transmembrane protein 164	142770993	142843494	+	5201	upstream
chrX	LNC_008015	XLOC_390436	--	Novel_lncRNA	142681382	142765791	-	ENSMUST00000041317	ENSMUSG00000042225	Ammecr1	AMMECR1 domain superfamily||AMMECR1||AMMECR1, N-terminal||AMMECR1 domain	142851146	142966728	-	85354	downstream
chrX	LNC_008015	XLOC_390436	--	Novel_lncRNA	142681382	142765791	-	ENSMUST00000112888	ENSMUSG00000047045	Tmem164	-||Transmembrane protein 164	142825741	142838238	+	59949	upstream
chrX	LNC_008015	XLOC_390436	--	Novel_lncRNA	142681382	142765791	-	ENSMUST00000112889	ENSMUSG00000047045	Tmem164	-||Transmembrane protein 164	142681406	142843494	+	-84386	antisense
chrX	LNC_008015	XLOC_390436	--	Novel_lncRNA	142681382	142765791	-	ENSMUST00000112891	ENSMUSG00000047045	Tmem164	-||Transmembrane protein 164	142681415	142843494	+	-84377	antisense
chrX	LNC_008015	XLOC_390436	--	Novel_lncRNA	142681382	142765791	-	ENSMUST00000101198	ENSMUSG00000047045	Tmem164	-||Transmembrane protein 164	142681415	142838238	+	-84377	antisense
chrX	LNC_008015	XLOC_390436	--	Novel_lncRNA	142681382	142765791	-	ENSMUST00000087333	ENSMUSG00000047045	Tmem164	-||Transmembrane protein 164	142681418	142838238	+	-84374	antisense
chrX	LNC_008015	XLOC_390436	--	Novel_lncRNA	142681382	142765791	-	ENSMUST00000112896	ENSMUSG00000047045	Tmem164	-||Transmembrane protein 164	142681726	142838238	+	-84066	antisense
chr10	ENSMUST00000187366.1	ENSMUSG00000100201.1	RP24-327D15.7	Annotated_lncRNA	80587965	80589790	-	ENSMUST00000198819	ENSMUSG00000020190	Mknk2	-||Serine/threonine-protein kinase, active site||Protein kinase-like domain superfamily||Protein kinase domain||Protein kinase, ATP binding site	80671610	80672251	-	81819	downstream
chr10	ENSMUST00000187366.1	ENSMUSG00000100201.1	RP24-327D15.7	Annotated_lncRNA	80587965	80589790	-	ENSMUST00000038411	ENSMUSG00000113640	Adat3	Cytidine and deoxycytidylate deaminase domain||-||Cytidine deaminase-like	80602880	80607654	+	13089	upstream
chr10	ENSMUST00000187366.1	ENSMUSG00000100201.1	RP24-327D15.7	Annotated_lncRNA	80587965	80589790	-	ENSMUST00000079883	ENSMUSG00000113949	Scamp4	SCAMP||-	80602880	80615783	+	13089	upstream
chr10	ENSMUST00000187366.1	ENSMUSG00000100201.1	RP24-327D15.7	Annotated_lncRNA	80587965	80589790	-	ENSMUST00000221960	ENSMUSG00000113640	Adat3	Cytidine and deoxycytidylate deaminase domain||-||Cytidine deaminase-like	80602896	80606879	+	13105	upstream
chr10	ENSMUST00000187366.1	ENSMUSG00000100201.1	RP24-327D15.7	Annotated_lncRNA	80587965	80589790	-	ENSMUST00000219648	ENSMUSG00000003341	Atp8b3	P-type ATPase, C-terminal||P-type ATPase||P-type ATPase, N-terminal||HAD superfamily||P-type ATPase, subfamily IV||Phospholipid-transporting ATPase IK||P-type ATPase, transmembrane domain superfamily||-||P-type ATPase, A domain superfamily||P-type ATPase, phosphorylation site||HAD-like superfamily||P-type ATPase, cytoplasmic domain N	80535533	80539090	-	48874	upstream
chr10	ENSMUST00000187366.1	ENSMUSG00000100201.1	RP24-327D15.7	Annotated_lncRNA	80587965	80589790	-	ENSMUST00000221387	ENSMUSG00000113949	Scamp4	SCAMP||-	80602902	80609709	+	13111	upstream
chr10	ENSMUST00000187366.1	ENSMUSG00000100201.1	RP24-327D15.7	Annotated_lncRNA	80587965	80589790	-	ENSMUST00000187646	ENSMUSG00000003346	Abhd17a	Serine aminopeptidase, S33||-||Alpha/Beta hydrolase fold	80586679	80590315	-	-1826	sense_overlapping
chr10	ENSMUST00000187366.1	ENSMUSG00000100201.1	RP24-327D15.7	Annotated_lncRNA	80587965	80589790	-	ENSMUST00000221032	ENSMUSG00000113949	Scamp4	SCAMP||-	80602924	80609458	+	13133	upstream
chr10	ENSMUST00000187366.1	ENSMUSG00000100201.1	RP24-327D15.7	Annotated_lncRNA	80587965	80589790	-	ENSMUST00000180350	ENSMUSG00000113949	Scamp4	SCAMP||-	80602957	80614963	+	13166	upstream
chr10	ENSMUST00000187366.1	ENSMUSG00000100201.1	RP24-327D15.7	Annotated_lncRNA	80587965	80589790	-	ENSMUST00000182260	ENSMUSG00000047417	Rexo1	Ribonuclease H-like superfamily||Exonuclease, RNase T/DNA polymerase III||Elongin A binding-protein 1||RNA exonuclease 1-like, exonuclease domain||-||Ribonuclease H superfamily	80541664	80547921	-	40043	upstream
chr10	ENSMUST00000187366.1	ENSMUSG00000100201.1	RP24-327D15.7	Annotated_lncRNA	80587965	80589790	-	ENSMUST00000189605	ENSMUSG00000003346	Abhd17a	Serine aminopeptidase, S33||-||Alpha/Beta hydrolase fold	80583656	80586624	-	1340	upstream
chr10	ENSMUST00000187366.1	ENSMUSG00000100201.1	RP24-327D15.7	Annotated_lncRNA	80587965	80589790	-	ENSMUST00000085435	ENSMUSG00000003345	Csnk1g2	Protein kinase-like domain superfamily||Serine/threonine-protein kinase, active site||Casein kinase 1 gamma C-terminal||-||Protein kinase, ATP binding site||Protein kinase domain	80629656	80640337	+	39865	upstream
chr10	ENSMUST00000187366.1	ENSMUSG00000100201.1	RP24-327D15.7	Annotated_lncRNA	80587965	80589790	-	ENSMUST00000079773	ENSMUSG00000003345	Csnk1g2	Protein kinase-like domain superfamily||Serine/threonine-protein kinase, active site||Casein kinase 1 gamma C-terminal||-||Protein kinase, ATP binding site||Protein kinase domain	80622838	80640741	+	33047	upstream
chr10	ENSMUST00000187366.1	ENSMUSG00000100201.1	RP24-327D15.7	Annotated_lncRNA	80587965	80589790	-	ENSMUST00000131876	ENSMUSG00000003344	Btbd2	SKP1/BTB/POZ domain superfamily||BTB/Kelch-associated||BTB/POZ domain||PHR domain superfamily||PHR	80644638	80656138	-	54847	downstream
chr10	ENSMUST00000187366.1	ENSMUSG00000100201.1	RP24-327D15.7	Annotated_lncRNA	80587965	80589790	-	ENSMUST00000038558	ENSMUSG00000035397	Klf16	Zinc finger C2H2-type||Zinc finger C2H2 superfamily	80567124	80577321	-	10643	upstream
chr10	ENSMUST00000187366.1	ENSMUSG00000100201.1	RP24-327D15.7	Annotated_lncRNA	80587965	80589790	-	ENSMUST00000020383	ENSMUSG00000003341	Atp8b3	P-type ATPase, C-terminal||P-type ATPase||P-type ATPase, N-terminal||HAD superfamily||P-type ATPase, subfamily IV||Phospholipid-transporting ATPase IK||P-type ATPase, transmembrane domain superfamily||-||P-type ATPase, A domain superfamily||P-type ATPase, phosphorylation site||HAD-like superfamily||P-type ATPase, cytoplasmic domain N	80519584	80539124	-	48840	upstream
chr10	ENSMUST00000187366.1	ENSMUSG00000100201.1	RP24-327D15.7	Annotated_lncRNA	80587965	80589790	-	ENSMUST00000178231	ENSMUSG00000035370	Gm49322	Cytidine and deoxycytidylate deaminase domain||-||Cytidine deaminase-like	80606021	80615783	+	16230	upstream
chr10	ENSMUST00000187366.1	ENSMUSG00000100201.1	RP24-327D15.7	Annotated_lncRNA	80587965	80589790	-	ENSMUST00000126980	ENSMUSG00000003344	Btbd2	SKP1/BTB/POZ domain superfamily||BTB/Kelch-associated||BTB/POZ domain||PHR domain superfamily||PHR	80642617	80656494	-	52826	downstream
chr10	ENSMUST00000187366.1	ENSMUSG00000100201.1	RP24-327D15.7	Annotated_lncRNA	80587965	80589790	-	ENSMUST00000199949	ENSMUSG00000020190	Mknk2	-||Serine/threonine-protein kinase, active site||Protein kinase-like domain superfamily||Protein kinase domain||Protein kinase, ATP binding site	80671946	80678112	-	82155	downstream
chr10	ENSMUST00000187366.1	ENSMUSG00000100201.1	RP24-327D15.7	Annotated_lncRNA	80587965	80589790	-	ENSMUST00000200082	ENSMUSG00000020190	Mknk2	-||Serine/threonine-protein kinase, active site||Protein kinase-like domain superfamily||Protein kinase domain||Protein kinase, ATP binding site	80665327	80676293	-	75536	downstream
chr10	ENSMUST00000187366.1	ENSMUSG00000100201.1	RP24-327D15.7	Annotated_lncRNA	80587965	80589790	-	ENSMUST00000191440	ENSMUSG00000003346	Abhd17a	Serine aminopeptidase, S33||-||Alpha/Beta hydrolase fold	80583655	80590324	-	-1826	sense_overlapping
chr10	ENSMUST00000187366.1	ENSMUSG00000100201.1	RP24-327D15.7	Annotated_lncRNA	80587965	80589790	-	ENSMUST00000003436	ENSMUSG00000003346	Abhd17a	Serine aminopeptidase, S33||-||Alpha/Beta hydrolase fold	80583654	80590341	-	-1826	sense_overlapping
chr10	ENSMUST00000187366.1	ENSMUSG00000100201.1	RP24-327D15.7	Annotated_lncRNA	80587965	80589790	-	ENSMUST00000003434	ENSMUSG00000003344	Btbd2	SKP1/BTB/POZ domain superfamily||BTB/Kelch-associated||BTB/POZ domain||PHR domain superfamily||PHR	80642617	80657071	-	52826	downstream
chr10	ENSMUST00000187366.1	ENSMUSG00000100201.1	RP24-327D15.7	Annotated_lncRNA	80587965	80589790	-	ENSMUST00000003433	ENSMUSG00000020190	Mknk2	-||Serine/threonine-protein kinase, active site||Protein kinase-like domain superfamily||Protein kinase domain||Protein kinase, ATP binding site	80665332	80671976	-	75541	downstream
chr10	ENSMUST00000187366.1	ENSMUSG00000100201.1	RP24-327D15.7	Annotated_lncRNA	80587965	80589790	-	ENSMUST00000221670	ENSMUSG00000113640	Adat3	Cytidine and deoxycytidylate deaminase domain||-||Cytidine deaminase-like	80603252	80606435	+	13461	upstream
chr10	ENSMUST00000187366.1	ENSMUSG00000100201.1	RP24-327D15.7	Annotated_lncRNA	80587965	80589790	-	ENSMUST00000051773	ENSMUSG00000045518	Onecut3	Lambda repressor-like, DNA-binding domain superfamily||CUT domain||Homeobox-like domain superfamily||Homeobox domain	80494835	80517276	+	70688	downstream
chr10	ENSMUST00000187366.1	ENSMUSG00000100201.1	RP24-327D15.7	Annotated_lncRNA	80587965	80589790	-	ENSMUST00000197276	ENSMUSG00000020190	Mknk2	-||Serine/threonine-protein kinase, active site||Protein kinase-like domain superfamily||Protein kinase domain||Protein kinase, ATP binding site	80669923	80672291	-	80132	downstream
chr10	ENSMUST00000187366.1	ENSMUSG00000100201.1	RP24-327D15.7	Annotated_lncRNA	80587965	80589790	-	ENSMUST00000003438	ENSMUSG00000003348	Mob3a	MOB kinase activator family||MOB kinase activator superfamily	80685253	80701855	-	95462	downstream
chr10	ENSMUST00000187366.1	ENSMUSG00000100201.1	RP24-327D15.7	Annotated_lncRNA	80587965	80589790	-	ENSMUST00000057910	ENSMUSG00000047417	Rexo1	Ribonuclease H-like superfamily||Exonuclease, RNase T/DNA polymerase III||Elongin A binding-protein 1||RNA exonuclease 1-like, exonuclease domain||-||Ribonuclease H superfamily	80540925	80561560	-	26404	upstream
chr12	ENSMUST00000223056.1	ENSMUSG00000113571.1	RP23-301K1.2	Annotated_lncRNA	35140892	35143130	+	ENSMUST00000048519	ENSMUSG00000020590	Snx13	SNX13, RGS domain||Sorting nexin, C-terminal||PX domain superfamily||Phox-associated domain||RGS domain superfamily||RGS domain||Phox homologous domain||Sorting nexin-13, PX domain||-	35047186	35147479	+	-2239	sense_overlapping
chr12	ENSMUST00000223056.1	ENSMUSG00000113571.1	RP23-301K1.2	Annotated_lncRNA	35140892	35143130	+	ENSMUST00000163677	ENSMUSG00000020590	Snx13	SNX13, RGS domain||Sorting nexin, C-terminal||PX domain superfamily||Phox-associated domain||RGS domain superfamily||RGS domain||Phox homologous domain||Sorting nexin-13, PX domain||-	35047186	35134683	+	6208	downstream
chr16	ENSMUST00000232135	ENSMUSG00000116987	AC150035.3	Annotated_lncRNA	91435293	91464803	-	ENSMUST00000134491	ENSMUSG00000022971	Ifnar2	Immunoglobulin-like fold||Fibronectin type III||Interferon/interleukin receptor domain||Fibronectin type III superfamily	91372841	91393863	+	41429	downstream
chr16	ENSMUST00000232135	ENSMUSG00000116987	AC150035.3	Annotated_lncRNA	91435293	91464803	-	ENSMUST00000023689	ENSMUSG00000022967	Ifnar1	Interferon alpha/beta receptor 1||-||Fibronectin type III superfamily||Immunoglobulin-like fold||Fibronectin type III||Interferon/interleukin receptor domain	91485238	91507441	+	20434	upstream
chr16	ENSMUST00000232135	ENSMUSG00000116987	AC150035.3	Annotated_lncRNA	91435293	91464803	-	ENSMUST00000023691	ENSMUSG00000022969	Il10rb	Fibronectin type III superfamily||-||Fibronectin type III||Interferon/interleukin receptor domain||Immunoglobulin-like fold	91406235	91425834	+	9458	downstream
chr16	ENSMUST00000232135	ENSMUSG00000116987	AC150035.3	Annotated_lncRNA	91435293	91464803	-	ENSMUST00000023693	ENSMUSG00000022971	Ifnar2	Immunoglobulin-like fold||Fibronectin type III||Interferon/interleukin receptor domain||Fibronectin type III superfamily	91372783	91405589	+	29703	downstream
chr16	ENSMUST00000232135	ENSMUSG00000116987	AC150035.3	Annotated_lncRNA	91435293	91464803	-	ENSMUST00000129878	ENSMUSG00000022967	Ifnar1	Interferon alpha/beta receptor 1||-||Fibronectin type III superfamily||Immunoglobulin-like fold||Fibronectin type III||Interferon/interleukin receptor domain	91485336	91496174	+	20532	upstream
chr16	ENSMUST00000232135	ENSMUSG00000116987	AC150035.3	Annotated_lncRNA	91435293	91464803	-	ENSMUST00000023687	ENSMUSG00000022965	Ifngr2	-||Fibronectin type III superfamily||Immunoglobulin-like fold||Interferon/interleukin receptor domain||Fibronectin type III	91547072	91565623	+	82268	upstream
chr16	ENSMUST00000232135	ENSMUSG00000116987	AC150035.3	Annotated_lncRNA	91435293	91464803	-	ENSMUST00000160764	ENSMUSG00000093701	Gm21970	Interferon/interleukin receptor domain||Fibronectin type III||Immunoglobulin-like fold||-||Fibronectin type III superfamily	91391721	91419451	+	15841	downstream
chr16	ENSMUST00000232135	ENSMUSG00000116987	AC150035.3	Annotated_lncRNA	91435293	91464803	-	ENSMUST00000117748	ENSMUSG00000022967	Ifnar1	Interferon alpha/beta receptor 1||-||Fibronectin type III superfamily||Immunoglobulin-like fold||Fibronectin type III||Interferon/interleukin receptor domain	91485264	91507441	+	20460	upstream
chr16	ENSMUST00000232135	ENSMUSG00000116987	AC150035.3	Annotated_lncRNA	91435293	91464803	-	ENSMUST00000089042	ENSMUSG00000022971	Ifnar2	Immunoglobulin-like fold||Fibronectin type III||Interferon/interleukin receptor domain||Fibronectin type III superfamily	91372899	91405366	+	29926	downstream
chr16	ENSMUST00000232135	ENSMUSG00000116987	AC150035.3	Annotated_lncRNA	91435293	91464803	-	ENSMUST00000139503	ENSMUSG00000022971	Ifnar2	Immunoglobulin-like fold||Fibronectin type III||Interferon/interleukin receptor domain||Fibronectin type III superfamily	91387789	91391776	+	43516	downstream
chr16	ENSMUST00000232135	ENSMUSG00000116987	AC150035.3	Annotated_lncRNA	91435293	91464803	-	ENSMUST00000117836	ENSMUSG00000022971	Ifnar2	Immunoglobulin-like fold||Fibronectin type III||Interferon/interleukin receptor domain||Fibronectin type III superfamily	91372850	91394040	+	41252	downstream
chr11	LNC_001188	XLOC_057584	--	Novel_lncRNA	108981297	108985635	+	ENSMUST00000144511	ENSMUSG00000000142	Axin2	Ubiquitin-like domain superfamily||RGS, subdomain 1/3||DIX domain||DIX domain superfamily||Axin-1/2, tankyrase-binding domain||RGS domain superfamily||RGS domain||Axin beta-catenin binding	108921648	108923494	+	57802	downstream
chr11	LNC_001188	XLOC_057584	--	Novel_lncRNA	108981297	108985635	+	ENSMUST00000106711	ENSMUSG00000000142	Axin2	Ubiquitin-like domain superfamily||RGS, subdomain 1/3||DIX domain||DIX domain superfamily||Axin-1/2, tankyrase-binding domain||RGS domain superfamily||RGS domain||Axin beta-catenin binding	108923181	108949511	+	31785	downstream
chr11	LNC_001188	XLOC_057584	--	Novel_lncRNA	108981297	108985635	+	ENSMUST00000140821	ENSMUSG00000000142	Axin2	Ubiquitin-like domain superfamily||RGS, subdomain 1/3||DIX domain||DIX domain superfamily||Axin-1/2, tankyrase-binding domain||RGS domain superfamily||RGS domain||Axin beta-catenin binding	108920800	108923583	+	57713	downstream
chr11	LNC_001188	XLOC_057584	--	Novel_lncRNA	108981297	108985635	+	ENSMUST00000152909	ENSMUSG00000000142	Axin2	Ubiquitin-like domain superfamily||RGS, subdomain 1/3||DIX domain||DIX domain superfamily||Axin-1/2, tankyrase-binding domain||RGS domain superfamily||RGS domain||Axin beta-catenin binding	108921336	108923598	+	57698	downstream
chr11	LNC_001188	XLOC_057584	--	Novel_lncRNA	108981297	108985635	+	ENSMUST00000052915	ENSMUSG00000000142	Axin2	Ubiquitin-like domain superfamily||RGS, subdomain 1/3||DIX domain||DIX domain superfamily||Axin-1/2, tankyrase-binding domain||RGS domain superfamily||RGS domain||Axin beta-catenin binding	108920349	108950783	+	30513	downstream
chr8	LNC_007218	XLOC_344403	--	Novel_lncRNA	70527981	70535316	-	ENSMUST00000119425	ENSMUSG00000019428	Fkbp8	Tetratricopeptide repeat||Tetratricopeptide repeat-containing domain||-||Tetratricopeptide-like helical domain superfamily||Peptidyl-prolyl cis-trans isomerase, FKBP-type||FKBP-type peptidyl-prolyl cis-trans isomerase domain	70528816	70529583	+	-768	antisense
chr8	LNC_007218	XLOC_344403	--	Novel_lncRNA	70527981	70535316	-	ENSMUST00000210155	ENSMUSG00000070002	Ell	Occludin homology domain||ELL/occludin family||Winged helix DNA-binding domain superfamily||RNA polymerase II elongation factor ELL||RNA polymerase II elongation factor ELL, N-terminal	70539457	70581641	+	4140	upstream
chr8	LNC_007218	XLOC_344403	--	Novel_lncRNA	70527981	70535316	-	ENSMUST00000125184	ENSMUSG00000090137	Uba52	Ubiquitin-like domain superfamily||Ribosomal protein L40e||Ubiquitin conserved site||Ubiquitin domain||Ribosomal protein L40e superfamily||Ubiquitin	70508263	70510581	-	17399	upstream
chr8	LNC_007218	XLOC_344403	--	Novel_lncRNA	70527981	70535316	-	ENSMUST00000052437	ENSMUSG00000049988	Lrrc25	Leucine-rich repeat-containing protein 25||Leucine-rich repeat||Leucine-rich repeat domain superfamily	70616844	70621483	+	81527	upstream
chr8	LNC_007218	XLOC_344403	--	Novel_lncRNA	70527981	70535316	-	ENSMUST00000127983	ENSMUSG00000007888	Crlf1	Immunoglobulin-like domain superfamily||Fibronectin type III||Growth hormone/erythropoietin receptor, ligand binding||Immunoglobulin-like fold||Fibronectin type III superfamily	70501133	70504030	+	23950	downstream
chr8	LNC_007218	XLOC_344403	--	Novel_lncRNA	70527981	70535316	-	ENSMUST00000008032	ENSMUSG00000007888	Crlf1	Immunoglobulin-like domain superfamily||Fibronectin type III||Growth hormone/erythropoietin receptor, ligand binding||Immunoglobulin-like fold||Fibronectin type III superfamily	70493158	70504081	+	23899	downstream
chr8	LNC_007218	XLOC_344403	--	Novel_lncRNA	70527981	70535316	-	ENSMUST00000081940	ENSMUSG00000090137	Uba52	Ubiquitin-like domain superfamily||Ribosomal protein L40e||Ubiquitin conserved site||Ubiquitin domain||Ribosomal protein L40e superfamily||Ubiquitin	70508266	70510417	-	17563	upstream
chr8	LNC_007218	XLOC_344403	--	Novel_lncRNA	70527981	70535316	-	ENSMUST00000135446	ENSMUSG00000090137	Uba52	Ubiquitin-like domain superfamily||Ribosomal protein L40e||Ubiquitin conserved site||Ubiquitin domain||Ribosomal protein L40e superfamily||Ubiquitin	70508328	70510801	-	17179	upstream
chr8	LNC_007218	XLOC_344403	--	Novel_lncRNA	70527981	70535316	-	ENSMUST00000210250	ENSMUSG00000055707	Klhl26	Kelch-type beta propeller||BTB-kelch protein||BTB/Kelch-associated||Kelch repeat type 1||SKP1/BTB/POZ domain superfamily||Kelch-like protein 26||BTB/POZ domain	70450227	70476949	-	51031	upstream
chr8	LNC_007218	XLOC_344403	--	Novel_lncRNA	70527981	70535316	-	ENSMUST00000119353	ENSMUSG00000019428	Fkbp8	Tetratricopeptide repeat||Tetratricopeptide repeat-containing domain||-||Tetratricopeptide-like helical domain superfamily||Peptidyl-prolyl cis-trans isomerase, FKBP-type||FKBP-type peptidyl-prolyl cis-trans isomerase domain	70527724	70535328	+	-7336	antisense
chr8	LNC_007218	XLOC_344403	--	Novel_lncRNA	70527981	70535316	-	ENSMUST00000210580	ENSMUSG00000070003	Ssbp4	Sequence-specific single-strand DNA-binding protein||-||LIS1 homology motif	70599557	70608302	-	64240	downstream
chr8	LNC_007218	XLOC_344403	--	Novel_lncRNA	70527981	70535316	-	ENSMUST00000066597	ENSMUSG00000055707	Klhl26	Kelch-type beta propeller||BTB-kelch protein||BTB/Kelch-associated||Kelch repeat type 1||SKP1/BTB/POZ domain superfamily||Kelch-like protein 26||BTB/POZ domain	70450268	70476905	-	51075	upstream
chr8	LNC_007218	XLOC_344403	--	Novel_lncRNA	70527981	70535316	-	ENSMUST00000117580	ENSMUSG00000055553	Kxd1	Ubiquitin-like domain superfamily||Ubiquitin domain||Ubiquitin||-||Uncharacterised domain KxDL||Ribosomal protein L40e||Ubiquitin conserved site||Zinc-binding ribosomal protein||Ribosomal protein L40e superfamily	70514690	70527956	-	24	upstream
chr8	LNC_007218	XLOC_344403	--	Novel_lncRNA	70527981	70535316	-	ENSMUST00000211501	ENSMUSG00000019139	Isyna1	-||Myo-inositol-1-phosphate synthase||NAD(P)-binding domain superfamily||Myo-inositol-1-phosphate synthase, GAPDH-like	70594727	70595757	+	59410	upstream
chr8	LNC_007218	XLOC_344403	--	Novel_lncRNA	70527981	70535316	-	ENSMUST00000119698	ENSMUSG00000019428	Fkbp8	Tetratricopeptide repeat||Tetratricopeptide repeat-containing domain||-||Tetratricopeptide-like helical domain superfamily||Peptidyl-prolyl cis-trans isomerase, FKBP-type||FKBP-type peptidyl-prolyl cis-trans isomerase domain	70527846	70535327	+	-7336	antisense
chr8	LNC_007218	XLOC_344403	--	Novel_lncRNA	70527981	70535316	-	ENSMUST00000124967	ENSMUSG00000090137	Uba52	Ubiquitin-like domain superfamily||Ribosomal protein L40e||Ubiquitin conserved site||Ubiquitin domain||Ribosomal protein L40e superfamily||Ubiquitin	70508430	70509945	-	18035	upstream
chr8	LNC_007218	XLOC_344403	--	Novel_lncRNA	70527981	70535316	-	ENSMUST00000129909	ENSMUSG00000090137	Uba52	Ubiquitin-like domain superfamily||Ribosomal protein L40e||Ubiquitin conserved site||Ubiquitin domain||Ribosomal protein L40e superfamily||Ubiquitin	70508263	70510355	-	17625	upstream
chr8	LNC_007218	XLOC_344403	--	Novel_lncRNA	70527981	70535316	-	ENSMUST00000209567	ENSMUSG00000055707	Klhl26	Kelch-type beta propeller||BTB-kelch protein||BTB/Kelch-associated||Kelch repeat type 1||SKP1/BTB/POZ domain superfamily||Kelch-like protein 26||BTB/POZ domain	70450680	70475898	-	52082	upstream
chr8	LNC_007218	XLOC_344403	--	Novel_lncRNA	70527981	70535316	-	ENSMUST00000211608	ENSMUSG00000070003	Ssbp4	Sequence-specific single-strand DNA-binding protein||-||LIS1 homology motif	70599538	70608312	-	64221	downstream
chr8	LNC_007218	XLOC_344403	--	Novel_lncRNA	70527981	70535316	-	ENSMUST00000045286	ENSMUSG00000035964	Tmem59l	Uncharacterised protein family, TMEM59	70483867	70487358	-	40622	upstream
chr8	LNC_007218	XLOC_344403	--	Novel_lncRNA	70527981	70535316	-	ENSMUST00000132867	ENSMUSG00000055553	Kxd1	Ubiquitin-like domain superfamily||Ubiquitin domain||Ubiquitin||-||Uncharacterised domain KxDL||Ribosomal protein L40e||Ubiquitin conserved site||Zinc-binding ribosomal protein||Ribosomal protein L40e superfamily	70518411	70527783	-	197	upstream
chr8	LNC_007218	XLOC_344403	--	Novel_lncRNA	70527981	70535316	-	ENSMUST00000093454	ENSMUSG00000070002	Ell	Occludin homology domain||ELL/occludin family||Winged helix DNA-binding domain superfamily||RNA polymerase II elongation factor ELL||RNA polymerase II elongation factor ELL, N-terminal	70539688	70592858	+	4371	upstream
chr8	LNC_007218	XLOC_344403	--	Novel_lncRNA	70527981	70535316	-	ENSMUST00000075175	ENSMUSG00000058833	Rex1bd	-	70504295	70506752	-	21228	upstream
chr8	LNC_007218	XLOC_344403	--	Novel_lncRNA	70527981	70535316	-	ENSMUST00000019283	ENSMUSG00000019139	Isyna1	-||Myo-inositol-1-phosphate synthase||NAD(P)-binding domain superfamily||Myo-inositol-1-phosphate synthase, GAPDH-like	70594481	70597288	+	59164	upstream
chr8	LNC_007218	XLOC_344403	--	Novel_lncRNA	70527981	70535316	-	ENSMUST00000211117	ENSMUSG00000019139	Isyna1	-||Myo-inositol-1-phosphate synthase||NAD(P)-binding domain superfamily||Myo-inositol-1-phosphate synthase, GAPDH-like	70594373	70595163	+	59056	upstream
chr8	LNC_007218	XLOC_344403	--	Novel_lncRNA	70527981	70535316	-	ENSMUST00000140679	ENSMUSG00000090137	Uba52	Ubiquitin-like domain superfamily||Ribosomal protein L40e||Ubiquitin conserved site||Ubiquitin domain||Ribosomal protein L40e superfamily||Ubiquitin	70508263	70510350	-	17630	upstream
chr8	LNC_007218	XLOC_344403	--	Novel_lncRNA	70527981	70535316	-	ENSMUST00000165126	ENSMUSG00000090137	Uba52	Ubiquitin-like domain superfamily||Ribosomal protein L40e||Ubiquitin conserved site||Ubiquitin domain||Ribosomal protein L40e superfamily||Ubiquitin	70508332	70509623	-	18357	upstream
chr8	LNC_007218	XLOC_344403	--	Novel_lncRNA	70527981	70535316	-	ENSMUST00000210609	ENSMUSG00000049988	Lrrc25	Leucine-rich repeat-containing protein 25||Leucine-rich repeat||Leucine-rich repeat domain superfamily	70616155	70617784	+	80838	upstream
chr8	LNC_007218	XLOC_344403	--	Novel_lncRNA	70527981	70535316	-	ENSMUST00000166976	ENSMUSG00000055707	Klhl26	Kelch-type beta propeller||BTB-kelch protein||BTB/Kelch-associated||Kelch repeat type 1||SKP1/BTB/POZ domain superfamily||Kelch-like protein 26||BTB/POZ domain	70450405	70476968	-	51012	upstream
chr8	LNC_007218	XLOC_344403	--	Novel_lncRNA	70527981	70535316	-	ENSMUST00000132648	ENSMUSG00000007888	Crlf1	Immunoglobulin-like domain superfamily||Fibronectin type III||Growth hormone/erythropoietin receptor, ligand binding||Immunoglobulin-like fold||Fibronectin type III superfamily	70493361	70500930	+	27050	downstream
chr8	LNC_007218	XLOC_344403	--	Novel_lncRNA	70527981	70535316	-	ENSMUST00000003808	ENSMUSG00000038508	Gdf15	Cystine-knot cytokine||Transforming growth factor-beta-related||Transforming growth factor-beta, C-terminal	70629393	70632095	-	94076	downstream
chr8	LNC_007218	XLOC_344403	--	Novel_lncRNA	70527981	70535316	-	ENSMUST00000110103	ENSMUSG00000038508	Gdf15	Cystine-knot cytokine||Transforming growth factor-beta-related||Transforming growth factor-beta, C-terminal	70629394	70632456	-	94077	downstream
chr8	LNC_007218	XLOC_344403	--	Novel_lncRNA	70527981	70535316	-	ENSMUST00000049908	ENSMUSG00000070003	Ssbp4	Sequence-specific single-strand DNA-binding protein||-||LIS1 homology motif	70597490	70608314	-	62173	downstream
chr8	LNC_007218	XLOC_344403	--	Novel_lncRNA	70527981	70535316	-	ENSMUST00000076615	ENSMUSG00000003575	Crtc1	Transducer of regulated CREB activity, C-terminal||Transducer of regulated CREB activity, N-terminal||CREB-regulated transcription coactivator||Transducer of regulated CREB activity, middle domain	70382355	70439579	-	88401	upstream
chr8	LNC_007218	XLOC_344403	--	Novel_lncRNA	70527981	70535316	-	ENSMUST00000137610	ENSMUSG00000055553	Kxd1	Ubiquitin-like domain superfamily||Ubiquitin domain||Ubiquitin||-||Uncharacterised domain KxDL||Ribosomal protein L40e||Ubiquitin conserved site||Zinc-binding ribosomal protein||Ribosomal protein L40e superfamily	70515395	70523090	-	4890	upstream
chr8	LNC_007218	XLOC_344403	--	Novel_lncRNA	70527981	70535316	-	ENSMUST00000210369	ENSMUSG00000070003	Ssbp4	Sequence-specific single-strand DNA-binding protein||-||LIS1 homology motif	70597491	70608872	-	62174	downstream
chr8	LNC_007218	XLOC_344403	--	Novel_lncRNA	70527981	70535316	-	ENSMUST00000075491	ENSMUSG00000019428	Fkbp8	Tetratricopeptide repeat||Tetratricopeptide repeat-containing domain||-||Tetratricopeptide-like helical domain superfamily||Peptidyl-prolyl cis-trans isomerase, FKBP-type||FKBP-type peptidyl-prolyl cis-trans isomerase domain	70527747	70535326	+	-7336	antisense
chr8	LNC_007218	XLOC_344403	--	Novel_lncRNA	70527981	70535316	-	ENSMUST00000209415	ENSMUSG00000055707	Klhl26	Kelch-type beta propeller||BTB-kelch protein||BTB/Kelch-associated||Kelch repeat type 1||SKP1/BTB/POZ domain superfamily||Kelch-like protein 26||BTB/POZ domain	70450219	70476950	-	51030	upstream
chr8	LNC_007218	XLOC_344403	--	Novel_lncRNA	70527981	70535316	-	ENSMUST00000121623	ENSMUSG00000055553	Kxd1	Ubiquitin-like domain superfamily||Ubiquitin domain||Ubiquitin||-||Uncharacterised domain KxDL||Ribosomal protein L40e||Ubiquitin conserved site||Zinc-binding ribosomal protein||Ribosomal protein L40e superfamily	70508272	70523163	-	4817	upstream
chr8	LNC_007218	XLOC_344403	--	Novel_lncRNA	70527981	70535316	-	ENSMUST00000136913	ENSMUSG00000058833	Rex1bd	-	70504299	70506737	-	21243	upstream
chr8	LNC_007218	XLOC_344403	--	Novel_lncRNA	70527981	70535316	-	ENSMUST00000210005	ENSMUSG00000019139	Isyna1	-||Myo-inositol-1-phosphate synthase||NAD(P)-binding domain superfamily||Myo-inositol-1-phosphate synthase, GAPDH-like	70594481	70597290	+	59164	upstream
chr8	LNC_007218	XLOC_344403	--	Novel_lncRNA	70527981	70535316	-	ENSMUST00000093456	ENSMUSG00000055553	Kxd1	Ubiquitin-like domain superfamily||Ubiquitin domain||Ubiquitin||-||Uncharacterised domain KxDL||Ribosomal protein L40e||Ubiquitin conserved site||Zinc-binding ribosomal protein||Ribosomal protein L40e superfamily	70513396	70523180	-	4800	upstream
chr8	LNC_007218	XLOC_344403	--	Novel_lncRNA	70527981	70535316	-	ENSMUST00000118850	ENSMUSG00000055553	Kxd1	Ubiquitin-like domain superfamily||Ubiquitin domain||Ubiquitin||-||Uncharacterised domain KxDL||Ribosomal protein L40e||Ubiquitin conserved site||Zinc-binding ribosomal protein||Ribosomal protein L40e superfamily	70513604	70523279	-	4701	upstream
chr8	LNC_007218	XLOC_344403	--	Novel_lncRNA	70527981	70535316	-	ENSMUST00000138260	ENSMUSG00000055553	Kxd1	Ubiquitin-like domain superfamily||Ubiquitin domain||Ubiquitin||-||Uncharacterised domain KxDL||Ribosomal protein L40e||Ubiquitin conserved site||Zinc-binding ribosomal protein||Ribosomal protein L40e superfamily	70508450	70527956	-	24	upstream
chr2	LNC_004274	XLOC_202658	--	Novel_lncRNA	175131660	175142018	+	ENSMUST00000099029	ENSMUSG00000090093	Gm14399	Krueppel-associated box||KRAB domain superfamily||Zinc finger C2H2-type||Zinc finger C2H2 superfamily	175132925	175133322	-	-398	antisense
chr2	LNC_004274	XLOC_202658	--	Novel_lncRNA	175131660	175142018	+	ENSMUST00000099028	ENSMUSG00000078903	Gm14391	KRAB domain superfamily||Zinc finger C2H2-type||Zinc finger C2H2 superfamily||Krueppel-associated box	175191065	175206903	-	49046	downstream
chr2	LNC_004274	XLOC_202658	--	Novel_lncRNA	175131660	175142018	+	ENSMUST00000165892	ENSMUSG00000078903	Gm14391	KRAB domain superfamily||Zinc finger C2H2-type||Zinc finger C2H2 superfamily||Krueppel-associated box	175194914	175203061	-	52895	downstream
chr2	LNC_004274	XLOC_202658	--	Novel_lncRNA	175131660	175142018	+	ENSMUST00000109066	ENSMUSG00000078905	Gm14393	Krueppel-associated box||Zinc finger C2H2 superfamily||KRAB domain superfamily||Zinc finger C2H2-type	175063306	175067781	-	63878	upstream
chr2	LNC_004274	XLOC_202658	--	Novel_lncRNA	175131660	175142018	+	ENSMUST00000109060	ENSMUSG00000090093	Gm14399	Krueppel-associated box||KRAB domain superfamily||Zinc finger C2H2-type||Zinc finger C2H2 superfamily	175130128	175142012	-	-10353	antisense
chr2	LNC_004274	XLOC_202658	--	Novel_lncRNA	175131660	175142018	+	ENSMUST00000109062	ENSMUSG00000090093	Gm14399	Krueppel-associated box||KRAB domain superfamily||Zinc finger C2H2-type||Zinc finger C2H2 superfamily	175129493	175141999	-	-10340	antisense
chr2	LNC_004274	XLOC_202658	--	Novel_lncRNA	175131660	175142018	+	ENSMUST00000109054	ENSMUSG00000078902	Gm14443	Krueppel-associated box||Zinc finger C2H2-type||KRAB domain superfamily||Zinc finger C2H2 superfamily	175166255	175175871	-	24236	downstream
chr2	LNC_004274	XLOC_202658	--	Novel_lncRNA	175131660	175142018	+	ENSMUST00000109055	ENSMUSG00000078903	Gm14391	KRAB domain superfamily||Zinc finger C2H2-type||Zinc finger C2H2 superfamily||Krueppel-associated box	175196942	175206899	-	54923	downstream
chr2	LNC_004274	XLOC_202658	--	Novel_lncRNA	175131660	175142018	+	ENSMUST00000109056	ENSMUSG00000078903	Gm14391	KRAB domain superfamily||Zinc finger C2H2-type||Zinc finger C2H2 superfamily||Krueppel-associated box	175194914	175206917	-	52895	downstream
chr2	LNC_004274	XLOC_202658	--	Novel_lncRNA	175131660	175142018	+	ENSMUST00000109058	ENSMUSG00000078903	Gm14391	KRAB domain superfamily||Zinc finger C2H2-type||Zinc finger C2H2 superfamily||Krueppel-associated box	175194914	175206917	-	52895	downstream
chr2	LNC_004274	XLOC_202658	--	Novel_lncRNA	175131660	175142018	+	ENSMUST00000109059	ENSMUSG00000090093	Gm14399	Krueppel-associated box||KRAB domain superfamily||Zinc finger C2H2-type||Zinc finger C2H2 superfamily	175132482	175141999	-	-9518	antisense
chr2	LNC_004274	XLOC_202658	--	Novel_lncRNA	175131660	175142018	+	ENSMUST00000072895	ENSMUSG00000078905	Gm14393	Krueppel-associated box||Zinc finger C2H2 superfamily||KRAB domain superfamily||Zinc finger C2H2-type	175061549	175067763	-	63896	upstream
chr2	LNC_004274	XLOC_202658	--	Novel_lncRNA	175131660	175142018	+	ENSMUST00000108929	ENSMUSG00000090093	Gm14399	Krueppel-associated box||KRAB domain superfamily||Zinc finger C2H2-type||Zinc finger C2H2 superfamily	175130128	175131864	-	-205	antisense
chr8	LNC_007219	XLOC_344403	--	Novel_lncRNA	70527981	70535326	-	ENSMUST00000119425	ENSMUSG00000019428	Fkbp8	Tetratricopeptide repeat||Tetratricopeptide repeat-containing domain||-||Tetratricopeptide-like helical domain superfamily||Peptidyl-prolyl cis-trans isomerase, FKBP-type||FKBP-type peptidyl-prolyl cis-trans isomerase domain	70528816	70529583	+	-768	antisense
chr8	LNC_007219	XLOC_344403	--	Novel_lncRNA	70527981	70535326	-	ENSMUST00000210155	ENSMUSG00000070002	Ell	Occludin homology domain||ELL/occludin family||Winged helix DNA-binding domain superfamily||RNA polymerase II elongation factor ELL||RNA polymerase II elongation factor ELL, N-terminal	70539457	70581641	+	4130	upstream
chr8	LNC_007219	XLOC_344403	--	Novel_lncRNA	70527981	70535326	-	ENSMUST00000125184	ENSMUSG00000090137	Uba52	Ubiquitin-like domain superfamily||Ribosomal protein L40e||Ubiquitin conserved site||Ubiquitin domain||Ribosomal protein L40e superfamily||Ubiquitin	70508263	70510581	-	17399	upstream
chr8	LNC_007219	XLOC_344403	--	Novel_lncRNA	70527981	70535326	-	ENSMUST00000052437	ENSMUSG00000049988	Lrrc25	Leucine-rich repeat-containing protein 25||Leucine-rich repeat||Leucine-rich repeat domain superfamily	70616844	70621483	+	81517	upstream
chr8	LNC_007219	XLOC_344403	--	Novel_lncRNA	70527981	70535326	-	ENSMUST00000127983	ENSMUSG00000007888	Crlf1	Immunoglobulin-like domain superfamily||Fibronectin type III||Growth hormone/erythropoietin receptor, ligand binding||Immunoglobulin-like fold||Fibronectin type III superfamily	70501133	70504030	+	23950	downstream
chr8	LNC_007219	XLOC_344403	--	Novel_lncRNA	70527981	70535326	-	ENSMUST00000008032	ENSMUSG00000007888	Crlf1	Immunoglobulin-like domain superfamily||Fibronectin type III||Growth hormone/erythropoietin receptor, ligand binding||Immunoglobulin-like fold||Fibronectin type III superfamily	70493158	70504081	+	23899	downstream
chr8	LNC_007219	XLOC_344403	--	Novel_lncRNA	70527981	70535326	-	ENSMUST00000081940	ENSMUSG00000090137	Uba52	Ubiquitin-like domain superfamily||Ribosomal protein L40e||Ubiquitin conserved site||Ubiquitin domain||Ribosomal protein L40e superfamily||Ubiquitin	70508266	70510417	-	17563	upstream
chr8	LNC_007219	XLOC_344403	--	Novel_lncRNA	70527981	70535326	-	ENSMUST00000135446	ENSMUSG00000090137	Uba52	Ubiquitin-like domain superfamily||Ribosomal protein L40e||Ubiquitin conserved site||Ubiquitin domain||Ribosomal protein L40e superfamily||Ubiquitin	70508328	70510801	-	17179	upstream
chr8	LNC_007219	XLOC_344403	--	Novel_lncRNA	70527981	70535326	-	ENSMUST00000210250	ENSMUSG00000055707	Klhl26	Kelch-type beta propeller||BTB-kelch protein||BTB/Kelch-associated||Kelch repeat type 1||SKP1/BTB/POZ domain superfamily||Kelch-like protein 26||BTB/POZ domain	70450227	70476949	-	51031	upstream
chr8	LNC_007219	XLOC_344403	--	Novel_lncRNA	70527981	70535326	-	ENSMUST00000119353	ENSMUSG00000019428	Fkbp8	Tetratricopeptide repeat||Tetratricopeptide repeat-containing domain||-||Tetratricopeptide-like helical domain superfamily||Peptidyl-prolyl cis-trans isomerase, FKBP-type||FKBP-type peptidyl-prolyl cis-trans isomerase domain	70527724	70535328	+	-7346	antisense
chr8	LNC_007219	XLOC_344403	--	Novel_lncRNA	70527981	70535326	-	ENSMUST00000210580	ENSMUSG00000070003	Ssbp4	Sequence-specific single-strand DNA-binding protein||-||LIS1 homology motif	70599557	70608302	-	64230	downstream
chr8	LNC_007219	XLOC_344403	--	Novel_lncRNA	70527981	70535326	-	ENSMUST00000066597	ENSMUSG00000055707	Klhl26	Kelch-type beta propeller||BTB-kelch protein||BTB/Kelch-associated||Kelch repeat type 1||SKP1/BTB/POZ domain superfamily||Kelch-like protein 26||BTB/POZ domain	70450268	70476905	-	51075	upstream
chr8	LNC_007219	XLOC_344403	--	Novel_lncRNA	70527981	70535326	-	ENSMUST00000117580	ENSMUSG00000055553	Kxd1	Ubiquitin-like domain superfamily||Ubiquitin domain||Ubiquitin||-||Uncharacterised domain KxDL||Ribosomal protein L40e||Ubiquitin conserved site||Zinc-binding ribosomal protein||Ribosomal protein L40e superfamily	70514690	70527956	-	24	upstream
chr8	LNC_007219	XLOC_344403	--	Novel_lncRNA	70527981	70535326	-	ENSMUST00000211501	ENSMUSG00000019139	Isyna1	-||Myo-inositol-1-phosphate synthase||NAD(P)-binding domain superfamily||Myo-inositol-1-phosphate synthase, GAPDH-like	70594727	70595757	+	59400	upstream
chr8	LNC_007219	XLOC_344403	--	Novel_lncRNA	70527981	70535326	-	ENSMUST00000119698	ENSMUSG00000019428	Fkbp8	Tetratricopeptide repeat||Tetratricopeptide repeat-containing domain||-||Tetratricopeptide-like helical domain superfamily||Peptidyl-prolyl cis-trans isomerase, FKBP-type||FKBP-type peptidyl-prolyl cis-trans isomerase domain	70527846	70535327	+	-7346	antisense
chr8	LNC_007219	XLOC_344403	--	Novel_lncRNA	70527981	70535326	-	ENSMUST00000124967	ENSMUSG00000090137	Uba52	Ubiquitin-like domain superfamily||Ribosomal protein L40e||Ubiquitin conserved site||Ubiquitin domain||Ribosomal protein L40e superfamily||Ubiquitin	70508430	70509945	-	18035	upstream
chr8	LNC_007219	XLOC_344403	--	Novel_lncRNA	70527981	70535326	-	ENSMUST00000129909	ENSMUSG00000090137	Uba52	Ubiquitin-like domain superfamily||Ribosomal protein L40e||Ubiquitin conserved site||Ubiquitin domain||Ribosomal protein L40e superfamily||Ubiquitin	70508263	70510355	-	17625	upstream
chr8	LNC_007219	XLOC_344403	--	Novel_lncRNA	70527981	70535326	-	ENSMUST00000209567	ENSMUSG00000055707	Klhl26	Kelch-type beta propeller||BTB-kelch protein||BTB/Kelch-associated||Kelch repeat type 1||SKP1/BTB/POZ domain superfamily||Kelch-like protein 26||BTB/POZ domain	70450680	70475898	-	52082	upstream
chr8	LNC_007219	XLOC_344403	--	Novel_lncRNA	70527981	70535326	-	ENSMUST00000211608	ENSMUSG00000070003	Ssbp4	Sequence-specific single-strand DNA-binding protein||-||LIS1 homology motif	70599538	70608312	-	64211	downstream
chr8	LNC_007219	XLOC_344403	--	Novel_lncRNA	70527981	70535326	-	ENSMUST00000045286	ENSMUSG00000035964	Tmem59l	Uncharacterised protein family, TMEM59	70483867	70487358	-	40622	upstream
chr8	LNC_007219	XLOC_344403	--	Novel_lncRNA	70527981	70535326	-	ENSMUST00000132867	ENSMUSG00000055553	Kxd1	Ubiquitin-like domain superfamily||Ubiquitin domain||Ubiquitin||-||Uncharacterised domain KxDL||Ribosomal protein L40e||Ubiquitin conserved site||Zinc-binding ribosomal protein||Ribosomal protein L40e superfamily	70518411	70527783	-	197	upstream
chr8	LNC_007219	XLOC_344403	--	Novel_lncRNA	70527981	70535326	-	ENSMUST00000093454	ENSMUSG00000070002	Ell	Occludin homology domain||ELL/occludin family||Winged helix DNA-binding domain superfamily||RNA polymerase II elongation factor ELL||RNA polymerase II elongation factor ELL, N-terminal	70539688	70592858	+	4361	upstream
chr8	LNC_007219	XLOC_344403	--	Novel_lncRNA	70527981	70535326	-	ENSMUST00000075175	ENSMUSG00000058833	Rex1bd	-	70504295	70506752	-	21228	upstream
chr8	LNC_007219	XLOC_344403	--	Novel_lncRNA	70527981	70535326	-	ENSMUST00000019283	ENSMUSG00000019139	Isyna1	-||Myo-inositol-1-phosphate synthase||NAD(P)-binding domain superfamily||Myo-inositol-1-phosphate synthase, GAPDH-like	70594481	70597288	+	59154	upstream
chr8	LNC_007219	XLOC_344403	--	Novel_lncRNA	70527981	70535326	-	ENSMUST00000211117	ENSMUSG00000019139	Isyna1	-||Myo-inositol-1-phosphate synthase||NAD(P)-binding domain superfamily||Myo-inositol-1-phosphate synthase, GAPDH-like	70594373	70595163	+	59046	upstream
chr8	LNC_007219	XLOC_344403	--	Novel_lncRNA	70527981	70535326	-	ENSMUST00000140679	ENSMUSG00000090137	Uba52	Ubiquitin-like domain superfamily||Ribosomal protein L40e||Ubiquitin conserved site||Ubiquitin domain||Ribosomal protein L40e superfamily||Ubiquitin	70508263	70510350	-	17630	upstream
chr8	LNC_007219	XLOC_344403	--	Novel_lncRNA	70527981	70535326	-	ENSMUST00000165126	ENSMUSG00000090137	Uba52	Ubiquitin-like domain superfamily||Ribosomal protein L40e||Ubiquitin conserved site||Ubiquitin domain||Ribosomal protein L40e superfamily||Ubiquitin	70508332	70509623	-	18357	upstream
chr8	LNC_007219	XLOC_344403	--	Novel_lncRNA	70527981	70535326	-	ENSMUST00000210609	ENSMUSG00000049988	Lrrc25	Leucine-rich repeat-containing protein 25||Leucine-rich repeat||Leucine-rich repeat domain superfamily	70616155	70617784	+	80828	upstream
chr8	LNC_007219	XLOC_344403	--	Novel_lncRNA	70527981	70535326	-	ENSMUST00000166976	ENSMUSG00000055707	Klhl26	Kelch-type beta propeller||BTB-kelch protein||BTB/Kelch-associated||Kelch repeat type 1||SKP1/BTB/POZ domain superfamily||Kelch-like protein 26||BTB/POZ domain	70450405	70476968	-	51012	upstream
chr8	LNC_007219	XLOC_344403	--	Novel_lncRNA	70527981	70535326	-	ENSMUST00000132648	ENSMUSG00000007888	Crlf1	Immunoglobulin-like domain superfamily||Fibronectin type III||Growth hormone/erythropoietin receptor, ligand binding||Immunoglobulin-like fold||Fibronectin type III superfamily	70493361	70500930	+	27050	downstream
chr8	LNC_007219	XLOC_344403	--	Novel_lncRNA	70527981	70535326	-	ENSMUST00000003808	ENSMUSG00000038508	Gdf15	Cystine-knot cytokine||Transforming growth factor-beta-related||Transforming growth factor-beta, C-terminal	70629393	70632095	-	94066	downstream
chr8	LNC_007219	XLOC_344403	--	Novel_lncRNA	70527981	70535326	-	ENSMUST00000110103	ENSMUSG00000038508	Gdf15	Cystine-knot cytokine||Transforming growth factor-beta-related||Transforming growth factor-beta, C-terminal	70629394	70632456	-	94067	downstream
chr8	LNC_007219	XLOC_344403	--	Novel_lncRNA	70527981	70535326	-	ENSMUST00000049908	ENSMUSG00000070003	Ssbp4	Sequence-specific single-strand DNA-binding protein||-||LIS1 homology motif	70597490	70608314	-	62163	downstream
chr8	LNC_007219	XLOC_344403	--	Novel_lncRNA	70527981	70535326	-	ENSMUST00000076615	ENSMUSG00000003575	Crtc1	Transducer of regulated CREB activity, C-terminal||Transducer of regulated CREB activity, N-terminal||CREB-regulated transcription coactivator||Transducer of regulated CREB activity, middle domain	70382355	70439579	-	88401	upstream
chr8	LNC_007219	XLOC_344403	--	Novel_lncRNA	70527981	70535326	-	ENSMUST00000137610	ENSMUSG00000055553	Kxd1	Ubiquitin-like domain superfamily||Ubiquitin domain||Ubiquitin||-||Uncharacterised domain KxDL||Ribosomal protein L40e||Ubiquitin conserved site||Zinc-binding ribosomal protein||Ribosomal protein L40e superfamily	70515395	70523090	-	4890	upstream
chr8	LNC_007219	XLOC_344403	--	Novel_lncRNA	70527981	70535326	-	ENSMUST00000210369	ENSMUSG00000070003	Ssbp4	Sequence-specific single-strand DNA-binding protein||-||LIS1 homology motif	70597491	70608872	-	62164	downstream
chr8	LNC_007219	XLOC_344403	--	Novel_lncRNA	70527981	70535326	-	ENSMUST00000075491	ENSMUSG00000019428	Fkbp8	Tetratricopeptide repeat||Tetratricopeptide repeat-containing domain||-||Tetratricopeptide-like helical domain superfamily||Peptidyl-prolyl cis-trans isomerase, FKBP-type||FKBP-type peptidyl-prolyl cis-trans isomerase domain	70527747	70535326	+	-7346	antisense
chr8	LNC_007219	XLOC_344403	--	Novel_lncRNA	70527981	70535326	-	ENSMUST00000209415	ENSMUSG00000055707	Klhl26	Kelch-type beta propeller||BTB-kelch protein||BTB/Kelch-associated||Kelch repeat type 1||SKP1/BTB/POZ domain superfamily||Kelch-like protein 26||BTB/POZ domain	70450219	70476950	-	51030	upstream
chr8	LNC_007219	XLOC_344403	--	Novel_lncRNA	70527981	70535326	-	ENSMUST00000121623	ENSMUSG00000055553	Kxd1	Ubiquitin-like domain superfamily||Ubiquitin domain||Ubiquitin||-||Uncharacterised domain KxDL||Ribosomal protein L40e||Ubiquitin conserved site||Zinc-binding ribosomal protein||Ribosomal protein L40e superfamily	70508272	70523163	-	4817	upstream
chr8	LNC_007219	XLOC_344403	--	Novel_lncRNA	70527981	70535326	-	ENSMUST00000136913	ENSMUSG00000058833	Rex1bd	-	70504299	70506737	-	21243	upstream
chr8	LNC_007219	XLOC_344403	--	Novel_lncRNA	70527981	70535326	-	ENSMUST00000210005	ENSMUSG00000019139	Isyna1	-||Myo-inositol-1-phosphate synthase||NAD(P)-binding domain superfamily||Myo-inositol-1-phosphate synthase, GAPDH-like	70594481	70597290	+	59154	upstream
chr8	LNC_007219	XLOC_344403	--	Novel_lncRNA	70527981	70535326	-	ENSMUST00000093456	ENSMUSG00000055553	Kxd1	Ubiquitin-like domain superfamily||Ubiquitin domain||Ubiquitin||-||Uncharacterised domain KxDL||Ribosomal protein L40e||Ubiquitin conserved site||Zinc-binding ribosomal protein||Ribosomal protein L40e superfamily	70513396	70523180	-	4800	upstream
chr8	LNC_007219	XLOC_344403	--	Novel_lncRNA	70527981	70535326	-	ENSMUST00000118850	ENSMUSG00000055553	Kxd1	Ubiquitin-like domain superfamily||Ubiquitin domain||Ubiquitin||-||Uncharacterised domain KxDL||Ribosomal protein L40e||Ubiquitin conserved site||Zinc-binding ribosomal protein||Ribosomal protein L40e superfamily	70513604	70523279	-	4701	upstream
chr8	LNC_007219	XLOC_344403	--	Novel_lncRNA	70527981	70535326	-	ENSMUST00000138260	ENSMUSG00000055553	Kxd1	Ubiquitin-like domain superfamily||Ubiquitin domain||Ubiquitin||-||Uncharacterised domain KxDL||Ribosomal protein L40e||Ubiquitin conserved site||Zinc-binding ribosomal protein||Ribosomal protein L40e superfamily	70508450	70527956	-	24	upstream
chr11	ENSMUST00000143673.1	ENSMUSG00000087107.8	RP23-381B19.2	Annotated_lncRNA	83223576	83226604	+	ENSMUST00000163961	ENSMUSG00000082101	Slfn14	P-loop containing nucleoside triphosphate hydrolase||Schlafen family member 14||Schlafen, AAA domain||Schlafen, AAA domain superfamily||Schlafen family	83275110	83286726	-	48505	downstream
chr11	ENSMUST00000143673.1	ENSMUSG00000087107.8	RP23-381B19.2	Annotated_lncRNA	83223576	83226604	+	ENSMUST00000175741	ENSMUSG00000018733	Pex12	Peroxisome assembly protein 12||Zinc finger, RING/FYVE/PHD-type||Pex, N-terminal||-	83295075	83298895	-	68470	downstream
chr11	ENSMUST00000143673.1	ENSMUSG00000087107.8	RP23-381B19.2	Annotated_lncRNA	83223576	83226604	+	ENSMUST00000176523	ENSMUSG00000035152	Ap2b1	Clathrin adaptor, alpha/beta/gamma-adaptin, appendage, Ig-like subdomain||Armadillo-type fold||Beta-adaptin appendage, C-terminal subdomain||TBP domain superfamily||Clathrin adaptor, beta-adaptin, appendage, Ig-like subdomain||Clathrin adaptor, appendage, Ig-like subdomain superfamily||Armadillo-like helical||Armadillo||AP-1/2/4 complex subunit beta||Coatomer/calthrin adaptor appendage, C-termina…	83308238	83402644	+	81633	upstream
chr11	ENSMUST00000143673.1	ENSMUSG00000087107.8	RP23-381B19.2	Annotated_lncRNA	83223576	83226604	+	ENSMUST00000214041	ENSMUSG00000018986	Slfn3	Schlafen, AAA domain||Schlafen family||Schlafen, AAA domain superfamily	83191333	83215140	+	8435	downstream
chr11	ENSMUST00000143673.1	ENSMUSG00000087107.8	RP23-381B19.2	Annotated_lncRNA	83223576	83226604	+	ENSMUST00000065692	ENSMUSG00000035152	Ap2b1	Clathrin adaptor, alpha/beta/gamma-adaptin, appendage, Ig-like subdomain||Armadillo-type fold||Beta-adaptin appendage, C-terminal subdomain||TBP domain superfamily||Clathrin adaptor, beta-adaptin, appendage, Ig-like subdomain||Clathrin adaptor, appendage, Ig-like subdomain superfamily||Armadillo-like helical||Armadillo||AP-1/2/4 complex subunit beta||Coatomer/calthrin adaptor appendage, C-termina…	83302774	83403012	+	76169	upstream
chr11	ENSMUST00000143673.1	ENSMUSG00000087107.8	RP23-381B19.2	Annotated_lncRNA	83223576	83226604	+	ENSMUST00000176518	ENSMUSG00000018733	Pex12	Peroxisome assembly protein 12||Zinc finger, RING/FYVE/PHD-type||Pex, N-terminal||-	83295076	83298897	-	68471	downstream
chr11	ENSMUST00000143673.1	ENSMUSG00000087107.8	RP23-381B19.2	Annotated_lncRNA	83223576	83226604	+	ENSMUST00000019130	ENSMUSG00000018986	Slfn3	Schlafen, AAA domain||Schlafen family||Schlafen, AAA domain superfamily	83191330	83215154	+	8421	downstream
chr11	ENSMUST00000143673.1	ENSMUSG00000087107.8	RP23-381B19.2	Annotated_lncRNA	83223576	83226604	+	ENSMUST00000108146	ENSMUSG00000018733	Pex12	Peroxisome assembly protein 12||Zinc finger, RING/FYVE/PHD-type||Pex, N-terminal||-	83295075	83298942	-	68470	downstream
chr11	ENSMUST00000143673.1	ENSMUSG00000087107.8	RP23-381B19.2	Annotated_lncRNA	83223576	83226604	+	ENSMUST00000215472	ENSMUSG00000000204	Slfn4	Schlafen, AAA domain||Schlafen, AAA domain superfamily||Schlafen family	83176603	83190209	+	33366	downstream
chr11	ENSMUST00000143673.1	ENSMUSG00000087107.8	RP23-381B19.2	Annotated_lncRNA	83223576	83226604	+	ENSMUST00000000208	ENSMUSG00000000204	Slfn4	Schlafen, AAA domain||Schlafen, AAA domain superfamily||Schlafen family	83175186	83190216	+	33359	downstream
chr11	ENSMUST00000143673.1	ENSMUSG00000087107.8	RP23-381B19.2	Annotated_lncRNA	83223576	83226604	+	ENSMUST00000176944	ENSMUSG00000035152	Ap2b1	Clathrin adaptor, alpha/beta/gamma-adaptin, appendage, Ig-like subdomain||Armadillo-type fold||Beta-adaptin appendage, C-terminal subdomain||TBP domain superfamily||Clathrin adaptor, beta-adaptin, appendage, Ig-like subdomain||Clathrin adaptor, appendage, Ig-like subdomain superfamily||Armadillo-like helical||Armadillo||AP-1/2/4 complex subunit beta||Coatomer/calthrin adaptor appendage, C-termina…	83299024	83333058	+	72419	upstream
chr11	ENSMUST00000143673.1	ENSMUSG00000087107.8	RP23-381B19.2	Annotated_lncRNA	83223576	83226604	+	ENSMUST00000142680	ENSMUSG00000035152	Ap2b1	Clathrin adaptor, alpha/beta/gamma-adaptin, appendage, Ig-like subdomain||Armadillo-type fold||Beta-adaptin appendage, C-terminal subdomain||TBP domain superfamily||Clathrin adaptor, beta-adaptin, appendage, Ig-like subdomain||Clathrin adaptor, appendage, Ig-like subdomain superfamily||Armadillo-like helical||Armadillo||AP-1/2/4 complex subunit beta||Coatomer/calthrin adaptor appendage, C-termina…	83302952	83316515	+	76347	upstream
chr11	ENSMUST00000143673.1	ENSMUSG00000087107.8	RP23-381B19.2	Annotated_lncRNA	83223576	83226604	+	ENSMUST00000136369	ENSMUSG00000018733	Pex12	Peroxisome assembly protein 12||Zinc finger, RING/FYVE/PHD-type||Pex, N-terminal||-	83298329	83298958	-	71724	downstream
chr11	ENSMUST00000143673.1	ENSMUSG00000087107.8	RP23-381B19.2	Annotated_lncRNA	83223576	83226604	+	ENSMUST00000018877	ENSMUSG00000018733	Pex12	Peroxisome assembly protein 12||Zinc finger, RING/FYVE/PHD-type||Pex, N-terminal||-	83294642	83298977	-	68037	downstream
chr11	ENSMUST00000143673.1	ENSMUSG00000087107.8	RP23-381B19.2	Annotated_lncRNA	83223576	83226604	+	ENSMUST00000176430	ENSMUSG00000035152	Ap2b1	Clathrin adaptor, alpha/beta/gamma-adaptin, appendage, Ig-like subdomain||Armadillo-type fold||Beta-adaptin appendage, C-terminal subdomain||TBP domain superfamily||Clathrin adaptor, beta-adaptin, appendage, Ig-like subdomain||Clathrin adaptor, appendage, Ig-like subdomain superfamily||Armadillo-like helical||Armadillo||AP-1/2/4 complex subunit beta||Coatomer/calthrin adaptor appendage, C-termina…	83302734	83398597	+	76129	upstream
chr11	ENSMUST00000143673.1	ENSMUSG00000087107.8	RP23-381B19.2	Annotated_lncRNA	83223576	83226604	+	ENSMUST00000018875	ENSMUSG00000035152	Ap2b1	Clathrin adaptor, alpha/beta/gamma-adaptin, appendage, Ig-like subdomain||Armadillo-type fold||Beta-adaptin appendage, C-terminal subdomain||TBP domain superfamily||Clathrin adaptor, beta-adaptin, appendage, Ig-like subdomain||Clathrin adaptor, appendage, Ig-like subdomain superfamily||Armadillo-like helical||Armadillo||AP-1/2/4 complex subunit beta||Coatomer/calthrin adaptor appendage, C-termina…	83302483	83405035	+	75878	upstream
chr11	ENSMUST00000143673.1	ENSMUSG00000087107.8	RP23-381B19.2	Annotated_lncRNA	83223576	83226604	+	ENSMUST00000176374	ENSMUSG00000018733	Pex12	Peroxisome assembly protein 12||Zinc finger, RING/FYVE/PHD-type||Pex, N-terminal||-	83298030	83302586	-	71425	downstream
chr11	ENSMUST00000143673.1	ENSMUSG00000087107.8	RP23-381B19.2	Annotated_lncRNA	83223576	83226604	+	ENSMUST00000167596	ENSMUSG00000000204	Slfn4	Schlafen, AAA domain||Schlafen, AAA domain superfamily||Schlafen family	83175194	83190049	+	33526	downstream
chr11	ENSMUST00000155965.1	ENSMUSG00000086003.7	RP23-244C22.5	Annotated_lncRNA	94133502	94155776	+	ENSMUST00000153076	ENSMUSG00000020859	Spag9	-||JNK/Rab-associated protein-1, N-terminal||RH1 domain||WD40/YVTN repeat-like-containing domain superfamily||RH2 domain||WD40-repeat-containing domain superfamily||JNK-interacting protein, leucine zipper II	94082788	94126085	+	7416	downstream
chr11	ENSMUST00000155965.1	ENSMUSG00000086003.7	RP23-244C22.5	Annotated_lncRNA	94133502	94155776	+	ENSMUST00000024979	ENSMUSG00000020859	Spag9	-||JNK/Rab-associated protein-1, N-terminal||RH1 domain||WD40/YVTN repeat-like-containing domain superfamily||RH2 domain||WD40-repeat-containing domain superfamily||JNK-interacting protein, leucine zipper II	94044365	94126083	+	7418	downstream
chr11	ENSMUST00000155965.1	ENSMUSG00000086003.7	RP23-244C22.5	Annotated_lncRNA	94133502	94155776	+	ENSMUST00000041956	ENSMUSG00000020859	Spag9	-||JNK/Rab-associated protein-1, N-terminal||RH1 domain||WD40/YVTN repeat-like-containing domain superfamily||RH2 domain||WD40-repeat-containing domain superfamily||JNK-interacting protein, leucine zipper II	93996103	94126085	+	7416	downstream
chr11	ENSMUST00000155965.1	ENSMUSG00000086003.7	RP23-244C22.5	Annotated_lncRNA	94133502	94155776	+	ENSMUST00000156019	ENSMUSG00000020859	Spag9	-||JNK/Rab-associated protein-1, N-terminal||RH1 domain||WD40/YVTN repeat-like-containing domain superfamily||RH2 domain||WD40-repeat-containing domain superfamily||JNK-interacting protein, leucine zipper II	94043570	94097880	+	35621	downstream
chr11	ENSMUST00000155965.1	ENSMUSG00000086003.7	RP23-244C22.5	Annotated_lncRNA	94133502	94155776	+	ENSMUST00000103168	ENSMUSG00000020859	Spag9	-||JNK/Rab-associated protein-1, N-terminal||RH1 domain||WD40/YVTN repeat-like-containing domain superfamily||RH2 domain||WD40-repeat-containing domain superfamily||JNK-interacting protein, leucine zipper II	94044268	94126085	+	7416	downstream
chr11	ENSMUST00000155965.1	ENSMUSG00000086003.7	RP23-244C22.5	Annotated_lncRNA	94133502	94155776	+	ENSMUST00000132079	ENSMUSG00000020859	Spag9	-||JNK/Rab-associated protein-1, N-terminal||RH1 domain||WD40/YVTN repeat-like-containing domain superfamily||RH2 domain||WD40-repeat-containing domain superfamily||JNK-interacting protein, leucine zipper II	94044118	94106755	+	26746	downstream
chr11	ENSMUST00000155965.1	ENSMUSG00000086003.7	RP23-244C22.5	Annotated_lncRNA	94133502	94155776	+	ENSMUST00000075695	ENSMUSG00000020859	Spag9	-||JNK/Rab-associated protein-1, N-terminal||RH1 domain||WD40/YVTN repeat-like-containing domain superfamily||RH2 domain||WD40-repeat-containing domain superfamily||JNK-interacting protein, leucine zipper II	94044205	94126080	+	7421	downstream
chr11	ENSMUST00000155965.1	ENSMUSG00000086003.7	RP23-244C22.5	Annotated_lncRNA	94133502	94155776	+	ENSMUST00000061469	ENSMUSG00000044177	Wfikkn2	Netrin domain||Immunoglobulin-like domain superfamily||Pancreatic trypsin inhibitor Kunitz domain||Netrin module, non-TIMP type||Proteinase inhibitor I2, Kunitz, conserved site||Tissue inhibitor of metalloproteinases-like, OB-fold||WAP, Kazal, immunoglobulin, Kunitz and NTR domain-containing protein 2||Immunoglobulin subtype||Immunoglobulin-like domain||WAP-type 'four-disulfide core' domain||Immu…	94235956	94242707	-	80179	downstream
chr11	ENSMUST00000155965.1	ENSMUSG00000086003.7	RP23-244C22.5	Annotated_lncRNA	94133502	94155776	+	ENSMUST00000092777	ENSMUSG00000020859	Spag9	-||JNK/Rab-associated protein-1, N-terminal||RH1 domain||WD40/YVTN repeat-like-containing domain superfamily||RH2 domain||WD40-repeat-containing domain superfamily||JNK-interacting protein, leucine zipper II	94044205	94126080	+	7421	downstream
chr11	ENSMUST00000155965.1	ENSMUSG00000086003.7	RP23-244C22.5	Annotated_lncRNA	94133502	94155776	+	ENSMUST00000041589	ENSMUSG00000037573	Tob1	BTG-like domain superfamily||Anti-proliferative protein||Tob1/2||Tob1	94211454	94215495	+	55677	upstream
chr2	LNC_004099	XLOC_194978	--	Novel_lncRNA	75638377	75646265	+	ENSMUST00000090792	ENSMUSG00000059005	Hnrnpa3	Nuclear factor hnRNPA1||RNA-binding domain superfamily||hnRNP A3, RNA recognition motif 2||hnRNP A3, RNA recognition motif 1||Nucleotide-binding alpha-beta plait domain superfamily||RNA recognition motif domain||-	75659318	75665286	+	13052	upstream
chr2	LNC_004099	XLOC_194978	--	Novel_lncRNA	75638377	75646265	+	ENSMUST00000141974	ENSMUSG00000059005	Hnrnpa3	Nuclear factor hnRNPA1||RNA-binding domain superfamily||hnRNP A3, RNA recognition motif 2||hnRNP A3, RNA recognition motif 1||Nucleotide-binding alpha-beta plait domain superfamily||RNA recognition motif domain||-	75662489	75665455	+	16223	upstream
chr2	LNC_004099	XLOC_194978	--	Novel_lncRNA	75638377	75646265	+	ENSMUST00000164947	ENSMUSG00000059005	Hnrnpa3	Nuclear factor hnRNPA1||RNA-binding domain superfamily||hnRNP A3, RNA recognition motif 2||hnRNP A3, RNA recognition motif 1||Nucleotide-binding alpha-beta plait domain superfamily||RNA recognition motif domain||-	75659318	75665286	+	13052	upstream
chr2	LNC_004099	XLOC_194978	--	Novel_lncRNA	75638377	75646265	+	ENSMUST00000111961	ENSMUSG00000059005	Hnrnpa3	Nuclear factor hnRNPA1||RNA-binding domain superfamily||hnRNP A3, RNA recognition motif 2||hnRNP A3, RNA recognition motif 1||Nucleotide-binding alpha-beta plait domain superfamily||RNA recognition motif domain||-	75659280	75666121	+	13014	upstream
chr2	LNC_004099	XLOC_194978	--	Novel_lncRNA	75638377	75646265	+	ENSMUST00000111962	ENSMUSG00000059005	Hnrnpa3	Nuclear factor hnRNPA1||RNA-binding domain superfamily||hnRNP A3, RNA recognition motif 2||hnRNP A3, RNA recognition motif 1||Nucleotide-binding alpha-beta plait domain superfamily||RNA recognition motif domain||-	75659267	75669407	+	13001	upstream
chr2	LNC_004099	XLOC_194978	--	Novel_lncRNA	75638377	75646265	+	ENSMUST00000111964	ENSMUSG00000059005	Hnrnpa3	Nuclear factor hnRNPA1||RNA-binding domain superfamily||hnRNP A3, RNA recognition motif 2||hnRNP A3, RNA recognition motif 1||Nucleotide-binding alpha-beta plait domain superfamily||RNA recognition motif domain||-	75659261	75665839	+	12995	upstream
chr2	LNC_004099	XLOC_194978	--	Novel_lncRNA	75638377	75646265	+	ENSMUST00000102672	ENSMUSG00000015839	Nfe2l2	Nuclear factor erythroid 2-related factor 2||Transcription factor, Skn-1-like, DNA-binding domain superfamily||Basic-leucine zipper domain||Basic leucine zipper domain, Maf-type	75675513	75704641	-	29247	downstream
chr2	LNC_004098	XLOC_194978	--	Novel_lncRNA	75638103	75646265	+	ENSMUST00000090792	ENSMUSG00000059005	Hnrnpa3	Nuclear factor hnRNPA1||RNA-binding domain superfamily||hnRNP A3, RNA recognition motif 2||hnRNP A3, RNA recognition motif 1||Nucleotide-binding alpha-beta plait domain superfamily||RNA recognition motif domain||-	75659318	75665286	+	13052	upstream
chr2	LNC_004098	XLOC_194978	--	Novel_lncRNA	75638103	75646265	+	ENSMUST00000141974	ENSMUSG00000059005	Hnrnpa3	Nuclear factor hnRNPA1||RNA-binding domain superfamily||hnRNP A3, RNA recognition motif 2||hnRNP A3, RNA recognition motif 1||Nucleotide-binding alpha-beta plait domain superfamily||RNA recognition motif domain||-	75662489	75665455	+	16223	upstream
chr2	LNC_004098	XLOC_194978	--	Novel_lncRNA	75638103	75646265	+	ENSMUST00000164947	ENSMUSG00000059005	Hnrnpa3	Nuclear factor hnRNPA1||RNA-binding domain superfamily||hnRNP A3, RNA recognition motif 2||hnRNP A3, RNA recognition motif 1||Nucleotide-binding alpha-beta plait domain superfamily||RNA recognition motif domain||-	75659318	75665286	+	13052	upstream
chr2	LNC_004098	XLOC_194978	--	Novel_lncRNA	75638103	75646265	+	ENSMUST00000111961	ENSMUSG00000059005	Hnrnpa3	Nuclear factor hnRNPA1||RNA-binding domain superfamily||hnRNP A3, RNA recognition motif 2||hnRNP A3, RNA recognition motif 1||Nucleotide-binding alpha-beta plait domain superfamily||RNA recognition motif domain||-	75659280	75666121	+	13014	upstream
chr2	LNC_004098	XLOC_194978	--	Novel_lncRNA	75638103	75646265	+	ENSMUST00000111962	ENSMUSG00000059005	Hnrnpa3	Nuclear factor hnRNPA1||RNA-binding domain superfamily||hnRNP A3, RNA recognition motif 2||hnRNP A3, RNA recognition motif 1||Nucleotide-binding alpha-beta plait domain superfamily||RNA recognition motif domain||-	75659267	75669407	+	13001	upstream
chr2	LNC_004098	XLOC_194978	--	Novel_lncRNA	75638103	75646265	+	ENSMUST00000111964	ENSMUSG00000059005	Hnrnpa3	Nuclear factor hnRNPA1||RNA-binding domain superfamily||hnRNP A3, RNA recognition motif 2||hnRNP A3, RNA recognition motif 1||Nucleotide-binding alpha-beta plait domain superfamily||RNA recognition motif domain||-	75659261	75665839	+	12995	upstream
chr2	LNC_004098	XLOC_194978	--	Novel_lncRNA	75638103	75646265	+	ENSMUST00000102672	ENSMUSG00000015839	Nfe2l2	Nuclear factor erythroid 2-related factor 2||Transcription factor, Skn-1-like, DNA-binding domain superfamily||Basic-leucine zipper domain||Basic leucine zipper domain, Maf-type	75675513	75704641	-	29247	downstream
chr7	ENSMUST00000208537.1	ENSMUSG00000109428.1	RP24-225H21.2	Annotated_lncRNA	81590894	81592028	+	ENSMUST00000208937	ENSMUSG00000025813	Homer2	-||WH1/EVH1 domain||PH-like domain superfamily	81612325	81692887	-	20296	downstream
chr7	ENSMUST00000208537.1	ENSMUSG00000109428.1	RP24-225H21.2	Annotated_lncRNA	81590894	81592028	+	ENSMUST00000073406	ENSMUSG00000061877	BC048679	Endopeptidase, NLPC/P60 domain||Papain-like cysteine peptidase superfamily	81494275	81498281	-	92612	upstream
chr7	ENSMUST00000208537.1	ENSMUSG00000109428.1	RP24-225H21.2	Annotated_lncRNA	81590894	81592028	+	ENSMUST00000144156	ENSMUSG00000061877	BC048679	Endopeptidase, NLPC/P60 domain||Papain-like cysteine peptidase superfamily	81494275	81498281	-	92612	upstream
chr7	ENSMUST00000208537.1	ENSMUSG00000109428.1	RP24-225H21.2	Annotated_lncRNA	81590894	81592028	+	ENSMUST00000165460	ENSMUSG00000045795	Whamm	WH2 domain||JMY/WHAMM, N-terminal||-||WASP homologue-associated protein with actin, membranes and microtubules||JMY/WHAMM, middle domain	81571292	81596836	+	-1135	sense_overlapping
chr7	ENSMUST00000208537.1	ENSMUSG00000109428.1	RP24-225H21.2	Annotated_lncRNA	81590894	81592028	+	ENSMUST00000207983	ENSMUSG00000025813	Homer2	-||WH1/EVH1 domain||PH-like domain superfamily	81609730	81706809	-	17701	downstream
chr7	ENSMUST00000208537.1	ENSMUSG00000109428.1	RP24-225H21.2	Annotated_lncRNA	81590894	81592028	+	ENSMUST00000098326	ENSMUSG00000025813	Homer2	-||WH1/EVH1 domain||PH-like domain superfamily	81600481	81692965	-	8452	downstream
chr7	ENSMUST00000208537.1	ENSMUSG00000109428.1	RP24-225H21.2	Annotated_lncRNA	81590894	81592028	+	ENSMUST00000207871	ENSMUSG00000061877	BC048679	Endopeptidase, NLPC/P60 domain||Papain-like cysteine peptidase superfamily	81494320	81498271	-	92622	upstream
chr7	ENSMUST00000208537.1	ENSMUSG00000109428.1	RP24-225H21.2	Annotated_lncRNA	81590894	81592028	+	ENSMUST00000082090	ENSMUSG00000062444	Ap3b2	Armadillo-type fold||Armadillo-like helical||AP-3 complex subunit beta||AP-3 complex subunit beta, C-terminal domain||Clathrin adaptor, appendage, Ig-like subdomain superfamily||AP complex subunit beta||Clathrin/coatomer adaptor, adaptin-like, N-terminal	81460401	81493925	-	96968	upstream
chr7	ENSMUST00000208537.1	ENSMUSG00000109428.1	RP24-225H21.2	Annotated_lncRNA	81590894	81592028	+	ENSMUST00000042318	ENSMUSG00000038663	Fsd2	Immunoglobulin-like fold||Fibronectin type III||B30.2/SPRY domain||Butyrophylin-like, SPRY domain||Concanavalin A-like lectin/glucanase domain superfamily||SPRY domain||Fibronectin type III superfamily||SPRY-associated	81533308	81566944	-	23949	upstream
chr7	ENSMUST00000208537.1	ENSMUSG00000109428.1	RP24-225H21.2	Annotated_lncRNA	81590894	81592028	+	ENSMUST00000209044	ENSMUSG00000045795	Whamm	WH2 domain||JMY/WHAMM, N-terminal||-||WASP homologue-associated protein with actin, membranes and microtubules||JMY/WHAMM, middle domain	81571944	81596477	+	-1135	sense_overlapping
chr7	ENSMUST00000208537.1	ENSMUSG00000109428.1	RP24-225H21.2	Annotated_lncRNA	81590894	81592028	+	ENSMUST00000152355	ENSMUSG00000062444	Ap3b2	Armadillo-type fold||Armadillo-like helical||AP-3 complex subunit beta||AP-3 complex subunit beta, C-terminal domain||Clathrin adaptor, appendage, Ig-like subdomain superfamily||AP complex subunit beta||Clathrin/coatomer adaptor, adaptin-like, N-terminal	81474380	81493706	-	97187	upstream
chr7	ENSMUST00000208537.1	ENSMUSG00000109428.1	RP24-225H21.2	Annotated_lncRNA	81590894	81592028	+	ENSMUST00000026922	ENSMUSG00000025813	Homer2	-||WH1/EVH1 domain||PH-like domain superfamily	81609730	81706944	-	17701	downstream
chr9	LNC_007379	XLOC_352711	--	Novel_lncRNA	54365829	54401734	+	ENSMUST00000127880	ENSMUSG00000041268	Dmxl2	WD40/YVTN repeat-like-containing domain superfamily||WD40 repeat||WD40-repeat-containing domain||WD40-repeat-containing domain superfamily||RAVE complex protein Rav1 C-terminal	54415645	54474183	-	13910	downstream
chr9	LNC_007379	XLOC_352711	--	Novel_lncRNA	54365829	54401734	+	ENSMUST00000123709	ENSMUSG00000041268	Dmxl2	WD40/YVTN repeat-like-containing domain superfamily||WD40 repeat||WD40-repeat-containing domain||WD40-repeat-containing domain superfamily||RAVE complex protein Rav1 C-terminal	54365260	54445420	-	-35906	antisense
chr9	LNC_007379	XLOC_352711	--	Novel_lncRNA	54365829	54401734	+	ENSMUST00000118600	ENSMUSG00000041268	Dmxl2	WD40/YVTN repeat-like-containing domain superfamily||WD40 repeat||WD40-repeat-containing domain||WD40-repeat-containing domain superfamily||RAVE complex protein Rav1 C-terminal	54366111	54501496	-	-35624	antisense
chr9	LNC_007379	XLOC_352711	--	Novel_lncRNA	54365829	54401734	+	ENSMUST00000118163	ENSMUSG00000041268	Dmxl2	WD40/YVTN repeat-like-containing domain superfamily||WD40 repeat||WD40-repeat-containing domain||WD40-repeat-containing domain superfamily||RAVE complex protein Rav1 C-terminal	54365158	54501626	-	-35906	antisense
chr9	LNC_007379	XLOC_352711	--	Novel_lncRNA	54365829	54401734	+	ENSMUST00000056740	ENSMUSG00000046167	Gldn	Olfactomedin-like domain||Gliomedin||Collagen triple helix repeat	54286486	54341786	+	24042	downstream
chr9	LNC_007378	XLOC_352677	--	Novel_lncRNA	53931467	53934290	+	ENSMUST00000048409	ENSMUSG00000041986	Elmod1	ELMO domain||ELMO domain-containing protein 1	53911460	53975301	-	-2824	antisense
chr9	LNC_007378	XLOC_352677	--	Novel_lncRNA	53931467	53934290	+	ENSMUST00000098760	ENSMUSG00000074345	Tnfaip8l3	Tumor necrosis factor alpha-induced protein 8-like||TNFAIP8 superfamily	54023405	54068388	-	89114	downstream
chr9	LNC_007378	XLOC_352677	--	Novel_lncRNA	53931467	53934290	+	ENSMUST00000166580	ENSMUSG00000041986	Elmod1	ELMO domain||ELMO domain-containing protein 1	53911460	53936834	-	-2824	antisense
chr9	LNC_007378	XLOC_352677	--	Novel_lncRNA	53931467	53934290	+	ENSMUST00000048485	ENSMUSG00000042045	Sln	Sarcolipin	53850164	53854560	+	76906	downstream
chr9	LNC_007375	XLOC_352652	--	Novel_lncRNA	53580412	53598863	+	ENSMUST00000166367	ENSMUSG00000032030	Cul5	Cullin homology domain||-||Cullin homology domain superfamily||Cullin, conserved site||Cullin protein, neddylation domain||Cullin, N-terminal||Winged helix DNA-binding domain superfamily||Winged helix-like DNA-binding domain superfamily||Cullin repeat-like-containing domain superfamily	53614582	53667507	-	15718	downstream
chr9	LNC_007375	XLOC_352652	--	Novel_lncRNA	53580412	53598863	+	ENSMUST00000232179	ENSMUSG00000034218	Atm	Telomere-length maintenance and DNA damage repair||Armadillo-type fold||Phosphatidylinositol 3-/4-kinase, catalytic domain superfamily||PIK-related kinase, FAT||PIK-related kinase||Phosphatidylinositol 3/4-kinase, conserved site||Serine/threonine-protein kinase ATM||Phosphatidylinositol 3-/4-kinase, catalytic domain||Protein kinase-like domain superfamily||FATC domain	53439368	53536740	-	43671	upstream
chr9	LNC_007375	XLOC_352652	--	Novel_lncRNA	53580412	53598863	+	ENSMUST00000034529	ENSMUSG00000032030	Cul5	Cullin homology domain||-||Cullin homology domain superfamily||Cullin, conserved site||Cullin protein, neddylation domain||Cullin, N-terminal||Winged helix DNA-binding domain superfamily||Winged helix-like DNA-binding domain superfamily||Cullin repeat-like-containing domain superfamily	53617024	53667511	-	18160	downstream
chr9	LNC_007375	XLOC_352652	--	Novel_lncRNA	53580412	53598863	+	ENSMUST00000068449	ENSMUSG00000055069	Rab39	Small GTP-binding protein domain||Small GTPase superfamily||P-loop containing nucleoside triphosphate hydrolase	53684110	53706232	-	85246	downstream
chr9	LNC_007375	XLOC_352652	--	Novel_lncRNA	53580412	53598863	+	ENSMUST00000118282	ENSMUSG00000034218	Atm	Telomere-length maintenance and DNA damage repair||Armadillo-type fold||Phosphatidylinositol 3-/4-kinase, catalytic domain superfamily||PIK-related kinase, FAT||PIK-related kinase||Phosphatidylinositol 3/4-kinase, conserved site||Serine/threonine-protein kinase ATM||Phosphatidylinositol 3-/4-kinase, catalytic domain||Protein kinase-like domain superfamily||FATC domain	53439149	53533966	-	46445	upstream
chr9	LNC_007375	XLOC_352652	--	Novel_lncRNA	53580412	53598863	+	ENSMUST00000120122	ENSMUSG00000032030	Cul5	Cullin homology domain||-||Cullin homology domain superfamily||Cullin, conserved site||Cullin protein, neddylation domain||Cullin, N-terminal||Winged helix DNA-binding domain superfamily||Winged helix-like DNA-binding domain superfamily||Cullin repeat-like-containing domain superfamily	53614582	53670014	-	15718	downstream
chr9	LNC_007375	XLOC_352652	--	Novel_lncRNA	53580412	53598863	+	ENSMUST00000035850	ENSMUSG00000033054	Npat	Protein NPAT, C-terminal domain||LIS1 homology motif	53537047	53574342	+	6069	downstream
chr9	LNC_007375	XLOC_352652	--	Novel_lncRNA	53580412	53598863	+	ENSMUST00000034547	ENSMUSG00000032047	Acat1	Thiolase, active site||Thiolase, acyl-enzyme intermediate active site||Thiolase||Thiolase-like||Thiolase, N-terminal||Thiolase, C-terminal||Thiolase, conserved site	53580522	53610382	-	-18342	antisense
chr9	LNC_007375	XLOC_352652	--	Novel_lncRNA	53580412	53598863	+	ENSMUST00000150244	ENSMUSG00000034218	Atm	Telomere-length maintenance and DNA damage repair||Armadillo-type fold||Phosphatidylinositol 3-/4-kinase, catalytic domain superfamily||PIK-related kinase, FAT||PIK-related kinase||Phosphatidylinositol 3/4-kinase, conserved site||Serine/threonine-protein kinase ATM||Phosphatidylinositol 3-/4-kinase, catalytic domain||Protein kinase-like domain superfamily||FATC domain	53527194	53536608	-	43803	upstream
chr9	LNC_007374	XLOC_352650	--	Novel_lncRNA	53490913	53493053	+	ENSMUST00000150244	ENSMUSG00000034218	Atm	Telomere-length maintenance and DNA damage repair||Armadillo-type fold||Phosphatidylinositol 3-/4-kinase, catalytic domain superfamily||PIK-related kinase, FAT||PIK-related kinase||Phosphatidylinositol 3/4-kinase, conserved site||Serine/threonine-protein kinase ATM||Phosphatidylinositol 3-/4-kinase, catalytic domain||Protein kinase-like domain superfamily||FATC domain	53527194	53536608	-	34140	downstream
chr9	LNC_007374	XLOC_352650	--	Novel_lncRNA	53490913	53493053	+	ENSMUST00000034547	ENSMUSG00000032047	Acat1	Thiolase, active site||Thiolase, acyl-enzyme intermediate active site||Thiolase||Thiolase-like||Thiolase, N-terminal||Thiolase, C-terminal||Thiolase, conserved site	53580522	53610382	-	87468	downstream
chr9	LNC_007374	XLOC_352650	--	Novel_lncRNA	53490913	53493053	+	ENSMUST00000232179	ENSMUSG00000034218	Atm	Telomere-length maintenance and DNA damage repair||Armadillo-type fold||Phosphatidylinositol 3-/4-kinase, catalytic domain superfamily||PIK-related kinase, FAT||PIK-related kinase||Phosphatidylinositol 3/4-kinase, conserved site||Serine/threonine-protein kinase ATM||Phosphatidylinositol 3-/4-kinase, catalytic domain||Protein kinase-like domain superfamily||FATC domain	53439368	53536740	-	-2141	antisense
chr9	LNC_007374	XLOC_352650	--	Novel_lncRNA	53490913	53493053	+	ENSMUST00000214164	ENSMUSG00000034487	Kdelc2	Immunoglobulin-like fold||Immunoglobulin E-set||Lipopolysaccharide-modifying protein||Filamin/ABP280 repeat-like	53390617	53399766	+	91146	downstream
chr9	LNC_007374	XLOC_352650	--	Novel_lncRNA	53490913	53493053	+	ENSMUST00000037853	ENSMUSG00000034487	Kdelc2	Immunoglobulin-like fold||Immunoglobulin E-set||Lipopolysaccharide-modifying protein||Filamin/ABP280 repeat-like	53384025	53401867	+	89045	downstream
chr9	LNC_007374	XLOC_352650	--	Novel_lncRNA	53490913	53493053	+	ENSMUST00000035850	ENSMUSG00000033054	Npat	Protein NPAT, C-terminal domain||LIS1 homology motif	53537047	53574342	+	43993	upstream
chr9	LNC_007374	XLOC_352650	--	Novel_lncRNA	53490913	53493053	+	ENSMUST00000217318	ENSMUSG00000005131	4930550C14Rik	-	53405298	53432720	+	58192	downstream
chr9	LNC_007374	XLOC_352650	--	Novel_lncRNA	53490913	53493053	+	ENSMUST00000005262	ENSMUSG00000005131	4930550C14Rik	-	53405286	53432803	+	58109	downstream
chr9	LNC_007374	XLOC_352650	--	Novel_lncRNA	53490913	53493053	+	ENSMUST00000215668	ENSMUSG00000005131	4930550C14Rik	-	53403337	53434402	+	56510	downstream
chr9	LNC_007374	XLOC_352650	--	Novel_lncRNA	53490913	53493053	+	ENSMUST00000132249	ENSMUSG00000034218	Atm	Telomere-length maintenance and DNA damage repair||Armadillo-type fold||Phosphatidylinositol 3-/4-kinase, catalytic domain superfamily||PIK-related kinase, FAT||PIK-related kinase||Phosphatidylinositol 3/4-kinase, conserved site||Serine/threonine-protein kinase ATM||Phosphatidylinositol 3-/4-kinase, catalytic domain||Protein kinase-like domain superfamily||FATC domain	53445375	53453617	-	37295	upstream
chr9	LNC_007374	XLOC_352650	--	Novel_lncRNA	53490913	53493053	+	ENSMUST00000118282	ENSMUSG00000034218	Atm	Telomere-length maintenance and DNA damage repair||Armadillo-type fold||Phosphatidylinositol 3-/4-kinase, catalytic domain superfamily||PIK-related kinase, FAT||PIK-related kinase||Phosphatidylinositol 3/4-kinase, conserved site||Serine/threonine-protein kinase ATM||Phosphatidylinositol 3-/4-kinase, catalytic domain||Protein kinase-like domain superfamily||FATC domain	53439149	53533966	-	-2141	antisense
chr9	LNC_007377	XLOC_352653	--	Novel_lncRNA	53616652	53622826	+	ENSMUST00000166367	ENSMUSG00000032030	Cul5	Cullin homology domain||-||Cullin homology domain superfamily||Cullin, conserved site||Cullin protein, neddylation domain||Cullin, N-terminal||Winged helix DNA-binding domain superfamily||Winged helix-like DNA-binding domain superfamily||Cullin repeat-like-containing domain superfamily	53614582	53667507	-	-6175	antisense
chr9	LNC_007377	XLOC_352653	--	Novel_lncRNA	53616652	53622826	+	ENSMUST00000232179	ENSMUSG00000034218	Atm	Telomere-length maintenance and DNA damage repair||Armadillo-type fold||Phosphatidylinositol 3-/4-kinase, catalytic domain superfamily||PIK-related kinase, FAT||PIK-related kinase||Phosphatidylinositol 3/4-kinase, conserved site||Serine/threonine-protein kinase ATM||Phosphatidylinositol 3-/4-kinase, catalytic domain||Protein kinase-like domain superfamily||FATC domain	53439368	53536740	-	79911	upstream
chr9	LNC_007377	XLOC_352653	--	Novel_lncRNA	53616652	53622826	+	ENSMUST00000034529	ENSMUSG00000032030	Cul5	Cullin homology domain||-||Cullin homology domain superfamily||Cullin, conserved site||Cullin protein, neddylation domain||Cullin, N-terminal||Winged helix DNA-binding domain superfamily||Winged helix-like DNA-binding domain superfamily||Cullin repeat-like-containing domain superfamily	53617024	53667511	-	-5803	antisense
chr9	LNC_007377	XLOC_352653	--	Novel_lncRNA	53616652	53622826	+	ENSMUST00000068449	ENSMUSG00000055069	Rab39	Small GTP-binding protein domain||Small GTPase superfamily||P-loop containing nucleoside triphosphate hydrolase	53684110	53706232	-	61283	downstream
chr9	LNC_007377	XLOC_352653	--	Novel_lncRNA	53616652	53622826	+	ENSMUST00000118282	ENSMUSG00000034218	Atm	Telomere-length maintenance and DNA damage repair||Armadillo-type fold||Phosphatidylinositol 3-/4-kinase, catalytic domain superfamily||PIK-related kinase, FAT||PIK-related kinase||Phosphatidylinositol 3/4-kinase, conserved site||Serine/threonine-protein kinase ATM||Phosphatidylinositol 3-/4-kinase, catalytic domain||Protein kinase-like domain superfamily||FATC domain	53439149	53533966	-	82685	upstream
chr9	LNC_007377	XLOC_352653	--	Novel_lncRNA	53616652	53622826	+	ENSMUST00000120122	ENSMUSG00000032030	Cul5	Cullin homology domain||-||Cullin homology domain superfamily||Cullin, conserved site||Cullin protein, neddylation domain||Cullin, N-terminal||Winged helix DNA-binding domain superfamily||Winged helix-like DNA-binding domain superfamily||Cullin repeat-like-containing domain superfamily	53614582	53670014	-	-6175	antisense
chr9	LNC_007377	XLOC_352653	--	Novel_lncRNA	53616652	53622826	+	ENSMUST00000035850	ENSMUSG00000033054	Npat	Protein NPAT, C-terminal domain||LIS1 homology motif	53537047	53574342	+	42309	downstream
chr9	LNC_007377	XLOC_352653	--	Novel_lncRNA	53616652	53622826	+	ENSMUST00000034547	ENSMUSG00000032047	Acat1	Thiolase, active site||Thiolase, acyl-enzyme intermediate active site||Thiolase||Thiolase-like||Thiolase, N-terminal||Thiolase, C-terminal||Thiolase, conserved site	53580522	53610382	-	6269	upstream
chr9	LNC_007377	XLOC_352653	--	Novel_lncRNA	53616652	53622826	+	ENSMUST00000150244	ENSMUSG00000034218	Atm	Telomere-length maintenance and DNA damage repair||Armadillo-type fold||Phosphatidylinositol 3-/4-kinase, catalytic domain superfamily||PIK-related kinase, FAT||PIK-related kinase||Phosphatidylinositol 3/4-kinase, conserved site||Serine/threonine-protein kinase ATM||Phosphatidylinositol 3-/4-kinase, catalytic domain||Protein kinase-like domain superfamily||FATC domain	53527194	53536608	-	80043	upstream
chr9	LNC_007376	XLOC_352652	--	Novel_lncRNA	53580412	53610337	+	ENSMUST00000166367	ENSMUSG00000032030	Cul5	Cullin homology domain||-||Cullin homology domain superfamily||Cullin, conserved site||Cullin protein, neddylation domain||Cullin, N-terminal||Winged helix DNA-binding domain superfamily||Winged helix-like DNA-binding domain superfamily||Cullin repeat-like-containing domain superfamily	53614582	53667507	-	4244	downstream
chr9	LNC_007376	XLOC_352652	--	Novel_lncRNA	53580412	53610337	+	ENSMUST00000232179	ENSMUSG00000034218	Atm	Telomere-length maintenance and DNA damage repair||Armadillo-type fold||Phosphatidylinositol 3-/4-kinase, catalytic domain superfamily||PIK-related kinase, FAT||PIK-related kinase||Phosphatidylinositol 3/4-kinase, conserved site||Serine/threonine-protein kinase ATM||Phosphatidylinositol 3-/4-kinase, catalytic domain||Protein kinase-like domain superfamily||FATC domain	53439368	53536740	-	43671	upstream
chr9	LNC_007376	XLOC_352652	--	Novel_lncRNA	53580412	53610337	+	ENSMUST00000034529	ENSMUSG00000032030	Cul5	Cullin homology domain||-||Cullin homology domain superfamily||Cullin, conserved site||Cullin protein, neddylation domain||Cullin, N-terminal||Winged helix DNA-binding domain superfamily||Winged helix-like DNA-binding domain superfamily||Cullin repeat-like-containing domain superfamily	53617024	53667511	-	6686	downstream
chr9	LNC_007376	XLOC_352652	--	Novel_lncRNA	53580412	53610337	+	ENSMUST00000068449	ENSMUSG00000055069	Rab39	Small GTP-binding protein domain||Small GTPase superfamily||P-loop containing nucleoside triphosphate hydrolase	53684110	53706232	-	73772	downstream
chr9	LNC_007376	XLOC_352652	--	Novel_lncRNA	53580412	53610337	+	ENSMUST00000118282	ENSMUSG00000034218	Atm	Telomere-length maintenance and DNA damage repair||Armadillo-type fold||Phosphatidylinositol 3-/4-kinase, catalytic domain superfamily||PIK-related kinase, FAT||PIK-related kinase||Phosphatidylinositol 3/4-kinase, conserved site||Serine/threonine-protein kinase ATM||Phosphatidylinositol 3-/4-kinase, catalytic domain||Protein kinase-like domain superfamily||FATC domain	53439149	53533966	-	46445	upstream
chr9	LNC_007376	XLOC_352652	--	Novel_lncRNA	53580412	53610337	+	ENSMUST00000120122	ENSMUSG00000032030	Cul5	Cullin homology domain||-||Cullin homology domain superfamily||Cullin, conserved site||Cullin protein, neddylation domain||Cullin, N-terminal||Winged helix DNA-binding domain superfamily||Winged helix-like DNA-binding domain superfamily||Cullin repeat-like-containing domain superfamily	53614582	53670014	-	4244	downstream
chr9	LNC_007376	XLOC_352652	--	Novel_lncRNA	53580412	53610337	+	ENSMUST00000035850	ENSMUSG00000033054	Npat	Protein NPAT, C-terminal domain||LIS1 homology motif	53537047	53574342	+	6069	downstream
chr9	LNC_007376	XLOC_352652	--	Novel_lncRNA	53580412	53610337	+	ENSMUST00000034547	ENSMUSG00000032047	Acat1	Thiolase, active site||Thiolase, acyl-enzyme intermediate active site||Thiolase||Thiolase-like||Thiolase, N-terminal||Thiolase, C-terminal||Thiolase, conserved site	53580522	53610382	-	-29816	antisense
chr9	LNC_007376	XLOC_352652	--	Novel_lncRNA	53580412	53610337	+	ENSMUST00000150244	ENSMUSG00000034218	Atm	Telomere-length maintenance and DNA damage repair||Armadillo-type fold||Phosphatidylinositol 3-/4-kinase, catalytic domain superfamily||PIK-related kinase, FAT||PIK-related kinase||Phosphatidylinositol 3/4-kinase, conserved site||Serine/threonine-protein kinase ATM||Phosphatidylinositol 3-/4-kinase, catalytic domain||Protein kinase-like domain superfamily||FATC domain	53527194	53536608	-	43803	upstream
chr9	LNC_007371	XLOC_352450	--	Novel_lncRNA	50896394	50899120	+	ENSMUST00000041375	ENSMUSG00000037112	Sik2	Serine/threonine-protein kinase, SIK1/2||Protein kinase-like domain superfamily||Serine/threonine-protein kinase, active site||Ubiquitin-associated domain||Salt-Inducible kinase, catalytic domain||Protein kinase domain||-||Protein kinase, ATP binding site	50892801	51009073	-	-2727	antisense
chr9	LNC_007371	XLOC_352450	--	Novel_lncRNA	50896394	50899120	+	ENSMUST00000176663	ENSMUSG00000037112	Sik2	Serine/threonine-protein kinase, SIK1/2||Protein kinase-like domain superfamily||Serine/threonine-protein kinase, active site||Ubiquitin-associated domain||Salt-Inducible kinase, catalytic domain||Protein kinase domain||-||Protein kinase, ATP binding site	50892801	51008936	-	-2727	antisense
chr9	LNC_007371	XLOC_352450	--	Novel_lncRNA	50896394	50899120	+	ENSMUST00000034561	ENSMUSG00000032059	Alg9	GPI mannosyltransferase||-	50775019	50843528	+	52865	downstream
chr9	LNC_007371	XLOC_352450	--	Novel_lncRNA	50896394	50899120	+	ENSMUST00000034560	ENSMUSG00000032058	Ppp2r1b	Armadillo-type fold||HEAT repeat||Armadillo-like helical||HEAT, type 2||-	50856924	50894229	+	2164	downstream
chr9	LNC_007371	XLOC_352450	--	Novel_lncRNA	50896394	50899120	+	ENSMUST00000176798	ENSMUSG00000032058	Ppp2r1b	Armadillo-type fold||HEAT repeat||Armadillo-like helical||HEAT, type 2||-	50856964	50892797	+	3596	downstream
chr9	LNC_007371	XLOC_352450	--	Novel_lncRNA	50896394	50899120	+	ENSMUST00000174628	ENSMUSG00000032058	Ppp2r1b	Armadillo-type fold||HEAT repeat||Armadillo-like helical||HEAT, type 2||-	50856924	50892797	+	3596	downstream
chr9	LNC_007371	XLOC_352450	--	Novel_lncRNA	50896394	50899120	+	ENSMUST00000175728	ENSMUSG00000032059	Alg9	GPI mannosyltransferase||-	50808679	50843362	+	53031	downstream
chr9	LNC_007371	XLOC_352450	--	Novel_lncRNA	50896394	50899120	+	ENSMUST00000114437	ENSMUSG00000032058	Ppp2r1b	Armadillo-type fold||HEAT repeat||Armadillo-like helical||HEAT, type 2||-	50856937	50881431	+	14962	downstream
chr9	LNC_007371	XLOC_352450	--	Novel_lncRNA	50896394	50899120	+	ENSMUST00000176824	ENSMUSG00000037112	Sik2	Serine/threonine-protein kinase, SIK1/2||Protein kinase-like domain superfamily||Serine/threonine-protein kinase, active site||Ubiquitin-associated domain||Salt-Inducible kinase, catalytic domain||Protein kinase domain||-||Protein kinase, ATP binding site	50892801	51008936	-	-2727	antisense
chr9	LNC_007371	XLOC_352450	--	Novel_lncRNA	50896394	50899120	+	ENSMUST00000175640	ENSMUSG00000032058	Ppp2r1b	Armadillo-type fold||HEAT repeat||Armadillo-like helical||HEAT, type 2||-	50856966	50879934	+	16459	downstream
chr9	LNC_007371	XLOC_352450	--	Novel_lncRNA	50896394	50899120	+	ENSMUST00000176349	ENSMUSG00000032058	Ppp2r1b	Armadillo-type fold||HEAT repeat||Armadillo-like helical||HEAT, type 2||-	50856963	50892804	+	3589	downstream
chr9	LNC_007371	XLOC_352450	--	Novel_lncRNA	50896394	50899120	+	ENSMUST00000175645	ENSMUSG00000032058	Ppp2r1b	Armadillo-type fold||HEAT repeat||Armadillo-like helical||HEAT, type 2||-	50856957	50880087	+	16306	downstream
chr9	LNC_007370	XLOC_352434	--	Novel_lncRNA	50606111	50617103	+	ENSMUST00000117093	ENSMUSG00000032064	Dixdc1	DIX domain||Ubiquitin-like domain superfamily||Dishevelled-related protein||Calponin homology domain||DIX domain superfamily||CH domain superfamily	50709634	50739447	-	92530	downstream
chr9	LNC_007370	XLOC_352434	--	Novel_lncRNA	50606111	50617103	+	ENSMUST00000059081	ENSMUSG00000039217	Il18	Interleukin-18||Cytokine IL1/FGF||Interleukin-1 family	50575273	50581837	+	24273	downstream
chr9	LNC_007370	XLOC_352434	--	Novel_lncRNA	50606111	50617103	+	ENSMUST00000171462	ENSMUSG00000059820	Nkapd1	-	50605244	50617464	-	-10993	antisense
chr9	LNC_007370	XLOC_352434	--	Novel_lncRNA	50606111	50617103	+	ENSMUST00000217236	ENSMUSG00000032065	Tex12	Testis-expressed sequence 12 protein	50556819	50561325	-	44785	upstream
chr9	LNC_007370	XLOC_352434	--	Novel_lncRNA	50606111	50617103	+	ENSMUST00000214873	ENSMUSG00000032067	Pts	6-pyruvoyl tetrahydropterin synthase, histidine active site||6-pyruvoyl tetrahydropterin synthase, cysteine active site||6-pyruvoyl tetrahydropterin synthase/QueD family||6-pyruvoyl tetrahydropterin synthase/QueD superfamily	50522213	50528645	-	77465	upstream
chr9	LNC_007370	XLOC_352434	--	Novel_lncRNA	50606111	50617103	+	ENSMUST00000213144	ENSMUSG00000032067	Pts	6-pyruvoyl tetrahydropterin synthase, histidine active site||6-pyruvoyl tetrahydropterin synthase, cysteine active site||6-pyruvoyl tetrahydropterin synthase/QueD family||6-pyruvoyl tetrahydropterin synthase/QueD superfamily	50522570	50528658	-	77452	upstream
chr9	LNC_007370	XLOC_352434	--	Novel_lncRNA	50606111	50617103	+	ENSMUST00000034570	ENSMUSG00000032067	Pts	6-pyruvoyl tetrahydropterin synthase, histidine active site||6-pyruvoyl tetrahydropterin synthase, cysteine active site||6-pyruvoyl tetrahydropterin synthase/QueD family||6-pyruvoyl tetrahydropterin synthase/QueD superfamily	50521617	50528651	-	77459	upstream
chr9	LNC_007370	XLOC_352434	--	Novel_lncRNA	50606111	50617103	+	ENSMUST00000117646	ENSMUSG00000032064	Dixdc1	DIX domain||Ubiquitin-like domain superfamily||Dishevelled-related protein||Calponin homology domain||DIX domain superfamily||CH domain superfamily	50662756	50728067	-	45652	downstream
chr9	LNC_007370	XLOC_352434	--	Novel_lncRNA	50606111	50617103	+	ENSMUST00000044051	ENSMUSG00000039016	Timm8b	Tim10-like domain superfamily||Tim10-like||Mitochondrial import inner membrane translocase subunit Tim8/13	50603910	50605320	+	790	downstream
chr9	LNC_007370	XLOC_352434	--	Novel_lncRNA	50606111	50617103	+	ENSMUST00000147671	ENSMUSG00000059820	Nkapd1	-	50607701	50617264	-	-9403	antisense
chr9	LNC_007370	XLOC_352434	--	Novel_lncRNA	50606111	50617103	+	ENSMUST00000213916	ENSMUSG00000039217	Il18	Interleukin-18||Cytokine IL1/FGF||Interleukin-1 family	50554827	50581840	+	24270	downstream
chr9	LNC_007370	XLOC_352434	--	Novel_lncRNA	50606111	50617103	+	ENSMUST00000121634	ENSMUSG00000032064	Dixdc1	DIX domain||Ubiquitin-like domain superfamily||Dishevelled-related protein||Calponin homology domain||DIX domain superfamily||CH domain superfamily	50666195	50739517	-	49091	downstream
chr9	LNC_007370	XLOC_352434	--	Novel_lncRNA	50606111	50617103	+	ENSMUST00000141366	ENSMUSG00000000167	Pih1d2	-||PIH1 domain	50617550	50621190	+	446	upstream
chr9	LNC_007370	XLOC_352434	--	Novel_lncRNA	50606111	50617103	+	ENSMUST00000120622	ENSMUSG00000032064	Dixdc1	DIX domain||Ubiquitin-like domain superfamily||Dishevelled-related protein||Calponin homology domain||DIX domain superfamily||CH domain superfamily	50676704	50693799	-	59600	downstream
chr9	LNC_007370	XLOC_352434	--	Novel_lncRNA	50606111	50617103	+	ENSMUST00000155435	ENSMUSG00000059820	Nkapd1	-	50607668	50617281	-	-9436	antisense
chr9	LNC_007370	XLOC_352434	--	Novel_lncRNA	50606111	50617103	+	ENSMUST00000118707	ENSMUSG00000032064	Dixdc1	DIX domain||Ubiquitin-like domain superfamily||Dishevelled-related protein||Calponin homology domain||DIX domain superfamily||CH domain superfamily	50710137	50727938	-	93033	downstream
chr9	LNC_007370	XLOC_352434	--	Novel_lncRNA	50606111	50617103	+	ENSMUST00000215416	ENSMUSG00000032067	Pts	6-pyruvoyl tetrahydropterin synthase, histidine active site||6-pyruvoyl tetrahydropterin synthase, cysteine active site||6-pyruvoyl tetrahydropterin synthase/QueD family||6-pyruvoyl tetrahydropterin synthase/QueD superfamily	50522194	50528724	-	77386	upstream
chr9	LNC_007370	XLOC_352434	--	Novel_lncRNA	50606111	50617103	+	ENSMUST00000145139	ENSMUSG00000059820	Nkapd1	-	50607559	50617267	-	-9545	antisense
chr9	LNC_007370	XLOC_352434	--	Novel_lncRNA	50606111	50617103	+	ENSMUST00000125606	ENSMUSG00000000167	Pih1d2	-||PIH1 domain	50618007	50621065	+	903	upstream
chr9	LNC_007370	XLOC_352434	--	Novel_lncRNA	50606111	50617103	+	ENSMUST00000000175	ENSMUSG00000000171	Sdhd	Fumarate reductase/succinate dehydrogenase, transmembrane subunit||Succinate dehydrogenase [ubiquinone] cytochrome b small subunit, CybS	50596357	50603812	-	2298	upstream
chr9	LNC_007370	XLOC_352434	--	Novel_lncRNA	50606111	50617103	+	ENSMUST00000000171	ENSMUSG00000000167	Pih1d2	-||PIH1 domain	50617321	50624997	+	217	upstream
chr9	LNC_007370	XLOC_352434	--	Novel_lncRNA	50606111	50617103	+	ENSMUST00000034567	ENSMUSG00000000168	Dlat	Biotin/lipoyl attachment||2-oxoacid dehydrogenase acyltransferase, catalytic domain||Chloramphenicol acetyltransferase-like domain superfamily||Dihydrolipoyllysine-residue acetyltransferase component of pyruvate dehydrogenase complex||Peripheral subunit-binding domain||E3-binding domain superfamily||2-oxo acid dehydrogenase, lipoyl-binding site||Single hybrid motif	50634633	50659780	-	17529	downstream
chr9	LNC_007370	XLOC_352434	--	Novel_lncRNA	50606111	50617103	+	ENSMUST00000034566	ENSMUSG00000032064	Dixdc1	DIX domain||Ubiquitin-like domain superfamily||Dishevelled-related protein||Calponin homology domain||DIX domain superfamily||CH domain superfamily	50662752	50727975	-	45648	downstream
chr9	LNC_007370	XLOC_352434	--	Novel_lncRNA	50606111	50617103	+	ENSMUST00000214117	ENSMUSG00000039217	Il18	Interleukin-18||Cytokine IL1/FGF||Interleukin-1 family	50565374	50581837	+	24273	downstream
chr9	LNC_007370	XLOC_352434	--	Novel_lncRNA	50606111	50617103	+	ENSMUST00000119103	ENSMUSG00000032066	Bco2	Carotenoid oxygenase	50533087	50555181	-	50929	upstream
chr9	LNC_007370	XLOC_352434	--	Novel_lncRNA	50606111	50617103	+	ENSMUST00000034568	ENSMUSG00000032065	Tex12	Testis-expressed sequence 12 protein	50556925	50561310	-	44800	upstream
chr9	LNC_007370	XLOC_352434	--	Novel_lncRNA	50606111	50617103	+	ENSMUST00000151197	ENSMUSG00000000167	Pih1d2	-||PIH1 domain	50617337	50621778	+	233	upstream
chr9	LNC_007370	XLOC_352434	--	Novel_lncRNA	50606111	50617103	+	ENSMUST00000131351	ENSMUSG00000059820	Nkapd1	-	50605240	50617464	-	-10993	antisense
chr9	LNC_007370	XLOC_352434	--	Novel_lncRNA	50606111	50617103	+	ENSMUST00000180021	ENSMUSG00000039217	Il18	Interleukin-18||Cytokine IL1/FGF||Interleukin-1 family	50575273	50581837	+	24273	downstream
chr9	LNC_007373	XLOC_352553	--	Novel_lncRNA	51942570	51963583	+	ENSMUST00000061352	ENSMUSG00000032050	Rdx	Ezrin/radixin/moesin-like||FERM domain||Ezrin/radixin/moesin||FERM conserved site||FERM, N-terminal||Ezrin/radixin/moesin, C-terminal||Moesin tail domain superfamily||FERM superfamily, second domain||FERM central domain||Ubiquitin-like domain superfamily||PH-like domain superfamily||FERM, C-terminal PH-like domain||Band 4.1 domain||FERM/acyl-CoA-binding protein superfamily	52048271	52075174	+	84687	upstream
chr9	LNC_007373	XLOC_352553	--	Novel_lncRNA	51942570	51963583	+	ENSMUST00000065496	ENSMUSG00000053199	Arhgap20	Ubiquitin-like domain superfamily||PH-like domain superfamily||Rho GTPase activation protein||Rho GTPase-activating protein domain||Ras-associating (RA) domain||Pleckstrin homology domain	51765352	51853856	+	88713	downstream
chr9	LNC_007373	XLOC_352553	--	Novel_lncRNA	51942570	51963583	+	ENSMUST00000130405	ENSMUSG00000053199	Arhgap20	Ubiquitin-like domain superfamily||PH-like domain superfamily||Rho GTPase activation protein||Rho GTPase-activating protein domain||Ras-associating (RA) domain||Pleckstrin homology domain	51765660	51850651	+	91918	downstream
chr9	LNC_007373	XLOC_352553	--	Novel_lncRNA	51942570	51963583	+	ENSMUST00000163153	ENSMUSG00000032050	Rdx	Ezrin/radixin/moesin-like||FERM domain||Ezrin/radixin/moesin||FERM conserved site||FERM, N-terminal||Ezrin/radixin/moesin, C-terminal||Moesin tail domain superfamily||FERM superfamily, second domain||FERM central domain||Ubiquitin-like domain superfamily||PH-like domain superfamily||FERM, C-terminal PH-like domain||Band 4.1 domain||FERM/acyl-CoA-binding protein superfamily	52047173	52088735	+	83589	upstream
chr9	LNC_007373	XLOC_352553	--	Novel_lncRNA	51942570	51963583	+	ENSMUST00000214013	ENSMUSG00000032051	Fdx1	2Fe-2S ferredoxin-type iron-sulfur binding domain||2Fe-2S ferredoxin-like superfamily||Beta-grasp domain superfamily||-||Adrenodoxin||Adrenodoxin, iron-sulphur binding site	51944980	51963556	-	-18577	antisense
chr9	LNC_007373	XLOC_352553	--	Novel_lncRNA	51942570	51963583	+	ENSMUST00000000590	ENSMUSG00000032050	Rdx	Ezrin/radixin/moesin-like||FERM domain||Ezrin/radixin/moesin||FERM conserved site||FERM, N-terminal||Ezrin/radixin/moesin, C-terminal||Moesin tail domain superfamily||FERM superfamily, second domain||FERM central domain||Ubiquitin-like domain superfamily||PH-like domain superfamily||FERM, C-terminal PH-like domain||Band 4.1 domain||FERM/acyl-CoA-binding protein superfamily	52048115	52088729	+	84531	upstream
chr9	LNC_007373	XLOC_352553	--	Novel_lncRNA	51942570	51963583	+	ENSMUST00000034552	ENSMUSG00000032051	Fdx1	2Fe-2S ferredoxin-type iron-sulfur binding domain||2Fe-2S ferredoxin-like superfamily||Beta-grasp domain superfamily||-||Adrenodoxin||Adrenodoxin, iron-sulphur binding site	51943306	51963546	-	-20241	antisense
chr9	LNC_007372	XLOC_352488	--	Novel_lncRNA	51268964	51278278	+	ENSMUST00000114427	ENSMUSG00000079559	Colca2	-	51270258	51278554	-	-8021	antisense
chr9	LNC_007372	XLOC_352488	--	Novel_lncRNA	51268964	51278278	+	ENSMUST00000215038	ENSMUSG00000079559	Colca2	-	51270258	51278569	-	-8021	antisense
chr9	LNC_007372	XLOC_352488	--	Novel_lncRNA	51268964	51278278	+	ENSMUST00000181366	ENSMUSG00000036027	1810046K07Rik	Uncharacterized protein C11orf53	51290444	51312669	-	12165	downstream
chr9	LNC_007372	XLOC_352488	--	Novel_lncRNA	51268964	51278278	+	ENSMUST00000214322	ENSMUSG00000032053	Pou2af1	POU, class 2, associating factor 1	51233143	51240080	+	28883	downstream
chr9	LNC_007372	XLOC_352488	--	Novel_lncRNA	51268964	51278278	+	ENSMUST00000039959	ENSMUSG00000036027	1810046K07Rik	Uncharacterized protein C11orf53	51289686	51328917	-	11407	downstream
chr9	LNC_007372	XLOC_352488	--	Novel_lncRNA	51268964	51278278	+	ENSMUST00000034554	ENSMUSG00000032053	Pou2af1	POU, class 2, associating factor 1	51213708	51240079	+	28884	downstream
chr10	LNC_000819	XLOC_042802	--	Novel_lncRNA	41450399	41464017	-	ENSMUST00000151486	ENSMUSG00000019823	Mical1	bMERB domain||Zinc finger, LIM-type||FAD-binding domain||MICAL1||-||CH domain superfamily||FAD/NAD(P)-binding domain superfamily||Calponin homology domain	41477079	41478185	+	13061	upstream
chr10	LNC_000819	XLOC_042802	--	Novel_lncRNA	41450399	41464017	-	ENSMUST00000219054	ENSMUSG00000075225	Ccdc162	-||Protein of unknown function DUF4549	41538849	41611319	-	74831	downstream
chr10	LNC_000819	XLOC_042802	--	Novel_lncRNA	41450399	41464017	-	ENSMUST00000119962	ENSMUSG00000019823	Mical1	bMERB domain||Zinc finger, LIM-type||FAD-binding domain||MICAL1||-||CH domain superfamily||FAD/NAD(P)-binding domain superfamily||Calponin homology domain	41476314	41487032	+	12296	upstream
chr10	LNC_000819	XLOC_042802	--	Novel_lncRNA	41450399	41464017	-	ENSMUST00000214145	ENSMUSG00000078451	Ppil6	Cyclophilin-like domain superfamily||Cyclophilin-type peptidyl-prolyl cis-trans isomerase domain||Cyclophilin-type peptidyl-prolyl cis-trans isomerase	41501650	41514284	+	37632	upstream
chr10	LNC_000819	XLOC_042802	--	Novel_lncRNA	41450399	41464017	-	ENSMUST00000213797	ENSMUSG00000019826	Zbtb24	Zinc finger C2H2-type||Zinc finger C2H2 superfamily||SKP1/BTB/POZ domain superfamily||BTB/POZ domain	41450427	41465574	+	-13591	antisense
chr10	LNC_000819	XLOC_042802	--	Novel_lncRNA	41450399	41464017	-	ENSMUST00000019962	ENSMUSG00000019818	Cd164	CD164-related protein||-	41519414	41531048	+	55396	upstream
chr10	LNC_000819	XLOC_042802	--	Novel_lncRNA	41450399	41464017	-	ENSMUST00000099934	ENSMUSG00000019823	Mical1	bMERB domain||Zinc finger, LIM-type||FAD-binding domain||MICAL1||-||CH domain superfamily||FAD/NAD(P)-binding domain superfamily||Calponin homology domain	41476368	41487032	+	12350	upstream
chr10	LNC_000819	XLOC_042802	--	Novel_lncRNA	41450399	41464017	-	ENSMUST00000019967	ENSMUSG00000019823	Mical1	bMERB domain||Zinc finger, LIM-type||FAD-binding domain||MICAL1||-||CH domain superfamily||FAD/NAD(P)-binding domain superfamily||Calponin homology domain	41476314	41487030	+	12296	upstream
chr10	LNC_000819	XLOC_042802	--	Novel_lncRNA	41450399	41464017	-	ENSMUST00000179614	ENSMUSG00000075225	Ccdc162	-||Protein of unknown function DUF4549	41539292	41606595	-	75274	downstream
chr10	LNC_000819	XLOC_042802	--	Novel_lncRNA	41450399	41464017	-	ENSMUST00000019965	ENSMUSG00000019822	Smpd2	-||Endonuclease/exonuclease/phosphatase superfamily||Endonuclease/exonuclease/phosphatase||Sphingomyelin phosphodiesterase 2-like	41487172	41490340	-	23154	downstream
chr10	LNC_000819	XLOC_042802	--	Novel_lncRNA	41450399	41464017	-	ENSMUST00000189300	ENSMUSG00000019818	Cd164	CD164-related protein||-	41519892	41529046	+	55874	upstream
chr10	LNC_000819	XLOC_042802	--	Novel_lncRNA	41450399	41464017	-	ENSMUST00000216656	ENSMUSG00000019826	Zbtb24	Zinc finger C2H2-type||Zinc finger C2H2 superfamily||SKP1/BTB/POZ domain superfamily||BTB/POZ domain	41450435	41453468	+	-3034	antisense
chr10	LNC_000819	XLOC_042802	--	Novel_lncRNA	41450399	41464017	-	ENSMUST00000080771	ENSMUSG00000019826	Zbtb24	Zinc finger C2H2-type||Zinc finger C2H2 superfamily||SKP1/BTB/POZ domain superfamily||BTB/POZ domain	41450383	41465574	+	-13619	antisense
chr10	LNC_000819	XLOC_042802	--	Novel_lncRNA	41450399	41464017	-	ENSMUST00000105507	ENSMUSG00000078451	Ppil6	Cyclophilin-like domain superfamily||Cyclophilin-type peptidyl-prolyl cis-trans isomerase domain||Cyclophilin-type peptidyl-prolyl cis-trans isomerase	41490439	41514286	+	26421	upstream
chr10	LNC_000819	XLOC_042802	--	Novel_lncRNA	41450399	41464017	-	ENSMUST00000019955	ENSMUSG00000075225	Ccdc162	-||Protein of unknown function DUF4549	41550608	41709297	-	86590	downstream
chr10	LNC_000819	XLOC_042802	--	Novel_lncRNA	41450399	41464017	-	ENSMUST00000189488	ENSMUSG00000075225	Ccdc162	-||Protein of unknown function DUF4549	41538849	41716634	-	74831	downstream
chr10	LNC_000819	XLOC_042802	--	Novel_lncRNA	41450399	41464017	-	ENSMUST00000173494	ENSMUSG00000091415	Ak9	P-loop containing nucleoside triphosphate hydrolase||Cilia- and flagella-associated protein 206||Adenylate kinase/UMP-CMP kinase||AAA+ ATPase domain	41303980	41434534	+	15864	downstream
chr10	LNC_000819	XLOC_042802	--	Novel_lncRNA	41450399	41464017	-	ENSMUST00000095227	ENSMUSG00000075225	Ccdc162	-||Protein of unknown function DUF4549	41539415	41579207	-	75397	downstream
chr10	LNC_000819	XLOC_042802	--	Novel_lncRNA	41450399	41464017	-	ENSMUST00000099932	ENSMUSG00000075225	Ccdc162	-||Protein of unknown function DUF4549	41538849	41709300	-	74831	downstream
chr10	LNC_000818	XLOC_042802	--	Novel_lncRNA	41450399	41456308	-	ENSMUST00000151486	ENSMUSG00000019823	Mical1	bMERB domain||Zinc finger, LIM-type||FAD-binding domain||MICAL1||-||CH domain superfamily||FAD/NAD(P)-binding domain superfamily||Calponin homology domain	41477079	41478185	+	20770	upstream
chr10	LNC_000818	XLOC_042802	--	Novel_lncRNA	41450399	41456308	-	ENSMUST00000219054	ENSMUSG00000075225	Ccdc162	-||Protein of unknown function DUF4549	41538849	41611319	-	82540	downstream
chr10	LNC_000818	XLOC_042802	--	Novel_lncRNA	41450399	41456308	-	ENSMUST00000119962	ENSMUSG00000019823	Mical1	bMERB domain||Zinc finger, LIM-type||FAD-binding domain||MICAL1||-||CH domain superfamily||FAD/NAD(P)-binding domain superfamily||Calponin homology domain	41476314	41487032	+	20005	upstream
chr10	LNC_000818	XLOC_042802	--	Novel_lncRNA	41450399	41456308	-	ENSMUST00000214145	ENSMUSG00000078451	Ppil6	Cyclophilin-like domain superfamily||Cyclophilin-type peptidyl-prolyl cis-trans isomerase domain||Cyclophilin-type peptidyl-prolyl cis-trans isomerase	41501650	41514284	+	45341	upstream
chr10	LNC_000818	XLOC_042802	--	Novel_lncRNA	41450399	41456308	-	ENSMUST00000213797	ENSMUSG00000019826	Zbtb24	Zinc finger C2H2-type||Zinc finger C2H2 superfamily||SKP1/BTB/POZ domain superfamily||BTB/POZ domain	41450427	41465574	+	-5882	antisense
chr10	LNC_000818	XLOC_042802	--	Novel_lncRNA	41450399	41456308	-	ENSMUST00000019962	ENSMUSG00000019818	Cd164	CD164-related protein||-	41519414	41531048	+	63105	upstream
chr10	LNC_000818	XLOC_042802	--	Novel_lncRNA	41450399	41456308	-	ENSMUST00000099934	ENSMUSG00000019823	Mical1	bMERB domain||Zinc finger, LIM-type||FAD-binding domain||MICAL1||-||CH domain superfamily||FAD/NAD(P)-binding domain superfamily||Calponin homology domain	41476368	41487032	+	20059	upstream
chr10	LNC_000818	XLOC_042802	--	Novel_lncRNA	41450399	41456308	-	ENSMUST00000019967	ENSMUSG00000019823	Mical1	bMERB domain||Zinc finger, LIM-type||FAD-binding domain||MICAL1||-||CH domain superfamily||FAD/NAD(P)-binding domain superfamily||Calponin homology domain	41476314	41487030	+	20005	upstream
chr10	LNC_000818	XLOC_042802	--	Novel_lncRNA	41450399	41456308	-	ENSMUST00000179614	ENSMUSG00000075225	Ccdc162	-||Protein of unknown function DUF4549	41539292	41606595	-	82983	downstream
chr10	LNC_000818	XLOC_042802	--	Novel_lncRNA	41450399	41456308	-	ENSMUST00000019965	ENSMUSG00000019822	Smpd2	-||Endonuclease/exonuclease/phosphatase superfamily||Endonuclease/exonuclease/phosphatase||Sphingomyelin phosphodiesterase 2-like	41487172	41490340	-	30863	downstream
chr10	LNC_000818	XLOC_042802	--	Novel_lncRNA	41450399	41456308	-	ENSMUST00000189300	ENSMUSG00000019818	Cd164	CD164-related protein||-	41519892	41529046	+	63583	upstream
chr10	LNC_000818	XLOC_042802	--	Novel_lncRNA	41450399	41456308	-	ENSMUST00000216656	ENSMUSG00000019826	Zbtb24	Zinc finger C2H2-type||Zinc finger C2H2 superfamily||SKP1/BTB/POZ domain superfamily||BTB/POZ domain	41450435	41453468	+	-3034	antisense
chr10	LNC_000818	XLOC_042802	--	Novel_lncRNA	41450399	41456308	-	ENSMUST00000080771	ENSMUSG00000019826	Zbtb24	Zinc finger C2H2-type||Zinc finger C2H2 superfamily||SKP1/BTB/POZ domain superfamily||BTB/POZ domain	41450383	41465574	+	-5910	antisense
chr10	LNC_000818	XLOC_042802	--	Novel_lncRNA	41450399	41456308	-	ENSMUST00000105507	ENSMUSG00000078451	Ppil6	Cyclophilin-like domain superfamily||Cyclophilin-type peptidyl-prolyl cis-trans isomerase domain||Cyclophilin-type peptidyl-prolyl cis-trans isomerase	41490439	41514286	+	34130	upstream
chr10	LNC_000818	XLOC_042802	--	Novel_lncRNA	41450399	41456308	-	ENSMUST00000019955	ENSMUSG00000075225	Ccdc162	-||Protein of unknown function DUF4549	41550608	41709297	-	94299	downstream
chr10	LNC_000818	XLOC_042802	--	Novel_lncRNA	41450399	41456308	-	ENSMUST00000189488	ENSMUSG00000075225	Ccdc162	-||Protein of unknown function DUF4549	41538849	41716634	-	82540	downstream
chr10	LNC_000818	XLOC_042802	--	Novel_lncRNA	41450399	41456308	-	ENSMUST00000173494	ENSMUSG00000091415	Ak9	P-loop containing nucleoside triphosphate hydrolase||Cilia- and flagella-associated protein 206||Adenylate kinase/UMP-CMP kinase||AAA+ ATPase domain	41303980	41434534	+	15864	downstream
chr10	LNC_000818	XLOC_042802	--	Novel_lncRNA	41450399	41456308	-	ENSMUST00000095227	ENSMUSG00000075225	Ccdc162	-||Protein of unknown function DUF4549	41539415	41579207	-	83106	downstream
chr10	LNC_000818	XLOC_042802	--	Novel_lncRNA	41450399	41456308	-	ENSMUST00000099932	ENSMUSG00000075225	Ccdc162	-||Protein of unknown function DUF4549	41538849	41709300	-	82540	downstream
chr6	LNC_006420	XLOC_306240	--	Novel_lncRNA	115560066	115568798	-	ENSMUST00000040234	ENSMUSG00000042389	Tsen2	tRNA intron endonuclease, N-terminal||tRNA-splicing endonuclease||tRNA intron endonuclease, catalytic domain-like||tRNA endonuclease-like domain superfamily||tRNA intron endonuclease, catalytic domain-like superfamily||tRNA-splicing endonuclease, SEN2 subunit	115544664	115578628	+	-8733	antisense
chr6	LNC_006420	XLOC_306240	--	Novel_lncRNA	115560066	115568798	-	ENSMUST00000203759	ENSMUSG00000000441	Raf1	Serine-threonine/tyrosine-protein kinase, catalytic domain||Protein kinase domain||Protein kinase-like domain superfamily||Serine/threonine-protein kinase, active site||Ubiquitin-like domain superfamily||Protein kinase, ATP binding site||Diacylglycerol/phorbol-ester binding||Protein kinase C-like, phorbol ester/diacylglycerol-binding domain||Raf-like Ras-binding||-	115618597	115621825	-	49798	downstream
chr6	LNC_006420	XLOC_306240	--	Novel_lncRNA	115560066	115568798	-	ENSMUST00000203732	ENSMUSG00000000440	Pparg	Nuclear hormone receptor, ligand-binding domain||Peroxisome proliferator-activated receptor||Zinc finger, NHR/GATA-type||Peroxisome proliferator-activated receptor gamma||Nuclear hormone receptor-like domain superfamily||Nuclear hormone receptor||Zinc finger, nuclear hormone receptor-type||Peroxisome proliferator-activated receptor gamma, N-terminal	115362292	115490394	+	69671	downstream
chr6	LNC_006420	XLOC_306240	--	Novel_lncRNA	115560066	115568798	-	ENSMUST00000130425	ENSMUSG00000042389	Tsen2	tRNA intron endonuclease, N-terminal||tRNA-splicing endonuclease||tRNA intron endonuclease, catalytic domain-like||tRNA endonuclease-like domain superfamily||tRNA intron endonuclease, catalytic domain-like superfamily||tRNA-splicing endonuclease, SEN2 subunit	115544664	115554272	+	5793	downstream
chr6	LNC_006420	XLOC_306240	--	Novel_lncRNA	115560066	115568798	-	ENSMUST00000000449	ENSMUSG00000000439	Mkrn2	Zinc finger, C3HC4 RING-type||Zinc finger, RING-type||Zinc finger, RING-type, conserved site||Zinc finger, CCCH-type superfamily||Probable E3 ubiquitin-protein ligase makorin-2||Zinc finger, CCCH-type||Zinc finger, RING/FYVE/PHD-type	115601902	115622624	+	33103	upstream
chr6	LNC_006420	XLOC_306240	--	Novel_lncRNA	115560066	115568798	-	ENSMUST00000147979	ENSMUSG00000000441	Raf1	Serine-threonine/tyrosine-protein kinase, catalytic domain||Protein kinase domain||Protein kinase-like domain superfamily||Serine/threonine-protein kinase, active site||Ubiquitin-like domain superfamily||Protein kinase, ATP binding site||Diacylglycerol/phorbol-ester binding||Protein kinase C-like, phorbol ester/diacylglycerol-binding domain||Raf-like Ras-binding||-	115623523	115632995	-	54724	downstream
chr6	LNC_006420	XLOC_306240	--	Novel_lncRNA	115560066	115568798	-	ENSMUST00000205213	ENSMUSG00000000440	Pparg	Nuclear hormone receptor, ligand-binding domain||Peroxisome proliferator-activated receptor||Zinc finger, NHR/GATA-type||Peroxisome proliferator-activated receptor gamma||Nuclear hormone receptor-like domain superfamily||Nuclear hormone receptor||Zinc finger, nuclear hormone receptor-type||Peroxisome proliferator-activated receptor gamma, N-terminal	115383699	115463222	+	96843	downstream
chr6	LNC_006420	XLOC_306240	--	Novel_lncRNA	115560066	115568798	-	ENSMUST00000112957	ENSMUSG00000068011	Mkrn2os	Protein of unknown function DUF4796||-	115585122	115592576	-	16323	downstream
chr6	LNC_006420	XLOC_306240	--	Novel_lncRNA	115560066	115568798	-	ENSMUST00000171644	ENSMUSG00000000440	Pparg	Nuclear hormone receptor, ligand-binding domain||Peroxisome proliferator-activated receptor||Zinc finger, NHR/GATA-type||Peroxisome proliferator-activated receptor gamma||Nuclear hormone receptor-like domain superfamily||Nuclear hormone receptor||Zinc finger, nuclear hormone receptor-type||Peroxisome proliferator-activated receptor gamma, N-terminal	115360951	115490399	+	69666	downstream
chr6	LNC_006420	XLOC_306240	--	Novel_lncRNA	115560066	115568798	-	ENSMUST00000112949	ENSMUSG00000000441	Raf1	Serine-threonine/tyrosine-protein kinase, catalytic domain||Protein kinase domain||Protein kinase-like domain superfamily||Serine/threonine-protein kinase, active site||Ubiquitin-like domain superfamily||Protein kinase, ATP binding site||Diacylglycerol/phorbol-ester binding||Protein kinase C-like, phorbol ester/diacylglycerol-binding domain||Raf-like Ras-binding||-	115618569	115675964	-	49770	downstream
chr6	LNC_006420	XLOC_306240	--	Novel_lncRNA	115560066	115568798	-	ENSMUST00000000450	ENSMUSG00000000440	Pparg	Nuclear hormone receptor, ligand-binding domain||Peroxisome proliferator-activated receptor||Zinc finger, NHR/GATA-type||Peroxisome proliferator-activated receptor gamma||Nuclear hormone receptor-like domain superfamily||Nuclear hormone receptor||Zinc finger, nuclear hormone receptor-type||Peroxisome proliferator-activated receptor gamma, N-terminal	115422066	115490399	+	69666	downstream
chr6	LNC_006420	XLOC_306240	--	Novel_lncRNA	115560066	115568798	-	ENSMUST00000000451	ENSMUSG00000000441	Raf1	Serine-threonine/tyrosine-protein kinase, catalytic domain||Protein kinase domain||Protein kinase-like domain superfamily||Serine/threonine-protein kinase, active site||Ubiquitin-like domain superfamily||Protein kinase, ATP binding site||Diacylglycerol/phorbol-ester binding||Protein kinase C-like, phorbol ester/diacylglycerol-binding domain||Raf-like Ras-binding||-	115618569	115676635	-	49770	downstream
chr6	LNC_006421	XLOC_306243	--	Novel_lncRNA	115613174	115617182	-	ENSMUST00000040234	ENSMUSG00000042389	Tsen2	tRNA intron endonuclease, N-terminal||tRNA-splicing endonuclease||tRNA intron endonuclease, catalytic domain-like||tRNA endonuclease-like domain superfamily||tRNA intron endonuclease, catalytic domain-like superfamily||tRNA-splicing endonuclease, SEN2 subunit	115544664	115578628	+	34545	downstream
chr6	LNC_006421	XLOC_306243	--	Novel_lncRNA	115613174	115617182	-	ENSMUST00000000449	ENSMUSG00000000439	Mkrn2	Zinc finger, C3HC4 RING-type||Zinc finger, RING-type||Zinc finger, RING-type, conserved site||Zinc finger, CCCH-type superfamily||Probable E3 ubiquitin-protein ligase makorin-2||Zinc finger, CCCH-type||Zinc finger, RING/FYVE/PHD-type	115601902	115622624	+	-4009	antisense
chr6	LNC_006421	XLOC_306243	--	Novel_lncRNA	115613174	115617182	-	ENSMUST00000147979	ENSMUSG00000000441	Raf1	Serine-threonine/tyrosine-protein kinase, catalytic domain||Protein kinase domain||Protein kinase-like domain superfamily||Serine/threonine-protein kinase, active site||Ubiquitin-like domain superfamily||Protein kinase, ATP binding site||Diacylglycerol/phorbol-ester binding||Protein kinase C-like, phorbol ester/diacylglycerol-binding domain||Raf-like Ras-binding||-	115623523	115632995	-	6340	downstream
chr6	LNC_006421	XLOC_306243	--	Novel_lncRNA	115613174	115617182	-	ENSMUST00000203759	ENSMUSG00000000441	Raf1	Serine-threonine/tyrosine-protein kinase, catalytic domain||Protein kinase domain||Protein kinase-like domain superfamily||Serine/threonine-protein kinase, active site||Ubiquitin-like domain superfamily||Protein kinase, ATP binding site||Diacylglycerol/phorbol-ester binding||Protein kinase C-like, phorbol ester/diacylglycerol-binding domain||Raf-like Ras-binding||-	115618597	115621825	-	1414	downstream
chr6	LNC_006421	XLOC_306243	--	Novel_lncRNA	115613174	115617182	-	ENSMUST00000112957	ENSMUSG00000068011	Mkrn2os	Protein of unknown function DUF4796||-	115585122	115592576	-	20597	upstream
chr6	LNC_006421	XLOC_306243	--	Novel_lncRNA	115613174	115617182	-	ENSMUST00000112949	ENSMUSG00000000441	Raf1	Serine-threonine/tyrosine-protein kinase, catalytic domain||Protein kinase domain||Protein kinase-like domain superfamily||Serine/threonine-protein kinase, active site||Ubiquitin-like domain superfamily||Protein kinase, ATP binding site||Diacylglycerol/phorbol-ester binding||Protein kinase C-like, phorbol ester/diacylglycerol-binding domain||Raf-like Ras-binding||-	115618569	115675964	-	1386	downstream
chr6	LNC_006421	XLOC_306243	--	Novel_lncRNA	115613174	115617182	-	ENSMUST00000130425	ENSMUSG00000042389	Tsen2	tRNA intron endonuclease, N-terminal||tRNA-splicing endonuclease||tRNA intron endonuclease, catalytic domain-like||tRNA endonuclease-like domain superfamily||tRNA intron endonuclease, catalytic domain-like superfamily||tRNA-splicing endonuclease, SEN2 subunit	115544664	115554272	+	58901	downstream
chr6	LNC_006421	XLOC_306243	--	Novel_lncRNA	115613174	115617182	-	ENSMUST00000000451	ENSMUSG00000000441	Raf1	Serine-threonine/tyrosine-protein kinase, catalytic domain||Protein kinase domain||Protein kinase-like domain superfamily||Serine/threonine-protein kinase, active site||Ubiquitin-like domain superfamily||Protein kinase, ATP binding site||Diacylglycerol/phorbol-ester binding||Protein kinase C-like, phorbol ester/diacylglycerol-binding domain||Raf-like Ras-binding||-	115618569	115676635	-	1386	downstream
chr6	LNC_006426	XLOC_306297	--	Novel_lncRNA	116650318	116653294	-	ENSMUST00000067354	ENSMUSG00000048489	Depp1	Decidual protein, progesterone induced	116650609	116652794	+	-2186	antisense
chr6	LNC_006426	XLOC_306297	--	Novel_lncRNA	116650318	116653294	-	ENSMUST00000214699	ENSMUSG00000051046	Olfr214	GPCR, rhodopsin-like, 7TM||G protein-coupled receptor, rhodopsin-like||Olfactory receptor	116554235	116560611	+	89706	downstream
chr6	LNC_006426	XLOC_306297	--	Novel_lncRNA	116650318	116653294	-	ENSMUST00000215846	ENSMUSG00000051046	Olfr214	GPCR, rhodopsin-like, 7TM||G protein-coupled receptor, rhodopsin-like||Olfactory receptor	116554237	116560611	+	89706	downstream
chr6	LNC_006426	XLOC_306297	--	Novel_lncRNA	116650318	116653294	-	ENSMUST00000079749	ENSMUSG00000059878	Zfp422	Zinc finger C2H2-type||Zinc finger C2H2 superfamily	116624016	116628999	-	21318	upstream
chr6	LNC_006426	XLOC_306297	--	Novel_lncRNA	116650318	116653294	-	ENSMUST00000057540	ENSMUSG00000059878	Zfp422	Zinc finger C2H2-type||Zinc finger C2H2 superfamily	116624904	116628922	-	21395	upstream
chr6	LNC_006426	XLOC_306297	--	Novel_lncRNA	116650318	116653294	-	ENSMUST00000061723	ENSMUSG00000050654	Olfr215	Olfactory receptor||GPCR, rhodopsin-like, 7TM||G protein-coupled receptor, rhodopsin-like	116580084	116584195	-	66122	upstream
chr6	LNC_006426	XLOC_306297	--	Novel_lncRNA	116650318	116653294	-	ENSMUST00000122096	ENSMUSG00000107906	Gm5580	Helicase, C-terminal||Helicase superfamily 1/2, ATP-binding domain||RNA helicase, DEAD-box type, Q motif||DEAD/DEAH box helicase domain||ATP-dependent RNA helicase DEAD-box, conserved site||P-loop containing nucleoside triphosphate hydrolase	116551141	116552502	+	97815	downstream
chr6	LNC_006426	XLOC_306297	--	Novel_lncRNA	116650318	116653294	-	ENSMUST00000217313	ENSMUSG00000051046	Olfr214	GPCR, rhodopsin-like, 7TM||G protein-coupled receptor, rhodopsin-like||Olfactory receptor	116554235	116560611	+	89706	downstream
chr6	LNC_006426	XLOC_306297	--	Novel_lncRNA	116650318	116653294	-	ENSMUST00000203029	ENSMUSG00000042129	Rassf4	Ras-associating (RA) domain||C-terminal RASSF family||SARAH domain||Ubiquitin-like domain superfamily||-||Ras association domain-containing protein 4	116639224	116673809	-	-2977	sense_overlapping
chr6	LNC_006426	XLOC_306297	--	Novel_lncRNA	116650318	116653294	-	ENSMUST00000178241	ENSMUSG00000048489	Depp1	Decidual protein, progesterone induced	116650628	116652794	+	-2167	antisense
chr6	LNC_006426	XLOC_306297	--	Novel_lncRNA	116650318	116653294	-	ENSMUST00000204576	ENSMUSG00000042129	Rassf4	Ras-associating (RA) domain||C-terminal RASSF family||SARAH domain||Ubiquitin-like domain superfamily||-||Ras association domain-containing protein 4	116645974	116673798	-	-2977	sense_overlapping
chr6	LNC_006426	XLOC_306297	--	Novel_lncRNA	116650318	116653294	-	ENSMUST00000056623	ENSMUSG00000048108	Tmem72	Transmembrane protein 72||-	116679063	116716913	-	25768	downstream
chr6	LNC_006426	XLOC_306297	--	Novel_lncRNA	116650318	116653294	-	ENSMUST00000203867	ENSMUSG00000051046	Olfr214	GPCR, rhodopsin-like, 7TM||G protein-coupled receptor, rhodopsin-like||Olfactory receptor	116554316	116557412	+	92905	downstream
chr6	LNC_006426	XLOC_306297	--	Novel_lncRNA	116650318	116653294	-	ENSMUST00000060204	ENSMUSG00000051046	Olfr214	GPCR, rhodopsin-like, 7TM||G protein-coupled receptor, rhodopsin-like||Olfactory receptor	116556405	116557412	+	92905	downstream
chr6	LNC_006426	XLOC_306297	--	Novel_lncRNA	116650318	116653294	-	ENSMUST00000204203	ENSMUSG00000042129	Rassf4	Ras-associating (RA) domain||C-terminal RASSF family||SARAH domain||Ubiquitin-like domain superfamily||-||Ras association domain-containing protein 4	116645903	116673771	-	-2977	sense_overlapping
chr6	LNC_006426	XLOC_306297	--	Novel_lncRNA	116650318	116653294	-	ENSMUST00000035842	ENSMUSG00000042129	Rassf4	Ras-associating (RA) domain||C-terminal RASSF family||SARAH domain||Ubiquitin-like domain superfamily||-||Ras association domain-containing protein 4	116633008	116673952	-	-2977	sense_overlapping
chr6	LNC_006426	XLOC_306297	--	Novel_lncRNA	116650318	116653294	-	ENSMUST00000204555	ENSMUSG00000048489	Depp1	Decidual protein, progesterone induced	116650696	116651909	+	-1214	antisense
chr6	LNC_006426	XLOC_306297	--	Novel_lncRNA	116650318	116653294	-	ENSMUST00000112880	ENSMUSG00000059878	Zfp422	Zinc finger C2H2-type||Zinc finger C2H2 superfamily	116624904	116628701	-	21616	upstream
chr6	LNC_006427	XLOC_306415	--	Novel_lncRNA	117843285	117845940	-	ENSMUST00000163168	ENSMUSG00000042079	Hnrnpf	RNA-binding domain superfamily||Zinc finger, CHHC-type||Nucleotide-binding alpha-beta plait domain superfamily||RNA recognition motif domain||-	117906849	117925619	+	60908	upstream
chr6	LNC_006427	XLOC_306415	--	Novel_lncRNA	117843285	117845940	-	ENSMUST00000203082	ENSMUSG00000004988	Fxyd4	Ion-transport regulator, FXYD motif	117933559	117937692	-	87618	downstream
chr6	LNC_006427	XLOC_306415	--	Novel_lncRNA	117843285	117845940	-	ENSMUST00000164472	ENSMUSG00000059689	Zfp637	Zinc finger C2H2 superfamily||-||Zinc finger C2H2-type	117841242	117845955	+	-2656	antisense
chr6	LNC_006427	XLOC_306415	--	Novel_lncRNA	117843285	117845940	-	ENSMUST00000137224	ENSMUSG00000059689	Zfp637	Zinc finger C2H2 superfamily||-||Zinc finger C2H2-type	117841181	117845519	+	-2235	antisense
chr6	LNC_006427	XLOC_306415	--	Novel_lncRNA	117843285	117845940	-	ENSMUST00000035493	ENSMUSG00000042079	Hnrnpf	RNA-binding domain superfamily||Zinc finger, CHHC-type||Nucleotide-binding alpha-beta plait domain superfamily||RNA recognition motif domain||-	117906795	117925619	+	60854	upstream
chr6	LNC_006427	XLOC_306415	--	Novel_lncRNA	117843285	117845940	-	ENSMUST00000203433	ENSMUSG00000004988	Fxyd4	Ion-transport regulator, FXYD motif	117933560	117937335	-	87619	downstream
chr6	LNC_006427	XLOC_306415	--	Novel_lncRNA	117843285	117845940	-	ENSMUST00000112858	ENSMUSG00000059689	Zfp637	Zinc finger C2H2 superfamily||-||Zinc finger C2H2-type	117841281	117845413	+	-2129	antisense
chr6	LNC_006427	XLOC_306415	--	Novel_lncRNA	117843285	117845940	-	ENSMUST00000112859	ENSMUSG00000059689	Zfp637	Zinc finger C2H2 superfamily||-||Zinc finger C2H2-type	117841180	117845212	+	-1928	antisense
chr6	LNC_006427	XLOC_306415	--	Novel_lncRNA	117843285	117845940	-	ENSMUST00000134526	ENSMUSG00000059689	Zfp637	Zinc finger C2H2 superfamily||-||Zinc finger C2H2-type	117841268	117845413	+	-2129	antisense
chr6	LNC_006427	XLOC_306415	--	Novel_lncRNA	117843285	117845940	-	ENSMUST00000136889	ENSMUSG00000059689	Zfp637	Zinc finger C2H2 superfamily||-||Zinc finger C2H2-type	117841268	117845413	+	-2129	antisense
chr6	LNC_006427	XLOC_306415	--	Novel_lncRNA	117843285	117845940	-	ENSMUST00000204214	ENSMUSG00000004988	Fxyd4	Ion-transport regulator, FXYD motif	117933560	117937335	-	87619	downstream
chr6	LNC_006427	XLOC_306415	--	Novel_lncRNA	117843285	117845940	-	ENSMUST00000177918	ENSMUSG00000042079	Hnrnpf	RNA-binding domain superfamily||Zinc finger, CHHC-type||Nucleotide-binding alpha-beta plait domain superfamily||RNA recognition motif domain||-	117906827	117923967	+	60886	upstream
chr6	LNC_006427	XLOC_306415	--	Novel_lncRNA	117843285	117845940	-	ENSMUST00000179478	ENSMUSG00000042079	Hnrnpf	RNA-binding domain superfamily||Zinc finger, CHHC-type||Nucleotide-binding alpha-beta plait domain superfamily||RNA recognition motif domain||-	117916981	117924382	+	71040	upstream
chr6	LNC_006427	XLOC_306415	--	Novel_lncRNA	117843285	117845940	-	ENSMUST00000177570	ENSMUSG00000042079	Hnrnpf	RNA-binding domain superfamily||Zinc finger, CHHC-type||Nucleotide-binding alpha-beta plait domain superfamily||RNA recognition motif domain||-	117917303	117924454	+	71362	upstream
chr6	LNC_006427	XLOC_306415	--	Novel_lncRNA	117843285	117845940	-	ENSMUST00000112861	ENSMUSG00000059689	Zfp637	Zinc finger C2H2 superfamily||-||Zinc finger C2H2-type	117841246	117845956	+	-2656	antisense
chr6	LNC_006427	XLOC_306415	--	Novel_lncRNA	117843285	117845940	-	ENSMUST00000112860	ENSMUSG00000059689	Zfp637	Zinc finger C2H2 superfamily||-||Zinc finger C2H2-type	117841281	117845956	+	-2656	antisense
chr6	LNC_006427	XLOC_306415	--	Novel_lncRNA	117843285	117845940	-	ENSMUST00000179224	ENSMUSG00000042079	Hnrnpf	RNA-binding domain superfamily||Zinc finger, CHHC-type||Nucleotide-binding alpha-beta plait domain superfamily||RNA recognition motif domain||-	117906790	117923798	+	60849	upstream
chr6	LNC_006427	XLOC_306415	--	Novel_lncRNA	117843285	117845940	-	ENSMUST00000172088	ENSMUSG00000042097	Zfp239	Zinc finger C2H2 superfamily||Zinc finger C2H2-type	117863077	117872765	+	17136	upstream
chr6	LNC_006427	XLOC_306415	--	Novel_lncRNA	117843285	117845940	-	ENSMUST00000223041	ENSMUSG00000059689	Zfp637	Zinc finger C2H2 superfamily||-||Zinc finger C2H2-type	117841254	117845955	+	-2656	antisense
chr6	LNC_006427	XLOC_306415	--	Novel_lncRNA	117843285	117845940	-	ENSMUST00000203066	ENSMUSG00000004988	Fxyd4	Ion-transport regulator, FXYD motif	117933560	117937335	-	87619	downstream
chr6	LNC_006427	XLOC_306415	--	Novel_lncRNA	117843285	117845940	-	ENSMUST00000079405	ENSMUSG00000042097	Zfp239	Zinc finger C2H2 superfamily||Zinc finger C2H2-type	117863077	117873291	+	17136	upstream
chr6	LNC_006427	XLOC_306415	--	Novel_lncRNA	117843285	117845940	-	ENSMUST00000005114	ENSMUSG00000004988	Fxyd4	Ion-transport regulator, FXYD motif	117933729	117937335	-	87788	downstream
chr6	LNC_006427	XLOC_306415	--	Novel_lncRNA	117843285	117845940	-	ENSMUST00000180341	ENSMUSG00000042079	Hnrnpf	RNA-binding domain superfamily||Zinc finger, CHHC-type||Nucleotide-binding alpha-beta plait domain superfamily||RNA recognition motif domain||-	117923701	117925622	+	77760	upstream
chr6	LNC_006427	XLOC_306415	--	Novel_lncRNA	117843285	117845940	-	ENSMUST00000167182	ENSMUSG00000042079	Hnrnpf	RNA-binding domain superfamily||Zinc finger, CHHC-type||Nucleotide-binding alpha-beta plait domain superfamily||RNA recognition motif domain||-	117900340	117925621	+	54399	upstream
chr6	LNC_006427	XLOC_306415	--	Novel_lncRNA	117843285	117845940	-	ENSMUST00000180020	ENSMUSG00000042079	Hnrnpf	RNA-binding domain superfamily||Zinc finger, CHHC-type||Nucleotide-binding alpha-beta plait domain superfamily||RNA recognition motif domain||-	117917294	117925621	+	71353	upstream
chr6	LNC_006427	XLOC_306415	--	Novel_lncRNA	117843285	117845940	-	ENSMUST00000177743	ENSMUSG00000042079	Hnrnpf	RNA-binding domain superfamily||Zinc finger, CHHC-type||Nucleotide-binding alpha-beta plait domain superfamily||RNA recognition motif domain||-	117900324	117923849	+	54383	upstream
chr6	LNC_006427	XLOC_306415	--	Novel_lncRNA	117843285	117845940	-	ENSMUST00000204950	ENSMUSG00000004988	Fxyd4	Ion-transport regulator, FXYD motif	117933560	117937335	-	87619	downstream
chr11	LNC_001436	XLOC_064863	--	Novel_lncRNA	83662557	83664983	-	ENSMUST00000001008	ENSMUSG00000000982	Ccl3	CC chemokine, conserved site||Chemokine interleukin-8-like domain||Chemokine interleukin-8-like superfamily	83647844	83649355	-	13201	upstream
chr11	LNC_001436	XLOC_064863	--	Novel_lncRNA	83662557	83664983	-	ENSMUST00000001009	ENSMUSG00000000983	Wfdc18	-||Elafin-like superfamily||WAP four-disulfide core domain protein 18||WAP-type 'four-disulfide core' domain	83709015	83711348	+	44031	upstream
chr11	LNC_001436	XLOC_064863	--	Novel_lncRNA	83662557	83664983	-	ENSMUST00000019071	ENSMUSG00000018927	Ccl6	CC chemokine, conserved site||Chemokine interleukin-8-like domain||Chemokine interleukin-8-like superfamily	83587882	83593087	-	69469	upstream
chr11	LNC_001436	XLOC_064863	--	Novel_lncRNA	83662557	83664983	-	ENSMUST00000019266	ENSMUSG00000019122	Ccl9	Chemokine interleukin-8-like superfamily||CC chemokine, conserved site||Chemokine interleukin-8-like domain	83572919	83578636	-	83920	upstream
chr11	LNC_001436	XLOC_064863	--	Novel_lncRNA	83662557	83664983	-	ENSMUST00000019074	ENSMUSG00000018930	Ccl4	CC chemokine, conserved site||Chemokine interleukin-8-like domain||Chemokine interleukin-8-like superfamily	83662584	83664683	+	-2100	antisense
chr11	LNC_001436	XLOC_064863	--	Novel_lncRNA	83662557	83664983	-	ENSMUST00000001002	ENSMUSG00000000976	Heatr6	Armadillo-type fold||Armadillo-like helical||Domain of unknown function DUF4042	83753696	83783754	+	88712	upstream
chr11	LNC_001436	XLOC_064863	--	Novel_lncRNA	83662557	83664983	-	ENSMUST00000092836	ENSMUSG00000069792	Wfdc17	WAP-type 'four-disulfide core' domain||Elafin-like superfamily	83703991	83706268	+	39007	upstream
chr11	LNC_001436	XLOC_064863	--	Novel_lncRNA	83662557	83664983	-	ENSMUST00000070832	ENSMUSG00000051748	Wfdc21	WAP-type 'four-disulfide core' domain||Elafin-like superfamily	83746940	83752642	+	81956	upstream
chr11	LNC_001436	XLOC_064863	--	Novel_lncRNA	83662557	83664983	-	ENSMUST00000182502	ENSMUSG00000081906	Rpl9-ps1	Ribosomal protein L6||Ribosomal protein L6, alpha-beta domain||Ribosomal protein L6, alpha-beta domain superfamily	83645046	83645621	-	16935	upstream
chr11	LNC_001437	XLOC_064863	--	Novel_lncRNA	83662557	83664983	-	ENSMUST00000001008	ENSMUSG00000000982	Ccl3	CC chemokine, conserved site||Chemokine interleukin-8-like domain||Chemokine interleukin-8-like superfamily	83647844	83649355	-	13201	upstream
chr11	LNC_001437	XLOC_064863	--	Novel_lncRNA	83662557	83664983	-	ENSMUST00000001009	ENSMUSG00000000983	Wfdc18	-||Elafin-like superfamily||WAP four-disulfide core domain protein 18||WAP-type 'four-disulfide core' domain	83709015	83711348	+	44031	upstream
chr11	LNC_001437	XLOC_064863	--	Novel_lncRNA	83662557	83664983	-	ENSMUST00000019071	ENSMUSG00000018927	Ccl6	CC chemokine, conserved site||Chemokine interleukin-8-like domain||Chemokine interleukin-8-like superfamily	83587882	83593087	-	69469	upstream
chr11	LNC_001437	XLOC_064863	--	Novel_lncRNA	83662557	83664983	-	ENSMUST00000019266	ENSMUSG00000019122	Ccl9	Chemokine interleukin-8-like superfamily||CC chemokine, conserved site||Chemokine interleukin-8-like domain	83572919	83578636	-	83920	upstream
chr11	LNC_001437	XLOC_064863	--	Novel_lncRNA	83662557	83664983	-	ENSMUST00000019074	ENSMUSG00000018930	Ccl4	CC chemokine, conserved site||Chemokine interleukin-8-like domain||Chemokine interleukin-8-like superfamily	83662584	83664683	+	-2100	antisense
chr11	LNC_001437	XLOC_064863	--	Novel_lncRNA	83662557	83664983	-	ENSMUST00000001002	ENSMUSG00000000976	Heatr6	Armadillo-type fold||Armadillo-like helical||Domain of unknown function DUF4042	83753696	83783754	+	88712	upstream
chr11	LNC_001437	XLOC_064863	--	Novel_lncRNA	83662557	83664983	-	ENSMUST00000092836	ENSMUSG00000069792	Wfdc17	WAP-type 'four-disulfide core' domain||Elafin-like superfamily	83703991	83706268	+	39007	upstream
chr11	LNC_001437	XLOC_064863	--	Novel_lncRNA	83662557	83664983	-	ENSMUST00000070832	ENSMUSG00000051748	Wfdc21	WAP-type 'four-disulfide core' domain||Elafin-like superfamily	83746940	83752642	+	81956	upstream
chr11	LNC_001437	XLOC_064863	--	Novel_lncRNA	83662557	83664983	-	ENSMUST00000182502	ENSMUSG00000081906	Rpl9-ps1	Ribosomal protein L6||Ribosomal protein L6, alpha-beta domain||Ribosomal protein L6, alpha-beta domain superfamily	83645046	83645621	-	16935	upstream
chr10	LNC_000811	XLOC_042478	--	Novel_lncRNA	37103303	37108970	-	ENSMUST00000092584	ENSMUSG00000069662	Marcks	Myristoylated alanine-rich C-kinase substrate MARCKS	37133375	37138920	-	24404	downstream
chr10	LNC_000810	XLOC_042463	--	Novel_lncRNA	36974351	37001838	-	ENSMUST00000105510	ENSMUSG00000019777	Hdac2	Histone deacetylase||Histone deacetylase domain superfamily||Histone deacetylase domain||Histone deacetylase family||Ureohydrolase domain superfamily	36974570	36996111	+	-21542	antisense
chr10	LNC_000810	XLOC_042463	--	Novel_lncRNA	36974351	37001838	-	ENSMUST00000019911	ENSMUSG00000019777	Hdac2	Histone deacetylase||Histone deacetylase domain superfamily||Histone deacetylase domain||Histone deacetylase family||Ureohydrolase domain superfamily	36974544	37001889	+	-27295	antisense
chr6	LNC_006428	XLOC_306421	--	Novel_lncRNA	117877983	117880308	-	ENSMUST00000163168	ENSMUSG00000042079	Hnrnpf	RNA-binding domain superfamily||Zinc finger, CHHC-type||Nucleotide-binding alpha-beta plait domain superfamily||RNA recognition motif domain||-	117906849	117925619	+	26540	upstream
chr6	LNC_006428	XLOC_306421	--	Novel_lncRNA	117877983	117880308	-	ENSMUST00000203082	ENSMUSG00000004988	Fxyd4	Ion-transport regulator, FXYD motif	117933559	117937692	-	53250	downstream
chr6	LNC_006428	XLOC_306421	--	Novel_lncRNA	117877983	117880308	-	ENSMUST00000164472	ENSMUSG00000059689	Zfp637	Zinc finger C2H2 superfamily||-||Zinc finger C2H2-type	117841242	117845955	+	32027	downstream
chr6	LNC_006428	XLOC_306421	--	Novel_lncRNA	117877983	117880308	-	ENSMUST00000137224	ENSMUSG00000059689	Zfp637	Zinc finger C2H2 superfamily||-||Zinc finger C2H2-type	117841181	117845519	+	32463	downstream
chr6	LNC_006428	XLOC_306421	--	Novel_lncRNA	117877983	117880308	-	ENSMUST00000035493	ENSMUSG00000042079	Hnrnpf	RNA-binding domain superfamily||Zinc finger, CHHC-type||Nucleotide-binding alpha-beta plait domain superfamily||RNA recognition motif domain||-	117906795	117925619	+	26486	upstream
chr6	LNC_006428	XLOC_306421	--	Novel_lncRNA	117877983	117880308	-	ENSMUST00000203433	ENSMUSG00000004988	Fxyd4	Ion-transport regulator, FXYD motif	117933560	117937335	-	53251	downstream
chr6	LNC_006428	XLOC_306421	--	Novel_lncRNA	117877983	117880308	-	ENSMUST00000112858	ENSMUSG00000059689	Zfp637	Zinc finger C2H2 superfamily||-||Zinc finger C2H2-type	117841281	117845413	+	32569	downstream
chr6	LNC_006428	XLOC_306421	--	Novel_lncRNA	117877983	117880308	-	ENSMUST00000112859	ENSMUSG00000059689	Zfp637	Zinc finger C2H2 superfamily||-||Zinc finger C2H2-type	117841180	117845212	+	32770	downstream
chr6	LNC_006428	XLOC_306421	--	Novel_lncRNA	117877983	117880308	-	ENSMUST00000134526	ENSMUSG00000059689	Zfp637	Zinc finger C2H2 superfamily||-||Zinc finger C2H2-type	117841268	117845413	+	32569	downstream
chr6	LNC_006428	XLOC_306421	--	Novel_lncRNA	117877983	117880308	-	ENSMUST00000136889	ENSMUSG00000059689	Zfp637	Zinc finger C2H2 superfamily||-||Zinc finger C2H2-type	117841268	117845413	+	32569	downstream
chr6	LNC_006428	XLOC_306421	--	Novel_lncRNA	117877983	117880308	-	ENSMUST00000204214	ENSMUSG00000004988	Fxyd4	Ion-transport regulator, FXYD motif	117933560	117937335	-	53251	downstream
chr6	LNC_006428	XLOC_306421	--	Novel_lncRNA	117877983	117880308	-	ENSMUST00000177918	ENSMUSG00000042079	Hnrnpf	RNA-binding domain superfamily||Zinc finger, CHHC-type||Nucleotide-binding alpha-beta plait domain superfamily||RNA recognition motif domain||-	117906827	117923967	+	26518	upstream
chr6	LNC_006428	XLOC_306421	--	Novel_lncRNA	117877983	117880308	-	ENSMUST00000179478	ENSMUSG00000042079	Hnrnpf	RNA-binding domain superfamily||Zinc finger, CHHC-type||Nucleotide-binding alpha-beta plait domain superfamily||RNA recognition motif domain||-	117916981	117924382	+	36672	upstream
chr6	LNC_006428	XLOC_306421	--	Novel_lncRNA	117877983	117880308	-	ENSMUST00000177570	ENSMUSG00000042079	Hnrnpf	RNA-binding domain superfamily||Zinc finger, CHHC-type||Nucleotide-binding alpha-beta plait domain superfamily||RNA recognition motif domain||-	117917303	117924454	+	36994	upstream
chr6	LNC_006428	XLOC_306421	--	Novel_lncRNA	117877983	117880308	-	ENSMUST00000112861	ENSMUSG00000059689	Zfp637	Zinc finger C2H2 superfamily||-||Zinc finger C2H2-type	117841246	117845956	+	32026	downstream
chr6	LNC_006428	XLOC_306421	--	Novel_lncRNA	117877983	117880308	-	ENSMUST00000112860	ENSMUSG00000059689	Zfp637	Zinc finger C2H2 superfamily||-||Zinc finger C2H2-type	117841281	117845956	+	32026	downstream
chr6	LNC_006428	XLOC_306421	--	Novel_lncRNA	117877983	117880308	-	ENSMUST00000179224	ENSMUSG00000042079	Hnrnpf	RNA-binding domain superfamily||Zinc finger, CHHC-type||Nucleotide-binding alpha-beta plait domain superfamily||RNA recognition motif domain||-	117906790	117923798	+	26481	upstream
chr6	LNC_006428	XLOC_306421	--	Novel_lncRNA	117877983	117880308	-	ENSMUST00000172088	ENSMUSG00000042097	Zfp239	Zinc finger C2H2 superfamily||Zinc finger C2H2-type	117863077	117872765	+	5217	downstream
chr6	LNC_006428	XLOC_306421	--	Novel_lncRNA	117877983	117880308	-	ENSMUST00000223041	ENSMUSG00000059689	Zfp637	Zinc finger C2H2 superfamily||-||Zinc finger C2H2-type	117841254	117845955	+	32027	downstream
chr6	LNC_006428	XLOC_306421	--	Novel_lncRNA	117877983	117880308	-	ENSMUST00000203066	ENSMUSG00000004988	Fxyd4	Ion-transport regulator, FXYD motif	117933560	117937335	-	53251	downstream
chr6	LNC_006428	XLOC_306421	--	Novel_lncRNA	117877983	117880308	-	ENSMUST00000079405	ENSMUSG00000042097	Zfp239	Zinc finger C2H2 superfamily||Zinc finger C2H2-type	117863077	117873291	+	4691	downstream
chr6	LNC_006428	XLOC_306421	--	Novel_lncRNA	117877983	117880308	-	ENSMUST00000005114	ENSMUSG00000004988	Fxyd4	Ion-transport regulator, FXYD motif	117933729	117937335	-	53420	downstream
chr6	LNC_006428	XLOC_306421	--	Novel_lncRNA	117877983	117880308	-	ENSMUST00000180341	ENSMUSG00000042079	Hnrnpf	RNA-binding domain superfamily||Zinc finger, CHHC-type||Nucleotide-binding alpha-beta plait domain superfamily||RNA recognition motif domain||-	117923701	117925622	+	43392	upstream
chr6	LNC_006428	XLOC_306421	--	Novel_lncRNA	117877983	117880308	-	ENSMUST00000167182	ENSMUSG00000042079	Hnrnpf	RNA-binding domain superfamily||Zinc finger, CHHC-type||Nucleotide-binding alpha-beta plait domain superfamily||RNA recognition motif domain||-	117900340	117925621	+	20031	upstream
chr6	LNC_006428	XLOC_306421	--	Novel_lncRNA	117877983	117880308	-	ENSMUST00000180020	ENSMUSG00000042079	Hnrnpf	RNA-binding domain superfamily||Zinc finger, CHHC-type||Nucleotide-binding alpha-beta plait domain superfamily||RNA recognition motif domain||-	117917294	117925621	+	36985	upstream
chr6	LNC_006428	XLOC_306421	--	Novel_lncRNA	117877983	117880308	-	ENSMUST00000177743	ENSMUSG00000042079	Hnrnpf	RNA-binding domain superfamily||Zinc finger, CHHC-type||Nucleotide-binding alpha-beta plait domain superfamily||RNA recognition motif domain||-	117900324	117923849	+	20015	upstream
chr6	LNC_006428	XLOC_306421	--	Novel_lncRNA	117877983	117880308	-	ENSMUST00000204950	ENSMUSG00000004988	Fxyd4	Ion-transport regulator, FXYD motif	117933560	117937335	-	53251	downstream
chr6	LNC_006429	XLOC_306422	--	Novel_lncRNA	117885122	117887426	-	ENSMUST00000163168	ENSMUSG00000042079	Hnrnpf	RNA-binding domain superfamily||Zinc finger, CHHC-type||Nucleotide-binding alpha-beta plait domain superfamily||RNA recognition motif domain||-	117906849	117925619	+	19422	upstream
chr6	LNC_006429	XLOC_306422	--	Novel_lncRNA	117885122	117887426	-	ENSMUST00000203082	ENSMUSG00000004988	Fxyd4	Ion-transport regulator, FXYD motif	117933559	117937692	-	46132	downstream
chr6	LNC_006429	XLOC_306422	--	Novel_lncRNA	117885122	117887426	-	ENSMUST00000164472	ENSMUSG00000059689	Zfp637	Zinc finger C2H2 superfamily||-||Zinc finger C2H2-type	117841242	117845955	+	39166	downstream
chr6	LNC_006429	XLOC_306422	--	Novel_lncRNA	117885122	117887426	-	ENSMUST00000137224	ENSMUSG00000059689	Zfp637	Zinc finger C2H2 superfamily||-||Zinc finger C2H2-type	117841181	117845519	+	39602	downstream
chr6	LNC_006429	XLOC_306422	--	Novel_lncRNA	117885122	117887426	-	ENSMUST00000035493	ENSMUSG00000042079	Hnrnpf	RNA-binding domain superfamily||Zinc finger, CHHC-type||Nucleotide-binding alpha-beta plait domain superfamily||RNA recognition motif domain||-	117906795	117925619	+	19368	upstream
chr6	LNC_006429	XLOC_306422	--	Novel_lncRNA	117885122	117887426	-	ENSMUST00000203433	ENSMUSG00000004988	Fxyd4	Ion-transport regulator, FXYD motif	117933560	117937335	-	46133	downstream
chr6	LNC_006429	XLOC_306422	--	Novel_lncRNA	117885122	117887426	-	ENSMUST00000112858	ENSMUSG00000059689	Zfp637	Zinc finger C2H2 superfamily||-||Zinc finger C2H2-type	117841281	117845413	+	39708	downstream
chr6	LNC_006429	XLOC_306422	--	Novel_lncRNA	117885122	117887426	-	ENSMUST00000112859	ENSMUSG00000059689	Zfp637	Zinc finger C2H2 superfamily||-||Zinc finger C2H2-type	117841180	117845212	+	39909	downstream
chr6	LNC_006429	XLOC_306422	--	Novel_lncRNA	117885122	117887426	-	ENSMUST00000134526	ENSMUSG00000059689	Zfp637	Zinc finger C2H2 superfamily||-||Zinc finger C2H2-type	117841268	117845413	+	39708	downstream
chr6	LNC_006429	XLOC_306422	--	Novel_lncRNA	117885122	117887426	-	ENSMUST00000136889	ENSMUSG00000059689	Zfp637	Zinc finger C2H2 superfamily||-||Zinc finger C2H2-type	117841268	117845413	+	39708	downstream
chr6	LNC_006429	XLOC_306422	--	Novel_lncRNA	117885122	117887426	-	ENSMUST00000204214	ENSMUSG00000004988	Fxyd4	Ion-transport regulator, FXYD motif	117933560	117937335	-	46133	downstream
chr6	LNC_006429	XLOC_306422	--	Novel_lncRNA	117885122	117887426	-	ENSMUST00000177918	ENSMUSG00000042079	Hnrnpf	RNA-binding domain superfamily||Zinc finger, CHHC-type||Nucleotide-binding alpha-beta plait domain superfamily||RNA recognition motif domain||-	117906827	117923967	+	19400	upstream
chr6	LNC_006429	XLOC_306422	--	Novel_lncRNA	117885122	117887426	-	ENSMUST00000179478	ENSMUSG00000042079	Hnrnpf	RNA-binding domain superfamily||Zinc finger, CHHC-type||Nucleotide-binding alpha-beta plait domain superfamily||RNA recognition motif domain||-	117916981	117924382	+	29554	upstream
chr6	LNC_006429	XLOC_306422	--	Novel_lncRNA	117885122	117887426	-	ENSMUST00000177570	ENSMUSG00000042079	Hnrnpf	RNA-binding domain superfamily||Zinc finger, CHHC-type||Nucleotide-binding alpha-beta plait domain superfamily||RNA recognition motif domain||-	117917303	117924454	+	29876	upstream
chr6	LNC_006429	XLOC_306422	--	Novel_lncRNA	117885122	117887426	-	ENSMUST00000112861	ENSMUSG00000059689	Zfp637	Zinc finger C2H2 superfamily||-||Zinc finger C2H2-type	117841246	117845956	+	39165	downstream
chr6	LNC_006429	XLOC_306422	--	Novel_lncRNA	117885122	117887426	-	ENSMUST00000112860	ENSMUSG00000059689	Zfp637	Zinc finger C2H2 superfamily||-||Zinc finger C2H2-type	117841281	117845956	+	39165	downstream
chr6	LNC_006429	XLOC_306422	--	Novel_lncRNA	117885122	117887426	-	ENSMUST00000179224	ENSMUSG00000042079	Hnrnpf	RNA-binding domain superfamily||Zinc finger, CHHC-type||Nucleotide-binding alpha-beta plait domain superfamily||RNA recognition motif domain||-	117906790	117923798	+	19363	upstream
chr6	LNC_006429	XLOC_306422	--	Novel_lncRNA	117885122	117887426	-	ENSMUST00000172088	ENSMUSG00000042097	Zfp239	Zinc finger C2H2 superfamily||Zinc finger C2H2-type	117863077	117872765	+	12356	downstream
chr6	LNC_006429	XLOC_306422	--	Novel_lncRNA	117885122	117887426	-	ENSMUST00000223041	ENSMUSG00000059689	Zfp637	Zinc finger C2H2 superfamily||-||Zinc finger C2H2-type	117841254	117845955	+	39166	downstream
chr6	LNC_006429	XLOC_306422	--	Novel_lncRNA	117885122	117887426	-	ENSMUST00000203066	ENSMUSG00000004988	Fxyd4	Ion-transport regulator, FXYD motif	117933560	117937335	-	46133	downstream
chr6	LNC_006429	XLOC_306422	--	Novel_lncRNA	117885122	117887426	-	ENSMUST00000079405	ENSMUSG00000042097	Zfp239	Zinc finger C2H2 superfamily||Zinc finger C2H2-type	117863077	117873291	+	11830	downstream
chr6	LNC_006429	XLOC_306422	--	Novel_lncRNA	117885122	117887426	-	ENSMUST00000005114	ENSMUSG00000004988	Fxyd4	Ion-transport regulator, FXYD motif	117933729	117937335	-	46302	downstream
chr6	LNC_006429	XLOC_306422	--	Novel_lncRNA	117885122	117887426	-	ENSMUST00000180341	ENSMUSG00000042079	Hnrnpf	RNA-binding domain superfamily||Zinc finger, CHHC-type||Nucleotide-binding alpha-beta plait domain superfamily||RNA recognition motif domain||-	117923701	117925622	+	36274	upstream
chr6	LNC_006429	XLOC_306422	--	Novel_lncRNA	117885122	117887426	-	ENSMUST00000167182	ENSMUSG00000042079	Hnrnpf	RNA-binding domain superfamily||Zinc finger, CHHC-type||Nucleotide-binding alpha-beta plait domain superfamily||RNA recognition motif domain||-	117900340	117925621	+	12913	upstream
chr6	LNC_006429	XLOC_306422	--	Novel_lncRNA	117885122	117887426	-	ENSMUST00000180020	ENSMUSG00000042079	Hnrnpf	RNA-binding domain superfamily||Zinc finger, CHHC-type||Nucleotide-binding alpha-beta plait domain superfamily||RNA recognition motif domain||-	117917294	117925621	+	29867	upstream
chr6	LNC_006429	XLOC_306422	--	Novel_lncRNA	117885122	117887426	-	ENSMUST00000177743	ENSMUSG00000042079	Hnrnpf	RNA-binding domain superfamily||Zinc finger, CHHC-type||Nucleotide-binding alpha-beta plait domain superfamily||RNA recognition motif domain||-	117900324	117923849	+	12897	upstream
chr6	LNC_006429	XLOC_306422	--	Novel_lncRNA	117885122	117887426	-	ENSMUST00000204950	ENSMUSG00000004988	Fxyd4	Ion-transport regulator, FXYD motif	117933560	117937335	-	46133	downstream
chr10	LNC_000815	XLOC_042703	--	Novel_lncRNA	39717377	39720829	-	ENSMUST00000164763	ENSMUSG00000019841	Rev3l	Ribonuclease H superfamily||DNA-directed DNA polymerase, family B||Domain of unknown function DUF4683||-||DNA polymerase, palm domain superfamily||C4-type zinc-finger of DNA polymerase delta||DNA-directed DNA polymerase, family B, exonuclease domain||Ribonuclease H-like superfamily||DNA-directed DNA polymerase, family B, conserved site||DNA polymerase zeta catalytic subunit||DNA-directed DNA poly…	39732364	39875206	+	11534	upstream
chr10	LNC_000815	XLOC_042703	--	Novel_lncRNA	39717377	39720829	-	ENSMUST00000019986	ENSMUSG00000019841	Rev3l	Ribonuclease H superfamily||DNA-directed DNA polymerase, family B||Domain of unknown function DUF4683||-||DNA polymerase, palm domain superfamily||C4-type zinc-finger of DNA polymerase delta||DNA-directed DNA polymerase, family B, exonuclease domain||Ribonuclease H-like superfamily||DNA-directed DNA polymerase, family B, conserved site||DNA polymerase zeta catalytic subunit||DNA-directed DNA poly…	39732118	39875211	+	11288	upstream
chr10	LNC_000815	XLOC_042703	--	Novel_lncRNA	39717377	39720829	-	ENSMUST00000019987	ENSMUSG00000019842	Traf3ip2	SEFIR domain	39612934	39655307	+	62069	downstream
chr10	LNC_000814	XLOC_042659	--	Novel_lncRNA	38965496	39110187	-	ENSMUST00000139743	ENSMUSG00000051736	Fam229b	FAM229 protein	39118808	39133900	-	8620	downstream
chr10	LNC_000814	XLOC_042659	--	Novel_lncRNA	38965496	39110187	-	ENSMUST00000149949	ENSMUSG00000051736	Fam229b	FAM229 protein	39118818	39133900	-	8630	downstream
chr10	LNC_000814	XLOC_042659	--	Novel_lncRNA	38965496	39110187	-	ENSMUST00000019992	ENSMUSG00000019846	Lama4	Laminin EGF domain||Concanavalin A-like lectin/glucanase domain superfamily||Laminin domain II||EGF-like domain||Laminin G domain||Laminin alpha, domain I	38965515	39110188	+	-144673	antisense
chr10	LNC_000814	XLOC_042659	--	Novel_lncRNA	38965496	39110187	-	ENSMUST00000019991	ENSMUSG00000019845	Tube1	Tubulin, conserved site||Tubulin/FtsZ, C-terminal||Tubulin||Tubulin/FtsZ, GTPase domain superfamily||Tubulin/FtsZ, GTPase domain||Tubulin/FtsZ, 2-layer sandwich domain||Epsilon tubulin||Tubulin, C-terminal||-	39134023	39151058	+	23835	upstream
chr10	LNC_000814	XLOC_042659	--	Novel_lncRNA	38965496	39110187	-	ENSMUST00000137132	ENSMUSG00000051736	Fam229b	FAM229 protein	39118810	39123102	-	8622	downstream
chr10	LNC_000814	XLOC_042659	--	Novel_lncRNA	38965496	39110187	-	ENSMUST00000076713	ENSMUSG00000062074	Wisp3	Glycoprotein hormone subunit beta||Insulin-like growth factor-binding protein, IGFBP||Cystine knot, C-terminal||Insulin-like growth factor binding protein, N-terminal, Cys-rich conserved site||Growth factor receptor cysteine-rich domain superfamily||Thrombospondin type-1 (TSP1) repeat superfamily||Thrombospondin type-1 (TSP1) repeat||IGFBP-related, CNN	39150970	39163794	-	40782	downstream
chr10	LNC_000814	XLOC_042659	--	Novel_lncRNA	38965496	39110187	-	ENSMUST00000136546	ENSMUSG00000051736	Fam229b	FAM229 protein	39118820	39122314	-	8632	downstream
chr10	LNC_000814	XLOC_042659	--	Novel_lncRNA	38965496	39110187	-	ENSMUST00000125042	ENSMUSG00000051736	Fam229b	FAM229 protein	39118868	39133900	-	8680	downstream
chr10	LNC_000814	XLOC_042659	--	Novel_lncRNA	38965496	39110187	-	ENSMUST00000134279	ENSMUSG00000051736	Fam229b	FAM229 protein	39118810	39133848	-	8622	downstream
chr10	LNC_000814	XLOC_042659	--	Novel_lncRNA	38965496	39110187	-	ENSMUST00000135785	ENSMUSG00000051736	Fam229b	FAM229 protein	39118824	39133914	-	8636	downstream
chr10	LNC_000814	XLOC_042659	--	Novel_lncRNA	38965496	39110187	-	ENSMUST00000124941	ENSMUSG00000051736	Fam229b	FAM229 protein	39118819	39133900	-	8631	downstream
chr10	LNC_000814	XLOC_042659	--	Novel_lncRNA	38965496	39110187	-	ENSMUST00000063204	ENSMUSG00000051736	Fam229b	FAM229 protein	39118804	39133906	-	8616	downstream
chr10	LNC_000817	XLOC_042797	--	Novel_lncRNA	41327599	41340974	-	ENSMUST00000173494	ENSMUSG00000091415	Ak9	P-loop containing nucleoside triphosphate hydrolase||Cilia- and flagella-associated protein 206||Adenylate kinase/UMP-CMP kinase||AAA+ ATPase domain	41303980	41434534	+	-13376	antisense
chr10	LNC_000817	XLOC_042797	--	Novel_lncRNA	41327599	41340974	-	ENSMUST00000043814	ENSMUSG00000038417	Fig4	SAC domain	41188172	41303260	-	24338	upstream
chr10	LNC_000816	XLOC_042704	--	Novel_lncRNA	39799959	39807187	-	ENSMUST00000178045	ENSMUSG00000096687	Mfsd4b4	Major facilitator superfamily||MFS transporter superfamily||Major facilitator superfamily domain	39890018	39895821	-	82830	downstream
chr10	LNC_000816	XLOC_042704	--	Novel_lncRNA	39799959	39807187	-	ENSMUST00000164763	ENSMUSG00000019841	Rev3l	Ribonuclease H superfamily||DNA-directed DNA polymerase, family B||Domain of unknown function DUF4683||-||DNA polymerase, palm domain superfamily||C4-type zinc-finger of DNA polymerase delta||DNA-directed DNA polymerase, family B, exonuclease domain||Ribonuclease H-like superfamily||DNA-directed DNA polymerase, family B, conserved site||DNA polymerase zeta catalytic subunit||DNA-directed DNA poly…	39732364	39875206	+	-7229	antisense
chr10	LNC_000816	XLOC_042704	--	Novel_lncRNA	39799959	39807187	-	ENSMUST00000019986	ENSMUSG00000019841	Rev3l	Ribonuclease H superfamily||DNA-directed DNA polymerase, family B||Domain of unknown function DUF4683||-||DNA polymerase, palm domain superfamily||C4-type zinc-finger of DNA polymerase delta||DNA-directed DNA polymerase, family B, exonuclease domain||Ribonuclease H-like superfamily||DNA-directed DNA polymerase, family B, conserved site||DNA polymerase zeta catalytic subunit||DNA-directed DNA poly…	39732118	39875211	+	-7229	antisense
chr10	LNC_000816	XLOC_042704	--	Novel_lncRNA	39799959	39807187	-	ENSMUST00000178563	ENSMUSG00000096687	Mfsd4b4	Major facilitator superfamily||MFS transporter superfamily||Major facilitator superfamily domain	39890018	39899238	-	82830	downstream
chr2	LNC_004482	XLOC_212092	--	Novel_lncRNA	125247479	125258017	-	ENSMUST00000103234	ENSMUSG00000027204	Fbn1	Fibrillin||TGF-beta binding (TB) domain superfamily||EGF-like, conserved site||Complement Clr-like EGF domain||Growth factor receptor cysteine-rich domain superfamily||EGF-like calcium-binding, conserved site||EGF-like calcium-binding domain||TB domain||EGF-like domain||EGF-type aspartate/asparagine hydroxylation site	125300627	125507993	-	42609	downstream
chr2	LNC_004482	XLOC_212092	--	Novel_lncRNA	125247479	125258017	-	ENSMUST00000051605	ENSMUSG00000027203	Dut	dUTPase, trimeric||Deoxyuridine triphosphate nucleotidohydrolase||dUTPase-like||dUTPase-like superfamily	125247482	125258608	+	-10536	antisense
chr2	LNC_004482	XLOC_212092	--	Novel_lncRNA	125247479	125258017	-	ENSMUST00000028633	ENSMUSG00000027204	Fbn1	Fibrillin||TGF-beta binding (TB) domain superfamily||EGF-like, conserved site||Complement Clr-like EGF domain||Growth factor receptor cysteine-rich domain superfamily||EGF-like calcium-binding, conserved site||EGF-like calcium-binding domain||TB domain||EGF-like domain||EGF-type aspartate/asparagine hydroxylation site	125300594	125506385	-	42576	downstream
chr2	LNC_004482	XLOC_212092	--	Novel_lncRNA	125247479	125258017	-	ENSMUST00000028630	ENSMUSG00000027202	Slc12a1	Solute carrier family 12 member 1||SLC12A transporter family||Amino acid permease/ SLC12A domain||Na/K/Cl co-transporter||Amino acid permease, N-terminal||SLC12A transporter, C-terminal	125152600	125230002	+	17476	downstream
chr2	LNC_004482	XLOC_212092	--	Novel_lncRNA	125247479	125258017	-	ENSMUST00000099452	ENSMUSG00000074872	Ctxn2	Cortexin	125136692	125147839	+	99639	downstream
chr2	LNC_004482	XLOC_212092	--	Novel_lncRNA	125247479	125258017	-	ENSMUST00000082122	ENSMUSG00000027203	Dut	dUTPase, trimeric||Deoxyuridine triphosphate nucleotidohydrolase||dUTPase-like||dUTPase-like superfamily	125247190	125257748	+	-10270	antisense
chr2	LNC_004482	XLOC_212092	--	Novel_lncRNA	125247479	125258017	-	ENSMUST00000110494	ENSMUSG00000027202	Slc12a1	Solute carrier family 12 member 1||SLC12A transporter family||Amino acid permease/ SLC12A domain||Na/K/Cl co-transporter||Amino acid permease, N-terminal||SLC12A transporter, C-terminal	125152505	125230002	+	17476	downstream
chr2	LNC_004482	XLOC_212092	--	Novel_lncRNA	125247479	125258017	-	ENSMUST00000110495	ENSMUSG00000027202	Slc12a1	Solute carrier family 12 member 1||SLC12A transporter family||Amino acid permease/ SLC12A domain||Na/K/Cl co-transporter||Amino acid permease, N-terminal||SLC12A transporter, C-terminal	125152600	125229999	+	17479	downstream
chr2	LNC_004483	XLOC_212114	--	Novel_lncRNA	125859329	125893402	-	ENSMUST00000028635	ENSMUSG00000027206	Cops2	Winged helix DNA-binding domain superfamily||Proteasome component (PCI) domain||COP9 signalosome complex subunit 2||Tetratricopeptide-like helical domain superfamily	125831602	125859139	-	189	upstream
chr2	LNC_004483	XLOC_212114	--	Novel_lncRNA	125859329	125893402	-	ENSMUST00000053699	ENSMUSG00000035093	Secisbp2l	50S ribosomal protein L30e-like||Ribosomal protein L7Ae/L30e/S12e/Gadd45	125736986	125782870	-	76458	upstream
chr2	LNC_004483	XLOC_212114	--	Novel_lncRNA	125859329	125893402	-	ENSMUST00000110448	ENSMUSG00000027209	Fam227b	FAM227 Protein	125983628	126151984	-	90225	downstream
chr2	LNC_004483	XLOC_212114	--	Novel_lncRNA	125859329	125893402	-	ENSMUST00000028636	ENSMUSG00000027207	Galk2	Mevalonate/galactokinase||Ribosomal protein S5 domain 2-type fold||GHMP kinase, C-terminal domain||Galactokinase galactose-binding domain||Galactokinase, conserved site||GHMP kinase, C-terminal domain superfamily||Ribosomal protein S5 domain 2-type fold, subgroup||-||GHMP kinase, ATP-binding, conserved site||Galactokinase||GHMP kinase N-terminal domain	125859134	125984299	+	-34074	antisense
chr2	LNC_004483	XLOC_212114	--	Novel_lncRNA	125859329	125893402	-	ENSMUST00000139944	ENSMUSG00000035093	Secisbp2l	50S ribosomal protein L30e-like||Ribosomal protein L7Ae/L30e/S12e/Gadd45	125744775	125760314	-	99014	upstream
chr2	LNC_004483	XLOC_212114	--	Novel_lncRNA	125859329	125893402	-	ENSMUST00000134798	ENSMUSG00000027207	Galk2	Mevalonate/galactokinase||Ribosomal protein S5 domain 2-type fold||GHMP kinase, C-terminal domain||Galactokinase galactose-binding domain||Galactokinase, conserved site||GHMP kinase, C-terminal domain superfamily||Ribosomal protein S5 domain 2-type fold, subgroup||-||GHMP kinase, ATP-binding, conserved site||Galactokinase||GHMP kinase N-terminal domain	125866250	125896653	+	-27153	antisense
chr2	LNC_004483	XLOC_212114	--	Novel_lncRNA	125859329	125893402	-	ENSMUST00000094604	ENSMUSG00000027207	Galk2	Mevalonate/galactokinase||Ribosomal protein S5 domain 2-type fold||GHMP kinase, C-terminal domain||Galactokinase galactose-binding domain||Galactokinase, conserved site||GHMP kinase, C-terminal domain superfamily||Ribosomal protein S5 domain 2-type fold, subgroup||-||GHMP kinase, ATP-binding, conserved site||Galactokinase||GHMP kinase N-terminal domain	125866107	125983587	+	-27296	antisense
chr2	LNC_004483	XLOC_212114	--	Novel_lncRNA	125859329	125893402	-	ENSMUST00000110446	ENSMUSG00000027209	Fam227b	FAM227 Protein	125983483	126152004	-	90080	downstream
chr2	LNC_004483	XLOC_212114	--	Novel_lncRNA	125859329	125893402	-	ENSMUST00000110463	ENSMUSG00000027206	Cops2	Winged helix DNA-binding domain superfamily||Proteasome component (PCI) domain||COP9 signalosome complex subunit 2||Tetratricopeptide-like helical domain superfamily	125830304	125859139	-	189	upstream
chr2	LNC_004483	XLOC_212114	--	Novel_lncRNA	125859329	125893402	-	ENSMUST00000110462	ENSMUSG00000027206	Cops2	Winged helix DNA-binding domain superfamily||Proteasome component (PCI) domain||COP9 signalosome complex subunit 2||Tetratricopeptide-like helical domain superfamily	125831599	125859039	-	289	upstream
chr2	LNC_004483	XLOC_212114	--	Novel_lncRNA	125859329	125893402	-	ENSMUST00000178118	ENSMUSG00000027209	Fam227b	FAM227 Protein	125983628	126146251	-	90225	downstream
chr2	LNC_004483	XLOC_212114	--	Novel_lncRNA	125859329	125893402	-	ENSMUST00000134337	ENSMUSG00000027207	Galk2	Mevalonate/galactokinase||Ribosomal protein S5 domain 2-type fold||GHMP kinase, C-terminal domain||Galactokinase galactose-binding domain||Galactokinase, conserved site||GHMP kinase, C-terminal domain superfamily||Ribosomal protein S5 domain 2-type fold, subgroup||-||GHMP kinase, ATP-binding, conserved site||Galactokinase||GHMP kinase N-terminal domain	125866107	125929570	+	-27296	antisense
chr2	LNC_004483	XLOC_212114	--	Novel_lncRNA	125859329	125893402	-	ENSMUST00000125084	ENSMUSG00000027207	Galk2	Mevalonate/galactokinase||Ribosomal protein S5 domain 2-type fold||GHMP kinase, C-terminal domain||Galactokinase galactose-binding domain||Galactokinase, conserved site||GHMP kinase, C-terminal domain superfamily||Ribosomal protein S5 domain 2-type fold, subgroup||-||GHMP kinase, ATP-binding, conserved site||Galactokinase||GHMP kinase N-terminal domain	125859148	125893431	+	-34074	antisense
chr2	LNC_004480	XLOC_212048	--	Novel_lncRNA	124582998	124667750	-	ENSMUST00000103238	ENSMUSG00000027200	Sema6d	Semaphorin||WD40/YVTN repeat-like-containing domain superfamily||Sema domain||Sema domain superfamily||Plexin repeat	124653635	124665309	+	-11675	antisense
chr2	LNC_004480	XLOC_212048	--	Novel_lncRNA	124582998	124667750	-	ENSMUST00000103239	ENSMUSG00000027200	Sema6d	Semaphorin||WD40/YVTN repeat-like-containing domain superfamily||Sema domain||Sema domain superfamily||Plexin repeat	124610573	124667770	+	-57178	antisense
chr2	LNC_004480	XLOC_212048	--	Novel_lncRNA	124582998	124667750	-	ENSMUST00000077847	ENSMUSG00000027200	Sema6d	Semaphorin||WD40/YVTN repeat-like-containing domain superfamily||Sema domain||Sema domain superfamily||Plexin repeat	124610296	124667769	+	-57455	antisense
chr2	LNC_004480	XLOC_212048	--	Novel_lncRNA	124582998	124667750	-	ENSMUST00000078621	ENSMUSG00000027200	Sema6d	Semaphorin||WD40/YVTN repeat-like-containing domain superfamily||Sema domain||Sema domain superfamily||Plexin repeat	124610296	124667769	+	-57455	antisense
chr2	LNC_004480	XLOC_212048	--	Novel_lncRNA	124582998	124667750	-	ENSMUST00000103241	ENSMUSG00000027200	Sema6d	Semaphorin||WD40/YVTN repeat-like-containing domain superfamily||Sema domain||Sema domain superfamily||Plexin repeat	124089969	124667769	+	-84753	antisense
chr2	LNC_004480	XLOC_212048	--	Novel_lncRNA	124582998	124667750	-	ENSMUST00000103240	ENSMUSG00000027200	Sema6d	Semaphorin||WD40/YVTN repeat-like-containing domain superfamily||Sema domain||Sema domain superfamily||Plexin repeat	124610601	124665957	+	-55357	antisense
chr2	LNC_004480	XLOC_212048	--	Novel_lncRNA	124582998	124667750	-	ENSMUST00000051419	ENSMUSG00000027200	Sema6d	Semaphorin||WD40/YVTN repeat-like-containing domain superfamily||Sema domain||Sema domain superfamily||Plexin repeat	124610296	124665957	+	-55662	antisense
chr2	LNC_004480	XLOC_212048	--	Novel_lncRNA	124582998	124667750	-	ENSMUST00000076335	ENSMUSG00000027200	Sema6d	Semaphorin||WD40/YVTN repeat-like-containing domain superfamily||Sema domain||Sema domain superfamily||Plexin repeat	124610296	124667769	+	-57455	antisense
chr2	LNC_004481	XLOC_212048	--	Novel_lncRNA	124609735	124665328	-	ENSMUST00000103238	ENSMUSG00000027200	Sema6d	Semaphorin||WD40/YVTN repeat-like-containing domain superfamily||Sema domain||Sema domain superfamily||Plexin repeat	124653635	124665309	+	-11675	antisense
chr2	LNC_004481	XLOC_212048	--	Novel_lncRNA	124609735	124665328	-	ENSMUST00000103239	ENSMUSG00000027200	Sema6d	Semaphorin||WD40/YVTN repeat-like-containing domain superfamily||Sema domain||Sema domain superfamily||Plexin repeat	124610573	124667770	+	-54756	antisense
chr2	LNC_004481	XLOC_212048	--	Novel_lncRNA	124609735	124665328	-	ENSMUST00000077847	ENSMUSG00000027200	Sema6d	Semaphorin||WD40/YVTN repeat-like-containing domain superfamily||Sema domain||Sema domain superfamily||Plexin repeat	124610296	124667769	+	-55033	antisense
chr2	LNC_004481	XLOC_212048	--	Novel_lncRNA	124609735	124665328	-	ENSMUST00000078621	ENSMUSG00000027200	Sema6d	Semaphorin||WD40/YVTN repeat-like-containing domain superfamily||Sema domain||Sema domain superfamily||Plexin repeat	124610296	124667769	+	-55033	antisense
chr2	LNC_004481	XLOC_212048	--	Novel_lncRNA	124609735	124665328	-	ENSMUST00000103241	ENSMUSG00000027200	Sema6d	Semaphorin||WD40/YVTN repeat-like-containing domain superfamily||Sema domain||Sema domain superfamily||Plexin repeat	124089969	124667769	+	-55594	antisense
chr2	LNC_004481	XLOC_212048	--	Novel_lncRNA	124609735	124665328	-	ENSMUST00000103240	ENSMUSG00000027200	Sema6d	Semaphorin||WD40/YVTN repeat-like-containing domain superfamily||Sema domain||Sema domain superfamily||Plexin repeat	124610601	124665957	+	-54728	antisense
chr2	LNC_004481	XLOC_212048	--	Novel_lncRNA	124609735	124665328	-	ENSMUST00000051419	ENSMUSG00000027200	Sema6d	Semaphorin||WD40/YVTN repeat-like-containing domain superfamily||Sema domain||Sema domain superfamily||Plexin repeat	124610296	124665957	+	-55033	antisense
chr2	LNC_004481	XLOC_212048	--	Novel_lncRNA	124609735	124665328	-	ENSMUST00000076335	ENSMUSG00000027200	Sema6d	Semaphorin||WD40/YVTN repeat-like-containing domain superfamily||Sema domain||Sema domain superfamily||Plexin repeat	124610296	124667769	+	-55033	antisense
chr2	LNC_004486	XLOC_212176	--	Novel_lncRNA	127034978	127066729	-	ENSMUST00000110386	ENSMUSG00000074825	Itpripl1	Inositol 1,4,5-trisphosphate receptor-interacting protein-like 1||Inositol 1,4,5-trisphosphate receptor-interacting protein family||Mab-21 domain	127140409	127143306	-	73679	downstream
chr2	LNC_004486	XLOC_212176	--	Novel_lncRNA	127034978	127066729	-	ENSMUST00000110394	ENSMUSG00000001998	Ap4e1	Armadillo-like helical||Armadillo-type fold||Adaptor protein complex AP-4, epsilon subunit||Clathrin/coatomer adaptor, adaptin-like, N-terminal||-||AP-4 complex subunit epsilon-1, C-terminal	127008724	127044824	+	-9847	antisense
chr2	LNC_004486	XLOC_212176	--	Novel_lncRNA	127034978	127066729	-	ENSMUST00000135529	ENSMUSG00000001999	Blvra	Biliverdin reductase, catalytic||NAD(P)-binding domain superfamily||Biliverdin reductase A||Oxidoreductase, N-terminal	127070679	127090349	+	3949	upstream
chr2	LNC_004486	XLOC_212176	--	Novel_lncRNA	127034978	127066729	-	ENSMUST00000002064	ENSMUSG00000001999	Blvra	Biliverdin reductase, catalytic||NAD(P)-binding domain superfamily||Biliverdin reductase A||Oxidoreductase, N-terminal	127070667	127097084	+	3937	upstream
chr2	LNC_004486	XLOC_212176	--	Novel_lncRNA	127034978	127066729	-	ENSMUST00000002063	ENSMUSG00000001998	Ap4e1	Armadillo-like helical||Armadillo-type fold||Adaptor protein complex AP-4, epsilon subunit||Clathrin/coatomer adaptor, adaptin-like, N-terminal||-||AP-4 complex subunit epsilon-1, C-terminal	127008730	127067909	+	-31752	antisense
chr2	LNC_004486	XLOC_212176	--	Novel_lncRNA	127034978	127066729	-	ENSMUST00000110387	ENSMUSG00000034906	Ncaph	Condensin complex subunit 2/barren||-	127103809	127133954	-	37079	downstream
chr2	LNC_004486	XLOC_212176	--	Novel_lncRNA	127034978	127066729	-	ENSMUST00000110389	ENSMUSG00000001999	Blvra	Biliverdin reductase, catalytic||NAD(P)-binding domain superfamily||Biliverdin reductase A||Oxidoreductase, N-terminal	127070693	127087419	+	3963	upstream
chr2	LNC_004486	XLOC_212176	--	Novel_lncRNA	127034978	127066729	-	ENSMUST00000142737	ENSMUSG00000001999	Blvra	Biliverdin reductase, catalytic||NAD(P)-binding domain superfamily||Biliverdin reductase A||Oxidoreductase, N-terminal	127080277	127092146	+	13547	upstream
chr2	LNC_004486	XLOC_212176	--	Novel_lncRNA	127034978	127066729	-	ENSMUST00000154021	ENSMUSG00000074825	Itpripl1	Inositol 1,4,5-trisphosphate receptor-interacting protein-like 1||Inositol 1,4,5-trisphosphate receptor-interacting protein family||Mab-21 domain	127140529	127142590	-	73799	downstream
chr2	LNC_004486	XLOC_212176	--	Novel_lncRNA	127034978	127066729	-	ENSMUST00000132773	ENSMUSG00000074825	Itpripl1	Inositol 1,4,5-trisphosphate receptor-interacting protein-like 1||Inositol 1,4,5-trisphosphate receptor-interacting protein family||Mab-21 domain	127138772	127143442	-	72042	downstream
chr2	LNC_004487	XLOC_212214	--	Novel_lncRNA	127336169	127338372	-	ENSMUST00000103220	ENSMUSG00000003660	Snrnp200	DEAD/DEAH box helicase domain||Sec63 domain||P-loop containing nucleoside triphosphate hydrolase||C2 domain superfamily||Winged helix DNA-binding domain superfamily||Helicase superfamily 1/2, ATP-binding domain||Immunoglobulin E-set||Helicase, C-terminal	127208399	127240451	+	95717	downstream
chr2	LNC_004487	XLOC_212214	--	Novel_lncRNA	127336169	127338372	-	ENSMUST00000174863	ENSMUSG00000003662	Ciao1	WD40 repeat, conserved site||G-protein beta WD-40 repeat||WD40-repeat-containing domain superfamily||WD40-repeat-containing domain||WD40 repeat||WD40/YVTN repeat-like-containing domain superfamily||Probable cytosolic iron-sulfur protein assembly protein, CIAO1/Cia1||-	127242996	127247620	-	88548	upstream
chr2	LNC_004487	XLOC_212214	--	Novel_lncRNA	127336169	127338372	-	ENSMUST00000028846	ENSMUSG00000027368	Dusp2	Dual specificity phosphatase, catalytic domain||Protein-tyrosine phosphatase, active site||Atypical dual specificity phosphatase||Protein-tyrosine phosphatase, catalytic||Protein-tyrosine phosphatase-like||Dual specificity phosphatase||Rhodanese-like domain||Mitogen-activated protein (MAP) kinase phosphatase||Tyrosine specific protein phosphatases domain||Dual specificity protein phosphatase doma…	127336159	127338376	+	-2204	antisense
chr2	LNC_004487	XLOC_212214	--	Novel_lncRNA	127336169	127338372	-	ENSMUST00000125049	ENSMUSG00000027367	Stard7	START domain||START-like domain superfamily	127270704	127298932	+	37236	downstream
chr2	LNC_004487	XLOC_212214	--	Novel_lncRNA	127336169	127338372	-	ENSMUST00000174030	ENSMUSG00000003662	Ciao1	WD40 repeat, conserved site||G-protein beta WD-40 repeat||WD40-repeat-containing domain superfamily||WD40-repeat-containing domain||WD40 repeat||WD40/YVTN repeat-like-containing domain superfamily||Probable cytosolic iron-sulfur protein assembly protein, CIAO1/Cia1||-	127242620	127247620	-	88548	upstream
chr2	LNC_004487	XLOC_212214	--	Novel_lncRNA	127336169	127338372	-	ENSMUST00000174503	ENSMUSG00000034850	Tmem127	Transmembrane protein 127	127247969	127257149	+	79019	downstream
chr2	LNC_004487	XLOC_212214	--	Novel_lncRNA	127336169	127338372	-	ENSMUST00000028848	ENSMUSG00000027371	Fahd2a	Fumarylacetoacetase-like, C-terminal domain superfamily||Fumarylacetoacetase-like, C-terminal	127436215	127444550	-	97842	downstream
chr2	LNC_004487	XLOC_212214	--	Novel_lncRNA	127336169	127338372	-	ENSMUST00000062211	ENSMUSG00000046338	Gpat2	Glycerol-3-phosphate O-acyltransferase/Dihydroxyacetone phosphate acyltransferase||Phospholipid/glycerol acyltransferase	127425199	127436092	+	86826	upstream
chr2	LNC_004487	XLOC_212214	--	Novel_lncRNA	127336169	127338372	-	ENSMUST00000179618	ENSMUSG00000050468	Astl	Peptidase, metallopeptidase||Peptidase M12A||Metallopeptidase, catalytic domain superfamily	127341644	127357649	+	3271	upstream
chr2	LNC_004487	XLOC_212214	--	Novel_lncRNA	127336169	127338372	-	ENSMUST00000110375	ENSMUSG00000027367	Stard7	START domain||START-like domain superfamily	127270229	127298932	+	37236	downstream
chr2	LNC_004487	XLOC_212214	--	Novel_lncRNA	127336169	127338372	-	ENSMUST00000110374	ENSMUSG00000027367	Stard7	START domain||START-like domain superfamily	127270734	127285705	+	50463	downstream
chr2	LNC_004487	XLOC_212214	--	Novel_lncRNA	127336169	127338372	-	ENSMUST00000104934	ENSMUSG00000058620	Adra2b	G protein-coupled receptor, rhodopsin-like||GPCR, rhodopsin-like, 7TM||Alpha 2B adrenoceptor||Adrenoceptor family	127363208	127367221	+	24835	upstream
chr2	LNC_004487	XLOC_212214	--	Novel_lncRNA	127336169	127338372	-	ENSMUST00000059839	ENSMUSG00000050468	Astl	Peptidase, metallopeptidase||Peptidase M12A||Metallopeptidase, catalytic domain superfamily	127338639	127357651	+	266	upstream
chr2	LNC_004487	XLOC_212214	--	Novel_lncRNA	127336169	127338372	-	ENSMUST00000003759	ENSMUSG00000003662	Ciao1	WD40 repeat, conserved site||G-protein beta WD-40 repeat||WD40-repeat-containing domain superfamily||WD40-repeat-containing domain||WD40 repeat||WD40/YVTN repeat-like-containing domain superfamily||Probable cytosolic iron-sulfur protein assembly protein, CIAO1/Cia1||-	127240938	127247816	-	88352	upstream
chr2	LNC_004487	XLOC_212214	--	Novel_lncRNA	127336169	127338372	-	ENSMUST00000035871	ENSMUSG00000034850	Tmem127	Transmembrane protein 127	127247908	127261107	+	75061	downstream
chr2	LNC_004487	XLOC_212214	--	Novel_lncRNA	127336169	127338372	-	ENSMUST00000071902	ENSMUSG00000058620	Adra2b	G protein-coupled receptor, rhodopsin-like||GPCR, rhodopsin-like, 7TM||Alpha 2B adrenoceptor||Adrenoceptor family	127363286	127367221	+	24913	upstream
chr2	LNC_004487	XLOC_212214	--	Novel_lncRNA	127336169	127338372	-	ENSMUST00000156747	ENSMUSG00000050468	Astl	Peptidase, metallopeptidase||Peptidase M12A||Metallopeptidase, catalytic domain superfamily	127341918	127350168	+	3545	upstream
chr2	LNC_004487	XLOC_212214	--	Novel_lncRNA	127336169	127338372	-	ENSMUST00000089673	ENSMUSG00000050468	Astl	Peptidase, metallopeptidase||Peptidase M12A||Metallopeptidase, catalytic domain superfamily	127341630	127357650	+	3257	upstream
chr2	LNC_004487	XLOC_212214	--	Novel_lncRNA	127336169	127338372	-	ENSMUST00000174288	ENSMUSG00000034850	Tmem127	Transmembrane protein 127	127247973	127257521	+	78647	downstream
chr2	LNC_004484	XLOC_212116	--	Novel_lncRNA	126034719	126090429	-	ENSMUST00000064794	ENSMUSG00000027208	Fgf7	Fibroblast growth factor 7||Fibroblast growth factor family||Cytokine IL1/FGF	126034658	126091185	+	-55711	antisense
chr2	LNC_004484	XLOC_212116	--	Novel_lncRNA	126034719	126090429	-	ENSMUST00000110437	ENSMUSG00000023330	Dtwd1	DTW	126154541	126165279	+	64111	upstream
chr2	LNC_004484	XLOC_212116	--	Novel_lncRNA	126034719	126090429	-	ENSMUST00000110448	ENSMUSG00000027209	Fam227b	FAM227 Protein	125983628	126151984	-	-55711	sense_overlapping
chr2	LNC_004484	XLOC_212116	--	Novel_lncRNA	126034719	126090429	-	ENSMUST00000028636	ENSMUSG00000027207	Galk2	Mevalonate/galactokinase||Ribosomal protein S5 domain 2-type fold||GHMP kinase, C-terminal domain||Galactokinase galactose-binding domain||Galactokinase, conserved site||GHMP kinase, C-terminal domain superfamily||Ribosomal protein S5 domain 2-type fold, subgroup||-||GHMP kinase, ATP-binding, conserved site||Galactokinase||GHMP kinase N-terminal domain	125859134	125984299	+	50419	downstream
chr2	LNC_004484	XLOC_212116	--	Novel_lncRNA	126034719	126090429	-	ENSMUST00000110446	ENSMUSG00000027209	Fam227b	FAM227 Protein	125983483	126152004	-	-55711	sense_overlapping
chr2	LNC_004484	XLOC_212116	--	Novel_lncRNA	126034719	126090429	-	ENSMUST00000094604	ENSMUSG00000027207	Galk2	Mevalonate/galactokinase||Ribosomal protein S5 domain 2-type fold||GHMP kinase, C-terminal domain||Galactokinase galactose-binding domain||Galactokinase, conserved site||GHMP kinase, C-terminal domain superfamily||Ribosomal protein S5 domain 2-type fold, subgroup||-||GHMP kinase, ATP-binding, conserved site||Galactokinase||GHMP kinase N-terminal domain	125866107	125983587	+	51131	downstream
chr2	LNC_004484	XLOC_212116	--	Novel_lncRNA	126034719	126090429	-	ENSMUST00000110442	ENSMUSG00000027208	Fgf7	Fibroblast growth factor 7||Fibroblast growth factor family||Cytokine IL1/FGF	126034973	126090521	+	-55457	antisense
chr2	LNC_004484	XLOC_212116	--	Novel_lncRNA	126034719	126090429	-	ENSMUST00000178118	ENSMUSG00000027209	Fam227b	FAM227 Protein	125983628	126146251	-	-55711	sense_overlapping
chr2	LNC_004484	XLOC_212116	--	Novel_lncRNA	126034719	126090429	-	ENSMUST00000170908	ENSMUSG00000023330	Dtwd1	DTW	126152141	126165276	+	61711	upstream
chr2	LNC_004485	XLOC_212155	--	Novel_lncRNA	126574714	126577917	-	ENSMUST00000040128	ENSMUSG00000060131	Atp8b4	Probable phospholipid-transporting ATPase IM||P-type ATPase, cytoplasmic domain N||HAD-like superfamily||-||P-type ATPase, A domain superfamily||P-type ATPase, phosphorylation site||HAD superfamily||P-type ATPase, subfamily IV||P-type ATPase, transmembrane domain superfamily||P-type ATPase, C-terminal||P-type ATPase||P-type ATPase, N-terminal	126320973	126499847	-	74866	upstream
chr2	LNC_004485	XLOC_212155	--	Novel_lncRNA	126574714	126577917	-	ENSMUST00000141482	ENSMUSG00000027359	Slc27a2	AMP-dependent synthetase/ligase||Fatty acid transport protein 2||AMP-binding enzyme, C-terminal domain||AMP-binding, conserved site	126556128	126587938	+	-3204	antisense
chr2	LNC_004485	XLOC_212155	--	Novel_lncRNA	126574714	126577917	-	ENSMUST00000103227	ENSMUSG00000027361	Gabpb1	Ankyrin repeat||Ankyrin repeat-containing domain||Ankyrin repeat-containing domain superfamily	126628915	126675544	-	50997	downstream
chr2	LNC_004485	XLOC_212155	--	Novel_lncRNA	126574714	126577917	-	ENSMUST00000137335	ENSMUSG00000027361	Gabpb1	Ankyrin repeat||Ankyrin repeat-containing domain||Ankyrin repeat-containing domain superfamily	126653692	126663290	-	75774	downstream
chr2	LNC_004485	XLOC_212155	--	Novel_lncRNA	126574714	126577917	-	ENSMUST00000061491	ENSMUSG00000027359	Slc27a2	AMP-dependent synthetase/ligase||Fatty acid transport protein 2||AMP-binding enzyme, C-terminal domain||AMP-binding, conserved site	126552407	126588243	+	-3204	antisense
chr2	LNC_004485	XLOC_212155	--	Novel_lncRNA	126574714	126577917	-	ENSMUST00000103226	ENSMUSG00000027361	Gabpb1	Ankyrin repeat||Ankyrin repeat-containing domain||Ankyrin repeat-containing domain superfamily	126639021	126675486	-	61103	downstream
chr2	LNC_004485	XLOC_212155	--	Novel_lncRNA	126574714	126577917	-	ENSMUST00000124972	ENSMUSG00000027361	Gabpb1	Ankyrin repeat||Ankyrin repeat-containing domain||Ankyrin repeat-containing domain superfamily	126653615	126675352	-	75697	downstream
chr2	LNC_004485	XLOC_212155	--	Novel_lncRNA	126574714	126577917	-	ENSMUST00000110425	ENSMUSG00000027361	Gabpb1	Ankyrin repeat||Ankyrin repeat-containing domain||Ankyrin repeat-containing domain superfamily	126627442	126675568	-	49524	downstream
chr2	LNC_004485	XLOC_212155	--	Novel_lncRNA	126574714	126577917	-	ENSMUST00000110424	ENSMUSG00000027361	Gabpb1	Ankyrin repeat||Ankyrin repeat-containing domain||Ankyrin repeat-containing domain superfamily	126628913	126675502	-	50995	downstream
chr2	LNC_004485	XLOC_212155	--	Novel_lncRNA	126574714	126577917	-	ENSMUST00000040149	ENSMUSG00000060131	Atp8b4	Probable phospholipid-transporting ATPase IM||P-type ATPase, cytoplasmic domain N||HAD-like superfamily||-||P-type ATPase, A domain superfamily||P-type ATPase, phosphorylation site||HAD superfamily||P-type ATPase, subfamily IV||P-type ATPase, transmembrane domain superfamily||P-type ATPase, C-terminal||P-type ATPase||P-type ATPase, N-terminal	126322536	126491573	-	83140	upstream
chr2	LNC_004485	XLOC_212155	--	Novel_lncRNA	126574714	126577917	-	ENSMUST00000028838	ENSMUSG00000027360	Hdc	Pyridoxal phosphate-dependent transferase, major domain||Pyridoxal phosphate-dependent transferase domain 1||Pyridoxal phosphate-dependent decarboxylase||Aromatic-L-amino-acid decarboxylase||Pyridoxal-phosphate binding site||Pyridoxal phosphate-dependent transferase	126593667	126618678	-	15749	downstream
chr2	LNC_004485	XLOC_212155	--	Novel_lncRNA	126574714	126577917	-	ENSMUST00000039978	ENSMUSG00000027361	Gabpb1	Ankyrin repeat||Ankyrin repeat-containing domain||Ankyrin repeat-containing domain superfamily	126638636	126676337	-	60718	downstream
chr2	LNC_004485	XLOC_212155	--	Novel_lncRNA	126574714	126577917	-	ENSMUST00000129187	ENSMUSG00000060131	Atp8b4	Probable phospholipid-transporting ATPase IM||P-type ATPase, cytoplasmic domain N||HAD-like superfamily||-||P-type ATPase, A domain superfamily||P-type ATPase, phosphorylation site||HAD superfamily||P-type ATPase, subfamily IV||P-type ATPase, transmembrane domain superfamily||P-type ATPase, C-terminal||P-type ATPase||P-type ATPase, N-terminal	126392817	126500674	-	74039	upstream
chr2	LNC_004485	XLOC_212155	--	Novel_lncRNA	126574714	126577917	-	ENSMUST00000089745	ENSMUSG00000027361	Gabpb1	Ankyrin repeat||Ankyrin repeat-containing domain||Ankyrin repeat-containing domain superfamily	126647748	126675592	-	69830	downstream
chr1	ENSMUST00000202118.1	ENSMUSG00000097814.5	Panct2	Annotated_lncRNA	96872233	96877901	+	ENSMUST00000071985	ENSMUSG00000040693	Slco4c1	Major facilitator superfamily domain||MFS transporter superfamily||Organic anion transporter polypeptide||Kazal domain superfamily||Kazal domain	96816270	96872171	-	61	upstream
chr2	LNC_004488	XLOC_212214	--	Novel_lncRNA	127336169	127338374	-	ENSMUST00000103220	ENSMUSG00000003660	Snrnp200	DEAD/DEAH box helicase domain||Sec63 domain||P-loop containing nucleoside triphosphate hydrolase||C2 domain superfamily||Winged helix DNA-binding domain superfamily||Helicase superfamily 1/2, ATP-binding domain||Immunoglobulin E-set||Helicase, C-terminal	127208399	127240451	+	95717	downstream
chr2	LNC_004488	XLOC_212214	--	Novel_lncRNA	127336169	127338374	-	ENSMUST00000174863	ENSMUSG00000003662	Ciao1	WD40 repeat, conserved site||G-protein beta WD-40 repeat||WD40-repeat-containing domain superfamily||WD40-repeat-containing domain||WD40 repeat||WD40/YVTN repeat-like-containing domain superfamily||Probable cytosolic iron-sulfur protein assembly protein, CIAO1/Cia1||-	127242996	127247620	-	88548	upstream
chr2	LNC_004488	XLOC_212214	--	Novel_lncRNA	127336169	127338374	-	ENSMUST00000028846	ENSMUSG00000027368	Dusp2	Dual specificity phosphatase, catalytic domain||Protein-tyrosine phosphatase, active site||Atypical dual specificity phosphatase||Protein-tyrosine phosphatase, catalytic||Protein-tyrosine phosphatase-like||Dual specificity phosphatase||Rhodanese-like domain||Mitogen-activated protein (MAP) kinase phosphatase||Tyrosine specific protein phosphatases domain||Dual specificity protein phosphatase doma…	127336159	127338376	+	-2206	antisense
chr2	LNC_004488	XLOC_212214	--	Novel_lncRNA	127336169	127338374	-	ENSMUST00000125049	ENSMUSG00000027367	Stard7	START domain||START-like domain superfamily	127270704	127298932	+	37236	downstream
chr2	LNC_004488	XLOC_212214	--	Novel_lncRNA	127336169	127338374	-	ENSMUST00000174030	ENSMUSG00000003662	Ciao1	WD40 repeat, conserved site||G-protein beta WD-40 repeat||WD40-repeat-containing domain superfamily||WD40-repeat-containing domain||WD40 repeat||WD40/YVTN repeat-like-containing domain superfamily||Probable cytosolic iron-sulfur protein assembly protein, CIAO1/Cia1||-	127242620	127247620	-	88548	upstream
chr2	LNC_004488	XLOC_212214	--	Novel_lncRNA	127336169	127338374	-	ENSMUST00000174503	ENSMUSG00000034850	Tmem127	Transmembrane protein 127	127247969	127257149	+	79019	downstream
chr2	LNC_004488	XLOC_212214	--	Novel_lncRNA	127336169	127338374	-	ENSMUST00000028848	ENSMUSG00000027371	Fahd2a	Fumarylacetoacetase-like, C-terminal domain superfamily||Fumarylacetoacetase-like, C-terminal	127436215	127444550	-	97840	downstream
chr2	LNC_004488	XLOC_212214	--	Novel_lncRNA	127336169	127338374	-	ENSMUST00000062211	ENSMUSG00000046338	Gpat2	Glycerol-3-phosphate O-acyltransferase/Dihydroxyacetone phosphate acyltransferase||Phospholipid/glycerol acyltransferase	127425199	127436092	+	86824	upstream
chr2	LNC_004488	XLOC_212214	--	Novel_lncRNA	127336169	127338374	-	ENSMUST00000179618	ENSMUSG00000050468	Astl	Peptidase, metallopeptidase||Peptidase M12A||Metallopeptidase, catalytic domain superfamily	127341644	127357649	+	3269	upstream
chr2	LNC_004488	XLOC_212214	--	Novel_lncRNA	127336169	127338374	-	ENSMUST00000110375	ENSMUSG00000027367	Stard7	START domain||START-like domain superfamily	127270229	127298932	+	37236	downstream
chr2	LNC_004488	XLOC_212214	--	Novel_lncRNA	127336169	127338374	-	ENSMUST00000110374	ENSMUSG00000027367	Stard7	START domain||START-like domain superfamily	127270734	127285705	+	50463	downstream
chr2	LNC_004488	XLOC_212214	--	Novel_lncRNA	127336169	127338374	-	ENSMUST00000104934	ENSMUSG00000058620	Adra2b	G protein-coupled receptor, rhodopsin-like||GPCR, rhodopsin-like, 7TM||Alpha 2B adrenoceptor||Adrenoceptor family	127363208	127367221	+	24833	upstream
chr2	LNC_004488	XLOC_212214	--	Novel_lncRNA	127336169	127338374	-	ENSMUST00000059839	ENSMUSG00000050468	Astl	Peptidase, metallopeptidase||Peptidase M12A||Metallopeptidase, catalytic domain superfamily	127338639	127357651	+	264	upstream
chr2	LNC_004488	XLOC_212214	--	Novel_lncRNA	127336169	127338374	-	ENSMUST00000003759	ENSMUSG00000003662	Ciao1	WD40 repeat, conserved site||G-protein beta WD-40 repeat||WD40-repeat-containing domain superfamily||WD40-repeat-containing domain||WD40 repeat||WD40/YVTN repeat-like-containing domain superfamily||Probable cytosolic iron-sulfur protein assembly protein, CIAO1/Cia1||-	127240938	127247816	-	88352	upstream
chr2	LNC_004488	XLOC_212214	--	Novel_lncRNA	127336169	127338374	-	ENSMUST00000035871	ENSMUSG00000034850	Tmem127	Transmembrane protein 127	127247908	127261107	+	75061	downstream
chr2	LNC_004488	XLOC_212214	--	Novel_lncRNA	127336169	127338374	-	ENSMUST00000071902	ENSMUSG00000058620	Adra2b	G protein-coupled receptor, rhodopsin-like||GPCR, rhodopsin-like, 7TM||Alpha 2B adrenoceptor||Adrenoceptor family	127363286	127367221	+	24911	upstream
chr2	LNC_004488	XLOC_212214	--	Novel_lncRNA	127336169	127338374	-	ENSMUST00000156747	ENSMUSG00000050468	Astl	Peptidase, metallopeptidase||Peptidase M12A||Metallopeptidase, catalytic domain superfamily	127341918	127350168	+	3543	upstream
chr2	LNC_004488	XLOC_212214	--	Novel_lncRNA	127336169	127338374	-	ENSMUST00000089673	ENSMUSG00000050468	Astl	Peptidase, metallopeptidase||Peptidase M12A||Metallopeptidase, catalytic domain superfamily	127341630	127357650	+	3255	upstream
chr2	LNC_004488	XLOC_212214	--	Novel_lncRNA	127336169	127338374	-	ENSMUST00000174288	ENSMUSG00000034850	Tmem127	Transmembrane protein 127	127247973	127257521	+	78647	downstream
chr3	ENSMUST00000199794.1	ENSMUSG00000105055.1	RP23-218L17.3	Annotated_lncRNA	36088859	36091446	+	ENSMUST00000091227	ENSMUSG00000058400	Qrfpr	G protein-coupled receptor, rhodopsin-like||GPCR, rhodopsin-like, 7TM||Neuropeptide Y receptor family	36179426	36222313	-	87979	downstream
chr3	ENSMUST00000199794.1	ENSMUSG00000105055.1	RP23-218L17.3	Annotated_lncRNA	36088859	36091446	+	ENSMUST00000196648	ENSMUSG00000027710	Acad9	Acyl-CoA dehydrogenase/oxidase, N-terminal||Acyl-CoA dehydrogenase, conserved site||Acyl-CoA dehydrogenase/oxidase, N-terminal and middle domain superfamily||Acyl-CoA oxidase/dehydrogenase, central domain||Acyl-CoA dehydrogenase-like, C-terminal||-||Acyl-CoA dehydrogenase/oxidase C-terminal||Acyl-CoA dehydrogenase/oxidase, N-terminal domain superfamily	36066067	36076020	+	12838	downstream
chr3	ENSMUST00000199794.1	ENSMUSG00000105055.1	RP23-218L17.3	Annotated_lncRNA	36088859	36091446	+	ENSMUST00000200469	ENSMUSG00000047696	Ccdc144b	Protein of unknown function DUF3496||-	36007244	36053547	-	35311	upstream
chr3	ENSMUST00000199794.1	ENSMUSG00000105055.1	RP23-218L17.3	Annotated_lncRNA	36088859	36091446	+	ENSMUST00000197447	ENSMUSG00000058400	Qrfpr	G protein-coupled receptor, rhodopsin-like||GPCR, rhodopsin-like, 7TM||Neuropeptide Y receptor family	36179424	36222275	-	87977	downstream
chr3	ENSMUST00000199794.1	ENSMUSG00000105055.1	RP23-218L17.3	Annotated_lncRNA	36088859	36091446	+	ENSMUST00000165956	ENSMUSG00000033883	D3Ertd254e	Krueppel-associated box||Zinc finger C2H2 superfamily||Zinc finger C2H2-type||KRAB domain superfamily	36159522	36170335	+	68075	upstream
chr3	ENSMUST00000199794.1	ENSMUSG00000105055.1	RP23-218L17.3	Annotated_lncRNA	36088859	36091446	+	ENSMUST00000205077	ENSMUSG00000033883	D3Ertd254e	Krueppel-associated box||Zinc finger C2H2 superfamily||Zinc finger C2H2-type||KRAB domain superfamily	36151162	36162674	+	59715	upstream
chr3	ENSMUST00000199794.1	ENSMUSG00000105055.1	RP23-218L17.3	Annotated_lncRNA	36088859	36091446	+	ENSMUST00000197653	ENSMUSG00000033883	D3Ertd254e	Krueppel-associated box||Zinc finger C2H2 superfamily||Zinc finger C2H2-type||KRAB domain superfamily	36151017	36170342	+	59570	upstream
chr3	ENSMUST00000199794.1	ENSMUSG00000105055.1	RP23-218L17.3	Annotated_lncRNA	36088859	36091446	+	ENSMUST00000029259	ENSMUSG00000027709	Mccc1	Biotin-binding site||Biotin/lipoyl attachment||Biotin carboxylase-like, N-terminal domain||Biotin carboxylation domain||-||ATP-grasp fold, subdomain 1||Carbamoyl-phosphate synthetase large subunit-like, ATP-binding domain||Biotin carboxylase, C-terminal||Pre-ATP-grasp domain superfamily||Single hybrid motif||Rudiment single hybrid motif||ATP-grasp fold	35959833	36000678	-	88180	upstream
chr3	ENSMUST00000199794.1	ENSMUSG00000105055.1	RP23-218L17.3	Annotated_lncRNA	36088859	36091446	+	ENSMUST00000011492	ENSMUSG00000027710	Acad9	Acyl-CoA dehydrogenase/oxidase, N-terminal||Acyl-CoA dehydrogenase, conserved site||Acyl-CoA dehydrogenase/oxidase, N-terminal and middle domain superfamily||Acyl-CoA oxidase/dehydrogenase, central domain||Acyl-CoA dehydrogenase-like, C-terminal||-||Acyl-CoA dehydrogenase/oxidase C-terminal||Acyl-CoA dehydrogenase/oxidase, N-terminal domain superfamily	36065979	36092853	+	-2588	sense_overlapping
chr3	ENSMUST00000199794.1	ENSMUSG00000105055.1	RP23-218L17.3	Annotated_lncRNA	36088859	36091446	+	ENSMUST00000166644	ENSMUSG00000047696	Ccdc144b	Protein of unknown function DUF3496||-	36010660	36053532	-	35326	upstream
chr5	ENSMUST00000100641.2	ENSMUSG00000072573.2	AC166938.2	Annotated_lncRNA	134676490	134680145	+	ENSMUST00000202085	ENSMUSG00000040751	Lat2	Linker for activation of T-cells family member 2||-	134605938	134614966	-	61523	upstream
chr5	ENSMUST00000100641.2	ENSMUSG00000072573.2	AC166938.2	Annotated_lncRNA	134676490	134680145	+	ENSMUST00000200998	ENSMUSG00000040751	Lat2	Linker for activation of T-cells family member 2||-	134600238	134609011	-	67478	upstream
chr5	ENSMUST00000100641.2	ENSMUSG00000072573.2	AC166938.2	Annotated_lncRNA	134676490	134680145	+	ENSMUST00000023867	ENSMUSG00000023104	Rfc2	Replication factor C, C-terminal||-||AAA+ ATPase domain||P-loop containing nucleoside triphosphate hydrolase||DNA polymerase III, clamp loader complex, gamma/delta/delta subunit, C-terminal||ATPase, AAA-type, core	134582690	134601805	+	74684	downstream
chr5	ENSMUST00000100641.2	ENSMUSG00000072573.2	AC166938.2	Annotated_lncRNA	134676490	134680145	+	ENSMUST00000077636	ENSMUSG00000040751	Lat2	Linker for activation of T-cells family member 2||-	134600022	134615025	-	61464	upstream
chr5	ENSMUST00000100641.2	ENSMUSG00000072573.2	AC166938.2	Annotated_lncRNA	134676490	134680145	+	ENSMUST00000202622	ENSMUSG00000040731	Eif4h	eIF4H, RNA recognition motif||RNA-binding domain superfamily||Nucleotide-binding alpha-beta plait domain superfamily||RNA recognition motif domain	134619721	134639490	-	36999	upstream
chr5	ENSMUST00000100641.2	ENSMUSG00000072573.2	AC166938.2	Annotated_lncRNA	134676490	134680145	+	ENSMUST00000015137	ENSMUSG00000029674	Limk1	-||PDZ superfamily||Protein kinase, ATP binding site||Zinc finger, LIM-type||Protein kinase-like domain superfamily||Protein kinase domain||Serine-threonine/tyrosine-protein kinase, catalytic domain||PDZ domain	134656039	134688598	-	-3656	antisense
chr5	ENSMUST00000100641.2	ENSMUSG00000072573.2	AC166938.2	Annotated_lncRNA	134676490	134680145	+	ENSMUST00000015138	ENSMUSG00000029675	Eln	Tropoelastin||-	134702593	134747323	-	22447	downstream
chr5	ENSMUST00000100641.2	ENSMUSG00000072573.2	AC166938.2	Annotated_lncRNA	134676490	134680145	+	ENSMUST00000138590	ENSMUSG00000029674	Limk1	-||PDZ superfamily||Protein kinase, ATP binding site||Zinc finger, LIM-type||Protein kinase-like domain superfamily||Protein kinase domain||Serine-threonine/tyrosine-protein kinase, catalytic domain||PDZ domain	134659994	134664205	-	12284	upstream
chr5	ENSMUST00000100641.2	ENSMUSG00000072573.2	AC166938.2	Annotated_lncRNA	134676490	134680145	+	ENSMUST00000111233	ENSMUSG00000029674	Limk1	-||PDZ superfamily||Protein kinase, ATP binding site||Zinc finger, LIM-type||Protein kinase-like domain superfamily||Protein kinase domain||Serine-threonine/tyrosine-protein kinase, catalytic domain||PDZ domain	134656040	134678248	-	-1759	antisense
chr5	ENSMUST00000100641.2	ENSMUSG00000072573.2	AC166938.2	Annotated_lncRNA	134676490	134680145	+	ENSMUST00000201632	ENSMUSG00000040751	Lat2	Linker for activation of T-cells family member 2||-	134600431	134606363	-	70126	upstream
chr5	ENSMUST00000100641.2	ENSMUSG00000072573.2	AC166938.2	Annotated_lncRNA	134676490	134680145	+	ENSMUST00000036125	ENSMUSG00000040731	Eif4h	eIF4H, RNA recognition motif||RNA-binding domain superfamily||Nucleotide-binding alpha-beta plait domain superfamily||RNA recognition motif domain	134619877	134639347	-	37142	upstream
chr5	ENSMUST00000100641.2	ENSMUSG00000072573.2	AC166938.2	Annotated_lncRNA	134676490	134680145	+	ENSMUST00000036362	ENSMUSG00000040751	Lat2	Linker for activation of T-cells family member 2||-	134600103	134614990	-	61499	upstream
chr10	LNC_000932	XLOC_047193	--	Novel_lncRNA	100190988	100195000	-	ENSMUST00000218200	ENSMUSG00000019966	Kitl	Four-helical cytokine-like, core||Stem cell factor	100015827	100096118	+	94869	downstream
chr10	LNC_000932	XLOC_047193	--	Novel_lncRNA	100190988	100195000	-	ENSMUST00000105283	ENSMUSG00000019966	Kitl	Four-helical cytokine-like, core||Stem cell factor	100015630	100100416	+	90571	downstream
chr10	LNC_000932	XLOC_047193	--	Novel_lncRNA	100190988	100195000	-	ENSMUST00000020129	ENSMUSG00000019966	Kitl	Four-helical cytokine-like, core||Stem cell factor	100015916	100096398	+	94589	downstream
chr11	ENSMUST00000124865.1	ENSMUSG00000085242.1	RP23-196B19.3	Annotated_lncRNA	96766802	96768269	+	ENSMUST00000018816	ENSMUSG00000018672	Copz2	AP complex, mu/sigma subunit||Longin-like domain superfamily||-	96849876	96861203	+	81606	upstream
chr11	ENSMUST00000124865.1	ENSMUSG00000085242.1	RP23-196B19.3	Annotated_lncRNA	96766802	96768269	+	ENSMUST00000100521	ENSMUSG00000057058	Skap1	Src kinase-associated phosphoprotein 1, SH3 domain||Pleckstrin homology domain||SKAP family||SH3 domain||SH3-like domain superfamily||PH-like domain superfamily	96464593	96759130	+	7671	downstream
chr11	ENSMUST00000124865.1	ENSMUSG00000085242.1	RP23-196B19.3	Annotated_lncRNA	96766802	96768269	+	ENSMUST00000167110	ENSMUSG00000038615	Nfe2l1	Basic-leucine zipper domain||Basic leucine zipper domain, Maf-type||Nuclear factor erythroid 2-related factor 1/NFE2L1||Transcription factor, Skn-1-like, DNA-binding domain superfamily	96817414	96824013	-	49144	downstream
chr11	ENSMUST00000124865.1	ENSMUSG00000085242.1	RP23-196B19.3	Annotated_lncRNA	96766802	96768269	+	ENSMUST00000107659	ENSMUSG00000038615	Nfe2l1	Basic-leucine zipper domain||Basic leucine zipper domain, Maf-type||Nuclear factor erythroid 2-related factor 1/NFE2L1||Transcription factor, Skn-1-like, DNA-binding domain superfamily	96817599	96827719	-	49329	downstream
chr11	ENSMUST00000124865.1	ENSMUSG00000085242.1	RP23-196B19.3	Annotated_lncRNA	96766802	96768269	+	ENSMUST00000018810	ENSMUSG00000018666	Cbx1	Chromo domain||Chromo/chromo shadow domain||Chromo shadow domain||-||Chromo domain subgroup||Chromo domain, conserved site||Chromo-like domain superfamily	96789127	96803969	+	20857	upstream
chr11	ENSMUST00000124865.1	ENSMUSG00000085242.1	RP23-196B19.3	Annotated_lncRNA	96766802	96768269	+	ENSMUST00000169828	ENSMUSG00000038615	Nfe2l1	Basic-leucine zipper domain||Basic leucine zipper domain, Maf-type||Nuclear factor erythroid 2-related factor 1/NFE2L1||Transcription factor, Skn-1-like, DNA-binding domain superfamily	96817414	96824127	-	49144	downstream
chr11	ENSMUST00000124865.1	ENSMUSG00000085242.1	RP23-196B19.3	Annotated_lncRNA	96766802	96768269	+	ENSMUST00000079702	ENSMUSG00000018666	Cbx1	Chromo domain||Chromo/chromo shadow domain||Chromo shadow domain||-||Chromo domain subgroup||Chromo domain, conserved site||Chromo-like domain superfamily	96789249	96808540	+	20979	upstream
chr11	ENSMUST00000124865.1	ENSMUSG00000085242.1	RP23-196B19.3	Annotated_lncRNA	96766802	96768269	+	ENSMUST00000103154	ENSMUSG00000057058	Skap1	Src kinase-associated phosphoprotein 1, SH3 domain||Pleckstrin homology domain||SKAP family||SH3 domain||SH3-like domain superfamily||PH-like domain superfamily	96464593	96758941	+	7860	downstream
chr11	ENSMUST00000124865.1	ENSMUSG00000085242.1	RP23-196B19.3	Annotated_lncRNA	96766802	96768269	+	ENSMUST00000107658	ENSMUSG00000038615	Nfe2l1	Basic-leucine zipper domain||Basic leucine zipper domain, Maf-type||Nuclear factor erythroid 2-related factor 1/NFE2L1||Transcription factor, Skn-1-like, DNA-binding domain superfamily	96817431	96827955	-	49161	downstream
chr11	ENSMUST00000124865.1	ENSMUSG00000085242.1	RP23-196B19.3	Annotated_lncRNA	96766802	96768269	+	ENSMUST00000142065	ENSMUSG00000038615	Nfe2l1	Basic-leucine zipper domain||Basic leucine zipper domain, Maf-type||Nuclear factor erythroid 2-related factor 1/NFE2L1||Transcription factor, Skn-1-like, DNA-binding domain superfamily	96820470	96824008	-	52200	downstream
chr11	ENSMUST00000124865.1	ENSMUSG00000085242.1	RP23-196B19.3	Annotated_lncRNA	96766802	96768269	+	ENSMUST00000021246	ENSMUSG00000020876	Snx11	Sorting nexin-11||PX domain superfamily||Phox homologous domain||Sorting nexin-like	96767555	96777531	-	-715	antisense
chr11	ENSMUST00000124865.1	ENSMUSG00000085242.1	RP23-196B19.3	Annotated_lncRNA	96766802	96768269	+	ENSMUST00000167149	ENSMUSG00000038615	Nfe2l1	Basic-leucine zipper domain||Basic leucine zipper domain, Maf-type||Nuclear factor erythroid 2-related factor 1/NFE2L1||Transcription factor, Skn-1-like, DNA-binding domain superfamily	96817414	96829502	-	49144	downstream
chr11	ENSMUST00000124865.1	ENSMUSG00000085242.1	RP23-196B19.3	Annotated_lncRNA	96766802	96768269	+	ENSMUST00000107661	ENSMUSG00000020876	Snx11	Sorting nexin-11||PX domain superfamily||Phox homologous domain||Sorting nexin-like	96767877	96777559	-	-393	antisense
chr11	ENSMUST00000124865.1	ENSMUSG00000085242.1	RP23-196B19.3	Annotated_lncRNA	96766802	96768269	+	ENSMUST00000071510	ENSMUSG00000057058	Skap1	Src kinase-associated phosphoprotein 1, SH3 domain||Pleckstrin homology domain||SKAP family||SH3 domain||SH3-like domain superfamily||PH-like domain superfamily	96464627	96758941	+	7860	downstream
chr11	ENSMUST00000124865.1	ENSMUSG00000085242.1	RP23-196B19.3	Annotated_lncRNA	96766802	96768269	+	ENSMUST00000107663	ENSMUSG00000057058	Skap1	Src kinase-associated phosphoprotein 1, SH3 domain||Pleckstrin homology domain||SKAP family||SH3 domain||SH3-like domain superfamily||PH-like domain superfamily	96464681	96678371	+	88430	downstream
chr11	ENSMUST00000124865.1	ENSMUSG00000085242.1	RP23-196B19.3	Annotated_lncRNA	96766802	96768269	+	ENSMUST00000126949	ENSMUSG00000038615	Nfe2l1	Basic-leucine zipper domain||Basic leucine zipper domain, Maf-type||Nuclear factor erythroid 2-related factor 1/NFE2L1||Transcription factor, Skn-1-like, DNA-binding domain superfamily	96820093	96824127	-	51823	downstream
chr11	ENSMUST00000124865.1	ENSMUSG00000085242.1	RP23-196B19.3	Annotated_lncRNA	96766802	96768269	+	ENSMUST00000127375	ENSMUSG00000020876	Snx11	Sorting nexin-11||PX domain superfamily||Phox homologous domain||Sorting nexin-like	96769891	96777492	-	1621	downstream
chr11	ENSMUST00000124865.1	ENSMUSG00000085242.1	RP23-196B19.3	Annotated_lncRNA	96766802	96768269	+	ENSMUST00000081775	ENSMUSG00000038615	Nfe2l1	Basic-leucine zipper domain||Basic leucine zipper domain, Maf-type||Nuclear factor erythroid 2-related factor 1/NFE2L1||Transcription factor, Skn-1-like, DNA-binding domain superfamily	96817414	96829968	-	49144	downstream
chr11	ENSMUST00000124865.1	ENSMUSG00000085242.1	RP23-196B19.3	Annotated_lncRNA	96766802	96768269	+	ENSMUST00000093943	ENSMUSG00000018666	Cbx1	Chromo domain||Chromo/chromo shadow domain||Chromo shadow domain||-||Chromo domain subgroup||Chromo domain, conserved site||Chromo-like domain superfamily	96789159	96808640	+	20889	upstream
chr11	ENSMUST00000124865.1	ENSMUSG00000085242.1	RP23-196B19.3	Annotated_lncRNA	96766802	96768269	+	ENSMUST00000107657	ENSMUSG00000038615	Nfe2l1	Basic-leucine zipper domain||Basic leucine zipper domain, Maf-type||Nuclear factor erythroid 2-related factor 1/NFE2L1||Transcription factor, Skn-1-like, DNA-binding domain superfamily	96818182	96829955	-	49912	downstream
chr6	LNC_006034	XLOC_289110	--	Novel_lncRNA	35051399	35064943	+	ENSMUST00000201355	ENSMUSG00000029847	Slc23a4	Xanthine/uracil permease||Xanthine/uracil/vitamin C permease	34945935	34988404	-	62994	upstream
chr6	LNC_006034	XLOC_289110	--	Novel_lncRNA	35051399	35064943	+	ENSMUST00000114993	ENSMUSG00000038784	Cnot4	Nucleotide-binding alpha-beta plait domain superfamily||CNOT4, RNA recognition motif||RNA recognition motif domain||RNA recognition motif domain, eukaryote||Zinc finger, RING-type||Zinc finger, CCCH-type||RNA-binding domain superfamily||Zinc finger, RING/FYVE/PHD-type	35022071	35133689	-	-13545	antisense
chr6	LNC_006034	XLOC_289110	--	Novel_lncRNA	35051399	35064943	+	ENSMUST00000114989	ENSMUSG00000038784	Cnot4	Nucleotide-binding alpha-beta plait domain superfamily||CNOT4, RNA recognition motif||RNA recognition motif domain||RNA recognition motif domain, eukaryote||Zinc finger, RING-type||Zinc finger, CCCH-type||RNA-binding domain superfamily||Zinc finger, RING/FYVE/PHD-type	35022066	35133694	-	-13545	antisense
chr6	LNC_006034	XLOC_289110	--	Novel_lncRNA	35051399	35064943	+	ENSMUST00000044163	ENSMUSG00000038784	Cnot4	Nucleotide-binding alpha-beta plait domain superfamily||CNOT4, RNA recognition motif||RNA recognition motif domain||RNA recognition motif domain, eukaryote||Zinc finger, RING-type||Zinc finger, CCCH-type||RNA-binding domain superfamily||Zinc finger, RING/FYVE/PHD-type	35044955	35133715	-	-13545	antisense
chr6	LNC_006034	XLOC_289110	--	Novel_lncRNA	35051399	35064943	+	ENSMUST00000044387	ENSMUSG00000029847	Slc23a4	Xanthine/uracil permease||Xanthine/uracil/vitamin C permease	34945278	34977999	-	73399	upstream
chr6	LNC_006034	XLOC_289110	--	Novel_lncRNA	35051399	35064943	+	ENSMUST00000144079	ENSMUSG00000029847	Slc23a4	Xanthine/uracil permease||Xanthine/uracil/vitamin C permease	34953839	34979054	-	72344	upstream
chr6	LNC_006034	XLOC_289110	--	Novel_lncRNA	35051399	35064943	+	ENSMUST00000147169	ENSMUSG00000029847	Slc23a4	Xanthine/uracil permease||Xanthine/uracil/vitamin C permease	34948436	34955903	-	95495	upstream
chr6	LNC_006034	XLOC_289110	--	Novel_lncRNA	35051399	35064943	+	ENSMUST00000202143	ENSMUSG00000038784	Cnot4	Nucleotide-binding alpha-beta plait domain superfamily||CNOT4, RNA recognition motif||RNA recognition motif domain||RNA recognition motif domain, eukaryote||Zinc finger, RING-type||Zinc finger, CCCH-type||RNA-binding domain superfamily||Zinc finger, RING/FYVE/PHD-type	35022065	35133625	-	-13545	antisense
chr6	LNC_006034	XLOC_289110	--	Novel_lncRNA	35051399	35064943	+	ENSMUST00000202417	ENSMUSG00000038784	Cnot4	Nucleotide-binding alpha-beta plait domain superfamily||CNOT4, RNA recognition motif||RNA recognition motif domain||RNA recognition motif domain, eukaryote||Zinc finger, RING-type||Zinc finger, CCCH-type||RNA-binding domain superfamily||Zinc finger, RING/FYVE/PHD-type	35044996	35133724	-	-13545	antisense
chr6	LNC_006037	XLOC_289125	--	Novel_lncRNA	35309774	35313245	+	ENSMUST00000043815	ENSMUSG00000038759	Nup205	Nucleoporin Nup186/Nup192/Nup205	35177430	35247596	+	62177	downstream
chr6	LNC_006037	XLOC_289125	--	Novel_lncRNA	35309774	35313245	+	ENSMUST00000170234	ENSMUSG00000038759	Nup205	Nucleoporin Nup186/Nup192/Nup205	35177629	35247590	+	62183	downstream
chr6	LNC_006037	XLOC_289125	--	Novel_lncRNA	35309774	35313245	+	ENSMUST00000051176	ENSMUSG00000047420	Fam180a	FAM180 family	35312668	35326141	-	-578	antisense
chr6	LNC_006037	XLOC_289125	--	Novel_lncRNA	35309774	35313245	+	ENSMUST00000201374	ENSMUSG00000038759	Nup205	Nucleoporin Nup186/Nup192/Nup205	35177421	35247596	+	62177	downstream
chr6	LNC_006037	XLOC_289125	--	Novel_lncRNA	35309774	35313245	+	ENSMUST00000031868	ENSMUSG00000029843	Slc13a4	Solute carrier family 13	35267957	35308131	-	1642	upstream
chr6	LNC_006036	XLOC_289124	--	Novel_lncRNA	35301657	35307650	+	ENSMUST00000043815	ENSMUSG00000038759	Nup205	Nucleoporin Nup186/Nup192/Nup205	35177430	35247596	+	54060	downstream
chr6	LNC_006036	XLOC_289124	--	Novel_lncRNA	35301657	35307650	+	ENSMUST00000031868	ENSMUSG00000029843	Slc13a4	Solute carrier family 13	35267957	35308131	-	-5994	antisense
chr6	LNC_006036	XLOC_289124	--	Novel_lncRNA	35301657	35307650	+	ENSMUST00000051176	ENSMUSG00000047420	Fam180a	FAM180 family	35312668	35326141	-	5017	downstream
chr6	LNC_006036	XLOC_289124	--	Novel_lncRNA	35301657	35307650	+	ENSMUST00000201374	ENSMUSG00000038759	Nup205	Nucleoporin Nup186/Nup192/Nup205	35177421	35247596	+	54060	downstream
chr6	LNC_006036	XLOC_289124	--	Novel_lncRNA	35301657	35307650	+	ENSMUST00000170234	ENSMUSG00000038759	Nup205	Nucleoporin Nup186/Nup192/Nup205	35177629	35247590	+	54066	downstream
chr6	LNC_006031	XLOC_288966	--	Novel_lncRNA	31521343	31552148	+	ENSMUST00000026698	ENSMUSG00000025608	Podxl	CD34/Podocalyxin||Podocalyxin	31519488	31563981	-	-30806	antisense
chr6	LNC_006031	XLOC_288966	--	Novel_lncRNA	31521343	31552148	+	ENSMUST00000026699	ENSMUSG00000025609	Mkln1	CTLH, C-terminal LisH motif||LIS1 homology motif||Galactose-binding-like domain superfamily||Kelch repeat type 1||Muskelin, N-terminal||Kelch-type beta propeller||Galactose oxidase/kelch, beta-propeller	31398735	31516811	+	4531	downstream
chr6	LNC_006031	XLOC_288966	--	Novel_lncRNA	31521343	31552148	+	ENSMUST00000130108	ENSMUSG00000025609	Mkln1	CTLH, C-terminal LisH motif||LIS1 homology motif||Galactose-binding-like domain superfamily||Kelch repeat type 1||Muskelin, N-terminal||Kelch-type beta propeller||Galactose oxidase/kelch, beta-propeller	31489394	31507968	+	13374	downstream
chr10	LNC_000937	XLOC_048049	--	Novel_lncRNA	111074165	111083480	-	ENSMUST00000105275	ENSMUSG00000020189	Osbpl8	Oxysterol-binding protein superfamily||PH-like domain superfamily||Oxysterol-binding protein||Pleckstrin homology domain||Oxysterol-binding protein, conserved site	111164752	111297249	+	81271	upstream
chr10	LNC_000937	XLOC_048049	--	Novel_lncRNA	111074165	111083480	-	ENSMUST00000219307	ENSMUSG00000035798	Zdhhc17	Palmitoyltransferase, DHHC domain||Palmitoyltransferase ZDHHC17||Ankyrin repeat-containing domain||Ankyrin repeat||-||Ankyrin repeat-containing domain superfamily	110967793	111005754	-	68410	upstream
chr10	LNC_000937	XLOC_048049	--	Novel_lncRNA	111074165	111083480	-	ENSMUST00000095310	ENSMUSG00000020189	Osbpl8	Oxysterol-binding protein superfamily||PH-like domain superfamily||Oxysterol-binding protein||Pleckstrin homology domain||Oxysterol-binding protein, conserved site	111164802	111293754	+	81321	upstream
chr10	LNC_000937	XLOC_048049	--	Novel_lncRNA	111074165	111083480	-	ENSMUST00000041723	ENSMUSG00000035798	Zdhhc17	Palmitoyltransferase, DHHC domain||Palmitoyltransferase ZDHHC17||Ankyrin repeat-containing domain||Ankyrin repeat||-||Ankyrin repeat-containing domain superfamily	110941780	111010066	-	64098	upstream
chr6	LNC_006033	XLOC_289103	--	Novel_lncRNA	34877043	34910812	+	ENSMUST00000118559	ENSMUSG00000046806	Cyren	Modulator of retrovirus infection	34874646	34877129	-	-87	antisense
chr6	LNC_006033	XLOC_289103	--	Novel_lncRNA	34877043	34910812	+	ENSMUST00000152488	ENSMUSG00000058486	Wdr91	WD40 repeat||WD40/YVTN repeat-like-containing domain superfamily||WD40-repeat-containing domain superfamily||WD40-repeat-containing domain||-	34908295	34910563	-	-2269	antisense
chr6	LNC_006033	XLOC_289103	--	Novel_lncRNA	34877043	34910812	+	ENSMUST00000044387	ENSMUSG00000029847	Slc23a4	Xanthine/uracil permease||Xanthine/uracil/vitamin C permease	34945278	34977999	-	34465	downstream
chr6	LNC_006033	XLOC_289103	--	Novel_lncRNA	34877043	34910812	+	ENSMUST00000147169	ENSMUSG00000029847	Slc23a4	Xanthine/uracil permease||Xanthine/uracil/vitamin C permease	34948436	34955903	-	37623	downstream
chr6	LNC_006033	XLOC_289103	--	Novel_lncRNA	34877043	34910812	+	ENSMUST00000031876	ENSMUSG00000029848	Stra8	Stimulated by retinoic acid gene 8 protein	34920163	34939344	+	9350	upstream
chr6	LNC_006033	XLOC_289103	--	Novel_lncRNA	34877043	34910812	+	ENSMUST00000115006	ENSMUSG00000046806	Cyren	Modulator of retrovirus infection	34873695	34878009	-	-967	antisense
chr6	LNC_006033	XLOC_289103	--	Novel_lncRNA	34877043	34910812	+	ENSMUST00000115007	ENSMUSG00000046806	Cyren	Modulator of retrovirus infection	34871840	34878060	-	-1018	antisense
chr6	LNC_006033	XLOC_289103	--	Novel_lncRNA	34877043	34910812	+	ENSMUST00000115009	ENSMUSG00000038836	Agbl3	-||Peptidase M14, carboxypeptidase A	34780890	34785683	+	91359	downstream
chr6	LNC_006033	XLOC_289103	--	Novel_lncRNA	34877043	34910812	+	ENSMUST00000202010	ENSMUSG00000057137	Tmem140	-||TM140 protein family	34863262	34872613	+	4429	downstream
chr6	LNC_006033	XLOC_289103	--	Novel_lncRNA	34877043	34910812	+	ENSMUST00000185102	ENSMUSG00000029848	Stra8	Stimulated by retinoic acid gene 8 protein	34921004	34933145	+	10191	upstream
chr6	LNC_006033	XLOC_289103	--	Novel_lncRNA	34877043	34910812	+	ENSMUST00000114997	ENSMUSG00000029848	Stra8	Stimulated by retinoic acid gene 8 protein	34921010	34939342	+	10197	upstream
chr6	LNC_006033	XLOC_289103	--	Novel_lncRNA	34877043	34910812	+	ENSMUST00000202999	ENSMUSG00000057137	Tmem140	-||TM140 protein family	34867052	34872738	+	4304	downstream
chr6	LNC_006033	XLOC_289103	--	Novel_lncRNA	34877043	34910812	+	ENSMUST00000201355	ENSMUSG00000029847	Slc23a4	Xanthine/uracil permease||Xanthine/uracil/vitamin C permease	34945935	34988404	-	35122	downstream
chr6	LNC_006033	XLOC_289103	--	Novel_lncRNA	34877043	34910812	+	ENSMUST00000114999	ENSMUSG00000029848	Stra8	Stimulated by retinoic acid gene 8 protein	34920960	34939342	+	10147	upstream
chr6	LNC_006033	XLOC_289103	--	Novel_lncRNA	34877043	34910812	+	ENSMUST00000133336	ENSMUSG00000058486	Wdr91	WD40 repeat||WD40/YVTN repeat-like-containing domain superfamily||WD40-repeat-containing domain superfamily||WD40-repeat-containing domain||-	34906663	34910662	-	-4000	antisense
chr6	LNC_006033	XLOC_289103	--	Novel_lncRNA	34877043	34910812	+	ENSMUST00000144079	ENSMUSG00000029847	Slc23a4	Xanthine/uracil permease||Xanthine/uracil/vitamin C permease	34953839	34979054	-	43026	downstream
chr6	LNC_006033	XLOC_289103	--	Novel_lncRNA	34877043	34910812	+	ENSMUST00000115012	ENSMUSG00000038836	Agbl3	-||Peptidase M14, carboxypeptidase A	34780875	34785719	+	91323	downstream
chr6	LNC_006033	XLOC_289103	--	Novel_lncRNA	34877043	34910812	+	ENSMUST00000115014	ENSMUSG00000038836	Agbl3	-||Peptidase M14, carboxypeptidase A	34780889	34785644	+	91398	downstream
chr6	LNC_006033	XLOC_289103	--	Novel_lncRNA	34877043	34910812	+	ENSMUST00000115017	ENSMUSG00000038836	Agbl3	-||Peptidase M14, carboxypeptidase A	34780432	34857932	+	19110	downstream
chr6	LNC_006033	XLOC_289103	--	Novel_lncRNA	34877043	34910812	+	ENSMUST00000149448	ENSMUSG00000058486	Wdr91	WD40 repeat||WD40/YVTN repeat-like-containing domain superfamily||WD40-repeat-containing domain superfamily||WD40-repeat-containing domain||-	34904667	34910595	-	-5929	antisense
chr6	LNC_006033	XLOC_289103	--	Novel_lncRNA	34877043	34910812	+	ENSMUST00000074949	ENSMUSG00000057137	Tmem140	-||TM140 protein family	34863146	34874946	+	2096	downstream
chr6	LNC_006033	XLOC_289103	--	Novel_lncRNA	34877043	34910812	+	ENSMUST00000115016	ENSMUSG00000038836	Agbl3	-||Peptidase M14, carboxypeptidase A	34780432	34857932	+	19110	downstream
chr6	LNC_006033	XLOC_289103	--	Novel_lncRNA	34877043	34910812	+	ENSMUST00000081214	ENSMUSG00000058486	Wdr91	WD40 repeat||WD40/YVTN repeat-like-containing domain superfamily||WD40-repeat-containing domain superfamily||WD40-repeat-containing domain||-	34880426	34910876	-	-30387	antisense
chr6	LNC_006033	XLOC_289103	--	Novel_lncRNA	34877043	34910812	+	ENSMUST00000055097	ENSMUSG00000046806	Cyren	Modulator of retrovirus infection	34871771	34878021	-	-979	antisense
chr3	LNC_005035	XLOC_240892	--	Novel_lncRNA	144225566	144232099	-	ENSMUST00000121112	ENSMUSG00000028266	Lmo4	Zinc finger, LIM-type	144188632	144202332	-	23233	upstream
chr3	LNC_005035	XLOC_240892	--	Novel_lncRNA	144225566	144232099	-	ENSMUST00000197652	ENSMUSG00000028266	Lmo4	Zinc finger, LIM-type	144193988	144202963	-	22602	upstream
chr3	LNC_005035	XLOC_240892	--	Novel_lncRNA	144225566	144232099	-	ENSMUST00000120539	ENSMUSG00000028266	Lmo4	Zinc finger, LIM-type	144188530	144205220	-	20345	upstream
chr3	LNC_005035	XLOC_240892	--	Novel_lncRNA	144225566	144232099	-	ENSMUST00000196264	ENSMUSG00000028266	Lmo4	Zinc finger, LIM-type	144188683	144205220	-	20345	upstream
chr3	LNC_005035	XLOC_240892	--	Novel_lncRNA	144225566	144232099	-	ENSMUST00000121796	ENSMUSG00000028266	Lmo4	Zinc finger, LIM-type	144188530	144202396	-	23169	upstream
chr6	LNC_006032	XLOC_289088	--	Novel_lncRNA	34303936	34317476	+	ENSMUST00000038406	ENSMUSG00000029762	Akr1b8	Aldo/keto reductase, conserved site||Aldo/keto reductase||NADP-dependent oxidoreductase domain||NADP-dependent oxidoreductase domain superfamily	34354119	34368463	+	36642	upstream
chr6	LNC_006032	XLOC_289088	--	Novel_lncRNA	34303936	34317476	+	ENSMUST00000154655	ENSMUSG00000001642	Akr1b3	NADP-dependent oxidoreductase domain||NADP-dependent oxidoreductase domain superfamily||Aldo/keto reductase||Aldo/keto reductase, conserved site	34310605	34317459	-	-6855	antisense
chr6	LNC_006032	XLOC_289088	--	Novel_lncRNA	34303936	34317476	+	ENSMUST00000007449	ENSMUSG00000052131	Akr1b7	Aldo/keto reductase||Aldo/keto reductase, conserved site||NADP-dependent oxidoreductase domain||NADP-dependent oxidoreductase domain superfamily	34412334	34423142	+	94857	upstream
chr6	LNC_006032	XLOC_289088	--	Novel_lncRNA	34303936	34317476	+	ENSMUST00000115051	ENSMUSG00000061758	Akr1b10	-||Aldo/keto reductase||Aldo/keto reductase, conserved site||NADP-dependent oxidoreductase domain superfamily||NADP-dependent oxidoreductase domain	34384281	34396748	+	66804	upstream
chr6	LNC_006032	XLOC_289088	--	Novel_lncRNA	34303936	34317476	+	ENSMUST00000038383	ENSMUSG00000061758	Akr1b10	-||Aldo/keto reductase||Aldo/keto reductase, conserved site||NADP-dependent oxidoreductase domain superfamily||NADP-dependent oxidoreductase domain	34384218	34396950	+	66741	upstream
chr6	LNC_006032	XLOC_289088	--	Novel_lncRNA	34303936	34317476	+	ENSMUST00000102980	ENSMUSG00000001642	Akr1b3	NADP-dependent oxidoreductase domain||NADP-dependent oxidoreductase domain superfamily||Aldo/keto reductase||Aldo/keto reductase, conserved site	34303934	34317478	-	-13541	antisense
chr9	LNC_007599	XLOC_362293	--	Novel_lncRNA	64978214	64986044	-	ENSMUST00000167773	ENSMUSG00000032393	Dpp8	Peptidase S9, prolyl oligopeptidase, catalytic domain||Alpha/Beta hydrolase fold||-||Dipeptidylpeptidase IV, N-terminal domain superfamily||Dipeptidylpeptidase IV, N-terminal domain	65032722	65080990	+	46677	upstream
chr9	LNC_007599	XLOC_362293	--	Novel_lncRNA	64978214	64986044	-	ENSMUST00000037504	ENSMUSG00000034263	Ints14	von Willebrand factor, type A||von Willebrand factor A-like domain superfamily	64960937	64986708	+	-7831	antisense
chr9	LNC_007599	XLOC_362293	--	Novel_lncRNA	64978214	64986044	-	ENSMUST00000034960	ENSMUSG00000032393	Dpp8	Peptidase S9, prolyl oligopeptidase, catalytic domain||Alpha/Beta hydrolase fold||-||Dipeptidylpeptidase IV, N-terminal domain superfamily||Dipeptidylpeptidase IV, N-terminal domain	65032414	65082651	+	46369	upstream
chr9	LNC_007599	XLOC_362293	--	Novel_lncRNA	64978214	64986044	-	ENSMUST00000036615	ENSMUSG00000033629	Hacd3	HSP20-like chaperone||Protein-tyrosine phosphatase-like, PTPLA||CS domain	64986983	65021693	-	938	downstream
chr9	LNC_007599	XLOC_362293	--	Novel_lncRNA	64978214	64986044	-	ENSMUST00000038890	ENSMUSG00000053641	Dennd4a	Tetratricopeptide-like helical domain superfamily||-||dDENN domain||MABP domain||Tripartite DENN domain||uDENN domain||Pentatricopeptide repeat||cDENN domain	64811340	64919667	+	58546	downstream
chr9	LNC_007599	XLOC_362293	--	Novel_lncRNA	64978214	64986044	-	ENSMUST00000170517	ENSMUSG00000034263	Ints14	von Willebrand factor, type A||von Willebrand factor A-like domain superfamily	64960905	64986978	+	-7831	antisense
chr9	LNC_007599	XLOC_362293	--	Novel_lncRNA	64978214	64986044	-	ENSMUST00000037798	ENSMUSG00000034452	Slc24a1	Sodium/potassium/calcium exchanger 1||Sodium/calcium exchanger membrane region||Sodium/potassium/calcium exchanger	64922861	64951607	-	26606	upstream
chr9	LNC_007524	XLOC_359183	--	Novel_lncRNA	21540304	21545339	-	ENSMUST00000115404	ENSMUSG00000033335	Dnm2	P-loop containing nucleoside triphosphate hydrolase||Pleckstrin homology domain||Dynamin central domain||Dynamin GTPase effector||Dynamin superfamily||Dynamin, GTPase region, conserved site||PH-like domain superfamily||GTPase effector domain||Dynamin-2||Dynamin-type guanine nucleotide-binding (G) domain||Dynamin, GTPase domain||-	21424976	21507124	+	33179	downstream
chr9	LNC_007524	XLOC_359183	--	Novel_lncRNA	21540304	21545339	-	ENSMUST00000062125	ENSMUSG00000048429	Timm29	Mitochondrial import inner membrane translocase subunit Tim29	21592722	21595970	+	47382	upstream
chr9	LNC_007524	XLOC_359183	--	Novel_lncRNA	21540304	21545339	-	ENSMUST00000174008	ENSMUSG00000032187	Smarca4	Bromodomain||SNF2-like, N-terminal domain superfamily||Bromodomain, conserved site||SWI/SNF complex subunit BRG1||SNF2-related, N-terminal domain||P-loop containing nucleoside triphosphate hydrolase||BRK domain||Bromodomain-like superfamily||Helicase superfamily 1/2, ATP-binding domain||Helicase, C-terminal||Helicase/SANT-associated domain||BRK domain superfamily||Glutamine-Leucine-Glutamine, QLQ…	21616264	21703366	+	70924	upstream
chr9	LNC_007524	XLOC_359183	--	Novel_lncRNA	21540304	21545339	-	ENSMUST00000034698	ENSMUSG00000032180	Tmed1	-||TMP21-related||GOLD domain||GOLD domain superfamily	21507555	21510252	-	30051	upstream
chr9	LNC_007524	XLOC_359183	--	Novel_lncRNA	21540304	21545339	-	ENSMUST00000165766	ENSMUSG00000033335	Dnm2	P-loop containing nucleoside triphosphate hydrolase||Pleckstrin homology domain||Dynamin central domain||Dynamin GTPase effector||Dynamin superfamily||Dynamin, GTPase region, conserved site||PH-like domain superfamily||GTPase effector domain||Dynamin-2||Dynamin-type guanine nucleotide-binding (G) domain||Dynamin, GTPase domain||-	21424908	21507754	+	32549	downstream
chr9	LNC_007524	XLOC_359183	--	Novel_lncRNA	21540304	21545339	-	ENSMUST00000213167	ENSMUSG00000032180	Tmed1	-||TMP21-related||GOLD domain||GOLD domain superfamily	21508069	21510162	-	30141	upstream
chr9	LNC_007524	XLOC_359183	--	Novel_lncRNA	21540304	21545339	-	ENSMUST00000078572	ENSMUSG00000032182	Yipf2	-||Yip1 domain	21588682	21592772	-	43342	downstream
chr9	LNC_007524	XLOC_359183	--	Novel_lncRNA	21540304	21545339	-	ENSMUST00000216160	ENSMUSG00000032185	Carm1	Protein arginine N-methyltransferase||S-adenosyl-L-methionine-dependent methyltransferase||PH-like domain superfamily||-||Histone-arginine methyltransferase CARM1, N-terminal	21587345	21592623	+	42005	upstream
chr9	LNC_007524	XLOC_359183	--	Novel_lncRNA	21540304	21545339	-	ENSMUST00000034703	ENSMUSG00000032185	Carm1	Protein arginine N-methyltransferase||S-adenosyl-L-methionine-dependent methyltransferase||PH-like domain superfamily||-||Histone-arginine methyltransferase CARM1, N-terminal	21546894	21589467	+	1554	upstream
chr9	LNC_007524	XLOC_359183	--	Novel_lncRNA	21540304	21545339	-	ENSMUST00000173769	ENSMUSG00000057191	AB124611	-	21526201	21545326	+	-5023	antisense
chr9	LNC_007524	XLOC_359183	--	Novel_lncRNA	21540304	21545339	-	ENSMUST00000034700	ENSMUSG00000032182	Yipf2	-||Yip1 domain	21588682	21592828	-	43342	downstream
chr9	LNC_007524	XLOC_359183	--	Novel_lncRNA	21540304	21545339	-	ENSMUST00000034707	ENSMUSG00000032187	Smarca4	Bromodomain||SNF2-like, N-terminal domain superfamily||Bromodomain, conserved site||SWI/SNF complex subunit BRG1||SNF2-related, N-terminal domain||P-loop containing nucleoside triphosphate hydrolase||BRK domain||Bromodomain-like superfamily||Helicase superfamily 1/2, ATP-binding domain||Helicase, C-terminal||Helicase/SANT-associated domain||BRK domain superfamily||Glutamine-Leucine-Glutamine, QLQ…	21616169	21704217	+	70829	upstream
chr9	LNC_007524	XLOC_359183	--	Novel_lncRNA	21540304	21545339	-	ENSMUST00000172996	ENSMUSG00000032187	Smarca4	Bromodomain||SNF2-like, N-terminal domain superfamily||Bromodomain, conserved site||SWI/SNF complex subunit BRG1||SNF2-related, N-terminal domain||P-loop containing nucleoside triphosphate hydrolase||BRK domain||Bromodomain-like superfamily||Helicase superfamily 1/2, ATP-binding domain||Helicase, C-terminal||Helicase/SANT-associated domain||BRK domain superfamily||Glutamine-Leucine-Glutamine, QLQ…	21635767	21686228	+	90427	upstream
chr9	LNC_007524	XLOC_359183	--	Novel_lncRNA	21540304	21545339	-	ENSMUST00000072362	ENSMUSG00000033335	Dnm2	P-loop containing nucleoside triphosphate hydrolase||Pleckstrin homology domain||Dynamin central domain||Dynamin GTPase effector||Dynamin superfamily||Dynamin, GTPase region, conserved site||PH-like domain superfamily||GTPase effector domain||Dynamin-2||Dynamin-type guanine nucleotide-binding (G) domain||Dynamin, GTPase domain||-	21424945	21507140	+	33163	downstream
chr9	LNC_007524	XLOC_359183	--	Novel_lncRNA	21540304	21545339	-	ENSMUST00000172482	ENSMUSG00000033335	Dnm2	P-loop containing nucleoside triphosphate hydrolase||Pleckstrin homology domain||Dynamin central domain||Dynamin GTPase effector||Dynamin superfamily||Dynamin, GTPase region, conserved site||PH-like domain superfamily||GTPase effector domain||Dynamin-2||Dynamin-type guanine nucleotide-binding (G) domain||Dynamin, GTPase domain||-	21425096	21506402	+	33901	downstream
chr9	LNC_007524	XLOC_359183	--	Novel_lncRNA	21540304	21545339	-	ENSMUST00000173397	ENSMUSG00000033335	Dnm2	P-loop containing nucleoside triphosphate hydrolase||Pleckstrin homology domain||Dynamin central domain||Dynamin GTPase effector||Dynamin superfamily||Dynamin, GTPase region, conserved site||PH-like domain superfamily||GTPase effector domain||Dynamin-2||Dynamin-type guanine nucleotide-binding (G) domain||Dynamin, GTPase domain||-	21424932	21507138	+	33165	downstream
chr9	LNC_007524	XLOC_359183	--	Novel_lncRNA	21540304	21545339	-	ENSMUST00000091087	ENSMUSG00000033335	Dnm2	P-loop containing nucleoside triphosphate hydrolase||Pleckstrin homology domain||Dynamin central domain||Dynamin GTPase effector||Dynamin superfamily||Dynamin, GTPase region, conserved site||PH-like domain superfamily||GTPase effector domain||Dynamin-2||Dynamin-type guanine nucleotide-binding (G) domain||Dynamin, GTPase domain||-	21424971	21507126	+	33177	downstream
chr9	LNC_007524	XLOC_359183	--	Novel_lncRNA	21540304	21545339	-	ENSMUST00000213809	ENSMUSG00000032182	Yipf2	-||Yip1 domain	21588686	21592816	-	43346	downstream
chr9	LNC_007524	XLOC_359183	--	Novel_lncRNA	21540304	21545339	-	ENSMUST00000180365	ENSMUSG00000032182	Yipf2	-||Yip1 domain	21588686	21592810	-	43346	downstream
chr9	LNC_007524	XLOC_359183	--	Novel_lncRNA	21540304	21545339	-	ENSMUST00000115394	ENSMUSG00000032185	Carm1	Protein arginine N-methyltransferase||S-adenosyl-L-methionine-dependent methyltransferase||PH-like domain superfamily||-||Histone-arginine methyltransferase CARM1, N-terminal	21546923	21589467	+	1583	upstream
chr9	LNC_007524	XLOC_359183	--	Novel_lncRNA	21540304	21545339	-	ENSMUST00000115395	ENSMUSG00000032185	Carm1	Protein arginine N-methyltransferase||S-adenosyl-L-methionine-dependent methyltransferase||PH-like domain superfamily||-||Histone-arginine methyltransferase CARM1, N-terminal	21546913	21589487	+	1573	upstream
chr9	LNC_007524	XLOC_359183	--	Novel_lncRNA	21540304	21545339	-	ENSMUST00000086361	ENSMUSG00000057191	AB124611	-	21526176	21545333	+	-5030	antisense
chr9	LNC_007524	XLOC_359183	--	Novel_lncRNA	21540304	21545339	-	ENSMUST00000172833	ENSMUSG00000033335	Dnm2	P-loop containing nucleoside triphosphate hydrolase||Pleckstrin homology domain||Dynamin central domain||Dynamin GTPase effector||Dynamin superfamily||Dynamin, GTPase region, conserved site||PH-like domain superfamily||GTPase effector domain||Dynamin-2||Dynamin-type guanine nucleotide-binding (G) domain||Dynamin, GTPase domain||-	21476494	21499313	+	40990	downstream
chr9	LNC_007524	XLOC_359183	--	Novel_lncRNA	21540304	21545339	-	ENSMUST00000174050	ENSMUSG00000033335	Dnm2	P-loop containing nucleoside triphosphate hydrolase||Pleckstrin homology domain||Dynamin central domain||Dynamin GTPase effector||Dynamin superfamily||Dynamin, GTPase region, conserved site||PH-like domain superfamily||GTPase effector domain||Dynamin-2||Dynamin-type guanine nucleotide-binding (G) domain||Dynamin, GTPase domain||-	21425244	21507754	+	32549	downstream
chr9	LNC_007524	XLOC_359183	--	Novel_lncRNA	21540304	21545339	-	ENSMUST00000098948	ENSMUSG00000032187	Smarca4	Bromodomain||SNF2-like, N-terminal domain superfamily||Bromodomain, conserved site||SWI/SNF complex subunit BRG1||SNF2-related, N-terminal domain||P-loop containing nucleoside triphosphate hydrolase||BRK domain||Bromodomain-like superfamily||Helicase superfamily 1/2, ATP-binding domain||Helicase, C-terminal||Helicase/SANT-associated domain||BRK domain superfamily||Glutamine-Leucine-Glutamine, QLQ…	21616169	21704230	+	70829	upstream
chr9	LNC_007525	XLOC_359193	--	Novel_lncRNA	21675152	21703361	-	ENSMUST00000062125	ENSMUSG00000048429	Timm29	Mitochondrial import inner membrane translocase subunit Tim29	21592722	21595970	+	79181	downstream
chr9	LNC_007525	XLOC_359193	--	Novel_lncRNA	21675152	21703361	-	ENSMUST00000174008	ENSMUSG00000032187	Smarca4	Bromodomain||SNF2-like, N-terminal domain superfamily||Bromodomain, conserved site||SWI/SNF complex subunit BRG1||SNF2-related, N-terminal domain||P-loop containing nucleoside triphosphate hydrolase||BRK domain||Bromodomain-like superfamily||Helicase superfamily 1/2, ATP-binding domain||Helicase, C-terminal||Helicase/SANT-associated domain||BRK domain superfamily||Glutamine-Leucine-Glutamine, QLQ…	21616264	21703366	+	-28210	antisense
chr9	LNC_007525	XLOC_359193	--	Novel_lncRNA	21675152	21703361	-	ENSMUST00000078572	ENSMUSG00000032182	Yipf2	-||Yip1 domain	21588682	21592772	-	82379	upstream
chr9	LNC_007525	XLOC_359193	--	Novel_lncRNA	21675152	21703361	-	ENSMUST00000034717	ENSMUSG00000032194	Kank2	-||Ankyrin repeat-containing domain superfamily||Ankyrin repeat||Kank N-terminal motif||Ankyrin repeat-containing domain	21766784	21798744	-	63422	downstream
chr9	LNC_007525	XLOC_359193	--	Novel_lncRNA	21675152	21703361	-	ENSMUST00000217336	ENSMUSG00000032198	Dock6	Dedicator of cytokinesis 6||C2 domain superfamily||DHR-2 domain||Dedicator of cytokinesis||Dedicator of cytokinesis C, C2 domain||Dedicator of cytokinesis C/D, N-terminal||-||Dedicator of cytokinesis, C-terminal||DHR-1 domain	21799860	21852635	-	96498	downstream
chr9	LNC_007525	XLOC_359193	--	Novel_lncRNA	21675152	21703361	-	ENSMUST00000034713	ENSMUSG00000032193	Ldlr	EGF-like, conserved site||LDLR class B repeat||Six-bladed beta-propeller, TolB-like||LDL receptor-like superfamily||Low-density lipoprotein (LDL) receptor class A, conserved site||Low-density lipoprotein (LDL) receptor class A repeat||EGF-like calcium-binding domain||EGF-type aspartate/asparagine hydroxylation site||EGF-like domain||EGF-like calcium-binding, conserved site||Growth factor receptor…	21723483	21749919	+	20121	upstream
chr9	LNC_007525	XLOC_359193	--	Novel_lncRNA	21675152	21703361	-	ENSMUST00000034703	ENSMUSG00000032185	Carm1	Protein arginine N-methyltransferase||S-adenosyl-L-methionine-dependent methyltransferase||PH-like domain superfamily||-||Histone-arginine methyltransferase CARM1, N-terminal	21546894	21589467	+	85684	downstream
chr9	LNC_007525	XLOC_359193	--	Novel_lncRNA	21675152	21703361	-	ENSMUST00000034700	ENSMUSG00000032182	Yipf2	-||Yip1 domain	21588682	21592828	-	82323	upstream
chr9	LNC_007525	XLOC_359193	--	Novel_lncRNA	21675152	21703361	-	ENSMUST00000034707	ENSMUSG00000032187	Smarca4	Bromodomain||SNF2-like, N-terminal domain superfamily||Bromodomain, conserved site||SWI/SNF complex subunit BRG1||SNF2-related, N-terminal domain||P-loop containing nucleoside triphosphate hydrolase||BRK domain||Bromodomain-like superfamily||Helicase superfamily 1/2, ATP-binding domain||Helicase, C-terminal||Helicase/SANT-associated domain||BRK domain superfamily||Glutamine-Leucine-Glutamine, QLQ…	21616169	21704217	+	-28210	antisense
chr9	LNC_007525	XLOC_359193	--	Novel_lncRNA	21675152	21703361	-	ENSMUST00000213691	ENSMUSG00000032194	Kank2	-||Ankyrin repeat-containing domain superfamily||Ankyrin repeat||Kank N-terminal motif||Ankyrin repeat-containing domain	21795640	21798526	-	92278	downstream
chr9	LNC_007525	XLOC_359193	--	Novel_lncRNA	21675152	21703361	-	ENSMUST00000217382	ENSMUSG00000074476	Spc24	-||Kinetochore-Ndc80 subunit Spc24	21756008	21760282	-	52646	downstream
chr9	LNC_007525	XLOC_359193	--	Novel_lncRNA	21675152	21703361	-	ENSMUST00000216160	ENSMUSG00000032185	Carm1	Protein arginine N-methyltransferase||S-adenosyl-L-methionine-dependent methyltransferase||PH-like domain superfamily||-||Histone-arginine methyltransferase CARM1, N-terminal	21587345	21592623	+	82528	downstream
chr9	LNC_007525	XLOC_359193	--	Novel_lncRNA	21675152	21703361	-	ENSMUST00000172996	ENSMUSG00000032187	Smarca4	Bromodomain||SNF2-like, N-terminal domain superfamily||Bromodomain, conserved site||SWI/SNF complex subunit BRG1||SNF2-related, N-terminal domain||P-loop containing nucleoside triphosphate hydrolase||BRK domain||Bromodomain-like superfamily||Helicase superfamily 1/2, ATP-binding domain||Helicase, C-terminal||Helicase/SANT-associated domain||BRK domain superfamily||Glutamine-Leucine-Glutamine, QLQ…	21635767	21686228	+	-11077	antisense
chr9	LNC_007525	XLOC_359193	--	Novel_lncRNA	21675152	21703361	-	ENSMUST00000034728	ENSMUSG00000032198	Dock6	Dedicator of cytokinesis 6||C2 domain superfamily||DHR-2 domain||Dedicator of cytokinesis||Dedicator of cytokinesis C, C2 domain||Dedicator of cytokinesis C/D, N-terminal||-||Dedicator of cytokinesis, C-terminal||DHR-1 domain	21800180	21852635	-	96818	downstream
chr9	LNC_007525	XLOC_359193	--	Novel_lncRNA	21675152	21703361	-	ENSMUST00000213114	ENSMUSG00000032193	Ldlr	EGF-like, conserved site||LDLR class B repeat||Six-bladed beta-propeller, TolB-like||LDL receptor-like superfamily||Low-density lipoprotein (LDL) receptor class A, conserved site||Low-density lipoprotein (LDL) receptor class A repeat||EGF-like calcium-binding domain||EGF-type aspartate/asparagine hydroxylation site||EGF-like domain||EGF-like calcium-binding, conserved site||Growth factor receptor…	21723632	21749915	+	20270	upstream
chr9	LNC_007525	XLOC_359193	--	Novel_lncRNA	21675152	21703361	-	ENSMUST00000180365	ENSMUSG00000032182	Yipf2	-||Yip1 domain	21588686	21592810	-	82341	upstream
chr9	LNC_007525	XLOC_359193	--	Novel_lncRNA	21675152	21703361	-	ENSMUST00000216057	ENSMUSG00000074476	Spc24	-||Kinetochore-Ndc80 subunit Spc24	21756104	21760303	-	52742	downstream
chr9	LNC_007525	XLOC_359193	--	Novel_lncRNA	21675152	21703361	-	ENSMUST00000213809	ENSMUSG00000032182	Yipf2	-||Yip1 domain	21588686	21592816	-	82335	upstream
chr9	LNC_007525	XLOC_359193	--	Novel_lncRNA	21675152	21703361	-	ENSMUST00000115394	ENSMUSG00000032185	Carm1	Protein arginine N-methyltransferase||S-adenosyl-L-methionine-dependent methyltransferase||PH-like domain superfamily||-||Histone-arginine methyltransferase CARM1, N-terminal	21546923	21589467	+	85684	downstream
chr9	LNC_007525	XLOC_359193	--	Novel_lncRNA	21675152	21703361	-	ENSMUST00000115395	ENSMUSG00000032185	Carm1	Protein arginine N-methyltransferase||S-adenosyl-L-methionine-dependent methyltransferase||PH-like domain superfamily||-||Histone-arginine methyltransferase CARM1, N-terminal	21546913	21589487	+	85664	downstream
chr9	LNC_007525	XLOC_359193	--	Novel_lncRNA	21675152	21703361	-	ENSMUST00000214149	ENSMUSG00000074476	Spc24	-||Kinetochore-Ndc80 subunit Spc24	21757139	21760302	-	53777	downstream
chr9	LNC_007525	XLOC_359193	--	Novel_lncRNA	21675152	21703361	-	ENSMUST00000098942	ENSMUSG00000074476	Spc24	-||Kinetochore-Ndc80 subunit Spc24	21755442	21760303	-	52080	downstream
chr9	LNC_007525	XLOC_359193	--	Novel_lncRNA	21675152	21703361	-	ENSMUST00000098948	ENSMUSG00000032187	Smarca4	Bromodomain||SNF2-like, N-terminal domain superfamily||Bromodomain, conserved site||SWI/SNF complex subunit BRG1||SNF2-related, N-terminal domain||P-loop containing nucleoside triphosphate hydrolase||BRK domain||Bromodomain-like superfamily||Helicase superfamily 1/2, ATP-binding domain||Helicase, C-terminal||Helicase/SANT-associated domain||BRK domain superfamily||Glutamine-Leucine-Glutamine, QLQ…	21616169	21704230	+	-28210	antisense
chr9	LNC_007591	XLOC_361992	--	Novel_lncRNA	59828375	59833328	-	ENSMUST00000136740	ENSMUSG00000039585	Myo9a	Protein kinase C-like, phorbol ester/diacylglycerol-binding domain||Kinesin motor domain superfamily||Class IX myosin, motor domain||Unconventional myosin-IXa||Rho GTPase-activating protein domain||Ubiquitin-like domain superfamily||IQ motif, EF-hand binding site||P-loop containing nucleoside triphosphate hydrolase||Ras-associating (RA) domain||Rho GTPase activation protein||Myosin head, motor do…	59750896	59928866	+	-4954	antisense
chr9	LNC_007591	XLOC_361992	--	Novel_lncRNA	59828375	59833328	-	ENSMUST00000217093	ENSMUSG00000051705	Senp8	Ulp1 protease family, C-terminal catalytic domain||Papain-like cysteine peptidase superfamily	59736470	59750638	-	77736	upstream
chr9	LNC_007591	XLOC_361992	--	Novel_lncRNA	59828375	59833328	-	ENSMUST00000128341	ENSMUSG00000039585	Myo9a	Protein kinase C-like, phorbol ester/diacylglycerol-binding domain||Kinesin motor domain superfamily||Class IX myosin, motor domain||Unconventional myosin-IXa||Rho GTPase-activating protein domain||Ubiquitin-like domain superfamily||IQ motif, EF-hand binding site||P-loop containing nucleoside triphosphate hydrolase||Ras-associating (RA) domain||Rho GTPase activation protein||Myosin head, motor do…	59750896	59928866	+	-4954	antisense
chr9	LNC_007591	XLOC_361992	--	Novel_lncRNA	59828375	59833328	-	ENSMUST00000177963	ENSMUSG00000051705	Senp8	Ulp1 protease family, C-terminal catalytic domain||Papain-like cysteine peptidase superfamily	59734259	59750649	-	77725	upstream
chr9	LNC_007591	XLOC_361992	--	Novel_lncRNA	59828375	59833328	-	ENSMUST00000135298	ENSMUSG00000039585	Myo9a	Protein kinase C-like, phorbol ester/diacylglycerol-binding domain||Kinesin motor domain superfamily||Class IX myosin, motor domain||Unconventional myosin-IXa||Rho GTPase-activating protein domain||Ubiquitin-like domain superfamily||IQ motif, EF-hand binding site||P-loop containing nucleoside triphosphate hydrolase||Ras-associating (RA) domain||Rho GTPase activation protein||Myosin head, motor do…	59750896	59928866	+	-4954	antisense
chr9	LNC_007591	XLOC_361992	--	Novel_lncRNA	59828375	59833328	-	ENSMUST00000163586	ENSMUSG00000051705	Senp8	Ulp1 protease family, C-terminal catalytic domain||Papain-like cysteine peptidase superfamily	59734453	59750638	-	77736	upstream
chr9	LNC_007591	XLOC_361992	--	Novel_lncRNA	59828375	59833328	-	ENSMUST00000051039	ENSMUSG00000051705	Senp8	Ulp1 protease family, C-terminal catalytic domain||Papain-like cysteine peptidase superfamily	59734259	59750649	-	77725	upstream
chr9	LNC_007591	XLOC_361992	--	Novel_lncRNA	59828375	59833328	-	ENSMUST00000213257	ENSMUSG00000051705	Senp8	Ulp1 protease family, C-terminal catalytic domain||Papain-like cysteine peptidase superfamily	59737262	59750622	-	77752	upstream
chr9	LNC_007591	XLOC_361992	--	Novel_lncRNA	59828375	59833328	-	ENSMUST00000216329	ENSMUSG00000051705	Senp8	Ulp1 protease family, C-terminal catalytic domain||Papain-like cysteine peptidase superfamily	59736470	59750627	-	77747	upstream
chr9	LNC_007590	XLOC_361985	--	Novel_lncRNA	59641698	59650349	-	ENSMUST00000050483	ENSMUSG00000025237	Parp6	Poly(ADP-ribose) polymerase, catalytic domain||-	59617286	59650269	+	-8572	antisense
chr9	LNC_007590	XLOC_361985	--	Novel_lncRNA	59641698	59650349	-	ENSMUST00000034834	ENSMUSG00000032294	Pkm	Pyruvate kinase, C-terminal||Pyruvate kinase-like, insert domain superfamily||Pyruvate/Phosphoenolpyruvate kinase-like domain superfamily||Pyruvate kinase, barrel||Pyruvate kinase||Pyruvate kinase, insert domain superfamily||Pyruvate kinase, active site||Pyruvate kinase, C-terminal domain superfamily	59656368	59679375	+	6018	upstream
chr9	LNC_007590	XLOC_361985	--	Novel_lncRNA	59641698	59650349	-	ENSMUST00000214956	ENSMUSG00000025237	Parp6	Poly(ADP-ribose) polymerase, catalytic domain||-	59637631	59650137	+	-8440	antisense
chr9	LNC_007590	XLOC_361985	--	Novel_lncRNA	59641698	59650349	-	ENSMUST00000123914	ENSMUSG00000074259	Gramd2	GRAM domain||PH-like domain superfamily	59680144	59713923	+	29794	upstream
chr9	LNC_007590	XLOC_361985	--	Novel_lncRNA	59641698	59650349	-	ENSMUST00000215660	ENSMUSG00000032294	Pkm	Pyruvate kinase, C-terminal||Pyruvate kinase-like, insert domain superfamily||Pyruvate/Phosphoenolpyruvate kinase-like domain superfamily||Pyruvate kinase, barrel||Pyruvate kinase||Pyruvate kinase, insert domain superfamily||Pyruvate kinase, active site||Pyruvate kinase, C-terminal domain superfamily	59656598	59669095	+	6248	upstream
chr9	LNC_007590	XLOC_361985	--	Novel_lncRNA	59641698	59650349	-	ENSMUST00000026262	ENSMUSG00000025232	Hexa	Glycoside hydrolase superfamily||Beta-hexosaminidase, eukaryotic type, N-terminal||Glycoside hydrolase family 20, catalytic domain||Beta-hexosaminidase||Beta-hexosaminidase-like, domain 2	59539540	59565109	+	76588	downstream
chr9	LNC_007590	XLOC_361985	--	Novel_lncRNA	59641698	59650349	-	ENSMUST00000118164	ENSMUSG00000032297	Celf6	CELF-3/4/5/6, RNA recognition motif 1||RNA recognition motif domain||-||Nucleotide-binding alpha-beta plait domain superfamily||RNA-binding domain superfamily	59589339	59606318	+	35379	downstream
chr9	LNC_007590	XLOC_361985	--	Novel_lncRNA	59641698	59650349	-	ENSMUST00000215623	ENSMUSG00000032294	Pkm	Pyruvate kinase, C-terminal||Pyruvate kinase-like, insert domain superfamily||Pyruvate/Phosphoenolpyruvate kinase-like domain superfamily||Pyruvate kinase, barrel||Pyruvate kinase||Pyruvate kinase, insert domain superfamily||Pyruvate kinase, active site||Pyruvate kinase, C-terminal domain superfamily	59656589	59669001	+	6239	upstream
chr9	LNC_007590	XLOC_361985	--	Novel_lncRNA	59641698	59650349	-	ENSMUST00000217353	ENSMUSG00000032294	Pkm	Pyruvate kinase, C-terminal||Pyruvate kinase-like, insert domain superfamily||Pyruvate/Phosphoenolpyruvate kinase-like domain superfamily||Pyruvate kinase, barrel||Pyruvate kinase||Pyruvate kinase, insert domain superfamily||Pyruvate kinase, active site||Pyruvate kinase, C-terminal domain superfamily	59656659	59669063	+	6309	upstream
chr9	LNC_007590	XLOC_361985	--	Novel_lncRNA	59641698	59650349	-	ENSMUST00000213930	ENSMUSG00000032294	Pkm	Pyruvate kinase, C-terminal||Pyruvate kinase-like, insert domain superfamily||Pyruvate/Phosphoenolpyruvate kinase-like domain superfamily||Pyruvate kinase, barrel||Pyruvate kinase||Pyruvate kinase, insert domain superfamily||Pyruvate kinase, active site||Pyruvate kinase, C-terminal domain superfamily	59658243	59670598	+	7893	upstream
chr9	LNC_007590	XLOC_361985	--	Novel_lncRNA	59641698	59650349	-	ENSMUST00000216620	ENSMUSG00000032294	Pkm	Pyruvate kinase, C-terminal||Pyruvate kinase-like, insert domain superfamily||Pyruvate/Phosphoenolpyruvate kinase-like domain superfamily||Pyruvate kinase, barrel||Pyruvate kinase||Pyruvate kinase, insert domain superfamily||Pyruvate kinase, active site||Pyruvate kinase, C-terminal domain superfamily	59657238	59665367	+	6888	upstream
chr9	LNC_007590	XLOC_361985	--	Novel_lncRNA	59641698	59650349	-	ENSMUST00000098661	ENSMUSG00000074259	Gramd2	GRAM domain||PH-like domain superfamily	59707764	59716424	+	57414	upstream
chr9	LNC_007590	XLOC_361985	--	Novel_lncRNA	59641698	59650349	-	ENSMUST00000026267	ENSMUSG00000025237	Parp6	Poly(ADP-ribose) polymerase, catalytic domain||-	59617284	59650285	+	-8588	antisense
chr9	LNC_007590	XLOC_361985	--	Novel_lncRNA	59641698	59650349	-	ENSMUST00000051039	ENSMUSG00000051705	Senp8	Ulp1 protease family, C-terminal catalytic domain||Papain-like cysteine peptidase superfamily	59734259	59750649	-	83909	downstream
chr9	LNC_007590	XLOC_361985	--	Novel_lncRNA	59641698	59650349	-	ENSMUST00000128944	ENSMUSG00000074259	Gramd2	GRAM domain||PH-like domain superfamily	59707637	59718874	+	57287	upstream
chr9	LNC_007590	XLOC_361985	--	Novel_lncRNA	59641698	59650349	-	ENSMUST00000163694	ENSMUSG00000032294	Pkm	Pyruvate kinase, C-terminal||Pyruvate kinase-like, insert domain superfamily||Pyruvate/Phosphoenolpyruvate kinase-like domain superfamily||Pyruvate kinase, barrel||Pyruvate kinase||Pyruvate kinase, insert domain superfamily||Pyruvate kinase, active site||Pyruvate kinase, C-terminal domain superfamily	59656573	59679189	+	6223	upstream
chr9	LNC_007590	XLOC_361985	--	Novel_lncRNA	59641698	59650349	-	ENSMUST00000216857	ENSMUSG00000032294	Pkm	Pyruvate kinase, C-terminal||Pyruvate kinase-like, insert domain superfamily||Pyruvate/Phosphoenolpyruvate kinase-like domain superfamily||Pyruvate kinase, barrel||Pyruvate kinase||Pyruvate kinase, insert domain superfamily||Pyruvate kinase, active site||Pyruvate kinase, C-terminal domain superfamily	59664802	59668609	+	14452	upstream
chr9	LNC_007590	XLOC_361985	--	Novel_lncRNA	59641698	59650349	-	ENSMUST00000129129	ENSMUSG00000074259	Gramd2	GRAM domain||PH-like domain superfamily	59711181	59716314	+	60831	upstream
chr9	LNC_007590	XLOC_361985	--	Novel_lncRNA	59641698	59650349	-	ENSMUST00000118549	ENSMUSG00000032297	Celf6	CELF-3/4/5/6, RNA recognition motif 1||RNA recognition motif domain||-||Nucleotide-binding alpha-beta plait domain superfamily||RNA-binding domain superfamily	59578192	59607292	+	34405	downstream
chr9	LNC_007590	XLOC_361985	--	Novel_lncRNA	59641698	59650349	-	ENSMUST00000121266	ENSMUSG00000032297	Celf6	CELF-3/4/5/6, RNA recognition motif 1||RNA recognition motif domain||-||Nucleotide-binding alpha-beta plait domain superfamily||RNA-binding domain superfamily	59589288	59607291	+	34406	downstream
chr9	LNC_007590	XLOC_361985	--	Novel_lncRNA	59641698	59650349	-	ENSMUST00000034840	ENSMUSG00000032297	Celf6	CELF-3/4/5/6, RNA recognition motif 1||RNA recognition motif domain||-||Nucleotide-binding alpha-beta plait domain superfamily||RNA-binding domain superfamily	59578337	59607292	+	34405	downstream
chr9	LNC_007590	XLOC_361985	--	Novel_lncRNA	59641698	59650349	-	ENSMUST00000163586	ENSMUSG00000051705	Senp8	Ulp1 protease family, C-terminal catalytic domain||Papain-like cysteine peptidase superfamily	59734453	59750638	-	84103	downstream
chr9	LNC_007590	XLOC_361985	--	Novel_lncRNA	59641698	59650349	-	ENSMUST00000217038	ENSMUSG00000032294	Pkm	Pyruvate kinase, C-terminal||Pyruvate kinase-like, insert domain superfamily||Pyruvate/Phosphoenolpyruvate kinase-like domain superfamily||Pyruvate kinase, barrel||Pyruvate kinase||Pyruvate kinase, insert domain superfamily||Pyruvate kinase, active site||Pyruvate kinase, C-terminal domain superfamily	59657240	59669088	+	6890	upstream
chr9	LNC_007590	XLOC_361985	--	Novel_lncRNA	59641698	59650349	-	ENSMUST00000217093	ENSMUSG00000051705	Senp8	Ulp1 protease family, C-terminal catalytic domain||Papain-like cysteine peptidase superfamily	59736470	59750638	-	86120	downstream
chr9	LNC_007590	XLOC_361985	--	Novel_lncRNA	59641698	59650349	-	ENSMUST00000177963	ENSMUSG00000051705	Senp8	Ulp1 protease family, C-terminal catalytic domain||Papain-like cysteine peptidase superfamily	59734259	59750649	-	83909	downstream
chr9	LNC_007590	XLOC_361985	--	Novel_lncRNA	59641698	59650349	-	ENSMUST00000213257	ENSMUSG00000051705	Senp8	Ulp1 protease family, C-terminal catalytic domain||Papain-like cysteine peptidase superfamily	59737262	59750622	-	86912	downstream
chr9	LNC_007590	XLOC_361985	--	Novel_lncRNA	59641698	59650349	-	ENSMUST00000216329	ENSMUSG00000051705	Senp8	Ulp1 protease family, C-terminal catalytic domain||Papain-like cysteine peptidase superfamily	59736470	59750627	-	86120	downstream
chr9	LNC_007593	XLOC_362231	--	Novel_lncRNA	63634411	63637413	-	ENSMUST00000042322	ENSMUSG00000037801	Iqch	IQ domain-containing protein H||IQ motif, EF-hand binding site	63421455	63602493	-	31917	upstream
chr9	LNC_007593	XLOC_362231	--	Novel_lncRNA	63634411	63637413	-	ENSMUST00000154323	ENSMUSG00000032402	Smad3	MAD homology 1, Dwarfin-type||SMAD MH1 domain superfamily||SMAD-like domain superfamily||MAD homology, MH1||SMAD/FHA domain superfamily||SMAD domain, Dwarfin-type||Dwarfin	63654799	63711969	-	17385	downstream
chr9	LNC_007593	XLOC_362231	--	Novel_lncRNA	63634411	63637413	-	ENSMUST00000137713	ENSMUSG00000032402	Smad3	MAD homology 1, Dwarfin-type||SMAD MH1 domain superfamily||SMAD-like domain superfamily||MAD homology, MH1||SMAD/FHA domain superfamily||SMAD domain, Dwarfin-type||Dwarfin	63654771	63666547	-	17357	downstream
chr9	LNC_007593	XLOC_362231	--	Novel_lncRNA	63634411	63637413	-	ENSMUST00000080527	ENSMUSG00000037801	Iqch	IQ domain-containing protein H||IQ motif, EF-hand binding site	63421662	63602483	-	31927	upstream
chr9	LNC_007593	XLOC_362231	--	Novel_lncRNA	63634411	63637413	-	ENSMUST00000163982	ENSMUSG00000037801	Iqch	IQ domain-containing protein H||IQ motif, EF-hand binding site	63421620	63602448	-	31962	upstream
chr9	LNC_007593	XLOC_362231	--	Novel_lncRNA	63634411	63637413	-	ENSMUST00000171243	ENSMUSG00000037801	Iqch	IQ domain-containing protein H||IQ motif, EF-hand binding site	63421835	63602417	-	31993	upstream
chr9	LNC_007593	XLOC_362231	--	Novel_lncRNA	63634411	63637413	-	ENSMUST00000034973	ENSMUSG00000032402	Smad3	MAD homology 1, Dwarfin-type||SMAD MH1 domain superfamily||SMAD-like domain superfamily||MAD homology, MH1||SMAD/FHA domain superfamily||SMAD domain, Dwarfin-type||Dwarfin	63646767	63757994	-	9353	downstream
chr9	LNC_007593	XLOC_362231	--	Novel_lncRNA	63634411	63637413	-	ENSMUST00000041551	ENSMUSG00000037257	Aagab	-||Alpha/gamma-adaptin-binding protein p34	63602660	63644588	+	-3003	antisense
chr9	LNC_007593	XLOC_362231	--	Novel_lncRNA	63634411	63637413	-	ENSMUST00000133108	ENSMUSG00000032402	Smad3	MAD homology 1, Dwarfin-type||SMAD MH1 domain superfamily||SMAD-like domain superfamily||MAD homology, MH1||SMAD/FHA domain superfamily||SMAD domain, Dwarfin-type||Dwarfin	63666148	63751077	-	28734	downstream
chr9	LNC_007593	XLOC_362231	--	Novel_lncRNA	63634411	63637413	-	ENSMUST00000163624	ENSMUSG00000037801	Iqch	IQ domain-containing protein H||IQ motif, EF-hand binding site	63421620	63602448	-	31962	upstream
chrX	ENSMUST00000126170.3	ENSMUSG00000103436.1	RP23-135F22.6	Annotated_lncRNA	7558602	7605381	-	ENSMUST00000150787	ENSMUSG00000039556	Ppp1r3f	CBM21 domain superfamily||CBM21 (carbohydrate binding type-21) domain||-	7557296	7574283	-	-15682	sense_overlapping
chrX	ENSMUST00000126170.3	ENSMUSG00000103436.1	RP23-135F22.6	Annotated_lncRNA	7558602	7605381	-	ENSMUST00000132788	ENSMUSG00000039556	Ppp1r3f	CBM21 domain superfamily||CBM21 (carbohydrate binding type-21) domain||-	7560242	7572843	-	-12602	sense_overlapping
chrX	ENSMUST00000126170.3	ENSMUSG00000103436.1	RP23-135F22.6	Annotated_lncRNA	7558602	7605381	-	ENSMUST00000033486	ENSMUSG00000031146	Plp2	Marvel domain	7667941	7671390	-	62559	downstream
chrX	ENSMUST00000126170.3	ENSMUSG00000103436.1	RP23-135F22.6	Annotated_lncRNA	7558602	7605381	-	ENSMUST00000033485	ENSMUSG00000031145	Prickle3	PET prickle||Zinc finger, LIM-type||PET domain||LIM1 prickle||LIM3 prickle||LIM2 prickle	7657260	7667958	+	51878	upstream
chrX	ENSMUST00000126170.3	ENSMUSG00000103436.1	RP23-135F22.6	Annotated_lncRNA	7558602	7605381	-	ENSMUST00000129662	ENSMUSG00000031145	Prickle3	PET prickle||Zinc finger, LIM-type||PET domain||LIM1 prickle||LIM3 prickle||LIM2 prickle	7658533	7668186	+	53151	upstream
chrX	ENSMUST00000126170.3	ENSMUSG00000103436.1	RP23-135F22.6	Annotated_lncRNA	7558602	7605381	-	ENSMUST00000049896	ENSMUSG00000031148	Gpkow	G-patch domain||Translation protein SH3-like domain superfamily||Spp2/MOS2, G-patch domain||KOW	7697131	7710262	+	91749	upstream
chrX	ENSMUST00000126170.3	ENSMUSG00000103436.1	RP23-135F22.6	Annotated_lncRNA	7558602	7605381	-	ENSMUST00000115726	ENSMUSG00000031142	Cacna1f	-||Voltage-dependent calcium channel, L-type, alpha-1F subunit||Voltage-dependent L-type calcium channel, IQ-associated domain||Voltage-dependent calcium channel, L-type, alpha-1 subunit||Voltage-dependent calcium channel, alpha-1 subunit||Voltage-dependent channel domain superfamily||Voltage-gated calcium channel subunit alpha, C-terminal||Voltage-dependent calcium channel, alpha-1 subunit, IQ d…	7607099	7635196	+	1717	upstream
chrX	ENSMUST00000126170.3	ENSMUSG00000103436.1	RP23-135F22.6	Annotated_lncRNA	7558602	7605381	-	ENSMUST00000115738	ENSMUSG00000039521	Foxp3	Fork head domain conserved site 2||FOXP, coiled-coil domain||Zinc finger C2H2-type||Winged helix DNA-binding domain superfamily||Winged helix-like DNA-binding domain superfamily||Fork head domain	7580483	7595234	+	-14752	antisense
chrX	ENSMUST00000126170.3	ENSMUSG00000103436.1	RP23-135F22.6	Annotated_lncRNA	7558602	7605381	-	ENSMUST00000115739	ENSMUSG00000039521	Foxp3	Fork head domain conserved site 2||FOXP, coiled-coil domain||Zinc finger C2H2-type||Winged helix DNA-binding domain superfamily||Winged helix-like DNA-binding domain superfamily||Fork head domain	7579693	7595234	+	-15542	antisense
chrX	ENSMUST00000126170.3	ENSMUSG00000103436.1	RP23-135F22.6	Annotated_lncRNA	7558602	7605381	-	ENSMUST00000069520	ENSMUSG00000031144	Syp	Synaptophysin||Marvel domain||Synaptophysin/synaptoporin	7638471	7653256	+	33089	upstream
chrX	ENSMUST00000126170.3	ENSMUSG00000103436.1	RP23-135F22.6	Annotated_lncRNA	7558602	7605381	-	ENSMUST00000033483	ENSMUSG00000031143	Ccdc22	Coiled-coil domain-containing protein 22	7593809	7605517	-	-11573	sense_overlapping
chrX	ENSMUST00000126170.3	ENSMUSG00000103436.1	RP23-135F22.6	Annotated_lncRNA	7558602	7605381	-	ENSMUST00000128628	ENSMUSG00000031142	Cacna1f	-||Voltage-dependent calcium channel, L-type, alpha-1F subunit||Voltage-dependent L-type calcium channel, IQ-associated domain||Voltage-dependent calcium channel, L-type, alpha-1 subunit||Voltage-dependent calcium channel, alpha-1 subunit||Voltage-dependent channel domain superfamily||Voltage-gated calcium channel subunit alpha, C-terminal||Voltage-dependent calcium channel, alpha-1 subunit, IQ d…	7627194	7630246	+	21812	upstream
chrX	ENSMUST00000126170.3	ENSMUSG00000103436.1	RP23-135F22.6	Annotated_lncRNA	7558602	7605381	-	ENSMUST00000154562	ENSMUSG00000031148	Gpkow	G-patch domain||Translation protein SH3-like domain superfamily||Spp2/MOS2, G-patch domain||KOW	7703505	7708018	+	98123	upstream
chrX	ENSMUST00000126170.3	ENSMUSG00000103436.1	RP23-135F22.6	Annotated_lncRNA	7558602	7605381	-	ENSMUST00000115740	ENSMUSG00000039521	Foxp3	Fork head domain conserved site 2||FOXP, coiled-coil domain||Zinc finger C2H2-type||Winged helix DNA-binding domain superfamily||Winged helix-like DNA-binding domain superfamily||Fork head domain	7579676	7595243	+	-15568	antisense
chrX	ENSMUST00000126170.3	ENSMUSG00000103436.1	RP23-135F22.6	Annotated_lncRNA	7558602	7605381	-	ENSMUST00000115742	ENSMUSG00000039556	Ppp1r3f	CBM21 domain superfamily||CBM21 (carbohydrate binding type-21) domain||-	7558952	7574248	-	-15297	sense_overlapping
chrX	ENSMUST00000126170.3	ENSMUSG00000103436.1	RP23-135F22.6	Annotated_lncRNA	7558602	7605381	-	ENSMUST00000115695	ENSMUSG00000031147	Magix	PDZ superfamily||PDZ domain||PDZ domain-containing protein MAGIX	7674626	7681089	-	69244	downstream
chrX	ENSMUST00000126170.3	ENSMUSG00000103436.1	RP23-135F22.6	Annotated_lncRNA	7558602	7605381	-	ENSMUST00000115725	ENSMUSG00000031142	Cacna1f	-||Voltage-dependent calcium channel, L-type, alpha-1F subunit||Voltage-dependent L-type calcium channel, IQ-associated domain||Voltage-dependent calcium channel, L-type, alpha-1 subunit||Voltage-dependent calcium channel, alpha-1 subunit||Voltage-dependent channel domain superfamily||Voltage-gated calcium channel subunit alpha, C-terminal||Voltage-dependent calcium channel, alpha-1 subunit, IQ d…	7607129	7635196	+	1747	upstream
chrX	ENSMUST00000126170.3	ENSMUSG00000103436.1	RP23-135F22.6	Annotated_lncRNA	7558602	7605381	-	ENSMUST00000045566	ENSMUSG00000039521	Foxp3	Fork head domain conserved site 2||FOXP, coiled-coil domain||Zinc finger C2H2-type||Winged helix DNA-binding domain superfamily||Winged helix-like DNA-binding domain superfamily||Fork head domain	7586273	7595243	+	-8971	antisense
chrX	ENSMUST00000126170.3	ENSMUSG00000103436.1	RP23-135F22.6	Annotated_lncRNA	7558602	7605381	-	ENSMUST00000133637	ENSMUSG00000031142	Cacna1f	-||Voltage-dependent calcium channel, L-type, alpha-1F subunit||Voltage-dependent L-type calcium channel, IQ-associated domain||Voltage-dependent calcium channel, L-type, alpha-1 subunit||Voltage-dependent calcium channel, alpha-1 subunit||Voltage-dependent channel domain superfamily||Voltage-gated calcium channel subunit alpha, C-terminal||Voltage-dependent calcium channel, alpha-1 subunit, IQ d…	7607120	7619133	+	1738	upstream
chrX	ENSMUST00000126170.3	ENSMUSG00000103436.1	RP23-135F22.6	Annotated_lncRNA	7558602	7605381	-	ENSMUST00000156047	ENSMUSG00000031142	Cacna1f	-||Voltage-dependent calcium channel, L-type, alpha-1F subunit||Voltage-dependent L-type calcium channel, IQ-associated domain||Voltage-dependent calcium channel, L-type, alpha-1 subunit||Voltage-dependent calcium channel, alpha-1 subunit||Voltage-dependent channel domain superfamily||Voltage-gated calcium channel subunit alpha, C-terminal||Voltage-dependent calcium channel, alpha-1 subunit, IQ d…	7627194	7630499	+	21812	upstream
chrX	ENSMUST00000126170.3	ENSMUSG00000103436.1	RP23-135F22.6	Annotated_lncRNA	7558602	7605381	-	ENSMUST00000128890	ENSMUSG00000031144	Syp	Synaptophysin||Marvel domain||Synaptophysin/synaptoporin	7638722	7644294	+	33340	upstream
chr9	LNC_007595	XLOC_362274	--	Novel_lncRNA	64179306	64182764	-	ENSMUST00000034969	ENSMUSG00000032401	Lctl	Glycoside hydrolase superfamily||Glycosyl hydrolases family 1, N-terminal conserved site||-||Glycoside hydrolase family 1	64117147	64138118	+	41187	downstream
chr9	LNC_007595	XLOC_362274	--	Novel_lncRNA	64179306	64182764	-	ENSMUST00000216594	ENSMUSG00000032397	Tipin	Chromosome segregation in meiosis protein 3	64281603	64305424	+	98838	upstream
chr9	LNC_007595	XLOC_362274	--	Novel_lncRNA	64179306	64182764	-	ENSMUST00000176794	ENSMUSG00000032400	Zwilch	RZZ complex, subunit Zwilch||-	64139904	64172894	-	6411	upstream
chr9	LNC_007595	XLOC_362274	--	Novel_lncRNA	64179306	64182764	-	ENSMUST00000213289	ENSMUSG00000032397	Tipin	Chromosome segregation in meiosis protein 3	64281585	64290449	+	98820	upstream
chr9	LNC_007595	XLOC_362274	--	Novel_lncRNA	64179306	64182764	-	ENSMUST00000130127	ENSMUSG00000032400	Zwilch	RZZ complex, subunit Zwilch||-	64161394	64172888	-	6417	upstream
chr9	LNC_007595	XLOC_362274	--	Novel_lncRNA	64179306	64182764	-	ENSMUST00000005066	ENSMUSG00000004936	Map2k1	Protein kinase-like domain superfamily||Serine/threonine-protein kinase, active site||Protein kinase, ATP binding site||Protein kinase domain	64185770	64253631	-	3005	downstream
chr9	LNC_007595	XLOC_362274	--	Novel_lncRNA	64179306	64182764	-	ENSMUST00000118215	ENSMUSG00000032401	Lctl	Glycoside hydrolase superfamily||Glycosyl hydrolases family 1, N-terminal conserved site||-||Glycoside hydrolase family 1	64121606	64138105	+	41200	downstream
chr9	LNC_007595	XLOC_362274	--	Novel_lncRNA	64179306	64182764	-	ENSMUST00000034965	ENSMUSG00000032398	Snapc5	snRNA-activating protein complex subunit 5	64179274	64183132	+	-3459	antisense
chr9	LNC_007595	XLOC_362274	--	Novel_lncRNA	64179306	64182764	-	ENSMUST00000034966	ENSMUSG00000032399	Rpl4	Ribosomal protein L4/L1e||Ribosomal protein L4/L1e, eukaryotic/archaeal, conserved site||60S ribosomal protein L4, C-terminal domain||Ribosomal protein L4 domain superfamily	64173375	64178666	+	639	downstream
chr9	LNC_007595	XLOC_362274	--	Novel_lncRNA	64179306	64182764	-	ENSMUST00000176299	ENSMUSG00000032400	Zwilch	RZZ complex, subunit Zwilch||-	64137993	64172879	-	6426	upstream
chr9	LNC_007595	XLOC_362274	--	Novel_lncRNA	64179306	64182764	-	ENSMUST00000034964	ENSMUSG00000032397	Tipin	Chromosome segregation in meiosis protein 3	64281607	64304792	+	98842	upstream
chr9	LNC_007595	XLOC_362274	--	Novel_lncRNA	64179306	64182764	-	ENSMUST00000213165	ENSMUSG00000032397	Tipin	Chromosome segregation in meiosis protein 3	64281583	64294065	+	98818	upstream
chr9	LNC_007595	XLOC_362274	--	Novel_lncRNA	64179306	64182764	-	ENSMUST00000122091	ENSMUSG00000032400	Zwilch	RZZ complex, subunit Zwilch||-	64137144	64173104	-	6201	upstream
chr9	LNC_007595	XLOC_362274	--	Novel_lncRNA	64179306	64182764	-	ENSMUST00000177045	ENSMUSG00000032400	Zwilch	RZZ complex, subunit Zwilch||-	64155188	64172913	-	6392	upstream
chr9	LNC_007595	XLOC_362274	--	Novel_lncRNA	64179306	64182764	-	ENSMUST00000039011	ENSMUSG00000035337	Uchl4	Peptidase C12, ubiquitin carboxyl-terminal hydrolase superfamily||Peptidase C12, ubiquitin carboxyl-terminal hydrolase||Papain-like cysteine peptidase superfamily	64235201	64236362	+	52436	upstream
chr9	LNC_007595	XLOC_362274	--	Novel_lncRNA	64179306	64182764	-	ENSMUST00000215031	ENSMUSG00000032397	Tipin	Chromosome segregation in meiosis protein 3	64281581	64290449	+	98816	upstream
chr9	LNC_007526	XLOC_359232	--	Novel_lncRNA	22156816	22158585	-	ENSMUST00000179605	ENSMUSG00000038895	Zfp653	Zinc finger C2H2-type||Zinc finger C2H2 superfamily	22055700	22071341	-	85474	upstream
chr9	LNC_007526	XLOC_359232	--	Novel_lncRNA	22156816	22158585	-	ENSMUST00000214601	ENSMUSG00000001349	Cnn1	Smooth muscle protein/calponin||Calponin/LIMCH1||CH domain superfamily||Calponin repeat||Calponin homology domain	22099216	22108334	+	48481	downstream
chr9	LNC_007526	XLOC_359232	--	Novel_lncRNA	22156816	22158585	-	ENSMUST00000179422	ENSMUSG00000066839	Ecsit	ECSIT||ECSIT, C-terminal domain	22072246	22085402	-	71413	upstream
chr9	LNC_007526	XLOC_359232	--	Novel_lncRNA	22156816	22158585	-	ENSMUST00000043922	ENSMUSG00000038895	Zfp653	Zinc finger C2H2-type||Zinc finger C2H2 superfamily	22055460	22071345	-	85470	upstream
chr9	LNC_007526	XLOC_359232	--	Novel_lncRNA	22156816	22158585	-	ENSMUST00000216837	ENSMUSG00000013822	Elof1	Transcription elongation factor 1 superfamily||Transcription elongation factor 1	22113309	22114300	-	42515	upstream
chr9	LNC_007526	XLOC_359232	--	Novel_lncRNA	22156816	22158585	-	ENSMUST00000072465	ENSMUSG00000057982	Zfp809	Krueppel-associated box||Zinc finger C2H2 superfamily||-||Zinc finger C2H2-type||KRAB domain superfamily	22225771	22243354	+	67185	upstream
chr9	LNC_007526	XLOC_359232	--	Novel_lncRNA	22156816	22158585	-	ENSMUST00000214394	ENSMUSG00000013822	Elof1	Transcription elongation factor 1 superfamily||Transcription elongation factor 1	22113436	22117123	-	39692	upstream
chr9	LNC_007526	XLOC_359232	--	Novel_lncRNA	22156816	22158585	-	ENSMUST00000098937	ENSMUSG00000066839	Ecsit	ECSIT||ECSIT, C-terminal domain	22072246	22085427	-	71388	upstream
chr9	LNC_007526	XLOC_359232	--	Novel_lncRNA	22156816	22158585	-	ENSMUST00000123680	ENSMUSG00000010607	Pigyl	Phosphatidylinositol N-acetylglucosaminyltransferase subunit Y||Phosphatidylinositol N-acetylglucosaminyltransferase subunit Y, chordates	22156846	22158358	+	-1513	antisense
chr9	LNC_007526	XLOC_359232	--	Novel_lncRNA	22156816	22158585	-	ENSMUST00000213815	ENSMUSG00000001348	Acp5	Calcineurin-like phosphoesterase domain, ApaH type||Acid phosphatase, type 5||Metallo-dependent phosphatase-like	22126738	22131653	-	25162	upstream
chr9	LNC_007526	XLOC_359232	--	Novel_lncRNA	22156816	22158585	-	ENSMUST00000217643	ENSMUSG00000001348	Acp5	Calcineurin-like phosphoesterase domain, ApaH type||Acid phosphatase, type 5||Metallo-dependent phosphatase-like	22126738	22131831	-	24984	upstream
chr9	LNC_007526	XLOC_359232	--	Novel_lncRNA	22156816	22158585	-	ENSMUST00000086281	ENSMUSG00000062794	Zfp599	Krueppel-associated box||KRAB domain superfamily||Zinc finger C2H2-type||Zinc finger C2H2 superfamily	22247430	22259895	-	88844	downstream
chr9	LNC_007526	XLOC_359232	--	Novel_lncRNA	22156816	22158585	-	ENSMUST00000069330	ENSMUSG00000001348	Acp5	Calcineurin-like phosphoesterase domain, ApaH type||Acid phosphatase, type 5||Metallo-dependent phosphatase-like	22126727	22131815	-	25000	upstream
chr9	LNC_007526	XLOC_359232	--	Novel_lncRNA	22156816	22158585	-	ENSMUST00000001384	ENSMUSG00000001349	Cnn1	Smooth muscle protein/calponin||Calponin/LIMCH1||CH domain superfamily||Calponin repeat||Calponin homology domain	22099268	22109630	+	47185	downstream
chr9	LNC_007526	XLOC_359232	--	Novel_lncRNA	22156816	22158585	-	ENSMUST00000213607	ENSMUSG00000001349	Cnn1	Smooth muscle protein/calponin||Calponin/LIMCH1||CH domain superfamily||Calponin repeat||Calponin homology domain	22100192	22105675	+	51140	downstream
chr9	LNC_007526	XLOC_359232	--	Novel_lncRNA	22156816	22158585	-	ENSMUST00000165735	ENSMUSG00000001348	Acp5	Calcineurin-like phosphoesterase domain, ApaH type||Acid phosphatase, type 5||Metallo-dependent phosphatase-like	22126727	22135711	-	21104	upstream
chr9	LNC_007526	XLOC_359232	--	Novel_lncRNA	22156816	22158585	-	ENSMUST00000216872	ENSMUSG00000001349	Cnn1	Smooth muscle protein/calponin||Calponin/LIMCH1||CH domain superfamily||Calponin repeat||Calponin homology domain	22101061	22108188	+	48627	downstream
chr9	LNC_007526	XLOC_359232	--	Novel_lncRNA	22156816	22158585	-	ENSMUST00000215902	ENSMUSG00000057982	Zfp809	Krueppel-associated box||Zinc finger C2H2 superfamily||-||Zinc finger C2H2-type||KRAB domain superfamily	22225714	22240095	+	67128	upstream
chr9	LNC_007526	XLOC_359232	--	Novel_lncRNA	22156816	22158585	-	ENSMUST00000217301	ENSMUSG00000074472	Zfp872	Zinc finger C2H2-type||KRAB domain superfamily||Zinc finger C2H2 superfamily||Krueppel-associated box	22188090	22199792	+	29504	upstream
chr9	LNC_007526	XLOC_359232	--	Novel_lncRNA	22156816	22158585	-	ENSMUST00000148088	ENSMUSG00000010607	Pigyl	Phosphatidylinositol N-acetylglucosaminyltransferase subunit Y||Phosphatidylinositol N-acetylglucosaminyltransferase subunit Y, chordates	22156946	22158325	+	-1380	antisense
chr9	LNC_007526	XLOC_359232	--	Novel_lncRNA	22156816	22158585	-	ENSMUST00000178901	ENSMUSG00000074472	Zfp872	Zinc finger C2H2-type||KRAB domain superfamily||Zinc finger C2H2 superfamily||Krueppel-associated box	22188168	22202123	+	29582	upstream
chr9	LNC_007526	XLOC_359232	--	Novel_lncRNA	22156816	22158585	-	ENSMUST00000215618	ENSMUSG00000057982	Zfp809	Krueppel-associated box||Zinc finger C2H2 superfamily||-||Zinc finger C2H2-type||KRAB domain superfamily	22225752	22239443	+	67166	upstream
chr9	LNC_007526	XLOC_359232	--	Novel_lncRNA	22156816	22158585	-	ENSMUST00000166335	ENSMUSG00000013822	Elof1	Transcription elongation factor 1 superfamily||Transcription elongation factor 1	22112989	22114169	-	42646	upstream
chr9	LNC_007526	XLOC_359232	--	Novel_lncRNA	22156816	22158585	-	ENSMUST00000091508	ENSMUSG00000074472	Zfp872	Zinc finger C2H2-type||KRAB domain superfamily||Zinc finger C2H2 superfamily||Krueppel-associated box	22197067	22200624	+	38481	upstream
chr9	LNC_007526	XLOC_359232	--	Novel_lncRNA	22156816	22158585	-	ENSMUST00000180180	ENSMUSG00000066839	Ecsit	ECSIT||ECSIT, C-terminal domain	22072246	22085438	-	71377	upstream
chr9	LNC_007526	XLOC_359232	--	Novel_lncRNA	22156816	22158585	-	ENSMUST00000177967	ENSMUSG00000066839	Ecsit	ECSIT||ECSIT, C-terminal domain	22073492	22085427	-	71388	upstream
chr9	LNC_007526	XLOC_359232	--	Novel_lncRNA	22156816	22158585	-	ENSMUST00000213233	ENSMUSG00000013822	Elof1	Transcription elongation factor 1 superfamily||Transcription elongation factor 1	22113438	22117086	-	39729	upstream
chr9	LNC_007526	XLOC_359232	--	Novel_lncRNA	22156816	22158585	-	ENSMUST00000013966	ENSMUSG00000013822	Elof1	Transcription elongation factor 1 superfamily||Transcription elongation factor 1	22112991	22117172	-	39643	upstream
chr9	LNC_007526	XLOC_359232	--	Novel_lncRNA	22156816	22158585	-	ENSMUST00000115315	ENSMUSG00000001348	Acp5	Calcineurin-like phosphoesterase domain, ApaH type||Acid phosphatase, type 5||Metallo-dependent phosphatase-like	22126731	22130598	-	26217	upstream
chr9	LNC_007597	XLOC_362289	--	Novel_lncRNA	64790141	64796376	-	ENSMUST00000164113	ENSMUSG00000036466	Megf11	EMI domain||EGF-like domain||EGF-like, conserved site||Laminin EGF domain	64385626	64709205	+	80935	downstream
chr9	LNC_007597	XLOC_362289	--	Novel_lncRNA	64790141	64796376	-	ENSMUST00000118485	ENSMUSG00000036466	Megf11	EMI domain||EGF-like domain||EGF-like, conserved site||Laminin EGF domain	64385626	64707290	+	82850	downstream
chr9	LNC_007597	XLOC_362289	--	Novel_lncRNA	64790141	64796376	-	ENSMUST00000169058	ENSMUSG00000004771	Rab11a	P-loop containing nucleoside triphosphate hydrolase||Small GTPase superfamily||Small GTP-binding protein domain	64716943	64737623	-	52517	upstream
chr9	LNC_007597	XLOC_362289	--	Novel_lncRNA	64790141	64796376	-	ENSMUST00000213926	ENSMUSG00000053641	Dennd4a	Tetratricopeptide-like helical domain superfamily||-||dDENN domain||MABP domain||Tripartite DENN domain||uDENN domain||Pentatricopeptide repeat||cDENN domain	64811432	64839026	+	15055	upstream
chr9	LNC_007597	XLOC_362289	--	Novel_lncRNA	64790141	64796376	-	ENSMUST00000068967	ENSMUSG00000036466	Megf11	EMI domain||EGF-like domain||EGF-like, conserved site||Laminin EGF domain	64385686	64709205	+	80935	downstream
chr9	LNC_007597	XLOC_362289	--	Novel_lncRNA	64790141	64796376	-	ENSMUST00000038890	ENSMUSG00000053641	Dennd4a	Tetratricopeptide-like helical domain superfamily||-||dDENN domain||MABP domain||Tripartite DENN domain||uDENN domain||Pentatricopeptide repeat||cDENN domain	64811340	64919667	+	14963	upstream
chr9	LNC_007597	XLOC_362289	--	Novel_lncRNA	64790141	64796376	-	ENSMUST00000171100	ENSMUSG00000004771	Rab11a	P-loop containing nucleoside triphosphate hydrolase||Small GTPase superfamily||Small GTP-binding protein domain	64716903	64737730	-	52410	upstream
chr9	LNC_007597	XLOC_362289	--	Novel_lncRNA	64790141	64796376	-	ENSMUST00000168366	ENSMUSG00000004771	Rab11a	P-loop containing nucleoside triphosphate hydrolase||Small GTPase superfamily||Small GTP-binding protein domain	64716706	64726710	-	63430	upstream
chr9	LNC_007597	XLOC_362289	--	Novel_lncRNA	64790141	64796376	-	ENSMUST00000004892	ENSMUSG00000004771	Rab11a	P-loop containing nucleoside triphosphate hydrolase||Small GTPase superfamily||Small GTP-binding protein domain	64716953	64737752	-	52388	upstream
chr9	LNC_007597	XLOC_362289	--	Novel_lncRNA	64790141	64796376	-	ENSMUST00000167569	ENSMUSG00000004771	Rab11a	P-loop containing nucleoside triphosphate hydrolase||Small GTPase superfamily||Small GTP-binding protein domain	64716503	64737742	-	52398	upstream
chr9	LNC_007597	XLOC_362289	--	Novel_lncRNA	64790141	64796376	-	ENSMUST00000093829	ENSMUSG00000036466	Megf11	EMI domain||EGF-like domain||EGF-like, conserved site||Laminin EGF domain	64385626	64700975	+	89165	downstream
chr9	LNC_007597	XLOC_362289	--	Novel_lncRNA	64790141	64796376	-	ENSMUST00000172298	ENSMUSG00000004771	Rab11a	P-loop containing nucleoside triphosphate hydrolase||Small GTPase superfamily||Small GTP-binding protein domain	64715299	64737758	-	52382	upstream
chr9	LNC_007597	XLOC_362289	--	Novel_lncRNA	64790141	64796376	-	ENSMUST00000124881	ENSMUSG00000036466	Megf11	EMI domain||EGF-like domain||EGF-like, conserved site||Laminin EGF domain	64660459	64692405	+	97735	downstream
chr9	LNC_007596	XLOC_362278	--	Novel_lncRNA	64281523	64304716	-	ENSMUST00000154076	ENSMUSG00000032396	Dis3l	-||Exosome complex exonuclease RRP44, S1 domain||Nucleic acid-binding, OB-fold||Ribonuclease II/R, conserved site||DIS3-like exonuclease 1||Rrp44-like cold shock domain	64329528	64336597	-	24811	downstream
chr9	LNC_007596	XLOC_362278	--	Novel_lncRNA	64281523	64304716	-	ENSMUST00000164113	ENSMUSG00000036466	Megf11	EMI domain||EGF-like domain||EGF-like, conserved site||Laminin EGF domain	64385626	64709205	+	80909	upstream
chr9	LNC_007596	XLOC_362278	--	Novel_lncRNA	64281523	64304716	-	ENSMUST00000216594	ENSMUSG00000032397	Tipin	Chromosome segregation in meiosis protein 3	64281603	64305424	+	-23114	antisense
chr9	LNC_007596	XLOC_362278	--	Novel_lncRNA	64281523	64304716	-	ENSMUST00000068367	ENSMUSG00000032396	Dis3l	-||Exosome complex exonuclease RRP44, S1 domain||Nucleic acid-binding, OB-fold||Ribonuclease II/R, conserved site||DIS3-like exonuclease 1||Rrp44-like cold shock domain	64306757	64341288	-	2040	downstream
chr9	LNC_007596	XLOC_362278	--	Novel_lncRNA	64281523	64304716	-	ENSMUST00000068967	ENSMUSG00000036466	Megf11	EMI domain||EGF-like domain||EGF-like, conserved site||Laminin EGF domain	64385686	64709205	+	80969	upstream
chr9	LNC_007596	XLOC_362278	--	Novel_lncRNA	64281523	64304716	-	ENSMUST00000168844	ENSMUSG00000032396	Dis3l	-||Exosome complex exonuclease RRP44, S1 domain||Nucleic acid-binding, OB-fold||Ribonuclease II/R, conserved site||DIS3-like exonuclease 1||Rrp44-like cold shock domain	64306756	64341257	-	2039	downstream
chr9	LNC_007596	XLOC_362278	--	Novel_lncRNA	64281523	64304716	-	ENSMUST00000005066	ENSMUSG00000004936	Map2k1	Protein kinase-like domain superfamily||Serine/threonine-protein kinase, active site||Protein kinase, ATP binding site||Protein kinase domain	64185770	64253631	-	27891	upstream
chr9	LNC_007596	XLOC_362278	--	Novel_lncRNA	64281523	64304716	-	ENSMUST00000034965	ENSMUSG00000032398	Snapc5	snRNA-activating protein complex subunit 5	64179274	64183132	+	98390	downstream
chr9	LNC_007596	XLOC_362278	--	Novel_lncRNA	64281523	64304716	-	ENSMUST00000034964	ENSMUSG00000032397	Tipin	Chromosome segregation in meiosis protein 3	64281607	64304792	+	-23110	antisense
chr9	LNC_007596	XLOC_362278	--	Novel_lncRNA	64281523	64304716	-	ENSMUST00000118485	ENSMUSG00000036466	Megf11	EMI domain||EGF-like domain||EGF-like, conserved site||Laminin EGF domain	64385626	64707290	+	80909	upstream
chr9	LNC_007596	XLOC_362278	--	Novel_lncRNA	64281523	64304716	-	ENSMUST00000213165	ENSMUSG00000032397	Tipin	Chromosome segregation in meiosis protein 3	64281583	64294065	+	-12483	antisense
chr9	LNC_007596	XLOC_362278	--	Novel_lncRNA	64281523	64304716	-	ENSMUST00000213289	ENSMUSG00000032397	Tipin	Chromosome segregation in meiosis protein 3	64281585	64290449	+	-8865	antisense
chr9	LNC_007596	XLOC_362278	--	Novel_lncRNA	64281523	64304716	-	ENSMUST00000113890	ENSMUSG00000032396	Dis3l	-||Exosome complex exonuclease RRP44, S1 domain||Nucleic acid-binding, OB-fold||Ribonuclease II/R, conserved site||DIS3-like exonuclease 1||Rrp44-like cold shock domain	64307011	64340457	-	2294	downstream
chr9	LNC_007596	XLOC_362278	--	Novel_lncRNA	64281523	64304716	-	ENSMUST00000093829	ENSMUSG00000036466	Megf11	EMI domain||EGF-like domain||EGF-like, conserved site||Laminin EGF domain	64385626	64700975	+	80909	upstream
chr9	LNC_007596	XLOC_362278	--	Novel_lncRNA	64281523	64304716	-	ENSMUST00000039011	ENSMUSG00000035337	Uchl4	Peptidase C12, ubiquitin carboxyl-terminal hydrolase superfamily||Peptidase C12, ubiquitin carboxyl-terminal hydrolase||Papain-like cysteine peptidase superfamily	64235201	64236362	+	45160	downstream
chr9	LNC_007596	XLOC_362278	--	Novel_lncRNA	64281523	64304716	-	ENSMUST00000215031	ENSMUSG00000032397	Tipin	Chromosome segregation in meiosis protein 3	64281581	64290449	+	-8869	antisense
chr9	LNC_007596	XLOC_362278	--	Novel_lncRNA	64281523	64304716	-	ENSMUST00000120760	ENSMUSG00000032396	Dis3l	-||Exosome complex exonuclease RRP44, S1 domain||Nucleic acid-binding, OB-fold||Ribonuclease II/R, conserved site||DIS3-like exonuclease 1||Rrp44-like cold shock domain	64307011	64341153	-	2294	downstream
[truncated: 131,076 more rows]
