# Supplementary material for: Whole transcriptome analysis of the differential RNA profiles and associated competing endogenous RNA networks in LPS-induced acute lung injury (ALI)
Source: PLoS One. 2021 May 7;16(5):e0251359. doi: 10.1371/journal.pone.0251359 (PMC8104378; doi:10.1371/journal.pone.0251359)
Supplement: S6 Table — (XLSX) [file pone.0251359.s013.xlsx]

## Sheet: S6 Table
lncRNA_ID	lncRNA_Gene_ID	lncRNA_Gene_Symbol	Status	mRNA_ID	mRNA_Gene_ID	mRNA_Gene_Symbol	mRNA_Gene_Description	Pearson_correlation	Pvalue
LNC_004271	XLOC_202496	--	Novel_lncRNA	ENSMUST00000135253	ENSMUSG00000025728	Pigq	N-acetylglucosaminyl transferase component||-	1	0
LNC_004271	XLOC_202496	--	Novel_lncRNA	ENSMUST00000163821	ENSMUSG00000041362	Shtn1	Shootin-1	1	0
LNC_004271	XLOC_202496	--	Novel_lncRNA	ENSMUST00000159459	ENSMUSG00000021638	Ocln	Marvel domain||ELL/occludin family||Occludin||Occludin homology domain	1	0
LNC_004271	XLOC_202496	--	Novel_lncRNA	ENSMUST00000171353	ENSMUSG00000049939	Lrrc4	Leucine-rich repeat domain superfamily||Immunoglobulin-like fold||Immunoglobulin I-set||Immunoglobulin-like domain superfamily||Cysteine-rich flanking region, C-terminal||Immunoglobulin subtype 2||Leucine-rich repeat||Immunoglobulin-like domain||Leucine-rich repeat N-terminal domain||Leucine-rich repeat, typical subtype||Immunoglobulin subtype||Leucine-rich repeat-containing protein 4	1	0
LNC_004271	XLOC_202496	--	Novel_lncRNA	ENSMUST00000226238	ENSMUSG00000022556	Hsf1	Heat shock factor (HSF)-type, DNA-binding||Vertebrate heat shock transcription factor, C-terminal domain||Winged helix DNA-binding domain superfamily||Winged helix-like DNA-binding domain superfamily||-||Heat shock transcription factor family	1	0
LNC_004271	XLOC_202496	--	Novel_lncRNA	ENSMUST00000066401	ENSMUSG00000007891	Ctsd	Cathepsin D||Peptidase family A1 domain||Aspartic peptidase domain superfamily||Aspartic peptidase, active site||Aspartic peptidase A1 family||Aspartic peptidase, N-terminal	1	0
LNC_004271	XLOC_202496	--	Novel_lncRNA	ENSMUST00000183130	ENSMUSG00000098176	Ccdc166	Domain of unknown function DUF4515||Coiled-coil domain-containing protein 166	1	0
LNC_004271	XLOC_202496	--	Novel_lncRNA	ENSMUST00000177651	ENSMUSG00000063730	Hsd3b2	3-beta hydroxysteroid dehydrogenase/isomerase||NAD(P)-binding domain superfamily	1	0
LNC_004271	XLOC_202496	--	Novel_lncRNA	ENSMUST00000231884	ENSMUSG00000022766	Serpind1	Serpin superfamily||Serpin, conserved site||Serpin family||Serpin domain||Heparin cofactor II	1	1.84889e-32
LNC_004271	XLOC_202496	--	Novel_lncRNA	ENSMUST00000034910	ENSMUSG00000032355	Mlip	Muscular LMNA-interacting protein	1	0
LNC_004271	XLOC_202496	--	Novel_lncRNA	ENSMUST00000106780	ENSMUSG00000089847	Timm10b	Tim10-like domain superfamily||Tim10-like||-	1	0
LNC_004271	XLOC_202496	--	Novel_lncRNA	ENSMUST00000145873	ENSMUSG00000036026	Tmem63b	Calcium-dependent channel, 7TM region, putative phosphate||-||Calcium permeable stress-gated cation channel 1, N-terminal transmembrane domain||10TM putative phosphate transporter, cytosolic domain	1	0
LNC_004271	XLOC_202496	--	Novel_lncRNA	ENSMUST00000059287	ENSMUSG00000028664	Ephb2	Ephrin receptor ligand binding domain||Protein kinase, ATP binding site||Growth factor receptor cysteine-rich domain superfamily||Ephrin type-B receptor 2, ligand binding domain||Tyrosine-protein kinase, receptor class V, conserved site||Galactose-binding-like domain superfamily||Serine-threonine/tyrosine-protein kinase, catalytic domain||Ephrin receptor, transmembrane domain||Protein kinase-like…	1	0
LNC_004271	XLOC_202496	--	Novel_lncRNA	ENSMUST00000156750	ENSMUSG00000012126	Ubxn11	UBX domain||-||NSFL1 cofactor p47, SEP domain superfamily||Ubiquitin-like domain superfamily||SEP domain	1	0
LNC_004271	XLOC_202496	--	Novel_lncRNA	ENSMUST00000149399	ENSMUSG00000009628	Tex15	Protein of unknown function DUF3715||Testis-expressed sequence 15 protein||Testis expressed sequence 15 domain||-	1	0
LNC_004271	XLOC_202496	--	Novel_lncRNA	ENSMUST00000176709	ENSMUSG00000025733	Rhot2	Small GTPase superfamily||EF hand associated, type-2||EF hand associated, type-1||Mitochondrial Rho GTPase||P-loop containing nucleoside triphosphate hydrolase||EF-Hand 1, calcium-binding site||EF-hand domain||MIRO domain||EF-hand domain pair	1	0
LNC_004271	XLOC_202496	--	Novel_lncRNA	ENSMUST00000127825	ENSMUSG00000036553	Sh3tc1	SH3-like domain superfamily||SH3 domain||Tetratricopeptide repeat||-||Tetratricopeptide-like helical domain superfamily	1	0
LNC_004271	XLOC_202496	--	Novel_lncRNA	ENSMUST00000182452	ENSMUSG00000032826	Ank2	Ankyrin repeat-containing domain superfamily||-||Ankyrin repeat-containing domain||Death domain||ZU5 domain||Death-like domain superfamily||Ankyrin repeat	1	0
LNC_004271	XLOC_202496	--	Novel_lncRNA	ENSMUST00000011407	ENSMUSG00000011263	Exoc3l2	Exocyst complex component EXOC3/Sec6	1	0
LNC_004271	XLOC_202496	--	Novel_lncRNA	ENSMUST00000219372	ENSMUSG00000019978	Epb41l2	Band 4.1-like protein 2||Band 4.1, C-terminal||FERM conserved site||FERM central domain||SAB domain||FERM domain||Ezrin/radixin/moesin-like||FERM, N-terminal||FERM superfamily, second domain||-||FERM adjacent (FA)||Ubiquitin-like domain superfamily||PH-like domain superfamily||Band 4.1 domain||FERM, C-terminal PH-like domain||FERM/acyl-CoA-binding protein superfamily	1	0
LNC_004271	XLOC_202496	--	Novel_lncRNA	ENSMUST00000112068	ENSMUSG00000026407	Cacna1s	Voltage-dependent channel domain superfamily||Ion transport domain||Voltage-dependent calcium channel, alpha-1 subunit, IQ domain||Voltage-gated calcium channel subunit alpha, C-terminal||Voltage-dependent L-type calcium channel, IQ-associated domain||Voltage-dependent calcium channel, L-type, alpha-1 subunit||Voltage-dependent calcium channel, alpha-1 subunit||Voltage-dependent calcium channel, …	1	0
LNC_004271	XLOC_202496	--	Novel_lncRNA	ENSMUST00000226591	ENSMUSG00000007591	Tssk4	Protein kinase-like domain superfamily||-||Serine/threonine-protein kinase, active site||Protein kinase, ATP binding site||Protein kinase domain	1	0
LNC_004271	XLOC_202496	--	Novel_lncRNA	ENSMUST00000224908	ENSMUSG00000064138	Fam172a	-||Alpha/Beta hydrolase fold	1	0
LNC_004271	XLOC_202496	--	Novel_lncRNA	ENSMUST00000182855	ENSMUSG00000021767	Kat6b	Zinc finger, PHD-type||Linker histone H1/H5, domain H15||Zinc finger, RING/FYVE/PHD-type||Zinc finger, FYVE/PHD-type||Winged helix DNA-binding domain superfamily||Winged helix-like DNA-binding domain superfamily||Acyl-CoA N-acyltransferase||-||Histone acetyltransferase domain, MYST-type||Zinc finger, PHD-finger	1	0
LNC_004271	XLOC_202496	--	Novel_lncRNA	ENSMUST00000127546	ENSMUSG00000034758	Tle6	WD40-repeat-containing domain superfamily||WD40-repeat-containing domain||WD40 repeat||WD40/YVTN repeat-like-containing domain superfamily||-	1	0
LNC_004271	XLOC_202496	--	Novel_lncRNA	ENSMUST00000163172	ENSMUSG00000090840	1700092M07Rik	-	1	0
LNC_004271	XLOC_202496	--	Novel_lncRNA	ENSMUST00000125134	ENSMUSG00000032921	Odf4	PMP-22/EMP/MP20/Claudin superfamily||-	1	0
LNC_004271	XLOC_202496	--	Novel_lncRNA	ENSMUST00000176458	ENSMUSG00000024213	Nudt3	NUDIX hydrolase-like domain superfamily||NUDIX hydrolase, conserved site||NUDIX hydrolase domain	1	0
LNC_004271	XLOC_202496	--	Novel_lncRNA	ENSMUST00000165761	ENSMUSG00000024924	Vldlr	EGF-like, conserved site||LDLR class B repeat||Six-bladed beta-propeller, TolB-like||LDL receptor-like superfamily||Low-density lipoprotein (LDL) receptor class A, conserved site||EGF-like calcium-binding domain||Low-density lipoprotein (LDL) receptor class A repeat||EGF-type aspartate/asparagine hydroxylation site||-||EGF-like domain||Very low-density lipoprotein receptor||Growth factor receptor…	1	0
LNC_004271	XLOC_202496	--	Novel_lncRNA	ENSMUST00000091153	ENSMUSG00000035513	Ntng2	Laminin EGF domain||Laminin, N-terminal||EGF-like, conserved site||EGF-like domain||-||Laminin, N-terminal domain superfamily||Sialidase superfamily	1	0
LNC_004271	XLOC_202496	--	Novel_lncRNA	ENSMUST00000124215	ENSMUSG00000004035	Gstm7	Glutathione S-transferase, C-terminal-like||Glutathione S-transferase, C-terminal||Glutathione S-transferase, Mu class||Thioredoxin-like superfamily||Glutathione S-transferase, C-terminal domain superfamily||Glutathione S-transferase, N-terminal	1	0
LNC_004271	XLOC_202496	--	Novel_lncRNA	ENSMUST00000230031	ENSMUSG00000018893	Mb	Globin||Globin/Protoglobin||Globin-like superfamily||Myoglobin	1	0
LNC_004271	XLOC_202496	--	Novel_lncRNA	ENSMUST00000108997	ENSMUSG00000095199	Zfp967	Zinc finger C2H2 superfamily||-||KRAB domain superfamily||Zinc finger C2H2-type||Krueppel-associated box	1	0
LNC_004271	XLOC_202496	--	Novel_lncRNA	ENSMUST00000131605	ENSMUSG00000028207	Asph	Aspartyl/asparaginy/proline hydroxylase||Aspartyl/asparaginyl beta-hydroxylase family||Isopenicillin N synthase-like||Tetratricopeptide repeat||Tetratricopeptide repeat-containing domain||Aspartyl beta-hydroxylase/Triadin domain||Tetratricopeptide-like helical domain superfamily	1	0
LNC_004271	XLOC_202496	--	Novel_lncRNA	ENSMUST00000115619	ENSMUSG00000031167	Rbm3	Nucleotide-binding alpha-beta plait domain superfamily||RNA-binding domain superfamily||RBM3/CIRBP, RNA recognition motif||-||RNA recognition motif domain	1	0
LNC_004271	XLOC_202496	--	Novel_lncRNA	ENSMUST00000231437	ENSMUSG00000022812	Gsk3b	Protein kinase-like domain superfamily||-||Serine/threonine-protein kinase, active site||Glycogen synthase kinase-3 beta||Protein kinase, ATP binding site||Glycogen synthase kinase 3, catalytic domain||Protein kinase domain	1	0
LNC_004271	XLOC_202496	--	Novel_lncRNA	ENSMUST00000152061	ENSMUSG00000070280	Slc22a14	Major facilitator superfamily domain||MFS transporter superfamily||Major facilitator, sugar transporter-like||-	1	0
LNC_004271	XLOC_202496	--	Novel_lncRNA	ENSMUST00000106691	ENSMUSG00000028601	Echdc2	ClpP/crotonase-like domain superfamily||Enoyl-CoA hydratase/isomerase, conserved site||Enoyl-CoA hydratase, C-terminal||-||Enoyl-CoA hydratase/isomerase	1	0
LNC_004271	XLOC_202496	--	Novel_lncRNA	ENSMUST00000149043	ENSMUSG00000040767	Snrnp25	Ubiquitin-like domain superfamily	1	0
LNC_004271	XLOC_202496	--	Novel_lncRNA	ENSMUST00000156813	ENSMUSG00000032698	Lmo2	Zinc finger, LIM-type	1	0
LNC_004271	XLOC_202496	--	Novel_lncRNA	ENSMUST00000207684	ENSMUSG00000109523	Gdf1	Transforming growth factor beta, conserved site||Transforming growth factor-beta-related||Transforming growth factor-beta, C-terminal||Cystine-knot cytokine	1	1.84889e-32
LNC_004271	XLOC_202496	--	Novel_lncRNA	ENSMUST00000209550	ENSMUSG00000030881	Arfip2	-||Arfaptin homology (AH) domain||AH/BAR domain superfamily||Arfaptin family	1	0
LNC_004271	XLOC_202496	--	Novel_lncRNA	ENSMUST00000230212	ENSMUSG00000058290	Espl1	-||Peptidase C50, separase||SEPARIN core domain	1	0
LNC_004271	XLOC_202496	--	Novel_lncRNA	ENSMUST00000149996	ENSMUSG00000026000	Lancl1	Lanthionine synthetase C-like||LanC-like protein, eukaryotic||Six-hairpin glycosidase-like superfamily	1	0
LNC_004271	XLOC_202496	--	Novel_lncRNA	ENSMUST00000176498	ENSMUSG00000030879	Mrpl17	Ribosomal protein L17 superfamily||Ribosomal protein L17||-	1	0
LNC_004271	XLOC_202496	--	Novel_lncRNA	ENSMUST00000173839	ENSMUSG00000067786	Nnat	-||Neuronatin	1	0
LNC_004271	XLOC_202496	--	Novel_lncRNA	ENSMUST00000182722	ENSMUSG00000066800	Rnasel	KEN domain superfamily||Protein kinase domain||Ankyrin repeat||KEN domain||Protein kinase-like domain superfamily||Ankyrin repeat-containing domain superfamily||Ankyrin repeat-containing domain||PUB domain	1	0
LNC_004271	XLOC_202496	--	Novel_lncRNA	ENSMUST00000226004	ENSMUSG00000036368	Rmdn2	-||Tetratricopeptide-like helical domain superfamily	1	0
LNC_004271	XLOC_202496	--	Novel_lncRNA	ENSMUST00000144892	ENSMUSG00000075270	Pde11a	3'5'-cyclic nucleotide phosphodiesterase, conserved site||3'5'-cyclic nucleotide phosphodiesterase, catalytic domain||GAF domain||HD/PDEase domain||3'5'-cyclic nucleotide phosphodiesterase, catalytic domain superfamily||-||3'5'-cyclic nucleotide phosphodiesterase||GAF-like domain superfamily	1	0
LNC_004271	XLOC_202496	--	Novel_lncRNA	ENSMUST00000107077	ENSMUSG00000028101	Pias3	-||SAP domain superfamily||PINIT domain superfamily||SAP domain||PINIT domain||Zinc finger, RING/FYVE/PHD-type||E3 SUMO-protein ligase PIAS3||Zinc finger, MIZ-type	1	0
LNC_004271	XLOC_202496	--	Novel_lncRNA	ENSMUST00000180473	ENSMUSG00000097704	Gm26741	-	1	0
LNC_004271	XLOC_202496	--	Novel_lncRNA	ENSMUST00000195376	ENSMUSG00000055421	Pcdh9	Cadherin conserved site||-||Protocadherin||Cadherin||Cadherin-like||Cadherin, N-terminal	1	0
LNC_004271	XLOC_202496	--	Novel_lncRNA	ENSMUST00000074615	ENSMUSG00000096486	Gm5426	ATP synthase, F0 complex, subunit G, mitochondrial||Mitochondrial ATP synthase subunit g, animal	1	0
LNC_004271	XLOC_202496	--	Novel_lncRNA	ENSMUST00000149683	ENSMUSG00000020728	Cep112	Domain of unknown function DUF4485||-	1	0
LNC_004271	XLOC_202496	--	Novel_lncRNA	ENSMUST00000204105	ENSMUSG00000043541	Casc1	Cancer susceptibility candidate 1, N-terminal||Cancer susceptibility candidate protein 1	1	0
LNC_004271	XLOC_202496	--	Novel_lncRNA	ENSMUST00000007433	ENSMUSG00000116158	Kiss1	Metastasis-suppressor KiSS-1	1	0
LNC_004271	XLOC_202496	--	Novel_lncRNA	ENSMUST00000150626	ENSMUSG00000034928	Rnf44	Zinc finger, RING-type||-||Zinc finger, RING/FYVE/PHD-type	1	0
LNC_004271	XLOC_202496	--	Novel_lncRNA	ENSMUST00000159867	ENSMUSG00000044367	Slc16a13	-||Major facilitator superfamily domain||Major facilitator superfamily||MFS transporter superfamily	1	0
LNC_004271	XLOC_202496	--	Novel_lncRNA	ENSMUST00000109771	ENSMUSG00000027478	Dnmt3b	C-5 cytosine methyltransferase||DNA methylase, C-5 cytosine-specific, active site||Zinc finger, FYVE/PHD-type||S-adenosyl-L-methionine-dependent methyltransferase||ADD domain||PWWP domain||DNA (cytosine-5)-methyltransferase 3B, ADD domain	1	0
LNC_004271	XLOC_202496	--	Novel_lncRNA	ENSMUST00000193446	ENSMUSG00000052428	Tmco1	-||Calcium load-activated calcium channel||Integral membrane protein EMC3/TMCO1-like	1	0
LNC_004271	XLOC_202496	--	Novel_lncRNA	ENSMUST00000156919	ENSMUSG00000027257	Pacsin3	F-BAR domain||Protein kinase C and casein kinase substrate in neurons protein 3||SH3 domain||FCH domain||AH/BAR domain superfamily||SH3-like domain superfamily	1	0
LNC_004271	XLOC_202496	--	Novel_lncRNA	ENSMUST00000106784	ENSMUSG00000089847	Timm10b	Tim10-like domain superfamily||Tim10-like||-	1	0
LNC_004271	XLOC_202496	--	Novel_lncRNA	ENSMUST00000106688	ENSMUSG00000004035	Gstm7	Glutathione S-transferase, C-terminal-like||Glutathione S-transferase, C-terminal||Glutathione S-transferase, Mu class||Thioredoxin-like superfamily||Glutathione S-transferase, C-terminal domain superfamily||Glutathione S-transferase, N-terminal	1	0
LNC_004271	XLOC_202496	--	Novel_lncRNA	ENSMUST00000198155	ENSMUSG00000044134	Pheta1	PH-like domain superfamily||Pleckstrin homology domain	1	0
LNC_004271	XLOC_202496	--	Novel_lncRNA	ENSMUST00000218780	ENSMUSG00000019856	Fam184a	FAM184 family||Protein FAM184A||-	1	0
LNC_004271	XLOC_202496	--	Novel_lncRNA	ENSMUST00000011391	ENSMUSG00000047257	Prss45	Peptidase S1A, chymotrypsin family||Serine proteases, trypsin family, histidine active site||Peptidase S1, PA clan||Serine proteases, trypsin domain	1	0
LNC_004271	XLOC_202496	--	Novel_lncRNA	ENSMUST00000135267	ENSMUSG00000037995	Igsf9	Immunoglobulin-like domain||Immunoglobulin subtype 2||Immunoglobulin-like domain superfamily||Fibronectin type III||Immunoglobulin I-set||Immunoglobulin-like fold||-||Immunoglobulin subtype||Fibronectin type III superfamily	1	0
LNC_004271	XLOC_202496	--	Novel_lncRNA	ENSMUST00000139385	ENSMUSG00000045205	Dpy19l4	Probable C-mannosyltransferase DPY19L4||-||Dpy-19/Dpy-19-like	1	0
LNC_004271	XLOC_202496	--	Novel_lncRNA	ENSMUST00000109076	ENSMUSG00000020389	Cdkl3	Protein kinase, ATP binding site||Protein kinase domain||Protein kinase-like domain superfamily||-||Serine/threonine-protein kinase, active site	1	0
LNC_004271	XLOC_202496	--	Novel_lncRNA	ENSMUST00000098006	ENSMUSG00000049122	Frmd3	PH-like domain superfamily||Ubiquitin-like domain superfamily||FERM, C-terminal PH-like domain||Band 4.1 domain||FERM/acyl-CoA-binding protein superfamily||FERM superfamily, second domain||FERM adjacent (FA)||FERM central domain||FERM, N-terminal||FERM conserved site||Ezrin/radixin/moesin-like||FERM domain	1	0
LNC_004271	XLOC_202496	--	Novel_lncRNA	ENSMUST00000231144	ENSMUSG00000052369	Tmem106c	Protein of unknown function DUF1356, TMEM106	1	0
LNC_004271	XLOC_202496	--	Novel_lncRNA	ENSMUST00000197879	ENSMUSG00000029178	Klf3	Zinc finger C2H2-type||-||Zinc finger C2H2 superfamily	1	0
LNC_004271	XLOC_202496	--	Novel_lncRNA	ENSMUST00000176034	ENSMUSG00000043668	Tox3	High mobility group box domain||-||High mobility group box domain superfamily	1	0
LNC_004271	XLOC_202496	--	Novel_lncRNA	ENSMUST00000108571	ENSMUSG00000035228	Ccdc106	Coiled-coil domain-containing protein 106||-	1	0
LNC_004271	XLOC_202496	--	Novel_lncRNA	ENSMUST00000160825	ENSMUSG00000049792	Bag5	BAG domain superfamily||BAG domain	1	0
LNC_004271	XLOC_202496	--	Novel_lncRNA	ENSMUST00000110118	ENSMUSG00000021376	Tpmt	-||S-adenosyl-L-methionine-dependent methyltransferase||TPMT family||Thiopurine S-methyltransferase	1	0
LNC_004271	XLOC_202496	--	Novel_lncRNA	ENSMUST00000136839	ENSMUSG00000052033	Pfdn4	Prefoldin beta-like||Prefoldin, subunit 4||-	1	0
LNC_004271	XLOC_202496	--	Novel_lncRNA	ENSMUST00000115624	ENSMUSG00000031932	Gpr83	GPCR, rhodopsin-like, 7TM||G protein-coupled receptor, rhodopsin-like||Neuropeptide Y receptor family	1	0
LNC_004271	XLOC_202496	--	Novel_lncRNA	ENSMUST00000194271	ENSMUSG00000032586	Traip	Zinc finger, RING/FYVE/PHD-type||Zinc finger, RING-type	1	0
LNC_004271	XLOC_202496	--	Novel_lncRNA	ENSMUST00000132369	ENSMUSG00000041607	Mbp	-||Myelin basic protein	1	0
LNC_004271	XLOC_202496	--	Novel_lncRNA	ENSMUST00000179625	ENSMUSG00000024534	Sncaip	Synphilin-1, alpha-Synuclein-binding domain||-||Ankyrin repeat-containing domain superfamily||Ankyrin repeat||Ankyrin repeat-containing domain	1	0
LNC_004271	XLOC_202496	--	Novel_lncRNA	ENSMUST00000124135	ENSMUSG00000068115	Ninl	EF-Hand 1, calcium-binding site||EF-hand domain pair||-||EF-hand domain	1	0
LNC_004271	XLOC_202496	--	Novel_lncRNA	ENSMUST00000170934	ENSMUSG00000028799	Zfp362	Zinc finger C2H2-type||Zinc finger C2H2 superfamily	1	0
LNC_004271	XLOC_202496	--	Novel_lncRNA	ENSMUST00000194656	ENSMUSG00000042197	Zfp451	Lamina-associated polypeptide 2 alpha, C-terminal||Zinc finger C2H2-type||-	1	0
LNC_004271	XLOC_202496	--	Novel_lncRNA	ENSMUST00000221182	ENSMUSG00000021276	Cinp	-||Cyclin-dependent kinase 2-interacting protein	1	0
LNC_004271	XLOC_202496	--	Novel_lncRNA	ENSMUST00000226352	ENSMUSG00000040618	Pck2	Phosphoenolpyruvate carboxykinase, GTP-utilising, conserved site||Phosphoenolpyruvate carboxykinase, GTP-utilising, C-terminal||Phosphoenolpyruvate carboxykinase, GTP-utilising||Phosphoenolpyruvate carboxykinase, N-terminal||Phosphoenolpyruvate carboxykinase, C-terminal||-||Phosphoenolpyruvate carboxykinase, GTP-utilising, N-terminal	1	0
LNC_004271	XLOC_202496	--	Novel_lncRNA	ENSMUST00000228152	ENSMUSG00000022330	Osr2	Zinc finger C2H2-type||Zinc finger C2H2 superfamily	1	0
LNC_004271	XLOC_202496	--	Novel_lncRNA	ENSMUST00000224622	ENSMUSG00000024480	Ap3s1	-||Clathrin adaptor complex, small chain||Longin-like domain superfamily||AP complex, mu/sigma subunit||Adaptor protein complex, sigma subunit	1	0
LNC_004271	XLOC_202496	--	Novel_lncRNA	ENSMUST00000178760	ENSMUSG00000046572	Zfp518b	-||Zinc finger C2H2-type||Zinc finger C2H2 superfamily||Zinc finger protein 518	1	0
LNC_004271	XLOC_202496	--	Novel_lncRNA	ENSMUST00000118504	ENSMUSG00000024039	Cbs	Cystathionine beta-synthase||Tryptophan synthase beta subunit-like PLP-dependent enzyme||-||CBS domain||Pyridoxal-phosphate dependent enzyme||Cysteine synthase/cystathionine beta-synthase, pyridoxal-phosphate attachment site	1	0
LNC_004271	XLOC_202496	--	Novel_lncRNA	ENSMUST00000114186	ENSMUSG00000055027	Smyd1	Zinc finger, MYND-type||Tetratricopeptide-like helical domain superfamily||-||SET domain	1	0
LNC_004271	XLOC_202496	--	Novel_lncRNA	ENSMUST00000168163	ENSMUSG00000035365	Parpbp	P-loop containing nucleoside triphosphate hydrolase||PCNA-interacting partner	1	0
LNC_004271	XLOC_202496	--	Novel_lncRNA	ENSMUST00000233867	ENSMUSG00000060475	Wtap	WTAP/Mum2 family||-||Pre-mRNA-splicing regulator WTAP	1	0
LNC_004271	XLOC_202496	--	Novel_lncRNA	ENSMUST00000151004	ENSMUSG00000067795	4930444P10Rik	-	1	0
LNC_004271	XLOC_202496	--	Novel_lncRNA	ENSMUST00000171409	ENSMUSG00000020111	Micu1	EF-Hand 1, calcium-binding site||EF-hand domain pair||-||EF-hand domain	1	0
LNC_004271	XLOC_202496	--	Novel_lncRNA	ENSMUST00000030815	ENSMUSG00000028971	Cort	Somatostatin/Cortistatin, C-terminal||Somatostatin	1	0
LNC_004271	XLOC_202496	--	Novel_lncRNA	ENSMUST00000105857	ENSMUSG00000043924	Ncmap	Noncompact myelin-associated protein||-	1	0
LNC_004271	XLOC_202496	--	Novel_lncRNA	ENSMUST00000186744	ENSMUSG00000033124	Atg9a	-||Autophagy-related protein 9	1	0
LNC_004271	XLOC_202496	--	Novel_lncRNA	ENSMUST00000183686	ENSMUSG00000032355	Mlip	Muscular LMNA-interacting protein	1	1.84889e-32
LNC_004271	XLOC_202496	--	Novel_lncRNA	ENSMUST00000032353	ENSMUSG00000030228	Pik3c2g	Phosphatidylinositol 3-kinase, Vps34 type||C2 domain superfamily||Protein kinase-like domain superfamily||Ubiquitin-like domain superfamily||C2 domain||Phosphoinositide 3-kinase, accessory (PIK) domain||Phosphatidylinositol 3-kinase Ras-binding (PI3K RBD) domain||Phosphatidylinositol 3/4-kinase, conserved site||PX domain superfamily||Phosphatidylinositol 3-/4-kinase, catalytic domain||Phosphatidy…	1	0
LNC_004271	XLOC_202496	--	Novel_lncRNA	ENSMUST00000161398	ENSMUSG00000029130	Rnf32	RING-type zinc-finger, LisH dimerisation motif||Zinc finger, RING/FYVE/PHD-type||IQ motif, EF-hand binding site||-||Zinc finger, RING-type	1	0
LNC_004271	XLOC_202496	--	Novel_lncRNA	ENSMUST00000228448	ENSMUSG00000022120	Rnf219	Zinc finger, RING/FYVE/PHD-type||RING finger protein 219, RING finger||Zinc finger, RING-type||RING finger protein 219||-	1	0
LNC_004271	XLOC_202496	--	Novel_lncRNA	ENSMUST00000119699	ENSMUSG00000031310	Zmym3	Zinc finger, MYM-type||-||Protein of unknown function DUF3504||TRASH domain	1	0
LNC_004271	XLOC_202496	--	Novel_lncRNA	ENSMUST00000084734	ENSMUSG00000028264	Spaca1	Sperm acrosome membrane-associated protein 1||-	1	0
LNC_004271	XLOC_202496	--	Novel_lncRNA	ENSMUST00000160305	ENSMUSG00000025776	Crispld1	CAP domain||LCCL domain superfamily||Allergen V5/Tpx-1-related, conserved site||Cysteine-rich secretory protein, allergen V5/Tpx-1-related||LCCL domain||CAP superfamily	1	0
LNC_004271	XLOC_202496	--	Novel_lncRNA	ENSMUST00000119670	ENSMUSG00000022475	Hdac7	Histone deacetylase class II, eukaryotic||Histone deacetylase domain superfamily||Histone deacetylase domain||-||Ureohydrolase domain superfamily||Histone deacetylase family	1	0
LNC_004271	XLOC_202496	--	Novel_lncRNA	ENSMUST00000193410	ENSMUSG00000027956	Tmem144	Sugar transport protein||TMEM144||-	1	0
LNC_004271	XLOC_202496	--	Novel_lncRNA	ENSMUST00000227347	ENSMUSG00000052516	Robo2	Immunoglobulin-like domain||Immunoglobulin subtype 2||Immunoglobulin-like domain superfamily||Fibronectin type III||Immunoglobulin I-set||Immunoglobulin-like fold||Roundabout homologue 2||Fibronectin type III superfamily||Immunoglobulin subtype||Immunoglobulin V-set domain	1	0
LNC_004271	XLOC_202496	--	Novel_lncRNA	ENSMUST00000166804	ENSMUSG00000052151	Plpp2	Lipid phosphate phosphohydrolase 2||-||Phosphatidic acid phosphatase type 2/haloperoxidase||Phosphatidic acid phosphatase type 2/haloperoxidase superfamily	1	0
LNC_004271	XLOC_202496	--	Novel_lncRNA	ENSMUST00000219120	ENSMUSG00000053329	D10Jhu81e	Class I glutamine amidotransferase-like	1	0
LNC_004271	XLOC_202496	--	Novel_lncRNA	ENSMUST00000140239	ENSMUSG00000087408	Cers1	TRAM/LAG1/CLN8 homology domain||Sphingosine N-acyltransferase Lag1/Lac1-like||Cystine-knot cytokine||Transforming growth factor beta, conserved site||Transforming growth factor-beta-related||Transforming growth factor-beta, C-terminal	1	0
LNC_004271	XLOC_202496	--	Novel_lncRNA	ENSMUST00000181741	ENSMUSG00000078926	Cdc20b	-||Anaphase-promoting complex subunit 4, WD40 domain||The WD repeat Cdc20/Fizzy family||WD40-repeat-containing domain superfamily||WD40-repeat-containing domain||WD40/YVTN repeat-like-containing domain superfamily||WD40 repeat	1	0
LNC_004271	XLOC_202496	--	Novel_lncRNA	ENSMUST00000197988	ENSMUSG00000042390	Gatad2b	Transcriptional repressor p66, coiled-coil MBD2-interaction domain||Zinc finger, NHR/GATA-type||Zinc finger, GATA-type	1	0
LNC_004271	XLOC_202496	--	Novel_lncRNA	ENSMUST00000212378	ENSMUSG00000045128	Rpl18a	50S ribosomal protein L18Ae/60S ribosomal protein L20 and L18a||Ribosomal protein 50S-L18Ae/60S-L20/60S-L18A||60S ribosomal protein L18a/ L20, eukaryotes||-	1	0
LNC_004271	XLOC_202496	--	Novel_lncRNA	ENSMUST00000039324	ENSMUSG00000035435	Abca17	ABC transporter A||P-loop containing nucleoside triphosphate hydrolase||ABC transporter, conserved site||ABC transporter-like||AAA+ ATPase domain	1	0
LNC_004271	XLOC_202496	--	Novel_lncRNA	ENSMUST00000168112	ENSMUSG00000023055	Calcoco1	-||Calcium binding and coiled-coil domain-like	1	0
LNC_004271	XLOC_202496	--	Novel_lncRNA	ENSMUST00000173156	ENSMUSG00000000804	Usp32	Ubiquitin-like domain superfamily||Ubiquitin specific protease, conserved site||Peptidase C19, ubiquitin carboxyl-terminal hydrolase||-||Peptidase C19, ubiquitin-specific peptidase, DUSP domain||Ubiquitin-like domain, USP-type||EF-Hand 1, calcium-binding site||EF-hand domain||Papain-like cysteine peptidase superfamily||DUSP-like superfamily||Ubiquitin specific protease domain||EF-hand domain pair	1	0
LNC_004271	XLOC_202496	--	Novel_lncRNA	ENSMUST00000106181	ENSMUSG00000051510	Mafg	Basic leucine zipper domain, Maf-type||Basic-leucine zipper domain||Transcription factor Maf family||Transcription factor MafG||Transcription factor, Skn-1-like, DNA-binding domain superfamily	1	0
LNC_004271	XLOC_202496	--	Novel_lncRNA	ENSMUST00000086274	ENSMUSG00000073290	Gm10490	-	1	0
LNC_004271	XLOC_202496	--	Novel_lncRNA	ENSMUST00000125280	ENSMUSG00000030471	Zdhhc13	Ankyrin repeat-containing domain superfamily||Ankyrin repeat||Ankyrin repeat-containing domain||Palmitoyltransferase ZDHHC13||Palmitoyltransferase, DHHC domain	1	0
LNC_004271	XLOC_202496	--	Novel_lncRNA	ENSMUST00000111528	ENSMUSG00000025085	Ablim1	Actin-binding LIM protein 1||Villin headpiece domain superfamily||Zinc finger, LIM-type||Villin headpiece||Putative adherens-junction anchoring domain	1	0
LNC_004271	XLOC_202496	--	Novel_lncRNA	ENSMUST00000212084	ENSMUSG00000002908	Kcnn1	-||SK, calmodulin-binding domain superfamily||Potassium channel, calcium-activated, SK||Potassium channel domain||Calmodulin-binding domain	1	0
LNC_004271	XLOC_202496	--	Novel_lncRNA	ENSMUST00000162643	ENSMUSG00000009646	Pla2g12b	Phospholipase A2 domain superfamily||Group XII secretory phospholipase A2 precursor	1	0
LNC_004271	XLOC_202496	--	Novel_lncRNA	ENSMUST00000162008	ENSMUSG00000038240	Pdss2	-||Polyprenyl synthetase||Isoprenoid synthase domain superfamily	1	0
LNC_004271	XLOC_202496	--	Novel_lncRNA	ENSMUST00000085420	ENSMUSG00000032373	Car12	Carbonic anhydrase, alpha-class, conserved site||Carbonic anhydrase, CA-XII||Carbonic anhydrase, alpha-class||Alpha carbonic anhydrase domain||Alpha carbonic anhydrase domain superfamily	1	0
LNC_004271	XLOC_202496	--	Novel_lncRNA	ENSMUST00000119474	ENSMUSG00000031028	Tub	Tubby, N-terminal||Tubby, C-terminal||Tubby, C-terminal, conserved site||Tubby-like, C-terminal	1	0
LNC_004271	XLOC_202496	--	Novel_lncRNA	ENSMUST00000115455	ENSMUSG00000007655	Cav1	Caveolin-1||Caveolin, conserved site||Caveolin||-	1	0
LNC_004271	XLOC_202496	--	Novel_lncRNA	ENSMUST00000115457	ENSMUSG00000045983	Eif4g1	Armadillo-type fold||Initiation factor eIF-4 gamma, MA3||W2 domain||MIF4G-like, type 3||-||MIF4G-like domain superfamily||Eukaryotic translation initiation factor 4 gamma 1	1	0
LNC_004271	XLOC_202496	--	Novel_lncRNA	ENSMUST00000170352	ENSMUSG00000055320	Tead1	TEA/ATTS domain superfamily||-||Transcriptional enhancer factor, metazoa||TEA/ATTS domain	1	0
LNC_004271	XLOC_202496	--	Novel_lncRNA	ENSMUST00000100924	ENSMUSG00000072754	Lrcol1	Colipase||-	1	0
LNC_004271	XLOC_202496	--	Novel_lncRNA	ENSMUST00000163672	ENSMUSG00000029028	Lrrc47	Leucine-rich repeat, typical subtype||Leucine-rich repeat domain superfamily||-||B3/B4 tRNA-binding domain||Leucine rich repeat 4||Phenylalanyl-tRNA synthetase, B3/B4||Leucine-rich repeat	1	0
LNC_004271	XLOC_202496	--	Novel_lncRNA	ENSMUST00000207594	ENSMUSG00000061119	Prcp	Peptidase S28||Alpha/Beta hydrolase fold	1	0
LNC_004271	XLOC_202496	--	Novel_lncRNA	ENSMUST00000129018	ENSMUSG00000056328	Myh1	Myosin, N-terminal, SH3-like||Kinesin motor domain superfamily||Myosin S1 fragment, N-terminal||Myosin IQ motif-containing domain superfamily||Myosin head, motor domain||P-loop containing nucleoside triphosphate hydrolase||Myosin tail||IQ motif, EF-hand binding site	1	0
LNC_004271	XLOC_202496	--	Novel_lncRNA	ENSMUST00000195560	ENSMUSG00000026496	Parp1	BRCT domain superfamily||BRCT domain||WGR domain||Poly(ADP-ribose) polymerase, catalytic domain||Zinc finger, PARP-type||-||PADR1 domain||Poly(ADP-ribose) polymerase, regulatory domain||PADR1 domain superfamily||Poly [ADP-ribose] polymerase||Poly(ADP-ribose) polymerase, regulatory domain superfamily||WGR domain superfamily||Zinc finger, PARP-type superfamily	1	0
LNC_004271	XLOC_202496	--	Novel_lncRNA	ENSMUST00000108410	ENSMUSG00000005447	Pafah1b3	SGNH hydrolase-type esterase domain||SGNH hydrolase superfamily	1	0
LNC_004271	XLOC_202496	--	Novel_lncRNA	ENSMUST00000177408	ENSMUSG00000073705	Cenps	Histone-fold||Centromere protein S||-||CENP-S/Mhf1	1	0
LNC_004271	XLOC_202496	--	Novel_lncRNA	ENSMUST00000089155	ENSMUSG00000068101	Cenpm	Centromere protein Cenp-M	1	0
LNC_004271	XLOC_202496	--	Novel_lncRNA	ENSMUST00000228895	ENSMUSG00000022491	Glycam1	Glycosylation-dependent cell adhesion molecule 1	1	0
LNC_004271	XLOC_202496	--	Novel_lncRNA	ENSMUST00000152314	ENSMUSG00000051043	Gprc5c	GPCR family 3, C-terminal||-	1	0
LNC_004271	XLOC_202496	--	Novel_lncRNA	ENSMUST00000116506	ENSMUSG00000024989	Cep55	Centrosomal protein of 55kDa||TSG101 and ALIX binding domain of CEP55	1	0
LNC_004271	XLOC_202496	--	Novel_lncRNA	ENSMUST00000206026	ENSMUSG00000042502	Cd2bp2	GYF domain||-||GYF-like domain superfamily	1	0
LNC_004271	XLOC_202496	--	Novel_lncRNA	ENSMUST00000177495	ENSMUSG00000025154	Arhgap19	-||Rho GTPase-activating protein domain||Rho GTPase activation protein	1	0
LNC_004271	XLOC_202496	--	Novel_lncRNA	ENSMUST00000062584	ENSMUSG00000041225	Arhgap12	SH3 domain||Pleckstrin homology domain||ARHGAP12, SH3 domain||WW domain superfamily||SH3-like domain superfamily||Rho GTPase activation protein||WW domain||PH-like domain superfamily||Rho GTPase-activating protein domain	1	0
LNC_004271	XLOC_202496	--	Novel_lncRNA	ENSMUST00000162025	ENSMUSG00000022416	Cacna1i	Voltage-dependent calcium channel, T-type, alpha-1I subunit||Ion transport domain||Voltage-dependent calcium channel, alpha-1 subunit||Voltage-dependent channel domain superfamily||-||Voltage-dependent calcium channel, T-type, alpha-1 subunit	1	0
LNC_004271	XLOC_202496	--	Novel_lncRNA	ENSMUST00000196467	ENSMUSG00000066952	Myo1h	Kinesin motor domain superfamily||Class I myosin, motor domain||IQ motif, EF-hand binding site||Class I myosin tail homology domain||Myosin head, motor domain||P-loop containing nucleoside triphosphate hydrolase	1	0
LNC_004271	XLOC_202496	--	Novel_lncRNA	ENSMUST00000142856	ENSMUSG00000054074	Skida1	Ski-like, DNA-binding domain superfamily||SKI/SNO/DAC domain||Polycomb repressive complex 2-associated factor EPOP||Putative DNA-binding domain superfamily	1	0
LNC_004271	XLOC_202496	--	Novel_lncRNA	ENSMUST00000146411	ENSMUSG00000020884	Asgr1	C-type lectin-like/link domain superfamily||C-type lectin fold||CD209-like, C-type lectin-like domain||C-type lectin-like||C-type lectin, conserved site	1	0
LNC_004271	XLOC_202496	--	Novel_lncRNA	ENSMUST00000203496	ENSMUSG00000025757	Hspa4l	Heat shock protein 70kD, peptide-binding domain superfamily||Heat shock protein 70 family||Heat shock protein 70, conserved site||Heat shock protein 70kD, C-terminal domain superfamily	1	0
LNC_004271	XLOC_202496	--	Novel_lncRNA	ENSMUST00000229240	ENSMUSG00000039601	Rcan2	Nucleotide-binding alpha-beta plait domain superfamily||Calcipressin||RNA-binding domain superfamily||Calcipressin-2, RNA recognition motif||Calcipressin-2||-	1	0
LNC_004271	XLOC_202496	--	Novel_lncRNA	ENSMUST00000190837	ENSMUSG00000030616	Sytl2	Synaptotagmin-like protein 2||-||C2 domain superfamily||C2 domain||Zinc finger, RING/FYVE/PHD-type||Rab-binding domain	1	7.39557e-32
LNC_004271	XLOC_202496	--	Novel_lncRNA	ENSMUST00000140858	ENSMUSG00000025511	Tspan4	Tetraspanin||Tetraspanin, conserved site||Tetraspanin, EC2 domain superfamily||-||Tetraspanin/Peripherin	1	0
LNC_004271	XLOC_202496	--	Novel_lncRNA	ENSMUST00000218370	ENSMUSG00000039910	Cited2	CITED||-	1	0
LNC_004271	XLOC_202496	--	Novel_lncRNA	ENSMUST00000188548	ENSMUSG00000032258	Lca5	Lebercilin-like||Lebercilin||-||Lebercilin domain	1	0
LNC_004271	XLOC_202496	--	Novel_lncRNA	ENSMUST00000197565	ENSMUSG00000003062	Stard3nl	-||MENTAL domain	1	0
LNC_004271	XLOC_202496	--	Novel_lncRNA	ENSMUST00000110260	ENSMUSG00000037703	Lzts3	Leucine zipper putative tumour suppressor 3	1	0
LNC_004271	XLOC_202496	--	Novel_lncRNA	ENSMUST00000165991	ENSMUSG00000038304	Cd160	Immunoglobulin-like domain||Immunoglobulin-like domain superfamily||Immunoglobulin-like fold||Immunoglobulin V-set domain||Immunoglobulin subtype	1	0
LNC_004271	XLOC_202496	--	Novel_lncRNA	ENSMUST00000136719	ENSMUSG00000078894	2210418O10Rik	Zinc finger C2H2 superfamily||Zinc finger C2H2-type||KRAB domain superfamily||Krueppel-associated box	1	0
LNC_004271	XLOC_202496	--	Novel_lncRNA	ENSMUST00000200825	ENSMUSG00000029657	Hsph1	Heat shock protein 70kD, peptide-binding domain superfamily||Heat shock protein 70 family||Heat shock protein 70, conserved site||Heat shock protein 70kD, C-terminal domain superfamily	1	0
LNC_004271	XLOC_202496	--	Novel_lncRNA	ENSMUST00000199693	ENSMUSG00000032480	Dhx30	Helicase-associated domain||DEAD/DEAH box helicase domain||DNA/RNA helicase, ATP-dependent, DEAH-box type, conserved site||P-loop containing nucleoside triphosphate hydrolase||Domain of unknown function DUF1605||-||Helicase superfamily 1/2, ATP-binding domain||Helicase, C-terminal	1	0
LNC_004271	XLOC_202496	--	Novel_lncRNA	ENSMUST00000210477	ENSMUSG00000035456	Prdm8	Zinc finger C2H2 superfamily||Zinc finger C2H2-type||SET domain	1	0
LNC_004271	XLOC_202496	--	Novel_lncRNA	ENSMUST00000187435	ENSMUSG00000066877	Nck2	SH3-like domain superfamily||Nck2, SH3 domain 2||Nck2, SH2 domain||SH3 domain||Nck2, SH3 domain 3||Cytoplasmic protein NCK||SH2 domain||Nck2, SH3 domain 1||-||SH2 domain superfamily	1	0
LNC_004271	XLOC_202496	--	Novel_lncRNA	ENSMUST00000144356	ENSMUSG00000008035	Mid1ip1	Spot 14 family	1	0
LNC_004271	XLOC_202496	--	Novel_lncRNA	ENSMUST00000145788	ENSMUSG00000046947	Adck2	-||UbiB domain||Protein kinase-like domain superfamily	1	0
LNC_004271	XLOC_202496	--	Novel_lncRNA	ENSMUST00000179928	ENSMUSG00000023904	Hcfc1r1	Host cell factor C1 regulator 1	1	0
LNC_004271	XLOC_202496	--	Novel_lncRNA	ENSMUST00000155240	ENSMUSG00000073888	Ccl27a	Chemokine interleukin-8-like domain||Chemokine interleukin-8-like superfamily||-	1	0
LNC_004271	XLOC_202496	--	Novel_lncRNA	ENSMUST00000149106	ENSMUSG00000028603	Scp2	SCP2 sterol-binding domain superfamily||SCP2 sterol-binding domain||Thiolase, acyl-enzyme intermediate active site||Thiolase-like||Thiolase, conserved site||Thiolase, N-terminal||Thiolase, C-terminal	1	0
LNC_004271	XLOC_202496	--	Novel_lncRNA	ENSMUST00000199457	ENSMUSG00000023707	Ogfod2	Oxoglutarate/iron-dependent dioxygenase||-||Prolyl 4-hydroxylase, alpha subunit	1	0
LNC_004271	XLOC_202496	--	Novel_lncRNA	ENSMUST00000194033	ENSMUSG00000030768	Disp1	-||Sterol-sensing domain||Protein patched/dispatched	1	0
LNC_004271	XLOC_202496	--	Novel_lncRNA	ENSMUST00000186053	ENSMUSG00000033029	1700088E04Rik	-||Uncharacterised protein family UPF0193	1	0
LNC_004271	XLOC_202496	--	Novel_lncRNA	ENSMUST00000227009	ENSMUSG00000049092	Gpr137c	-||Integral membrane protein GPR137	1	0
LNC_004271	XLOC_202496	--	Novel_lncRNA	ENSMUST00000226433	ENSMUSG00000054196	Cthrc1	Collagen triple helix repeat||-	1	0
LNC_004271	XLOC_202496	--	Novel_lncRNA	ENSMUST00000125110	ENSMUSG00000046798	Cldn12	Claudin, conserved site||Claudin-12||-	1	1.84889e-32
LNC_004271	XLOC_202496	--	Novel_lncRNA	ENSMUST00000115237	ENSMUSG00000059974	Ntm	Immunoglobulin-like domain||Immunoglobulin subtype 2||Immunoglobulin-like domain superfamily||Immunoglobulin I-set||Immunoglobulin-like fold||Immunoglobulin subtype	1	0
LNC_004271	XLOC_202496	--	Novel_lncRNA	ENSMUST00000049105	ENSMUSG00000042514	Klhl14	BTB-kelch protein||Kelch-type beta propeller||SKP1/BTB/POZ domain superfamily||BTB/Kelch-associated||Kelch repeat type 1||Kelch-like protein 14||BTB/POZ domain	1	0
LNC_004271	XLOC_202496	--	Novel_lncRNA	ENSMUST00000160682	ENSMUSG00000084786	Ubl5	-||Ubiquitin domain||Ubiquitin-like domain superfamily	1	0
LNC_004271	XLOC_202496	--	Novel_lncRNA	ENSMUST00000112639	ENSMUSG00000026389	Steap3	Pyrroline-5-carboxylate reductase, catalytic, N-terminal||NAD(P)-binding domain superfamily||Ferric reductase transmembrane component-like domain	1	0
LNC_004271	XLOC_202496	--	Novel_lncRNA	ENSMUST00000114739	ENSMUSG00000022803	Popdc2	Cyclic nucleotide-binding-like||Popeye protein	1	0
LNC_004271	XLOC_202496	--	Novel_lncRNA	ENSMUST00000168324	ENSMUSG00000024969	Mark2	KA1 domain/Ssp2, C-terminal||Ubiquitin-associated domain||Serine/threonine-protein kinase, active site||Kinase associated domain 1 (KA1)||Protein kinase-like domain superfamily||Protein kinase domain||Serine/threonine-protein kinase MARK/par1||-||Protein kinase, ATP binding site	1	0
LNC_004271	XLOC_202496	--	Novel_lncRNA	ENSMUST00000122920	ENSMUSG00000044712	Slc38a6	-||Amino acid transporter, transmembrane domain	1	0
LNC_004271	XLOC_202496	--	Novel_lncRNA	ENSMUST00000034909	ENSMUSG00000032356	Rasgrf1	Ras-specific guanine nucleotide-releasing factor 1||Pleckstrin homology domain||IQ motif, EF-hand binding site||Guanine-nucleotide dissociation stimulator, CDC24, conserved site||Ras-like guanine nucleotide exchange factor, N-terminal||Ras guanine nucleotide exchange factor domain superfamily||Ras guanine-nucleotide exchange factor catalytic domain superfamily||Dbl homology (DH) domain superfamil…	1	0
LNC_004271	XLOC_202496	--	Novel_lncRNA	ENSMUST00000191353	ENSMUSG00000062270	Morf4l1	MRG, C-terminal domain superfamily||Chromo-like domain superfamily||RNA binding activity-knot of a chromodomain||Mortality factor 4-like protein 1||MRG||MRG domain||-||Chromo/chromo shadow domain	1	0
LNC_004271	XLOC_202496	--	Novel_lncRNA	ENSMUST00000183170	ENSMUSG00000030433	Sbk2	Protein kinase, ATP binding site||Protein kinase domain||Protein kinase-like domain superfamily||Serine/threonine-protein kinase, active site	1	0
LNC_004271	XLOC_202496	--	Novel_lncRNA	ENSMUST00000172900	ENSMUSG00000038500	Prr3	-||Zinc finger, CCCH-type||Zinc finger, CCCH-type superfamily	1	0
LNC_004271	XLOC_202496	--	Novel_lncRNA	ENSMUST00000126799	ENSMUSG00000067220	Cnga1	Ion transport domain||Cyclic nucleotide-gated channel, C-terminal leucine zipper domain||cGMP-gated cation channel alpha-1||Cyclic nucleotide-binding domain||Cyclic nucleotide-binding, conserved site||RmlC-like jelly roll fold||Cyclic nucleotide-binding-like||-	1	0
LNC_004271	XLOC_202496	--	Novel_lncRNA	ENSMUST00000163207	ENSMUSG00000025245	Lztfl1	-||Leucine zipper transcription factor-like protein 1	1	0
LNC_004271	XLOC_202496	--	Novel_lncRNA	ENSMUST00000073468	ENSMUSG00000116179	Olfr290	GPCR, rhodopsin-like, 7TM||G protein-coupled receptor, rhodopsin-like||Olfactory receptor	1	0
LNC_004271	XLOC_202496	--	Novel_lncRNA	ENSMUST00000149449	ENSMUSG00000050174	Nudt6	Nudix hydrolase 6-like||NUDIX hydrolase||NUDIX hydrolase domain||NUDIX hydrolase, conserved site||NUDIX hydrolase-like domain superfamily||-	1	0
LNC_004271	XLOC_202496	--	Novel_lncRNA	ENSMUST00000226599	ENSMUSG00000036552	Ermard	Domain of unknown function DUF4209||-	1	0
LNC_004271	XLOC_202496	--	Novel_lncRNA	ENSMUST00000217779	ENSMUSG00000019787	Trdn	Aspartyl beta-hydroxylase/Triadin domain||Triadin	1	0
LNC_004271	XLOC_202496	--	Novel_lncRNA	ENSMUST00000114744	ENSMUSG00000066877	Nck2	SH3-like domain superfamily||Nck2, SH3 domain 2||Nck2, SH2 domain||SH3 domain||Nck2, SH3 domain 3||Cytoplasmic protein NCK||SH2 domain||Nck2, SH3 domain 1||-||SH2 domain superfamily	1	0
LNC_004271	XLOC_202496	--	Novel_lncRNA	ENSMUST00000198389	ENSMUSG00000027708	Dcun1d1	-||Defective-in-cullin neddylation protein||Potentiating neddylation domain||UBA-like superfamily	1	0
LNC_004271	XLOC_202496	--	Novel_lncRNA	ENSMUST00000153427	ENSMUSG00000040537	Adam22	ADAM, cysteine-rich||Reprolysin domain, adamalysin-type||EGF-like, conserved site||Disintegrin domain||Peptidase M12B, ADAM/reprolysin||Disintegrin domain superfamily||-||EGF-like domain||Disintegrin, conserved site||Metallopeptidase, catalytic domain superfamily||EGF-like domain, extracellular||Peptidase M12B, propeptide	1	0
LNC_004271	XLOC_202496	--	Novel_lncRNA	ENSMUST00000140851	ENSMUSG00000035032	Nek11	Protein kinase-like domain superfamily||-||Serine/threonine-protein kinase, active site||Protein kinase domain	1	0
LNC_004271	XLOC_202496	--	Novel_lncRNA	ENSMUST00000192341	ENSMUSG00000027956	Tmem144	Sugar transport protein||TMEM144||-	1	0
LNC_004271	XLOC_202496	--	Novel_lncRNA	ENSMUST00000162404	ENSMUSG00000018909	Arrb1	Arrestin-like, N-terminal||Arrestin||Arrestin C-terminal-like domain||Arrestin, C-terminal||Arrestin, conserved site||Arrestin, N-terminal||Immunoglobulin E-set	1	0
LNC_004271	XLOC_202496	--	Novel_lncRNA	ENSMUST00000194853	ENSMUSG00000067653	Ankrd23	Ankyrin repeat||Ankyrin repeat-containing domain||Ankyrin repeat-containing domain superfamily||Ankyrin repeat domain-containing protein 23	1	0
LNC_004271	XLOC_202496	--	Novel_lncRNA	ENSMUST00000189317	ENSMUSG00000056211	R3hdm1	R3H domain||SUZ domain||R3H domain superfamily||-	1	0
LNC_004271	XLOC_202496	--	Novel_lncRNA	ENSMUST00000039435	ENSMUSG00000001249	Hpn	Hepsin||Serine proteases, trypsin family, histidine active site||Serine proteases, trypsin family, serine active site||Hepsin, SRCR domain||SRCR-like domain||Serine proteases, trypsin domain||-||SRCR-like domain superfamily||Peptidase S1, PA clan||Peptidase S1A, chymotrypsin family	1	0
LNC_004271	XLOC_202496	--	Novel_lncRNA	ENSMUST00000132698	ENSMUSG00000029003	Mad2l2	HORMA domain||HORMA domain superfamily	1	0
