# Supplementary material for: Whole transcriptome analysis of the differential RNA profiles and associated competing endogenous RNA networks in LPS-induced acute lung injury (ALI)
Source: PLoS One. 2021 May 7;16(5):e0251359. doi: 10.1371/journal.pone.0251359 (PMC8104378; doi:10.1371/journal.pone.0251359)
Supplement: S7 Table — (XLS) [file pone.0251359.s014.xls]

GO_accession	Description	Term_type	Over_represented_pValue	Corrected_pValue	CAD_item	CAD_list	Bg_item	Bg_list	Gene_ids	Gene_names
GO:0005515	protein binding	molecular_function	1.52E-15	2.92E-11	426	943	8629	22036	ENSMUSG00000009291,ENSMUSG00000024833,ENSMUSG00000022637,ENSMUSG00000003970,ENSMUSG00000030452,ENSMUSG00000005102,ENSMUSG00000061360,ENSMUSG00000033933,ENSMUSG00000035585,ENSMUSG00000022636,ENSMUSG00000031722,ENSMUSG00000038312,ENSMUSG00000055302,ENSMUSG00000030298,ENSMUSG00000064177,ENSMUSG00000025747,ENSMUSG00000018819,ENSMUSG00000028367,ENSMUSG00000027931,ENSMUSG00000034910,ENSMUSG00000019777,…	Pttg1ip|Pola2|Cblb|Rpl8|Nipa2|Eif2ak4|Phf5a|Vhl|Tsen34|Alcam|Hp|Edem2|Mrfap1|Sec13|Ghrl|Tyms|Lsp1|Txn1|Npr1|Pygo1|Hdac2|Ewsr1|Cdca5|Cyfip1|Zfp36|Fam3b|Necab3|Pcgf3|Rhbdf2|Hist1h3h|Prc1|Cdh13|Wnt7b|Aanat|Necab2|Tnni2|Add1|Ppara|Cd274|Tfdp1|Rhoc|Rnf41|Hist1h4n|Ppp4r3b|Prpsap1|Actr10|S100a6|Cdsn|Ddx20|Ogg1|Avil|Mbd3|Hist1h4k|Sod2|Mxd1|Fgfr2|2700049A03Rik|Frmd4b|March7|Tcf3|Erap1|Ctla2b|Tns2|H2-Q7|At…
GO:0005622	intracellular	cellular_component	5.77E-14	5.53E-10	626	943	14301	22036	ENSMUSG00000001157,ENSMUSG00000025422,ENSMUSG00000033902,ENSMUSG00000032380,ENSMUSG00000070803,ENSMUSG00000006941,ENSMUSG00000027193,ENSMUSG00000017715,ENSMUSG00000032773,ENSMUSG00000029641,ENSMUSG00000040667,ENSMUSG00000078763,ENSMUSG00000023832,ENSMUSG00000022476,ENSMUSG00000012405,ENSMUSG00000006675,ENSMUSG00000050856,ENSMUSG00000031504,ENSMUSG00000028369,ENSMUSG00000033940,ENSMUSG00000058799,…	Gmcl1|Agap2|Mapkbp1|Dapk2|Cited4|Eif1b|Api5|Pgs1|Chrm1|Rasl11a|Nup88|Slfn1|Acat2|Polr3h|Rpl15|P4htm|Atp5k|Rab20|Svep1|Brk1|Nap1l1|Rundc1|Slc3a2|Gm45736|Inka2|Usp12|Dars2|Naxd|Tubb5|Rap1a|Rangap1|Trpm4|Hps3|B4galnt1|Uba1|Tnfaip3|Rsl24d1|Dnal1|Riok2|Nrm|Orc2|Hsbp1|2010315B03Rik|Nipa1|Bace2|Syt8|Pnpla2|Atp2b2|Mga|Rps9|H2-Q4|Abca4|Esyt1|Rcc1|Samd4b|Ints3|Cyp27b1|Tsfm|Trpv2|Ppp1r10|Gnaz|Myh11|Tyro3|Nt…
GO:0044422	organelle part	cellular_component	9.88E-14	6.31E-10	412	943	8421	22036	ENSMUSG00000018509,ENSMUSG00000032380,ENSMUSG00000021775,ENSMUSG00000045518,ENSMUSG00000027641,ENSMUSG00000001157,ENSMUSG00000025422,ENSMUSG00000033902,ENSMUSG00000062590,ENSMUSG00000031760,ENSMUSG00000007739,ENSMUSG00000027193,ENSMUSG00000022476,ENSMUSG00000037563,ENSMUSG00000028163,ENSMUSG00000063260,ENSMUSG00000006675,ENSMUSG00000063316,ENSMUSG00000012405,ENSMUSG00000092192,ENSMUSG00000032773,…	Cenpv|Dapk2|Nr1d2|Onecut3|Rbl1|Gmcl1|Agap2|Mapkbp1|Armc9|Mt3|Cct4|Api5|Polr3h|Rps16|Nfkb1|Syt10|P4htm|Rpl27|Rpl15|Dyx1c1|Chrm1|Txnl4b|Tnip2|Nup88|Rasl11a|Acat2|Src|Paf1|Ptbp2|Hnrnpa3|Prpf31|Taldo1|Atp5k|Dydc1|Rab20|Gm45736|Cast|Dars2|Rasl10a|Rpl41|Glrx3|Nxf1|Tubb5|Rassf5|Rangap1|Taf6l|Serinc1|Hist1h2bq|Arl2|Prkd2|Fos|Trpm4|Rsl24d1|Hist1h2bp|Dnal1|Nrm|Ythdf2|Psma6|B4galnt1|Syvn1|Uba1|Syt8|Pnpla2|B…
GO:0044446	intracellular organelle part	cellular_component	1.78E-13	8.54E-10	406	943	8291	22036	ENSMUSG00000073490,ENSMUSG00000073409,ENSMUSG00000098640,ENSMUSG00000073460,ENSMUSG00000018446,ENSMUSG00000069306,ENSMUSG00000032382,ENSMUSG00000031059,ENSMUSG00000020205,ENSMUSG00000019878,ENSMUSG00000074743,ENSMUSG00000026222,ENSMUSG00000080115,ENSMUSG00000007892,ENSMUSG00000043263,ENSMUSG00000021911,ENSMUSG00000032097,ENSMUSG00000071516,ENSMUSG00000067336,ENSMUSG00000029376,ENSMUSG00000024787,…	Ifi207|H2-Q6|Gm14214|Pnldc1|C1qbp|Hist1h4m|Snx1|Ndufb11|Phlda1|Hsf2|Thbd|Sp100|Eef1akmt3|Rplp1|Ifi209|Parg|Ddx6|Hist1h2ai|Bmpr2|Mthfd2l|Snx15|Cdk4|Ruvbl2|Hist1h1b|Mlycd|Kif23|Sdcbp|Sri|Gm20538|Nup93|Mat1a|Ndufa3|Taf12|Dhx33|Etv6|Usp19|Rab11fip1|Zc3h10|Myl6|Plk5|Furin|Chtop|Psma3|Rgs2|Scmh1|Gmeb1|Mrpl23|Nup205|Rpain|Lctl|Hist1h2ao|Hck|Hnf1b|Wdr6|Ifi205|Capza1|Arl6ip5|H2-Q10|Rnd2|Dst|Pou5f1|Hist1h4…
GO:0043229	intracellular organelle	cellular_component	4.44E-13	1.70E-09	549	943	12183	22036	ENSMUSG00000056952,ENSMUSG00000020462,ENSMUSG00000002227,ENSMUSG00000084174,ENSMUSG00000032383,ENSMUSG00000062480,ENSMUSG00000031066,ENSMUSG00000051355,ENSMUSG00000043487,ENSMUSG00000028419,ENSMUSG00000001632,ENSMUSG00000064145,ENSMUSG00000070031,ENSMUSG00000074671,ENSMUSG00000027829,ENSMUSG00000027611,ENSMUSG00000031449,ENSMUSG00000036693,ENSMUSG00000027540,ENSMUSG00000004936,ENSMUSG00000029119,…	Tatdn2|Cfap36|Mov10|Sycn|Ppib|Acat3|Usp11|Commd1|Acot6|Chmp5|Brpf1|Arih2|Sp140|Tspyl3|Ccnl1|Procr|Atp4b|Nop14|Ptpn1|Map2k1|Man2b2|Snx6|Dsn1|Hnrnpul2|Elf2|Ncoa4|Ppil3|Psmd1|Hist1h2an|Ap1b1|Rab27a|Rabep1|Med29|Hist1h2bn|Cend1|Aco2|Trnau1ap|Stx5a|Apc|Zfpl1|Bax|Smarcal1|Sftpd|D8Ertd738e|Cnn3|Eapp|Mri1|Gm28048|Rab36|Zrsr1|Pnma1|Txndc8|Ifi204|Gbp7|Eif2d|Tipin|Atat1|Bbs2|Mrps18b|S100a1|Ifi35|Ube2e1|Blm|…
GO:0043226	organelle	cellular_component	5.93E-13	1.89E-09	550	943	12227	22036	ENSMUSG00000019362,ENSMUSG00000053931,ENSMUSG00000054302,ENSMUSG00000004996,ENSMUSG00000021795,ENSMUSG00000025511,ENSMUSG00000044068,ENSMUSG00000054383,ENSMUSG00000098650,ENSMUSG00000020175,ENSMUSG00000009090,ENSMUSG00000032202,ENSMUSG00000003444,ENSMUSG00000020817,ENSMUSG00000095217,ENSMUSG00000024792,ENSMUSG00000003873,ENSMUSG00000039354,ENSMUSG00000060240,ENSMUSG00000022477,ENSMUSG00000010110,…	D8Ertd738e|Cnn3|Eapp|Mri1|Sftpd|Tspan4|Zrsr1|Pnma1|Gm28048|Rab36|Ap1b1|Rab27a|Med29|Rabep1|Hist1h2bn|Zfpl1|Bax|Smarcal1|Cend1|Aco2|Stx5a|Trnau1ap|Apc|Gbp7|Eif2d|Tipin|Ifi204|Mrps18b|Atat1|Bbs2|Txndc8|Acat3|Ppib|Usp11|Commd1|Tatdn2|Cfap36|Sycn|Mov10|Map2k1|Man2b2|Snx6|Dsn1|Nop14|Ptpn1|Ppil3|Psmd1|Hist1h2an|Hnrnpul2|Ncoa4|Elf2|Chmp5|Arih2|Brpf1|Sp140|Acot6|Procr|Atp4b|Tspyl3|Ccnl1|Naxd|Tubb5|Rap1a|…
GO:0032991	macromolecular complex	cellular_component	7.74E-13	2.12E-09	295	943	5575	22036	ENSMUSG00000022636,ENSMUSG00000035585,ENSMUSG00000033933,ENSMUSG00000061360,ENSMUSG00000005102,ENSMUSG00000028427,ENSMUSG00000003970,ENSMUSG00000024833,ENSMUSG00000068250,ENSMUSG00000027931,ENSMUSG00000043929,ENSMUSG00000030031,ENSMUSG00000038274,ENSMUSG00000030298,ENSMUSG00000024799,ENSMUSG00000031722,ENSMUSG00000025204,ENSMUSG00000101355,ENSMUSG00000038943,ENSMUSG00000035150,ENSMUSG00000031841,…	Alcam|Tsen34|Vhl|Phf5a|Eif2ak4|Aqp7|Rpl8|Pola2|Amn1|Npr1|Klhl15|Kbtbd8|Fau|Sec13|Tm7sf2|Hp|Ndufb8|Hist1h3h|Prc1|Eif2s3x|Cdh13|Pcgf3|Lsm8|Zfp36|Rpl21|Znfx1|Cyfip1|Cdca5|Hdac2|Sptssa|Tfdp1|Tnni2|Add1|Tomm20l|Hist1h4k|Mbd3|Dnah17|Brf2|Sec31b|Ddx20|Ogg1|Ppp4r3b|Rplp2|Hist1h4n|Actr10|Wtap|Snrnp70|Cebpa|Nfe2l2|Atp1b4|H2-Q7|Tcf3|Rpl14|Derl2|Nanos3|Akap2|Polr2l|Hist1h2ak|Cul4b|Elmsan1|Smarcc2|Il6|Krt8|Ch…
GO:0044424	intracellular part	cellular_component	1.06E-12	2.53E-09	603	943	13778	22036	ENSMUSG00000073460,ENSMUSG00000062248,ENSMUSG00000060657,ENSMUSG00000034595,ENSMUSG00000040423,ENSMUSG00000073490,ENSMUSG00000058773,ENSMUSG00000074064,ENSMUSG00000031489,ENSMUSG00000003868,ENSMUSG00000006728,ENSMUSG00000024787,ENSMUSG00000067336,ENSMUSG00000092622,ENSMUSG00000032097,ENSMUSG00000047786,ENSMUSG00000021911,ENSMUSG00000039720,ENSMUSG00000007892,ENSMUSG00000043263,ENSMUSG00000026222,…	Pnldc1|Cks2|Marf1|Ppp1r18|Rc3h1|Ifi207|Hist1h1b|Mlycd|Adrb3|Ruvbl2|Cdk4|Snx15|Bmpr2|Khdc3|Ddx6|Lix1|Parg|Got1l1|Rplp1|Ifi209|Sp100|Eef1akmt3|Thbd|Phlda1|Magee1|Mex3d|Hist1h4m|Furin|Chtop|Psma3|Zc3h10|Capn1|Etv6|Aox2|Dhx33|Nup93|Mat1a|Gm20538|Sri|Phactr4|Capza1|Lctl|Hck|Slfn14|Nup205|Gmeb1|Scmh1|Rgs2|Bag1|Mt4|Cebpg|Fkrp|Ctsq|Ifi211|Hist1h4j|Pou5f1|Dst|Rnd2|Arl6ip5|Gbp5|Rpl7|Snapin|Cchcr1|Bzw1|Acad…
GO:0043228	non-membrane-bounded organelle	cellular_component	3.26E-12	6.24E-09	239	943	4336	22036	ENSMUSG00000040599,ENSMUSG00000070031,ENSMUSG00000031097,ENSMUSG00000057388,ENSMUSG00000024797,ENSMUSG00000029106,ENSMUSG00000002233,ENSMUSG00000039824,ENSMUSG00000027611,ENSMUSG00000036693,ENSMUSG00000024791,ENSMUSG00000019777,ENSMUSG00000017999,ENSMUSG00000009079,ENSMUSG00000027635,ENSMUSG00000041453,ENSMUSG00000044786,ENSMUSG00000039501,ENSMUSG00000004936,ENSMUSG00000094777,ENSMUSG00000033623,…	Mis12|Sp140|Tnni2|Mrpl18|Vps51|Add1|Rhoc|Myl6b|Procr|Nop14|Cdca5|Hdac2|Ddx27|Ewsr1|Dsn1|Rpl21|Zfp36|Znfx1|Map2k1|Hist1h2ap|Pcgf3|Hist1h2an|Hist1h3h|Prc1|Pnpt1|Tm7sf2|Tyms|Sec13|Mov10|Ilf2|Slc7a11|Fau|Kbtbd8|Gas2l1|Gbp2|Pola2|Arhgap39|Eps8l2|Eif2ak4|Thumpd3|Mrpl49|Acat3|Rpl8|Tspear|Tsen34|Tubgcp5|Vhl|Usp11|Fgd2|Polr2g|Cc2d1a|Ifi208|Nop58|Gm9508|Rps12|Rpl9-ps1|Krt8|Chmp4b|Ifi204|Tcp1|Cdc5l|Mapkapk2…
GO:0043232	intracellular non-membrane-bounded organelle	cellular_component	3.26E-12	6.24E-09	239	943	4336	22036	ENSMUSG00000040620,ENSMUSG00000044080,ENSMUSG00000031652,ENSMUSG00000003161,ENSMUSG00000028249,ENSMUSG00000006732,ENSMUSG00000030528,ENSMUSG00000025745,ENSMUSG00000044117,ENSMUSG00000030600,ENSMUSG00000095970,ENSMUSG00000001017,ENSMUSG00000090841,ENSMUSG00000035486,ENSMUSG00000046330,ENSMUSG00000030199,ENSMUSG00000039536,ENSMUSG00000003283,ENSMUSG00000094248,ENSMUSG00000037772,ENSMUSG00000059714,…	Dhx33|S100a1|N4bp1|Sri|Sdcbp|Mettl1|Blm|Hadha|2900011O08Rik|Lrfn1|Gm19402|Chtop|Myl6|Plk5|Rpl37a|Etv6|Stau1|Hck|Hist1h2ao|Mrpl23|Flot1|Rpain|Pa2g4|Scmh1|Rgs2|Jak2|Cenpl|Cdk16|Dyrk3|Gm20509|Capza1|Ifi205|Lmod3|Ppp1r10|Ppp1r18|Myh11|Rc3h1|Ifi207|Ints3|Ttc17|Nde1|Rcc1|Sumo1|Rps9|Tcte1|Gm14214|Rpl4|Lin7b|Ddx6|Parg|Rplp1|Brca1|Ifi209|Eef1akmt3|Fes|Orc2|Hsbp1|S100a16|Phlda1|Wdr74|Hist1h4m|Rsl24d1|Kif23…
GO:0006412	translation	biological_process	1.05E-11	1.83E-08	60	943	609	22036	ENSMUSG00000075528,ENSMUSG00000032604,ENSMUSG00000025508,ENSMUSG00000037772,ENSMUSG00000051695,ENSMUSG00000007338,ENSMUSG00000025364,ENSMUSG00000003970,ENSMUSG00000005102,ENSMUSG00000031487,ENSMUSG00000026360,ENSMUSG00000035139,ENSMUSG00000026709,ENSMUSG00000092310,ENSMUSG00000091537,ENSMUSG00000023938,ENSMUSG00000071662,ENSMUSG00000093674,ENSMUSG00000031490,ENSMUSG00000025290,ENSMUSG00000040620,…	Aarsd1|Qars|Rplp2|Mrpl23|Pcbp1|Mrpl49|Pa2g4|Rpl8|Eif2ak4|Brf2|Rgs2|Secisbp2|Dars2|Gm20509|Tma7|Aars2|Polr2g|Rpl41|Eif4ebp1|Rps24|Dhx33|Rpl14|Tyms|Kbtbd8|Fau|Pstk|Eif4b|Cars2|Dalrd3|Trnau1ap|Eif6|Rpl37a|Rplp1|Cnot3|Cyfip1|Uqcc1|Eif1b|Eif2d|Zfp36|Rpl21|Rsl24d1|Rpl7|Cdk4|Nanos3|Eif2s3x|Mrps18b|Cnot10|Rps12|Rps16|Samd4b|Mrpl18|Rpl27|Rpl15|Tsfm|Gm27029|Rps9|Gm14214|Il6|Rpl4|Rpl9-ps1|
GO:0031974	membrane-enclosed lumen	cellular_component	1.98E-11	3.00E-08	239	943	4379	22036	ENSMUSG00000020823,ENSMUSG00000001525,ENSMUSG00000027109,ENSMUSG00000010097,ENSMUSG00000018501,ENSMUSG00000063931,ENSMUSG00000034209,ENSMUSG00000026709,ENSMUSG00000110423,ENSMUSG00000020265,ENSMUSG00000038260,ENSMUSG00000041187,ENSMUSG00000024944,ENSMUSG00000069303,ENSMUSG00000021250,ENSMUSG00000040167,ENSMUSG00000026705,ENSMUSG00000069307,ENSMUSG00000027639,ENSMUSG00000090272,ENSMUSG00000003680,…	Sec14l1|Tubb5|Sp3|Nxf1|Ncor1|Pepd|Rasl10a|Dars2|Gm45736|Sumo3|Trpm4|Prkd2|Arl2|Hist1h2br|Fos|Ikzf5|Klhl20|Hist1h2bq|Samhd1|Mndal|Taf6l|Eif6|Hist1h3i|Tfpt|Fam96a|Unc45a|Rangap1|E2f1|Acadsb|Api5|Krt18|Cct4|Gmcl1|Hist1h2bm|Snapc5|Agap2|Onecut3|Rbl1|Nr1d2|Rbm5|Dapk2|Taldo1|Dydc1|Hist1h4j|Prpf31|Pou5f1|Hnrnpa3|Ifi211|Src|Hist1h2bl|Paf1|Tnip2|Txnl4b|Hif1an|Acat2|Rasl11a|Nup88|Polr3h|Cebpg|Nfkb1|Rgs2|Pa…
GO:0005488	binding	molecular_function	2.03E-11	3.00E-08	591	943	13600	22036	ENSMUSG00000045518,ENSMUSG00000027641,ENSMUSG00000033615,ENSMUSG00000052911,ENSMUSG00000021775,ENSMUSG00000003617,ENSMUSG00000007739,ENSMUSG00000031760,ENSMUSG00000035632,ENSMUSG00000062867,ENSMUSG00000092192,ENSMUSG00000028245,ENSMUSG00000059866,ENSMUSG00000028163,ENSMUSG00000037563,ENSMUSG00000063260,ENSMUSG00000008373,ENSMUSG00000025503,ENSMUSG00000003437,ENSMUSG00000027646,ENSMUSG00000028134,…	Onecut3|Rbl1|Cplx1|Lamb2|Nr1d2|Cp|Cct4|Mt3|Cnot3|Impdh2|Dyx1c1|Nsmaf|Tnip2|Nfkb1|Rps16|Syt10|Prpf31|Taldo1|Paf1|Src|Ptbp2|Hnrnpa3|Rpl41|Pla2r1|Cast|Rasl10a|2810459M11Rik|Nxf1|Zfp97|Sp110|Glrx3|Isca1|Serinc1|Taf6l|Mbl1|Rassf5|Osgin1|Gbp2b|Prkd2|Fos|Arl2|Plxna2|Gnat1|Hist1h2bq|Nfkbia|Psma6|Ythdf2|Syvn1|Hist1h2bp|S100a16|Sema4d|Raly|Igfbp6|Brca1|Tcte1|Lin7b|Rpl4|Nde1|Sumo1|Clk1|Zfp341|Ccl7|Srp14|Hbe…
GO:0070013	intracellular organelle lumen	cellular_component	3.70E-11	5.06E-08	234	943	4291	22036	ENSMUSG00000054203,ENSMUSG00000074121,ENSMUSG00000024789,ENSMUSG00000026228,ENSMUSG00000016526,ENSMUSG00000025364,ENSMUSG00000026360,ENSMUSG00000034269,ENSMUSG00000020679,ENSMUSG00000003283,ENSMUSG00000094248,ENSMUSG00000038759,ENSMUSG00000037772,ENSMUSG00000018449,ENSMUSG00000028901,ENSMUSG00000039810,ENSMUSG00000035486,ENSMUSG00000024422,ENSMUSG00000019505,ENSMUSG00000030199,ENSMUSG00000031060,…	Ifi205|Ntf5|Jak2|Htr2b|Dyrk3|Pa2g4|Rgs2|Setd5|Hnf1b|Hck|Hist1h2ao|Nup205|Mrpl23|Rpain|Gmeb1|Zc3h10|Plk5|Dhx16|Ubb|Etv6|Rbm10|Furin|Chtop|Psma3|Mat1a|Nup93|Sri|Mettl1|Sdcbp|N4bp1|Blm|Hadha|Dhx33|Taf12|Mthfd2l|Snx15|Psma6|Hist1h2ai|Bmpr2|Syvn1|Uba1|Kif23|Rsl24d1|Hist1h2bp|Hist1h1b|Mlycd|Ruvbl2|Cdk4|Nrm|Orc2|Hsf2|S100a16|Phlda1|Wdr74|Hist1h4m|Parg|Ddx6|Pnpla2|Ifi209|Brca1|Sp100|Rps9|Mga|Rcc1|Ints3|C…
GO:0003723	RNA binding	molecular_function	4.42E-11	5.64E-08	86	943	1097	22036	ENSMUSG00000040423,ENSMUSG00000039220,ENSMUSG00000032399,ENSMUSG00000060657,ENSMUSG00000098640,ENSMUSG00000006333,ENSMUSG00000040521,ENSMUSG00000073460,ENSMUSG00000057388,ENSMUSG00000109336,ENSMUSG00000040522,ENSMUSG00000048696,ENSMUSG00000044786,ENSMUSG00000044155,ENSMUSG00000027593,ENSMUSG00000030447,ENSMUSG00000036693,ENSMUSG00000017146,ENSMUSG00000032097,ENSMUSG00000092622,ENSMUSG00000009079,…	Rc3h1|Ppp1r10|Rpl4|Marf1|Gm14214|Rps9|Tsfm|Pnldc1|Mrpl18|Samd4b|Tlr8|Mex3d|Zfp36|Lsm8|Raly|Cyfip1|Nop14|Brca1|Ddx6|Khdc3|Ewsr1|Psma6|Ythdf2|Eif2s3x|Zc3h7b|Rsl24d1|Tyms|Tlr7|Mettl1|N4bp1|Pnpt1|Dhx33|Rpl37a|Dhx16|Zc3h10|Chtop|Mov10|Ilf2|Rbm10|Pstk|Eif4b|Phf5a|Eif2ak4|Thumpd3|Rpl8|Pa2g4|Ankhd1|Stau1|Srp14|Polr2g|Gm20509|Aars2|Mbnl2|Pou5f1|Prpf31|Ptbp2|Hnrnpa3|Rpl9-ps1|Impdh2|Rpl15|Dhx38|Nop58|Rps16|…
GO:0043233	organelle lumen	cellular_component	5.30E-11	6.34E-08	234	943	4307	22036	ENSMUSG00000032939,ENSMUSG00000037798,ENSMUSG00000025745,ENSMUSG00000031652,ENSMUSG00000003161,ENSMUSG00000006732,ENSMUSG00000030528,ENSMUSG00000028249,ENSMUSG00000040620,ENSMUSG00000028899,ENSMUSG00000024422,ENSMUSG00000035486,ENSMUSG00000039810,ENSMUSG00000030199,ENSMUSG00000019505,ENSMUSG00000031060,ENSMUSG00000001017,ENSMUSG00000060073,ENSMUSG00000030530,ENSMUSG00000025364,ENSMUSG00000026360,…	Nup93|Mat1a|Hadha|N4bp1|Sri|Mettl1|Blm|Sdcbp|Dhx33|Taf12|Dhx16|Plk5|Zc3h10|Etv6|Ubb|Rbm10|Chtop|Psma3|Furin|Pa2g4|Rgs2|Hck|Hist1h2ao|Setd5|Hnf1b|Gmeb1|Rpain|Mrpl23|Nup205|Ntf5|Ifi205|Htr2b|Jak2|Dyrk3|Ifi207|Ppp1r10|Mga|Rps9|Ints3|Rcc1|C1qbp|Tsfm|Sumo1|S100a16|Phlda1|Hsf2|Orc2|Hist1h4m|Wdr74|Pnpla2|Ddx6|Parg|Sp100|Ifi209|Brca1|Psma6|Mthfd2l|Snx15|Uba1|Syvn1|Bmpr2|Hist1h2ai|Hist1h1b|Mlycd|Rsl24d1|K…
GO:0044428	nuclear part	cellular_component	6.46E-11	7.28E-08	233	943	4299	22036	ENSMUSG00000019362,ENSMUSG00000051695,ENSMUSG00000004996,ENSMUSG00000031487,ENSMUSG00000069305,ENSMUSG00000020463,ENSMUSG00000001025,ENSMUSG00000024014,ENSMUSG00000027905,ENSMUSG00000079509,ENSMUSG00000030271,ENSMUSG00000044068,ENSMUSG00000064288,ENSMUSG00000054383,ENSMUSG00000001156,ENSMUSG00000030849,ENSMUSG00000035478,ENSMUSG00000020802,ENSMUSG00000014504,ENSMUSG00000001021,ENSMUSG00000031729,…	D8Ertd738e|Pcbp1|Mri1|Brf2|Hist1h4n|Ppp4r3b|S100a6|Pim1|Ddx20|Zfx|Ogg1|Zrsr1|Hist1h4k|Pnma1|Mxd1|Fgfr2|Mbd3|Ube2o|Srp19|S100a3|Ist1|Med29|Tcf3|Hist1h2bn|S100a14|Wtap|Dhodh|Bax|Smarcal1|Nfe2l2|Atp1b4|Tada3|Nfx1|Nabp2|Snrnp70|Cebpa|Cul4b|Eif2d|Tipin|Hist1h2ak|Cdc5l|Mapkapk2|Shisa5|Tcp1|Ifi204|Elmsan1|Tmem217|Mrps18b|Polr2l|Qrich1|Polr3a|Ifi208|Cc2d1a|Krt8|Chmp4b|Smarcc2|Nop58|Dhx38|Thumpd3|Acat3|Dy…
GO:0005829	cytosol	cellular_component	9.01E-11	8.80E-08	202	943	3613	22036	ENSMUSG00000026360,ENSMUSG00000028416,ENSMUSG00000003283,ENSMUSG00000039536,ENSMUSG00000005804,ENSMUSG00000054203,ENSMUSG00000066357,ENSMUSG00000031765,ENSMUSG00000024789,ENSMUSG00000092310,ENSMUSG00000031065,ENSMUSG00000016526,ENSMUSG00000037798,ENSMUSG00000003161,ENSMUSG00000028249,ENSMUSG00000030528,ENSMUSG00000006732,ENSMUSG00000079554,ENSMUSG00000024942,ENSMUSG00000009293,ENSMUSG00000030199,…	Rgs2|Bag1|Hck|Stau1|Bloc1s6|Ifi205|Wdr6|Mt1|Jak2|Gm20509|Cdk16|Dyrk3|Mat1a|Sri|Sdcbp|Blm|Mettl1|Aox2|Capn1|Ube2g2|Etv6|Usp19|Ubb|Rab11fip1|Rpl37a|Eif4b|Psma3|S100a16|Hsbp1|Snx1|Got1l1|Pnpla2|Ddx6|Parg|Fes|Rplp1|Ifi209|Ythdf2|Psma6|Snx15|Hps3|Uba1|Mlycd|Rsl24d1|Hist1h2bp|Cdk4|Ruvbl2|Riok2|Bloc1s4|Ifi207|Gnaz|Gm14214|Rps9|Rpl4|Samd4b|Ttc17|C1qbp|Sumo1|Pdrg1|Tubb5|Tmsb4x|Sec14l1|Qars|Glrx3|Slc25a20|…
GO:0044444	cytoplasmic part	cellular_component	9.05E-11	8.80E-08	392	943	8271	22036	ENSMUSG00000063260,ENSMUSG00000063316,ENSMUSG00000012405,ENSMUSG00000006675,ENSMUSG00000037563,ENSMUSG00000028163,ENSMUSG00000031723,ENSMUSG00000059866,ENSMUSG00000023832,ENSMUSG00000092192,ENSMUSG00000062867,ENSMUSG00000027646,ENSMUSG00000058799,ENSMUSG00000033940,ENSMUSG00000025503,ENSMUSG00000050856,ENSMUSG00000031504,ENSMUSG00000032380,ENSMUSG00000025422,ENSMUSG00000033615,ENSMUSG00000045518,…	Syt10|Rpl27|Rpl15|P4htm|Rps16|Nfkb1|Txnl4b|Tnip2|Acat2|Dyx1c1|Impdh2|Src|Nap1l1|Brk1|Taldo1|Atp5k|Rab20|Dapk2|Agap2|Cplx1|Onecut3|Cnot3|Pgs1|Cct4|Mt3|Eif1b|Rangap1|Serinc1|2310061I04Rik|Nfkbia|Hist1h2bq|Trpm4|Fos|Prkd2|Arl2|Dars2|Usp12|Cast|Slc3a2|Rpl41|Glrx3|Isca1|Rap1a|Tubb5|Naxd|Nxf1|Sumo1|Cyp27b1|Tsfm|Ttc17|Samd4b|Rpl4|Esyt1|Rps9|H2-Q4|Gnaz|Trpv2|Riok2|Rsl24d1|Hist1h2bp|B4galnt1|Uba1|Syvn1|Tn…
GO:0005737	cytoplasm	cellular_component	9.19E-11	8.80E-08	481	943	10641	22036	ENSMUSG00000061878,ENSMUSG00000031729,ENSMUSG00000012428,ENSMUSG00000020817,ENSMUSG00000021079,ENSMUSG00000095217,ENSMUSG00000009090,ENSMUSG00000032202,ENSMUSG00000031730,ENSMUSG00000003873,ENSMUSG00000020131,ENSMUSG00000066643,ENSMUSG00000024792,ENSMUSG00000028898,ENSMUSG00000098488,ENSMUSG00000010110,ENSMUSG00000025374,ENSMUSG00000005871,ENSMUSG00000053113,ENSMUSG00000060240,ENSMUSG00000022477,…	Sphk1|Ist1|Steap4|Rabep1|Timm9|Hist1h2bn|Ap1b1|Rab27a|Dhodh|Bax|Pcsk4|Wdr35|Zfpl1|Trnau1ap|Pla2g4b|Stx5a|Nabp2|Apc|Socs3|Cend1|Aco2|Nfx1|Vat1|Cnn3|Eapp|Mri1|Dync1li1|Pcbp1|Pim1|Sftpd|Mmp24|Pnma1|Etfbkmt|Srp19|Ube2o|Camk1|Rab36|Gm28048|Nnat|Kcnd3|B4galt1|Txndc8|Pigb|Rpl9-ps1|Trappc9|Ccl3|Mapkapk2|Cdc5l|Mmgt2|Eif2d|Gbp7|Tipin|Slc30a4|Ifi204|Tcp1|Pigg|Ppp2r2c|Mrps18b|Tnnt3|Bbs2|Atat1|Sftpa1|Gatm|Tlr…
GO:0005634	nucleus	cellular_component	1.14E-10	1.04E-07	336	943	6822	22036	ENSMUSG00000071662,ENSMUSG00000030059,ENSMUSG00000031490,ENSMUSG00000031066,ENSMUSG00000051355,ENSMUSG00000021791,ENSMUSG00000062480,ENSMUSG00000032383,ENSMUSG00000028270,ENSMUSG00000041012,ENSMUSG00000020462,ENSMUSG00000031329,ENSMUSG00000056952,ENSMUSG00000020464,ENSMUSG00000026229,ENSMUSG00000026035,ENSMUSG00000069309,ENSMUSG00000049734,ENSMUSG00000071659,ENSMUSG00000037174,ENSMUSG00000094777,…	Polr2g|Tmf1|Eif4ebp1|Usp11|Commd1|Dydc2|Acat3|Ppib|Gbp2|Cmtm8|Cfap36|Tsx|Tatdn2|Pnpt1|Psmd1|Ppil3|Hist1h2an|Trex1|Hnrnpul2|Elf2|Hist1h2ap|Xbp1|Map2k1|Snx6|Dsn1|Dph3|Ddx27|Nop14|Tspyl3|Arid4a|Vps51|Ccnl1|Chmp5|Mis12|Sp140|Pidd1|Brpf1|Arih2|Zrsr1|Pnma1|Camk1|Ube2o|Srp19|Pcbp1|D8Ertd738e|Mri1|Eapp|Pim1|Smarcal1|Bax|Dhodh|Ing1|Tada3|Nfx1|Apc|Nabp2|Trnau1ap|Ist1|Sphk1|Hist1h2bn|Med29|Tmem217|Tef|Mrps1…
GO:0031981	nuclear lumen	cellular_component	1.60E-10	1.36E-07	213	943	3871	22036	ENSMUSG00000067455,ENSMUSG00000008373,ENSMUSG00000024406,ENSMUSG00000025503,ENSMUSG00000021790,ENSMUSG00000027646,ENSMUSG00000094338,ENSMUSG00000003437,ENSMUSG00000059005,ENSMUSG00000026536,ENSMUSG00000031723,ENSMUSG00000059866,ENSMUSG00000036450,ENSMUSG00000029641,ENSMUSG00000023832,ENSMUSG00000040667,ENSMUSG00000022476,ENSMUSG00000056216,ENSMUSG00000028163,ENSMUSG00000027490,ENSMUSG00000023043,…	Hist1h4j|Prpf31|Pou5f1|Taldo1|Dydc1|Src|Hist1h2bl|Paf1|Hnrnpa3|Ifi211|Txnl4b|Tnip2|Hif1an|Rasl11a|Acat2|Nup88|Polr3h|Cebpg|Nfkb1|E2f1|Krt18|Cct4|Api5|Rbl1|Onecut3|Gmcl1|Hist1h2bm|Snapc5|Agap2|Rbm5|Nr1d2|Arl2|Prkd2|Hist1h2br|Fos|Trpm4|Klhl20|Hist1h2bq|Ikzf5|Eif6|Taf6l|Hist1h3i|Tfpt|Samhd1|Mndal|Unc45a|Rangap1|Fam96a|Sp3|Nxf1|Sec14l1|Pepd|Ncor1|Gm45736|Sumo3|Rasl10a|Ifi207|Ppp1r10|Mga|Rps9|Rcc1|Int…
GO:0030529	ribonucleoprotein complex	cellular_component	1.63E-10	1.36E-07	67	943	771	22036	ENSMUSG00000026021,ENSMUSG00000057388,ENSMUSG00000032399,ENSMUSG00000006333,ENSMUSG00000098640,ENSMUSG00000040423,ENSMUSG00000116564,ENSMUSG00000032215,ENSMUSG00000021024,ENSMUSG00000040025,ENSMUSG00000026035,ENSMUSG00000007892,ENSMUSG00000036693,ENSMUSG00000027593,ENSMUSG00000032097,ENSMUSG00000042729,ENSMUSG00000041453,ENSMUSG00000044155,ENSMUSG00000044786,ENSMUSG00000002227,ENSMUSG00000038274,…	Sumo1|Mrpl18|Rpl4|Rps9|Gm14214|Rc3h1|Riok2|Rsl24d1|Psma6|Ythdf2|Ppil3|Rplp1|Nop14|Raly|Ddx6|Wdr74|Rpl21|Lsm8|Zfp36|Mov10|Fau|Eif4b|Rpl37a|Dhx16|Pnpt1|Dyrk3|Gm20509|Srp14|Polr2g|Mrpl23|Stau1|Phf5a|Eif2ak4|Mrpl49|Rpl8|Dhx38|Rpl15|Rpl27|Rps16|Rps12|Nop58|Txnl4b|Rpl9-ps1|Hnrnpa3|Ptbp2|Prpf31|Rpl7|Nanos3|Rbm5|Mrps18b|Derl2|Cnot3|Api5|Mt3|Cdc5l|Eif1b|Eif2d|Snrnp70|Noct|Eif6|Rpl14|Srp19|Gm45736|Rps24|Zr…
GO:0043227	membrane-bounded organelle	cellular_component	3.13E-10	2.50E-07	498	943	11141	22036	ENSMUSG00000066677,ENSMUSG00000056167,ENSMUSG00000036686,ENSMUSG00000078650,ENSMUSG00000016534,ENSMUSG00000018166,ENSMUSG00000025280,ENSMUSG00000097487,ENSMUSG00000026020,ENSMUSG00000054967,ENSMUSG00000016495,ENSMUSG00000037993,ENSMUSG00000049382,ENSMUSG00000038467,ENSMUSG00000025369,ENSMUSG00000034164,ENSMUSG00000021903,ENSMUSG00000072946,ENSMUSG00000025647,ENSMUSG00000042507,ENSMUSG00000031095,…	Ifi208|Cnot10|Cc2d1a|G6pc|Lamp2|Erbb3|Polr3a|Ptges3l|Nop58|Zfp647|Plgrkt|Dhx38|Krt8|Chmp4b|Smarcc2|Emid1|Galnt15|Ptgr2|Shisa5|Elmsan1|Cul4b|Hist1h2ak|Irak2|Polr2l|Reep6|Nanos3|Qrich1|Eogt|Derl2|Gbp9|Gbp3|2700049A03Rik|March7|Tcf3|Erap1|H2-Q7|S100a3|Atp1b4|Nfe2l2|Snrnp70|Cebpa|S100a14|Wtap|Ndufaf3|Ppp4r3b|Hist1h4n|S100a6|Ogg1|Zfx|Ddx20|Tm9sf4|Sec31b|Brf2|Mbd3|Hist1h4k|Mxd1|Rbm6|Sod2|Fgfr2|Tomm20l|…
GO:0044260	cellular macromolecule metabolic process	biological_process	4.26E-10	3.26E-07	366	943	7656	22036	ENSMUSG00000047921,ENSMUSG00000081906,ENSMUSG00000000982,ENSMUSG00000028413,ENSMUSG00000079469,ENSMUSG00000038506,ENSMUSG00000025646,ENSMUSG00000024426,ENSMUSG00000029120,ENSMUSG00000024436,ENSMUSG00000022389,ENSMUSG00000068039,ENSMUSG00000073489,ENSMUSG00000029263,ENSMUSG00000023932,ENSMUSG00000016528,ENSMUSG00000032397,ENSMUSG00000026427,ENSMUSG00000053113,ENSMUSG00000025374,ENSMUSG00000028898,…	Trappc9|Rpl9-ps1|Ccl3|B4galt1|Pigb|Dcun1d2|Atrip|Atat1|Ppp2r2c|Mrps18b|Tef|Tcp1|Ifi204|Pigg|Cdc5l|Mapkapk2|Tipin|Eif2d|Socs3|Nabp2|Trnau1ap|Nfx1|Tada3|Ing1|Smarcal1|Bax|Hist1h2bn|Sphk1|Ist1|Camk1|Ube2o|Gm28048|Etfbkmt|Zrsr1|Pim1|Eapp|Pcbp1|Arid4a|Ccnl1|Mrpl18|Tspyl3|Tlr8|Atp4b|Sp140|Brpf1|Os9|Arih2|Chmp5|Elf2|Xbp1|Trex1|Psmd1|Ppil3|Nop14|Ptpn1|Ddx27|Dph3|Snx6|Man2b2|Map2k1|Mov10|Dalrd3|Pstk|Gbp4|…
GO:0043231	intracellular membrane-bounded organelle	cellular_component	4.48E-10	3.30E-07	496	943	11109	22036	ENSMUSG00000062867,ENSMUSG00000092192,ENSMUSG00000023832,ENSMUSG00000029641,ENSMUSG00000078763,ENSMUSG00000040667,ENSMUSG00000031723,ENSMUSG00000059866,ENSMUSG00000028163,ENSMUSG00000022476,ENSMUSG00000006675,ENSMUSG00000012405,ENSMUSG00000063316,ENSMUSG00000063260,ENSMUSG00000008373,ENSMUSG00000050856,ENSMUSG00000031504,ENSMUSG00000021790,ENSMUSG00000025503,ENSMUSG00000058799,ENSMUSG00000003437,…	Impdh2|Dyx1c1|Acat2|Rasl11a|Slfn1|Nup88|Txnl4b|Tnip2|Nfkb1|Polr3h|P4htm|Rpl15|Rpl27|Syt10|Prpf31|Atp5k|Rab20|Dydc1|Taldo1|Nap1l1|Paf1|Src|Ptbp2|Hnrnpa3|Rbl1|Onecut3|Snrnp27|Armc9|Agap2|Gmcl1|Dapk2|Cenpv|Nr1d2|Cited4|Cct4|Mt3|Pgs1|Api5|Cnot3|Serinc1|Taf6l|Rassf5|Rangap1|Prkd2|Arl2|Fos|Gnat1|Trpm4|Hist1h2bq|Nfkbia|2310061I04Rik|Slc3a2|Cast|Gm45736|Dars2|Usp12|Rasl10a|Inka2|Nxf1|Naxd|Zfp97|Tubb5|Sp1…
GO:0044238	primary metabolic process	biological_process	1.01E-09	7.15E-07	455	943	10036	22036	ENSMUSG00000028163,ENSMUSG00000010064,ENSMUSG00000037563,ENSMUSG00000022476,ENSMUSG00000006675,ENSMUSG00000012405,ENSMUSG00000063316,ENSMUSG00000062867,ENSMUSG00000092192,ENSMUSG00000029641,ENSMUSG00000023832,ENSMUSG00000078763,ENSMUSG00000059866,ENSMUSG00000031723,ENSMUSG00000003437,ENSMUSG00000058799,ENSMUSG00000027646,ENSMUSG00000028134,ENSMUSG00000059005,ENSMUSG00000008373,ENSMUSG00000050856,…	Nfkb1|Slc38a3|Rps16|Polr3h|P4htm|Rpl15|Rpl27|Impdh2|Dyx1c1|Rasl11a|Acat2|Slfn1|Tnip2|Txnl4b|Paf1|Nap1l1|Src|Ptbp2|Hnrnpa3|Prpf31|Atp5k|Dydc1|Taldo1|Dapk2|Cenpv|Nr1d2|Onecut3|Rbl1|Snrnp27|Agap2|Gmcl1|Mt3|Cct4|Pgs1|Cnot3|Eif1b|Cited4|Rassf5|Rangap1|Mbl1|Serinc1|Taf6l|Hist1h2bq|Nfkbia|Arl2|Prkd2|Fos|Plxna2|Trpm4|Cast|Usp12|Dars2|Inka2|Col4a2|Rpl41|Slc3a2|Entpd3|Rap1a|Isca1|Glrx3|Naxd|Zfp97|Samd4b|In…
GO:0048245	eosinophil chemotaxis	biological_process	1.65E-09	1.13E-06	10	943	21	22036	ENSMUSG00000020676,ENSMUSG00000018930,ENSMUSG00000035352,ENSMUSG00000009185,ENSMUSG00000018927,ENSMUSG00000035373,ENSMUSG00000000982,ENSMUSG00000035385,ENSMUSG00000019122,ENSMUSG00000032380	Ccl11|Ccl4|Ccl12|Ccl8|Ccl6|Ccl7|Ccl3|Ccl2|Ccl9|Dapk2|
GO:0010467	gene expression	biological_process	1.78E-09	1.17E-06	261	943	5093	22036	ENSMUSG00000036693,ENSMUSG00000017999,ENSMUSG00000021905,ENSMUSG00000005656,ENSMUSG00000004936,ENSMUSG00000037174,ENSMUSG00000020484,ENSMUSG00000026035,ENSMUSG00000070031,ENSMUSG00000001632,ENSMUSG00000048118,ENSMUSG00000027829,ENSMUSG00000057388,ENSMUSG00000032383,ENSMUSG00000007338,ENSMUSG00000051355,ENSMUSG00000091537,ENSMUSG00000031490,ENSMUSG00000033508,ENSMUSG00000048546,ENSMUSG00000071662,…	Nop14|Ddx27|Dph3|Snx6|Map2k1|Elf2|Xbp1|Ppil3|Sp140|Brpf1|Arid4a|Ccnl1|Mrpl18|Ppib|Mrpl49|Commd1|Tma7|Eif4ebp1|Asprv1|Tob2|Polr2g|Tmf1|Pnpt1|Mov10|Dalrd3|Pstk|Gbp4|Gas2l1|Ifi204|Tcp1|Cdc5l|Mapkapk2|Eif2d|Bbs2|Mrps18b|Tef|Trappc9|Rpl9-ps1|Ccl3|Pim1|Eapp|Pcbp1|Camk1|Ube2o|Zrsr1|Rab27a|Sphk1|Trnau1ap|Tada3|Ing1|Nfx1|Smarcal1|Pcsk4|Wdr35|Brca1|Raly|Uqcc1|Wdr74|Sema4d|2010315B03Rik|Riok2|Rsl24d1|Tnfaip…
GO:0043170	macromolecule metabolic process	biological_process	4.52E-09	2.89E-06	402	943	8721	22036	ENSMUSG00000027490,ENSMUSG00000019876,ENSMUSG00000009681,ENSMUSG00000032398,ENSMUSG00000022526,ENSMUSG00000114279,ENSMUSG00000040537,ENSMUSG00000032580,ENSMUSG00000043716,ENSMUSG00000001018,ENSMUSG00000067455,ENSMUSG00000024406,ENSMUSG00000000385,ENSMUSG00000094338,ENSMUSG00000026536,ENSMUSG00000048920,ENSMUSG00000021439,ENSMUSG00000036450,ENSMUSG00000033669,ENSMUSG00000056216,ENSMUSG00000058818,…	E2f1|Pkib|Bcr|Snapc5|Zfp251|Hist1h2bm|Adam22|Rbm5|Rpl7|Snapin|Hist1h4j|Pou5f1|Tmprss2|Hist1h2bl|Ifi211|Fkrp|Ctsq|Hif1an|Zfp7|Cebpg|Pirb|Sp3|Pdrg1|Hrc|Tmsb4x|Slc39a5|Qars|March9|Pepd|Ncor1|Rps24|Sumo3|Secisbp2|Ccl2|Csnk1g1|Adprhl1|Hist1h2br|Klhl20|Ikzf5|Eif6|Tfpt|Hist1h3i|Samhd1|Mndal|Unc45a|Noct|Tpbpa|Fam96a|Hsf2|Phlda1|Snx1|Hist1h4m|Parg|Khdc3|Gys1|Rplp1|Ifi209|Zfp960|Fes|Eef1akmt3|Sp100|Bmpr2|H…
GO:0044237	cellular metabolic process	biological_process	5.11E-09	3.16E-06	443	943	9834	22036	ENSMUSG00000024944,ENSMUSG00000041187,ENSMUSG00000021250,ENSMUSG00000026640,ENSMUSG00000038260,ENSMUSG00000069307,ENSMUSG00000021025,ENSMUSG00000019877,ENSMUSG00000003680,ENSMUSG00000026430,ENSMUSG00000022391,ENSMUSG00000031505,ENSMUSG00000095990,ENSMUSG00000068798,ENSMUSG00000031068,ENSMUSG00000054580,ENSMUSG00000031503,ENSMUSG00000093674,ENSMUSG00000041608,ENSMUSG00000026709,ENSMUSG00000029640,…	Arl2|Prkd2|Fos|Plxna2|Trpm4|Hist1h2bq|Nfkbia|Serinc1|Taf6l|Rassf5|Rangap1|Naxd|Zfp97|Rap1a|Glrx3|Pla2r1|Col4a2|Rpl41|Entpd3|Dars2|Usp12|Inka2|Prpf31|Atp5k|Dydc1|Taldo1|Paf1|Nap1l1|Src|Ptbp2|Hnrnpa3|Impdh2|Dyx1c1|Rasl11a|Acat2|Slfn1|Txnl4b|Tnip2|Nfkb1|Slc38a3|Rps16|Polr3h|P4htm|Rpl27|Rpl15|Cited4|Eif1b|Mt3|Cct4|Pgs1|Cnot3|Onecut3|Rbl1|Snrnp27|Agap2|Gmcl1|Dapk2|Cenpv|Nr1d2|S100a1|Mboat7|Hadha|Ube2e…
GO:0034097	response to cytokine stimulus	biological_process	7.42E-09	4.44E-06	61	943	750	22036	ENSMUSG00000034957,ENSMUSG00000079363,ENSMUSG00000015839,ENSMUSG00000027639,ENSMUSG00000028270,ENSMUSG00000009293,ENSMUSG00000066643,ENSMUSG00000020464,ENSMUSG00000021025,ENSMUSG00000058427,ENSMUSG00000061878,ENSMUSG00000025747,ENSMUSG00000021250,ENSMUSG00000060550,ENSMUSG00000035385,ENSMUSG00000024789,ENSMUSG00000026535,ENSMUSG00000054203,ENSMUSG00000035373,ENSMUSG00000058818,ENSMUSG00000018930,…	Cebpa|Gbp4|Nfe2l2|Samhd1|Gbp2|Ube2g2|Wdr35|Pnpt1|Nfkbia|Cxcl2|Sphk1|Tyms|Fos|H2-Q7|Ccl2|Jak2|Ifi202b|Ifi205|Ccl7|Pirb|Ccl4|Cyp27b1|Nfkb1|Il6|Tnip2|Ccl3|Cd274|Cxcl15|Ccl6|Krt8|Impdh2|Ccl8|Cxcr5|Src|Aanat|Ccl11|Rab20|Rc3h1|Pou5f1|Bbs2|Ccl9|Xbp1|Cdk4|Trex1|Gbp5|Cxcl1|Sftpa1|Gbp3|Gbp9|Ifi204|Brca1|Ifi209|Ccl12|Mt3|Krt18|Irak2|Wfdc21|Mapkapk2|Zfp36|Gbp7|Gbp8|
GO:0044445	cytosolic part	cellular_component	8.01E-09	4.65E-06	31	943	249	22036	ENSMUSG00000046330,ENSMUSG00000032399,ENSMUSG00000081906,ENSMUSG00000006333,ENSMUSG00000098640,ENSMUSG00000053113,ENSMUSG00000012405,ENSMUSG00000032381,ENSMUSG00000063316,ENSMUSG00000024346,ENSMUSG00000037563,ENSMUSG00000038274,ENSMUSG00000025794,ENSMUSG00000025290,ENSMUSG00000026229,ENSMUSG00000027615,ENSMUSG00000093674,ENSMUSG00000043716,ENSMUSG00000060708,ENSMUSG00000001018,ENSMUSG00000092310,…	Rpl37a|Rpl4|Rpl9-ps1|Rps9|Gm14214|Socs3|Rpl15|Fam96a|Rpl27|Pfdn1|Rps16|Fau|Rpl14|Rps24|Psmd1|Hps3|Rpl41|Rpl7|Bloc1s4|Snapin|Gm20509|Rsl24d1|Eif2ak4|Rpl8|Eif2d|Pdrg1|Tcp1|Rplp1|Bloc1s6|Cct4|Rplp2|
GO:0008152	metabolic process	biological_process	9.28E-09	5.23E-06	496	943	11283	22036	ENSMUSG00000056952,ENSMUSG00000020464,ENSMUSG00000044583,ENSMUSG00000027199,ENSMUSG00000002227,ENSMUSG00000019039,ENSMUSG00000079363,ENSMUSG00000063179,ENSMUSG00000052783,ENSMUSG00000002228,ENSMUSG00000034201,ENSMUSG00000032383,ENSMUSG00000021791,ENSMUSG00000007338,ENSMUSG00000062480,ENSMUSG00000051355,ENSMUSG00000091537,ENSMUSG00000031066,ENSMUSG00000031490,ENSMUSG00000048546,ENSMUSG00000033508,…	Tatdn2|Pnpt1|Tlr7|Gatm|Mov10|Dalrd3|Gbp4|Pstk|Grk4|Ppm1j|Gas2l1|Ppib|Dydc2|Mrpl49|Acat3|Commd1|Tma7|Usp11|Eif4ebp1|Tob2|Asprv1|Polr2g|Tmf1|Acot6|Ccl8|Sp140|Brpf1|Pidd1|Arih2|Gm28042|Os9|Chmp5|Arid4a|Aldoart2|Ccnl1|Vps51|Mrpl18|Tspyl3|Tlr8|Atp4b|Ptpn1|Nop14|Gm49391|Gm45808|Ddx27|Snx6|Dph3|Man2b2|Map2k1|Elf2|Xbp1|Trex1|Psmd1|Ppil3|Hist1h2bn|Rabep1|Rab27a|Sphk1|Ist1|Steap4|Socs3|Nabp2|Pla2g4b|Trnau1…
GO:0071704	organic substance metabolic process	biological_process	1.18E-08	6.47E-06	466	943	10495	22036	ENSMUSG00000021775,ENSMUSG00000018509,ENSMUSG00000032380,ENSMUSG00000001157,ENSMUSG00000025422,ENSMUSG00000001158,ENSMUSG00000027641,ENSMUSG00000045518,ENSMUSG00000035632,ENSMUSG00000017715,ENSMUSG00000007739,ENSMUSG00000031760,ENSMUSG00000006941,ENSMUSG00000070803,ENSMUSG00000012405,ENSMUSG00000006675,ENSMUSG00000063316,ENSMUSG00000037563,ENSMUSG00000010064,ENSMUSG00000022476,ENSMUSG00000028163,…	Nr1d2|Cenpv|Dapk2|Gmcl1|Agap2|Snrnp27|Rbl1|Onecut3|Cnot3|Pgs1|Cct4|Mt3|Eif1b|Cited4|Rpl15|P4htm|Rpl27|Rps16|Slc38a3|Polr3h|Nfkb1|Txnl4b|Tnip2|Rasl11a|Acat2|Slfn1|Dyx1c1|Impdh2|Ptbp2|Hnrnpa3|Src|Nap1l1|Paf1|Taldo1|Atp5k|Dydc1|Prpf31|Inka2|Dars2|Usp12|Cast|Entpd3|Slc3a2|Col4a2|Rpl41|Isca1|Glrx3|Rap1a|Zfp97|Naxd|Rangap1|Rassf5|Mbl1|Serinc1|Taf6l|Nfkbia|Hist1h2bq|Trpm4|Plxna2|Prkd2|Fos|Arl2|Riok2|His…
GO:0065003	macromolecular complex assembly	biological_process	1.28E-08	6.66E-06	110	943	1755	22036	ENSMUSG00000060791,ENSMUSG00000003283,ENSMUSG00000020679,ENSMUSG00000038759,ENSMUSG00000059714,ENSMUSG00000070372,ENSMUSG00000044086,ENSMUSG00000023045,ENSMUSG00000050556,ENSMUSG00000031490,ENSMUSG00000033933,ENSMUSG00000092310,ENSMUSG00000023938,ENSMUSG00000033790,ENSMUSG00000021248,ENSMUSG00000030298,ENSMUSG00000091471,ENSMUSG00000037798,ENSMUSG00000032939,ENSMUSG00000030528,ENSMUSG00000040620,…	Gmfg|Hck|Hnf1b|Nup205|Flot1|Capza1|Lmod3|Soat2|Kcnb1|Eif4ebp1|Vhl|Gm20509|Aars2|Tubgcp5|Tmed10|Sec13|Gm20538|Mat1a|Nup93|Blm|Dhx33|Taf12|Ndufa3|Pnpt1|Eif4b|Map2k1|Hist1h4m|Ndufb11|Khdc3|Ddx6|Plagl2|Uqcc1|Fes|Cyfip1|Slc1a5|Hist1h3h|Eif2s3x|Ndufb8|Plekhg2|Hist1h1b|Hist1h2bp|Rsl24d1|Kif23|Dnal1|Ruvbl2|Chmp5|Rc3h1|Mis12|Slc22a6|Clec2i|Rhoc|Ttc17|Rcc1|C1qbp|Tspyl3|Sumo1|Add1|Tm9sf4|Sec31b|Avil|Dync1li…
GO:0032496	response to lipopolysaccharide	biological_process	1.31E-08	6.66E-06	37	943	350	22036	ENSMUSG00000030849,ENSMUSG00000006818,ENSMUSG00000035385,ENSMUSG00000016498,ENSMUSG00000021250,ENSMUSG00000020167,ENSMUSG00000021025,ENSMUSG00000058427,ENSMUSG00000066643,ENSMUSG00000042306,ENSMUSG00000028270,ENSMUSG00000023087,ENSMUSG00000016528,ENSMUSG00000051748,ENSMUSG00000060477,ENSMUSG00000044786,ENSMUSG00000074743,ENSMUSG00000019777,ENSMUSG00000035352,ENSMUSG00000019850,ENSMUSG00000016529,…	Fgfr2|Sod2|Ccl2|Pdcd1lg2|Fos|Tcf3|Nfkbia|Cxcl2|Wdr35|S100a14|Gbp2|Noct|Mapkapk2|Wfdc21|Irak2|Zfp36|Thbd|Hdac2|Ccl12|Tnfaip3|Il10|Bcr|Cdk4|Xbp1|Cxcl1|Sftpa1|Chmp5|Paf1|Src|Tnip2|Il6|Cxcl15|Cd274|Atp4b|Ccl3|Cyp27b1|Nfkb1|
GO:0072677	eosinophil migration	biological_process	1.32E-08	6.66E-06	10	943	25	22036	ENSMUSG00000000982,ENSMUSG00000018927,ENSMUSG00000035373,ENSMUSG00000019122,ENSMUSG00000035385,ENSMUSG00000032380,ENSMUSG00000020676,ENSMUSG00000018930,ENSMUSG00000009185,ENSMUSG00000035352	Ccl3|Ccl6|Ccl7|Ccl9|Ccl2|Dapk2|Ccl11|Ccl4|Ccl8|Ccl12|
GO:1901363	heterocyclic compound binding	molecular_function	1.87E-08	9.17E-06	276	943	5621	22036	ENSMUSG00000089687,ENSMUSG00000097239,ENSMUSG00000022383,ENSMUSG00000038482,ENSMUSG00000002233,ENSMUSG00000019777,ENSMUSG00000009079,ENSMUSG00000051413,ENSMUSG00000030447,ENSMUSG00000044155,ENSMUSG00000044786,ENSMUSG00000034438,ENSMUSG00000033623,ENSMUSG00000025648,ENSMUSG00000101355,ENSMUSG00000035150,ENSMUSG00000024799,ENSMUSG00000025747,ENSMUSG00000001016,ENSMUSG00000027931,ENSMUSG00000024833,…	Rab42|Gm27029|Ppara|Tfdp1|Rhoc|Hdac2|Ewsr1|Plagl2|Cyfip1|Lsm8|Zfp36|Gbp8|Pcgf3|Pfkfb4|Hist1h3h|Eif2s3x|Tm7sf2|Tyms|Ilf2|Npr1|Pola2|Thumpd3|Rpl8|Phf5a|Eif2ak4|Mbnl2|Tsen34|Ifi208|Cc2d1a|Polr3a|Erbb3|Nop58|Slfn3|Zfp647|Dhx38|Smarcc2|Mx1|Elmsan1|Cul4b|Hist1h2ak|Irak2|Polr2l|Nanos3|Gbp9|Gbp3|Rpl14|Tcf3|Nfe2l2|Snrnp70|Cebpa|Hist1h4n|Ddx20|Zfx|Ogg1|Dnah17|Brf2|Mbd3|Hist1h4k|Sod2|Rbm6|Mxd1|Fgfr2|Rc3h1|U…
GO:0009894	regulation of catabolic process	biological_process	2.72E-08	1.30E-05	72	943	1018	22036	ENSMUSG00000019850,ENSMUSG00000026229,ENSMUSG00000020484,ENSMUSG00000006728,ENSMUSG00000074064,ENSMUSG00000032382,ENSMUSG00000044786,ENSMUSG00000021451,ENSMUSG00000004936,ENSMUSG00000027540,ENSMUSG00000025509,ENSMUSG00000035352,ENSMUSG00000025373,ENSMUSG00000018927,ENSMUSG00000031449,ENSMUSG00000035235,ENSMUSG00000022383,ENSMUSG00000026021,ENSMUSG00000064145,ENSMUSG00000040423,ENSMUSG00000009185,…	Tnfaip3|Psmd1|Xbp1|Cdk4|Mlycd|Snx1|Zfp36|Sema4d|Map2k1|Ptpn1|Pnpla2|Ccl12|Rnf41|Ccl6|Atp4b|Trim13|Ppara|Sumo1|Arih2|Rc3h1|Ccl8|Wdr6|Ccl7|Tmf1|Polr2g|Arhgap29|Commd1|Htr2b|Eif2ak4|Rgs2|Ccl4|Plxnb1|Cblb|Usp19|Ubb|Furin|Chtop|N4bp1|Sdcbp|Sec13|Pnpt1|Hp|Agap2|Il10|Bcr|Ccl9|Tnnt3|Nanos3|Bmf|Cul4b|Rhbdd3|Mt3|Dyx1c1|Chmp4b|Ccl3|Soga1|Ccl11|Ncor1|Ccl2|Secisbp2|Sumo3|Gm28048|Cnn3|Rap1a|Eif6|Stx5a|Rangap1|…
GO:0046982	protein heterodimerization activity	molecular_function	3.07E-08	1.41E-05	51	943	606	22036	ENSMUSG00000094338,ENSMUSG00000067235,ENSMUSG00000030061,ENSMUSG00000073409,ENSMUSG00000018166,ENSMUSG00000067455,ENSMUSG00000024406,ENSMUSG00000022383,ENSMUSG00000029106,ENSMUSG00000063260,ENSMUSG00000056216,ENSMUSG00000028163,ENSMUSG00000028896,ENSMUSG00000035929,ENSMUSG00000031449,ENSMUSG00000000290,ENSMUSG00000060477,ENSMUSG00000032382,ENSMUSG00000063021,ENSMUSG00000069306,ENSMUSG00000094777,…	Hist1h2bl|H2-Q10|Uba3|H2-Q6|Erbb3|Hist1h4j|Pou5f1|Ppara|Add1|Syt10|Cebpg|Nfkb1|Rcc1|H2-Q4|Atp4b|Itgb2|Irak2|Snx1|Hist1h2ak|Hist1h4m|Hist1h2ap|Xbp1|Hist1h2bp|Hist1h2ai|Hist1h2an|Hist1h2bm|Tef|Hist1h3h|Tcf3|Hist1h2bn|Hist1h2bq|Taf12|Sri|Sdcbp|H2-Q7|Hist1h2br|Fos|Cebpa|Nfe2l2|Bax|Taf6l|Tfpt|Hist1h3i|Flot1|Pola2|Hnf1b|Hist1h4n|Hist1h2ao|Kcnb1|Tyro3|Hist1h4k|
GO:0097159	organic cyclic compound binding	molecular_function	3.09E-08	1.41E-05	279	943	5724	22036	ENSMUSG00000020167,ENSMUSG00000025794,ENSMUSG00000063511,ENSMUSG00000034957,ENSMUSG00000015839,ENSMUSG00000079509,ENSMUSG00000030271,ENSMUSG00000027905,ENSMUSG00000069305,ENSMUSG00000033987,ENSMUSG00000031487,ENSMUSG00000035478,ENSMUSG00000030849,ENSMUSG00000064288,ENSMUSG00000032582,ENSMUSG00000001156,ENSMUSG00000006818,ENSMUSG00000036686,ENSMUSG00000066677,ENSMUSG00000018166,ENSMUSG00000025280,…	Tcf3|Rpl14|Snrnp70|Cebpa|Nfe2l2|Zfx|Ogg1|Ddx20|Hist1h4n|Dnah17|Brf2|Mbd3|Fgfr2|Hist1h4k|Rbm6|Mxd1|Sod2|Cc2d1a|Ifi208|Erbb3|Polr3a|Zfp647|Dhx38|Slfn3|Nop58|Smarcc2|Mx1|Elmsan1|Hist1h2ak|Irak2|Cul4b|Nanos3|Polr2l|Gbp3|Gbp9|Tm7sf2|Tyms|Ilf2|Npr1|Pola2|Eif2ak4|Phf5a|Thumpd3|Rpl8|Tsen34|Mbnl2|Rab42|Gm27029|Ppara|Rhoc|Tfdp1|Plagl2|Cyfip1|Hdac2|Ewsr1|Zfp36|Lsm8|Gbp8|Pcgf3|Hist1h3h|Pfkfb4|Eif2s3x|Ikzf5|H…
GO:0009059	macromolecule biosynthetic process	biological_process	3.26E-08	1.45E-05	229	943	4492	22036	ENSMUSG00000000982,ENSMUSG00000047921,ENSMUSG00000025746,ENSMUSG00000081906,ENSMUSG00000025369,ENSMUSG00000061983,ENSMUSG00000054967,ENSMUSG00000025280,ENSMUSG00000066677,ENSMUSG00000079469,ENSMUSG00000028413,ENSMUSG00000056167,ENSMUSG00000036686,ENSMUSG00000022389,ENSMUSG00000035245,ENSMUSG00000024436,ENSMUSG00000016529,ENSMUSG00000038489,ENSMUSG00000056155,ENSMUSG00000032397,ENSMUSG00000026427,…	Ccl3|Trappc9|Il6|Rpl9-ps1|Smarcc2|Rps12|Zfp647|Polr3a|Ifi208|Pigb|B4galt1|Cnot10|Cc2d1a|Tef|Eogt|Mrps18b|Il10|Polr2l|Nanos3|Tipin|Eif2d|Irak2|Cdc5l|Mapkapk2|Galnt15|Pigg|Elmsan1|Tcp1|Ifi204|Smarcal1|Tada3|Nfx1|Ing1|Nfe2l2|Atp1b4|Cebpa|Trnau1ap|Sphk1|Rpl14|Tcf3|Sod2|Mxd1|Hist1h4k|Man2a2|Mbd3|Camk1|Ube2o|Pcbp1|Brf2|Eapp|Rplp2|Hist1h4n|Zfx|Ddx20|Ogg1|Pim1|Atp4b|Tfdp1|Rnf41|Tlr8|Arid4a|Ppara|Tnni2|Mr…
GO:0002237	response to molecule of bacterial origin	biological_process	4.07E-08	1.77E-05	37	943	364	22036	ENSMUSG00000020167,ENSMUSG00000058427,ENSMUSG00000021025,ENSMUSG00000016498,ENSMUSG00000021250,ENSMUSG00000023087,ENSMUSG00000066643,ENSMUSG00000028270,ENSMUSG00000042306,ENSMUSG00000035385,ENSMUSG00000030849,ENSMUSG00000006818,ENSMUSG00000003437,ENSMUSG00000027646,ENSMUSG00000028419,ENSMUSG00000006724,ENSMUSG00000028163,ENSMUSG00000059866,ENSMUSG00000025746,ENSMUSG00000029375,ENSMUSG00000016496,…	Tcf3|Cxcl2|Nfkbia|Pdcd1lg2|Fos|Noct|Wdr35|Gbp2|S100a14|Ccl2|Fgfr2|Sod2|Paf1|Src|Chmp5|Cyp27b1|Nfkb1|Tnip2|Il6|Cxcl15|Cd274|Atp4b|Ccl3|Hdac2|Ccl12|Mapkapk2|Irak2|Wfdc21|Zfp36|Thbd|Xbp1|Cdk4|Sftpa1|Cxcl1|Tnfaip3|Il10|Bcr|
GO:0003676	nucleic acid binding	molecular_function	5.71E-08	2.43E-05	190	943	3576	22036	ENSMUSG00000025280,ENSMUSG00000066677,ENSMUSG00000036686,ENSMUSG00000081906,ENSMUSG00000025369,ENSMUSG00000026020,ENSMUSG00000037993,ENSMUSG00000054967,ENSMUSG00000032397,ENSMUSG00000026427,ENSMUSG00000031095,ENSMUSG00000063021,ENSMUSG00000023932,ENSMUSG00000042507,ENSMUSG00000073489,ENSMUSG00000022389,ENSMUSG00000038489,ENSMUSG00000025646,ENSMUSG00000056155,ENSMUSG00000061878,ENSMUSG00000025794,…	Polr3a|Ifi208|Cc2d1a|Rpl9-ps1|Smarcc2|Nop58|Dhx38|Zfp647|Tipin|Eif2d|Cul4b|Hist1h2ak|Cdc5l|Elmsan1|Ifi204|Tef|Polr2l|Atrip|Nanos3|Sphk1|Rpl14|Hist1h2bn|Tcf3|Nfx1|Nfe2l2|Cebpa|Snrnp70|Trnau1ap|Nabp2|Pcbp1|Brf2|Hist1h4n|Ogg1|Zfx|Ddx20|Rbm6|Mxd1|Sod2|Hist1h4k|Zrsr1|Mbd3|Srp19|Sp140|Brpf1|Tfdp1|Gm49354|Tlr8|Ppara|Arid4a|Mrpl18|Gm27029|Zfp36|Lsm8|Ewsr1|Ddx27|Hdac2|Cyfip1|Nop14|Plagl2|Eif2s3x|Hist1h3h|…
GO:0034622	cellular macromolecular complex assembly	biological_process	7.02E-08	2.90E-05	70	943	983	22036	ENSMUSG00000040423,ENSMUSG00000040599,ENSMUSG00000027194,ENSMUSG00000018446,ENSMUSG00000074671,ENSMUSG00000029106,ENSMUSG00000030365,ENSMUSG00000032097,ENSMUSG00000005882,ENSMUSG00000053158,ENSMUSG00000030447,ENSMUSG00000069306,ENSMUSG00000031059,ENSMUSG00000058773,ENSMUSG00000032254,ENSMUSG00000032215,ENSMUSG00000069308,ENSMUSG00000042523,ENSMUSG00000003868,ENSMUSG00000101355,ENSMUSG00000035150,…	Rc3h1|Mis12|Ttc17|C1qbp|Tspyl3|Add1|Clec2i|Ddx6|Uqcc1|Fes|Cyfip1|Hist1h4m|Ndufb11|Hist1h1b|Kif23|Rsl24d1|Hist1h2bp|Dnal1|Ruvbl2|Hist1h3h|Eif2s3x|Ndufb8|Plekhg2|Dhx33|Taf12|Ndufa3|Gm20538|Sec13|Nup93|Eif4b|Hnf1b|Nup205|Gmfg|Gm20509|Aars2|Capza1|Lmod3|Hist1h2bl|Nap1l1|Brk1|Ptbp2|Prpf31|Hist1h4j|Ccl11|Ptges3l|Dyx1c1|Eif2d|Rbm5|Gbp5|Cenpv|Atat1|Hist1h2bm|Hist1h2bq|Ap1b1|Hist1h2bn|Arl2|Hist1h2br|Noct|…
GO:0019538	protein metabolic process	biological_process	7.11E-08	2.90E-05	253	943	5148	22036	ENSMUSG00000024789,ENSMUSG00000026228,ENSMUSG00000043857,ENSMUSG00000021248,ENSMUSG00000031065,ENSMUSG00000016526,ENSMUSG00000092310,ENSMUSG00000023938,ENSMUSG00000024486,ENSMUSG00000027298,ENSMUSG00000046020,ENSMUSG00000075528,ENSMUSG00000034269,ENSMUSG00000003283,ENSMUSG00000037772,ENSMUSG00000059714,ENSMUSG00000030269,ENSMUSG00000025364,ENSMUSG00000028416,ENSMUSG00000026360,ENSMUSG00000058655,…	Jak2|Htr2b|Mgat5b|Tmed10|Cdk16|Dyrk3|Gm20509|Aars2|Hbegf|Tyro3|Pofut1|Aarsd1|Setd5|Hck|Mrpl23|Flot1|Mtmr14|Pa2g4|Bag1|Rgs2|Eif4b|Cars2|Furin|Chtop|Psma3|Ube2g2|Plk5|Capn1|Ubb|Rpl37a|Usp19|Taf12|Dhx33|Sdcbp|N4bp1|Blm|Ube2e1|Rsl24d1|Hist1h1b|Riok2|Ruvbl2|Cdk4|Psma6|Bmpr2|Uba1|Syvn1|Tnfaip3|Bace2|Khdc3|Brca1|Rplp1|Fes|Eef1akmt3|Uqcc1|Sema4d|Phlda1|Snx1|C1qbp|Samd4b|Sumo1|Tsfm|Clec2i|Rps9|Cks2|Gm1421…
GO:0031329	regulation of cellular catabolic process	biological_process	8.45E-08	3.37E-05	65	943	908	22036	ENSMUSG00000053931,ENSMUSG00000068798,ENSMUSG00000018501,ENSMUSG00000020265,ENSMUSG00000098650,ENSMUSG00000035385,ENSMUSG00000035139,ENSMUSG00000024944,ENSMUSG00000026640,ENSMUSG00000033569,ENSMUSG00000020817,ENSMUSG00000026977,ENSMUSG00000027613,ENSMUSG00000022391,ENSMUSG00000031760,ENSMUSG00000009681,ENSMUSG00000025422,ENSMUSG00000016529,ENSMUSG00000061723,ENSMUSG00000056155,ENSMUSG00000019122,…	Cnn3|Rap1a|Ncor1|Sumo3|Gm28048|Ccl2|Secisbp2|Arl2|Plxna2|Adgrb3|Rabep1|March7|Eif6|Rangap1|Mt3|Bcr|Agap2|Il10|Tnnt3|Nanos3|Ccl9|Bmf|Ccl11|Ccl3|Dyx1c1|Chmp4b|Soga1|Ccl4|Rgs2|Eif2ak4|Plxnb1|Ccl7|Tmf1|Polr2g|Wdr6|Htr2b|Arhgap29|Commd1|Sec13|Sdcbp|N4bp1|Hp|Pnpt1|Usp19|Ubb|Chtop|Furin|Zfp36|Map2k1|Sema4d|Pnpla2|Ccl12|Ptpn1|Tnfaip3|Mlycd|Xbp1|Rc3h1|Arih2|Ccl8|Ccl6|Atp4b|Rnf41|Trim13|Ppara|Sumo1|
GO:0006139	nucleobase-containing compound metabolic process	biological_process	1.00E-07	3.92E-05	264	943	5426	22036	ENSMUSG00000001632,ENSMUSG00000070031,ENSMUSG00000009185,ENSMUSG00000031449,ENSMUSG00000074671,ENSMUSG00000027829,ENSMUSG00000048118,ENSMUSG00000004936,ENSMUSG00000005656,ENSMUSG00000021905,ENSMUSG00000017999,ENSMUSG00000036693,ENSMUSG00000026035,ENSMUSG00000049734,ENSMUSG00000020484,ENSMUSG00000037174,ENSMUSG00000020464,ENSMUSG00000056952,ENSMUSG00000063179,ENSMUSG00000079363,ENSMUSG00000019039,…	Brpf1|Sp140|Ccl8|Atp4b|Tspyl3|Ccnl1|Arid4a|Map2k1|Snx6|Dph3|Ddx27|Nop14|Ppil3|Trex1|Xbp1|Elf2|Pnpt1|Tatdn2|Pstk|Gbp4|Dalrd3|Mov10|Polr2g|Commd1|Ccl11|Ccl3|Trappc9|Tipin|Cdc5l|Tcp1|Ifi204|Tef|Tnnt3|Atrip|Sphk1|Rabep1|Hist1h2bn|Dhodh|Smarcal1|Nfx1|Ing1|Tada3|Nabp2|Pcbp1|Eapp|Cnn3|Mri1|Pim1|a|Zrsr1|Ube2o|Camk1|Clk1|Ppp1r10|Zfp341|Ccl6|Itgb2|Mga|Ints3|Sumo1|Sema4d|2010315B03Rik|Orc2|Wdr74|Raly|Atp2b2…
GO:0005730	nucleolus	cellular_component	1.23E-07	4.72E-05	65	943	897	22036	ENSMUSG00000001021,ENSMUSG00000024944,ENSMUSG00000090272,ENSMUSG00000003680,ENSMUSG00000027613,ENSMUSG00000034957,ENSMUSG00000028423,ENSMUSG00000004996,ENSMUSG00000019362,ENSMUSG00000024014,ENSMUSG00000079509,ENSMUSG00000054383,ENSMUSG00000014504,ENSMUSG00000034209,ENSMUSG00000110423,ENSMUSG00000024406,ENSMUSG00000036686,ENSMUSG00000026536,ENSMUSG00000066677,ENSMUSG00000029641,ENSMUSG00000023832,…	S100a3|Arl2|Mndal|Taf6l|Eif6|Cebpa|Nfx1|Mri1|D8Ertd738e|Pim1|Zfx|Pnma1|Srp19|Rasl10a|Gm45736|Pou5f1|Cc2d1a|Ifi211|Ifi208|Rasl11a|Acat2|Nop58|Ifi204|Krt18|Agap2|Snapc5|Tmem217|Polr2l|Tyms|N4bp1|Blm|Mettl1|Tm7sf2|Dhx33|Etv6|Plk5|Chtop|Ilf2|Rgs2|Thumpd3|Pa2g4|Acat3|Mrpl23|Rpain|Ifi205|Tsen34|Vhl|Ifi207|Sp140|Rps9|Vps51|Sumo1|Ints3|Wdr74|Dsn1|Phlda1|S100a16|Nop14|Ifi209|Ddx27|Ddx6|Ewsr1|Snx15|Cdk4|Rs…
GO:0048519	negative regulation of biological process	biological_process	1.49E-07	5.61E-05	234	943	4746	22036	ENSMUSG00000006676,ENSMUSG00000030199,ENSMUSG00000031488,ENSMUSG00000035486,ENSMUSG00000030530,ENSMUSG00000031060,ENSMUSG00000044117,ENSMUSG00000066043,ENSMUSG00000003161,ENSMUSG00000028249,ENSMUSG00000016498,ENSMUSG00000031652,ENSMUSG00000030528,ENSMUSG00000044080,ENSMUSG00000066357,ENSMUSG00000044086,ENSMUSG00000026535,ENSMUSG00000050556,ENSMUSG00000074121,ENSMUSG00000054203,ENSMUSG00000070372,…	Usp19|Etv6|Rab11fip1|Plk5|Furin|Rbm10|2900011O08Rik|Phactr4|Sri|Sdcbp|Pdcd1lg2|N4bp1|Blm|S100a1|Wdr6|Lmod3|Ifi202b|Kcnb1|Ntf5|Ifi205|Capza1|Hbegf|Tyro3|Dyrk3|Htr2b|Mt1|Jak2|Rgs2|Bag1|Ccl4|Pa2g4|Scmh1|Plxnb1|Hck|Hist1h2ao|Hnf1b|Clec2d|Clec2i|Sumo1|Cyp27b1|Samd4b|Ints3|C1qbp|Trpv2|Uba3|Ifi207|Rc3h1|Ppp1r10|Tnfaip3|Syvn1|Hist1h2ai|Bmpr2|Ythdf2|Zc3h7b|Cdk4|Ruvbl2|Hist1h1b|Adrb3|Hist1h4m|Clec2g|Sema4d…
GO:0044267	cellular protein metabolic process	biological_process	1.77E-07	6.51E-05	215	943	4285	22036	ENSMUSG00000021774,ENSMUSG00000030528,ENSMUSG00000031652,ENSMUSG00000028249,ENSMUSG00000040620,ENSMUSG00000028899,ENSMUSG00000009293,ENSMUSG00000035486,ENSMUSG00000006676,ENSMUSG00000019505,ENSMUSG00000046330,ENSMUSG00000056228,ENSMUSG00000058655,ENSMUSG00000030530,ENSMUSG00000001017,ENSMUSG00000060073,ENSMUSG00000025364,ENSMUSG00000028416,ENSMUSG00000026360,ENSMUSG00000003283,ENSMUSG00000034269,…	Ube2e1|Blm|N4bp1|Sdcbp|Dhx33|Taf12|Ube2g2|Plk5|Usp19|Ubb|Rpl37a|Cars2|Eif4b|Furin|Chtop|Psma3|Pa2g4|Bag1|Rgs2|Hck|Setd5|Aarsd1|Mrpl23|Flot1|Mtmr14|Hbegf|Tyro3|Pofut1|Htr2b|Mgat5b|Jak2|Aars2|Gm20509|Dyrk3|Cdk16|Rc3h1|Uba3|Clk1|Gm14214|Cks2|Rps9|Rpl4|Samd4b|Tsfm|Sumo1|Sema4d|Khdc3|Fes|Eef1akmt3|Uqcc1|Brca1|Rplp1|Psma6|Syvn1|Uba1|Tnfaip3|Bmpr2|Hist1h1b|Rsl24d1|Cdk4|Riok2|Ruvbl2|Prkd2|Adprhl1|Trpm4|K…
GO:0022626	cytosolic ribosome	cellular_component	1.87E-07	6.76E-05	20	943	131	22036	ENSMUSG00000032215,ENSMUSG00000092310,ENSMUSG00000043716,ENSMUSG00000093674,ENSMUSG00000025290,ENSMUSG00000025508,ENSMUSG00000007892,ENSMUSG00000026427,ENSMUSG00000003970,ENSMUSG00000005102,ENSMUSG00000037563,ENSMUSG00000038274,ENSMUSG00000012405,ENSMUSG00000063316,ENSMUSG00000098640,ENSMUSG00000006333,ENSMUSG00000081906,ENSMUSG00000046330,ENSMUSG00000032399,ENSMUSG00000025794	Rsl24d1|Gm20509|Rpl7|Rpl41|Rps24|Rplp2|Rplp1|Eif2d|Rpl8|Eif2ak4|Rps16|Fau|Rpl15|Rpl27|Gm14214|Rps9|Rpl9-ps1|Rpl37a|Rpl4|Rpl14|
GO:0034645	cellular macromolecule biosynthetic process	biological_process	1.95E-07	6.92E-05	220	943	4378	22036	ENSMUSG00000090272,ENSMUSG00000027639,ENSMUSG00000027613,ENSMUSG00000003680,ENSMUSG00000041187,ENSMUSG00000021250,ENSMUSG00000040167,ENSMUSG00000021025,ENSMUSG00000025290,ENSMUSG00000018501,ENSMUSG00000031503,ENSMUSG00000093674,ENSMUSG00000026709,ENSMUSG00000035139,ENSMUSG00000095990,ENSMUSG00000049775,ENSMUSG00000027109,ENSMUSG00000032604,ENSMUSG00000039878,ENSMUSG00000029641,ENSMUSG00000078763,…	Mndal|Samhd1|Eif6|Taf6l|Prkd2|Fos|Ikzf5|Nfkbia|Rps24|Ncor1|Col4a2|Rpl41|Dars2|Secisbp2|Zfp97|Tmsb4x|Sp3|Qars|Slc39a5|Rasl11a|Slfn1|Hif1an|Tnip2|Fkrp|Rpl27|Rpl15|Cebpg|Nfkb1|Zfp7|Slc38a3|Rps16|Polr3h|Pou5f1|Hist1h4j|Ifi211|Paf1|Src|Zfp251|Snapc5|Agap2|Gmcl1|Onecut3|Rbl1|Nr1d2|Rpl7|Cited4|Eif1b|Pkib|E2f1|Cnot3|Cct4|Mt3|Etv6|Rpl37a|Zfp825|Ube2g2|Rbm10|Cars2|Eif4b|Blm|S100a1|Dhx33|Taf12|Nif3l1|Pofut1…
GO:0009058	biosynthetic process	biological_process	2.08E-07	7.25E-05	264	943	5457	22036	ENSMUSG00000033623,ENSMUSG00000031841,ENSMUSG00000035150,ENSMUSG00000030447,ENSMUSG00000051413,ENSMUSG00000009079,ENSMUSG00000019777,ENSMUSG00000027489,ENSMUSG00000039501,ENSMUSG00000041453,ENSMUSG00000044786,ENSMUSG00000022383,ENSMUSG00000035235,ENSMUSG00000031097,ENSMUSG00000097239,ENSMUSG00000025373,ENSMUSG00000044408,ENSMUSG00000038482,ENSMUSG00000020804,ENSMUSG00000031837,ENSMUSG00000033933,…	Pcgf3|Cdh13|Eif2s3x|Cyfip1|Plagl2|Ewsr1|Hdac2|Necab3|Znfx1|Rpl21|Zfp36|Ppara|Trim13|Tnni2|Gm27029|Rnf41|Sptssa|Tfdp1|Aanat|Necab2|Vhl|Pigl|Pola2|Phf5a|Eif2ak4|Rpl8|Kbtbd8|Fau|Txn1|Ilf2|Pygo1|Npr1|Tm7sf2|Tyms|Ghrl|Sec13|Nanos3|Polr2l|Il10|Eogt|Elmsan1|Galnt15|Irak2|Zfp647|Rps12|Il6|Smarcc2|Cnot10|Cc2d1a|G6pc|Ifi208|Polr3a|Mbd3|Man2a2|Mxd1|Sod2|Hist1h4k|Zfx|Ogg1|Ddx20|Prpsap1|Rplp2|Ppp4r3b|Hist1h4n…
GO:0044249	cellular biosynthetic process	biological_process	2.12E-07	7.26E-05	256	943	5262	22036	ENSMUSG00000109336,ENSMUSG00000006724,ENSMUSG00000026021,ENSMUSG00000040521,ENSMUSG00000030365,ENSMUSG00000033943,ENSMUSG00000006333,ENSMUSG00000000290,ENSMUSG00000032399,ENSMUSG00000059842,ENSMUSG00000032215,ENSMUSG00000021024,ENSMUSG00000006731,ENSMUSG00000024807,ENSMUSG00000019850,ENSMUSG00000040605,ENSMUSG00000017146,ENSMUSG00000005882,ENSMUSG00000074829,ENSMUSG00000026037,ENSMUSG00000021451,…	Samd4b|Cyp27b1|Sumo1|Tsfm|Clec2i|Mga|Rps9|Itgb2|Rpl4|Zfp341|Rsl24d1|Psma6|B4galnt1|Syvn1|Tnfaip3|Bace2|Brca1|Uqcc1|2010315B03Rik|Orc2|Sema4d|Cars2|Rbm10|Ube2g2|Zfp825|Rpl37a|Mboat7|S100a1|Blm|Jak2|Htr2b|Mgat5b|Gm20509|Aars2|Hbegf|Ccpg1|Pofut1|Aarsd1|Pa2g4|Ccl4|Slc38a3|Polr3h|Rps16|Nfkb1|Rpl27|Rpl15|Impdh2|Tnip2|Slfn1|Acat2|Rasl11a|Src|Paf1|Atp5k|Nr1d2|Rbl1|Onecut3|Gmcl1|Agap2|Cct4|Mt3|Cnot3|Pgs1|…
GO:0071345	cellular response to cytokine stimulus	biological_process	2.31E-07	7.76E-05	51	943	633	22036	ENSMUSG00000028268,ENSMUSG00000029298,ENSMUSG00000019122,ENSMUSG00000020484,ENSMUSG00000006728,ENSMUSG00000031755,ENSMUSG00000105504,ENSMUSG00000029380,ENSMUSG00000049734,ENSMUSG00000060477,ENSMUSG00000044786,ENSMUSG00000034438,ENSMUSG00000040253,ENSMUSG00000073489,ENSMUSG00000017146,ENSMUSG00000043263,ENSMUSG00000023043,ENSMUSG00000031760,ENSMUSG00000035352,ENSMUSG00000025746,ENSMUSG00000059866,…	Gbp3|Gbp9|Ccl9|Xbp1|Cdk4|Bbs2|Gbp5|Cxcl1|Trex1|Irak2|Zfp36|Gbp8|Gbp7|Ifi204|Brca1|Ifi209|Krt18|Mt3|Ccl12|Il6|Tnip2|Impdh2|Cxcl15|Krt8|Ccl6|Ccl3|Nfkb1|Ccl11|Rab20|Rc3h1|Ccl8|Cxcr5|Ifi202b|Ifi205|Ccl7|Ccl2|Jak2|Ccl4|Pirb|Samhd1|Gbp2|Ube2g2|Wdr35|Cebpa|Nfe2l2|Gbp4|Sphk1|H2-Q7|Pnpt1|Nfkbia|Cxcl2|
GO:0000786	nucleosome	cellular_component	2.39E-07	7.88E-05	19	943	121	22036	ENSMUSG00000071516,ENSMUSG00000114279,ENSMUSG00000069309,ENSMUSG00000101355,ENSMUSG00000064288,ENSMUSG00000094777,ENSMUSG00000069308,ENSMUSG00000058773,ENSMUSG00000069306,ENSMUSG00000063021,ENSMUSG00000069305,ENSMUSG00000094248,ENSMUSG00000101972,ENSMUSG00000067455,ENSMUSG00000069303,ENSMUSG00000020167,ENSMUSG00000095217,ENSMUSG00000069307,ENSMUSG00000094338	Hist1h2ai|Hist1h2bm|Hist1h2an|Hist1h3h|Hist1h4k|Hist1h2ap|Hist1h2bp|Hist1h1b|Hist1h4m|Hist1h2ak|Hist1h4n|Hist1h2ao|Hist1h3i|Hist1h4j|Hist1h2br|Tcf3|Hist1h2bn|Hist1h2bq|Hist1h2bl|
GO:0046983	protein dimerization activity	molecular_function	2.93E-07	9.36E-05	89	943	1423	22036	ENSMUSG00000026709,ENSMUSG00000064288,ENSMUSG00000001156,ENSMUSG00000030849,ENSMUSG00000069305,ENSMUSG00000039518,ENSMUSG00000001025,ENSMUSG00000058818,ENSMUSG00000037780,ENSMUSG00000015839,ENSMUSG00000034957,ENSMUSG00000006335,ENSMUSG00000101972,ENSMUSG00000003680,ENSMUSG00000003873,ENSMUSG00000069307,ENSMUSG00000020817,ENSMUSG00000020167,ENSMUSG00000095217,ENSMUSG00000021079,ENSMUSG00000060550,…	Dars2|Hist1h4k|Mxd1|Fgfr2|Hist1h4n|Cdsn|S100a6|Pirb|Mbl1|Nfe2l2|Cebpa|Tfpt|Hist1h3i|Taf6l|Bax|Hist1h2bq|Rabep1|Tcf3|Hist1h2bn|Timm9|H2-Q7|Hist1h2br|Fos|Gbp5|Rpl7|Tef|Hist1h2bm|Gbp3|E2f1|Hist1h2ak|S100a5|Irak2|Cebpg|Nfkb1|Syt10|Chmp4b|Hif1an|Hist1h2bl|B4galt1|Pou5f1|Hist1h4j|H2-Q10|Erbb3|Ccl11|Commd1|Cd69|Tyro3|Kcnb1|Hist1h2ao|Hnf1b|Bloc1s6|Pola2|Flot1|Nectin3|Gbp2|Taf12|Aox2|Hp|S100a1|Mat1a|Sri|T…
GO:0071346	cellular response to interferon-gamma	biological_process	2.93E-07	9.36E-05	19	943	127	22036	ENSMUSG00000079363,ENSMUSG00000018927,ENSMUSG00000028270,ENSMUSG00000000982,ENSMUSG00000009185,ENSMUSG00000060550,ENSMUSG00000020676,ENSMUSG00000031504,ENSMUSG00000105504,ENSMUSG00000024789,ENSMUSG00000019122,ENSMUSG00000035385,ENSMUSG00000035373,ENSMUSG00000029298,ENSMUSG00000028268,ENSMUSG00000035352,ENSMUSG00000040253,ENSMUSG00000034438,ENSMUSG00000018930	Gbp4|Ccl6|Gbp2|Ccl3|Ccl8|H2-Q7|Ccl11|Rab20|Gbp5|Jak2|Ccl9|Ccl2|Ccl7|Gbp9|Gbp3|Ccl12|Gbp7|Gbp8|Ccl4|
GO:0046483	heterocycle metabolic process	biological_process	3.00E-07	9.41E-05	267	943	5571	22036	ENSMUSG00000061360,ENSMUSG00000005102,ENSMUSG00000030264,ENSMUSG00000024833,ENSMUSG00000035585,ENSMUSG00000022139,ENSMUSG00000033933,ENSMUSG00000025747,ENSMUSG00000030298,ENSMUSG00000034910,ENSMUSG00000027931,ENSMUSG00000043929,ENSMUSG00000028367,ENSMUSG00000001016,ENSMUSG00000039501,ENSMUSG00000044786,ENSMUSG00000044155,ENSMUSG00000024791,ENSMUSG00000051413,ENSMUSG00000009079,ENSMUSG00000019777,…	Phf5a|Eif2ak4|Thumpd3|Pola2|Tsen34|Mbnl2|Vhl|Tyms|Sec13|Pygo1|Npr1|Klhl15|Txn1|Ilf2|Znfx1|Zfp36|Lsm8|Cdca5|Plagl2|Ewsr1|Hdac2|Cdh13|Hist1h3h|Pcgf3|Aanat|Rnf41|Tfdp1|Ppara|Trim13|Tnni2|Gm27029|Brf2|Zfx|Ogg1|Ddx20|Prpsap1|Hist1h4n|Mxd1|Sod2|Hist1h4k|Mbd3|Tcf3|Rpl14|Wtap|Cebpa|Snrnp70|Atp1b4|Nfe2l2|Irak2|Cul4b|Elmsan1|Il10|Nanos3|Polr2l|Polr3a|Cnot10|G6pc|Cc2d1a|Ifi208|Il6|Smarcc2|Dhx38|Zfp647|Rgs2|…
GO:1901576	organic substance biosynthetic process	biological_process	3.66E-07	0.00011319	259	943	5371	22036	ENSMUSG00000027489,ENSMUSG00000041453,ENSMUSG00000044786,ENSMUSG00000039501,ENSMUSG00000051413,ENSMUSG00000030447,ENSMUSG00000019777,ENSMUSG00000009079,ENSMUSG00000031841,ENSMUSG00000035150,ENSMUSG00000033623,ENSMUSG00000031837,ENSMUSG00000020804,ENSMUSG00000044408,ENSMUSG00000025373,ENSMUSG00000038482,ENSMUSG00000031097,ENSMUSG00000035235,ENSMUSG00000097239,ENSMUSG00000022383,ENSMUSG00000061360,…	Necab3|Rpl21|Zfp36|Znfx1|Plagl2|Cyfip1|Hdac2|Ewsr1|Cdh13|Eif2s3x|Pcgf3|Necab2|Aanat|Sptssa|Rnf41|Tfdp1|Tnni2|Trim13|Gm27029|Ppara|Phf5a|Eif2ak4|Rpl8|Pola2|Pigl|Vhl|Ghrl|Tyms|Sec13|Tm7sf2|Pygo1|Npr1|Ilf2|Kbtbd8|Txn1|Fau|Irak2|Elmsan1|Galnt15|Il10|Eogt|Nanos3|Polr2l|Polr3a|Cc2d1a|Cnot10|G6pc|Ifi208|Smarcc2|Il6|Zfp647|Rps12|Brf2|Ogg1|Zfx|Ddx20|Ppp4r3b|Rplp2|Hist1h4n|Prpsap1|Man2a2|Hist1h4k|Mxd1|Sod2…
GO:0009617	response to bacterium	biological_process	6.13E-07	0.00018638	60	943	816	22036	ENSMUSG00000070034,ENSMUSG00000003283,ENSMUSG00000021795,ENSMUSG00000030059,ENSMUSG00000054203,ENSMUSG00000032712,ENSMUSG00000006818,ENSMUSG00000030849,ENSMUSG00000035385,ENSMUSG00000021250,ENSMUSG00000069303,ENSMUSG00000031762,ENSMUSG00000016498,ENSMUSG00000069307,ENSMUSG00000031722,ENSMUSG00000058427,ENSMUSG00000021025,ENSMUSG00000020167,ENSMUSG00000095217,ENSMUSG00000028270,ENSMUSG00000042306,…	Sp110|Hck|Sftpd|Tmf1|Ifi205|Resf1|Sod2|Fgfr2|Ccl2|Fos|Hist1h2br|Mt2|Pdcd1lg2|Hist1h2bq|Hp|Cxcl2|Nfkbia|Tcf3|Hist1h2bn|Gbp2|S100a14|Wdr35|Mbl1|Noct|Fau|Gbp7|Zfp36|Thbd|Mapkapk2|Irak2|Wfdc21|Hdac2|Ccl12|Parg|Slfn4|Ifi204|Bcr|Gbp9|Mapkbp1|Tnfaip3|Gbp3|Il10|Cxcl1|Sftpa1|Gbp5|Xbp1|Cdk4|AA467197|Chmp5|Hist1h2bl|Paf1|Src|Cxcl15|Cd274|Ccl3|Atp4b|Il6|Tnip2|Nfkb1|Cyp27b1|
GO:0003735	structural constituent of ribosome	molecular_function	6.47E-07	0.00019365	23	943	180	22036	ENSMUSG00000024436,ENSMUSG00000025290,ENSMUSG00000093674,ENSMUSG00000043716,ENSMUSG00000092310,ENSMUSG00000032215,ENSMUSG00000003970,ENSMUSG00000007338,ENSMUSG00000041453,ENSMUSG00000037772,ENSMUSG00000007892,ENSMUSG00000025508,ENSMUSG00000032399,ENSMUSG00000046330,ENSMUSG00000081906,ENSMUSG00000006333,ENSMUSG00000057388,ENSMUSG00000012405,ENSMUSG00000063316,ENSMUSG00000037563,ENSMUSG00000061983,…	Mrps18b|Rps24|Rpl41|Rpl7|Gm20509|Rsl24d1|Rpl8|Mrpl49|Rpl21|Mrpl23|Rplp1|Rplp2|Rpl4|Rpl37a|Rpl9-ps1|Rps9|Mrpl18|Rpl15|Rpl27|Rps16|Rps12|Fau|Rpl14|
GO:0008009	chemokine activity	molecular_function	7.47E-07	0.00022006	12	943	53	22036	ENSMUSG00000058427,ENSMUSG00000009185,ENSMUSG00000035352,ENSMUSG00000020676,ENSMUSG00000018930,ENSMUSG00000019122,ENSMUSG00000035385,ENSMUSG00000029380,ENSMUSG00000000982,ENSMUSG00000029375,ENSMUSG00000018927,ENSMUSG00000035373	Cxcl2|Ccl8|Ccl12|Ccl11|Ccl4|Ccl9|Ccl2|Cxcl1|Ccl3|Cxcl15|Ccl6|Ccl7|
GO:0032993	protein-DNA complex	cellular_component	8.18E-07	0.00023736	25	943	215	22036	ENSMUSG00000064288,ENSMUSG00000101355,ENSMUSG00000069309,ENSMUSG00000114279,ENSMUSG00000071516,ENSMUSG00000058773,ENSMUSG00000069308,ENSMUSG00000094777,ENSMUSG00000027109,ENSMUSG00000023932,ENSMUSG00000069306,ENSMUSG00000063021,ENSMUSG00000094248,ENSMUSG00000069305,ENSMUSG00000024833,ENSMUSG00000101972,ENSMUSG00000039354,ENSMUSG00000015839,ENSMUSG00000021250,ENSMUSG00000069303,ENSMUSG00000067455,…	Hist1h4k|Hist1h3h|Hist1h2an|Hist1h2bm|Hist1h2ai|Hist1h1b|Hist1h2bp|Hist1h2ap|Sp3|Cdc5l|Hist1h4m|Hist1h2ak|Hist1h2ao|Hist1h4n|Pola2|Hist1h3i|Smarcal1|Nfe2l2|Fos|Hist1h2br|Hist1h4j|Hist1h2bl|Hist1h2bq|Hist1h2bn|Tcf3|
GO:0010608	posttranscriptional regulation of gene expression	biological_process	8.78E-07	0.00024909	54	943	720	22036	ENSMUSG00000025747,ENSMUSG00000026977,ENSMUSG00000020167,ENSMUSG00000039810,ENSMUSG00000027613,ENSMUSG00000006676,ENSMUSG00000031060,ENSMUSG00000023087,ENSMUSG00000048930,ENSMUSG00000063179,ENSMUSG00000030031,ENSMUSG00000028898,ENSMUSG00000002227,ENSMUSG00000051695,ENSMUSG00000025364,ENSMUSG00000026360,ENSMUSG00000005102,ENSMUSG00000032383,ENSMUSG00000075528,ENSMUSG00000059714,ENSMUSG00000071662,…	Tyms|March7|Tcf3|Zc3h10|Eif6|Usp19|Rbm10|Noct|Tada3|Pstk|Kbtbd8|Trnau1ap|Mov10|Pcbp1|Pa2g4|Rgs2|Eif2ak4|Ppib|Aarsd1|Flot1|Polr2g|Eif4ebp1|Cmtm6|Commd1|Secisbp2|Lamp2|Pou5f1|Rc3h1|Src|Cnot10|Rps9|Tnip2|Il6|Samd4b|Nfkb1|Tsfm|Gm27029|Sumo1|Zfp36|E2f1|Mapkapk2|Cct4|Mt3|Uqcc1|Cyfip1|Rplp1|Cnot3|Tcp1|Ythdf2|Zc3h7b|Syvn1|Nanos3|Xbp1|Cdk4|
GO:0005840	ribosome	cellular_component	8.84E-07	0.00024909	28	943	257	22036	ENSMUSG00000025794,ENSMUSG00000020464,ENSMUSG00000038274,ENSMUSG00000037563,ENSMUSG00000061983,ENSMUSG00000012405,ENSMUSG00000057388,ENSMUSG00000063316,ENSMUSG00000006333,ENSMUSG00000098640,ENSMUSG00000046330,ENSMUSG00000032399,ENSMUSG00000081906,ENSMUSG00000025508,ENSMUSG00000031760,ENSMUSG00000037772,ENSMUSG00000007892,ENSMUSG00000003970,ENSMUSG00000007338,ENSMUSG00000041453,ENSMUSG00000026427,…	Rpl14|Pnpt1|Fau|Rps16|Rps12|Rpl15|Mrpl18|Rpl27|Rps9|Gm14214|Rpl37a|Rpl4|Rpl9-ps1|Rplp2|Mt3|Mrpl23|Rplp1|Rpl8|Mrpl49|Rpl21|Eif2d|Eif2ak4|Rsl24d1|Rpl7|Gm20509|Rpl41|Mrps18b|Rps24|
GO:0043933	macromolecular complex subunit organization	biological_process	1.04E-06	0.00028896	120	943	2131	22036	ENSMUSG00000058655,ENSMUSG00000034201,ENSMUSG00000020464,ENSMUSG00000035674,ENSMUSG00000040620,ENSMUSG00000028899,ENSMUSG00000030528,ENSMUSG00000044117,ENSMUSG00000064177,ENSMUSG00000037798,ENSMUSG00000032939,ENSMUSG00000091471,ENSMUSG00000030298,ENSMUSG00000021248,ENSMUSG00000033790,ENSMUSG00000016526,ENSMUSG00000092310,ENSMUSG00000023938,ENSMUSG00000033933,ENSMUSG00000023045,ENSMUSG00000031490,…	Eif4b|Gas2l1|Pnpt1|Ndufa3|Dhx33|Taf12|Blm|2900011O08Rik|Ghrl|Mat1a|Nup93|Gm20538|Sec13|Tmed10|Tubgcp5|Dyrk3|Gm20509|Aars2|Vhl|Soat2|Eif4ebp1|Kcnb1|Lmod3|Capza1|Nup205|Flot1|Hnf1b|Hck|Gmfg|Add1|Sumo1|Tspyl3|Rcc1|C1qbp|Ttc17|Rhoc|Clec2i|Slc22a6|Mis12|Rc3h1|Chmp5|Ruvbl2|Dnal1|Kif23|Rsl24d1|Hist1h2bp|Hist1h1b|Plekhg2|Ndufb8|Eif2s3x|Hist1h3h|Slc1a5|Cyfip1|Plagl2|Uqcc1|Fes|Khdc3|Ddx6|Ndufb11|Hist1h4m|M…
GO:0022625	cytosolic large ribosomal subunit	cellular_component	1.13E-06	0.00030879	14	943	75	22036	ENSMUSG00000025508,ENSMUSG00000025794,ENSMUSG00000007892,ENSMUSG00000003970,ENSMUSG00000032215,ENSMUSG00000043716,ENSMUSG00000092310,ENSMUSG00000012405,ENSMUSG00000063316,ENSMUSG00000098640,ENSMUSG00000093674,ENSMUSG00000046330,ENSMUSG00000032399,ENSMUSG00000081906	Rplp2|Rpl14|Rplp1|Rpl8|Rsl24d1|Rpl7|Gm20509|Rpl15|Rpl27|Gm14214|Rpl41|Rpl37a|Rpl4|Rpl9-ps1|
GO:0006886	intracellular protein transport	biological_process	1.25E-06	0.00033664	59	943	833	22036	ENSMUSG00000050556,ENSMUSG00000021078,ENSMUSG00000035007,ENSMUSG00000009549,ENSMUSG00000035385,ENSMUSG00000014504,ENSMUSG00000020175,ENSMUSG00000030272,ENSMUSG00000021248,ENSMUSG00000033933,ENSMUSG00000024789,ENSMUSG00000051984,ENSMUSG00000068040,ENSMUSG00000024833,ENSMUSG00000018449,ENSMUSG00000009291,ENSMUSG00000008036,ENSMUSG00000013701,ENSMUSG00000010110,ENSMUSG00000022391,ENSMUSG00000045969,…	Kcnb1|Tomm20l|Rundc1|Srp14|Ccl2|Srp19|Rab36|Camk1|Tmed10|Vhl|Jak2|Sec31b|Tm9sf4|Pola2|Rpain|Pttg1ip|Ap2s1|Timm23|Stx5a|Rangap1|Ing1|Gbp4|Txn1|Sri|Gm20538|Adprhl1|Nup93|Timm9|Myrip|Nfkbia|Rab27a|Ap1b1|Cchcr1|Syvn1|Bcr|Derl2|Snx15|Xbp1|Snapin|Bbs2|Ncoa4|Grtp1|Snx1|Snx6|Tbc1d22b|Sp100|Brca1|Ptpn1|Mt3|Krt18|Nup88|Il6|Chrm1|Chmp4b|Os9|Rab20|Lamp2|Pou5f1|Rab42|
GO:0034341	response to interferon-gamma	biological_process	1.38E-06	0.00036751	20	943	153	22036	ENSMUSG00000060550,ENSMUSG00000031504,ENSMUSG00000020676,ENSMUSG00000009185,ENSMUSG00000018927,ENSMUSG00000000982,ENSMUSG00000028270,ENSMUSG00000079363,ENSMUSG00000006724,ENSMUSG00000018930,ENSMUSG00000034438,ENSMUSG00000040253,ENSMUSG00000035352,ENSMUSG00000035373,ENSMUSG00000029298,ENSMUSG00000028268,ENSMUSG00000105504,ENSMUSG00000024789,ENSMUSG00000035385,ENSMUSG00000019122	H2-Q7|Rab20|Ccl11|Ccl8|Ccl6|Ccl3|Gbp2|Gbp4|Cyp27b1|Ccl4|Gbp8|Gbp7|Ccl12|Ccl7|Gbp9|Gbp3|Gbp5|Jak2|Ccl2|Ccl9|
GO:0006725	cellular aromatic compound metabolic process	biological_process	1.59E-06	0.00041648	266	943	5607	22036	ENSMUSG00000028633,ENSMUSG00000036450,ENSMUSG00000056216,ENSMUSG00000033669,ENSMUSG00000024406,ENSMUSG00000067455,ENSMUSG00000094338,ENSMUSG00000026536,ENSMUSG00000009681,ENSMUSG00000114279,ENSMUSG00000032398,ENSMUSG00000022526,ENSMUSG00000032580,ENSMUSG00000019122,ENSMUSG00000043716,ENSMUSG00000019876,ENSMUSG00000027490,ENSMUSG00000101972,ENSMUSG00000006335,ENSMUSG00000027639,ENSMUSG00000090272,…	Ctps|Hif1an|Cebpg|Zfp7|Pou5f1|Hist1h4j|Hist1h2bl|Ifi211|Bcr|Hist1h2bm|Snapc5|Zfp251|Rbm5|Ccl9|Rpl7|Pkib|E2f1|Hist1h3i|Tfpt|Samhd1|Mndal|Noct|Hist1h2br|Adgrb3|Ikzf5|Ncor1|Rps24|Ccl2|Secisbp2|Sp3|Tmsb4x|Qars|Slc39a5|Gm14214|Marf1|Cks2|C1qbp|Pnldc1|Rc3h1|Ifi207|Uba3|Mthfd2l|Bmpr2|Hist1h1b|Mlycd|Adrb3|Ruvbl2|Hsf2|Hist1h4m|Parg|Ccl12|Sp100|Ifi209|Zfp960|Zc3h10|Etv6|Chtop|Mat1a|Nif3l1|Dhx33|Taf12|Aox2|…
GO:0051707	response to other organism	biological_process	2.15E-06	0.00055533	72	943	1082	22036	ENSMUSG00000028419,ENSMUSG00000018446,ENSMUSG00000040522,ENSMUSG00000006724,ENSMUSG00000031449,ENSMUSG00000016496,ENSMUSG00000035352,ENSMUSG00000021911,ENSMUSG00000019777,ENSMUSG00000074743,ENSMUSG00000044786,ENSMUSG00000051748,ENSMUSG00000020484,ENSMUSG00000006728,ENSMUSG00000019850,ENSMUSG00000058427,ENSMUSG00000031722,ENSMUSG00000016498,ENSMUSG00000044583,ENSMUSG00000079363,ENSMUSG00000038274,…	Chmp5|C1qbp|Tlr8|Cyp27b1|Atp4b|Cd274|Ccl12|Parg|Hdac2|Thbd|Zfp36|Wfdc21|Xbp1|Cdk4|Tnfaip3|Cxcl2|Hp|Pdcd1lg2|Tlr7|Gbp4|Fau|Gbp2|Ccdc130|Hck|Eif2ak4|Resf1|Ifi205|Tmf1|Src|Hist1h2bl|Paf1|Polr3h|Nfkb1|Ccl3|Krt8|Cxcl15|Tnip2|Il6|Ifnl3|Ifi204|Slfn4|Gbp7|Irak2|Mapkapk2|Cxcl1|Gbp5|Sftpa1|AA467197|Gbp9|Bcr|Gbp3|Il10|Mapkbp1|Nfkbia|Hist1h2bq|Tcf3|Hist1h2bn|Hist1h2br|Fos|Mt2|Mbl1|Noct|S100a14|Wdr35|Samhd1|S…
GO:0044085	cellular component biogenesis	biological_process	2.20E-06	0.00056306	143	943	2694	22036	ENSMUSG00000026427,ENSMUSG00000038729,ENSMUSG00000024426,ENSMUSG00000031755,ENSMUSG00000028413,ENSMUSG00000020676,ENSMUSG00000040896,ENSMUSG00000016534,ENSMUSG00000097487,ENSMUSG00000026020,ENSMUSG00000049382,ENSMUSG00000038467,ENSMUSG00000025511,ENSMUSG00000027905,ENSMUSG00000069305,ENSMUSG00000038201,ENSMUSG00000031487,ENSMUSG00000025432,ENSMUSG00000051984,ENSMUSG00000068040,ENSMUSG00000032435,…	Eif2d|Akap2|Atat1|Bbs2|B4galt1|Ccl11|Kcnd3|Lamp2|Ptges3l|Nop58|Krt8|Chmp4b|Tspan4|Ddx20|Hist1h4n|Kcna7|Brf2|Avil|Sec31b|Tm9sf4|Dync1li1|Tomm20l|Hist1h4k|Sod2|Hist1h2bn|Rpl14|Ap1b1|Ist1|Cebpa|Bax|Ndufaf3|Plagl2|Slc1a5|Nop14|Cyfip1|Ddx27|Map2k1|Ndufb8|Plekhg2|Hist1h3h|Eif2s3x|Cdh13|Mis12|Chmp5|Add1|Tspyl3|Rhoc|Slc22a6|Eps8l2|Gmfg|Tubgcp5|Vhl|Eif4ebp1|Tmf1|Pnpt1|Ghrl|Sec13|Asic2|Kcnrg|Rpl7|Gbp5|Rbm5…
GO:0048523	negative regulation of cellular process	biological_process	2.40E-06	0.00059948	211	943	4310	22036	ENSMUSG00000021025,ENSMUSG00000026705,ENSMUSG00000040167,ENSMUSG00000038260,ENSMUSG00000026640,ENSMUSG00000074063,ENSMUSG00000026430,ENSMUSG00000023087,ENSMUSG00000027613,ENSMUSG00000090272,ENSMUSG00000027639,ENSMUSG00000068798,ENSMUSG00000032604,ENSMUSG00000027109,ENSMUSG00000058818,ENSMUSG00000049775,ENSMUSG00000020823,ENSMUSG00000038239,ENSMUSG00000021585,ENSMUSG00000035139,ENSMUSG00000048458,…	Nfkbia|Klhl20|Ikzf5|Trpm4|Plxna2|Osgin1|Rassf5|Noct|Eif6|Mndal|Samhd1|Rap1a|Qars|Sp3|Pirb|Tmsb4x|Sec14l1|Hrc|Cast|Secisbp2|Inka2|Apc2|Ncor1|Src|Paf1|Ptbp2|Ifi211|Hist1h4j|Pou5f1|Nfkb1|Hif1an|Tnip2|Slfn1|Ifnl3|Mt3|Krt18|Asic2|Api5|Cnot3|Pkib|E2f1|Nr1d2|Snapin|Ccl9|Rbl1|Bcr|Mapkbp1|Agap2|S100a1|Sdcbp|Pdcd1lg2|N4bp1|Blm|2900011O08Rik|Phactr4|Rbm10|Furin|Plk5|Rab11fip1|Usp19|Etv6|Hnf1b|Clec2d|Hck|His…
GO:0070727	cellular macromolecule localization	biological_process	2.41E-06	0.00059948	85	943	1403	22036	ENSMUSG00000031504,ENSMUSG00000024406,ENSMUSG00000016534,ENSMUSG00000003437,ENSMUSG00000027646,ENSMUSG00000040667,ENSMUSG00000025746,ENSMUSG00000032773,ENSMUSG00000038467,ENSMUSG00000031760,ENSMUSG00000023043,ENSMUSG00000040312,ENSMUSG00000009681,ENSMUSG00000018442,ENSMUSG00000001018,ENSMUSG00000031755,ENSMUSG00000105504,ENSMUSG00000038515,ENSMUSG00000024944,ENSMUSG00000031448,ENSMUSG00000021079,…	Rab20|Pou5f1|Lamp2|Paf1|Src|Nup88|Il6|Chrm1|Chmp4b|Mt3|Krt18|Cchcr1|Bcr|Derl2|Snapin|Bbs2|Gbp5|Grtp1|Arl2|Adprhl1|Timm9|Ap1b1|Myrip|Rab27a|Nfkbia|Bax|Wdr35|Stx5a|Cracr2b|Nabp2|Rangap1|Rassf5|Ing1|Sec31b|Tm9sf4|Tomm20l|Rundc1|Srp19|Ccl2|Rab36|Camk1|Sumo3|Gm28048|Os9|Mis12|Rab42|Clec2i|Sumo1|Snx6|Snx1|Tbc1d22b|Sp100|Brca1|Cdca5|Ptpn1|Syvn1|Tnfaip3|Snx15|Xbp1|Ncoa4|Ruvbl2|Hist1h1b|Sri|Sec13|Gm20538|…
GO:0045184	establishment of protein localization	biological_process	2.48E-06	0.00060855	90	943	1501	22036	ENSMUSG00000013701,ENSMUSG00000009291,ENSMUSG00000008036,ENSMUSG00000018449,ENSMUSG00000005804,ENSMUSG00000024833,ENSMUSG00000009549,ENSMUSG00000050556,ENSMUSG00000024789,ENSMUSG00000032434,ENSMUSG00000026228,ENSMUSG00000033933,ENSMUSG00000051355,ENSMUSG00000021248,ENSMUSG00000032939,ENSMUSG00000091471,ENSMUSG00000030298,ENSMUSG00000003161,ENSMUSG00000024799,ENSMUSG00000031488,ENSMUSG00000028367,…	Timm23|Pttg1ip|Ap2s1|Rpain|Bloc1s6|Pola2|Srp14|Kcnb1|Jak2|Cmtm6|Htr2b|Vhl|Commd1|Tmed10|Nup93|Gm20538|Sec13|Sri|Tm7sf2|Rab11fip1|Txn1|Gbp4|Snx1|Snx6|Dph3|Ptpn1|Brca1|Tbc1d22b|Sp100|Snx15|Syvn1|Tnfaip3|Hist1h1b|Ruvbl2|Ncoa4|Rhbdf2|Xbp1|Chmp5|Os9|Rab42|Cd274|Lin7b|Tlr8|Vps51|Tm9sf4|Sec31b|Rap1a|Rundc1|Tomm20l|Camk1|Rab36|Srp19|Ccl2|Adprhl1|Ist1|Myrip|2700049A03Rik|Rab27a|Nfkbia|Ap1b1|Klhl20|Timm9|R…
GO:0034641	cellular nitrogen compound metabolic process	biological_process	2.54E-06	0.00061698	271	943	5755	22036	ENSMUSG00000036693,ENSMUSG00000017999,ENSMUSG00000005656,ENSMUSG00000021905,ENSMUSG00000004936,ENSMUSG00000037174,ENSMUSG00000020484,ENSMUSG00000049734,ENSMUSG00000026035,ENSMUSG00000009185,ENSMUSG00000070031,ENSMUSG00000001632,ENSMUSG00000048118,ENSMUSG00000027829,ENSMUSG00000074671,ENSMUSG00000031449,ENSMUSG00000051355,ENSMUSG00000071662,ENSMUSG00000056952,ENSMUSG00000020464,ENSMUSG00000002227,…	Nop14|Ddx27|Snx6|Dph3|Map2k1|Elf2|Xbp1|Trex1|Ppil3|Ccl8|Sp140|Brpf1|Arid4a|Ccnl1|Tspyl3|Atp4b|Commd1|Polr2g|Tatdn2|Pnpt1|Mov10|Dalrd3|Pstk|Gbp4|Ifi204|Tcp1|Cdc5l|Tipin|Atrip|Tnnt3|Tef|Ccl11|Trappc9|Ccl3|a|Pim1|Mri1|Cnn3|Eapp|Pcbp1|Camk1|Ube2o|Zrsr1|Hist1h2bn|Rabep1|Sphk1|Nabp2|Nfx1|Ing1|Tada3|Smarcal1|Dhodh|Wdr35|Brca1|Atp2b2|Raly|Wdr74|2010315B03Rik|Sema4d|Orc2|Riok2|Hist1h2bp|Tnfaip3|Zc3h7b|Psm…
GO:0071356	cellular response to tumor necrosis factor	biological_process	2.68E-06	0.00064168	21	943	175	22036	ENSMUSG00000020676,ENSMUSG00000061878,ENSMUSG00000021025,ENSMUSG00000009185,ENSMUSG00000025746,ENSMUSG00000018927,ENSMUSG00000049382,ENSMUSG00000000982,ENSMUSG00000066643,ENSMUSG00000034957,ENSMUSG00000028163,ENSMUSG00000015839,ENSMUSG00000044786,ENSMUSG00000018930,ENSMUSG00000017146,ENSMUSG00000023043,ENSMUSG00000035352,ENSMUSG00000035373,ENSMUSG00000035385,ENSMUSG00000019122,ENSMUSG00000024789	Ccl11|Sphk1|Nfkbia|Ccl8|Il6|Ccl6|Krt8|Ccl3|Wdr35|Cebpa|Nfkb1|Nfe2l2|Zfp36|Ccl4|Brca1|Krt18|Ccl12|Ccl7|Ccl2|Ccl9|Jak2|
GO:0005654	nucleoplasm	cellular_component	3.05E-06	0.00072171	157	943	3013	22036	ENSMUSG00000020823,ENSMUSG00000010097,ENSMUSG00000027109,ENSMUSG00000020265,ENSMUSG00000018501,ENSMUSG00000063931,ENSMUSG00000040167,ENSMUSG00000026705,ENSMUSG00000069307,ENSMUSG00000038260,ENSMUSG00000041187,ENSMUSG00000021250,ENSMUSG00000069303,ENSMUSG00000032381,ENSMUSG00000022391,ENSMUSG00000030533,ENSMUSG00000027639,ENSMUSG00000006335,ENSMUSG00000101972,ENSMUSG00000027613,ENSMUSG00000003680,…	Sec14l1|Nxf1|Sp3|Sumo3|Ncor1|Pepd|Ikzf5|Klhl20|Hist1h2bq|Trpm4|Prkd2|Fos|Hist1h2br|Fam96a|Rangap1|Unc45a|Samhd1|Tfpt|Hist1h3i|Eif6|Taf6l|Api5|Cct4|E2f1|Nr1d2|Rbm5|Snapc5|Hist1h2bm|Rbl1|Onecut3|Ifi211|Hnrnpa3|Paf1|Hist1h2bl|Src|Dydc1|Taldo1|Prpf31|Pou5f1|Hist1h4j|Cebpg|Nfkb1|Polr3h|Nup88|Hif1an|Txnl4b|Tnip2|Gmeb1|Rpain|Hck|Hnf1b|Setd5|Dyrk3|Htr2b|Jak2|Dhx33|Taf12|Sri|Mettl1|N4bp1|Blm|Sdcbp|Chtop|P…
GO:0009607	response to biotic stimulus	biological_process	3.33E-06	0.00077768	73	943	1117	22036	ENSMUSG00000028419,ENSMUSG00000018446,ENSMUSG00000040522,ENSMUSG00000006724,ENSMUSG00000031449,ENSMUSG00000016496,ENSMUSG00000019777,ENSMUSG00000021911,ENSMUSG00000035352,ENSMUSG00000044786,ENSMUSG00000074743,ENSMUSG00000051748,ENSMUSG00000020484,ENSMUSG00000006728,ENSMUSG00000019850,ENSMUSG00000031722,ENSMUSG00000058427,ENSMUSG00000044583,ENSMUSG00000016498,ENSMUSG00000038274,ENSMUSG00000079363,…	Chmp5|C1qbp|Tlr8|Cyp27b1|Atp4b|Cd274|Hdac2|Parg|Ccl12|Zfp36|Thbd|Wfdc21|Xbp1|Cdk4|Tnfaip3|Hp|Cxcl2|Tlr7|Pdcd1lg2|Fau|Gbp4|Ccdc130|Gbp2|Plk5|Hck|Eif2ak4|Tmf1|Ifi205|Resf1|Hist1h2bl|Paf1|Src|Nfkb1|Polr3h|Cxcl15|Krt8|Ccl3|Il6|Tnip2|Ifnl3|Slfn4|Ifi204|Gbp7|Mapkapk2|Irak2|Cxcl1|Gbp5|Sftpa1|AA467197|Bcr|Gbp9|Mapkbp1|Il10|Gbp3|Hist1h2bq|Nfkbia|Tcf3|Hist1h2bn|Hist1h2br|Fos|Mt2|Noct|Mbl1|Wdr35|S100a14|Sam…
GO:0051704	multi-organism process	biological_process	3.50E-06	0.00080901	95	943	1585	22036	ENSMUSG00000030059,ENSMUSG00000054203,ENSMUSG00000032712,ENSMUSG00000005102,ENSMUSG00000026360,ENSMUSG00000018930,ENSMUSG00000003283,ENSMUSG00000032383,ENSMUSG00000039536,ENSMUSG00000004994,ENSMUSG00000028270,ENSMUSG00000030530,ENSMUSG00000038274,ENSMUSG00000079363,ENSMUSG00000064177,ENSMUSG00000016498,ENSMUSG00000044583,ENSMUSG00000025747,ENSMUSG00000031722,ENSMUSG00000058427,ENSMUSG00000019850,…	Tmf1|Ifi205|Resf1|Eif2ak4|Rgs2|Ccl4|Hck|Ppib|Stau1|Ccdc130|Gbp2|Furin|Fau|Gbp4|Ghrl|Pdcd1lg2|Tlr7|Tyms|Hp|Cxcl2|Tnfaip3|Bmpr2|Cdk4|Xbp1|Wfdc21|Zfp36|Thbd|Hdac2|Parg|Ddx6|Ccl12|Atp4b|Cd274|Trim13|Cyp27b1|Tlr8|C1qbp|Chmp5|Fgfr2|Ifnl2|Sod2|Ccl2|Sec14l1|Sp3|Zfx|Sp110|Sftpd|Dhodh|Samhd1|Bax|Wdr35|S100a14|Mbl1|Noct|Mt2|Ist1|Hist1h2br|H2-Q7|Fos|Hist1h2bn|Tcf3|Hist1h2bq|Nfkbia|Mapkbp1|Il10|Gbp3|Bcr|Gbp9|…
GO:0034613	cellular protein localization	biological_process	3.68E-06	0.00083989	84	943	1394	22036	ENSMUSG00000028367,ENSMUSG00000079363,ENSMUSG00000028270,ENSMUSG00000034910,ENSMUSG00000042873,ENSMUSG00000032939,ENSMUSG00000091471,ENSMUSG00000030298,ENSMUSG00000003161,ENSMUSG00000024789,ENSMUSG00000033933,ENSMUSG00000051355,ENSMUSG00000021248,ENSMUSG00000009549,ENSMUSG00000050556,ENSMUSG00000013701,ENSMUSG00000009291,ENSMUSG00000008036,ENSMUSG00000059714,ENSMUSG00000018449,ENSMUSG00000024833,…	Txn1|Gbp4|Gbp2|Pygo1|Lhfpl4|Nup93|Gm20538|Sec13|Sri|Jak2|Vhl|Commd1|Tmed10|Srp14|Kcnb1|Timm23|Pttg1ip|Ap2s1|Flot1|Rpain|Pola2|Bag1|Sumo1|Clec2i|Rab42|Mis12|Os9|Hist1h1b|Ruvbl2|Ncoa4|Xbp1|Snx15|Syvn1|Tnfaip3|Cdca5|Ptpn1|Brca1|Tbc1d22b|Sp100|Snx1|Snx6|Ing1|Rassf5|Rangap1|Cracr2b|Nabp2|Stx5a|Wdr35|Bax|Myrip|Rab27a|Nfkbia|Ap1b1|Timm9|Arl2|Adprhl1|Gm28048|Sumo3|Camk1|Rab36|Ccl2|Srp19|Rundc1|Tomm20l|Se…
GO:0006954	inflammatory response	biological_process	4.03E-06	0.00090823	47	943	618	22036	ENSMUSG00000019850,ENSMUSG00000016529,ENSMUSG00000009681,ENSMUSG00000021775,ENSMUSG00000019122,ENSMUSG00000105504,ENSMUSG00000029380,ENSMUSG00000016528,ENSMUSG00000060477,ENSMUSG00000044786,ENSMUSG00000034175,ENSMUSG00000035352,ENSMUSG00000026715,ENSMUSG00000059866,ENSMUSG00000025746,ENSMUSG00000029375,ENSMUSG00000000290,ENSMUSG00000018927,ENSMUSG00000000982,ENSMUSG00000016495,ENSMUSG00000022383,…	Tnfaip3|Il10|Bcr|Nr1d2|Ccl9|Gbp5|Cxcl1|Mapkapk2|Irak2|Zfp36|Rhbdd3|Ccl12|Serpinc1|Tnip2|Il6|Cxcl15|Itgb2|Ccl6|Ccl3|Plgrkt|Ppara|C1qbp|Tlr8|Nfkb1|Ccl11|B4galt1|Ccl8|Ifi202b|Ccl7|Pnma1|Tyro3|Ctla2a|Ccl2|Jak2|Ccl4|Ogg1|Hck|Socs3|Chid1|Cebpa|Nfe2l2|Ghrl|Sphk1|Tlr7|Nfkbia|Hp|Cxcl2|
GO:1901360	organic cyclic compound metabolic process	biological_process	4.32E-06	0.00096014	272	943	5808	22036	ENSMUSG00000033569,ENSMUSG00000069303,ENSMUSG00000040167,ENSMUSG00000027639,ENSMUSG00000090272,ENSMUSG00000006335,ENSMUSG00000101972,ENSMUSG00000023087,ENSMUSG00000049775,ENSMUSG00000027109,ENSMUSG00000032604,ENSMUSG00000039878,ENSMUSG00000018501,ENSMUSG00000025290,ENSMUSG00000035385,ENSMUSG00000035139,ENSMUSG00000024406,ENSMUSG00000067455,ENSMUSG00000026536,ENSMUSG00000094338,ENSMUSG00000028633,…	Adgrb3|Hist1h2br|Ikzf5|Samhd1|Mndal|Tfpt|Hist1h3i|Noct|Tmsb4x|Sp3|Qars|Slc39a5|Ncor1|Rps24|Ccl2|Secisbp2|Pou5f1|Hist1h4j|Ifi211|Hist1h2bl|Ctps|Hif1an|Cebpg|Zfp7|E2f1|Pkib|Snapc5|Zfp251|Hist1h2bm|Bcr|Ccl9|Rpl7|Rbm5|Mat1a|Nif3l1|Dhx33|Taf12|Aox2|Etv6|Zc3h10|Chtop|Rgs2|Scmh1|Gmeb1|Rpain|Slfn14|Hck|Hnf1b|Ifi205|Gm49527|Ifi207|Uba3|Rc3h1|Marf1|Gm14214|Cks2|Pnldc1|C1qbp|Hist1h4m|Hsf2|Sp100|Zfp960|Ifi20…
GO:0000785	chromatin	cellular_component	4.38E-06	0.00096014	43	943	548	22036	ENSMUSG00000063021,ENSMUSG00000069306,ENSMUSG00000032397,ENSMUSG00000026037,ENSMUSG00000027490,ENSMUSG00000024791,ENSMUSG00000068039,ENSMUSG00000019777,ENSMUSG00000021911,ENSMUSG00000032097,ENSMUSG00000114279,ENSMUSG00000001924,ENSMUSG00000069309,ENSMUSG00000071516,ENSMUSG00000027641,ENSMUSG00000101355,ENSMUSG00000006728,ENSMUSG00000094777,ENSMUSG00000003868,ENSMUSG00000058773,ENSMUSG00000069308,…	Hist1h2ak|Hist1h4m|Tipin|Orc2|E2f1|Cdca5|Tcp1|Hdac2|Parg|Ddx6|Hist1h2bm|Uba1|Hist1h2an|Hist1h2ai|Rbl1|Hist1h3h|Cdk4|Hist1h2ap|Ruvbl2|Hist1h1b|Hist1h2bp|Pou5f1|Hist1h4j|Paf1|Hist1h2bl|Ppp1r10|Sumo1|Rcc1|Hist1h2ao|Hist1h4n|Ncor1|Hist1h4k|Mxd1|Mbd3|Ist1|Hist1h2br|Hist1h2bn|Tcf3|Hist1h2bq|Hist1h3i|Tfpt|Atp1b4|Nfe2l2|
GO:0042379	chemokine receptor binding	molecular_function	4.41E-06	0.00096014	13	943	73	22036	ENSMUSG00000020676,ENSMUSG00000018930,ENSMUSG00000058427,ENSMUSG00000009185,ENSMUSG00000035352,ENSMUSG00000042306,ENSMUSG00000000982,ENSMUSG00000029375,ENSMUSG00000035373,ENSMUSG00000018927,ENSMUSG00000019122,ENSMUSG00000035385,ENSMUSG00000029380	Ccl11|Ccl4|Cxcl2|Ccl8|Ccl12|S100a14|Ccl3|Cxcl15|Ccl7|Ccl6|Ccl9|Ccl2|Cxcl1|
GO:0051234	establishment of localization	biological_process	4.50E-06	0.00096176	212	943	4381	22036	ENSMUSG00000044786,ENSMUSG00000004936,ENSMUSG00000022938,ENSMUSG00000021905,ENSMUSG00000005656,ENSMUSG00000001918,ENSMUSG00000027540,ENSMUSG00000024791,ENSMUSG00000031841,ENSMUSG00000020484,ENSMUSG00000037014,ENSMUSG00000020806,ENSMUSG00000056234,ENSMUSG00000028419,ENSMUSG00000040462,ENSMUSG00000025507,ENSMUSG00000026980,ENSMUSG00000089687,ENSMUSG00000024650,ENSMUSG00000016496,ENSMUSG00000031449,…	Zfp36|Map2k1|Fam3b|Dph3|Snx6|Slc1a5|Ptpn1|Cdca5|Cdh13|Xbp1|Sstr4|Rhbdf2|Ncoa4|Chmp5|Os9|Pidd1|Ly75|Rab42|Slc22a6|Cd274|Atp4b|Tlr8|Mrpl18|Vps51|Ppara|Add1|Aqp7|Nipa2|Pttg1ip|Timm23|Pola2|Tmf1|Vhl|Cmtm6|Commd1|Sec13|Ghrl|Tm7sf2|Pnpt1|Slc7a11|Grk4|Gbp4|Txn1|Sycn|Rhbdd3|Mmgt2|Mapkapk2|Tcp1|Slc30a4|Derl2|Il10|Sftpa1|Cxcl1|Reep6|Grtp1|Bbs2|Lamp2|Erbb3|Kcnd3|G6pc|B4galt1|Chmp4b|Ccl3|Il6|Tmco3|Tm9sf4|Sec…
GO:0051179	localization	biological_process	4.56E-06	0.00096176	262	943	5639	22036	ENSMUSG00000042203,ENSMUSG00000026222,ENSMUSG00000053158,ENSMUSG00000035352,ENSMUSG00000032382,ENSMUSG00000003863,ENSMUSG00000003868,ENSMUSG00000060708,ENSMUSG00000058773,ENSMUSG00000037455,ENSMUSG00000032254,ENSMUSG00000067336,ENSMUSG00000024787,ENSMUSG00000029299,ENSMUSG00000018446,ENSMUSG00000029490,ENSMUSG00000026715,ENSMUSG00000018449,ENSMUSG00000038759,ENSMUSG00000003283,ENSMUSG00000039536,…	Tbc1d22b|Sp100|Fes|Ccl12|Snx1|Ppfia3|Ruvbl2|Bloc1s4|Hist1h1b|Slc18b1|Kif23|Bmpr2|Snx15|Abcg3|C1qbp|Mfsd7a|Serpinc1|Rpain|Nup205|Hck|Stau1|Hnf1b|Bag1|Rgs2|Cdk16|Cxcl2|Phactr4|Sdcbp|Sri|Gm20538|Nup93|Chtop|Furin|Rab11fip1|Krt18|Ccl9|Snapin|Kcnrg|Gbp5|Cchcr1|Pkd2l2|Bcr|Rnd2|Arl6ip5|Tmprss2|Dst|Pou5f1|Slc13a4|Slc39a5|Tmsb4x|Hrc|Sec14l1|Mfsd10|Ftl1|Ccl2|Csnk1g1|Sumo3|Ncor1|Slc25a22|Cd302|Klhl20|Myrip|…
GO:0034612	response to tumor necrosis factor	biological_process	4.57E-06	0.00096176	22	943	196	22036	ENSMUSG00000051748,ENSMUSG00000018930,ENSMUSG00000044786,ENSMUSG00000017146,ENSMUSG00000023043,ENSMUSG00000035352,ENSMUSG00000035373,ENSMUSG00000035385,ENSMUSG00000019122,ENSMUSG00000024789,ENSMUSG00000020676,ENSMUSG00000061878,ENSMUSG00000021025,ENSMUSG00000009185,ENSMUSG00000025746,ENSMUSG00000018927,ENSMUSG00000049382,ENSMUSG00000000982,ENSMUSG00000066643,ENSMUSG00000034957,ENSMUSG00000028163,…	Wfdc21|Ccl4|Zfp36|Brca1|Krt18|Ccl12|Ccl7|Ccl2|Ccl9|Jak2|Ccl11|Sphk1|Nfkbia|Ccl8|Il6|Ccl6|Krt8|Ccl3|Wdr35|Cebpa|Nfkb1|Nfe2l2|
GO:0033036	macromolecule localization	biological_process	5.73E-06	0.0011934	132	943	2485	22036	ENSMUSG00000035385,ENSMUSG00000020265,ENSMUSG00000035007,ENSMUSG00000018501,ENSMUSG00000054580,ENSMUSG00000068798,ENSMUSG00000049775,ENSMUSG00000010097,ENSMUSG00000026430,ENSMUSG00000022391,ENSMUSG00000041794,ENSMUSG00000021025,ENSMUSG00000026705,ENSMUSG00000024944,ENSMUSG00000031448,ENSMUSG00000001018,ENSMUSG00000105504,ENSMUSG00000033902,ENSMUSG00000040312,ENSMUSG00000009681,ENSMUSG00000023043,…	Ccl2|Sumo3|Rundc1|Ncor1|Pla2r1|Rap1a|Tmsb4x|Nxf1|Rassf5|Rangap1|Myrip|Nfkbia|Klhl20|Arl2|Adprhl1|Snapin|Gbp5|Mapkbp1|Cchcr1|Bcr|Krt18|Asic2|Mt3|Acat2|Nup88|Chrm1|Hnrnpa3|Src|Paf1|Rab20|Pou5f1|Tmed10|Jak2|Htr2b|Soat2|Kcnb1|Srp14|Rpain|Flot1|Bloc1s6|Ap2s1|Stau1|Bag1|Chtop|Rab11fip1|Lhfpl4|Sri|Nup93|Gm20538|Ruvbl2|Hist1h1b|B4galnt1|Syvn1|Tnfaip3|Snx15|Abcg3|Brca1|Sp100|Tbc1d22b|Pnpla2|Snx1|Sumo1|Nde…
GO:0006333	chromatin assembly or disassembly	biological_process	5.87E-06	0.0012086	19	943	153	22036	ENSMUSG00000069308,ENSMUSG00000018509,ENSMUSG00000058773,ENSMUSG00000101355,ENSMUSG00000064288,ENSMUSG00000114279,ENSMUSG00000069305,ENSMUSG00000069306,ENSMUSG00000074671,ENSMUSG00000056216,ENSMUSG00000101972,ENSMUSG00000025369,ENSMUSG00000069307,ENSMUSG00000003437,ENSMUSG00000094338,ENSMUSG00000058799,ENSMUSG00000095217,ENSMUSG00000067455,ENSMUSG00000069303	Hist1h2bp|Cenpv|Hist1h1b|Hist1h3h|Hist1h4k|Hist1h2bm|Hist1h4n|Hist1h4m|Tspyl3|Cebpg|Hist1h3i|Smarcc2|Hist1h2bq|Paf1|Hist1h2bl|Nap1l1|Hist1h2bn|Hist1h4j|Hist1h2br|
GO:0046907	intracellular transport	biological_process	6.15E-06	0.0012537	92	943	1577	22036	ENSMUSG00000089687,ENSMUSG00000040462,ENSMUSG00000028419,ENSMUSG00000024797,ENSMUSG00000057388,ENSMUSG00000022678,ENSMUSG00000042203,ENSMUSG00000053158,ENSMUSG00000026222,ENSMUSG00000027540,ENSMUSG00000017146,ENSMUSG00000032382,ENSMUSG00000005656,ENSMUSG00000004936,ENSMUSG00000020484,ENSMUSG00000060708,ENSMUSG00000056234,ENSMUSG00000116564,ENSMUSG00000032254,ENSMUSG00000024807,ENSMUSG00000024787,…	Rab42|Os9|Chmp5|Vps51|Mrpl18|Nde1|Tbc1d22b|Fes|Sp100|Ptpn1|Brca1|Snx1|Snx6|Map2k1|Xbp1|Bloc1s4|Ncoa4|Riok2|Kif23|Syvn1|Snx15|Pnpt1|Tm7sf2|Sri|Sec13|Gm20538|Nup93|Chtop|Gbp4|Txn1|Ubb|Bloc1s6|Pola2|Rpain|Nup205|Pttg1ip|Ap2s1|Timm23|Pa2g4|Tmed10|Commd1|Htr2b|Vhl|Jak2|Cmtm6|Kcnb1|Srp14|Src|Rab20|Dst|Lamp2|Pou5f1|Nup88|Il6|Chrm1|Chmp4b|Ccl3|Krt18|Mt3|Snapin|Bbs2|Grtp1|Reep6|Cchcr1|Agap2|Bcr|Derl2|Timm…
GO:0006810	transport	biological_process	6.59E-06	0.001329	207	943	4277	22036	ENSMUSG00000027613,ENSMUSG00000063590,ENSMUSG00000037780,ENSMUSG00000022391,ENSMUSG00000024944,ENSMUSG00000031448,ENSMUSG00000038260,ENSMUSG00000021025,ENSMUSG00000041794,ENSMUSG00000026705,ENSMUSG00000060703,ENSMUSG00000054580,ENSMUSG00000019082,ENSMUSG00000035007,ENSMUSG00000018501,ENSMUSG00000010095,ENSMUSG00000070568,ENSMUSG00000032384,ENSMUSG00000035385,ENSMUSG00000050708,ENSMUSG00000010097,…	Eif6|Slc22a28|Mbl1|Rangap1|Arl2|Adprhl1|Trpm4|Nfkbia|Myrip|Klhl20|Cd302|Pla2r1|Slc25a22|Rundc1|Ncor1|Slc3a2|Slc6a21|Csnk1g1|Ccl2|Ftl1|Nxf1|Mfsd10|Sec14l1|Hrc|Slc39a5|Rap1a|Slc13a4|Chrm1|Acat2|Nup88|Slc38a3|Syt10|Pou5f1|Dst|Tmprss2|Arl6ip5|Atp5k|Rab20|Src|Hnrnpa3|Bcr|Pkd2l2|Cplx1|Mapkbp1|Cchcr1|Agap2|Gbp5|Snapin|Kcnrg|Cp|Krt18|Asic2|Cct4|Mt3|Ubb|Rab11fip1|Furin|Chtop|Nup93|S100a1|Gm20538|Sdcbp|Sri…
GO:0051641	cellular localization	biological_process	6.67E-06	0.0013314	147	943	2844	22036	ENSMUSG00000035352,ENSMUSG00000031098,ENSMUSG00000017146,ENSMUSG00000053158,ENSMUSG00000026222,ENSMUSG00000042203,ENSMUSG00000032382,ENSMUSG00000032254,ENSMUSG00000058773,ENSMUSG00000003868,ENSMUSG00000060708,ENSMUSG00000116564,ENSMUSG00000003863,ENSMUSG00000024787,ENSMUSG00000019850,ENSMUSG00000024807,ENSMUSG00000022678,ENSMUSG00000026021,ENSMUSG00000030365,ENSMUSG00000003872,ENSMUSG00000020679,…	Ccl12|Syt8|Brca1|Fes|Sp100|Tbc1d22b|Snx1|Kif23|Hist1h1b|Ruvbl2|Bloc1s4|Riok2|Ppfia3|Snx15|Tnfaip3|Syvn1|Nde1|Sumo1|Clec2i|Lin7b|Hnf1b|Hck|Ap2s1|Stau1|Nup205|Flot1|Rpain|Bloc1s6|Pa2g4|Bag1|Jak2|Htr2b|Cdk16|Tmed10|Srp14|Tyro3|Kcnb1|Lhfpl4|Nup93|Gm20538|Sri|Furin|Chtop|Rab11fip1|Ubb|Krt18|Mt3|Gbp5|Snapin|Bcr|Mapkbp1|Cplx1|Agap2|Cchcr1|Src|Paf1|Prpf31|Pou5f1|Dst|Rab20|Syt10|Chrm1|Nup88|Rap1a|Nxf1|Hrc…
GO:0071702	organic substance transport	biological_process	6.84E-06	0.0013507	129	943	2406	22036	ENSMUSG00000029299,ENSMUSG00000024787,ENSMUSG00000019850,ENSMUSG00000024807,ENSMUSG00000031098,ENSMUSG00000042203,ENSMUSG00000026222,ENSMUSG00000017146,ENSMUSG00000032382,ENSMUSG00000028125,ENSMUSG00000003872,ENSMUSG00000025366,ENSMUSG00000026228,ENSMUSG00000024789,ENSMUSG00000021248,ENSMUSG00000031065,ENSMUSG00000009549,ENSMUSG00000023045,ENSMUSG00000050556,ENSMUSG00000008036,ENSMUSG00000020679,…	Abcg3|Snx15|Tnfaip3|Syvn1|Syt8|Tbc1d22b|Sp100|Brca1|Snx1|Abca4|Lin7b|Esyt1|Htr2b|Jak2|Tmed10|Cdk16|Srp14|Soat2|Kcnb1|Ap2s1|Hnf1b|Bloc1s6|Flot1|Rpain|Slc4a9|Rgs2|Chtop|Rab11fip1|Gm20538|Nup93|Sri|Gbp5|Snapin|Bcr|Cplx1|Mapkbp1|Cchcr1|Krt18|Mt3|Slc38a3|Syt10|Chrm1|Nup88|Acat2|Src|Hnrnpa3|Pou5f1|Arl6ip5|Rab20|Ccl2|Pla2r1|Slc3a2|Ncor1|Slc25a22|Rundc1|Rap1a|Slc13a4|Mfsd10|Nxf1|Sec14l1|Rangap1|Klhl20|My…
GO:0071347	cellular response to interleukin-1	biological_process	7.22E-06	0.0014115	15	943	103	22036	ENSMUSG00000018927,ENSMUSG00000035373,ENSMUSG00000000982,ENSMUSG00000059866,ENSMUSG00000025746,ENSMUSG00000028163,ENSMUSG00000035385,ENSMUSG00000019122,ENSMUSG00000018930,ENSMUSG00000040423,ENSMUSG00000020676,ENSMUSG00000060477,ENSMUSG00000058427,ENSMUSG00000035352,ENSMUSG00000009185	Ccl6|Ccl7|Ccl3|Tnip2|Il6|Nfkb1|Ccl2|Ccl9|Ccl4|Rc3h1|Ccl11|Irak2|Cxcl2|Ccl12|Ccl8|
GO:0090304	nucleic acid metabolic process	biological_process	7.51E-06	0.0014539	224	943	4635	22036	ENSMUSG00000000982,ENSMUSG00000025369,ENSMUSG00000047921,ENSMUSG00000025746,ENSMUSG00000054967,ENSMUSG00000037993,ENSMUSG00000025280,ENSMUSG00000066677,ENSMUSG00000056167,ENSMUSG00000036686,ENSMUSG00000022389,ENSMUSG00000016529,ENSMUSG00000038489,ENSMUSG00000056155,ENSMUSG00000025646,ENSMUSG00000031095,ENSMUSG00000032397,ENSMUSG00000023932,ENSMUSG00000060477,ENSMUSG00000073489,ENSMUSG00000068039,…	Ccl3|Smarcc2|Trappc9|Il6|Zfp647|Dhx38|Polr3a|Ifi208|Cnot10|Cc2d1a|Tef|Il10|Polr2l|Nanos3|Atrip|Cul4b|Tipin|Cdc5l|Irak2|Ifi204|Tcp1|Elmsan1|Wtap|Smarcal1|Nfe2l2|Atp1b4|Tada3|Nfx1|Ing1|Nabp2|Snrnp70|Cebpa|Sphk1|Rpl14|Hist1h2bn|Tcf3|Hist1h4k|Zrsr1|Sod2|Mxd1|Mbd3|Ube2o|Camk1|Pcbp1|Eapp|Brf2|Hist1h4n|Pim1|Ddx20|Zfx|Ogg1|Tfdp1|Rnf41|Tspyl3|Ccnl1|Tnni2|Trim13|Gm27029|Arid4a|Ppara|Brpf1|Sp140|Hist1h3h|Pp…
GO:0070887	cellular response to chemical stimulus	biological_process	7.72E-06	0.0014789	134	943	2527	22036	ENSMUSG00000031098,ENSMUSG00000035352,ENSMUSG00000017146,ENSMUSG00000043263,ENSMUSG00000006728,ENSMUSG00000003868,ENSMUSG00000022390,ENSMUSG00000019850,ENSMUSG00000067336,ENSMUSG00000040423,ENSMUSG00000018446,ENSMUSG00000026021,ENSMUSG00000006724,ENSMUSG00000018927,ENSMUSG00000039536,ENSMUSG00000059714,ENSMUSG00000082101,ENSMUSG00000018930,ENSMUSG00000031765,ENSMUSG00000026228,ENSMUSG00000024789,…	Syt8|Ccl12|Brca1|Ifi209|Cdk4|Ruvbl2|Zc3h7b|Tnfaip3|Bmpr2|Rc3h1|C1qbp|Sumo1|Cyp27b1|Ccl6|Stau1|Flot1|Slfn14|Ccl4|Mt1|Htr2b|Jak2|Cdk16|Ntf5|Cd69|Ifi205|Ccl7|Hbegf|Ifi202b|Kcnb1|Cxcl2|Sri|Sdcbp|Pdcd1lg2|Blm|Furin|Ube2g2|Plk5|Usp19|Asic2|Krt18|Mt3|E2f1|Gbp5|Dapk2|Nr1d2|Ccl9|Bcr|Paf1|Src|Rab20|Arl6ip5|Nfkb1|Mt4|Syt10|Impdh2|Tnip2|Hif1an|Rap1a|Pirb|Ccl2|Col4a2|Pla2r1|Nfkbia|Fos|Prkd2|Mt2|Trpm4|Rangap1|…
GO:0015031	protein transport	biological_process	8.19E-06	0.0015542	85	943	1430	22036	ENSMUSG00000045969,ENSMUSG00000022391,ENSMUSG00000010110,ENSMUSG00000041794,ENSMUSG00000032202,ENSMUSG00000021025,ENSMUSG00000009090,ENSMUSG00000026705,ENSMUSG00000021079,ENSMUSG00000020817,ENSMUSG00000031448,ENSMUSG00000031729,ENSMUSG00000020175,ENSMUSG00000030272,ENSMUSG00000014504,ENSMUSG00000035385,ENSMUSG00000035007,ENSMUSG00000021078,ENSMUSG00000068798,ENSMUSG00000051984,ENSMUSG00000068040,…	Ing1|Rangap1|Stx5a|Myrip|Rab27a|Nfkbia|Ap1b1|Klhl20|Timm9|Rabep1|Adprhl1|Ist1|Rab36|Camk1|Srp19|Ccl2|Rundc1|Tomm20l|Rap1a|Sec31b|Tm9sf4|Chmp4b|Ccl3|Chrm1|Il6|Nup88|Src|Pou5f1|Lamp2|Rab20|Grtp1|Gbp5|Bbs2|Snapin|Derl2|Bcr|Il10|Mapkbp1|Cchcr1|Mt3|Krt18|Tcp1|Rhbdd3|Gbp4|Txn1|Rab11fip1|Tm7sf2|Nup93|Gm20538|Sec13|Sri|Jak2|Cmtm6|Htr2b|Vhl|Commd1|Tmed10|Srp14|Kcnb1|Timm23|Pttg1ip|Ap2s1|Rpain|Bloc1s6|Pola…
GO:0071222	cellular response to lipopolysaccharide	biological_process	8.75E-06	0.0016433	23	943	218	22036	ENSMUSG00000028419,ENSMUSG00000016498,ENSMUSG00000021025,ENSMUSG00000058427,ENSMUSG00000027646,ENSMUSG00000003437,ENSMUSG00000028270,ENSMUSG00000016496,ENSMUSG00000000982,ENSMUSG00000029375,ENSMUSG00000025746,ENSMUSG00000059866,ENSMUSG00000028163,ENSMUSG00000044786,ENSMUSG00000060477,ENSMUSG00000035352,ENSMUSG00000009681,ENSMUSG00000016529,ENSMUSG00000019850,ENSMUSG00000029380,ENSMUSG00000035385,…	Chmp5|Pdcd1lg2|Nfkbia|Cxcl2|Src|Paf1|Gbp2|Cd274|Ccl3|Cxcl15|Il6|Tnip2|Nfkb1|Zfp36|Irak2|Ccl12|Bcr|Il10|Tnfaip3|Cxcl1|Ccl2|Cdk4|Xbp1|
GO:0034728	nucleosome organization	biological_process	9.48E-06	0.0017641	18	943	144	22036	ENSMUSG00000003437,ENSMUSG00000094338,ENSMUSG00000069307,ENSMUSG00000058799,ENSMUSG00000095217,ENSMUSG00000069303,ENSMUSG00000067455,ENSMUSG00000074671,ENSMUSG00000056216,ENSMUSG00000101972,ENSMUSG00000025369,ENSMUSG00000069305,ENSMUSG00000069306,ENSMUSG00000069308,ENSMUSG00000058773,ENSMUSG00000101355,ENSMUSG00000064288,ENSMUSG00000114279	Paf1|Hist1h2bl|Hist1h2bq|Nap1l1|Hist1h2bn|Hist1h2br|Hist1h4j|Tspyl3|Cebpg|Hist1h3i|Smarcc2|Hist1h4n|Hist1h4m|Hist1h2bp|Hist1h1b|Hist1h3h|Hist1h4k|Hist1h2bm|
GO:0031497	chromatin assembly	biological_process	9.60E-06	0.0017676	17	943	130	22036	ENSMUSG00000067455,ENSMUSG00000069303,ENSMUSG00000095217,ENSMUSG00000003437,ENSMUSG00000069307,ENSMUSG00000058799,ENSMUSG00000094338,ENSMUSG00000101972,ENSMUSG00000074671,ENSMUSG00000069306,ENSMUSG00000069305,ENSMUSG00000114279,ENSMUSG00000101355,ENSMUSG00000064288,ENSMUSG00000018509,ENSMUSG00000069308,ENSMUSG00000058773	Hist1h4j|Hist1h2br|Hist1h2bn|Paf1|Hist1h2bq|Nap1l1|Hist1h2bl|Hist1h3i|Tspyl3|Hist1h4m|Hist1h4n|Hist1h2bm|Hist1h3h|Hist1h4k|Cenpv|Hist1h2bp|Hist1h1b|
GO:0044391	ribosomal subunit	cellular_component	1.09E-05	0.0019923	23	943	213	22036	ENSMUSG00000007892,ENSMUSG00000037772,ENSMUSG00000025508,ENSMUSG00000003970,ENSMUSG00000007338,ENSMUSG00000026427,ENSMUSG00000043716,ENSMUSG00000092310,ENSMUSG00000032215,ENSMUSG00000024436,ENSMUSG00000025290,ENSMUSG00000093674,ENSMUSG00000025794,ENSMUSG00000057388,ENSMUSG00000012405,ENSMUSG00000063316,ENSMUSG00000038274,ENSMUSG00000037563,ENSMUSG00000046330,ENSMUSG00000032399,ENSMUSG00000081906,…	Rplp1|Mrpl23|Rplp2|Rpl8|Mrpl49|Eif2d|Rpl7|Gm20509|Rsl24d1|Mrps18b|Rps24|Rpl41|Rpl14|Mrpl18|Rpl15|Rpl27|Fau|Rps16|Rpl37a|Rpl4|Rpl9-ps1|Rps9|Gm14214|
GO:0051649	establishment of localization in cell	biological_process	1.14E-05	0.0020557	126	943	2370	22036	ENSMUSG00000016529,ENSMUSG00000033902,ENSMUSG00000033615,ENSMUSG00000025422,ENSMUSG00000040312,ENSMUSG00000018442,ENSMUSG00000009681,ENSMUSG00000031755,ENSMUSG00000001018,ENSMUSG00000038515,ENSMUSG00000035504,ENSMUSG00000105504,ENSMUSG00000034175,ENSMUSG00000023043,ENSMUSG00000031760,ENSMUSG00000025746,ENSMUSG00000040667,ENSMUSG00000000982,ENSMUSG00000038467,ENSMUSG00000032773,ENSMUSG00000063260,…	Il10|Mapkbp1|Cplx1|Agap2|Cchcr1|Derl2|Bcr|Bbs2|Snapin|Grtp1|Reep6|Gbp5|Rhbdd3|Krt18|Mt3|Il6|Nup88|Ccl3|Chmp4b|Chrm1|Syt10|Dst|Rab20|Pou5f1|Lamp2|B4galt1|Src|Slc25a22|Rundc1|Tomm20l|Camk1|Rab36|Ube2o|Srp19|Ccl2|Nnat|Hrc|Tm9sf4|Nxf1|Sec31b|a|Rap1a|Pcsk4|Bax|Eif6|Wdr35|Stx5a|Ing1|Rangap1|Trpm4|Sphk1|Adprhl1|Timm9|Myrip|Ap1b1|Rab27a|Nfkbia|Klhl20|Tnfaip3|Syvn1|Snx15|Riok2|Bloc1s4|Ncoa4|Rhbdf2|Ppfia3|…
GO:0006461	protein complex assembly	biological_process	1.22E-05	0.0021818	81	943	1360	22036	ENSMUSG00000040896,ENSMUSG00000020676,ENSMUSG00000067455,ENSMUSG00000016534,ENSMUSG00000028413,ENSMUSG00000027646,ENSMUSG00000033940,ENSMUSG00000092192,ENSMUSG00000038467,ENSMUSG00000062867,ENSMUSG00000097487,ENSMUSG00000038729,ENSMUSG00000024426,ENSMUSG00000046168,ENSMUSG00000105504,ENSMUSG00000038260,ENSMUSG00000024944,ENSMUSG00000040167,ENSMUSG00000009090,ENSMUSG00000070283,ENSMUSG00000003873,…	Kcnd3|Ccl11|Hist1h4j|Lamp2|B4galt1|Src|Brk1|Dyx1c1|Chmp4b|Impdh2|Ptges3l|Akap2|Atat1|Kcnrg|Gbp5|Trpm4|Arl2|Ikzf5|Ap1b1|Ndufaf3|Bax|Samhd1|Hist1h3i|Cebpa|Mbl1|Tubb5|Tmsb4x|Kcna7|Dync1li1|Tm9sf4|Sec31b|Avil|Hist1h4n|Tomm20l|Ncor1|Sod2|Hist1h4k|Mis12|Chmp5|Rhoc|Clec2i|Slc22a6|Sumo1|Add1|Rcc1|Ttc17|Ndufb11|Hist1h4m|Map2k1|Slc1a5|Cyfip1|Uqcc1|Fes|Khdc3|Plekhg2|Ndufb8|Hist1h3h|Dnal1|Kif23|Blm|Mat1a|Nup…
GO:0070271	protein complex biogenesis	biological_process	1.25E-05	0.0022237	81	943	1361	22036	ENSMUSG00000040599,ENSMUSG00000028419,ENSMUSG00000002233,ENSMUSG00000030365,ENSMUSG00000024650,ENSMUSG00000026021,ENSMUSG00000029106,ENSMUSG00000028896,ENSMUSG00000027194,ENSMUSG00000031059,ENSMUSG00000069306,ENSMUSG00000004936,ENSMUSG00000030447,ENSMUSG00000001918,ENSMUSG00000005882,ENSMUSG00000053158,ENSMUSG00000092622,ENSMUSG00000037552,ENSMUSG00000025204,ENSMUSG00000101355,ENSMUSG00000042523,…	Mis12|Chmp5|Rhoc|Clec2i|Slc22a6|Sumo1|Add1|Rcc1|Ttc17|Ndufb11|Hist1h4m|Map2k1|Cyfip1|Slc1a5|Uqcc1|Fes|Khdc3|Plekhg2|Ndufb8|Hist1h3h|Dnal1|Kif23|Blm|Mat1a|Nup93|Sec13|Gm20538|Pnpt1|Ndufa3|Dhx33|Eif4b|Gmfg|Flot1|Nup205|Hnf1b|Hck|Kcnb1|Eif4ebp1|Lmod3|Capza1|Tmed10|Tubgcp5|Aars2|Vhl|Kcnd3|Ccl11|Hist1h4j|Lamp2|B4galt1|Src|Brk1|Dyx1c1|Chmp4b|Impdh2|Ptges3l|Akap2|Atat1|Kcnrg|Gbp5|Trpm4|Arl2|Ikzf5|Ap1b1|…
GO:0070098	chemokine-mediated signaling pathway	biological_process	1.28E-05	0.002241	13	943	82	22036	ENSMUSG00000009185,ENSMUSG00000058427,ENSMUSG00000035352,ENSMUSG00000047880,ENSMUSG00000020676,ENSMUSG00000018930,ENSMUSG00000019122,ENSMUSG00000035385,ENSMUSG00000029380,ENSMUSG00000000982,ENSMUSG00000018927,ENSMUSG00000029375,ENSMUSG00000035373	Ccl8|Cxcl2|Ccl12|Cxcr5|Ccl11|Ccl4|Ccl9|Ccl2|Cxcl1|Ccl3|Ccl6|Cxcl15|Ccl7|
GO:0071219	cellular response to molecule of bacterial origin	biological_process	1.29E-05	0.002241	23	943	223	22036	ENSMUSG00000058427,ENSMUSG00000021025,ENSMUSG00000027646,ENSMUSG00000003437,ENSMUSG00000016498,ENSMUSG00000028419,ENSMUSG00000028163,ENSMUSG00000059866,ENSMUSG00000025746,ENSMUSG00000028270,ENSMUSG00000016496,ENSMUSG00000000982,ENSMUSG00000029375,ENSMUSG00000035352,ENSMUSG00000060477,ENSMUSG00000044786,ENSMUSG00000006728,ENSMUSG00000020484,ENSMUSG00000035385,ENSMUSG00000029380,ENSMUSG00000016529,…	Cxcl2|Nfkbia|Src|Paf1|Pdcd1lg2|Chmp5|Nfkb1|Tnip2|Il6|Gbp2|Cd274|Ccl3|Cxcl15|Ccl12|Irak2|Zfp36|Cdk4|Xbp1|Ccl2|Cxcl1|Il10|Tnfaip3|Bcr|
GO:0071824	protein-DNA complex subunit organization	biological_process	1.32E-05	0.0022709	23	943	223	22036	ENSMUSG00000058773,ENSMUSG00000018509,ENSMUSG00000069308,ENSMUSG00000114279,ENSMUSG00000064288,ENSMUSG00000101355,ENSMUSG00000069305,ENSMUSG00000020679,ENSMUSG00000069306,ENSMUSG00000031487,ENSMUSG00000056216,ENSMUSG00000074671,ENSMUSG00000025369,ENSMUSG00000101972,ENSMUSG00000095217,ENSMUSG00000003437,ENSMUSG00000069307,ENSMUSG00000094338,ENSMUSG00000028899,ENSMUSG00000058799,ENSMUSG00000040599,…	Hist1h1b|Cenpv|Hist1h2bp|Hist1h2bm|Hist1h4k|Hist1h3h|Hist1h4n|Hnf1b|Hist1h4m|Brf2|Cebpg|Tspyl3|Smarcc2|Hist1h3i|Hist1h2bn|Paf1|Hist1h2bq|Hist1h2bl|Taf12|Nap1l1|Mis12|Hist1h2br|Hist1h4j|
GO:0009611	response to wounding	biological_process	1.40E-05	0.0024024	65	943	1015	22036	ENSMUSG00000009681,ENSMUSG00000016529,ENSMUSG00000029380,ENSMUSG00000105504,ENSMUSG00000052911,ENSMUSG00000021775,ENSMUSG00000019122,ENSMUSG00000034175,ENSMUSG00000016528,ENSMUSG00000060477,ENSMUSG00000029375,ENSMUSG00000000982,ENSMUSG00000059866,ENSMUSG00000025746,ENSMUSG00000028163,ENSMUSG00000016495,ENSMUSG00000020676,ENSMUSG00000026131,ENSMUSG00000028413,ENSMUSG00000054383,ENSMUSG00000006818,…	Bcr|Il10|Cxcl1|Gbp5|Lamb2|Nr1d2|Ccl9|Rhbdd3|Mapkapk2|Irak2|Cxcl15|Ccl3|Tnip2|Il6|Nfkb1|Plgrkt|Ccl11|Dst|B4galt1|Pnma1|Sod2|Ctla2a|Fgfr2|Ccl2|Ogg1|Bax|Rangap1|Nfe2l2|Cd151|Socs3|Chid1|Cebpa|Sphk1|Rab27a|Nfkbia|Tnfaip3|Xbp1|Bloc1s4|Zfp36|Map2k1|Thbd|Ccl12|Ccl6|Procr|Itgb2|Serpinc1|Rhoc|Tlr8|C1qbp|Ppara|Ccl8|Ccl7|Hbegf|Tyro3|Ifi202b|Jak2|Ccl4|Hck|Bloc1s6|Slc7a11|Ccm2l|Ghrl|Tlr7|Cxcl2|Hp|
GO:0071310	cellular response to organic substance	biological_process	1.71E-05	0.0028921	110	943	2015	22036	ENSMUSG00000040253,ENSMUSG00000027490,ENSMUSG00000016528,ENSMUSG00000023932,ENSMUSG00000060477,ENSMUSG00000023043,ENSMUSG00000031760,ENSMUSG00000073489,ENSMUSG00000009681,ENSMUSG00000029298,ENSMUSG00000018442,ENSMUSG00000016529,ENSMUSG00000028268,ENSMUSG00000105504,ENSMUSG00000029380,ENSMUSG00000019122,ENSMUSG00000021775,ENSMUSG00000031755,ENSMUSG00000031504,ENSMUSG00000020676,ENSMUSG00000040896,…	Gbp7|E2f1|Mapkapk2|Cdc5l|Irak2|Krt18|Mt3|Ifi204|Bcr|Gbp9|Derl2|Il10|Gbp3|Gbp5|Cxcl1|Ccl9|Nr1d2|Bbs2|Rab20|Ccl11|Kcnd3|Paf1|Src|Cxcl15|Impdh2|Krt8|Ccl3|Tnip2|Il6|Nfkb1|Pirb|Dync1li1|Adgra2|Rap1a|Pim1|a|Col4a2|Sod2|Fgfr2|Ccl2|Fos|Prkd2|H2-Q7|Sphk1|Trpm4|Nfkbia|Wdr35|Bax|Samhd1|Rangap1|Nfe2l2|Cebpa|Socs3|Zfp36|Gbp8|Snx6|Hdac2|Ccl12|Ptpn1|Ifi209|Brca1|Cyfip1|Zc3h7b|Cdh13|Tnfaip3|Wnt7b|Bmpr2|Zfp236|Tr…
GO:0006334	nucleosome assembly	biological_process	2.03E-05	0.0034159	15	943	110	22036	ENSMUSG00000095217,ENSMUSG00000069307,ENSMUSG00000094338,ENSMUSG00000069305,ENSMUSG00000058799,ENSMUSG00000069306,ENSMUSG00000067455,ENSMUSG00000069303,ENSMUSG00000074671,ENSMUSG00000069308,ENSMUSG00000058773,ENSMUSG00000114279,ENSMUSG00000101972,ENSMUSG00000064288,ENSMUSG00000101355	Hist1h2bn|Hist1h2bq|Hist1h2bl|Hist1h4n|Nap1l1|Hist1h4m|Hist1h4j|Hist1h2br|Tspyl3|Hist1h2bp|Hist1h1b|Hist1h2bm|Hist1h3i|Hist1h4k|Hist1h3h|
GO:0071840	cellular component organization or biogenesis	biological_process	2.19E-05	0.0036436	270	943	5935	22036	ENSMUSG00000019777,ENSMUSG00000001918,ENSMUSG00000024791,ENSMUSG00000030447,ENSMUSG00000051413,ENSMUSG00000035150,ENSMUSG00000031841,ENSMUSG00000038943,ENSMUSG00000101355,ENSMUSG00000022382,ENSMUSG00000025204,ENSMUSG00000033623,ENSMUSG00000002233,ENSMUSG00000029106,ENSMUSG00000022383,ENSMUSG00000005102,ENSMUSG00000022636,ENSMUSG00000033933,ENSMUSG00000030298,ENSMUSG00000064177,ENSMUSG00000034910,…	Hdac2|Slc1a5|Cdca5|Cyfip1|Plagl2|Eif2s3x|Cdh13|Prc1|Hist1h3h|Wnt7b|Ndufb8|Pcgf3|Rhoc|Add1|Ppara|Eif2ak4|Alcam|Vhl|Sec13|Ghrl|Pygo1|Kbtbd8|Lsp1|Cul4b|Hist1h2ak|Derl2|Il10|Akap2|Lamp2|Chmp4b|Krt8|Il6|Smarcc2|Nop58|Ptges3l|Avil|Tm9sf4|Sec31b|Brf2|Hist1h4n|Ddx20|Ogg1|Sod2|Hist1h4k|Tomm20l|Fgfr2|Mbd3|2700049A03Rik|Rpl14|Tcf3|Ndufaf3|Nfe2l2|Cebpa|Cd151|Snx1|Ndufb11|Hist1h4m|Khdc3|Ddx6|Ccl12|Lix1|Sp100|…
GO:0006996	organelle organization	biological_process	2.33E-05	0.0038439	163	943	3269	22036	ENSMUSG00000007739,ENSMUSG00000023043,ENSMUSG00000048537,ENSMUSG00000031760,ENSMUSG00000019876,ENSMUSG00000018509,ENSMUSG00000001018,ENSMUSG00000009681,ENSMUSG00000027641,ENSMUSG00000114279,ENSMUSG00000025422,ENSMUSG00000027646,ENSMUSG00000003437,ENSMUSG00000094338,ENSMUSG00000058799,ENSMUSG00000033940,ENSMUSG00000067455,ENSMUSG00000024406,ENSMUSG00000026131,ENSMUSG00000021790,ENSMUSG00000001313,…	Cct4|Krt18|Phldb1|Mt3|Pkib|Cenpv|Snapin|Bcr|Rbl1|Hist1h2bm|Agap2|Src|Paf1|Hist1h2bl|Nap1l1|Brk1|Hist1h4j|Pou5f1|Dst|Dydc1|Rnd2|Rab20|Cebpg|Tmsb4x|Tubb5|Ccl2|Dars2|Rccd1|Apc2|Ncor1|Hist1h2bq|Hist1h2br|Prkd2|Arl2|Noct|Eif6|Taf6l|Hist1h3i|Ddx6|Khdc3|Ccl12|Lix1|Pnpla2|Brca1|Sp100|Fes|Atp2b2|Uqcc1|Ndufb11|Hist1h4m|Rsl24d1|Hist1h2bp|Kif23|Hist1h1b|Ruvbl2|Bloc1s4|Riok2|Hps3|Hist1h2ai|Tnfaip3|Ppp1r10|Rc3…
GO:0080134	regulation of response to stress	biological_process	2.38E-05	0.003894	71	943	1163	22036	ENSMUSG00000059714,ENSMUSG00000030157,ENSMUSG00000009291,ENSMUSG00000005102,ENSMUSG00000016526,ENSMUSG00000051355,ENSMUSG00000024789,ENSMUSG00000033933,ENSMUSG00000024013,ENSMUSG00000026535,ENSMUSG00000024486,ENSMUSG00000027298,ENSMUSG00000003541,ENSMUSG00000020464,ENSMUSG00000031722,ENSMUSG00000044583,ENSMUSG00000030528,ENSMUSG00000064177,ENSMUSG00000043929,ENSMUSG00000079363,ENSMUSG00000006676,…	Flot1|Clec2d|Pttg1ip|Eif2ak4|Dyrk3|Commd1|Jak2|Vhl|Fgd2|Ifi202b|Hbegf|Tyro3|Ier3|Pnpt1|Hp|Tlr7|Blm|Ghrl|Klhl15|Gbp4|Usp19|Ptpn1|Brca1|Parg|Thbd|Map2k1|Zfp36|Xbp1|Tnfaip3|Wnt7b|Syvn1|Ppara|Trim13|C1qbp|Tlr8|Rnf41|Serpinc1|Ogg1|Qars|Sec14l1|Ccl2|Ncor1|Ctla2a|Sod2|Pla2r1|March7|Nfkbia|Cebpa|Chid1|Socs3|Nfe2l2|Bax|Samhd1|S100a14|Mt3|Irak2|Mapkapk2|Rhbdd3|Nr1d2|Gbp5|Cxcl1|Il10|Mapkbp1|Bcr|Rbl1|Arl6ip5…
GO:0065008	regulation of biological quality	biological_process	2.40E-05	0.0038984	175	943	3583	22036	ENSMUSG00000009681,ENSMUSG00000033615,ENSMUSG00000040537,ENSMUSG00000001018,ENSMUSG00000021775,ENSMUSG00000019876,ENSMUSG00000027490,ENSMUSG00000003617,ENSMUSG00000020704,ENSMUSG00000007739,ENSMUSG00000031760,ENSMUSG00000032773,ENSMUSG00000059866,ENSMUSG00000031757,ENSMUSG00000056216,ENSMUSG00000063260,ENSMUSG00000006675,ENSMUSG00000001313,ENSMUSG00000035199,ENSMUSG00000031504,ENSMUSG00000027646,…	Bcr|Cplx1|Adam22|Snapin|Nr1d2|Pkib|E2f1|Cp|Asic2|Cct4|Mt3|Chrm1|Tnip2|Mt4|Cebpg|Syt10|P4htm|Rnd2|Arl6ip5|Rab20|Src|Brk1|Pde6b|Rps24|Ccl2|Pirb|Sp3|Ftl1|Tmsb4x|Hrc|Slc39a5|Rap1a|Glrx3|Rdh10|Noct|Mbl1|Arl2|Trpm4|Adgrb3|Mt2|Plxna2|Myrip|Nfkbia|Ythdf2|Bmpr2|Syvn1|Tnfaip3|Adrb3|Bloc1s4|Ppfia3|Cdk4|Thbd|Sema4d|Ccl12|Syt8|Pnpla2|Sp100|Raly|Atp2b2|Fes|Rps9|Clec2i|Abca4|Rpl4|Lin7b|Serpinc1|Samd4b|Cyp27b1|S…
GO:0035458	cellular response to interferon-beta	biological_process	2.47E-05	0.0039796	9	943	42	22036	ENSMUSG00000028268,ENSMUSG00000026535,ENSMUSG00000009293,ENSMUSG00000028270,ENSMUSG00000054203,ENSMUSG00000049734,ENSMUSG00000073489,ENSMUSG00000043263,ENSMUSG00000020464	Gbp3|Ifi202b|Ube2g2|Gbp2|Ifi205|Trex1|Ifi204|Ifi209|Pnpt1|
GO:0006807	nitrogen compound metabolic process	biological_process	2.54E-05	0.0040541	279	943	6108	22036	ENSMUSG00000043263,ENSMUSG00000096696,ENSMUSG00000026222,ENSMUSG00000035352,ENSMUSG00000021911,ENSMUSG00000039720,ENSMUSG00000069306,ENSMUSG00000019878,ENSMUSG00000003868,ENSMUSG00000058773,ENSMUSG00000074064,ENSMUSG00000031489,ENSMUSG00000067336,ENSMUSG00000029376,ENSMUSG00000030061,ENSMUSG00000073490,ENSMUSG00000040423,ENSMUSG00000073460,ENSMUSG00000018446,ENSMUSG00000062248,ENSMUSG00000098640,…	Ifi209|Zfp960|Sp100|Ccl12|Parg|Got1l1|Hist1h4m|Hsf2|Ruvbl2|Hist1h1b|Mlycd|Adrb3|Bmpr2|Mthfd2l|Uba3|Ifi207|Rc3h1|Pnldc1|C1qbp|Cks2|Gm14214|Marf1|Slfn14|Rpain|Gmeb1|Hnf1b|Hck|Rgs2|Csad|Scmh1|Gm49527|Ifi205|Aox2|Dhx33|Taf12|Nif3l1|Mat1a|Furin|Chtop|Etv6|Zc3h10|E2f1|Pkib|Rpl7|Ccl9|Rbm5|Zfp251|Snapc5|Hist1h2bm|Bcr|Ifi211|Hist1h2bl|Hist1h4j|Pou5f1|Zfp7|Cebpg|Ctps|Hif1an|Slc39a5|Qars|Tmsb4x|Sp3|Secisbp2…
GO:0065004	protein-DNA complex assembly	biological_process	2.74E-05	0.004332	20	943	186	22036	ENSMUSG00000074671,ENSMUSG00000101972,ENSMUSG00000058799,ENSMUSG00000069307,ENSMUSG00000094338,ENSMUSG00000028899,ENSMUSG00000095217,ENSMUSG00000067455,ENSMUSG00000069303,ENSMUSG00000040599,ENSMUSG00000069308,ENSMUSG00000018509,ENSMUSG00000058773,ENSMUSG00000064288,ENSMUSG00000101355,ENSMUSG00000114279,ENSMUSG00000020679,ENSMUSG00000069305,ENSMUSG00000031487,ENSMUSG00000069306	Tspyl3|Hist1h3i|Nap1l1|Hist1h2bq|Hist1h2bl|Taf12|Hist1h2bn|Hist1h4j|Hist1h2br|Mis12|Hist1h2bp|Cenpv|Hist1h1b|Hist1h4k|Hist1h3h|Hist1h2bm|Hnf1b|Hist1h4n|Brf2|Hist1h4m|
GO:0030593	neutrophil chemotaxis	biological_process	2.79E-05	0.004374	14	943	102	22036	ENSMUSG00000000982,ENSMUSG00000035373,ENSMUSG00000029375,ENSMUSG00000018927,ENSMUSG00000032380,ENSMUSG00000029380,ENSMUSG00000018446,ENSMUSG00000035385,ENSMUSG00000019122,ENSMUSG00000018930,ENSMUSG00000020676,ENSMUSG00000058427,ENSMUSG00000035352,ENSMUSG00000009185	Ccl3|Ccl7|Cxcl15|Ccl6|Dapk2|Cxcl1|C1qbp|Ccl2|Ccl9|Ccl4|Ccl11|Cxcl2|Ccl12|Ccl8|
GO:0070555	response to interleukin-1	biological_process	2.88E-05	0.0044837	16	943	130	22036	ENSMUSG00000018930,ENSMUSG00000060477,ENSMUSG00000035352,ENSMUSG00000035373,ENSMUSG00000035385,ENSMUSG00000019122,ENSMUSG00000040423,ENSMUSG00000020676,ENSMUSG00000058427,ENSMUSG00000027646,ENSMUSG00000009185,ENSMUSG00000000982,ENSMUSG00000018927,ENSMUSG00000059866,ENSMUSG00000025746,ENSMUSG00000028163	Ccl4|Irak2|Ccl12|Ccl7|Ccl2|Ccl9|Rc3h1|Ccl11|Cxcl2|Src|Ccl8|Ccl3|Ccl6|Tnip2|Il6|Nfkb1|
GO:0010273	detoxification of copper ion	biological_process	3.10E-05	0.0047933	4	943	6	22036	ENSMUSG00000031762,ENSMUSG00000031765,ENSMUSG00000031757,ENSMUSG00000031760	Mt2|Mt1|Mt4|Mt3|
GO:0015934	large ribosomal subunit	cellular_component	3.16E-05	0.0048434	17	943	139	22036	ENSMUSG00000025794,ENSMUSG00000098640,ENSMUSG00000046330,ENSMUSG00000032399,ENSMUSG00000081906,ENSMUSG00000057388,ENSMUSG00000012405,ENSMUSG00000063316,ENSMUSG00000003970,ENSMUSG00000007338,ENSMUSG00000025508,ENSMUSG00000037772,ENSMUSG00000007892,ENSMUSG00000093674,ENSMUSG00000032215,ENSMUSG00000043716,ENSMUSG00000092310	Rpl14|Gm14214|Rpl37a|Rpl4|Rpl9-ps1|Mrpl18|Rpl15|Rpl27|Rpl8|Mrpl49|Rplp2|Mrpl23|Rplp1|Rpl41|Rsl24d1|Rpl7|Gm20509|
GO:0048518	positive regulation of biological process	biological_process	3.20E-05	0.0048618	259	943	5654	22036	ENSMUSG00000054520,ENSMUSG00000019505,ENSMUSG00000031060,ENSMUSG00000044080,ENSMUSG00000030528,ENSMUSG00000016498,ENSMUSG00000024486,ENSMUSG00000027298,ENSMUSG00000034563,ENSMUSG00000035373,ENSMUSG00000050556,ENSMUSG00000044086,ENSMUSG00000024789,ENSMUSG00000026228,ENSMUSG00000025364,ENSMUSG00000018930,ENSMUSG00000059714,ENSMUSG00000005804,ENSMUSG00000053646,ENSMUSG00000006333,ENSMUSG00000030365,…	Sh3bp2|Ubb|Rbm10|S100a1|Blm|Pdcd1lg2|Hbegf|Tyro3|Ccpg1|Ccl7|Kcnb1|Lmod3|Jak2|Htr2b|Pa2g4|Ccl4|Flot1|Bloc1s6|Plxnb1|Rps9|Clec2i|H2-Q4|Mga|Ccl6|Itgb2|Rpl4|Sumo1|Cyp27b1|Trpv2|Ppp1r10|Tnfaip3|Riok2|Sema4d|Nccrp1|Pnpla2|Brca1|Uqcc1|Atp2b2|Osgin1|Mbl1|Rassf5|Arl2|Prkd2|Fos|Trpm4|Plxna2|Nfkbia|Pla2r1|Usp12|Rap1a|Sp110|Chrm1|Txnl4b|Tnip2|Rasl11a|Acat2|Nsmaf|Slc38a3|Nfkb1|Syt10|Src|Paf1|Brk1|Nap1l1|Onecu…
GO:0019222	regulation of metabolic process	biological_process	3.55E-05	0.0053549	288	943	6380	22036	ENSMUSG00000030530,ENSMUSG00000001017,ENSMUSG00000060073,ENSMUSG00000024942,ENSMUSG00000039810,ENSMUSG00000006676,ENSMUSG00000030199,ENSMUSG00000040620,ENSMUSG00000026036,ENSMUSG00000028899,ENSMUSG00000066043,ENSMUSG00000028249,ENSMUSG00000116024,ENSMUSG00000054203,ENSMUSG00000066357,ENSMUSG00000026535,ENSMUSG00000003283,ENSMUSG00000020679,ENSMUSG00000028901,ENSMUSG00000000085,ENSMUSG00000026360,…	Furin|Chtop|Psma3|Capn1|Zc3h10|Usp19|Etv6|Dhx33|Nif3l1|Taf12|Phactr4|Sdcbp|Gm49527|Ifi205|Wdr6|Ifi202b|Hck|Hnf1b|Gmeb1|Scmh1|Rgs2|Bag1|C1qbp|Marf1|Cks2|Serpinc1|Rc3h1|Uba3|Ifi207|Adrb3|Mlycd|Hist1h1b|Cdk4|Ruvbl2|Bmpr2|Ccl12|Parg|Rplp1|Zfp960|Ifi209|Hsf2|Snx1|Noct|Hist1h3i|Eif6|Mndal|Ikzf5|Adgrb3|Sumo3|Ccl2|Secisbp2|Wfdc17|Ncor1|Qars|Slc39a5|Pirb|Sp3|Hrc|Tmsb4x|Cebpg|Zfp7|Hif1an|Ifi211|Pou5f1|Arl6…
GO:0022607	cellular component assembly	biological_process	3.63E-05	0.0054259	128	943	2484	22036	ENSMUSG00000040423,ENSMUSG00000018830,ENSMUSG00000030365,ENSMUSG00000026021,ENSMUSG00000028896,ENSMUSG00000018446,ENSMUSG00000027194,ENSMUSG00000031059,ENSMUSG00000069306,ENSMUSG00000005882,ENSMUSG00000053158,ENSMUSG00000092622,ENSMUSG00000032097,ENSMUSG00000042523,ENSMUSG00000003868,ENSMUSG00000069308,ENSMUSG00000032215,ENSMUSG00000032254,ENSMUSG00000058773,ENSMUSG00000030528,ENSMUSG00000032939,…	Rc3h1|Myh11|Clec2i|Sumo1|Rcc1|C1qbp|Ttc17|Ndufb11|Hist1h4m|Uqcc1|Fes|Khdc3|Ddx6|Dnal1|Ruvbl2|Hist1h2bp|Rsl24d1|Kif23|Hist1h1b|Blm|Nup93|Mat1a|Gm20538|Ndufa3|Taf12|Dhx33|Eif4b|Flot1|Nup205|Hnf1b|Hck|Soat2|Kcnb1|Lmod3|Capza1|Tmed10|Gm20509|Aars2|Dst|Rnd2|Rab20|Hist1h4j|Prpf31|Ptbp2|Src|Nap1l1|Paf1|Hist1h2bl|Brk1|Dyx1c1|Impdh2|Asic2|Hist1h2bm|Kcnrg|Cenpv|Gbp5|Rbm5|Adgrb3|Trpm4|Hist1h2br|Arl2|Ikzf5|H…
GO:0045087	innate immune response	biological_process	4.27E-05	0.0063405	53	943	785	22036	ENSMUSG00000035385,ENSMUSG00000024789,ENSMUSG00000026535,ENSMUSG00000059128,ENSMUSG00000027298,ENSMUSG00000035373,ENSMUSG00000059714,ENSMUSG00000024483,ENSMUSG00000030157,ENSMUSG00000021795,ENSMUSG00000003283,ENSMUSG00000070034,ENSMUSG00000020823,ENSMUSG00000018930,ENSMUSG00000025512,ENSMUSG00000079363,ENSMUSG00000038274,ENSMUSG00000037780,ENSMUSG00000027639,ENSMUSG00000028270,ENSMUSG00000042306,…	Ccl2|Jak2|Ifi202b|Ifnl2|Tyro3|Ccl7|Flot1|Ankhd1|Clec2d|Sftpd|Hck|Sp110|Sec14l1|Ccl4|Chid1|Gbp4|Fau|Mbl1|Samhd1|Gbp2|S100a14|Hist1h2bn|Rab27a|Nfkbia|Hist1h2bq|Tlr7|Hist1h2br|H2-Q7|Ccl9|Gbp5|Gbp3|Tnfaip3|Gbp9|Ifnl3|Ccl12|Irak2|Mapkapk2|Gbp7|Gbp8|Cyp27b1|Trim13|Polr3h|Tlr8|C1qbp|Cebpg|Tnip2|Ccl3|Ccl6|Ccl8|Hist1h2bl|Ccl11|Polr3a|Rab20|
GO:0008104	protein localization	biological_process	4.44E-05	0.0065447	111	943	2102	22036	ENSMUSG00000016534,ENSMUSG00000024406,ENSMUSG00000031504,ENSMUSG00000027646,ENSMUSG00000003437,ENSMUSG00000038467,ENSMUSG00000000982,ENSMUSG00000032773,ENSMUSG00000025746,ENSMUSG00000040667,ENSMUSG00000034175,ENSMUSG00000023043,ENSMUSG00000031760,ENSMUSG00000020704,ENSMUSG00000068039,ENSMUSG00000018442,ENSMUSG00000009681,ENSMUSG00000016529,ENSMUSG00000040312,ENSMUSG00000033902,ENSMUSG00000038515,…	Lamp2|Pou5f1|Rab20|Src|Paf1|Chmp4b|Ccl3|Chrm1|Il6|Nup88|Rhbdd3|Krt18|Mt3|Asic2|Tcp1|Derl2|Bcr|Il10|Cchcr1|Mapkbp1|Grtp1|Gbp5|Akap2|Bbs2|Snapin|Adprhl1|Arl2|Ist1|Myrip|2700049A03Rik|Rab27a|Ap1b1|Nfkbia|Klhl20|Timm9|Rabep1|Wdr35|Bax|Ing1|Rassf5|Rangap1|Cracr2b|Nabp2|Stx5a|Sec31b|Tm9sf4|Tmsb4x|Rap1a|Rundc1|Tomm20l|Gm28048|Nnat|Sumo3|Rab36|Camk1|Ccl2|Srp19|Chmp5|Mis12|Os9|Rab42|Cd274|Clec2i|Lin7b|Tlr…
GO:0006325	chromatin organization	biological_process	4.65E-05	0.0067937	49	943	727	22036	ENSMUSG00000101972,ENSMUSG00000003680,ENSMUSG00000001017,ENSMUSG00000048930,ENSMUSG00000021774,ENSMUSG00000041187,ENSMUSG00000069303,ENSMUSG00000020167,ENSMUSG00000095217,ENSMUSG00000028899,ENSMUSG00000069307,ENSMUSG00000064288,ENSMUSG00000038930,ENSMUSG00000024789,ENSMUSG00000035478,ENSMUSG00000000085,ENSMUSG00000021791,ENSMUSG00000094248,ENSMUSG00000069305,ENSMUSG00000034269,ENSMUSG00000025369,…	Hist1h3i|Taf6l|Chtop|Tada3|Ube2e1|Prkd2|Hist1h2br|Tcf3|Hist1h2bn|Taf12|Hist1h2bq|Hist1h4k|Rccd1|Jak2|Mbd3|Scmh1|Dydc2|Hist1h2ao|Hist1h4n|Setd5|Smarcc2|Arid4a|Cebpg|Tspyl3|Dydc1|Brpf1|Pou5f1|Hist1h4j|Paf1|Hist1h2bl|Nap1l1|Hist1h2an|Hist1h2bm|Hist1h2ai|Rbl1|Hist1h3h|Xbp1|Ruvbl2|Hist1h2ap|Pcgf3|Hist1h1b|Hist1h2bp|Cenpv|Hist1h4m|Hist1h2ak|Cul4b|Brca1|Hdac2|Mt3|
GO:0051246	regulation of protein metabolic process	biological_process	5.01E-05	0.0072687	110	943	2065	22036	ENSMUSG00000031729,ENSMUSG00000061878,ENSMUSG00000041187,ENSMUSG00000026977,ENSMUSG00000021025,ENSMUSG00000003873,ENSMUSG00000027613,ENSMUSG00000053113,ENSMUSG00000028898,ENSMUSG00000010110,ENSMUSG00000048930,ENSMUSG00000026430,ENSMUSG00000038239,ENSMUSG00000058818,ENSMUSG00000051695,ENSMUSG00000068798,ENSMUSG00000032604,ENSMUSG00000044258,ENSMUSG00000048458,ENSMUSG00000030272,ENSMUSG00000035139,…	Ist1|Sphk1|Prkd2|March7|Nfkbia|Bax|Eif6|Socs3|Trnau1ap|Stx5a|Tada3|Rassf5|Hrc|Pirb|Pcbp1|Rap1a|Qars|Ctla2a|Inka2|Camk1|Secisbp2|Gm28048|Sumo3|Erbb3|Cnot10|Src|Paf1|Dcun1d2|Il6|Slfn1|Dyx1c1|Plgrkt|Cebpg|Nfkb1|Mapkapk2|Pkib|Rhbdd3|Cul4b|Cnot3|Mt3|Il10|Agap2|Nanos3|Tlr7|Tyms|Blm|Sdcbp|N4bp1|Ghrl|Ubb|Usp19|Ctdsp2|Chtop|Furin|Pstk|Kbtbd8|Gbp4|Txn1|Bag1|Eif2ak4|Rgs2|Pa2g4|Flot1|Cblb|Setd5|Aarsd1|Pttg1i…
GO:0045638	negative regulation of myeloid cell differentiation	biological_process	5.54E-05	0.0079766	13	943	95	22036	ENSMUSG00000067455,ENSMUSG00000044786,ENSMUSG00000069306,ENSMUSG00000000248,ENSMUSG00000030157,ENSMUSG00000021025,ENSMUSG00000003437,ENSMUSG00000069305,ENSMUSG00000000982,ENSMUSG00000030365,ENSMUSG00000034201,ENSMUSG00000064288,ENSMUSG00000048546	Hist1h4j|Zfp36|Hist1h4m|Clec2g|Clec2d|Nfkbia|Paf1|Hist1h4n|Ccl3|Clec2i|Gas2l1|Hist1h4k|Tob2|
GO:0071621	granulocyte chemotaxis	biological_process	5.62E-05	0.0079821	15	943	122	22036	ENSMUSG00000058427,ENSMUSG00000035352,ENSMUSG00000009185,ENSMUSG00000020676,ENSMUSG00000018930,ENSMUSG00000035385,ENSMUSG00000019122,ENSMUSG00000029380,ENSMUSG00000032380,ENSMUSG00000018446,ENSMUSG00000000982,ENSMUSG00000042306,ENSMUSG00000029375,ENSMUSG00000035373,ENSMUSG00000018927	Cxcl2|Ccl12|Ccl8|Ccl11|Ccl4|Ccl2|Ccl9|Cxcl1|Dapk2|C1qbp|Ccl3|S100a14|Cxcl15|Ccl7|Ccl6|
GO:0071216	cellular response to biotic stimulus	biological_process	5.62E-05	0.0079821	23	943	245	22036	ENSMUSG00000016498,ENSMUSG00000028419,ENSMUSG00000003437,ENSMUSG00000027646,ENSMUSG00000058427,ENSMUSG00000021025,ENSMUSG00000059866,ENSMUSG00000025746,ENSMUSG00000029375,ENSMUSG00000028270,ENSMUSG00000000982,ENSMUSG00000016496,ENSMUSG00000028163,ENSMUSG00000060477,ENSMUSG00000044786,ENSMUSG00000035352,ENSMUSG00000019850,ENSMUSG00000016529,ENSMUSG00000009681,ENSMUSG00000035385,ENSMUSG00000006728,…	Pdcd1lg2|Chmp5|Paf1|Src|Cxcl2|Nfkbia|Tnip2|Il6|Cxcl15|Gbp2|Ccl3|Cd274|Nfkb1|Irak2|Zfp36|Ccl12|Tnfaip3|Il10|Bcr|Ccl2|Cdk4|Xbp1|Cxcl1|
GO:0009605	response to external stimulus	biological_process	6.70E-05	0.0094348	92	943	1679	22036	ENSMUSG00000018446,ENSMUSG00000040522,ENSMUSG00000035235,ENSMUSG00000006724,ENSMUSG00000022383,ENSMUSG00000018927,ENSMUSG00000026715,ENSMUSG00000025373,ENSMUSG00000009185,ENSMUSG00000047880,ENSMUSG00000020484,ENSMUSG00000031841,ENSMUSG00000019850,ENSMUSG00000067336,ENSMUSG00000035352,ENSMUSG00000021911,ENSMUSG00000053158,ENSMUSG00000030302,ENSMUSG00000030447,ENSMUSG00000044786,ENSMUSG00000021451,…	C1qbp|Tlr8|Trim13|Cyp27b1|Ppara|Ccl6|Serpinc1|Rnf41|Ccl8|Cxcr5|Xbp1|Cdh13|Tnfaip3|Bmpr2|Ccl12|Parg|Fes|Atp2b2|Cyfip1|Zfp36|Sema4d|Map2k1|Thbd|Lsp1|Cmtm8|Cxcl2|Gatm|Ghrl|Tyms|Tlr7|Jak2|Ccl7|Hbegf|Alcam|Tyro3|Kcnb1|Plxnb1|Bloc1s6|Flot1|Ccl4|Sema3f|Eif2ak4|Nfkb1|Slc38a3|Plgrkt|Cxcl15|Ccl3|Il6|Src|G6pc|Pde6b|Lamp2|Ccl11|Dapk2|Cxcl1|Sftpa1|Gbp5|Lamb2|Reep6|Ccl9|Nr1d2|Bbs2|Bcr|Pkd2l2|Il10|Asic2|Mt3|Rhb…
GO:0016070	RNA metabolic process	biological_process	7.65E-05	0.0107	194	943	4055	22036	ENSMUSG00000049775,ENSMUSG00000095990,ENSMUSG00000027109,ENSMUSG00000039878,ENSMUSG00000032604,ENSMUSG00000018501,ENSMUSG00000025290,ENSMUSG00000031503,ENSMUSG00000035139,ENSMUSG00000026709,ENSMUSG00000041187,ENSMUSG00000021250,ENSMUSG00000040167,ENSMUSG00000021025,ENSMUSG00000090272,ENSMUSG00000027639,ENSMUSG00000003680,ENSMUSG00000023087,ENSMUSG00000070803,ENSMUSG00000027490,ENSMUSG00000035632,…	Tmsb4x|Zfp97|Sp3|Slc39a5|Qars|Ncor1|Rps24|Col4a2|Secisbp2|Dars2|Prkd2|Fos|Ikzf5|Nfkbia|Mndal|Samhd1|Taf6l|Noct|Cited4|E2f1|Cnot3|Mt3|Gmcl1|Snapc5|Agap2|Zfp251|Snrnp27|Rbl1|Onecut3|Rpl7|Nr1d2|Rbm5|Hist1h4j|Prpf31|Pou5f1|Hnrnpa3|Ptbp2|Ifi211|Src|Paf1|Tnip2|Txnl4b|Hif1an|Slfn1|Rasl11a|Rpl27|Polr3h|Slc38a3|Rps16|Zfp7|Cebpg|Nfkb1|Pa2g4|Scmh1|Ccl4|Slfn14|Gmeb1|Aarsd1|Hnf1b|Hck|Ccpg1|Ifi205|Aars2|Gm4952…
GO:0006414	translational elongation	biological_process	7.79E-05	0.010811	9	943	49	22036	ENSMUSG00000006333,ENSMUSG00000097239,ENSMUSG00000040521,ENSMUSG00000028898,ENSMUSG00000035139,ENSMUSG00000063179,ENSMUSG00000007892,ENSMUSG00000025508,ENSMUSG00000075528	Rps9|Gm27029|Tsfm|Trnau1ap|Secisbp2|Pstk|Rplp1|Rplp2|Aarsd1|
GO:0071276	cellular response to cadmium ion	biological_process	7.87E-05	0.010842	7	943	29	22036	ENSMUSG00000031762,ENSMUSG00000021250,ENSMUSG00000026021,ENSMUSG00000030271,ENSMUSG00000031760,ENSMUSG00000031765,ENSMUSG00000031757	Mt2|Fos|Sumo1|Ogg1|Mt3|Mt1|Mt4|
GO:0034504	protein localization to nucleus	biological_process	7.95E-05	0.010878	25	943	288	22036	ENSMUSG00000003437,ENSMUSG00000021025,ENSMUSG00000027646,ENSMUSG00000024406,ENSMUSG00000032939,ENSMUSG00000024944,ENSMUSG00000003161,ENSMUSG00000026430,ENSMUSG00000079363,ENSMUSG00000028367,ENSMUSG00000045969,ENSMUSG00000026021,ENSMUSG00000028270,ENSMUSG00000040667,ENSMUSG00000034910,ENSMUSG00000025746,ENSMUSG00000031760,ENSMUSG00000009291,ENSMUSG00000024833,ENSMUSG00000017146,ENSMUSG00000018449,…	Paf1|Nfkbia|Src|Pou5f1|Nup93|Arl2|Sri|Rassf5|Gbp4|Txn1|Ing1|Sumo1|Gbp2|Nup88|Pygo1|Il6|Mt3|Pttg1ip|Pola2|Brca1|Rpain|Sumo3|Vhl|Jak2|Xbp1|
GO:0044427	chromosomal part	cellular_component	8.08E-05	0.010981	61	943	986	22036	ENSMUSG00000026021,ENSMUSG00000022678,ENSMUSG00000028896,ENSMUSG00000039220,ENSMUSG00000003437,ENSMUSG00000094338,ENSMUSG00000040599,ENSMUSG00000067455,ENSMUSG00000024406,ENSMUSG00000003868,ENSMUSG00000094777,ENSMUSG00000006728,ENSMUSG00000069308,ENSMUSG00000018509,ENSMUSG00000058773,ENSMUSG00000071516,ENSMUSG00000114279,ENSMUSG00000001924,ENSMUSG00000069309,ENSMUSG00000027641,ENSMUSG00000101355,…	Sumo1|Nde1|Rcc1|Ppp1r10|Paf1|Hist1h2bl|Mis12|Hist1h4j|Pou5f1|Ruvbl2|Hist1h2ap|Cdk4|Hist1h2bp|Cenpv|Hist1h1b|Hist1h2ai|Hist1h2bm|Uba1|Hist1h2an|Rbl1|Hist1h3h|Cdca5|Tcp1|Brca1|Parg|Ddx6|Hdac2|Dsn1|Hist1h2ak|Hist1h4m|Cdc5l|Tipin|E2f1|Orc2|Znfx1|Nabp2|Rangap1|Atp1b4|Nfe2l2|Smarcal1|Samhd1|Tfpt|Hist1h3i|Tcf3|Hist1h2bn|Hist1h2bq|Ist1|Blm|Hist1h2br|Sec13|Cenpl|Mbd3|Ncor1|Mxd1|Hist1h4k|Pola2|Hist1h4n|His…
GO:0080090	regulation of primary metabolic process	biological_process	8.14E-05	0.010984	245	943	5359	22036	ENSMUSG00000016495,ENSMUSG00000054967,ENSMUSG00000025746,ENSMUSG00000047921,ENSMUSG00000025369,ENSMUSG00000000982,ENSMUSG00000056167,ENSMUSG00000036686,ENSMUSG00000066677,ENSMUSG00000038506,ENSMUSG00000020676,ENSMUSG00000018166,ENSMUSG00000061723,ENSMUSG00000056155,ENSMUSG00000016529,ENSMUSG00000022389,ENSMUSG00000073489,ENSMUSG00000068039,ENSMUSG00000042507,ENSMUSG00000060477,ENSMUSG00000016528,…	Plgrkt|Zfp647|Il6|Trappc9|Smarcc2|Ccl3|Cnot10|Cc2d1a|Ifi208|Dcun1d2|Ccl11|Erbb3|Tnnt3|Nanos3|Il10|Tef|Ifi204|Tcp1|Elmsan1|Irak2|Mapkapk2|Cdc5l|Rhbdd3|Tipin|Cul4b|Socs3|Snrnp70|Cebpa|Stx5a|Trnau1ap|Tada3|Nfx1|Ing1|Atp1b4|Nfe2l2|Smarcal1|Bax|Wtap|March7|Tcf3|Rabep1|Sphk1|Ist1|Camk1|Ube2o|Mbd3|Gm28048|Mxd1|Ctla2a|Sod2|Zfx|Ogg1|Ddx20|Pim1|Ppp4r3b|Brf2|Cnn3|Eapp|Pcbp1|Arid4a|Ppara|Gm27029|Tnni2|Trim13…
GO:0006417	regulation of translation	biological_process	8.30E-05	0.011115	26	943	304	22036	ENSMUSG00000097239,ENSMUSG00000040521,ENSMUSG00000028898,ENSMUSG00000109336,ENSMUSG00000030031,ENSMUSG00000063179,ENSMUSG00000025746,ENSMUSG00000027613,ENSMUSG00000006333,ENSMUSG00000056167,ENSMUSG00000025747,ENSMUSG00000056155,ENSMUSG00000006728,ENSMUSG00000035139,ENSMUSG00000031490,ENSMUSG00000071662,ENSMUSG00000005882,ENSMUSG00000007892,ENSMUSG00000035632,ENSMUSG00000030447,ENSMUSG00000075528,…	Gm27029|Tsfm|Trnau1ap|Samd4b|Kbtbd8|Pstk|Il6|Eif6|Rps9|Cnot10|Tyms|Nanos3|Cdk4|Secisbp2|Eif4ebp1|Polr2g|Uqcc1|Rplp1|Cnot3|Cyfip1|Aarsd1|Eif2ak4|Rgs2|Zfp36|Pa2g4|Pcbp1|
GO:0008134	transcription factor binding	molecular_function	8.56E-05	0.011384	42	943	609	22036	ENSMUSG00000054203,ENSMUSG00000018501,ENSMUSG00000048546,ENSMUSG00000033933,ENSMUSG00000027905,ENSMUSG00000024014,ENSMUSG00000003680,ENSMUSG00000034201,ENSMUSG00000090272,ENSMUSG00000015839,ENSMUSG00000034957,ENSMUSG00000021250,ENSMUSG00000003161,ENSMUSG00000021025,ENSMUSG00000040620,ENSMUSG00000026036,ENSMUSG00000028899,ENSMUSG00000020167,ENSMUSG00000021024,ENSMUSG00000027641,ENSMUSG00000003868,…	Ifi205|Ncor1|Tob2|Vhl|Ddx20|Pim1|Taf6l|Gas2l1|Mndal|Nfe2l2|Cebpa|Fos|Sri|Nfkbia|Dhx33|Nif3l1|Taf12|Tcf3|Psma6|Rbl1|Ruvbl2|Bbs2|Nr1d2|E2f1|Cdc5l|Hdac2|Elmsan1|Ifi204|Ifi209|Tfdp1|Hif1an|Nop58|C1qbp|Cebpg|Nfkb1|Sumo1|Add1|Ppara|Pou5f1|Ifi207|Ifi208|Ifi211|
GO:0006323	DNA packaging	biological_process	8.66E-05	0.011441	18	943	170	22036	ENSMUSG00000069303,ENSMUSG00000067455,ENSMUSG00000003437,ENSMUSG00000069307,ENSMUSG00000058799,ENSMUSG00000094338,ENSMUSG00000095217,ENSMUSG00000101972,ENSMUSG00000074671,ENSMUSG00000069306,ENSMUSG00000069305,ENSMUSG00000024791,ENSMUSG00000101355,ENSMUSG00000064288,ENSMUSG00000114279,ENSMUSG00000069308,ENSMUSG00000018509,ENSMUSG00000058773	Hist1h2br|Hist1h4j|Paf1|Hist1h2bq|Nap1l1|Hist1h2bl|Hist1h2bn|Hist1h3i|Tspyl3|Hist1h4m|Hist1h4n|Cdca5|Hist1h3h|Hist1h4k|Hist1h2bm|Hist1h2bp|Cenpv|Hist1h1b|
GO:0043234	protein complex	cellular_component	9.32E-05	0.012229	206	943	4408	22036	ENSMUSG00000048497,ENSMUSG00000023932,ENSMUSG00000031095,ENSMUSG00000032397,ENSMUSG00000068039,ENSMUSG00000042507,ENSMUSG00000029120,ENSMUSG00000018442,ENSMUSG00000061723,ENSMUSG00000024426,ENSMUSG00000031755,ENSMUSG00000038489,ENSMUSG00000018166,ENSMUSG00000025280,ENSMUSG00000040896,ENSMUSG00000030374,ENSMUSG00000056167,ENSMUSG00000038506,ENSMUSG00000025369,ENSMUSG00000025746,ENSMUSG00000047921,…	Mmgt2|Cdc5l|Cul4b|Tipin|Tcp1|Elmsan1|Ppp2r2c|Derl2|Tnnt3|Atat1|Bbs2|Polr2l|Erbb3|Polr3a|Kcnd3|Strn4|Cnot10|Dcun1d2|Smarcc2|Il6|Trappc9|Krt8|Chmp4b|Gm9508|Pfdn1|Dnah17|Kcna7|Brf2|Zwilch|Sec31b|Dync1li1|Ddx20|Ppp4r3b|Actr10|Tomm20l|Zswim4|Pkd1l3|Mbd3|H2-Q7|Med29|Tcf3|Timm9|Ap1b1|Bax|Smarcal1|Wtap|Wdr35|Nabp2|Stx5a|Socs3|Cebpa|Atp1b4|Tada3|Snx6|Dsn1|Zfp36|Znfx1|Map2k1|Nop14|Cyfip1|Cdca5|Hdac2|Ndufb8…
GO:0044765	single-organism transport	biological_process	0.00010437	0.013602	179	943	3764	22036	ENSMUSG00000034175,ENSMUSG00000016528,ENSMUSG00000048497,ENSMUSG00000005802,ENSMUSG00000018442,ENSMUSG00000016529,ENSMUSG00000029380,ENSMUSG00000021789,ENSMUSG00000031755,ENSMUSG00000016534,ENSMUSG00000040896,ENSMUSG00000018166,ENSMUSG00000028413,ENSMUSG00000078650,ENSMUSG00000000982,ENSMUSG00000038467,ENSMUSG00000025746,ENSMUSG00000038497,ENSMUSG00000068040,ENSMUSG00000051984,ENSMUSG00000038201,…	Rhbdd3|Mapkapk2|Mmgt2|Slc30a4|Derl2|Il10|Cxcl1|Sftpa1|Bbs2|Lamp2|Kcnd3|Erbb3|B4galt1|G6pc|Ccl3|Chmp4b|Il6|Tmco3|Tm9sf4|Sec31b|Kcna7|Sftpd|Slc22a20|S100a6|a|Slc22a27|Tomm20l|Pkd1l3|Nnat|Gm28048|Camk1|Ube2o|Srp19|Steap4|Sphk1|Ap1b1|Rab27a|Timm9|Wdr35|Pcsk4|Bax|Dhodh|Ing1|Nfe2l2|Atp1b4|Stx5a|Cracr2b|Map2k1|Fam3b|Dph3|Snx6|Slc1a5|Ncoa4|Rhbdf2|Xbp1|Sstr4|Chmp5|Os9|Pidd1|Cd274|Atp4b|Slc22a6|Tlr8|Ppara|…
GO:0060255	regulation of macromolecule metabolic process	biological_process	0.00010995	0.014232	242	943	5293	22036	ENSMUSG00000024013,ENSMUSG00000031490,ENSMUSG00000048546,ENSMUSG00000071662,ENSMUSG00000030059,ENSMUSG00000051355,ENSMUSG00000032434,ENSMUSG00000022139,ENSMUSG00000033933,ENSMUSG00000005102,ENSMUSG00000061360,ENSMUSG00000022637,ENSMUSG00000032383,ENSMUSG00000009291,ENSMUSG00000034910,ENSMUSG00000034201,ENSMUSG00000043929,ENSMUSG00000002227,ENSMUSG00000078429,ENSMUSG00000079363,ENSMUSG00000030031,…	Fgd2|Eif4ebp1|Tob2|Polr2g|Tmf1|Commd1|Cmtm6|Mbnl2|Vhl|Eif2ak4|Phf5a|Cblb|Ppib|Pttg1ip|Pygo1|Gas2l1|Klhl15|Mov10|Ctdsp2|Gbp4|Kbtbd8|Pstk|Txn1|Ilf2|Tyms|Tlr7|Ghrl|Sec13|Pnpt1|Wnt7b|Psmd1|Cdh13|Hist1h3h|Elf2|Xbp1|Pcgf3|Snx6|Necab3|Map2k1|Znfx1|Zfp36|Cyfip1|Ptpn1|Plagl2|Ewsr1|Hdac2|Rnf41|Tfdp1|Ppara|Arid4a|Tnni2|Gm27029|Ccnl1|Trim13|Tlr8|Sp140|Arih2|Necab2|Brpf1|Chmp5|Ctla2a|Mxd1|Sod2|Camk1|Ube2o|Mbd…
GO:0031323	regulation of cellular metabolic process	biological_process	0.00011094	0.014265	249	943	5489	22036	ENSMUSG00000031490,ENSMUSG00000024013,ENSMUSG00000030059,ENSMUSG00000071662,ENSMUSG00000051355,ENSMUSG00000033933,ENSMUSG00000022139,ENSMUSG00000005102,ENSMUSG00000061360,ENSMUSG00000022637,ENSMUSG00000009291,ENSMUSG00000034910,ENSMUSG00000078429,ENSMUSG00000043929,ENSMUSG00000001016,ENSMUSG00000063179,ENSMUSG00000030031,ENSMUSG00000079363,ENSMUSG00000028367,ENSMUSG00000064177,ENSMUSG00000044583,…	Eif4ebp1|Fgd2|Tmf1|Polr2g|Commd1|Vhl|Mbnl2|Eif2ak4|Phf5a|Cblb|Pttg1ip|Pygo1|Ctdsp2|Klhl15|Ilf2|Pstk|Kbtbd8|Gbp4|Txn1|Ghrl|Tlr7|Tyms|Sec13|Pnpt1|Hp|Wnt7b|Cdh13|Xbp1|Elf2|Pcgf3|Necab3|Snx6|Zfp36|Znfx1|Map2k1|Plagl2|Ptpn1|Cyfip1|Hdac2|Ewsr1|Rnf41|Atp4b|Tfdp1|Gm27029|Tnni2|Ccnl1|Trim13|Arid4a|Ppara|Tlr8|Necab2|Arih2|Brpf1|Sp140|Chmp5|Ccl8|Mxd1|Sod2|Ube2o|Camk1|Gm28048|Mbd3|Cnn3|Eapp|Brf2|Pcbp1|Pim1|a…
GO:0033365	protein localization to organelle	biological_process	0.00011398	0.014483	43	943	636	22036	ENSMUSG00000027646,ENSMUSG00000003437,ENSMUSG00000024406,ENSMUSG00000040599,ENSMUSG00000040462,ENSMUSG00000026021,ENSMUSG00000038467,ENSMUSG00000025746,ENSMUSG00000040667,ENSMUSG00000031760,ENSMUSG00000017146,ENSMUSG00000024791,ENSMUSG00000058773,ENSMUSG00000105504,ENSMUSG00000056234,ENSMUSG00000003868,ENSMUSG00000031755,ENSMUSG00000020484,ENSMUSG00000019850,ENSMUSG00000021025,ENSMUSG00000021079,…	Src|Paf1|Pou5f1|Mis12|Os9|Sumo1|Chmp4b|Il6|Nup88|Mt3|Brca1|Cdca5|Hist1h1b|Gbp5|Ncoa4|Ruvbl2|Bbs2|Xbp1|Tnfaip3|Nfkbia|Timm9|Arl2|Nup93|Sri|Ing1|Gbp4|Txn1|Rassf5|Nabp2|Gbp2|Wdr35|Bax|Pygo1|Pttg1ip|Rpain|Pola2|Bag1|Jak2|Vhl|Sumo3|Srp19|Srp14|Tomm20l|
GO:0002548	monocyte chemotaxis	biological_process	0.00011415	0.014483	10	943	62	22036	ENSMUSG00000019122,ENSMUSG00000035385,ENSMUSG00000018927,ENSMUSG00000035373,ENSMUSG00000000982,ENSMUSG00000042306,ENSMUSG00000009185,ENSMUSG00000035352,ENSMUSG00000020676,ENSMUSG00000018930	Ccl9|Ccl2|Ccl6|Ccl7|Ccl3|S100a14|Ccl8|Ccl12|Ccl11|Ccl4|
GO:0051276	chromosome organization	biological_process	0.00011881	0.014974	62	943	1026	22036	ENSMUSG00000048118,ENSMUSG00000074671,ENSMUSG00000056216,ENSMUSG00000025369,ENSMUSG00000038467,ENSMUSG00000027646,ENSMUSG00000039220,ENSMUSG00000094338,ENSMUSG00000003437,ENSMUSG00000058799,ENSMUSG00000040599,ENSMUSG00000021790,ENSMUSG00000001632,ENSMUSG00000067455,ENSMUSG00000024406,ENSMUSG00000028419,ENSMUSG00000003868,ENSMUSG00000094777,ENSMUSG00000020484,ENSMUSG00000069308,ENSMUSG00000018509,…	Arid4a|Tspyl3|Cebpg|Smarcc2|Chmp4b|Src|Ppp1r10|Hist1h2bl|Paf1|Nap1l1|Mis12|Dydc1|Brpf1|Hist1h4j|Pou5f1|Chmp5|Ruvbl2|Hist1h2ap|Xbp1|Hist1h2bp|Cenpv|Pcgf3|Hist1h1b|Hist1h2ai|Hist1h2bm|Hist1h2an|Rbl1|Hist1h3h|Cdca5|Tcp1|Brca1|Sp100|Hdac2|Cct4|Mt3|Dsn1|Hist1h4m|Hist1h2ak|Pkib|Cul4b|Chtop|Tada3|Taf6l|Hist1h3i|Tcf3|Hist1h2bn|Hist1h2bq|Taf12|Blm|Ube2e1|Prkd2|Hist1h2br|Mbd3|Jak2|Rccd1|Hist1h4k|Ogg1|Setd5…
GO:0048020	CCR chemokine receptor binding	molecular_function	0.00012003	0.01503	9	943	50	22036	ENSMUSG00000020676,ENSMUSG00000018930,ENSMUSG00000035352,ENSMUSG00000009185,ENSMUSG00000000982,ENSMUSG00000018927,ENSMUSG00000035373,ENSMUSG00000035385,ENSMUSG00000019122	Ccl11|Ccl4|Ccl12|Ccl8|Ccl3|Ccl6|Ccl7|Ccl2|Ccl9|
GO:0046688	response to copper ion	biological_process	0.00013035	0.016216	7	943	31	22036	ENSMUSG00000031762,ENSMUSG00000003617,ENSMUSG00000006724,ENSMUSG00000031757,ENSMUSG00000031765,ENSMUSG00000031760,ENSMUSG00000020804	Mt2|Cp|Cyp27b1|Mt4|Mt1|Mt3|Aanat|
GO:0020005	symbiont-containing vacuole membrane	cellular_component	0.00013453	0.016628	4	943	8	22036	ENSMUSG00000040253,ENSMUSG00000028270,ENSMUSG00000029298,ENSMUSG00000028268	Gbp7|Gbp2|Gbp9|Gbp3|
GO:0035747	natural killer cell chemotaxis	biological_process	0.00014773	0.017998	4	943	8	22036	ENSMUSG00000000982,ENSMUSG00000035373,ENSMUSG00000018930,ENSMUSG00000035352	Ccl3|Ccl7|Ccl4|Ccl12|
GO:2000501	regulation of natural killer cell chemotaxis	biological_process	0.00014773	0.017998	4	943	8	22036	ENSMUSG00000035352,ENSMUSG00000035373,ENSMUSG00000018930,ENSMUSG00000000982	Ccl12|Ccl7|Ccl4|Ccl3|
GO:0071103	DNA conformation change	biological_process	0.00014844	0.017998	21	943	227	22036	ENSMUSG00000069306,ENSMUSG00000024791,ENSMUSG00000069305,ENSMUSG00000114279,ENSMUSG00000064288,ENSMUSG00000101355,ENSMUSG00000003868,ENSMUSG00000058773,ENSMUSG00000069308,ENSMUSG00000018509,ENSMUSG00000030528,ENSMUSG00000067455,ENSMUSG00000069303,ENSMUSG00000095217,ENSMUSG00000058799,ENSMUSG00000003437,ENSMUSG00000069307,ENSMUSG00000094338,ENSMUSG00000039354,ENSMUSG00000101972,ENSMUSG00000074671	Hist1h4m|Cdca5|Hist1h4n|Hist1h2bm|Hist1h4k|Hist1h3h|Ruvbl2|Hist1h1b|Hist1h2bp|Cenpv|Blm|Hist1h4j|Hist1h2br|Hist1h2bn|Nap1l1|Paf1|Hist1h2bq|Hist1h2bl|Smarcal1|Hist1h3i|Tspyl3|
GO:0042608	T cell receptor binding	molecular_function	0.00015279	0.018409	5	943	15	22036	ENSMUSG00000060550,ENSMUSG00000035929,ENSMUSG00000067235,ENSMUSG00000073409,ENSMUSG00000029106	H2-Q7|H2-Q4|H2-Q10|H2-Q6|Add1|
GO:0034399	nuclear periphery	cellular_component	0.00017182	0.020382	15	943	138	22036	ENSMUSG00000032939,ENSMUSG00000037798,ENSMUSG00000030528,ENSMUSG00000061360,ENSMUSG00000023043,ENSMUSG00000026536,ENSMUSG00000038759,ENSMUSG00000030271,ENSMUSG00000049382,ENSMUSG00000021024,ENSMUSG00000027613,ENSMUSG00000001157,ENSMUSG00000024789,ENSMUSG00000059791,ENSMUSG00000034957	Nup93|Mat1a|Blm|Phf5a|Krt18|Ifi211|Nup205|Ogg1|Krt8|Psma6|Eif6|Gmcl1|Jak2|Nrm|Cebpa|
GO:1901575	organic substance catabolic process	biological_process	0.00017228	0.020382	110	943	2134	22036	ENSMUSG00000074064,ENSMUSG00000006728,ENSMUSG00000020484,ENSMUSG00000026229,ENSMUSG00000021024,ENSMUSG00000019850,ENSMUSG00000024807,ENSMUSG00000035352,ENSMUSG00000025509,ENSMUSG00000027540,ENSMUSG00000109926,ENSMUSG00000004936,ENSMUSG00000021451,ENSMUSG00000044786,ENSMUSG00000032382,ENSMUSG00000063129,ENSMUSG00000006724,ENSMUSG00000022383,ENSMUSG00000026021,ENSMUSG00000073460,ENSMUSG00000035235,…	Mlycd|Cdk4|Xbp1|Psmd1|Psma6|Tnfaip3|Syvn1|Ccl12|Pnpla2|Ptpn1|Gm45808|Map2k1|Sema4d|Zfp36|Snx1|Aldoart2|Cyp27b1|Ppara|Sumo1|Pnldc1|Trim13|Atp4b|Ccl6|Rnf41|Ccl8|4930486L24Rik|Rc3h1|Dhdh|Os9|Gm28042|Arih2|Usp11|Htr2b|Vhl|Commd1|Arhgap29|Polr2g|Tmf1|Ccl7|Cblb|Slfn14|Plxnb1|Amn1|Acat3|Ccl4|Rgs2|Csad|Klhl15|Chtop|Ctsj|Furin|Psma3|Ube2g2|Capn1|Ubb|Usp19|Edem2|Aox2|Pnpt1|Mat1a|Sec13|N4bp1|Blm|Sdcbp|Hadha…
GO:0035456	response to interferon-beta	biological_process	0.00017235	0.020382	9	943	53	22036	ENSMUSG00000020464,ENSMUSG00000073489,ENSMUSG00000043263,ENSMUSG00000049734,ENSMUSG00000054203,ENSMUSG00000009293,ENSMUSG00000028270,ENSMUSG00000026535,ENSMUSG00000028268	Pnpt1|Ifi204|Ifi209|Trex1|Ifi205|Ube2g2|Gbp2|Ifi202b|Gbp3|
GO:0008285	negative regulation of cell proliferation	biological_process	0.00017584	0.020667	43	943	651	22036	ENSMUSG00000026977,ENSMUSG00000016498,ENSMUSG00000064177,ENSMUSG00000037003,ENSMUSG00000005871,ENSMUSG00000034957,ENSMUSG00000045969,ENSMUSG00000060240,ENSMUSG00000031060,ENSMUSG00000026430,ENSMUSG00000003873,ENSMUSG00000035486,ENSMUSG00000027931,ENSMUSG00000027905,ENSMUSG00000022637,ENSMUSG00000053646,ENSMUSG00000021795,ENSMUSG00000094248,ENSMUSG00000033933,ENSMUSG00000066357,ENSMUSG00000030849,…	March7|Pdcd1lg2|Ghrl|Tns2|Apc|Cebpa|Ing1|Cend1|Rbm10|Rassf5|Bax|Plk5|Npr1|Ddx20|Cblb|Plxnb1|Sftpd|Hist1h2ao|Vhl|Wdr6|Fgfr2|Tob2|Sod2|B4galt1|Trpv2|Rc3h1|Cyp27b1|Slfn3|Il6|Rnf41|Slfn1|Cd274|Tfdp1|Ccl12|E2f1|Map2k1|Hist1h2ap|Bmpr2|Hist1h2ai|Il10|Hist1h2an|Tnfaip3|Cdh13|
GO:0005694	chromosome	cellular_component	0.00017869	0.020871	65	943	1102	22036	ENSMUSG00000031066,ENSMUSG00000026708,ENSMUSG00000094248,ENSMUSG00000024833,ENSMUSG00000000085,ENSMUSG00000030298,ENSMUSG00000030528,ENSMUSG00000058773,ENSMUSG00000033623,ENSMUSG00000069308,ENSMUSG00000006728,ENSMUSG00000094777,ENSMUSG00000003868,ENSMUSG00000101355,ENSMUSG00000001924,ENSMUSG00000069309,ENSMUSG00000071516,ENSMUSG00000019777,ENSMUSG00000032097,ENSMUSG00000021911,ENSMUSG00000017999,…	Usp11|Cenpl|Hist1h2ao|Pola2|Scmh1|Sec13|Blm|Hist1h1b|Pcgf3|Hist1h2bp|Cdk4|Hist1h2ap|Ruvbl2|Hist1h3h|Uba1|Hist1h2an|Hist1h2ai|Hdac2|Ddx6|Parg|Ddx27|Cdca5|Brca1|Orc2|Znfx1|Hist1h4m|Dsn1|Nde1|Rcc1|Sumo1|Ppp1r10|Mis12|Mbd3|Hist1h4k|Mxd1|Rccd1|Ncor1|Hist1h4n|Zwilch|Dync1li1|Rangap1|Atp1b4|Nfe2l2|Nabp2|Tfpt|Hist1h3i|Samhd1|Smarcal1|Hist1h2bq|Hist1h2bn|Tcf3|Hist1h2br|Ist1|Cenpv|Rbl1|Hist1h2bm|Tcp1|Tipin…
GO:0035639	purine ribonucleoside triphosphate binding	molecular_function	0.00017976	0.020871	98	943	1877	22036	ENSMUSG00000027646,ENSMUSG00000031504,ENSMUSG00000001313,ENSMUSG00000018166,ENSMUSG00000037993,ENSMUSG00000018986,ENSMUSG00000028633,ENSMUSG00000029641,ENSMUSG00000078763,ENSMUSG00000068039,ENSMUSG00000000386,ENSMUSG00000000204,ENSMUSG00000017715,ENSMUSG00000007739,ENSMUSG00000060477,ENSMUSG00000016528,ENSMUSG00000040253,ENSMUSG00000032380,ENSMUSG00000105504,ENSMUSG00000028268,ENSMUSG00000025422,…	Src|Rab20|Rnd2|Erbb3|Dhx38|Slfn3|Ctps|Rasl11a|Slfn1|Tcp1|Mx1|Slfn4|Pgs1|Cct4|Irak2|Mapkapk2|Gbp7|Dapk2|Gbp5|Gbp3|Agap2|Gbp9|Bcr|Rab27a|Sphk1|Trpm4|Gnat1|Arl2|Prkd2|Gbp2b|Smarcal1|Samhd1|Ddx20|Pim1|Rap1a|Qars|Dnah17|Tubb5|Naxd|Dync1li1|Camk1|Slfnl1|Rab36|Csnk1g1|Rasl10a|Ube2o|Dars2|Fgfr2|Gnaz|Myh11|Rab42|Clk1|Uba3|Gm27029|Rhoc|Abca4|Fes|Atp2b2|Ddx27|Ddx6|D5Ertd579e|Map2k1|Gbp8|Riok2|Ruvbl2|Cdk4|Ki…
GO:0042802	identical protein binding	molecular_function	0.00018859	0.021765	97	943	1841	22036	ENSMUSG00000031839,ENSMUSG00000021451,ENSMUSG00000019878,ENSMUSG00000074457,ENSMUSG00000032382,ENSMUSG00000005656,ENSMUSG00000009079,ENSMUSG00000017146,ENSMUSG00000043263,ENSMUSG00000038943,ENSMUSG00000031841,ENSMUSG00000019850,ENSMUSG00000049734,ENSMUSG00000031489,ENSMUSG00000074064,ENSMUSG00000003868,ENSMUSG00000030061,ENSMUSG00000031837,ENSMUSG00000073490,ENSMUSG00000018507,ENSMUSG00000024650,…	Hsbp1|Sema4d|Hsf2|S100a16|Snx1|Snx6|Ewsr1|Brca1|Ifi209|Prc1|Cdh13|Tnfaip3|Trex1|Adrb3|Mlycd|Ruvbl2|Uba3|Necab2|Ifi207|Trpv2|Slc22a6|Esyt1|Serpinc1|Nde1|Tlr8|Add1|Ccl4|Nectin3|Hnf1b|Bloc1s6|Alcam|Ifi205|Cd69|Jak2|Commd1|Mat1a|Sec13|S100a1|Tyms|Blm|Sri|Sdcbp|Aox2|Hp|S100a4|Nif3l1|Ube2g2|Gbp2|Rbm10|S100a5|Irak2|Ifi204|Tef|Gbp3|Cchcr1|Dapk2|Gbp5|Rpl7|Kcnrg|Erbb3|Ifi208|Hist1h2bl|B4galt1|2310057M21Rik…
GO:0009987	cellular process	biological_process	0.00019875	0.022801	667	943	16809	22036	ENSMUSG00000032604,ENSMUSG00000039878,ENSMUSG00000029843,ENSMUSG00000001082,ENSMUSG00000027109,ENSMUSG00000050708,ENSMUSG00000049775,ENSMUSG00000020823,ENSMUSG00000032384,ENSMUSG00000040502,ENSMUSG00000019082,ENSMUSG00000041794,ENSMUSG00000040167,ENSMUSG00000031762,ENSMUSG00000033569,ENSMUSG00000023087,ENSMUSG00000030533,ENSMUSG00000032381,ENSMUSG00000006335,ENSMUSG00000025921,ENSMUSG00000090272,…	Qars|Slc39a5|Slc13a4|Mfsd10|Sp3|Ftl1|Tmsb4x|Sec14l1|Csnk1g1|March9|Slc25a22|Myrip|Ikzf5|Mt2|Adgrb3|Noct|Unc45a|Fam96a|Tfpt|Rdh10|Mndal|Treh|Krt18|Phldb1|Ifnl3|Pkib|E2f1|Rbm5|Kcnrg|Ccl9|Bcr|Hist1h2bm|Snapc5|Zfp251|Hist1h2bl|Pde6b|Cd93|Zfp7|Hif1an|Hist1h2ao|Stau1|Hnf1b|Mrpl23|Rpain|Cdk16|Ifi205|Wdr6|Ifi202b|Taf12|Nif3l1|S100a4|Cxcl2|Ndufa3|Sdcbp|Eif4b|Myl6|Plk5|Usp19|Rab11fip1|Gys1|Ccl12|Zbtb3|Fes|…
GO:0033993	response to lipid	biological_process	0.00020329	0.023183	55	943	896	22036	ENSMUSG00000023087,ENSMUSG00000066643,ENSMUSG00000028270,ENSMUSG00000042306,ENSMUSG00000020167,ENSMUSG00000058427,ENSMUSG00000021025,ENSMUSG00000025747,ENSMUSG00000016498,ENSMUSG00000064177,ENSMUSG00000021250,ENSMUSG00000035385,ENSMUSG00000035478,ENSMUSG00000031490,ENSMUSG00000030849,ENSMUSG00000006818,ENSMUSG00000030271,ENSMUSG00000024014,ENSMUSG00000006724,ENSMUSG00000029106,ENSMUSG00000022383,…	Noct|Wdr35|Gbp2|S100a14|Tcf3|Cxcl2|Nfkbia|Tyms|Pdcd1lg2|Ghrl|Fos|Ccl2|Mbd3|Eif4ebp1|Fgfr2|Sod2|Ogg1|Pim1|Cyp27b1|Add1|Ppara|Nfkb1|Tnip2|Il6|Cd274|Ccl3|Atp4b|Cxcl15|Src|Paf1|Aanat|Chmp5|Pou5f1|Ruvbl2|Xbp1|Sstr4|Nr1d2|Cdk4|Sftpa1|Cxcl1|Il10|Tnfaip3|Wnt7b|Bcr|Brca1|Ccl12|Hdac2|Wfdc21|Irak2|Mapkapk2|Map2k1|Cited4|E2f1|Thbd|Zfp36|
GO:0006913	nucleocytoplasmic transport	biological_process	0.00021201	0.023892	27	943	343	22036	ENSMUSG00000025746,ENSMUSG00000040667,ENSMUSG00000027613,ENSMUSG00000001017,ENSMUSG00000028367,ENSMUSG00000079363,ENSMUSG00000045969,ENSMUSG00000022391,ENSMUSG00000003161,ENSMUSG00000032939,ENSMUSG00000024406,ENSMUSG00000021025,ENSMUSG00000040312,ENSMUSG00000030272,ENSMUSG00000116564,ENSMUSG00000020484,ENSMUSG00000024789,ENSMUSG00000033933,ENSMUSG00000025364,ENSMUSG00000010097,ENSMUSG00000018449,…	Il6|Nup88|Eif6|Chtop|Txn1|Gbp4|Ing1|Rangap1|Sri|Nup93|Pou5f1|Nfkbia|Cchcr1|Camk1|Riok2|Xbp1|Jak2|Vhl|Pa2g4|Nxf1|Rpain|Nup205|Brca1|Sp100|Pola2|Pttg1ip|Mt3|
GO:0051169	nuclear transport	biological_process	0.00021201	0.023892	27	943	343	22036	ENSMUSG00000001017,ENSMUSG00000022391,ENSMUSG00000028367,ENSMUSG00000079363,ENSMUSG00000045969,ENSMUSG00000040667,ENSMUSG00000025746,ENSMUSG00000027613,ENSMUSG00000021025,ENSMUSG00000003161,ENSMUSG00000024406,ENSMUSG00000032939,ENSMUSG00000020484,ENSMUSG00000030272,ENSMUSG00000116564,ENSMUSG00000033933,ENSMUSG00000024789,ENSMUSG00000040312,ENSMUSG00000026222,ENSMUSG00000024833,ENSMUSG00000038759,…	Chtop|Rangap1|Txn1|Gbp4|Ing1|Nup88|Il6|Eif6|Nfkbia|Sri|Pou5f1|Nup93|Xbp1|Camk1|Riok2|Vhl|Jak2|Cchcr1|Sp100|Pola2|Nup205|Rpain|Brca1|Mt3|Pttg1ip|Nxf1|Pa2g4|
GO:0070971	endoplasmic reticulum exit site	cellular_component	0.00021453	0.024035	6	943	24	22036	ENSMUSG00000035929,ENSMUSG00000060550,ENSMUSG00000091471,ENSMUSG00000051984,ENSMUSG00000067235,ENSMUSG00000073409	H2-Q4|H2-Q7|Gm20538|Sec31b|H2-Q10|H2-Q6|
GO:0004813	alanine-tRNA ligase activity	molecular_function	0.00022617	0.025002	3	943	4	22036	ENSMUSG00000075528,ENSMUSG00000097239,ENSMUSG00000023938	Aarsd1|Gm27029|Aars2|
GO:0006419	alanyl-tRNA aminoacylation	biological_process	0.00022617	0.025002	3	943	4	22036	ENSMUSG00000075528,ENSMUSG00000097239,ENSMUSG00000023938	Aarsd1|Gm27029|Aars2|
GO:0017076	purine nucleotide binding	molecular_function	0.00022749	0.025002	100	943	1938	22036	ENSMUSG00000023938,ENSMUSG00000031065,ENSMUSG00000016526,ENSMUSG00000024789,ENSMUSG00000027298,ENSMUSG00000082101,ENSMUSG00000003283,ENSMUSG00000075528,ENSMUSG00000005102,ENSMUSG00000028416,ENSMUSG00000019039,ENSMUSG00000002227,ENSMUSG00000052783,ENSMUSG00000001016,ENSMUSG00000056228,ENSMUSG00000079363,ENSMUSG00000063179,ENSMUSG00000024422,ENSMUSG00000027931,ENSMUSG00000009293,ENSMUSG00000028270,…	Aars2|Cdk16|Dyrk3|Jak2|Tyro3|Slfn14|Hck|Aarsd1|Eif2ak4|Bag1|Dalrd3|Mov10|Grk4|Ilf2|Cars2|Gbp4|Pstk|Dhx16|Npr1|Ube2g2|Gbp2|Plk5|Dhx33|Nkiras1|Ube2e1|Blm|Mat1a|Cdk4|Ruvbl2|Riok2|Trex1|Kif23|Uba1|Bmpr2|Pfkfb4|Abcg3|Eif2s3x|Atp2b2|Fes|Ddx27|Ddx6|Gbp8|Map2k1|D5Ertd579e|Gm27029|Rhoc|Abca4|Rab42|Myh11|Gnaz|Clk1|Uba3|Csnk1g1|Ube2o|Rasl10a|Dars2|Camk1|Slfnl1|Rab36|Fgfr2|Pim1|Ddx20|Qars|Rap1a|Dnah17|Tubb5|…
GO:0016043	cellular component organization	biological_process	0.00022838	0.025002	256	943	5773	22036	ENSMUSG00000058655,ENSMUSG00000001017,ENSMUSG00000035486,ENSMUSG00000030199,ENSMUSG00000028899,ENSMUSG00000040620,ENSMUSG00000035674,ENSMUSG00000091471,ENSMUSG00000037798,ENSMUSG00000032939,ENSMUSG00000066043,ENSMUSG00000028249,ENSMUSG00000031065,ENSMUSG00000070372,ENSMUSG00000094248,ENSMUSG00000003283,ENSMUSG00000020679,ENSMUSG00000038759,ENSMUSG00000037772,ENSMUSG00000039269,ENSMUSG00000000085,…	Eif4b|Chtop|Plk5|Etv6|Taf12|Dhx33|Ndufa3|Gm20538|Mat1a|Nup93|Phactr4|Sdcbp|Cdk16|Capza1|Hist1h2ao|Hck|Hnf1b|Nup205|Mrpl23|2300002M23Rik|Scmh1|Rgs2|C1qbp|Rc3h1|Hist1h1b|Kif23|Cdk4|Ruvbl2|Bloc1s4|Bmpr2|Hist1h2ai|Khdc3|Lix1|Ccl12|Ddx6|Sp100|Fes|Hist1h4m|Snx1|Ndufb11|Noct|Fam96a|Hist1h3i|Eif6|Mndal|Samhd1|Ikzf5|Hist1h2br|Adgrb3|Ccl2|Apc2|Rccd1|Ncor1|Tmsb4x|Cebpg|Hist1h2bl|Pou5f1|Hist1h4j|Rnd2|Dst|Gbp…
GO:0003924	GTPase activity	molecular_function	0.00023053	0.025093	25	943	305	22036	ENSMUSG00000040009,ENSMUSG00000089687,ENSMUSG00000032202,ENSMUSG00000021772,ENSMUSG00000001313,ENSMUSG00000034837,ENSMUSG00000031504,ENSMUSG00000024944,ENSMUSG00000040264,ENSMUSG00000079363,ENSMUSG00000029641,ENSMUSG00000002233,ENSMUSG00000028270,ENSMUSG00000000386,ENSMUSG00000068798,ENSMUSG00000001525,ENSMUSG00000034438,ENSMUSG00000040253,ENSMUSG00000020175,ENSMUSG00000034209,ENSMUSG00000105504,…	Gnaz|Rab42|Rab27a|Nkiras1|Rnd2|Gnat1|Rab20|Arl2|Gbp2b|Gbp4|Rasl11a|Rhoc|Gbp2|Mx1|Rap1a|Tubb5|Gbp8|Gbp7|Rab36|Rasl10a|Gbp5|Gbp3|Agap2|Gbp9|Eif2s3x|
GO:0032550	purine ribonucleoside binding	molecular_function	0.00023968	0.025943	98	943	1892	22036	ENSMUSG00000004936,ENSMUSG00000029190,ENSMUSG00000034438,ENSMUSG00000032097,ENSMUSG00000017999,ENSMUSG00000053158,ENSMUSG00000030302,ENSMUSG00000035150,ENSMUSG00000029299,ENSMUSG00000025648,ENSMUSG00000067336,ENSMUSG00000001924,ENSMUSG00000032254,ENSMUSG00000116564,ENSMUSG00000003868,ENSMUSG00000006728,ENSMUSG00000030061,ENSMUSG00000026034,ENSMUSG00000018830,ENSMUSG00000040009,ENSMUSG00000089687,…	Map2k1|D5Ertd579e|Gbp8|Ddx6|Ddx27|Fes|Atp2b2|Eif2s3x|Abcg3|Pfkfb4|Bmpr2|Uba1|Kif23|Riok2|Ruvbl2|Cdk4|Uba3|Clk1|Myh11|Gnaz|Rab42|Abca4|Rhoc|Gm27029|Eif2ak4|Aarsd1|Hck|Slfn14|Tyro3|Jak2|Dyrk3|Cdk16|Aars2|Mat1a|Blm|Ube2e1|Nkiras1|Dhx33|Gbp2|Ube2g2|Plk5|Dhx16|Npr1|Pstk|Gbp4|Grk4|Ilf2|Cars2|Mov10|Dalrd3|Gbp7|Irak2|Mapkapk2|Cct4|Tcp1|Pgs1|Mx1|Slfn4|Gbp9|Bcr|Gbp3|Agap2|Dapk2|Gbp5|Rnd2|Rab20|Erbb3|Src|Ct…
GO:0032549	ribonucleoside binding	molecular_function	0.0002532	0.027252	98	943	1895	22036	ENSMUSG00000032254,ENSMUSG00000006728,ENSMUSG00000003868,ENSMUSG00000116564,ENSMUSG00000025648,ENSMUSG00000029299,ENSMUSG00000035150,ENSMUSG00000001924,ENSMUSG00000067336,ENSMUSG00000032097,ENSMUSG00000017999,ENSMUSG00000030302,ENSMUSG00000053158,ENSMUSG00000034438,ENSMUSG00000029190,ENSMUSG00000004936,ENSMUSG00000097239,ENSMUSG00000028125,ENSMUSG00000002233,ENSMUSG00000026034,ENSMUSG00000089687,…	Kif23|Cdk4|Ruvbl2|Riok2|Pfkfb4|Abcg3|Eif2s3x|Uba1|Bmpr2|Ddx6|Ddx27|Atp2b2|Fes|Gbp8|D5Ertd579e|Map2k1|Gm27029|Abca4|Rhoc|Clk1|Rab42|Gnaz|Myh11|Uba3|Jak2|Aars2|Cdk16|Dyrk3|Tyro3|Hck|Aarsd1|Slfn14|Eif2ak4|Ilf2|Grk4|Cars2|Pstk|Gbp4|Dalrd3|Mov10|Dhx16|Npr1|Gbp2|Ube2g2|Plk5|Dhx33|Nkiras1|Mat1a|Ube2e1|Blm|Dapk2|Gbp5|Bcr|Gbp9|Agap2|Gbp3|Cct4|Pgs1|Mx1|Slfn4|Tcp1|Gbp7|Mapkapk2|Irak2|Slfn3|Dhx38|Rasl11a|Slf…
GO:0071166	ribonucleoprotein complex localization	biological_process	0.0002579	0.027568	5	943	16	22036	ENSMUSG00000040667,ENSMUSG00000025364,ENSMUSG00000027613,ENSMUSG00000008373,ENSMUSG00000116564	Nup88|Pa2g4|Eif6|Prpf31|Riok2|
GO:0001883	purine nucleoside binding	molecular_function	0.00025902	0.027568	98	943	1896	22036	ENSMUSG00000025648,ENSMUSG00000029299,ENSMUSG00000035150,ENSMUSG00000001924,ENSMUSG00000067336,ENSMUSG00000032254,ENSMUSG00000006728,ENSMUSG00000116564,ENSMUSG00000003868,ENSMUSG00000034438,ENSMUSG00000029190,ENSMUSG00000004936,ENSMUSG00000032097,ENSMUSG00000017999,ENSMUSG00000053158,ENSMUSG00000030302,ENSMUSG00000028125,ENSMUSG00000002233,ENSMUSG00000097239,ENSMUSG00000030061,ENSMUSG00000026034,…	Pfkfb4|Abcg3|Eif2s3x|Uba1|Bmpr2|Kif23|Cdk4|Riok2|Ruvbl2|Gbp8|D5Ertd579e|Map2k1|Ddx6|Ddx27|Fes|Atp2b2|Abca4|Rhoc|Gm27029|Uba3|Clk1|Rab42|Myh11|Gnaz|Tyro3|Jak2|Aars2|Cdk16|Dyrk3|Eif2ak4|Hck|Aarsd1|Slfn14|Dhx16|Npr1|Plk5|Gbp2|Ube2g2|Grk4|Ilf2|Cars2|Pstk|Gbp4|Dalrd3|Mov10|Mat1a|Ube2e1|Blm|Dhx33|Nkiras1|Bcr|Gbp9|Agap2|Gbp3|Dapk2|Gbp5|Gbp7|Mapkapk2|Irak2|Cct4|Mx1|Slfn4|Pgs1|Tcp1|Slfn1|Rasl11a|Ctps|Slfn…
GO:0043566	structure-specific DNA binding	molecular_function	0.00028915	0.030571	26	943	329	22036	ENSMUSG00000049734,ENSMUSG00000058773,ENSMUSG00000003868,ENSMUSG00000020484,ENSMUSG00000022389,ENSMUSG00000071662,ENSMUSG00000054203,ENSMUSG00000101355,ENSMUSG00000026535,ENSMUSG00000073489,ENSMUSG00000043263,ENSMUSG00000051695,ENSMUSG00000027109,ENSMUSG00000056216,ENSMUSG00000028896,ENSMUSG00000028163,ENSMUSG00000025374,ENSMUSG00000101972,ENSMUSG00000027639,ENSMUSG00000090272,ENSMUSG00000066677,…	Trex1|Hist1h1b|Ruvbl2|Xbp1|Tef|Polr2g|Ifi205|Hist1h3h|Ifi202b|Ifi204|Ifi209|Pcbp1|Sp3|Cebpg|Rcc1|Nfkb1|Nabp2|Hist1h3i|Samhd1|Mndal|Ifi208|Ifi211|Fos|Pou5f1|Blm|Ifi207|
GO:0002376	immune system process	biological_process	0.00029058	0.030571	125	943	2467	22036	ENSMUSG00000038274,ENSMUSG00000079363,ENSMUSG00000001016,ENSMUSG00000028270,ENSMUSG00000034201,ENSMUSG00000030199,ENSMUSG00000034910,ENSMUSG00000031722,ENSMUSG00000058427,ENSMUSG00000030528,ENSMUSG00000044583,ENSMUSG00000016498,ENSMUSG00000024789,ENSMUSG00000016526,ENSMUSG00000027298,ENSMUSG00000022636,ENSMUSG00000035373,ENSMUSG00000026535,ENSMUSG00000048546,ENSMUSG00000030157,ENSMUSG00000003283,…	Fau|Gbp4|Ilf2|Gbp2|Gas2l1|Etv6|Pygo1|Hp|Cxcl2|Blm|Tlr7|Pdcd1lg2|Jak2|Dyrk3|Tyro3|Alcam|Ccl7|Ifi202b|Tob2|Clec2d|Hck|Flot1|Cblb|Bloc1s6|Ankhd1|Ccl4|Eif2ak4|C1qbp|Tlr8|Add1|Cyp27b1|Arid4a|Trim13|Cd274|Clec2i|H2-Q4|Ccl6|Itgb2|Rnf41|Serpinc1|Cxcr5|Ccl8|Rc3h1|Arih2|H2-Q6|Xbp1|Ythdf2|Tnfaip3|Ccl12|Fes|Map2k1|Zfp36|Gbp8|Clec2g|Hist1h4m|Mbl1|Cmtm7|Nfe2l2|Chid1|Cebpa|Cd151|Eif6|S100a14|Samhd1|Bax|Rab27a|N…
GO:0008360	regulation of cell shape	biological_process	0.00029201	0.030571	15	943	147	22036	ENSMUSG00000021451,ENSMUSG00000026640,ENSMUSG00000001313,ENSMUSG00000020676,ENSMUSG00000003283,ENSMUSG00000089945,ENSMUSG00000035352,ENSMUSG00000053158,ENSMUSG00000053646,ENSMUSG00000030447,ENSMUSG00000035373,ENSMUSG00000000982,ENSMUSG00000002233,ENSMUSG00000025746,ENSMUSG00000035385	Sema4d|Plxna2|Rnd2|Ccl11|Hck|Pakap|Ccl12|Fes|Plxnb1|Cyfip1|Ccl7|Ccl3|Rhoc|Il6|Ccl2|
GO:0001882	nucleoside binding	molecular_function	0.00029383	0.030594	98	943	1903	22036	ENSMUSG00000026034,ENSMUSG00000089687,ENSMUSG00000018830,ENSMUSG00000040009,ENSMUSG00000030061,ENSMUSG00000097239,ENSMUSG00000028125,ENSMUSG00000002233,ENSMUSG00000017999,ENSMUSG00000032097,ENSMUSG00000030302,ENSMUSG00000053158,ENSMUSG00000034438,ENSMUSG00000029190,ENSMUSG00000004936,ENSMUSG00000032254,ENSMUSG00000006728,ENSMUSG00000003868,ENSMUSG00000116564,ENSMUSG00000025648,ENSMUSG00000035150,…	Clk1|Rab42|Myh11|Gnaz|Uba3|Gm27029|Abca4|Rhoc|Ddx27|Ddx6|Atp2b2|Fes|Gbp8|D5Ertd579e|Map2k1|Kif23|Cdk4|Ruvbl2|Riok2|Pfkfb4|Eif2s3x|Abcg3|Uba1|Bmpr2|Dhx33|Nkiras1|Mat1a|Ube2e1|Blm|Grk4|Ilf2|Cars2|Pstk|Gbp4|Dalrd3|Mov10|Npr1|Dhx16|Plk5|Gbp2|Ube2g2|Hck|Aarsd1|Slfn14|Eif2ak4|Jak2|Aars2|Cdk16|Dyrk3|Tyro3|Src|Rnd2|Rab20|Erbb3|Slfn3|Dhx38|Rasl11a|Slfn1|Ctps|Cct4|Mx1|Slfn4|Pgs1|Tcp1|Gbp7|Mapkapk2|Irak2|Gb…
GO:0010556	regulation of macromolecule biosynthetic process	biological_process	0.00030392	0.031473	171	943	3601	22036	ENSMUSG00000066677,ENSMUSG00000056167,ENSMUSG00000036686,ENSMUSG00000000982,ENSMUSG00000025369,ENSMUSG00000047921,ENSMUSG00000025746,ENSMUSG00000054967,ENSMUSG00000032397,ENSMUSG00000023932,ENSMUSG00000016528,ENSMUSG00000060477,ENSMUSG00000042507,ENSMUSG00000073489,ENSMUSG00000068039,ENSMUSG00000022389,ENSMUSG00000016529,ENSMUSG00000056155,ENSMUSG00000061878,ENSMUSG00000020167,ENSMUSG00000039354,…	Ifi208|Cnot10|Cc2d1a|Ccl3|Smarcc2|Trappc9|Il6|Zfp647|Tipin|Cdc5l|Mapkapk2|Irak2|Elmsan1|Ifi204|Tcp1|Tef|Il10|Nanos3|Sphk1|Tcf3|Smarcal1|Nfe2l2|Atp1b4|Ing1|Tada3|Nfx1|Trnau1ap|Cebpa|Pcbp1|Eapp|Brf2|Pim1|Zfx|Ogg1|Ddx20|Mxd1|Sod2|Mbd3|Ube2o|Camk1|Brpf1|Necab2|Sp140|Tfdp1|Rnf41|Tlr8|Gm27029|Tnni2|Trim13|Ccnl1|Arid4a|Ppara|Zfp36|Map2k1|Znfx1|Necab3|Snx6|Hdac2|Ewsr1|Plagl2|Cyfip1|Cdh13|Pcgf3|Xbp1|Elf2|…
GO:0019899	enzyme binding	molecular_function	0.00032402	0.033374	105	943	2069	22036	ENSMUSG00000004936,ENSMUSG00000044786,ENSMUSG00000036693,ENSMUSG00000027540,ENSMUSG00000030447,ENSMUSG00000017146,ENSMUSG00000042203,ENSMUSG00000003865,ENSMUSG00000019777,ENSMUSG00000071516,ENSMUSG00000019850,ENSMUSG00000024807,ENSMUSG00000069309,ENSMUSG00000038943,ENSMUSG00000026229,ENSMUSG00000003868,ENSMUSG00000094777,ENSMUSG00000020484,ENSMUSG00000058773,ENSMUSG00000040462,ENSMUSG00000064145,…	Map2k1|Zfp36|Nop14|Ptpn1|Cyfip1|Brca1|Tbc1d22b|Gys1|Hdac2|Hist1h2ai|Tnfaip3|Syvn1|Hist1h2an|Prc1|Psmd1|Ruvbl2|Hist1h2ap|Xbp1|Hist1h1b|Os9|Arih2|Ppp1r10|Ppp1r18|Rnf41|Serpinc1|Rhoc|Cks2|Ppara|Sumo1|Rcc1|C1qbp|Bag1|Pa2g4|Flot1|Cblb|Ppib|Stau1|Hist1h2ao|Eif4ebp1|Jak2|Vhl|Sri|Phactr4|S100a1|Ubb|Rab11fip1|Usp19|Capn1|Npr1|Psma3|Furin|Txn1|Mapkapk2|Cdc5l|E2f1|Cul4b|Tcp1|Agap2|Bcr|Grtp1|Rnd2|Erbb3|Lamp2…
GO:0001889	liver development	biological_process	0.00033421	0.03424	16	943	161	22036	ENSMUSG00000006818,ENSMUSG00000016529,ENSMUSG00000019850,ENSMUSG00000020484,ENSMUSG00000027109,ENSMUSG00000034175,ENSMUSG00000068798,ENSMUSG00000020679,ENSMUSG00000066643,ENSMUSG00000037563,ENSMUSG00000022477,ENSMUSG00000056216,ENSMUSG00000034957,ENSMUSG00000025747,ENSMUSG00000031722,ENSMUSG00000020464	Sod2|Il10|Tnfaip3|Xbp1|Sp3|Rhbdd3|Rap1a|Hnf1b|Wdr35|Rps16|Aco2|Cebpg|Cebpa|Tyms|Hp|Pnpt1|
GO:0006952	defense response	biological_process	0.00033679	0.034321	82	943	1480	22036	ENSMUSG00000058427,ENSMUSG00000031722,ENSMUSG00000064177,ENSMUSG00000044583,ENSMUSG00000018819,ENSMUSG00000079363,ENSMUSG00000038274,ENSMUSG00000028270,ENSMUSG00000035486,ENSMUSG00000024483,ENSMUSG00000059714,ENSMUSG00000003283,ENSMUSG00000030157,ENSMUSG00000005102,ENSMUSG00000018930,ENSMUSG00000024789,ENSMUSG00000026535,ENSMUSG00000030059,ENSMUSG00000035373,ENSMUSG00000027298,ENSMUSG00000009185,…	Cxcl2|Hp|Ghrl|Tlr7|Lsp1|Gbp4|Fau|Gbp2|Plk5|Ankhd1|Flot1|Hck|Clec2d|Eif2ak4|Ccl4|Jak2|Ifi202b|Tmf1|Ccl7|Tyro3|Ccl8|Trim13|Cyp27b1|Ppara|C1qbp|Tlr8|Serpinc1|Itgb2|Ccl6|Ccl12|Gbp8|Zfp36|Tnfaip3|Hist1h2bn|Hist1h2bq|Nfkbia|Rab27a|Sphk1|H2-Q7|Hist1h2br|Chid1|Cebpa|Socs3|Mbl1|Nfe2l2|Samhd1|S100a14|Ogg1|Sp110|Sftpd|Sec14l1|Ccl2|Pnma1|Ifnl2|Ctla2a|B4galt1|Hist1h2bl|Polr3a|Rab20|Ccl11|Plgrkt|Nfkb1|Cebpg|Po…
GO:0016071	mRNA metabolic process	biological_process	0.00035033	0.035512	37	943	543	22036	ENSMUSG00000023932,ENSMUSG00000044786,ENSMUSG00000044155,ENSMUSG00000027593,ENSMUSG00000026035,ENSMUSG00000001158,ENSMUSG00000056155,ENSMUSG00000032580,ENSMUSG00000008373,ENSMUSG00000040423,ENSMUSG00000056167,ENSMUSG00000059005,ENSMUSG00000028134,ENSMUSG00000003437,ENSMUSG00000031723,ENSMUSG00000073460,ENSMUSG00000037993,ENSMUSG00000018446,ENSMUSG00000056216,ENSMUSG00000061360,ENSMUSG00000051695,…	Cdc5l|Zfp36|Lsm8|Raly|Ppil3|Snrnp27|Nanos3|Rbm5|Prpf31|Rc3h1|Cnot10|Hnrnpa3|Ptbp2|Paf1|Txnl4b|Pnldc1|Dhx38|C1qbp|Cebpg|Phf5a|Pcbp1|Ddx20|Slfn14|Slc39a5|Zrsr1|Polr2g|Secisbp2|Tsen34|Mbnl2|Pnpt1|Dhx16|Wtap|Zc3h10|Snrnp70|Mov10|Noct|Rbm10|
GO:0055076	transition metal ion homeostasis	biological_process	0.00035221	0.035514	14	943	130	22036	ENSMUSG00000006818,ENSMUSG00000056234,ENSMUSG00000051355,ENSMUSG00000031757,ENSMUSG00000031765,ENSMUSG00000098650,ENSMUSG00000031762,ENSMUSG00000012428,ENSMUSG00000003617,ENSMUSG00000050708,ENSMUSG00000031068,ENSMUSG00000005802,ENSMUSG00000031760,ENSMUSG00000039878	Sod2|Ncoa4|Commd1|Mt4|Mt1|Gm28048|Mt2|Steap4|Cp|Ftl1|Glrx3|Slc30a4|Mt3|Slc39a5|
GO:0071396	cellular response to lipid	biological_process	0.00035754	0.035862	35	943	507	22036	ENSMUSG00000059866,ENSMUSG00000025746,ENSMUSG00000029375,ENSMUSG00000016496,ENSMUSG00000000982,ENSMUSG00000022383,ENSMUSG00000029106,ENSMUSG00000006724,ENSMUSG00000028163,ENSMUSG00000028419,ENSMUSG00000003437,ENSMUSG00000027646,ENSMUSG00000019850,ENSMUSG00000022382,ENSMUSG00000016529,ENSMUSG00000009681,ENSMUSG00000037014,ENSMUSG00000021775,ENSMUSG00000006728,ENSMUSG00000020484,ENSMUSG00000003868,…	Tnip2|Il6|Cxcl15|Cd274|Ccl3|Ppara|Add1|Cyp27b1|Nfkb1|Chmp5|Paf1|Src|Tnfaip3|Wnt7b|Il10|Bcr|Sstr4|Nr1d2|Cdk4|Xbp1|Ruvbl2|Cxcl1|Irak2|Zfp36|E2f1|Hdac2|Ccl12|Gbp2|Pdcd1lg2|Nfkbia|Cxcl2|Fgfr2|Eif4ebp1|Ccl2|Pim1|
GO:0032553	ribonucleotide binding	molecular_function	0.00036693	0.036613	99	943	1941	22036	ENSMUSG00000029299,ENSMUSG00000035150,ENSMUSG00000025648,ENSMUSG00000067336,ENSMUSG00000001924,ENSMUSG00000032254,ENSMUSG00000116564,ENSMUSG00000003868,ENSMUSG00000006728,ENSMUSG00000004936,ENSMUSG00000029190,ENSMUSG00000034438,ENSMUSG00000017999,ENSMUSG00000032097,ENSMUSG00000053158,ENSMUSG00000030302,ENSMUSG00000028125,ENSMUSG00000002233,ENSMUSG00000097239,ENSMUSG00000030061,ENSMUSG00000026034,…	Abcg3|Eif2s3x|Pfkfb4|Bmpr2|Uba1|Kif23|Riok2|Ruvbl2|Cdk4|Map2k1|D5Ertd579e|Gbp8|Ddx27|Ddx6|Fes|Atp2b2|Abca4|Rhoc|Gm27029|Uba3|Clk1|Gnaz|Myh11|Rab42|Tyro3|Jak2|Dyrk3|Cdk16|Aars2|Eif2ak4|Aarsd1|Hck|Slfn14|Gbp2|Ube2g2|Plk5|Dhx16|Npr1|Pstk|Gbp4|Grk4|Cars2|Ilf2|Mov10|Dalrd3|Mat1a|Blm|Ube2e1|Nkiras1|Dhx33|Gbp9|Bcr|Gbp3|Agap2|Dapk2|Gbp5|Gbp7|Irak2|Mapkapk2|Cct4|Tcp1|Slfn4|Mx1|Pgs1|Ctps|Slfn1|Rasl11a|Slfn…
GO:0020003	symbiont-containing vacuole	cellular_component	0.00038153	0.037702	4	943	10	22036	ENSMUSG00000028268,ENSMUSG00000028270,ENSMUSG00000029298,ENSMUSG00000040253	Gbp3|Gbp2|Gbp9|Gbp7|
GO:0034655	nucleobase-containing compound catabolic process	biological_process	0.00038178	0.037702	44	943	709	22036	ENSMUSG00000035352,ENSMUSG00000021451,ENSMUSG00000004936,ENSMUSG00000044786,ENSMUSG00000056155,ENSMUSG00000061723,ENSMUSG00000019122,ENSMUSG00000074064,ENSMUSG00000025422,ENSMUSG00000009681,ENSMUSG00000056167,ENSMUSG00000009185,ENSMUSG00000020676,ENSMUSG00000040423,ENSMUSG00000026021,ENSMUSG00000073460,ENSMUSG00000031449,ENSMUSG00000000982,ENSMUSG00000018927,ENSMUSG00000082101,ENSMUSG00000030271,…	Ccl12|Sema4d|Map2k1|Zfp36|Nanos3|Tnnt3|Ccl9|Mlycd|Agap2|Bcr|Cnot10|Ccl8|Ccl11|Rc3h1|Sumo1|Pnldc1|Atp4b|Ccl3|Ccl6|Slfn14|Ogg1|Plxnb1|Rap1a|Rgs2|Cnn3|Ccl4|Secisbp2|Ccl2|Arhgap29|Htr2b|Entpd3|Polr2g|Ccl7|Rabep1|Pnpt1|Adgrb3|Blm|Plxna2|Arl2|Sec13|Chtop|Noct|Rangap1|Samhd1|
GO:0044248	cellular catabolic process	biological_process	0.00039709	0.039012	108	943	2134	22036	ENSMUSG00000018501,ENSMUSG00000041608,ENSMUSG00000029640,ENSMUSG00000035385,ENSMUSG00000035139,ENSMUSG00000020265,ENSMUSG00000098650,ENSMUSG00000053931,ENSMUSG00000030271,ENSMUSG00000068798,ENSMUSG00000027639,ENSMUSG00000027613,ENSMUSG00000098488,ENSMUSG00000015839,ENSMUSG00000022391,ENSMUSG00000023087,ENSMUSG00000026640,ENSMUSG00000033569,ENSMUSG00000021583,ENSMUSG00000024944,ENSMUSG00000020817,…	Ncor1|Entpd3|Usp12|Ccl2|Secisbp2|Sumo3|Gm28048|Cnn3|Ogg1|Rap1a|Samhd1|Eif6|Pla2g4b|Nfe2l2|Rangap1|Noct|Plxna2|Adgrb3|Erap1|Arl2|Rabep1|March7|Klhl20|Agap2|Il10|Bcr|Derl2|Ccl9|Tnnt3|Nanos3|Bmf|Cul4b|Mt3|Uchl4|Acat2|Ctsq|Dyx1c1|Chmp4b|Ccl3|Soga1|Ccl11|Lamp2|Cnot10|Wdr6|Tmf1|Ccl7|Polr2g|Arhgap29|Commd1|Htr2b|Vhl|Usp11|Csad|Eif2ak4|Rgs2|Ccl4|Acat3|Amn1|Plxnb1|Slfn14|Usp19|Ubb|Capn1|Ube2g2|Chtop|Furin…
GO:0000932	cytoplasmic mRNA processing body	cellular_component	0.00040125	0.03922	10	943	75	22036	ENSMUSG00000040025,ENSMUSG00000021024,ENSMUSG00000071662,ENSMUSG00000056155,ENSMUSG00000002227,ENSMUSG00000023087,ENSMUSG00000044786,ENSMUSG00000040423,ENSMUSG00000035632,ENSMUSG00000032097	Ythdf2|Psma6|Polr2g|Nanos3|Mov10|Noct|Zfp36|Rc3h1|Cnot3|Ddx6|
GO:0046977	TAP binding	molecular_function	0.00041045	0.039778	4	943	10	22036	ENSMUSG00000073409,ENSMUSG00000067235,ENSMUSG00000035929,ENSMUSG00000060550	H2-Q6|H2-Q10|H2-Q4|H2-Q7|
GO:0061008	hepaticobiliary system development	biological_process	0.00041111	0.039778	16	943	164	22036	ENSMUSG00000034957,ENSMUSG00000037563,ENSMUSG00000022477,ENSMUSG00000056216,ENSMUSG00000066643,ENSMUSG00000020464,ENSMUSG00000031722,ENSMUSG00000025747,ENSMUSG00000020484,ENSMUSG00000016529,ENSMUSG00000019850,ENSMUSG00000006818,ENSMUSG00000020679,ENSMUSG00000068798,ENSMUSG00000034175,ENSMUSG00000027109	Cebpa|Rps16|Aco2|Cebpg|Wdr35|Pnpt1|Hp|Tyms|Xbp1|Il10|Tnfaip3|Sod2|Hnf1b|Rap1a|Rhbdd3|Sp3|
GO:0032555	purine ribonucleotide binding	molecular_function	0.00041732	0.040025	98	943	1925	22036	ENSMUSG00000024789,ENSMUSG00000016526,ENSMUSG00000031065,ENSMUSG00000023938,ENSMUSG00000027298,ENSMUSG00000075528,ENSMUSG00000003283,ENSMUSG00000082101,ENSMUSG00000005102,ENSMUSG00000079363,ENSMUSG00000063179,ENSMUSG00000056228,ENSMUSG00000052783,ENSMUSG00000001016,ENSMUSG00000002227,ENSMUSG00000019039,ENSMUSG00000028270,ENSMUSG00000009293,ENSMUSG00000035486,ENSMUSG00000024422,ENSMUSG00000027931,…	Jak2|Dyrk3|Cdk16|Aars2|Tyro3|Aarsd1|Hck|Slfn14|Eif2ak4|Gbp4|Pstk|Cars2|Grk4|Ilf2|Mov10|Dalrd3|Gbp2|Ube2g2|Plk5|Dhx16|Npr1|Nkiras1|Dhx33|Mat1a|Blm|Ube2e1|Kif23|Ruvbl2|Riok2|Cdk4|Eif2s3x|Abcg3|Pfkfb4|Bmpr2|Uba1|Ddx27|Ddx6|Fes|Atp2b2|Map2k1|D5Ertd579e|Gbp8|Gm27029|Abca4|Rhoc|Clk1|Gnaz|Myh11|Rab42|Uba3|Rab36|Camk1|Slfnl1|Csnk1g1|Ube2o|Rasl10a|Dars2|Fgfr2|Rap1a|Qars|Ddx20|Pim1|Dync1li1|Naxd|Tubb5|Dnah…
GO:0010468	regulation of gene expression	biological_process	0.00041788	0.040025	192	943	4142	22036	ENSMUSG00000020484,ENSMUSG00000037174,ENSMUSG00000033623,ENSMUSG00000022382,ENSMUSG00000101355,ENSMUSG00000031841,ENSMUSG00000051413,ENSMUSG00000030447,ENSMUSG00000019777,ENSMUSG00000009079,ENSMUSG00000005656,ENSMUSG00000044786,ENSMUSG00000004936,ENSMUSG00000039501,ENSMUSG00000031097,ENSMUSG00000035235,ENSMUSG00000027829,ENSMUSG00000097239,ENSMUSG00000022383,ENSMUSG00000048118,ENSMUSG00000025373,…	Xbp1|Elf2|Pcgf3|Wnt7b|Hist1h3h|Cdh13|Plagl2|Cyfip1|Hdac2|Ewsr1|Snx6|Zfp36|Map2k1|Znfx1|Tnni2|Trim13|Ccnl1|Gm27029|Ppara|Arid4a|Rnf41|Tfdp1|Brpf1|Sp140|Commd1|Vhl|Cmtm6|Mbnl2|Tob2|Eif4ebp1|Tmf1|Polr2g|Ppib|Eif2ak4|Phf5a|Mov10|Ilf2|Gbp4|Kbtbd8|Pstk|Txn1|Pygo1|Gas2l1|Tyms|Sec13|Nanos3|Bbs2|Il10|Tef|Elmsan1|Tcp1|Ifi204|Cdc5l|Mapkapk2|Irak2|Zfp647|Plgrkt|Smarcc2|Il6|Trappc9|Ccl3|Cnot10|G6pc|Cc2d1a|Ifi…
GO:0006882	cellular zinc ion homeostasis	biological_process	0.00041993	0.040025	6	943	27	22036	ENSMUSG00000039878,ENSMUSG00000031765,ENSMUSG00000031757,ENSMUSG00000031760,ENSMUSG00000005802,ENSMUSG00000031762	Slc39a5|Mt1|Mt4|Mt3|Slc30a4|Mt2|
GO:0046700	heterocycle catabolic process	biological_process	0.00043191	0.040963	46	943	755	22036	ENSMUSG00000027639,ENSMUSG00000022391,ENSMUSG00000015839,ENSMUSG00000023087,ENSMUSG00000001017,ENSMUSG00000030298,ENSMUSG00000024944,ENSMUSG00000026640,ENSMUSG00000030528,ENSMUSG00000033569,ENSMUSG00000079554,ENSMUSG00000020817,ENSMUSG00000020464,ENSMUSG00000035373,ENSMUSG00000071662,ENSMUSG00000041608,ENSMUSG00000026228,ENSMUSG00000035385,ENSMUSG00000039831,ENSMUSG00000035139,ENSMUSG00000018930,…	Samhd1|Rangap1|Nfe2l2|Noct|Chtop|Sec13|Arl2|Plxna2|Blm|Adgrb3|Aox2|Rabep1|Pnpt1|Ccl7|Polr2g|Entpd3|Htr2b|Ccl2|Arhgap29|Secisbp2|Ccl4|Cnn3|Rgs2|Rap1a|Plxnb1|Ogg1|Slfn14|Ccl6|Atp4b|Ccl3|Pnldc1|Sumo1|Rc3h1|Ccl11|Ccl8|Cnot10|Bcr|Agap2|Mlycd|Tnnt3|Ccl9|Nanos3|Zfp36|Map2k1|Sema4d|Ccl12|
GO:0048247	lymphocyte chemotaxis	biological_process	0.00044064	0.041585	9	943	60	22036	ENSMUSG00000035352,ENSMUSG00000009185,ENSMUSG00000018930,ENSMUSG00000020676,ENSMUSG00000035385,ENSMUSG00000019122,ENSMUSG00000035373,ENSMUSG00000018927,ENSMUSG00000000982	Ccl12|Ccl8|Ccl4|Ccl11|Ccl2|Ccl9|Ccl7|Ccl6|Ccl3|
GO:0009636	response to toxic substance	biological_process	0.00046347	0.043252	17	943	183	22036	ENSMUSG00000018930,ENSMUSG00000031760,ENSMUSG00000005802,ENSMUSG00000024789,ENSMUSG00000031765,ENSMUSG00000031489,ENSMUSG00000006728,ENSMUSG00000035385,ENSMUSG00000021250,ENSMUSG00000025747,ENSMUSG00000031762,ENSMUSG00000000982,ENSMUSG00000066643,ENSMUSG00000025746,ENSMUSG00000003873,ENSMUSG00000031757,ENSMUSG00000027737	Ccl4|Mt3|Slc30a4|Jak2|Mt1|Adrb3|Cdk4|Ccl2|Fos|Tyms|Mt2|Ccl3|Wdr35|Il6|Bax|Mt4|Slc7a11|
GO:0001514	selenocysteine incorporation	biological_process	0.00046508	0.043252	3	943	5	22036	ENSMUSG00000063179,ENSMUSG00000028898,ENSMUSG00000035139	Pstk|Trnau1ap|Secisbp2|
GO:0006451	translational readthrough	biological_process	0.00046508	0.043252	3	943	5	22036	ENSMUSG00000035139,ENSMUSG00000028898,ENSMUSG00000063179	Secisbp2|Trnau1ap|Pstk|
GO:1901361	organic cyclic compound catabolic process	biological_process	0.00047223	0.043705	48	943	799	22036	ENSMUSG00000035373,ENSMUSG00000071662,ENSMUSG00000041608,ENSMUSG00000026228,ENSMUSG00000035385,ENSMUSG00000039831,ENSMUSG00000035139,ENSMUSG00000018930,ENSMUSG00000053931,ENSMUSG00000026360,ENSMUSG00000068798,ENSMUSG00000053646,ENSMUSG00000082101,ENSMUSG00000030271,ENSMUSG00000027639,ENSMUSG00000015839,ENSMUSG00000022391,ENSMUSG00000023087,ENSMUSG00000001017,ENSMUSG00000030298,ENSMUSG00000024944,…	Ccl7|Polr2g|Entpd3|Htr2b|Ccl2|Arhgap29|Secisbp2|Ccl4|Cnn3|Rgs2|Rap1a|Plxnb1|Slfn14|Ogg1|Samhd1|Nfe2l2|Rangap1|Noct|Chtop|Sec13|Arl2|Plxna2|Blm|Adgrb3|Aox2|Pnpt1|Rabep1|Bcr|Agap2|Mlycd|Ccl9|Tnnt3|Nanos3|Zfp36|Map2k1|Sema4d|Mt3|Ccl12|Ccl6|Ccl3|Atp4b|Pnldc1|Sumo1|Cyp27b1|Rc3h1|Ccl11|Ccl8|Cnot10|
GO:0000166	nucleotide binding	molecular_function	0.0004852	0.044476	109	943	2189	22036	ENSMUSG00000029298,ENSMUSG00000009681,ENSMUSG00000028268,ENSMUSG00000025422,ENSMUSG00000032380,ENSMUSG00000105504,ENSMUSG00000030861,ENSMUSG00000040253,ENSMUSG00000060477,ENSMUSG00000016528,ENSMUSG00000007739,ENSMUSG00000068039,ENSMUSG00000000386,ENSMUSG00000000204,ENSMUSG00000017715,ENSMUSG00000062867,ENSMUSG00000028633,ENSMUSG00000078763,ENSMUSG00000029641,ENSMUSG00000018986,ENSMUSG00000037993,…	Gbp9|Bcr|Gbp3|Agap2|Dapk2|Gbp5|Acadsb|Gbp7|Irak2|Mapkapk2|Cct4|Tcp1|Mx1|Slfn4|Pgs1|Impdh2|Ctps|Slfn1|Rasl11a|Slfn3|Dhx38|Rab20|Rnd2|Erbb3|Src|Fgfr2|Mbd3|Camk1|Slfnl1|Rab36|Csnk1g1|Rasl10a|Dars2|Ube2o|Naxd|Dync1li1|Tubb5|Dnah17|Rap1a|Qars|Ddx20|Pim1|Smarcal1|Samhd1|Dhodh|Gbp2b|Arl2|Prkd2|Sphk1|Trpm4|Gnat1|Rab27a|Abcg3|Eif2s3x|Pfkfb4|Bmpr2|Uba1|Kif23|Trex1|Riok2|Ruvbl2|Cdk4|Map2k1|D5Ertd579e|Gbp8|D…
GO:1901265	nucleoside phosphate binding	molecular_function	0.0004852	0.044476	109	943	2189	22036	ENSMUSG00000027646,ENSMUSG00000001313,ENSMUSG00000031504,ENSMUSG00000018166,ENSMUSG00000037993,ENSMUSG00000018986,ENSMUSG00000028633,ENSMUSG00000078763,ENSMUSG00000029641,ENSMUSG00000062867,ENSMUSG00000068039,ENSMUSG00000000386,ENSMUSG00000017715,ENSMUSG00000000204,ENSMUSG00000007739,ENSMUSG00000060477,ENSMUSG00000016528,ENSMUSG00000030861,ENSMUSG00000040253,ENSMUSG00000105504,ENSMUSG00000032380,…	Src|Rnd2|Rab20|Erbb3|Dhx38|Slfn3|Ctps|Slfn1|Rasl11a|Impdh2|Tcp1|Mx1|Pgs1|Slfn4|Cct4|Irak2|Mapkapk2|Acadsb|Gbp7|Gbp5|Dapk2|Gbp3|Agap2|Gbp9|Bcr|Rab27a|Sphk1|Trpm4|Gnat1|Arl2|Prkd2|Gbp2b|Smarcal1|Dhodh|Samhd1|Ddx20|Pim1|Rap1a|Qars|Tubb5|Dnah17|Naxd|Dync1li1|Camk1|Rab36|Slfnl1|Csnk1g1|Rasl10a|Ube2o|Dars2|Mbd3|Fgfr2|Gnaz|Myh11|Rab42|Clk1|Uba3|Gm27029|Rhoc|Abca4|Atp2b2|Fes|Ddx6|Ddx27|D5Ertd579e|Map2k1|…
GO:1901135	carbohydrate derivative metabolic process	biological_process	0.00049043	0.044741	72	943	1330	22036	ENSMUSG00000038312,ENSMUSG00000037798,ENSMUSG00000030298,ENSMUSG00000025747,ENSMUSG00000001017,ENSMUSG00000009293,ENSMUSG00000027931,ENSMUSG00000053646,ENSMUSG00000018930,ENSMUSG00000026360,ENSMUSG00000026228,ENSMUSG00000043857,ENSMUSG00000039831,ENSMUSG00000024486,ENSMUSG00000035373,ENSMUSG00000046020,ENSMUSG00000014245,ENSMUSG00000009185,ENSMUSG00000031837,ENSMUSG00000026021,ENSMUSG00000031449,…	Edem2|Mat1a|Sec13|Tyms|Chtop|Ube2g2|Npr1|Plxnb1|Ccl4|Rgs2|Htr2b|Mgat5b|Arhgap29|Hbegf|Ccl7|Pofut1|Pigl|Ccl8|Necab2|Sumo1|Atp4b|Ccl6|Ccl12|Bace2|Parg|Atp2b2|Sema4d|Map2k1|Phlda1|Necab3|Adrb3|Mlycd|Pfkfb4|B4galnt1|Bmpr2|Syvn1|Rabep1|Arl2|Adgrb3|Plxna2|Rangap1|Alg14|Serinc1|Dhodh|Bax|Samhd1|Rap1a|Prpsap1|Pim1|Mri1|Cnn3|Ccl2|Man2a2|Pigb|B4galt1|G6pc|Taldo1|Atp5k|Ccl11|Nfkb1|Fkrp|Ccl3|Impdh2|Ctps|Mt3|…
GO:0009057	macromolecule catabolic process	biological_process	0.00050726	0.046057	60	943	1045	22036	ENSMUSG00000021024,ENSMUSG00000026229,ENSMUSG00000018442,ENSMUSG00000025422,ENSMUSG00000024807,ENSMUSG00000019850,ENSMUSG00000016529,ENSMUSG00000056155,ENSMUSG00000020484,ENSMUSG00000044786,ENSMUSG00000031095,ENSMUSG00000034175,ENSMUSG00000032382,ENSMUSG00000035337,ENSMUSG00000027540,ENSMUSG00000092192,ENSMUSG00000025373,ENSMUSG00000021439,ENSMUSG00000073460,ENSMUSG00000035235,ENSMUSG00000026021,…	Psma6|Psmd1|Derl2|Agap2|Syvn1|Tnfaip3|Il10|Nanos3|Xbp1|Zfp36|Cul4b|Rhbdd3|Snx1|Uchl4|Ptpn1|Dyx1c1|Rnf41|Ctsq|Pnldc1|Trim13|Sumo1|Rc3h1|4930486L24Rik|Arih2|Os9|Cnot10|G6pc|Tmf1|Polr2g|Vhl|Cast|Sumo3|Usp11|Gm28048|Usp12|Secisbp2|Commd1|Amn1|Ogg1|Slfn14|Cblb|Capn1|Ube2g2|Usp19|Ubb|Noct|Nfe2l2|Ctsj|Furin|Psma3|Stx5a|Klhl15|Sec13|N4bp1|Sdcbp|Blm|Klhl20|Edem2|Pnpt1|March7|
GO:0048522	positive regulation of cellular process	biological_process	0.00053102	0.047987	227	943	5074	22036	ENSMUSG00000006335,ENSMUSG00000027613,ENSMUSG00000023087,ENSMUSG00000026430,ENSMUSG00000074063,ENSMUSG00000021250,ENSMUSG00000041187,ENSMUSG00000024944,ENSMUSG00000026640,ENSMUSG00000038260,ENSMUSG00000033569,ENSMUSG00000021025,ENSMUSG00000041794,ENSMUSG00000040167,ENSMUSG00000054580,ENSMUSG00000020265,ENSMUSG00000029640,ENSMUSG00000032384,ENSMUSG00000035385,ENSMUSG00000058818,ENSMUSG00000027109,…	Tfpt|Eif6|Noct|Rassf5|Osgin1|Fos|Prkd2|Arl2|Plxna2|Trpm4|Adgrb3|Nfkbia|Myrip|Ikzf5|Pla2r1|Sumo3|Usp12|Csnk1g1|Ccl2|Pirb|Sp3|Tmsb4x|Sp110|Slc39a5|Rap1a|Nsmaf|Rasl11a|Txnl4b|Tnip2|Hif1an|Nfkb1|Cebpg|Slc38a3|Syt10|Pou5f1|Arl6ip5|Rnd2|Tmprss2|Brk1|Paf1|Nap1l1|Src|Onecut3|Agap2|Rbm5|Dapk2|Cenpv|Nr1d2|Ccl9|Cited4|Pkib|E2f1|Mt3|Asic2|Cct4|Sh3bp2|Plk5|Etv6|Usp19|Ubb|Rbm10|Chtop|Furin|Nup93|Blm|Sri|Pdcd1l…
GO:0010033	response to organic substance	biological_process	0.00053511	0.04813	140	943	2893	22036	ENSMUSG00000070803,ENSMUSG00000027490,ENSMUSG00000031760,ENSMUSG00000023043,ENSMUSG00000009681,ENSMUSG00000019122,ENSMUSG00000021775,ENSMUSG00000105504,ENSMUSG00000031504,ENSMUSG00000024406,ENSMUSG00000027646,ENSMUSG00000003437,ENSMUSG00000059866,ENSMUSG00000062867,ENSMUSG00000012405,ENSMUSG00000028163,ENSMUSG00000058818,ENSMUSG00000068798,ENSMUSG00000010095,ENSMUSG00000031503,ENSMUSG00000035385,…	Cited4|E2f1|Mt3|Krt18|Bcr|Ccl9|Nr1d2|Gbp5|Rab20|Pou5f1|Src|Paf1|Tnip2|Impdh2|Rpl15|Nfkb1|Pirb|Rap1a|Slc3a2|Col4a2|Ccl2|Trpm4|Fos|Prkd2|Nfkbia|Samhd1|Eif6|Rangap1|Noct|Wfdc21|Thbd|Brca1|Ifi209|Ccl12|Gys1|Bmpr2|Tnfaip3|Zc3h7b|Ruvbl2|Cdk4|Rc3h1|Ccl6|Cyp27b1|Rgs2|Ccl4|Flot1|Hnf1b|Kcnb1|Ifi202b|Ntf5|Ifi205|Ccl7|Cdk16|Tmed10|Jak2|Htr2b|Pdcd1lg2|Sri|Sdcbp|Blm|Hadha|Cxcl2|Ube2g2|Plk5|Furin|Irak2|Mapkapk2…
GO:0032101	regulation of response to external stimulus	biological_process	0.0005417	0.048429	41	943	646	22036	ENSMUSG00000064177,ENSMUSG00000041187,ENSMUSG00000021025,ENSMUSG00000042306,ENSMUSG00000053113,ENSMUSG00000025512,ENSMUSG00000034957,ENSMUSG00000015839,ENSMUSG00000034684,ENSMUSG00000018930,ENSMUSG00000031486,ENSMUSG00000035373,ENSMUSG00000044258,ENSMUSG00000027298,ENSMUSG00000035385,ENSMUSG00000024789,ENSMUSG00000026715,ENSMUSG00000025746,ENSMUSG00000025373,ENSMUSG00000000982,ENSMUSG00000035235,…	Ghrl|Prkd2|Nfkbia|S100a14|Socs3|Chid1|Cebpa|Nfe2l2|Sema3f|Ccl4|Adgra2|Ccl7|Ctla2a|Tyro3|Ccl2|Jak2|Serpinc1|Il6|Rnf41|Ccl3|Trim13|Ppara|Cyp27b1|Nfkb1|C1qbp|Zfp36|Sema4d|Map2k1|Thbd|Rhbdd3|Mt3|Ccl12|Tnfaip3|Bmpr2|Il10|Bcr|Cdh13|Nr1d2|Bbs2|Dapk2|Gbp5|
GO:0016482	cytoplasmic transport	biological_process	0.00054671	0.048429	52	943	878	22036	ENSMUSG00000032939,ENSMUSG00000091471,ENSMUSG00000030298,ENSMUSG00000003161,ENSMUSG00000021025,ENSMUSG00000026705,ENSMUSG00000021079,ENSMUSG00000027613,ENSMUSG00000003873,ENSMUSG00000079363,ENSMUSG00000045969,ENSMUSG00000028367,ENSMUSG00000022391,ENSMUSG00000010110,ENSMUSG00000001017,ENSMUSG00000025364,ENSMUSG00000010097,ENSMUSG00000068040,ENSMUSG00000051984,ENSMUSG00000038239,ENSMUSG00000009291,…	Nup93|Gm20538|Sec13|Sri|Nfkbia|Klhl20|Timm9|Eif6|Bax|Gbp4|Ing1|Txn1|Rangap1|Stx5a|Chtop|Pa2g4|Nxf1|Tm9sf4|Sec31b|Hrc|Pttg1ip|Rpain|Bloc1s6|Pola2|Srp14|Tomm20l|Jak2|Htr2b|Vhl|Camk1|Tmed10|Commd1|Srp19|Chmp5|Pou5f1|Src|Chmp4b|Ccl3|Il6|Nup88|Map2k1|Snx1|Krt18|Mt3|Brca1|Sp100|Cchcr1|Ncoa4|Riok2|Bbs2|Snapin|Xbp1|
GO:0035927	RNA import into mitochondrion	biological_process	0.00054724	0.048429	3	943	5	22036	ENSMUSG00000020464,ENSMUSG00000057388,ENSMUSG00000021078	Pnpt1|Mrpl18|Tomm20l|
GO:0051130	positive regulation of cellular component organization	biological_process	0.00054854	0.048429	63	943	1137	22036	ENSMUSG00000024944,ENSMUSG00000031729,ENSMUSG00000061878,ENSMUSG00000028249,ENSMUSG00000033569,ENSMUSG00000026640,ENSMUSG00000064177,ENSMUSG00000032202,ENSMUSG00000040620,ENSMUSG00000035486,ENSMUSG00000066643,ENSMUSG00000003873,ENSMUSG00000015839,ENSMUSG00000037780,ENSMUSG00000034957,ENSMUSG00000025510,ENSMUSG00000001017,ENSMUSG00000025432,ENSMUSG00000060791,ENSMUSG00000025504,ENSMUSG00000026360,…	Arl2|Ist1|Sphk1|Sdcbp|Adgrb3|Plxna2|Ghrl|Rab27a|Dhx33|Plk5|Wdr35|Bax|Nfe2l2|Mbl1|Cebpa|Cd151|Chtop|Avil|Gmfg|Eps8l2|Rgs2|Sftpd|Hnf1b|Rap1a|Hck|Flot1|Plxnb1|Lmod3|Camk1|Ccl2|Rnd2|Ccl11|Trpv2|Src|Ppp1r10|Ccl8|Paf1|Brk1|Rpl4|Il6|Rhoc|C1qbp|Sumo1|Add1|Pkib|Map2k1|Sema4d|Asic2|Hdac2|Cct4|Brca1|Tcp1|Cyfip1|Fes|Uqcc1|Bcr|Bmpr2|Sftpa1|Gbp5|Hist1h1b|Ruvbl2|Atat1|Xbp1|
GO:0006950	response to stress	biological_process	0.00056815	0.049729	167	943	3537	22036	ENSMUSG00000024483,ENSMUSG00000009291,ENSMUSG00000005102,ENSMUSG00000051355,ENSMUSG00000033933,ENSMUSG00000031490,ENSMUSG00000024013,ENSMUSG00000030059,ENSMUSG00000020464,ENSMUSG00000003541,ENSMUSG00000031722,ENSMUSG00000038312,ENSMUSG00000064177,ENSMUSG00000044583,ENSMUSG00000027474,ENSMUSG00000043929,ENSMUSG00000018819,ENSMUSG00000027737,ENSMUSG00000038274,ENSMUSG00000079363,ENSMUSG00000028270,…	Ankhd1|Pttg1ip|Eif2ak4|Commd1|Vhl|Eif4ebp1|Fgd2|Tmf1|Pnpt1|Ier3|Hp|Edem2|Ghrl|Tlr7|Ccm2l|Klhl15|Lsp1|Slc7a11|Fau|Gbp4|Gbp2|Cdca5|Ptpn1|Hdac2|Gbp8|Zfp36|Map2k1|Xbp1|Wnt7b|Ccl8|Pidd1|Os9|Trim13|Ppara|Tlr8|Rhoc|Rnf41|Procr|Ogg1|Sftpd|Brf2|Tm9sf4|Fgfr2|Pnma1|Ifnl2|Sod2|Ctla2a|March7|Hist1h2bn|Rab27a|Sphk1|H2-Q7|Cd151|Nabp2|Cebpa|Socs3|Apc|Nfe2l2|Aco2|Dhodh|Bax|Smarcal1|S100a14|Ifi204|Shisa5|Mapkapk2|…
GO:0055069	zinc ion homeostasis	biological_process	0.0005697	0.049729	6	943	29	22036	ENSMUSG00000031762,ENSMUSG00000039878,ENSMUSG00000031757,ENSMUSG00000031765,ENSMUSG00000031760,ENSMUSG00000005802	Mt2|Slc39a5|Mt4|Mt1|Mt3|Slc30a4|
GO:0031727	CCR2 chemokine receptor binding	molecular_function	0.00057107	0.049729	3	943	5	22036	ENSMUSG00000035373,ENSMUSG00000035385,ENSMUSG00000035352	Ccl7|Ccl2|Ccl12|
GO:0006396	RNA processing	biological_process	0.00057423	0.049779	50	943	820	22036	ENSMUSG00000036693,ENSMUSG00000027593,ENSMUSG00000017999,ENSMUSG00000021905,ENSMUSG00000042729,ENSMUSG00000023932,ENSMUSG00000044155,ENSMUSG00000044786,ENSMUSG00000043716,ENSMUSG00000116564,ENSMUSG00000032580,ENSMUSG00000001158,ENSMUSG00000022390,ENSMUSG00000026035,ENSMUSG00000059005,ENSMUSG00000028134,ENSMUSG00000026034,ENSMUSG00000003437,ENSMUSG00000008373,ENSMUSG00000037993,ENSMUSG00000073460,…	Nop14|Raly|Ddx27|Dph3|Wdr74|Cdc5l|Lsm8|Zfp36|Rpl7|Riok2|Rbm5|Snrnp27|Zc3h7b|Ppil3|Hnrnpa3|Ptbp2|Clk1|Paf1|Prpf31|Dhx38|Pnldc1|Rpl27|Ccnl1|Rps16|Ints3|C1qbp|Txnl4b|Gm14214|Ddx20|Slc39a5|Phf5a|Pcbp1|Pa2g4|Thumpd3|Tsen34|Aars2|Mbnl2|Rps24|Polr2g|Zrsr1|Pnpt1|Rpl14|Mettl1|Mov10|Snrnp70|Noct|Rbm10|Wtap|Zc3h10|Dhx16|
GO:0035198	miRNA binding	molecular_function	0.00057961	0.050019	6	943	29	22036	ENSMUSG00000024406,ENSMUSG00000040423,ENSMUSG00000022390,ENSMUSG00000039810,ENSMUSG00000031060,ENSMUSG00000020464	Pou5f1|Rc3h1|Zc3h7b|Zc3h10|Rbm10|Pnpt1|
GO:0051239	regulation of multicellular organismal process	biological_process	0.00058334	0.05011	145	943	3069	22036	ENSMUSG00000025432,ENSMUSG00000069305,ENSMUSG00000031486,ENSMUSG00000021795,ENSMUSG00000024014,ENSMUSG00000064288,ENSMUSG00000044258,ENSMUSG00000054594,ENSMUSG00000030272,ENSMUSG00000021583,ENSMUSG00000031729,ENSMUSG00000061878,ENSMUSG00000026977,ENSMUSG00000020167,ENSMUSG00000003873,ENSMUSG00000060240,ENSMUSG00000015839,ENSMUSG00000034957,ENSMUSG00000016528,ENSMUSG00000073489,ENSMUSG00000016529,…	Avil|Hist1h4n|Adgra2|Sftpd|Pim1|Hist1h4k|Ctla2a|Oscar|Camk1|Erap1|Ist1|Sphk1|March7|Tcf3|Bax|Cend1|Nfe2l2|Cebpa|Mapkapk2|Ifi204|Il10|Cxcl1|Tnnt3|Bbs2|Ccl11|Erbb3|Polr3a|Kcnd3|Ccl3|Il6|Sema3f|Eif2ak4|Ppib|Cblb|Tmf1|Tob2|Vhl|Ccm2l|Ghrl|Tlr7|Gas2l1|Gbp4|Zfp36|Map2k1|Hdac2|Cyfip1|Wnt7b|Xbp1|Ccl8|Procr|Cd274|Rnf41|Tlr8|Tnni2|Ppara|Add1|Pirb|Sec14l1|Hrc|Rap1a|Glrx3|Col4a2|Ccl2|Fos|Prkd2|Plxna2|Trpm4|Ad…
GO:0009056	catabolic process	biological_process	0.0005859	0.05011	121	943	2464	22036	ENSMUSG00000053931,ENSMUSG00000068798,ENSMUSG00000030271,ENSMUSG00000063931,ENSMUSG00000018501,ENSMUSG00000041608,ENSMUSG00000021585,ENSMUSG00000020265,ENSMUSG00000098650,ENSMUSG00000029640,ENSMUSG00000035385,ENSMUSG00000035139,ENSMUSG00000021583,ENSMUSG00000024944,ENSMUSG00000026640,ENSMUSG00000033569,ENSMUSG00000026705,ENSMUSG00000020817,ENSMUSG00000026977,ENSMUSG00000027613,ENSMUSG00000027639,…	Cnn3|Rap1a|Ogg1|Pepd|Ncor1|Entpd3|Cast|Sumo3|Gm28048|Usp12|Ccl2|Secisbp2|Erap1|Arl2|Plxna2|Adgrb3|Klhl20|Rabep1|March7|Eif6|Samhd1|Treh|Rangap1|Nfe2l2|Noct|Pla2g4b|Stx5a|Cul4b|Rhbdd3|Mt3|Uchl4|Bcr|Derl2|Agap2|Il10|Ccl9|Tnnt3|Nanos3|Bmf|Lamp2|Ccl11|Taldo1|Cnot10|G6pc|Dyx1c1|Chmp4b|Ccl3|Acat2|Ctsq|Soga1|Ccl4|Acat3|Csad|Eif2ak4|Rgs2|Plxnb1|Amn1|Cblb|Slfn14|Tmf1|Ccl7|Polr2g|Wdr6|Htr2b|Vhl|Usp11|Arhga…
GO:0044403	symbiosis, encompassing mutualism through parasitism	biological_process	0.00061747	0.052343	26	943	343	22036	ENSMUSG00000003873,ENSMUSG00000028270,ENSMUSG00000038467,ENSMUSG00000000982,ENSMUSG00000030530,ENSMUSG00000035235,ENSMUSG00000037780,ENSMUSG00000031729,ENSMUSG00000025747,ENSMUSG00000000385,ENSMUSG00000028419,ENSMUSG00000016529,ENSMUSG00000028268,ENSMUSG00000029298,ENSMUSG00000029380,ENSMUSG00000005102,ENSMUSG00000018930,ENSMUSG00000044786,ENSMUSG00000026427,ENSMUSG00000040253,ENSMUSG00000068039,…	Bax|Gbp2|Chmp4b|Ccl3|Furin|Trim13|Mbl1|Ist1|Tyms|Tmprss2|Chmp5|Il10|Gbp3|Gbp9|Cxcl1|Eif2ak4|Ccl4|Zfp36|Eif2d|Gbp7|Tcp1|Ddx6|Ifnl3|Sftpd|Stau1|Ppib|
GO:0044419	interspecies interaction between organisms	biological_process	0.00061747	0.052343	26	943	343	22036	ENSMUSG00000028270,ENSMUSG00000038467,ENSMUSG00000000982,ENSMUSG00000003873,ENSMUSG00000037780,ENSMUSG00000035235,ENSMUSG00000030530,ENSMUSG00000028419,ENSMUSG00000000385,ENSMUSG00000031729,ENSMUSG00000025747,ENSMUSG00000029298,ENSMUSG00000028268,ENSMUSG00000016529,ENSMUSG00000029380,ENSMUSG00000018930,ENSMUSG00000044786,ENSMUSG00000040253,ENSMUSG00000026427,ENSMUSG00000005102,ENSMUSG00000039536,…	Gbp2|Chmp4b|Ccl3|Bax|Mbl1|Trim13|Furin|Chmp5|Tmprss2|Ist1|Tyms|Gbp9|Gbp3|Il10|Cxcl1|Ccl4|Zfp36|Gbp7|Eif2d|Eif2ak4|Stau1|Ppib|Ifnl3|Sftpd|Ddx6|Tcp1|
GO:0042612	MHC class I protein complex	cellular_component	0.00062443	0.0526	4	943	11	22036	ENSMUSG00000073409,ENSMUSG00000067235,ENSMUSG00000035929,ENSMUSG00000060550	H2-Q6|H2-Q10|H2-Q4|H2-Q7|
GO:0030881	beta-2-microglobulin binding	molecular_function	0.000626	0.0526	4	943	11	22036	ENSMUSG00000060550,ENSMUSG00000035929,ENSMUSG00000073409,ENSMUSG00000067235	H2-Q7|H2-Q4|H2-Q6|H2-Q10|
GO:0030099	myeloid cell differentiation	biological_process	0.00063945	0.053496	27	943	369	22036	ENSMUSG00000067455,ENSMUSG00000021250,ENSMUSG00000003437,ENSMUSG00000027646,ENSMUSG00000021025,ENSMUSG00000034201,ENSMUSG00000027613,ENSMUSG00000000982,ENSMUSG00000030365,ENSMUSG00000025373,ENSMUSG00000056216,ENSMUSG00000006675,ENSMUSG00000034957,ENSMUSG00000029106,ENSMUSG00000048118,ENSMUSG00000044786,ENSMUSG00000058818,ENSMUSG00000027109,ENSMUSG00000069306,ENSMUSG00000000248,ENSMUSG00000069305,…	Hist1h4j|Fos|Paf1|Src|Nfkbia|Gas2l1|Eif6|Ccl3|Clec2i|Rnf41|Cebpg|P4htm|Cebpa|Add1|Arid4a|Zfp36|Pirb|Sp3|Hist1h4m|Clec2g|Hist1h4n|Clec2d|Fes|Hist1h4k|Tob2|Oscar|Dyrk3|
GO:0044270	cellular nitrogen compound catabolic process	biological_process	0.00065965	0.054946	45	943	749	22036	ENSMUSG00000009185,ENSMUSG00000056167,ENSMUSG00000040423,ENSMUSG00000020676,ENSMUSG00000026021,ENSMUSG00000073460,ENSMUSG00000000982,ENSMUSG00000031449,ENSMUSG00000018927,ENSMUSG00000035352,ENSMUSG00000021451,ENSMUSG00000004936,ENSMUSG00000044786,ENSMUSG00000074064,ENSMUSG00000061723,ENSMUSG00000019122,ENSMUSG00000056155,ENSMUSG00000009681,ENSMUSG00000025422,ENSMUSG00000079554,ENSMUSG00000020817,…	Ccl8|Cnot10|Rc3h1|Ccl11|Sumo1|Pnldc1|Ccl3|Atp4b|Ccl6|Ccl12|Sema4d|Map2k1|Zfp36|Mlycd|Tnnt3|Ccl9|Nanos3|Bcr|Agap2|Aox2|Rabep1|Pnpt1|Arl2|Sec13|Adgrb3|Blm|Plxna2|Noct|Rangap1|Chtop|Samhd1|Rap1a|Slfn14|Ogg1|Plxnb1|Ccl4|Rgs2|Cnn3|Htr2b|Secisbp2|Ccl2|Arhgap29|Polr2g|Ccl7|Entpd3|
GO:0051726	regulation of cell cycle	biological_process	0.00066894	0.055479	54	943	927	22036	ENSMUSG00000038467,ENSMUSG00000038482,ENSMUSG00000062248,ENSMUSG00000078763,ENSMUSG00000028896,ENSMUSG00000027933,ENSMUSG00000027829,ENSMUSG00000028419,ENSMUSG00000025507,ENSMUSG00000030061,ENSMUSG00000027646,ENSMUSG00000047880,ENSMUSG00000038943,ENSMUSG00000027641,ENSMUSG00000009681,ENSMUSG00000016529,ENSMUSG00000019850,ENSMUSG00000018509,ENSMUSG00000032254,ENSMUSG00000025646,ENSMUSG00000116564,…	Chmp4b|Tfdp1|Cks2|Slfn1|Rcc1|Ints3|Ccnl1|Chmp5|Pidd1|Uba3|Src|Cxcr5|Prc1|Rbl1|Bcr|Il10|Tnfaip3|Cenpv|Kif23|Atrip|Riok2|Nanos3|Cdk4|Tipin|Map2k1|E2f1|Cul4b|Cdc5l|Ccl12|Khdc3|Cdca5|Brca1|Plk5|Gas2l1|Usp19|Bax|Apc|Cebpa|Nabp2|Ctdsp2|Blm|Sphk1|Sdcbp|Phactr4|Tcf3|Pnpt1|Ccpg1|Eif4ebp1|Wdr6|Cast|Cdk16|Dync1li1|Zwilch|Eif2ak4|
GO:0009889	regulation of biosynthetic process	biological_process	0.00068688	0.056721	177	943	3811	22036	ENSMUSG00000067336,ENSMUSG00000019850,ENSMUSG00000021024,ENSMUSG00000003868,ENSMUSG00000006728,ENSMUSG00000031489,ENSMUSG00000058773,ENSMUSG00000021451,ENSMUSG00000019878,ENSMUSG00000074829,ENSMUSG00000007892,ENSMUSG00000017146,ENSMUSG00000096696,ENSMUSG00000043263,ENSMUSG00000005882,ENSMUSG00000040605,ENSMUSG00000033943,ENSMUSG00000006333,ENSMUSG00000030365,ENSMUSG00000000290,ENSMUSG00000062248,…	Bmpr2|Tnfaip3|Psma6|Ruvbl2|Cdk4|Adrb3|Hist1h1b|Sema4d|Hsf2|2010315B03Rik|Rplp1|Brca1|Zfp960|Ifi209|Uqcc1|Bace2|Mga|Rps9|Clec2i|Itgb2|Cks2|Cyp27b1|Sumo1|Tsfm|C1qbp|Samd4b|Ifi207|Uba3|Zfp341|Hbegf|Ccpg1|Ifi205|Gm49527|Jak2|Htr2b|Rgs2|Pa2g4|Scmh1|Ccl4|Gmeb1|Hnf1b|Aarsd1|Hck|Etv6|Zfp825|Furin|Rbm10|Blm|S100a1|Taf12|Dhx33|Nif3l1|Gmcl1|Snapc5|Zfp251|Agap2|Rbl1|Onecut3|Nr1d2|Cited4|E2f1|Pkib|Cnot3|Cct4|…
GO:0006418	tRNA aminoacylation for protein translation	biological_process	0.00070399	0.057884	7	943	41	22036	ENSMUSG00000056228,ENSMUSG00000032604,ENSMUSG00000075528,ENSMUSG00000097239,ENSMUSG00000023938,ENSMUSG00000019039,ENSMUSG00000026709	Cars2|Qars|Aarsd1|Gm27029|Aars2|Dalrd3|Dars2|
GO:0090066	regulation of anatomical structure size	biological_process	0.00071486	0.058527	32	943	478	22036	ENSMUSG00000070372,ENSMUSG00000006818,ENSMUSG00000044086,ENSMUSG00000026228,ENSMUSG00000025432,ENSMUSG00000049775,ENSMUSG00000034684,ENSMUSG00000060791,ENSMUSG00000026360,ENSMUSG00000020679,ENSMUSG00000027931,ENSMUSG00000038260,ENSMUSG00000031729,ENSMUSG00000022382,ENSMUSG00000067336,ENSMUSG00000037552,ENSMUSG00000031489,ENSMUSG00000006728,ENSMUSG00000031755,ENSMUSG00000021451,ENSMUSG00000004936,…	Capza1|Sod2|Lmod3|Htr2b|Avil|Tmsb4x|Sema3f|Gmfg|Rgs2|Hnf1b|Npr1|Trpm4|Ist1|Wnt7b|Bmpr2|Plekhg2|Adrb3|Cdk4|Bbs2|Sema4d|Map2k1|Mt3|Asic2|Atp2b2|Cyfip1|Clec2i|Rpl4|Add1|Trpv2|Rnd2|Ccl11|Brk1|
GO:0042832	defense response to protozoan	biological_process	0.000734	0.059838	6	943	29	22036	ENSMUSG00000028268,ENSMUSG00000025746,ENSMUSG00000016529,ENSMUSG00000040253,ENSMUSG00000028270,ENSMUSG00000029298	Gbp3|Il6|Il10|Gbp7|Gbp2|Gbp9|
GO:0031326	regulation of cellular biosynthetic process	biological_process	0.00075744	0.061487	174	943	3745	22036	ENSMUSG00000001016,ENSMUSG00000030031,ENSMUSG00000079363,ENSMUSG00000028367,ENSMUSG00000063179,ENSMUSG00000034910,ENSMUSG00000030298,ENSMUSG00000064177,ENSMUSG00000044583,ENSMUSG00000025747,ENSMUSG00000033933,ENSMUSG00000051355,ENSMUSG00000071662,ENSMUSG00000031490,ENSMUSG00000061360,ENSMUSG00000005102,ENSMUSG00000040522,ENSMUSG00000027829,ENSMUSG00000031097,ENSMUSG00000035235,ENSMUSG00000097239,…	Ilf2|Kbtbd8|Gbp4|Txn1|Pstk|Pygo1|Sec13|Ghrl|Tlr7|Tyms|Vhl|Commd1|Polr2g|Eif4ebp1|Phf5a|Eif2ak4|Tlr8|Ccnl1|Tnni2|Trim13|Gm27029|Ppara|Arid4a|Tfdp1|Rnf41|Brpf1|Necab2|Sp140|Pcgf3|Xbp1|Elf2|Cdh13|Hdac2|Ewsr1|Plagl2|Cyfip1|Zfp36|Map2k1|Znfx1|Necab3|Snx6|Atp1b4|Nfe2l2|Tada3|Ing1|Nfx1|Trnau1ap|Cebpa|Wdr35|Smarcal1|Tcf3|Sphk1|Mbd3|Ube2o|Camk1|Mxd1|Sod2|Ppp4r3b|a|Pim1|Zfx|Ddx20|Ogg1|Pcbp1|Eapp|Brf2|Zfp64…
GO:0045637	regulation of myeloid cell differentiation	biological_process	0.00077502	0.062649	18	943	207	22036	ENSMUSG00000021250,ENSMUSG00000067455,ENSMUSG00000003437,ENSMUSG00000021025,ENSMUSG00000034201,ENSMUSG00000000982,ENSMUSG00000027613,ENSMUSG00000030365,ENSMUSG00000025373,ENSMUSG00000006675,ENSMUSG00000044786,ENSMUSG00000069306,ENSMUSG00000000248,ENSMUSG00000069305,ENSMUSG00000030157,ENSMUSG00000053158,ENSMUSG00000064288,ENSMUSG00000048546	Fos|Hist1h4j|Paf1|Nfkbia|Gas2l1|Ccl3|Eif6|Clec2i|Rnf41|P4htm|Zfp36|Hist1h4m|Clec2g|Hist1h4n|Clec2d|Fes|Hist1h4k|Tob2|
GO:0071822	protein complex subunit organization	biological_process	0.00078106	0.062872	87	943	1687	22036	ENSMUSG00000037780,ENSMUSG00000034957,ENSMUSG00000005871,ENSMUSG00000101972,ENSMUSG00000070283,ENSMUSG00000003873,ENSMUSG00000027639,ENSMUSG00000009090,ENSMUSG00000040167,ENSMUSG00000024944,ENSMUSG00000038260,ENSMUSG00000006818,ENSMUSG00000064288,ENSMUSG00000021078,ENSMUSG00000018501,ENSMUSG00000069305,ENSMUSG00000032435,ENSMUSG00000068040,ENSMUSG00000051984,ENSMUSG00000025432,ENSMUSG00000038201,…	Mbl1|Cebpa|Apc|Hist1h3i|Ndufaf3|Bax|Samhd1|Ap1b1|Ikzf5|Arl2|Trpm4|Sod2|Hist1h4k|Tomm20l|Ncor1|Hist1h4n|Dync1li1|Tm9sf4|Sec31b|Avil|Kcna7|Tmsb4x|Tubb5|Ptges3l|Dyx1c1|Chmp4b|Impdh2|Src|Brk1|B4galt1|Hist1h4j|Lamp2|Dst|Kcnd3|Ccl11|Rnd2|Gbp5|Atat1|Akap2|Kcnrg|Eif4b|Gas2l1|Dhx33|Pnpt1|Ndufa3|Nup93|Mat1a|Gm20538|Sec13|Blm|2900011O08Rik|Ghrl|Vhl|Tubgcp5|Tmed10|Aars2|Capza1|Kcnb1|Eif4ebp1|Lmod3|Hnf1b|Hck|…
GO:0001664	G-protein coupled receptor binding	molecular_function	0.00078715	0.063097	23	943	294	22036	ENSMUSG00000022382,ENSMUSG00000035373,ENSMUSG00000019122,ENSMUSG00000035385,ENSMUSG00000029380,ENSMUSG00000031489,ENSMUSG00000024789,ENSMUSG00000018930,ENSMUSG00000027596,ENSMUSG00000035352,ENSMUSG00000018927,ENSMUSG00000029375,ENSMUSG00000042306,ENSMUSG00000000982,ENSMUSG00000018446,ENSMUSG00000031837,ENSMUSG00000034837,ENSMUSG00000064177,ENSMUSG00000020676,ENSMUSG00000028249,ENSMUSG00000040009,…	Wnt7b|Ccl7|Ccl9|Ccl2|Cxcl1|Adrb3|Jak2|Ccl4|a|Ccl12|Ccl6|Cxcl15|S100a14|Ccl3|C1qbp|Necab2|Gnat1|Ghrl|Ccl11|Sdcbp|Gnaz|Cxcl2|Ccl8|
GO:0043168	anion binding	molecular_function	0.00079071	0.063118	133	943	2809	22036	ENSMUSG00000003283,ENSMUSG00000075528,ENSMUSG00000082101,ENSMUSG00000039269,ENSMUSG00000023044,ENSMUSG00000024789,ENSMUSG00000023938,ENSMUSG00000031065,ENSMUSG00000016526,ENSMUSG00000035373,ENSMUSG00000027298,ENSMUSG00000024486,ENSMUSG00000023045,ENSMUSG00000040620,ENSMUSG00000079554,ENSMUSG00000021772,ENSMUSG00000037798,ENSMUSG00000021774,ENSMUSG00000025745,ENSMUSG00000030528,ENSMUSG00000028249,…	Hck|Aarsd1|Slfn14|2300002M23Rik|Csad|Jak2|Aars2|Cdk16|Dyrk3|Ccl7|Tyro3|Hbegf|Soat2|Dhx33|Aox2|Nkiras1|Mat1a|Ube2e1|Hadha|Blm|Sdcbp|Cars2|Dhx16|Ube2g2|Plk5|Syt8|Got1l1|Ddx6|Atp2b2|Fes|Snx1|Kif23|Cdk4|Ruvbl2|Riok2|Snx15|Abcg3|Uba1|Bmpr2|Clk1|Gnaz|Myh11|Uba3|Rcc1|Abca4|Serpinc1|Esyt1|Qars|Rap1a|Naxd|Tubb5|Csnk1g1|Ccl2|Rasl10a|Dars2|Arl2|Prkd2|Gnat1|Trpm4|Mbl1|Gbp2b|Samhd1|Cct4|Pgs1|Acadsb|Gbp5|Dapk2…
GO:0004812	aminoacyl-tRNA ligase activity	molecular_function	0.00082442	0.064997	7	943	42	22036	ENSMUSG00000075528,ENSMUSG00000056228,ENSMUSG00000032604,ENSMUSG00000019039,ENSMUSG00000097239,ENSMUSG00000026709,ENSMUSG00000023938	Aarsd1|Cars2|Qars|Dalrd3|Gm27029|Dars2|Aars2|
GO:0016875	ligase activity, forming carbon-oxygen bonds	molecular_function	0.00082442	0.064997	7	943	42	22036	ENSMUSG00000097239,ENSMUSG00000019039,ENSMUSG00000023938,ENSMUSG00000026709,ENSMUSG00000032604,ENSMUSG00000056228,ENSMUSG00000075528	Gm27029|Dalrd3|Aars2|Dars2|Qars|Cars2|Aarsd1|
GO:0016876	ligase activity, forming aminoacyl-tRNA and related compounds	molecular_function	0.00082442	0.064997	7	943	42	22036	ENSMUSG00000056228,ENSMUSG00000032604,ENSMUSG00000075528,ENSMUSG00000097239,ENSMUSG00000019039,ENSMUSG00000026709,ENSMUSG00000023938	Cars2|Qars|Aarsd1|Gm27029|Dalrd3|Dars2|Aars2|
GO:0006935	chemotaxis	biological_process	0.00086454	0.067881	35	943	545	22036	ENSMUSG00000042306,ENSMUSG00000041012,ENSMUSG00000018819,ENSMUSG00000032436,ENSMUSG00000041187,ENSMUSG00000038260,ENSMUSG00000026640,ENSMUSG00000058427,ENSMUSG00000022636,ENSMUSG00000024486,ENSMUSG00000035373,ENSMUSG00000035385,ENSMUSG00000018930,ENSMUSG00000034684,ENSMUSG00000031486,ENSMUSG00000059714,ENSMUSG00000053646,ENSMUSG00000000982,ENSMUSG00000018927,ENSMUSG00000029375,ENSMUSG00000018446,…	S100a14|Cmtm8|Lsp1|Cmtm7|Prkd2|Trpm4|Plxna2|Cxcl2|Alcam|Hbegf|Ccl7|Ccl2|Ccl4|Sema3f|Adgra2|Flot1|Plxnb1|Ccl3|Ccl6|Cxcl15|C1qbp|Plgrkt|Ccl11|Ccl8|Cxcr5|Cdh13|Bmpr2|Lamb2|Dapk2|Cxcl1|Ccl9|Sema4d|Ccl12|Cyfip1|Fes|
GO:0000788	nuclear nucleosome	cellular_component	0.0008758	0.068237	7	943	40	22036	ENSMUSG00000069306,ENSMUSG00000067455,ENSMUSG00000064288,ENSMUSG00000101355,ENSMUSG00000101972,ENSMUSG00000020167,ENSMUSG00000069305	Hist1h4m|Hist1h4j|Hist1h4k|Hist1h3h|Hist1h3i|Tcf3|Hist1h4n|
GO:1900227	positive regulation of NLRP3 inflammasome complex assembly	biological_process	0.0008762	0.068237	3	943	6	22036	ENSMUSG00000040620,ENSMUSG00000105504,ENSMUSG00000024426	Dhx33|Gbp5|Atat1|
GO:0017111	nucleoside-triphosphatase activity	molecular_function	0.00090544	0.070228	49	943	836	22036	ENSMUSG00000029641,ENSMUSG00000002233,ENSMUSG00000028125,ENSMUSG00000039824,ENSMUSG00000031449,ENSMUSG00000037993,ENSMUSG00000050856,ENSMUSG00000001313,ENSMUSG00000031504,ENSMUSG00000089687,ENSMUSG00000040009,ENSMUSG00000018830,ENSMUSG00000025422,ENSMUSG00000028268,ENSMUSG00000035150,ENSMUSG00000029299,ENSMUSG00000029298,ENSMUSG00000061723,ENSMUSG00000042523,ENSMUSG00000003868,ENSMUSG00000105504,…	Rasl11a|Rhoc|Abca4|Myl6b|Atp4b|Dhx38|Atp5k|Rnd2|Rab20|Rab42|Gnaz|Myh11|Agap2|Gbp3|Eif2s3x|Abcg3|Gbp9|Tnnt3|Dnal1|Ruvbl2|Gbp5|Kif23|Gbp7|Gbp8|Atp2b2|Mx1|Ddx6|Ddx27|Smarcal1|Dhx16|Myl6|Gbp2|Gbp2b|Mov10|Gbp4|Gnat1|Blm|Arl2|Dhx33|Nkiras1|Rab27a|Entpd3|Rasl10a|Rab36|Dnah17|Tubb5|Dync1li1|Ddx20|Rap1a|
GO:0042330	taxis	biological_process	0.00092623	0.071551	35	943	547	22036	ENSMUSG00000053646,ENSMUSG00000059714,ENSMUSG00000031486,ENSMUSG00000034684,ENSMUSG00000018930,ENSMUSG00000035385,ENSMUSG00000035373,ENSMUSG00000022636,ENSMUSG00000024486,ENSMUSG00000058427,ENSMUSG00000026640,ENSMUSG00000038260,ENSMUSG00000041187,ENSMUSG00000032436,ENSMUSG00000018819,ENSMUSG00000041012,ENSMUSG00000042306,ENSMUSG00000053158,ENSMUSG00000030447,ENSMUSG00000035352,ENSMUSG00000021451,…	Plxnb1|Flot1|Adgra2|Sema3f|Ccl4|Ccl2|Ccl7|Alcam|Hbegf|Cxcl2|Plxna2|Trpm4|Prkd2|Cmtm7|Lsp1|Cmtm8|S100a14|Fes|Cyfip1|Ccl12|Sema4d|Ccl9|Dapk2|Cxcl1|Lamb2|Bmpr2|Cdh13|Ccl8|Cxcr5|Ccl11|Plgrkt|C1qbp|Cxcl15|Ccl6|Ccl3|
GO:0046826	negative regulation of protein export from nucleus	biological_process	0.00093788	0.07216	3	943	6	22036	ENSMUSG00000026222,ENSMUSG00000022391,ENSMUSG00000028367	Sp100|Rangap1|Txn1|
GO:0071294	cellular response to zinc ion	biological_process	0.00096103	0.073646	4	943	13	22036	ENSMUSG00000031765,ENSMUSG00000031757,ENSMUSG00000031760,ENSMUSG00000031762	Mt1|Mt4|Mt3|Mt2|
GO:0065009	regulation of molecular function	biological_process	0.00097916	0.074606	138	943	2910	22036	ENSMUSG00000001017,ENSMUSG00000030530,ENSMUSG00000060073,ENSMUSG00000024942,ENSMUSG00000040620,ENSMUSG00000028899,ENSMUSG00000058427,ENSMUSG00000044080,ENSMUSG00000066043,ENSMUSG00000030528,ENSMUSG00000003161,ENSMUSG00000026228,ENSMUSG00000024789,ENSMUSG00000039831,ENSMUSG00000034563,ENSMUSG00000074121,ENSMUSG00000035373,ENSMUSG00000024486,ENSMUSG00000026535,ENSMUSG00000003283,ENSMUSG00000053646,…	Chtop|Furin|Psma3|Capn1|Dhx33|Taf12|Cxcl2|S100a1|Phactr4|Blm|Sri|Htr2b|Jak2|Arhgap29|Ccpg1|Ntf5|Ccl7|Hbegf|Ifi202b|Hck|Plxnb1|Flot1|Ccl4|Rgs2|Bag1|Nde1|Cyp27b1|Sumo1|Marf1|Ccl6|Cks2|Itgb2|Serpinc1|Ppp1r10|Adrb3|Ruvbl2|Psma6|Tnfaip3|Ccl12|Rplp1|Sema4d|Wfdc21|Rangap1|Osgin1|Taf6l|Nfkbia|Prkd2|Arl2|Gnat1|Plxna2|Adgrb3|Rln1|Cast|Sumo3|Ccl2|Inka2|Wfdc17|Qars|Rap1a|Hrc|Cebpg|Lhb|Nfkb1|Nsmaf|Src|Arl6ip5…
GO:0061013	regulation of mRNA catabolic process	biological_process	0.00098136	0.074606	6	943	32	22036	ENSMUSG00000044786,ENSMUSG00000071662,ENSMUSG00000040423,ENSMUSG00000020464,ENSMUSG00000056155,ENSMUSG00000035139	Zfp36|Polr2g|Rc3h1|Pnpt1|Nanos3|Secisbp2|
GO:0022613	ribonucleoprotein complex biogenesis	biological_process	0.0010198	0.07722	29	943	409	22036	ENSMUSG00000058655,ENSMUSG00000037563,ENSMUSG00000018446,ENSMUSG00000023087,ENSMUSG00000026020,ENSMUSG00000063316,ENSMUSG00000027613,ENSMUSG00000098640,ENSMUSG00000040667,ENSMUSG00000025794,ENSMUSG00000028134,ENSMUSG00000040423,ENSMUSG00000008373,ENSMUSG00000110423,ENSMUSG00000032215,ENSMUSG00000032580,ENSMUSG00000043716,ENSMUSG00000003868,ENSMUSG00000116564,ENSMUSG00000092310,ENSMUSG00000035150,…	Eif4b|Rps16|C1qbp|Noct|Nop58|Rpl27|Eif6|Gm14214|Nup88|Rpl14|Ptbp2|Rc3h1|Prpf31|Gm45736|Rsl24d1|Rbm5|Rpl7|Ruvbl2|Riok2|Gm20509|Eif2s3x|Rps24|Ddx27|Ddx6|Ddx20|Nop14|Pa2g4|Eif2d|Wdr74|
GO:0070374	positive regulation of ERK1 and ERK2 cascade	biological_process	0.0010331	0.077919	20	943	252	22036	ENSMUSG00000068798,ENSMUSG00000035352,ENSMUSG00000031760,ENSMUSG00000004936,ENSMUSG00000018930,ENSMUSG00000026228,ENSMUSG00000019122,ENSMUSG00000035385,ENSMUSG00000037014,ENSMUSG00000027298,ENSMUSG00000035373,ENSMUSG00000027646,ENSMUSG00000009185,ENSMUSG00000041187,ENSMUSG00000031837,ENSMUSG00000020676,ENSMUSG00000018166,ENSMUSG00000000982,ENSMUSG00000018927,ENSMUSG00000025746	Rap1a|Ccl12|Mt3|Map2k1|Ccl4|Htr2b|Ccl9|Ccl2|Sstr4|Tyro3|Ccl7|Src|Ccl8|Prkd2|Necab2|Ccl11|Erbb3|Ccl3|Ccl6|Il6|
GO:0072523	purine-containing compound catabolic process	biological_process	0.0010548	0.079249	32	943	497	22036	ENSMUSG00000000982,ENSMUSG00000031449,ENSMUSG00000018927,ENSMUSG00000026021,ENSMUSG00000020676,ENSMUSG00000009185,ENSMUSG00000009681,ENSMUSG00000025422,ENSMUSG00000074064,ENSMUSG00000061723,ENSMUSG00000019122,ENSMUSG00000004936,ENSMUSG00000021451,ENSMUSG00000035352,ENSMUSG00000027639,ENSMUSG00000022391,ENSMUSG00000001017,ENSMUSG00000024944,ENSMUSG00000030298,ENSMUSG00000033569,ENSMUSG00000026640,…	Ccl3|Atp4b|Ccl6|Sumo1|Ccl11|Ccl8|Bcr|Agap2|Mlycd|Tnnt3|Ccl9|Map2k1|Sema4d|Ccl12|Samhd1|Rangap1|Chtop|Arl2|Sec13|Adgrb3|Plxna2|Aox2|Rabep1|Ccl7|Htr2b|Arhgap29|Ccl2|Ccl4|Rgs2|Cnn3|Rap1a|Plxnb1|
GO:0044265	cellular macromolecule catabolic process	biological_process	0.0010681	0.079934	50	943	857	22036	ENSMUSG00000023087,ENSMUSG00000015839,ENSMUSG00000043929,ENSMUSG00000060073,ENSMUSG00000055298,ENSMUSG00000030530,ENSMUSG00000009293,ENSMUSG00000019505,ENSMUSG00000006676,ENSMUSG00000038312,ENSMUSG00000026705,ENSMUSG00000026977,ENSMUSG00000020464,ENSMUSG00000030298,ENSMUSG00000028249,ENSMUSG00000030528,ENSMUSG00000031652,ENSMUSG00000098650,ENSMUSG00000031066,ENSMUSG00000020265,ENSMUSG00000033933,…	Noct|Nfe2l2|Klhl15|Psma3|Ctsj|Furin|Ube2g2|Ubb|Usp19|Edem2|Klhl20|March7|Pnpt1|Sec13|Sdcbp|Blm|N4bp1|Gm28048|Usp11|Sumo3|Vhl|Commd1|Secisbp2|Usp12|Polr2g|Tmf1|Ogg1|Slfn14|Amn1|Sumo1|Pnldc1|Trim13|Dyx1c1|Rnf41|Ctsq|Cnot10|Rc3h1|4930486L24Rik|Os9|Arih2|Xbp1|Nanos3|Derl2|Psmd1|Psma6|Tnfaip3|Syvn1|Uchl4|Cul4b|Zfp36|
GO:0019439	aromatic compound catabolic process	biological_process	0.0010731	0.079991	45	943	766	22036	ENSMUSG00000026021,ENSMUSG00000073460,ENSMUSG00000000982,ENSMUSG00000031449,ENSMUSG00000018927,ENSMUSG00000009185,ENSMUSG00000056167,ENSMUSG00000040423,ENSMUSG00000020676,ENSMUSG00000074064,ENSMUSG00000061723,ENSMUSG00000019122,ENSMUSG00000056155,ENSMUSG00000009681,ENSMUSG00000025422,ENSMUSG00000035352,ENSMUSG00000021451,ENSMUSG00000004936,ENSMUSG00000044786,ENSMUSG00000022391,ENSMUSG00000023087,…	Sumo1|Pnldc1|Ccl3|Atp4b|Ccl6|Ccl8|Cnot10|Rc3h1|Ccl11|Mlycd|Tnnt3|Ccl9|Nanos3|Bcr|Agap2|Ccl12|Sema4d|Map2k1|Zfp36|Rangap1|Noct|Chtop|Samhd1|Aox2|Pnpt1|Rabep1|Arl2|Sec13|Blm|Adgrb3|Plxna2|Htr2b|Secisbp2|Ccl2|Arhgap29|Polr2g|Ccl7|Entpd3|Rap1a|Slfn14|Ogg1|Plxnb1|Ccl4|Rgs2|Cnn3|
GO:0043039	tRNA aminoacylation	biological_process	0.0010894	0.080896	7	943	44	22036	ENSMUSG00000019039,ENSMUSG00000097239,ENSMUSG00000026709,ENSMUSG00000023938,ENSMUSG00000075528,ENSMUSG00000032604,ENSMUSG00000056228	Dalrd3|Gm27029|Dars2|Aars2|Aarsd1|Qars|Cars2|
GO:0006606	protein import into nucleus	biological_process	0.0011082	0.081655	17	943	197	22036	ENSMUSG00000024833,ENSMUSG00000017146,ENSMUSG00000018449,ENSMUSG00000009291,ENSMUSG00000031760,ENSMUSG00000020484,ENSMUSG00000033933,ENSMUSG00000024789,ENSMUSG00000003161,ENSMUSG00000024406,ENSMUSG00000032939,ENSMUSG00000021025,ENSMUSG00000040667,ENSMUSG00000025746,ENSMUSG00000079363,ENSMUSG00000045969,ENSMUSG00000028367	Pola2|Brca1|Rpain|Pttg1ip|Mt3|Xbp1|Vhl|Jak2|Sri|Pou5f1|Nup93|Nfkbia|Nup88|Il6|Gbp4|Ing1|Txn1|
GO:0044744	protein targeting to nucleus	biological_process	0.0011082	0.081655	17	943	197	22036	ENSMUSG00000024833,ENSMUSG00000018449,ENSMUSG00000017146,ENSMUSG00000009291,ENSMUSG00000031760,ENSMUSG00000020484,ENSMUSG00000033933,ENSMUSG00000024789,ENSMUSG00000003161,ENSMUSG00000024406,ENSMUSG00000032939,ENSMUSG00000021025,ENSMUSG00000040667,ENSMUSG00000025746,ENSMUSG00000079363,ENSMUSG00000045969,ENSMUSG00000028367	Pola2|Rpain|Brca1|Pttg1ip|Mt3|Xbp1|Vhl|Jak2|Sri|Pou5f1|Nup93|Nfkbia|Nup88|Il6|Gbp4|Ing1|Txn1|
GO:2000503	positive regulation of natural killer cell chemotaxis	biological_process	0.0011173	0.082014	3	943	6	22036	ENSMUSG00000035373,ENSMUSG00000018930,ENSMUSG00000000982	Ccl7|Ccl4|Ccl3|
GO:0043623	cellular protein complex assembly	biological_process	0.0011389	0.083281	37	943	590	22036	ENSMUSG00000070372,ENSMUSG00000021078,ENSMUSG00000044086,ENSMUSG00000023938,ENSMUSG00000025432,ENSMUSG00000051984,ENSMUSG00000068040,ENSMUSG00000060791,ENSMUSG00000049775,ENSMUSG00000038759,ENSMUSG00000070283,ENSMUSG00000058655,ENSMUSG00000032939,ENSMUSG00000024944,ENSMUSG00000030298,ENSMUSG00000091471,ENSMUSG00000009090,ENSMUSG00000040620,ENSMUSG00000035674,ENSMUSG00000037552,ENSMUSG00000025204,…	Capza1|Tomm20l|Lmod3|Aars2|Avil|Sec31b|Tm9sf4|Gmfg|Tmsb4x|Nup205|Ndufaf3|Eif4b|Nup93|Arl2|Sec13|Gm20538|Ap1b1|Dhx33|Ndufa3|Plekhg2|Ndufb8|Kif23|Gbp5|Dnal1|Atat1|Ndufb11|Cyfip1|Uqcc1|Fes|Dyx1c1|Clec2i|Ttc17|Ptges3l|Add1|Mis12|Ccl11|Brk1|
GO:0003690	double-stranded DNA binding	molecular_function	0.0011852	0.086331	15	943	164	22036	ENSMUSG00000073490,ENSMUSG00000027109,ENSMUSG00000021250,ENSMUSG00000026536,ENSMUSG00000073489,ENSMUSG00000043263,ENSMUSG00000066677,ENSMUSG00000090272,ENSMUSG00000026535,ENSMUSG00000054203,ENSMUSG00000022389,ENSMUSG00000028163,ENSMUSG00000058773,ENSMUSG00000056216,ENSMUSG00000049734	Ifi207|Sp3|Fos|Ifi211|Ifi204|Ifi209|Ifi208|Mndal|Ifi202b|Ifi205|Tef|Nfkb1|Hist1h1b|Cebpg|Trex1|
GO:0042176	regulation of protein catabolic process	biological_process	0.0012362	0.08971	23	943	313	22036	ENSMUSG00000092192,ENSMUSG00000025373,ENSMUSG00000019505,ENSMUSG00000006676,ENSMUSG00000026021,ENSMUSG00000030530,ENSMUSG00000010110,ENSMUSG00000028249,ENSMUSG00000031652,ENSMUSG00000064145,ENSMUSG00000026977,ENSMUSG00000026229,ENSMUSG00000030059,ENSMUSG00000016529,ENSMUSG00000025422,ENSMUSG00000019850,ENSMUSG00000098650,ENSMUSG00000020265,ENSMUSG00000051355,ENSMUSG00000034175,ENSMUSG00000031095,…	Dyx1c1|Rnf41|Ubb|Usp19|Sumo1|Furin|Stx5a|Sdcbp|N4bp1|Arih2|March7|Psmd1|Tmf1|Il10|Agap2|Tnfaip3|Gm28048|Sumo3|Commd1|Rhbdd3|Cul4b|Snx1|Cblb|
GO:0043038	amino acid activation	biological_process	0.0012488	0.090053	7	943	45	22036	ENSMUSG00000075528,ENSMUSG00000032604,ENSMUSG00000056228,ENSMUSG00000097239,ENSMUSG00000019039,ENSMUSG00000023938,ENSMUSG00000026709	Aarsd1|Qars|Cars2|Gm27029|Dalrd3|Aars2|Dars2|
GO:0046916	cellular transition metal ion homeostasis	biological_process	0.0012526	0.090053	11	943	99	22036	ENSMUSG00000031765,ENSMUSG00000031757,ENSMUSG00000051355,ENSMUSG00000056234,ENSMUSG00000050708,ENSMUSG00000003617,ENSMUSG00000031762,ENSMUSG00000039878,ENSMUSG00000031760,ENSMUSG00000005802,ENSMUSG00000031068	Mt1|Mt4|Commd1|Ncoa4|Ftl1|Cp|Mt2|Slc39a5|Mt3|Slc30a4|Glrx3|
GO:0001562	response to protozoan	biological_process	0.001255	0.090053	6	943	32	22036	ENSMUSG00000028270,ENSMUSG00000029298,ENSMUSG00000040253,ENSMUSG00000028268,ENSMUSG00000025746,ENSMUSG00000016529	Gbp2|Gbp9|Gbp7|Gbp3|Il6|Il10|
GO:0010043	response to zinc ion	biological_process	0.0012689	0.090705	7	943	45	22036	ENSMUSG00000006818,ENSMUSG00000031762,ENSMUSG00000031760,ENSMUSG00000031765,ENSMUSG00000020804,ENSMUSG00000031757,ENSMUSG00000005802	Sod2|Mt2|Mt3|Mt1|Aanat|Mt4|Slc30a4|
GO:1900220	semaphorin-plexin signaling pathway involved in bone trabecula morphogenesis	biological_process	0.0012906	0.091918	2	943	2	22036	ENSMUSG00000021451,ENSMUSG00000053646	Sema4d|Plxnb1|
GO:1901701	cellular response to oxygen-containing compound	biological_process	0.0013329	0.094578	56	943	1004	22036	ENSMUSG00000028270,ENSMUSG00000066643,ENSMUSG00000015839,ENSMUSG00000022391,ENSMUSG00000053113,ENSMUSG00000021250,ENSMUSG00000038260,ENSMUSG00000003161,ENSMUSG00000030528,ENSMUSG00000016498,ENSMUSG00000064177,ENSMUSG00000031722,ENSMUSG00000021025,ENSMUSG00000058427,ENSMUSG00000006818,ENSMUSG00000035373,ENSMUSG00000050556,ENSMUSG00000031490,ENSMUSG00000030849,ENSMUSG00000024789,ENSMUSG00000031765,…	Gbp2|Wdr35|Nfe2l2|Rangap1|Socs3|Fos|Trpm4|Sri|Blm|Pdcd1lg2|Ghrl|Hp|Nfkbia|Cxcl2|Sod2|Ccl7|Kcnb1|Eif4ebp1|Fgfr2|Jak2|Mt1|Cdk16|Ccl2|Rap1a|Pim1|Cd274|Ccl3|Cxcl15|Il6|Tnip2|Nfkb1|Add1|Cyp27b1|Chmp5|Src|Paf1|Aanat|Bcr|Il10|Zfp236|Tnfaip3|Wnt7b|Cxcl1|Sftpa1|Ruvbl2|Cdk4|Xbp1|E2f1|Zfp36|Irak2|Ccl12|Hdac2|Mt3|Ptpn1|Brca1|Cyfip1|
GO:1902072	negative regulation of hypoxia-inducible factor-1alpha signaling pathway	biological_process	0.0013488	0.095318	2	943	2	22036	ENSMUSG00000051355,ENSMUSG00000033933	Commd1|Vhl|
GO:1901291	negative regulation of double-strand break repair via single-strand annealing	biological_process	0.0013533	0.095318	2	943	2	22036	ENSMUSG00000030271,ENSMUSG00000030528	Ogg1|Blm|
GO:0006195	purine nucleotide catabolic process	biological_process	0.0013644	0.095745	31	943	484	22036	ENSMUSG00000027639,ENSMUSG00000018927,ENSMUSG00000000982,ENSMUSG00000031449,ENSMUSG00000001017,ENSMUSG00000026021,ENSMUSG00000022391,ENSMUSG00000020676,ENSMUSG00000026640,ENSMUSG00000033569,ENSMUSG00000030298,ENSMUSG00000024944,ENSMUSG00000020817,ENSMUSG00000009185,ENSMUSG00000025422,ENSMUSG00000035373,ENSMUSG00000009681,ENSMUSG00000039831,ENSMUSG00000061723,ENSMUSG00000019122,ENSMUSG00000035385,…	Samhd1|Ccl6|Ccl3|Atp4b|Chtop|Sumo1|Rangap1|Ccl11|Plxna2|Adgrb3|Sec13|Arl2|Rabep1|Ccl8|Agap2|Ccl7|Bcr|Arhgap29|Tnnt3|Ccl9|Ccl2|Mlycd|Htr2b|Cnn3|Rgs2|Ccl4|Map2k1|Sema4d|Plxnb1|Rap1a|Ccl12|
GO:0051224	negative regulation of protein transport	biological_process	0.0013888	0.096827	13	943	133	22036	ENSMUSG00000019850,ENSMUSG00000033902,ENSMUSG00000025746,ENSMUSG00000016529,ENSMUSG00000020806,ENSMUSG00000022391,ENSMUSG00000040522,ENSMUSG00000028367,ENSMUSG00000079363,ENSMUSG00000021905,ENSMUSG00000003161,ENSMUSG00000026222,ENSMUSG00000021025	Tnfaip3|Mapkbp1|Il6|Il10|Rhbdf2|Rangap1|Tlr8|Txn1|Gbp4|Dph3|Sri|Sp100|Nfkbia|
GO:0031347	regulation of defense response	biological_process	0.0013899	0.096827	35	943	544	22036	ENSMUSG00000025746,ENSMUSG00000059866,ENSMUSG00000000982,ENSMUSG00000022383,ENSMUSG00000028163,ENSMUSG00000040522,ENSMUSG00000018446,ENSMUSG00000060477,ENSMUSG00000016528,ENSMUSG00000034175,ENSMUSG00000044786,ENSMUSG00000016529,ENSMUSG00000033902,ENSMUSG00000019850,ENSMUSG00000009681,ENSMUSG00000021775,ENSMUSG00000029380,ENSMUSG00000105504,ENSMUSG00000044583,ENSMUSG00000064177,ENSMUSG00000021025,…	Il6|Tnip2|Ccl3|Ppara|Nfkb1|Tlr8|C1qbp|Irak2|Mapkapk2|Rhbdd3|Zfp36|Il10|Mapkbp1|Tnfaip3|Bcr|Nr1d2|Cxcl1|Gbp5|Tlr7|Ghrl|Nfkbia|Samhd1|S100a14|Chid1|Cebpa|Socs3|Gbp4|Eif2ak4|Sec14l1|Flot1|Clec2d|Ifi202b|Tyro3|Ctla2a|Jak2|
GO:0005198	structural molecule activity	molecular_function	0.0013956	0.09687	44	943	732	22036	ENSMUSG00000003970,ENSMUSG00000007338,ENSMUSG00000051984,ENSMUSG00000001525,ENSMUSG00000025508,ENSMUSG00000037772,ENSMUSG00000038759,ENSMUSG00000044792,ENSMUSG00000093674,ENSMUSG00000031503,ENSMUSG00000025290,ENSMUSG00000033790,ENSMUSG00000092310,ENSMUSG00000032939,ENSMUSG00000030298,ENSMUSG00000091471,ENSMUSG00000025794,ENSMUSG00000090841,ENSMUSG00000046330,ENSMUSG00000041012,ENSMUSG00000038274,…	Rpl8|Mrpl49|Sec31b|Tubb5|Rplp2|Mrpl23|Nup205|Isca1|Rpl41|Col4a2|Rps24|Tubgcp5|Gm20509|Nup93|Sec13|Gm20538|Rpl14|Myl6|Rpl37a|Cmtm8|Fau|Rpl21|Krt18|Rplp1|Igfbp6|Mrps18b|Rsl24d1|Lamb2|Rpl7|Dst|Myh11|Rps9|Myl6b|Krt8|Emid1|Rpl4|Nup88|Rpl9-ps1|Rps12|Rps16|Add1|Rpl27|Mrpl18|Rpl15|
GO:0046686	response to cadmium ion	biological_process	0.001436	0.09894	8	943	58	22036	ENSMUSG00000031760,ENSMUSG00000030271,ENSMUSG00000021250,ENSMUSG00000031762,ENSMUSG00000031765,ENSMUSG00000031757,ENSMUSG00000026021,ENSMUSG00000006818	Mt3|Ogg1|Fos|Mt2|Mt1|Mt4|Sumo1|Sod2|
GO:0002520	immune system development	biological_process	0.00144	0.09894	53	943	934	22036	ENSMUSG00000058818,ENSMUSG00000027109,ENSMUSG00000030157,ENSMUSG00000069305,ENSMUSG00000022637,ENSMUSG00000044258,ENSMUSG00000027298,ENSMUSG00000006818,ENSMUSG00000064288,ENSMUSG00000048546,ENSMUSG00000016526,ENSMUSG00000054594,ENSMUSG00000021250,ENSMUSG00000030528,ENSMUSG00000021025,ENSMUSG00000020167,ENSMUSG00000026977,ENSMUSG00000027613,ENSMUSG00000034201,ENSMUSG00000034910,ENSMUSG00000003873,…	Pirb|Sp3|Clec2d|Hist1h4n|Cblb|Ctla2a|Tyro3|Sod2|Hist1h4k|Tob2|Dyrk3|Oscar|Fos|Blm|Nfkbia|Tcf3|March7|Eif6|Gas2l1|Pygo1|Bax|Samhd1|Etv6|Nfe2l2|Cmtm7|Cebpa|Map2k1|Zfp36|Clec2g|Hist1h4m|Fes|Bcr|Ythdf2|Tnfaip3|Cxcl1|Xbp1|Hist1h4j|Rc3h1|Arih2|Src|Cxcr5|Paf1|Ccl3|Cd274|Clec2i|Cxcl15|Rnf41|Il6|Nfkb1|Cebpg|Arid4a|Add1|P4htm|
GO:2000112	regulation of cellular macromolecule biosynthetic process	biological_process	0.0014409	0.09894	162	943	3501	22036	ENSMUSG00000033669,ENSMUSG00000010064,ENSMUSG00000028163,ENSMUSG00000056216,ENSMUSG00000036450,ENSMUSG00000059866,ENSMUSG00000078763,ENSMUSG00000029641,ENSMUSG00000026536,ENSMUSG00000027646,ENSMUSG00000003437,ENSMUSG00000024406,ENSMUSG00000021775,ENSMUSG00000001157,ENSMUSG00000022526,ENSMUSG00000032398,ENSMUSG00000025422,ENSMUSG00000027641,ENSMUSG00000045518,ENSMUSG00000035632,ENSMUSG00000007739,…	Zfp7|Slc38a3|Nfkb1|Cebpg|Hif1an|Tnip2|Slfn1|Rasl11a|Ifi211|Src|Paf1|Pou5f1|Nr1d2|Gmcl1|Zfp251|Snapc5|Agap2|Rbl1|Onecut3|Cnot3|Cct4|Mt3|Cited4|E2f1|Pkib|Mndal|Taf6l|Eif6|Ikzf5|Nfkbia|Fos|Prkd2|Secisbp2|Ncor1|Slc39a5|Qars|Zfp97|Tmsb4x|Sp3|Sumo1|Tsfm|Samd4b|C1qbp|Rps9|Mga|Itgb2|Cks2|Zfp341|Uba3|Ifi207|Ruvbl2|Cdk4|Hist1h1b|Bmpr2|Tnfaip3|Psma6|Zfp960|Rplp1|Brca1|Ifi209|Uqcc1|Bace2|Sema4d|Hsf2|2010315B…
GO:0051170	nuclear import	biological_process	0.0014536	0.099455	17	943	202	22036	ENSMUSG00000025746,ENSMUSG00000040667,ENSMUSG00000079363,ENSMUSG00000045969,ENSMUSG00000028367,ENSMUSG00000032939,ENSMUSG00000024406,ENSMUSG00000003161,ENSMUSG00000021025,ENSMUSG00000024789,ENSMUSG00000033933,ENSMUSG00000020484,ENSMUSG00000009291,ENSMUSG00000031760,ENSMUSG00000017146,ENSMUSG00000018449,ENSMUSG00000024833	Il6|Nup88|Gbp4|Ing1|Txn1|Nup93|Pou5f1|Sri|Nfkbia|Jak2|Vhl|Xbp1|Pttg1ip|Mt3|Brca1|Rpain|Pola2|
GO:0002682	regulation of immune system process	biological_process	0.0014637	0.099791	71	943	1323	22036	ENSMUSG00000021025,ENSMUSG00000026977,ENSMUSG00000020167,ENSMUSG00000041187,ENSMUSG00000060550,ENSMUSG00000021250,ENSMUSG00000038260,ENSMUSG00000037780,ENSMUSG00000015839,ENSMUSG00000034957,ENSMUSG00000027613,ENSMUSG00000042306,ENSMUSG00000003873,ENSMUSG00000027639,ENSMUSG00000021795,ENSMUSG00000069305,ENSMUSG00000020823,ENSMUSG00000054594,ENSMUSG00000029640,ENSMUSG00000035385,ENSMUSG00000059128,…	Nfkbia|March7|Tcf3|Prkd2|H2-Q7|Fos|Trpm4|Mbl1|Nfe2l2|Cebpa|Eif6|S100a14|Bax|Samhd1|Sftpd|Hist1h4n|Sec14l1|Oscar|Usp12|Ccl2|Ifnl2|Ctla2a|Hist1h4k|Paf1|Hist1h4j|H2-Q10|P4htm|Ccl3|Tnip2|Il6|Slfn1|Ifnl3|Rhbdd3|Irak2|Mapkapk2|Cxcl1|Dapk2|Gbp5|Bcr|Il10|Tlr7|Blm|Pdcd1lg2|Gbp4|Gas2l1|Clec2d|Flot1|Cblb|Bloc1s6|Ccl4|Eif2ak4|Tyro3|Ccl7|Tob2|Ifi202b|Rc3h1|H2-Q6|Tlr8|C1qbp|Clec2i|Cd274|H2-Q4|Rnf41|Ccl12|Fes|Z…
GO:0031330	negative regulation of cellular catabolic process	biological_process	0.0014798	0.10053	12	943	119	22036	ENSMUSG00000028249,ENSMUSG00000031652,ENSMUSG00000031760,ENSMUSG00000031722,ENSMUSG00000019850,ENSMUSG00000066357,ENSMUSG00000016529,ENSMUSG00000025373,ENSMUSG00000030530,ENSMUSG00000035139,ENSMUSG00000040093,ENSMUSG00000026228	Sdcbp|N4bp1|Mt3|Hp|Tnfaip3|Wdr6|Il10|Rnf41|Furin|Secisbp2|Bmf|Htr2b|
GO:0042843	D-xylose catabolic process	biological_process	0.0014999	0.10118	2	943	2	22036	ENSMUSG00000109926,ENSMUSG00000011382	Gm45808|Dhdh|
GO:0047837	D-xylose 1-dehydrogenase (NADP+) activity	molecular_function	0.0014999	0.10118	2	943	2	22036	ENSMUSG00000109926,ENSMUSG00000011382	Gm45808|Dhdh|
GO:0033157	regulation of intracellular protein transport	biological_process	0.001519	0.10211	18	943	223	22036	ENSMUSG00000068040,ENSMUSG00000017146,ENSMUSG00000027540,ENSMUSG00000026222,ENSMUSG00000050556,ENSMUSG00000024789,ENSMUSG00000030272,ENSMUSG00000035385,ENSMUSG00000020484,ENSMUSG00000032939,ENSMUSG00000024406,ENSMUSG00000003161,ENSMUSG00000021025,ENSMUSG00000032773,ENSMUSG00000025746,ENSMUSG00000028367,ENSMUSG00000079363,ENSMUSG00000022391	Tm9sf4|Brca1|Ptpn1|Sp100|Kcnb1|Jak2|Camk1|Ccl2|Xbp1|Nup93|Pou5f1|Sri|Nfkbia|Chrm1|Il6|Txn1|Gbp4|Rangap1|
GO:0030430	host cell cytoplasm	cellular_component	0.0015334	0.10231	4	943	14	22036	ENSMUSG00000028268,ENSMUSG00000028270,ENSMUSG00000029298,ENSMUSG00000040253	Gbp3|Gbp2|Gbp9|Gbp7|
GO:0033655	host cell cytoplasm part	cellular_component	0.0015334	0.10231	4	943	14	22036	ENSMUSG00000029298,ENSMUSG00000028270,ENSMUSG00000040253,ENSMUSG00000028268	Gbp9|Gbp2|Gbp7|Gbp3|
GO:0006352	DNA-dependent transcription, initiation	biological_process	0.0015396	0.10231	12	943	118	22036	ENSMUSG00000034957,ENSMUSG00000022476,ENSMUSG00000032398,ENSMUSG00000064288,ENSMUSG00000071662,ENSMUSG00000003680,ENSMUSG00000069305,ENSMUSG00000028899,ENSMUSG00000020679,ENSMUSG00000069306,ENSMUSG00000031487,ENSMUSG00000067455	Cebpa|Polr3h|Snapc5|Hist1h4k|Polr2g|Taf6l|Hist1h4n|Taf12|Hnf1b|Hist1h4m|Brf2|Hist1h4j|
GO:0000060	protein import into nucleus, translocation	biological_process	0.0015433	0.10231	7	943	46	22036	ENSMUSG00000028367,ENSMUSG00000021025,ENSMUSG00000024789,ENSMUSG00000031760,ENSMUSG00000017146,ENSMUSG00000024833,ENSMUSG00000025746	Txn1|Nfkbia|Jak2|Mt3|Brca1|Pola2|Il6|
GO:2000295	regulation of hydrogen peroxide catabolic process	biological_process	0.0015574	0.10253	2	943	2	22036	ENSMUSG00000031722,ENSMUSG00000031760	Hp|Mt3|
GO:2000296	negative regulation of hydrogen peroxide catabolic process	biological_process	0.0015574	0.10253	2	943	2	22036	ENSMUSG00000031722,ENSMUSG00000031760	Hp|Mt3|
GO:0006397	mRNA processing	biological_process	0.0015719	0.10313	31	943	467	22036	ENSMUSG00000044155,ENSMUSG00000044786,ENSMUSG00000051695,ENSMUSG00000023932,ENSMUSG00000061360,ENSMUSG00000039878,ENSMUSG00000027593,ENSMUSG00000027905,ENSMUSG00000026035,ENSMUSG00000044068,ENSMUSG00000071662,ENSMUSG00000001158,ENSMUSG00000032580,ENSMUSG00000022139,ENSMUSG00000035585,ENSMUSG00000008373,ENSMUSG00000003437,ENSMUSG00000020464,ENSMUSG00000059005,ENSMUSG00000028134,ENSMUSG00000024422,…	Lsm8|Zfp36|Pcbp1|Cdc5l|Phf5a|Slc39a5|Raly|Ddx20|Ppil3|Zrsr1|Polr2g|Snrnp27|Rbm5|Mbnl2|Tsen34|Prpf31|Paf1|Pnpt1|Hnrnpa3|Ptbp2|Dhx16|Wtap|Zc3h10|Txnl4b|Noct|Rbm10|C1qbp|Pnldc1|Mov10|Dhx38|Snrnp70|
GO:0030246	carbohydrate binding	molecular_function	0.0015801	0.10332	22	943	294	22036	ENSMUSG00000000248,ENSMUSG00000029119,ENSMUSG00000030154,ENSMUSG00000021795,ENSMUSG00000030157,ENSMUSG00000003865,ENSMUSG00000021903,ENSMUSG00000038886,ENSMUSG00000054580,ENSMUSG00000030155,ENSMUSG00000030156,ENSMUSG00000048827,ENSMUSG00000028164,ENSMUSG00000025503,ENSMUSG00000040462,ENSMUSG00000060703,ENSMUSG00000026980,ENSMUSG00000030365,ENSMUSG00000025512,ENSMUSG00000006675,ENSMUSG00000027435,…	Clec2g|Man2b2|Klrb1f|Sftpd|Clec2d|Gys1|Galnt15|Man2a2|Pla2r1|Clec2e|Cd69|Pkd1l3|Manba|Taldo1|Os9|Cd302|Ly75|Clec2i|Chid1|P4htm|Cd93|Mbl1|
GO:0006335	DNA replication-dependent nucleosome assembly	biological_process	0.0016034	0.10413	6	943	33	22036	ENSMUSG00000069305,ENSMUSG00000067455,ENSMUSG00000101972,ENSMUSG00000064288,ENSMUSG00000101355,ENSMUSG00000069306	Hist1h4n|Hist1h4j|Hist1h3i|Hist1h4k|Hist1h3h|Hist1h4m|
GO:0034723	DNA replication-dependent nucleosome organization	biological_process	0.0016034	0.10413	6	943	33	22036	ENSMUSG00000069305,ENSMUSG00000067455,ENSMUSG00000064288,ENSMUSG00000101355,ENSMUSG00000101972,ENSMUSG00000069306	Hist1h4n|Hist1h4j|Hist1h4k|Hist1h3h|Hist1h3i|Hist1h4m|
GO:0032268	regulation of cellular protein metabolic process	biological_process	0.0016483	0.10668	92	943	1839	22036	ENSMUSG00000016529,ENSMUSG00000025422,ENSMUSG00000056155,ENSMUSG00000019876,ENSMUSG00000035632,ENSMUSG00000031760,ENSMUSG00000025746,ENSMUSG00000078763,ENSMUSG00000092192,ENSMUSG00000018166,ENSMUSG00000056167,ENSMUSG00000027646,ENSMUSG00000003437,ENSMUSG00000038506,ENSMUSG00000030272,ENSMUSG00000035139,ENSMUSG00000048458,ENSMUSG00000098650,ENSMUSG00000020265,ENSMUSG00000038239,ENSMUSG00000051695,…	Il10|Agap2|Nanos3|Pkib|Cnot3|Mt3|Il6|Slfn1|Dyx1c1|Erbb3|Cnot10|Src|Paf1|Dcun1d2|Camk1|Secisbp2|Inka2|Gm28048|Sumo3|Hrc|Pcbp1|Pirb|Rap1a|Qars|Bax|Eif6|Socs3|Trnau1ap|Tada3|Rassf5|Sphk1|Ist1|Prkd2|March7|Nfkbia|Bmpr2|Wnt7b|Tnfaip3|Ruvbl2|Xbp1|Cdk4|Hist1h1b|Sema4d|Map2k1|Zfp36|Brca1|Rplp1|Cyfip1|Ptpn1|Uqcc1|Hdac2|Rps9|Cks2|Sumo1|Ccnl1|Tsfm|Gm27029|Samd4b|Tlr8|Arih2|Eif4ebp1|Fgd2|Polr2g|Hbegf|Tmf1|Co…
GO:0005125	cytokine activity	molecular_function	0.0016777	0.10822	19	943	230	22036	ENSMUSG00000058427,ENSMUSG00000009185,ENSMUSG00000020676,ENSMUSG00000032436,ENSMUSG00000041012,ENSMUSG00000029375,ENSMUSG00000018927,ENSMUSG00000000982,ENSMUSG00000025746,ENSMUSG00000060747,ENSMUSG00000035352,ENSMUSG00000018930,ENSMUSG00000022938,ENSMUSG00000029380,ENSMUSG00000035385,ENSMUSG00000019122,ENSMUSG00000035373,ENSMUSG00000059128,ENSMUSG00000016529	Cxcl2|Ccl8|Ccl11|Cmtm7|Cmtm8|Cxcl15|Ccl6|Ccl3|Il6|Ifnl3|Ccl12|Ccl4|Fam3b|Cxcl1|Ccl2|Ccl9|Ccl7|Ifnl2|Il10|
GO:0006955	immune response	biological_process	0.0017187	0.11033	82	943	1562	22036	ENSMUSG00000042306,ENSMUSG00000003873,ENSMUSG00000027639,ENSMUSG00000037780,ENSMUSG00000025512,ENSMUSG00000041187,ENSMUSG00000069303,ENSMUSG00000060550,ENSMUSG00000021583,ENSMUSG00000038260,ENSMUSG00000032202,ENSMUSG00000021025,ENSMUSG00000069307,ENSMUSG00000095217,ENSMUSG00000059128,ENSMUSG00000054383,ENSMUSG00000054594,ENSMUSG00000035385,ENSMUSG00000029640,ENSMUSG00000058818,ENSMUSG00000020823,…	S100a14|Bax|Samhd1|Mbl1|Chid1|Prkd2|Hist1h2br|H2-Q7|Erap1|Trpm4|Rab27a|Nfkbia|Hist1h2bq|Hist1h2bn|Ifnl2|Pnma1|Oscar|Ccl2|Usp12|Pirb|Sec14l1|Sftpd|Sp110|Ccl3|Cxcl15|Il6|Tnip2|Polr3h|Cebpg|Rab20|H2-Q10|Polr3a|Ccl11|Hist1h2bl|Gbp9|Bcr|Gbp3|Il10|Gbp5|Cxcl1|Ccl9|Gbp7|Irak2|Mapkapk2|Ifnl3|Gbp2|Gbp4|Fau|Ilf2|Pdcd1lg2|Tlr7|Cxcl2|Alcam|Tyro3|Ccl7|Ifi202b|Jak2|Ccl4|Eif2ak4|Clec2d|Hck|Cblb|Flot1|Ankhd1|Cd27…
GO:0015923	mannosidase activity	molecular_function	0.001733	0.11033	4	943	15	22036	ENSMUSG00000038312,ENSMUSG00000028164,ENSMUSG00000038886,ENSMUSG00000029119	Edem2|Manba|Man2a2|Man2b2|
GO:0043547	positive regulation of GTPase activity	biological_process	0.0017482	0.11033	22	943	311	22036	ENSMUSG00000021451,ENSMUSG00000004936,ENSMUSG00000018930,ENSMUSG00000026360,ENSMUSG00000035352,ENSMUSG00000068798,ENSMUSG00000053646,ENSMUSG00000035373,ENSMUSG00000009681,ENSMUSG00000025422,ENSMUSG00000026228,ENSMUSG00000039831,ENSMUSG00000019122,ENSMUSG00000035385,ENSMUSG00000030298,ENSMUSG00000033569,ENSMUSG00000020676,ENSMUSG00000009185,ENSMUSG00000020817,ENSMUSG00000000982,ENSMUSG00000018927,…	Sema4d|Map2k1|Ccl4|Rgs2|Ccl12|Rap1a|Plxnb1|Ccl7|Bcr|Agap2|Htr2b|Arhgap29|Ccl9|Ccl2|Sec13|Adgrb3|Ccl11|Ccl8|Rabep1|Ccl3|Ccl6|Rangap1|
GO:0008219	cell death	biological_process	0.0017491	0.11033	101	943	2048	22036	ENSMUSG00000053113,ENSMUSG00000005871,ENSMUSG00000015839,ENSMUSG00000026430,ENSMUSG00000074063,ENSMUSG00000045969,ENSMUSG00000031730,ENSMUSG00000003873,ENSMUSG00000006335,ENSMUSG00000042306,ENSMUSG00000066643,ENSMUSG00000020817,ENSMUSG00000026977,ENSMUSG00000026705,ENSMUSG00000061878,ENSMUSG00000021250,ENSMUSG00000041187,ENSMUSG00000021585,ENSMUSG00000006818,ENSMUSG00000024014,ENSMUSG00000030271,…	Socs3|Apc|Nfe2l2|Rassf5|Osgin1|Ing1|Dhodh|Bax|Tfpt|S100a14|Wdr35|Rabep1|March7|Klhl20|Sphk1|Fos|Prkd2|Cast|Sod2|Pim1|Ogg1|Ddx20|Sp110|Qars|Mfsd10|Nfkb1|Nsmaf|Tnip2|Il6|Krt8|Ccl3|Chmp4b|B4galt1|Src|Arl6ip5|Erbb3|Nanos3|Bmf|Dapk2|Rbm5|Agap2|Il10|Tcp1|Ifi204|Api5|Krt18|Asic2|Mt3|Shisa5|Irak2|E2f1|Rbm10|Lsp1|Etv6|Ubb|Plk5|Ier3|Blcap|Cxcl2|Hp|Ghrl|Blm|Dyrk3|Vhl|Mt1|Htr2b|Jak2|Ifi202b|Kcnb1|Tmf1|Ntf5|P…
GO:0016265	death	biological_process	0.0017491	0.11033	101	943	2048	22036	ENSMUSG00000030528,ENSMUSG00000064177,ENSMUSG00000067787,ENSMUSG00000003541,ENSMUSG00000031722,ENSMUSG00000058427,ENSMUSG00000019505,ENSMUSG00000030199,ENSMUSG00000035486,ENSMUSG00000031060,ENSMUSG00000018819,ENSMUSG00000028416,ENSMUSG00000025364,ENSMUSG00000020679,ENSMUSG00000003283,ENSMUSG00000009291,ENSMUSG00000050556,ENSMUSG00000026535,ENSMUSG00000071662,ENSMUSG00000027298,ENSMUSG00000074121,…	Blm|Ghrl|Blcap|Ier3|Hp|Cxcl2|Ubb|Etv6|Plk5|Rbm10|Lsp1|Bag1|Pa2g4|Hnf1b|Hck|Pttg1ip|Kcnb1|Ifi202b|Polr2g|Tyro3|Ntf5|Tmf1|Dyrk3|Jak2|Vhl|Mt1|Htr2b|Pidd1|Ppp1r10|Insl6|Rnf41|Tfdp1|Ppara|Trim13|C1qbp|Fam3b|Phlda1|Zfp36|Brca1|Ptpn1|Plagl2|Gm45808|Sp100|Ccl12|Bmpr2|Syvn1|Wnt7b|Tnfaip3|Cdk4|Xbp1|Sphk1|Prkd2|Fos|March7|Rabep1|Klhl20|Dhodh|Bax|S100a14|Wdr35|Tfpt|Socs3|Apc|Osgin1|Ing1|Rassf5|Nfe2l2|Mfsd10|…
GO:0030811	regulation of nucleotide catabolic process	biological_process	0.0017507	0.11033	29	943	450	22036	ENSMUSG00000053646,ENSMUSG00000035352,ENSMUSG00000068798,ENSMUSG00000026360,ENSMUSG00000053931,ENSMUSG00000021451,ENSMUSG00000004936,ENSMUSG00000018930,ENSMUSG00000061723,ENSMUSG00000019122,ENSMUSG00000039831,ENSMUSG00000035385,ENSMUSG00000026228,ENSMUSG00000025422,ENSMUSG00000009681,ENSMUSG00000035373,ENSMUSG00000020817,ENSMUSG00000009185,ENSMUSG00000033569,ENSMUSG00000026640,ENSMUSG00000020676,…	Plxnb1|Ccl12|Rap1a|Rgs2|Cnn3|Sema4d|Map2k1|Ccl4|Tnnt3|Ccl9|Arhgap29|Ccl2|Htr2b|Agap2|Bcr|Ccl7|Rabep1|Ccl8|Adgrb3|Plxna2|Ccl11|Arl2|Sec13|Sumo1|Chtop|Rangap1|Ccl3|Atp4b|Ccl6|
GO:0033121	regulation of purine nucleotide catabolic process	biological_process	0.0017507	0.11033	29	943	450	22036	ENSMUSG00000026360,ENSMUSG00000053931,ENSMUSG00000021451,ENSMUSG00000004936,ENSMUSG00000018930,ENSMUSG00000053646,ENSMUSG00000035352,ENSMUSG00000068798,ENSMUSG00000025422,ENSMUSG00000035373,ENSMUSG00000009681,ENSMUSG00000039831,ENSMUSG00000061723,ENSMUSG00000035385,ENSMUSG00000019122,ENSMUSG00000026228,ENSMUSG00000033569,ENSMUSG00000020676,ENSMUSG00000026640,ENSMUSG00000024944,ENSMUSG00000030298,…	Rgs2|Cnn3|Sema4d|Map2k1|Ccl4|Plxnb1|Ccl12|Rap1a|Agap2|Ccl7|Bcr|Arhgap29|Tnnt3|Ccl2|Ccl9|Htr2b|Adgrb3|Ccl11|Plxna2|Arl2|Sec13|Rabep1|Ccl8|Atp4b|Ccl3|Ccl6|Sumo1|Chtop|Rangap1|
GO:0009895	negative regulation of catabolic process	biological_process	0.0017854	0.11214	15	943	173	22036	ENSMUSG00000028249,ENSMUSG00000031652,ENSMUSG00000026977,ENSMUSG00000031722,ENSMUSG00000031760,ENSMUSG00000016529,ENSMUSG00000025373,ENSMUSG00000025422,ENSMUSG00000019850,ENSMUSG00000006676,ENSMUSG00000066357,ENSMUSG00000040093,ENSMUSG00000035139,ENSMUSG00000030530,ENSMUSG00000026228	Sdcbp|N4bp1|March7|Hp|Mt3|Il10|Rnf41|Agap2|Tnfaip3|Usp19|Wdr6|Bmf|Secisbp2|Furin|Htr2b|
GO:0048471	perinuclear region of cytoplasm	cellular_component	0.0018246	0.11423	42	943	724	22036	ENSMUSG00000032383,ENSMUSG00000068798,ENSMUSG00000001025,ENSMUSG00000030269,ENSMUSG00000028416,ENSMUSG00000031765,ENSMUSG00000035385,ENSMUSG00000020135,ENSMUSG00000026705,ENSMUSG00000001020,ENSMUSG00000041794,ENSMUSG00000055302,ENSMUSG00000031762,ENSMUSG00000022391,ENSMUSG00000023087,ENSMUSG00000030533,ENSMUSG00000055298,ENSMUSG00000028270,ENSMUSG00000042306,ENSMUSG00000003873,ENSMUSG00000031760,…	Ppib|Rap1a|S100a6|Mtmr14|Bag1|Mt1|Ccl2|Apc2|Klhl20|S100a4|Myrip|Mrfap1|Mt2|Rangap1|Noct|Unc45a|Ctsj|Gbp2|S100a14|Bax|Mt3|Ddx6|Cyfip1|Map2k1|Mex3d|Cdc5l|Magee1|Gbp5|Nanos3|Snapin|Cdk4|Cdh13|Gbp3|Aanat|Src|Lamp2|Kcnd3|Trim13|Add1|Procr|Hif1an|Rnf41|
GO:0019219	regulation of nucleobase-containing compound metabolic process	biological_process	0.0018369	0.11463	178	943	3938	22036	ENSMUSG00000066677,ENSMUSG00000036686,ENSMUSG00000020676,ENSMUSG00000054967,ENSMUSG00000000982,ENSMUSG00000025746,ENSMUSG00000047921,ENSMUSG00000025369,ENSMUSG00000042507,ENSMUSG00000068039,ENSMUSG00000073489,ENSMUSG00000032397,ENSMUSG00000060477,ENSMUSG00000023932,ENSMUSG00000061723,ENSMUSG00000056155,ENSMUSG00000022389,ENSMUSG00000016529,ENSMUSG00000020167,ENSMUSG00000020817,ENSMUSG00000061878,…	Ifi208|Cc2d1a|Ccl11|Zfp647|Ccl3|Il6|Trappc9|Smarcc2|Elmsan1|Tcp1|Ifi204|Tipin|Irak2|Cdc5l|Tnnt3|Nanos3|Tef|Il10|Tcf3|Rabep1|Sphk1|Ing1|Tada3|Nfx1|Nfe2l2|Atp1b4|Cebpa|Snrnp70|Wtap|Smarcal1|Ogg1|Zfx|Ddx20|Pim1|Pcbp1|Brf2|Eapp|Cnn3|Mbd3|Camk1|Ube2o|Mxd1|Sod2|Ccl8|Sp140|Brpf1|Ppara|Arid4a|Ccnl1|Tnni2|Trim13|Tfdp1|Atp4b|Rnf41|Ewsr1|Hdac2|Plagl2|Map2k1|Znfx1|Zfp36|Snx6|Pcgf3|Elf2|Xbp1|Cdh13|Pnpt1|Sec13…
GO:0048731	system development	biological_process	0.0018549	0.11538	201	943	4575	22036	ENSMUSG00000026715,ENSMUSG00000032399,ENSMUSG00000000290,ENSMUSG00000030365,ENSMUSG00000006724,ENSMUSG00000022678,ENSMUSG00000018507,ENSMUSG00000040423,ENSMUSG00000021448,ENSMUSG00000018830,ENSMUSG00000019850,ENSMUSG00000067336,ENSMUSG00000021024,ENSMUSG00000040025,ENSMUSG00000006728,ENSMUSG00000060708,ENSMUSG00000058773,ENSMUSG00000069306,ENSMUSG00000000248,ENSMUSG00000020583,ENSMUSG00000021451,…	Serpinc1|Rpl4|Itgb2|Clec2i|Cyp27b1|Nde1|Trpv2|Rc3h1|Shc3|Myh11|Tnfaip3|Bmpr2|Psma6|Ythdf2|Cdk4|Bloc1s4|Hist1h1b|Hist1h4m|Clec2g|Matn3|Sema4d|Atp2b2|Sp100|Fes|Brca1|Gys1|Ddx6|Ccl12|Etv6|Usp19|Ubb|Capn1|Myl6|Plk5|2900011O08Rik|Phactr4|Sdcbp|Sri|Blm|Nup93|Mboat7|Nif3l1|Lmod3|Pofut1|Ntf5|Tyro3|Hbegf|Cdk16|Tmed10|Dyrk3|Htr2b|Jak2|Rgs2|Bag1|Nectin3|Plxnb1|Bloc1s6|Flot1|Hnf1b|Clec2d|Hif1an|Impdh2|Dyx1c1…
GO:0001817	regulation of cytokine production	biological_process	0.0018831	0.11675	37	943	597	22036	ENSMUSG00000079363,ENSMUSG00000025512,ENSMUSG00000030530,ENSMUSG00000041187,ENSMUSG00000027474,ENSMUSG00000016498,ENSMUSG00000044583,ENSMUSG00000061878,ENSMUSG00000038260,ENSMUSG00000064177,ENSMUSG00000040620,ENSMUSG00000030059,ENSMUSG00000024789,ENSMUSG00000026228,ENSMUSG00000035385,ENSMUSG00000018930,ENSMUSG00000020823,ENSMUSG00000021795,ENSMUSG00000059714,ENSMUSG00000030365,ENSMUSG00000016496,…	Gbp4|Chid1|Furin|Prkd2|Ccm2l|Pdcd1lg2|Tlr7|Sphk1|Trpm4|Ghrl|Dhx33|Tmf1|Jak2|Htr2b|Ccl2|Ccl4|Sec14l1|Sftpd|Flot1|Clec2i|Cd274|Ccl3|Il6|Cebpg|Tlr8|C1qbp|Nfkb1|Polr3a|Src|Il10|Mapkbp1|Tnfaip3|Gbp5|Zfp36|Mapkapk2|Hdac2|Brca1|
GO:0019001	guanyl nucleotide binding	molecular_function	0.0019149	0.11796	28	943	414	22036	ENSMUSG00000001525,ENSMUSG00000034438,ENSMUSG00000040253,ENSMUSG00000032435,ENSMUSG00000000386,ENSMUSG00000068798,ENSMUSG00000025422,ENSMUSG00000028268,ENSMUSG00000035150,ENSMUSG00000029298,ENSMUSG00000034209,ENSMUSG00000020175,ENSMUSG00000105504,ENSMUSG00000034837,ENSMUSG00000031504,ENSMUSG00000001313,ENSMUSG00000024944,ENSMUSG00000089687,ENSMUSG00000040009,ENSMUSG00000021772,ENSMUSG00000032202,…	Tubb5|Gbp8|Gbp7|Dync1li1|Mx1|Rap1a|Agap2|Gbp3|Eif2s3x|Gbp9|Rasl10a|Rab36|Gbp5|Gnat1|Rab20|Rnd2|Arl2|Rab42|Gnaz|Nkiras1|Rab27a|Rasl11a|Rhoc|Samhd1|Npr1|Gbp2|Gbp2b|Gbp4|
GO:0032561	guanyl ribonucleotide binding	molecular_function	0.0019149	0.11796	28	943	414	22036	ENSMUSG00000028270,ENSMUSG00000027931,ENSMUSG00000002233,ENSMUSG00000029641,ENSMUSG00000027639,ENSMUSG00000079363,ENSMUSG00000040264,ENSMUSG00000024944,ENSMUSG00000031504,ENSMUSG00000034837,ENSMUSG00000001313,ENSMUSG00000032202,ENSMUSG00000021772,ENSMUSG00000040009,ENSMUSG00000089687,ENSMUSG00000035150,ENSMUSG00000029298,ENSMUSG00000028268,ENSMUSG00000025422,ENSMUSG00000105504,ENSMUSG00000020175,…	Gbp2|Npr1|Rhoc|Rasl11a|Samhd1|Gbp4|Gbp2b|Arl2|Rab20|Gnat1|Rnd2|Rab27a|Nkiras1|Gnaz|Rab42|Eif2s3x|Gbp9|Gbp3|Agap2|Gbp5|Rab36|Rasl10a|Dync1li1|Gbp7|Gbp8|Tubb5|Rap1a|Mx1|
GO:1901292	nucleoside phosphate catabolic process	biological_process	0.0019211	0.11796	32	943	515	22036	ENSMUSG00000027639,ENSMUSG00000001017,ENSMUSG00000022391,ENSMUSG00000033569,ENSMUSG00000026640,ENSMUSG00000024944,ENSMUSG00000030298,ENSMUSG00000020817,ENSMUSG00000041608,ENSMUSG00000035373,ENSMUSG00000039831,ENSMUSG00000035385,ENSMUSG00000026228,ENSMUSG00000026360,ENSMUSG00000053931,ENSMUSG00000018930,ENSMUSG00000053646,ENSMUSG00000068798,ENSMUSG00000000982,ENSMUSG00000031449,ENSMUSG00000018927,…	Samhd1|Chtop|Rangap1|Adgrb3|Plxna2|Arl2|Sec13|Rabep1|Entpd3|Ccl7|Arhgap29|Ccl2|Htr2b|Rgs2|Cnn3|Ccl4|Plxnb1|Rap1a|Ccl3|Atp4b|Ccl6|Sumo1|Ccl11|Ccl8|Agap2|Bcr|Tnnt3|Ccl9|Mlycd|Sema4d|Map2k1|Ccl12|
GO:0005525	GTP binding	molecular_function	0.0019381	0.11823	27	943	393	22036	ENSMUSG00000000386,ENSMUSG00000068798,ENSMUSG00000001525,ENSMUSG00000040253,ENSMUSG00000034438,ENSMUSG00000020175,ENSMUSG00000034209,ENSMUSG00000105504,ENSMUSG00000028268,ENSMUSG00000025422,ENSMUSG00000035150,ENSMUSG00000029298,ENSMUSG00000040009,ENSMUSG00000089687,ENSMUSG00000032202,ENSMUSG00000021772,ENSMUSG00000031504,ENSMUSG00000034837,ENSMUSG00000001313,ENSMUSG00000024944,ENSMUSG00000040264,…	Mx1|Rap1a|Tubb5|Gbp7|Gbp8|Rab36|Rasl10a|Gbp5|Gbp3|Agap2|Eif2s3x|Gbp9|Gnaz|Rab42|Rab27a|Nkiras1|Rab20|Gnat1|Rnd2|Arl2|Gbp2b|Gbp4|Rhoc|Rasl11a|Samhd1|Gbp2|Npr1|
GO:0044406	adhesion to host	biological_process	0.001944	0.11823	4	943	15	22036	ENSMUSG00000028268,ENSMUSG00000040253,ENSMUSG00000028270,ENSMUSG00000029298	Gbp3|Gbp7|Gbp2|Gbp9|
GO:0051825	adhesion to other organism involved in symbiotic interaction	biological_process	0.001944	0.11823	4	943	15	22036	ENSMUSG00000040253,ENSMUSG00000028270,ENSMUSG00000029298,ENSMUSG00000028268	Gbp7|Gbp2|Gbp9|Gbp3|
GO:0030595	leukocyte chemotaxis	biological_process	0.0019894	0.1205	17	943	205	22036	ENSMUSG00000035373,ENSMUSG00000032380,ENSMUSG00000029380,ENSMUSG00000035385,ENSMUSG00000019122,ENSMUSG00000018930,ENSMUSG00000035352,ENSMUSG00000029375,ENSMUSG00000018927,ENSMUSG00000000982,ENSMUSG00000042306,ENSMUSG00000018446,ENSMUSG00000020676,ENSMUSG00000038260,ENSMUSG00000058427,ENSMUSG00000047880,ENSMUSG00000009185	Ccl7|Dapk2|Cxcl1|Ccl2|Ccl9|Ccl4|Ccl12|Cxcl15|Ccl6|Ccl3|S100a14|C1qbp|Ccl11|Trpm4|Cxcl2|Cxcr5|Ccl8|
GO:0042592	homeostatic process	biological_process	0.0019939	0.1205	88	943	1761	22036	ENSMUSG00000000982,ENSMUSG00000025746,ENSMUSG00000031757,ENSMUSG00000056216,ENSMUSG00000006675,ENSMUSG00000016534,ENSMUSG00000031504,ENSMUSG00000027646,ENSMUSG00000029491,ENSMUSG00000078650,ENSMUSG00000038709,ENSMUSG00000009681,ENSMUSG00000029380,ENSMUSG00000001018,ENSMUSG00000021775,ENSMUSG00000031755,ENSMUSG00000003617,ENSMUSG00000019876,ENSMUSG00000031760,ENSMUSG00000007739,ENSMUSG00000068039,…	Ccl3|Il6|Mt4|Cebpg|P4htm|Lamp2|Rab20|Src|Pde6b|G6pc|Txndc8|Bcr|Cxcl1|Snapin|Nr1d2|Bbs2|Cp|Pkib|Mt3|Cct4|Tcp1|Slc30a4|Wdr35|Bax|Nfe2l2|Cebpa|Steap4|Tns2|Mt2|Trpm4|Sod2|Rps24|Gm28048|Oscar|Ccl2|Tm9sf4|Pirb|Ftl1|Sp3|Hrc|Rap1a|Sftpd|Slc39a5|Glrx3|Ogg1|Zfx|Abca4|Atp4b|Add1|Cyp27b1|Arid4a|Rc3h1|Ppp1r10|Cxcr5|Tnfaip3|Wnt7b|Zfp236|Adrb3|Xbp1|Ncoa4|Zfp36|Map2k1|Fam3b|Pnpla2|Ccl12|Sp100|Raly|Atp2b2|Gas2l1|…
GO:0006915	apoptotic process	biological_process	0.0020441	0.12315	93	943	1868	22036	ENSMUSG00000001082,ENSMUSG00000070034,ENSMUSG00000032604,ENSMUSG00000027905,ENSMUSG00000030271,ENSMUSG00000024014,ENSMUSG00000006818,ENSMUSG00000021585,ENSMUSG00000061878,ENSMUSG00000026705,ENSMUSG00000026977,ENSMUSG00000020817,ENSMUSG00000066643,ENSMUSG00000042306,ENSMUSG00000006335,ENSMUSG00000003873,ENSMUSG00000031730,ENSMUSG00000074063,ENSMUSG00000015839,ENSMUSG00000026430,ENSMUSG00000053113,…	Mfsd10|Sp110|Qars|Ddx20|Ogg1|Pim1|Sod2|Cast|Sphk1|Klhl20|March7|Rabep1|Wdr35|S100a14|Tfpt|Bax|Dhodh|Osgin1|Nfe2l2|Rassf5|Socs3|Apc|E2f1|Irak2|Shisa5|Krt18|Asic2|Mt3|Tcp1|Api5|Ifi204|Il10|Agap2|Dapk2|Rbm5|Bmf|Nanos3|Arl6ip5|Erbb3|Src|B4galt1|Ccl3|Krt8|Il6|Tnip2|Nsmaf|Nfkb1|Pa2g4|Bag1|Hnf1b|Hck|Pttg1ip|Polr2g|Tyro3|Tmf1|Ntf5|Kcnb1|Ifi202b|Jak2|Vhl|Mt1|Htr2b|Dyrk3|Blm|Ghrl|Ier3|Blcap|Plk5|Ubb|Etv6|L…
GO:1901700	response to oxygen-containing compound	biological_process	0.0020899	0.12516	80	943	1567	22036	ENSMUSG00000024406,ENSMUSG00000027646,ENSMUSG00000003437,ENSMUSG00000059866,ENSMUSG00000025746,ENSMUSG00000000982,ENSMUSG00000049382,ENSMUSG00000029375,ENSMUSG00000012405,ENSMUSG00000028163,ENSMUSG00000060477,ENSMUSG00000016528,ENSMUSG00000027490,ENSMUSG00000031760,ENSMUSG00000016529,ENSMUSG00000009681,ENSMUSG00000029380,ENSMUSG00000021789,ENSMUSG00000038260,ENSMUSG00000021250,ENSMUSG00000020167,…	Pou5f1|Src|Paf1|Tnip2|Il6|Ccl3|Krt8|Cxcl15|Rpl15|Nfkb1|Irak2|Mapkapk2|E2f1|Mt3|Il10|Bcr|Cxcl1|Sftpa1|Trpm4|Fos|Tcf3|Nfkbia|S100a14|Eif6|Wdr35|Socs3|Rangap1|Nfe2l2|Noct|Ogg1|Pim1|Rap1a|Fgfr2|Sod2|Ccl2|Mbd3|Nnat|Chmp5|Aanat|Atp4b|Cd274|Slc22a6|Ppara|Add1|Cyp27b1|Wfdc21|Thbd|Zfp36|Brca1|Cyfip1|Ptpn1|Ccl12|Hdac2|Gys1|Zfp236|Tnfaip3|Wnt7b|Ruvbl2|Cdk4|Xbp1|Blm|Tyms|Pdcd1lg2|Sri|Hadha|Gatm|Ghrl|Pnpt1|Hp…
GO:0046823	negative regulation of nucleocytoplasmic transport	biological_process	0.0021011	0.12516	6	943	37	22036	ENSMUSG00000026222,ENSMUSG00000022391,ENSMUSG00000079363,ENSMUSG00000021025,ENSMUSG00000028367,ENSMUSG00000003161	Sp100|Rangap1|Gbp4|Nfkbia|Txn1|Sri|
GO:0000054	ribosomal subunit export from nucleus	biological_process	0.0021232	0.12516	4	943	15	22036	ENSMUSG00000040667,ENSMUSG00000025364,ENSMUSG00000027613,ENSMUSG00000116564	Nup88|Pa2g4|Eif6|Riok2|
GO:0033750	ribosome localization	biological_process	0.0021232	0.12516	4	943	15	22036	ENSMUSG00000027613,ENSMUSG00000025364,ENSMUSG00000040667,ENSMUSG00000116564	Eif6|Pa2g4|Nup88|Riok2|
GO:0033753	establishment of ribosome localization	biological_process	0.0021232	0.12516	4	943	15	22036	ENSMUSG00000040667,ENSMUSG00000025364,ENSMUSG00000027613,ENSMUSG00000116564	Nup88|Pa2g4|Eif6|Riok2|
GO:0071426	ribonucleoprotein complex export from nucleus	biological_process	0.0021232	0.12516	4	943	15	22036	ENSMUSG00000025364,ENSMUSG00000027613,ENSMUSG00000040667,ENSMUSG00000116564	Pa2g4|Eif6|Nup88|Riok2|
GO:0071428	rRNA-containing ribonucleoprotein complex export from nucleus	biological_process	0.0021232	0.12516	4	943	15	22036	ENSMUSG00000116564,ENSMUSG00000025364,ENSMUSG00000027613,ENSMUSG00000040667	Riok2|Pa2g4|Eif6|Nup88|
GO:0034660	ncRNA metabolic process	biological_process	0.0021323	0.12521	28	943	412	22036	ENSMUSG00000026709,ENSMUSG00000023938,ENSMUSG00000035585,ENSMUSG00000116564,ENSMUSG00000043716,ENSMUSG00000025290,ENSMUSG00000036693,ENSMUSG00000082101,ENSMUSG00000032604,ENSMUSG00000075528,ENSMUSG00000017999,ENSMUSG00000042729,ENSMUSG00000021905,ENSMUSG00000030264,ENSMUSG00000025364,ENSMUSG00000063316,ENSMUSG00000019039,ENSMUSG00000097239,ENSMUSG00000027933,ENSMUSG00000028163,ENSMUSG00000056228,…	Dars2|Aars2|Tsen34|Riok2|Rpl7|Rps24|Nop14|Slfn14|Qars|Aarsd1|Ddx27|Wdr74|Dph3|Thumpd3|Pa2g4|Rpl27|Dalrd3|Gm27029|Ints3|Nfkb1|Cars2|Rps16|Pstk|Gm14214|Pnpt1|Rpl14|Mettl1|Rc3h1|
GO:0031348	negative regulation of defense response	biological_process	0.0021371	0.12521	14	943	155	22036	ENSMUSG00000044258,ENSMUSG00000027298,ENSMUSG00000009681,ENSMUSG00000016529,ENSMUSG00000026535,ENSMUSG00000033902,ENSMUSG00000019850,ENSMUSG00000028163,ENSMUSG00000018446,ENSMUSG00000053113,ENSMUSG00000022383,ENSMUSG00000044786,ENSMUSG00000064177,ENSMUSG00000030157	Ctla2a|Tyro3|Bcr|Il10|Ifi202b|Mapkbp1|Tnfaip3|Nfkb1|C1qbp|Socs3|Ppara|Zfp36|Ghrl|Clec2d|
GO:0050772	positive regulation of axonogenesis	biological_process	0.0021512	0.12565	10	943	96	22036	ENSMUSG00000067336,ENSMUSG00000032399,ENSMUSG00000031729,ENSMUSG00000018507,ENSMUSG00000026640,ENSMUSG00000001313,ENSMUSG00000004936,ENSMUSG00000021451,ENSMUSG00000030447,ENSMUSG00000053646	Bmpr2|Rpl4|Ist1|Trpv2|Plxna2|Rnd2|Map2k1|Sema4d|Cyfip1|Plxnb1|
GO:0046822	regulation of nucleocytoplasmic transport	biological_process	0.0021656	0.12611	14	943	159	22036	ENSMUSG00000025746,ENSMUSG00000022391,ENSMUSG00000079363,ENSMUSG00000028367,ENSMUSG00000024789,ENSMUSG00000020484,ENSMUSG00000116564,ENSMUSG00000030272,ENSMUSG00000024406,ENSMUSG00000032939,ENSMUSG00000003161,ENSMUSG00000021025,ENSMUSG00000026222,ENSMUSG00000017146	Il6|Rangap1|Gbp4|Txn1|Jak2|Xbp1|Riok2|Camk1|Pou5f1|Nup93|Sri|Nfkbia|Sp100|Brca1|
GO:0051050	positive regulation of transport	biological_process	0.0021903	0.12716	51	943	921	22036	ENSMUSG00000009681,ENSMUSG00000016529,ENSMUSG00000029380,ENSMUSG00000021789,ENSMUSG00000116564,ENSMUSG00000020484,ENSMUSG00000037014,ENSMUSG00000035352,ENSMUSG00000020704,ENSMUSG00000017146,ENSMUSG00000030302,ENSMUSG00000016496,ENSMUSG00000000982,ENSMUSG00000032773,ENSMUSG00000025746,ENSMUSG00000023832,ENSMUSG00000010064,ENSMUSG00000040522,ENSMUSG00000026021,ENSMUSG00000029106,ENSMUSG00000063260,…	Bcr|Il10|Cxcl1|Sftpa1|Riok2|Xbp1|Sstr4|Ccl12|Asic2|Brca1|Atp2b2|Cd274|Ccl3|Chrm1|Il6|Acat2|Slc38a3|Tlr8|Sumo1|Add1|Syt10|Pou5f1|Trpv2|Erbb3|Src|Tmf1|Pla2r1|Kcnb1|Nnat|Jak2|Htr2b|Camk1|Ccl2|Ccl4|Tm9sf4|Sftpd|Rap1a|Flot1|Bax|Nfe2l2|Mbl1|Cd151|Nup93|S100a1|Trpm4|Sphk1|Sri|Ghrl|Rab27a|Myrip|Nfkbia|
GO:0019221	cytokine-mediated signaling pathway	biological_process	0.0022379	0.12953	26	943	376	22036	ENSMUSG00000035385,ENSMUSG00000019122,ENSMUSG00000031755,ENSMUSG00000029380,ENSMUSG00000024789,ENSMUSG00000035373,ENSMUSG00000031760,ENSMUSG00000023043,ENSMUSG00000035352,ENSMUSG00000060477,ENSMUSG00000018930,ENSMUSG00000058818,ENSMUSG00000034957,ENSMUSG00000027639,ENSMUSG00000025746,ENSMUSG00000059866,ENSMUSG00000018927,ENSMUSG00000029375,ENSMUSG00000049382,ENSMUSG00000000982,ENSMUSG00000021025,…	Ccl2|Ccl9|Bbs2|Cxcl1|Jak2|Ccl7|Mt3|Krt18|Ccl12|Irak2|Ccl4|Pirb|Cebpa|Samhd1|Il6|Tnip2|Ccl6|Cxcl15|Krt8|Ccl3|Nfkbia|Cxcl2|Cxcr5|Ccl8|Ccl11|Sphk1|
GO:0032402	melanosome transport	biological_process	0.0022475	0.12969	4	943	16	22036	ENSMUSG00000004936,ENSMUSG00000005804,ENSMUSG00000027596,ENSMUSG00000032202	Map2k1|Bloc1s6|a|Rab27a|
GO:0005623	cell	cellular_component	0.0022584	0.12993	680	943	17404	22036	ENSMUSG00000031066,ENSMUSG00000051355,ENSMUSG00000108534,ENSMUSG00000032383,ENSMUSG00000046417,ENSMUSG00000062480,ENSMUSG00000060791,ENSMUSG00000052783,ENSMUSG00000020462,ENSMUSG00000084174,ENSMUSG00000002227,ENSMUSG00000056952,ENSMUSG00000071659,ENSMUSG00000037174,ENSMUSG00000056234,ENSMUSG00000026035,ENSMUSG00000026229,ENSMUSG00000069309,ENSMUSG00000041258,ENSMUSG00000027540,ENSMUSG00000036693,…	Usp11|Commd1|Olfr1360|Ppib|Lrrc75a|Acat3|Gmfg|Grk4|Cfap36|Sycn|Mov10|Tatdn2|Hnrnpul2|Elf2|Ncoa4|Ppil3|Psmd1|Hist1h2an|Zfp236|Ptpn1|Nop14|Map2k1|Man2b2|Snx6|Dsn1|Tlr8|Tspyl3|Ccnl1|Procr|Atp4b|Ly75|Acot6|Chmp5|Gm28042|Brpf1|Arih2|Sp140|Nnat|Gm28048|Rab36|Pnma1|Zrsr1|Sftpd|a|Tspan4|D8Ertd738e|Cnn3|Eapp|Mri1|Cend1|Aco2|Stx5a|Trnau1ap|Apc|Zfpl1|Bax|Smarcal1|Rab27a|Ap1b1|Med29|Rabep1|Hist1h2bn|Atat1|Bb…
GO:0045671	negative regulation of osteoclast differentiation	biological_process	0.0022731	0.13038	5	943	26	22036	ENSMUSG00000048546,ENSMUSG00000000248,ENSMUSG00000000982,ENSMUSG00000030365,ENSMUSG00000030157	Tob2|Clec2g|Ccl3|Clec2i|Clec2d|
GO:0009143	nucleoside triphosphate catabolic process	biological_process	0.0022819	0.1305	26	943	399	22036	ENSMUSG00000041608,ENSMUSG00000025422,ENSMUSG00000035373,ENSMUSG00000009681,ENSMUSG00000039831,ENSMUSG00000035385,ENSMUSG00000019122,ENSMUSG00000026228,ENSMUSG00000026360,ENSMUSG00000004936,ENSMUSG00000021451,ENSMUSG00000018930,ENSMUSG00000053646,ENSMUSG00000035352,ENSMUSG00000068798,ENSMUSG00000027639,ENSMUSG00000000982,ENSMUSG00000018927,ENSMUSG00000022391,ENSMUSG00000033569,ENSMUSG00000026640,…	Entpd3|Agap2|Ccl7|Bcr|Arhgap29|Ccl2|Ccl9|Htr2b|Rgs2|Map2k1|Sema4d|Ccl4|Plxnb1|Ccl12|Rap1a|Samhd1|Ccl3|Ccl6|Rangap1|Adgrb3|Plxna2|Ccl11|Arl2|Sec13|Rabep1|Ccl8|
GO:0010605	negative regulation of macromolecule metabolic process	biological_process	0.0023458	0.13375	106	943	2183	22036	ENSMUSG00000028367,ENSMUSG00000079363,ENSMUSG00000031060,ENSMUSG00000002227,ENSMUSG00000043929,ENSMUSG00000078429,ENSMUSG00000030530,ENSMUSG00000034201,ENSMUSG00000006676,ENSMUSG00000030199,ENSMUSG00000044080,ENSMUSG00000030528,ENSMUSG00000025747,ENSMUSG00000028249,ENSMUSG00000031652,ENSMUSG00000064177,ENSMUSG00000033933,ENSMUSG00000024486,ENSMUSG00000054203,ENSMUSG00000030059,ENSMUSG00000031490,…	Txn1|Gbp4|Rbm10|Mov10|Klhl15|Ctdsp2|Furin|Gas2l1|Usp19|Etv6|S100a1|Blm|Tyms|Sdcbp|N4bp1|Ghrl|Vhl|Hbegf|Ifi205|Tmf1|Eif4ebp1|Hnf1b|Cblb|Scmh1|Pa2g4|Ccl4|Bag1|Rgs2|Eif2ak4|C1qbp|Samd4b|Ppara|Sumo1|Arid4a|Trim13|Uba3|Ifi207|Hist1h1b|Elf2|Xbp1|Zc3h7b|Hist1h3h|Bmpr2|Tnfaip3|Bace2|Hdac2|Ifi209|Ptpn1|Brca1|Sema4d|Map2k1|Znfx1|Zfp36|Snx6|Nfx1|Noct|Socs3|Cebpa|Wdr35|Eif6|Hist1h3i|Smarcal1|Bax|Mndal|March7…
GO:0051171	regulation of nitrogen compound metabolic process	biological_process	0.0023667	0.13442	180	943	4011	22036	ENSMUSG00000032397,ENSMUSG00000023932,ENSMUSG00000060477,ENSMUSG00000042507,ENSMUSG00000073489,ENSMUSG00000068039,ENSMUSG00000022389,ENSMUSG00000016529,ENSMUSG00000061723,ENSMUSG00000056155,ENSMUSG00000020676,ENSMUSG00000066677,ENSMUSG00000036686,ENSMUSG00000000982,ENSMUSG00000025369,ENSMUSG00000047921,ENSMUSG00000025746,ENSMUSG00000054967,ENSMUSG00000051695,ENSMUSG00000054302,ENSMUSG00000053931,…	Tipin|Cdc5l|Irak2|Elmsan1|Ifi204|Tcp1|Tef|Il10|Tnnt3|Nanos3|Ccl11|Ifi208|Cc2d1a|Ccl3|Smarcc2|Trappc9|Il6|Zfp647|Pcbp1|Eapp|Cnn3|Brf2|Pim1|Ogg1|Zfx|Ddx20|Sod2|Mxd1|Mbd3|Ube2o|Camk1|Sphk1|Rabep1|Tcf3|Wtap|Wdr35|Smarcal1|Nfe2l2|Atp1b4|Tada3|Ing1|Nfx1|Snrnp70|Cebpa|Zfp36|Map2k1|Znfx1|Snx6|Hdac2|Ewsr1|Plagl2|Cdh13|Pcgf3|Xbp1|Elf2|Brpf1|Sp140|Ccl8|Atp4b|Tfdp1|Rnf41|Ccnl1|Tnni2|Trim13|Ppara|Arid4a|Eif2a…
GO:0044432	endoplasmic reticulum part	cellular_component	0.0023716	0.13442	56	943	1020	22036	ENSMUSG00000051984,ENSMUSG00000038239,ENSMUSG00000032383,ENSMUSG00000032401,ENSMUSG00000027298,ENSMUSG00000074121,ENSMUSG00000023045,ENSMUSG00000014245,ENSMUSG00000021248,ENSMUSG00000060550,ENSMUSG00000091471,ENSMUSG00000021583,ENSMUSG00000030298,ENSMUSG00000044583,ENSMUSG00000003161,ENSMUSG00000028249,ENSMUSG00000038312,ENSMUSG00000024799,ENSMUSG00000020464,ENSMUSG00000019877,ENSMUSG00000039887,…	Sec31b|Hrc|Ppib|Lctl|Tyro3|Ntf5|Soat2|Pigl|Tmed10|H2-Q7|Gm20538|Erap1|Sec13|Tlr7|Sri|Sdcbp|Edem2|Tm7sf2|Pnpt1|Serinc1|Alg14|Rdh10|Pcsk4|Bax|Usp19|Reep5|Furin|Mmgt2|Necab3|Shisa5|Pigg|Ptpn1|Derl2|Eogt|Uba1|Syvn1|Wnt7b|Reep6|Trex1|Rhbdf2|Xbp1|Kcnd3|Dst|H2-Q6|Arl6ip5|H2-Q10|Os9|Pigb|G6pc|H2-Q4|Rnf41|Sptssa|Esyt1|Pnldc1|P4htm|Trim13|
GO:0007275	multicellular organismal development	biological_process	0.0023806	0.13454	219	943	5057	22036	ENSMUSG00000021583,ENSMUSG00000060550,ENSMUSG00000037003,ENSMUSG00000031729,ENSMUSG00000061878,ENSMUSG00000009090,ENSMUSG00000020167,ENSMUSG00000026977,ENSMUSG00000060475,ENSMUSG00000066643,ENSMUSG00000003873,ENSMUSG00000031730,ENSMUSG00000032436,ENSMUSG00000015839,ENSMUSG00000060240,ENSMUSG00000022477,ENSMUSG00000053113,ENSMUSG00000034957,ENSMUSG00000025432,ENSMUSG00000031486,ENSMUSG00000069305,…	Erap1|H2-Q7|Tns2|Ist1|Sphk1|Ap1b1|Tcf3|March7|Wtap|Wdr35|Bax|Dhodh|Cmtm7|Nfe2l2|Cend1|Aco2|Socs3|Cebpa|Avil|Adgra2|Hist1h4n|Sftpd|Pim1|Cdsn|Zfx|Hist1h4k|Sod2|Ctla2a|Fgfr2|Mmp24|Nnat|Mbd3|Oscar|Camk1|Ccl11|Erbb3|B4galt1|Txndc8|Krt8|Cxcl15|Ccl3|Smarcc2|Trappc9|Il6|Cul4b|Rhbdd3|Mapkapk2|Wnt8b|Ifi204|Il10|Cxcl1|Nanos3|Atat1|Bbs2|Ccm2l|Gatm|Ghrl|Tyms|Hp|Pnpt1|Gas2l1|Pygo1|Tsx|Slc7a11|Kbtbd8|Cmtm8|Sema…
GO:0003677	DNA binding	molecular_function	0.0024007	0.135	104	943	2125	22036	ENSMUSG00000030528,ENSMUSG00000040620,ENSMUSG00000028899,ENSMUSG00000030199,ENSMUSG00000001017,ENSMUSG00000001016,ENSMUSG00000061360,ENSMUSG00000025364,ENSMUSG00000024833,ENSMUSG00000028901,ENSMUSG00000020679,ENSMUSG00000094248,ENSMUSG00000026535,ENSMUSG00000071662,ENSMUSG00000054203,ENSMUSG00000030059,ENSMUSG00000070031,ENSMUSG00000073490,ENSMUSG00000001632,ENSMUSG00000059842,ENSMUSG00000039220,…	Blm|Dhx33|Taf12|Etv6|Chtop|Ilf2|Phf5a|Pa2g4|Pola2|Gmeb1|Hnf1b|Hist1h2ao|Ifi202b|Polr2g|Ifi205|Tmf1|Sp140|Ifi207|Brpf1|Zfp341|Ppp1r10|Tfdp1|Mga|Arid4a|Ppara|Tlr8|Rcc1|Hist1h4m|Orc2|Hsf2|Zfp36|Ifi209|Brca1|Plagl2|Zbtb3|Sp100|Hdac2|Hist1h2ai|Hist1h2an|Tnfaip3|Hist1h3h|Hist1h2ap|Ruvbl2|Elf2|Xbp1|Trex1|Hist1h2bp|Hist1h1b|Pcgf3|Sphk1|Hist1h2br|Fos|Tcf3|Hist1h2bn|Ikzf5|Hist1h2bq|Samhd1|Mndal|Tfpt|Hist1h…
GO:0009892	negative regulation of metabolic process	biological_process	0.0024029	0.135	112	943	2329	22036	ENSMUSG00000017146,ENSMUSG00000043263,ENSMUSG00000027540,ENSMUSG00000019777,ENSMUSG00000040605,ENSMUSG00000005656,ENSMUSG00000044786,ENSMUSG00000039501,ENSMUSG00000004936,ENSMUSG00000021451,ENSMUSG00000020484,ENSMUSG00000037174,ENSMUSG00000058773,ENSMUSG00000019850,ENSMUSG00000067336,ENSMUSG00000101355,ENSMUSG00000022390,ENSMUSG00000030061,ENSMUSG00000073490,ENSMUSG00000035235,ENSMUSG00000022383,…	Brca1|Ifi209|Ptpn1|Hdac2|Bace2|Snx6|Zfp36|Znfx1|Map2k1|Sema4d|Xbp1|Elf2|Hist1h1b|Tnfaip3|Bmpr2|Hist1h3h|Zc3h7b|Uba3|Ifi207|Trim13|Ppara|Arid4a|Sumo1|Samd4b|C1qbp|Rnf41|Cblb|Hnf1b|Bag1|Rgs2|Eif2ak4|Ccl4|Scmh1|Pa2g4|Htr2b|Vhl|Wdr6|Eif4ebp1|Ifi205|Tmf1|Hbegf|Hp|Ghrl|Tyms|Sdcbp|Blm|N4bp1|S100a1|Furin|Ctdsp2|Mov10|Klhl15|Rbm10|Txn1|Gbp4|Usp19|Etv6|Gas2l1|Cnot3|Ifi204|Mt3|E2f1|Tipin|Pkib|Nr1d2|Nanos3|B…
GO:0048513	organ development	biological_process	0.0025517	0.14294	155	943	3420	22036	ENSMUSG00000026715,ENSMUSG00000030365,ENSMUSG00000006724,ENSMUSG00000022678,ENSMUSG00000040423,ENSMUSG00000018830,ENSMUSG00000019850,ENSMUSG00000067336,ENSMUSG00000040025,ENSMUSG00000021024,ENSMUSG00000006728,ENSMUSG00000058773,ENSMUSG00000000248,ENSMUSG00000069306,ENSMUSG00000020583,ENSMUSG00000021451,ENSMUSG00000030302,ENSMUSG00000053158,ENSMUSG00000003865,ENSMUSG00000030199,ENSMUSG00000006676,…	Serpinc1|Clec2i|Cyp27b1|Nde1|Rc3h1|Myh11|Tnfaip3|Bmpr2|Ythdf2|Psma6|Cdk4|Hist1h1b|Clec2g|Hist1h4m|Matn3|Sema4d|Atp2b2|Fes|Gys1|Etv6|Usp19|Ubb|Capn1|Myl6|2900011O08Rik|Phactr4|Sdcbp|Sri|Blm|Mboat7|Nup93|Lmod3|Pofut1|Ntf5|Tyro3|Tmed10|Dyrk3|Htr2b|Rgs2|Nectin3|Flot1|Clec2d|Hnf1b|Hif1an|Impdh2|Dyx1c1|P4htm|Cebpg|Nfkb1|Rps16|Slc38a3|Pou5f1|Hist1h4j|Pde6b|Ptbp2|Paf1|Src|Agap2|Bcr|Onecut3|Ccl9|Nr1d2|Lam…
GO:0042981	regulation of apoptotic process	biological_process	0.0025794	0.14371	78	943	1528	22036	ENSMUSG00000074063,ENSMUSG00000015839,ENSMUSG00000026430,ENSMUSG00000005871,ENSMUSG00000053113,ENSMUSG00000066643,ENSMUSG00000006335,ENSMUSG00000003873,ENSMUSG00000031730,ENSMUSG00000026705,ENSMUSG00000026977,ENSMUSG00000061878,ENSMUSG00000021585,ENSMUSG00000006818,ENSMUSG00000032604,ENSMUSG00000070034,ENSMUSG00000027905,ENSMUSG00000030271,ENSMUSG00000024014,ENSMUSG00000028163,ENSMUSG00000000982,…	Osgin1|Nfe2l2|Rassf5|Apc|Socs3|Wdr35|Tfpt|Bax|Dhodh|Klhl20|March7|Sphk1|Cast|Sod2|Qars|Sp110|Ddx20|Ogg1|Pim1|Nfkb1|Ccl3|Tnip2|Il6|Nsmaf|Src|B4galt1|Erbb3|Arl6ip5|Rbm5|Dapk2|Bmf|Nanos3|Il10|Agap2|Mt3|Krt18|Asic2|Tcp1|Api5|E2f1|Irak2|Rbm10|Plk5|Ubb|Ier3|Blm|Ghrl|Jak2|Mt1|Vhl|Htr2b|Dyrk3|Tyro3|Ntf5|Tmf1|Kcnb1|Ifi202b|Hnf1b|Hck|Pttg1ip|Pa2g4|Bag1|C1qbp|Ppp1r10|Insl6|Pidd1|Cdk4|Xbp1|Syvn1|Tnfaip3|Ccl1…
GO:0009166	nucleotide catabolic process	biological_process	0.0025805	0.14371	31	943	504	22036	ENSMUSG00000026360,ENSMUSG00000053931,ENSMUSG00000004936,ENSMUSG00000021451,ENSMUSG00000018930,ENSMUSG00000053646,ENSMUSG00000035352,ENSMUSG00000068798,ENSMUSG00000025422,ENSMUSG00000035373,ENSMUSG00000009681,ENSMUSG00000019122,ENSMUSG00000061723,ENSMUSG00000039831,ENSMUSG00000035385,ENSMUSG00000026228,ENSMUSG00000074064,ENSMUSG00000033569,ENSMUSG00000020676,ENSMUSG00000026640,ENSMUSG00000024944,…	Rgs2|Cnn3|Map2k1|Sema4d|Ccl4|Plxnb1|Ccl12|Rap1a|Agap2|Ccl7|Bcr|Ccl9|Tnnt3|Arhgap29|Ccl2|Htr2b|Mlycd|Adgrb3|Ccl11|Plxna2|Arl2|Sec13|Rabep1|Ccl8|Samhd1|Atp4b|Ccl3|Ccl6|Sumo1|Chtop|Rangap1|
GO:0002224	toll-like receptor signaling pathway	biological_process	0.002595	0.1441	10	943	94	22036	ENSMUSG00000016528,ENSMUSG00000060477,ENSMUSG00000044583,ENSMUSG00000021025,ENSMUSG00000059714,ENSMUSG00000042306,ENSMUSG00000027298,ENSMUSG00000019850,ENSMUSG00000059866,ENSMUSG00000040522	Mapkapk2|Irak2|Tlr7|Nfkbia|Flot1|S100a14|Tyro3|Tnfaip3|Tnip2|Tlr8|
GO:0071280	cellular response to copper ion	biological_process	0.0026664	0.14741	4	943	16	22036	ENSMUSG00000031757,ENSMUSG00000031765,ENSMUSG00000031760,ENSMUSG00000031762	Mt4|Mt1|Mt3|Mt2|
GO:0010941	regulation of cell death	biological_process	0.00267	0.14741	84	943	1672	22036	ENSMUSG00000018446,ENSMUSG00000035235,ENSMUSG00000022383,ENSMUSG00000025507,ENSMUSG00000050957,ENSMUSG00000039220,ENSMUSG00000019850,ENSMUSG00000024807,ENSMUSG00000006728,ENSMUSG00000020484,ENSMUSG00000020205,ENSMUSG00000044786,ENSMUSG00000035352,ENSMUSG00000026222,ENSMUSG00000109926,ENSMUSG00000051413,ENSMUSG00000027540,ENSMUSG00000017146,ENSMUSG00000035486,ENSMUSG00000019505,ENSMUSG00000031060,…	C1qbp|Trim13|Ppara|Pidd1|Insl6|Ppp1r10|Tnfaip3|Syvn1|Cdk4|Xbp1|Phlda1|Zfp36|Ccl12|Sp100|Gm45808|Plagl2|Ptpn1|Brca1|Plk5|Ubb|Rbm10|Ghrl|Blm|Hp|Ier3|Ntf5|Tmf1|Tyro3|Ifi202b|Kcnb1|Mt1|Htr2b|Vhl|Jak2|Dyrk3|Pa2g4|Bag1|Hck|Pttg1ip|Hnf1b|Ccl3|Chmp4b|Nsmaf|Il6|Tnip2|Nfkb1|Erbb3|Arl6ip5|Src|B4galt1|Agap2|Il10|Rbm5|Dapk2|Nanos3|Bmf|E2f1|Irak2|Mt3|Krt18|Asic2|Tcp1|Api5|Tfpt|Wdr35|Bax|Dhodh|Rassf5|Nfe2l2|Ing…
GO:0043615	astrocyte cell migration	biological_process	0.0026937	0.14829	3	943	8	22036	ENSMUSG00000000982,ENSMUSG00000035352,ENSMUSG00000035385	Ccl3|Ccl12|Ccl2|
GO:0009118	regulation of nucleoside metabolic process	biological_process	0.0027073	0.14862	29	943	464	22036	ENSMUSG00000025422,ENSMUSG00000009681,ENSMUSG00000035373,ENSMUSG00000061723,ENSMUSG00000019122,ENSMUSG00000039831,ENSMUSG00000035385,ENSMUSG00000026228,ENSMUSG00000053931,ENSMUSG00000026360,ENSMUSG00000018930,ENSMUSG00000004936,ENSMUSG00000021451,ENSMUSG00000053646,ENSMUSG00000068798,ENSMUSG00000035352,ENSMUSG00000018927,ENSMUSG00000000982,ENSMUSG00000031449,ENSMUSG00000001017,ENSMUSG00000026021,…	Agap2|Bcr|Ccl7|Tnnt3|Ccl9|Arhgap29|Ccl2|Htr2b|Cnn3|Rgs2|Ccl4|Map2k1|Sema4d|Plxnb1|Rap1a|Ccl12|Ccl6|Ccl3|Atp4b|Chtop|Sumo1|Rangap1|Ccl11|Plxna2|Adgrb3|Sec13|Arl2|Rabep1|Ccl8|
GO:0035770	ribonucleoprotein granule	cellular_component	0.0027337	0.14882	14	943	162	22036	ENSMUSG00000071662,ENSMUSG00000021024,ENSMUSG00000040025,ENSMUSG00000026021,ENSMUSG00000002227,ENSMUSG00000016526,ENSMUSG00000056155,ENSMUSG00000023087,ENSMUSG00000040423,ENSMUSG00000044786,ENSMUSG00000059005,ENSMUSG00000035632,ENSMUSG00000032097,ENSMUSG00000039536	Polr2g|Psma6|Ythdf2|Sumo1|Mov10|Dyrk3|Nanos3|Noct|Rc3h1|Zfp36|Hnrnpa3|Cnot3|Ddx6|Stau1|
GO:0017038	protein import	biological_process	0.0027405	0.14882	19	943	250	22036	ENSMUSG00000025746,ENSMUSG00000040667,ENSMUSG00000028367,ENSMUSG00000079363,ENSMUSG00000045969,ENSMUSG00000032939,ENSMUSG00000024406,ENSMUSG00000003161,ENSMUSG00000021025,ENSMUSG00000021079,ENSMUSG00000021078,ENSMUSG00000024789,ENSMUSG00000033933,ENSMUSG00000020484,ENSMUSG00000031760,ENSMUSG00000009291,ENSMUSG00000018449,ENSMUSG00000017146,ENSMUSG00000024833	Il6|Nup88|Txn1|Gbp4|Ing1|Nup93|Pou5f1|Sri|Nfkbia|Timm9|Tomm20l|Jak2|Vhl|Xbp1|Mt3|Pttg1ip|Rpain|Brca1|Pola2|
GO:0044107	cellular alcohol metabolic process	biological_process	0.0027421	0.14882	3	943	8	22036	ENSMUSG00000006724,ENSMUSG00000023832,ENSMUSG00000062480	Cyp27b1|Acat2|Acat3|
GO:0044108	cellular alcohol biosynthetic process	biological_process	0.0027421	0.14882	3	943	8	22036	ENSMUSG00000023832,ENSMUSG00000062480,ENSMUSG00000006724	Acat2|Acat3|Cyp27b1|
GO:0005791	rough endoplasmic reticulum	cellular_component	0.0027901	0.1506	11	943	111	22036	ENSMUSG00000021789,ENSMUSG00000027737,ENSMUSG00000035385,ENSMUSG00000063316,ENSMUSG00000018442,ENSMUSG00000048920,ENSMUSG00000032399,ENSMUSG00000001924,ENSMUSG00000021795,ENSMUSG00000031760,ENSMUSG00000039536	Sftpa1|Slc7a11|Ccl2|Rpl27|Derl2|Fkrp|Rpl4|Uba1|Sftpd|Mt3|Stau1|
GO:0032401	establishment of melanosome localization	biological_process	0.0027926	0.1506	4	943	17	22036	ENSMUSG00000004936,ENSMUSG00000027596,ENSMUSG00000005804,ENSMUSG00000032202	Map2k1|a|Bloc1s6|Rab27a|
GO:0006450	regulation of translational fidelity	biological_process	0.0027985	0.1506	3	943	8	22036	ENSMUSG00000006333,ENSMUSG00000097239,ENSMUSG00000075528	Rps9|Gm27029|Aarsd1|
GO:0097421	liver regeneration	biological_process	0.0028102	0.15081	6	943	38	22036	ENSMUSG00000037563,ENSMUSG00000068798,ENSMUSG00000020464,ENSMUSG00000066643,ENSMUSG00000025747,ENSMUSG00000016529	Rps16|Rap1a|Pnpt1|Wdr35|Tyms|Il10|
GO:0051904	pigment granule transport	biological_process	0.0028262	0.15111	4	943	17	22036	ENSMUSG00000004936,ENSMUSG00000032202,ENSMUSG00000027596,ENSMUSG00000005804	Map2k1|Rab27a|a|Bloc1s6|
GO:0043167	ion binding	molecular_function	0.0028317	0.15111	257	943	6057	22036	ENSMUSG00000056228,ENSMUSG00000031060,ENSMUSG00000035248,ENSMUSG00000046330,ENSMUSG00000069208,ENSMUSG00000024422,ENSMUSG00000009293,ENSMUSG00000021772,ENSMUSG00000021774,ENSMUSG00000025745,ENSMUSG00000030528,ENSMUSG00000044080,ENSMUSG00000039831,ENSMUSG00000023938,ENSMUSG00000016526,ENSMUSG00000026228,ENSMUSG00000043857,ENSMUSG00000031765,ENSMUSG00000024789,ENSMUSG00000023045,ENSMUSG00000035373,…	Cars2|Rbm10|Tut7|Rpl37a|Zfp825|Dhx16|Ube2g2|Nkiras1|Ube2e1|Hadha|Blm|S100a1|Arhgap29|Aars2|Dyrk3|Htr2b|Mgat5b|Mt1|Jak2|Soat2|Ccl7|Tyro3|Hbegf|Aarsd1|Cyp27b1|Rcc1|Esyt1|Abca4|Myh11|Gnaz|Clk1|Ppp1r10|Riok2|Tnfaip3|Uba1|Zc3h7b|Atp2b2|Brca1|Syt8|Matn3|S100a16|2010315B03Rik|Gbp2b|Mbl1|Rassf5|Gnat1|Trpm4|Prkd2|Arl2|Rasl10a|Dars2|Usp12|Glrx3|Isca1|Rap1a|Tubb5|Zfp97|Naxd|P4htm|Syt10|Rasl11a|Slfn1|Tnip2|I…
GO:0005783	endoplasmic reticulum	cellular_component	0.00284	0.15114	83	943	1656	22036	ENSMUSG00000030530,ENSMUSG00000005873,ENSMUSG00000027737,ENSMUSG00000006676,ENSMUSG00000009293,ENSMUSG00000020464,ENSMUSG00000038312,ENSMUSG00000031722,ENSMUSG00000024799,ENSMUSG00000044583,ENSMUSG00000003161,ENSMUSG00000028249,ENSMUSG00000091471,ENSMUSG00000030298,ENSMUSG00000044080,ENSMUSG00000021248,ENSMUSG00000023045,ENSMUSG00000050556,ENSMUSG00000046020,ENSMUSG00000014245,ENSMUSG00000027298,…	Furin|Reep5|Slc7a11|Usp19|Ube2g2|Pnpt1|Edem2|Hp|Tm7sf2|Tlr7|Sri|Sdcbp|Gm20538|Sec13|S100a1|Tmed10|Soat2|Kcnb1|Pofut1|Pigl|Tyro3|Tmf1|Ntf5|Ppib|Lctl|Stau1|Pnldc1|Trim13|Rpl4|Rnf41|Sptssa|Esyt1|H2-Q4|Atp4b|Os9|H2-Q6|Xbp1|Rhbdf2|Trex1|Syvn1|Uba1|Ndufb8|Wnt7b|Ptpn1|Atp2b2|Necab3|Map2k1|Stx5a|Pcsk4|Bax|Serinc1|Alg14|Rdh10|Trpm4|Fos|H2-Q7|Erap1|Ccl2|Cast|Sftpd|Hrc|Sec31b|Rpl27|P4htm|Emid1|Trappc9|Fkrp|…
GO:0016462	pyrophosphatase activity	molecular_function	0.0028571	0.1516	49	943	884	22036	ENSMUSG00000040620,ENSMUSG00000021772,ENSMUSG00000032202,ENSMUSG00000034837,ENSMUSG00000030528,ENSMUSG00000024944,ENSMUSG00000002227,ENSMUSG00000040264,ENSMUSG00000079363,ENSMUSG00000039354,ENSMUSG00000024422,ENSMUSG00000090841,ENSMUSG00000028270,ENSMUSG00000027905,ENSMUSG00000068798,ENSMUSG00000033987,ENSMUSG00000001525,ENSMUSG00000032435,ENSMUSG00000034209,ENSMUSG00000020175,ENSMUSG00000041608,…	Dhx33|Nkiras1|Rab27a|Gnat1|Blm|Arl2|Mov10|Gbp2b|Gbp4|Smarcal1|Dhx16|Myl6|Gbp2|Ddx20|Rap1a|Dnah17|Tubb5|Dync1li1|Rasl10a|Rab36|Entpd3|Rab42|Gnaz|Myh11|Atp5k|Rnd2|Rab20|Dhx38|Rasl11a|Rhoc|Abca4|Myl6b|Atp4b|Mx1|Atp2b2|Ddx6|Ddx27|Gbp8|Gbp7|Tnnt3|Ruvbl2|Dnal1|Gbp5|Kif23|Agap2|Gbp3|Gbp9|Eif2s3x|Abcg3|
GO:0051049	regulation of transport	biological_process	0.0028645	0.1516	85	943	1730	22036	ENSMUSG00000046168,ENSMUSG00000035504,ENSMUSG00000029380,ENSMUSG00000021789,ENSMUSG00000016529,ENSMUSG00000033902,ENSMUSG00000033615,ENSMUSG00000009681,ENSMUSG00000020704,ENSMUSG00000034175,ENSMUSG00000063260,ENSMUSG00000010064,ENSMUSG00000025746,ENSMUSG00000023832,ENSMUSG00000000982,ENSMUSG00000032773,ENSMUSG00000028413,ENSMUSG00000027646,ENSMUSG00000040896,ENSMUSG00000035199,ENSMUSG00000031504,…	Kcnrg|Reep6|Cxcl1|Sftpa1|Il10|Mapkbp1|Cplx1|Bcr|Asic2|Rhbdd3|Syt10|Slc38a3|Il6|Acat2|Ccl3|Chrm1|B4galt1|Src|Kcnd3|Arl6ip5|Rab20|Erbb3|Pou5f1|Camk1|Ccl2|Nnat|Gm28048|Ncor1|Pla2r1|Rap1a|Sftpd|Hrc|Kcna7|Tm9sf4|Cracr2b|Cd151|Nfe2l2|Mbl1|Rangap1|Bax|Nfkbia|Myrip|Rab27a|Trpm4|Sphk1|Riok2|Sstr4|Xbp1|Rhbdf2|Tnfaip3|Cdh13|Brca1|Ptpn1|Atp2b2|Sp100|Fes|Ccl12|Syt8|Dph3|Map2k1|Sumo1|Add1|Ppara|Tlr8|Atp4b|Cd27…
GO:0042035	regulation of cytokine biosynthetic process	biological_process	0.0028786	0.15193	10	943	94	22036	ENSMUSG00000064177,ENSMUSG00000016528,ENSMUSG00000044583,ENSMUSG00000044786,ENSMUSG00000028163,ENSMUSG00000040522,ENSMUSG00000056216,ENSMUSG00000025746,ENSMUSG00000016529,ENSMUSG00000030365	Ghrl|Mapkapk2|Tlr7|Zfp36|Nfkb1|Tlr8|Cebpg|Il6|Il10|Clec2i|
GO:0044451	nucleoplasm part	cellular_component	0.0029094	0.1525	69	943	1337	22036	ENSMUSG00000030533,ENSMUSG00000048930,ENSMUSG00000034957,ENSMUSG00000063511,ENSMUSG00000003680,ENSMUSG00000042306,ENSMUSG00000060475,ENSMUSG00000026705,ENSMUSG00000003444,ENSMUSG00000020167,ENSMUSG00000021250,ENSMUSG00000020265,ENSMUSG00000035478,ENSMUSG00000020802,ENSMUSG00000018501,ENSMUSG00000020463,ENSMUSG00000030271,ENSMUSG00000027905,ENSMUSG00000010097,ENSMUSG00000051695,ENSMUSG00000027109,…	Unc45a|Tada3|Cebpa|Snrnp70|Taf6l|S100a14|Wtap|Klhl20|Med29|Tcf3|Fos|Sumo3|Mbd3|Ube2o|Ncor1|Ppp4r3b|Ogg1|Ddx20|Nxf1|Pcbp1|Sp3|Brf2|Nop58|Polr3h|Smarcc2|Paf1|Ifi211|Pou5f1|Prpf31|Polr3a|Dydc1|Polr2l|Rbl1|Onecut3|Snapc5|Ifi204|Api5|Elmsan1|Eif2d|E2f1|Cdc5l|Rbm10|Chtop|Taf12|Tatdn2|N4bp1|Blm|Polr2g|Setd5|Hnf1b|Rpain|Dydc2|Phf5a|Ints3|Ccnl1|Arid4a|Sumo1|Add1|Tfdp1|Mga|Ppp1r10|Brpf1|Sp140|Cdk4|Elf2|Ruv…
GO:0046434	organophosphate catabolic process	biological_process	0.0029107	0.1525	34	943	571	22036	ENSMUSG00000004936,ENSMUSG00000021451,ENSMUSG00000035352,ENSMUSG00000025422,ENSMUSG00000009681,ENSMUSG00000061723,ENSMUSG00000019122,ENSMUSG00000074064,ENSMUSG00000020676,ENSMUSG00000033852,ENSMUSG00000009185,ENSMUSG00000018927,ENSMUSG00000031449,ENSMUSG00000000982,ENSMUSG00000026021,ENSMUSG00000053931,ENSMUSG00000026360,ENSMUSG00000018930,ENSMUSG00000053646,ENSMUSG00000068798,ENSMUSG00000041608,…	Map2k1|Sema4d|Ccl12|Agap2|Bcr|Tnnt3|Ccl9|Mlycd|Ccl11|Gm28042|Ccl8|Ccl6|Atp4b|Ccl3|Sumo1|Cnn3|Rgs2|Ccl4|Plxnb1|Rap1a|Entpd3|Ccl7|Arhgap29|Ccl2|Htr2b|Plxna2|Adgrb3|Sec13|Arl2|Rabep1|Samhd1|Pla2g4b|Chtop|Rangap1|
GO:1901988	negative regulation of cell cycle phase transition	biological_process	0.0029135	0.1525	17	943	216	22036	ENSMUSG00000025646,ENSMUSG00000027641,ENSMUSG00000017146,ENSMUSG00000092622,ENSMUSG00000035352,ENSMUSG00000023932,ENSMUSG00000005102,ENSMUSG00000032400,ENSMUSG00000032397,ENSMUSG00000032435,ENSMUSG00000027490,ENSMUSG00000025374,ENSMUSG00000078429,ENSMUSG00000027933,ENSMUSG00000078763,ENSMUSG00000025507,ENSMUSG00000030528	Atrip|Rbl1|Brca1|Khdc3|Ccl12|Cdc5l|Eif2ak4|Zwilch|Tipin|Dync1li1|E2f1|Nabp2|Ctdsp2|Ints3|Slfn1|Pidd1|Blm|
GO:0010498	proteasomal protein catabolic process	biological_process	0.0029309	0.153	27	943	410	22036	ENSMUSG00000015839,ENSMUSG00000060073,ENSMUSG00000035235,ENSMUSG00000043929,ENSMUSG00000026021,ENSMUSG00000092192,ENSMUSG00000009293,ENSMUSG00000006676,ENSMUSG00000019505,ENSMUSG00000025373,ENSMUSG00000026705,ENSMUSG00000026977,ENSMUSG00000030298,ENSMUSG00000064145,ENSMUSG00000040462,ENSMUSG00000031652,ENSMUSG00000028249,ENSMUSG00000033933,ENSMUSG00000098650,ENSMUSG00000051355,ENSMUSG00000030059,…	Nfe2l2|Psma3|Trim13|Klhl15|Sumo1|Dyx1c1|Ube2g2|Usp19|Ubb|Rnf41|Klhl20|March7|Sec13|Arih2|Os9|N4bp1|Sdcbp|Vhl|Gm28048|Commd1|Tmf1|Psma6|Derl2|Psmd1|Syvn1|Amn1|Cul4b|
GO:0042036	negative regulation of cytokine biosynthetic process	biological_process	0.0029459	0.15337	5	943	27	22036	ENSMUSG00000028163,ENSMUSG00000064177,ENSMUSG00000025746,ENSMUSG00000016529,ENSMUSG00000044786	Nfkb1|Ghrl|Il6|Il10|Zfp36|
GO:0051259	protein oligomerization	biological_process	0.003016	0.15659	36	943	599	22036	ENSMUSG00000064288,ENSMUSG00000006818,ENSMUSG00000050556,ENSMUSG00000033933,ENSMUSG00000021248,ENSMUSG00000032435,ENSMUSG00000038201,ENSMUSG00000069305,ENSMUSG00000059714,ENSMUSG00000101972,ENSMUSG00000003873,ENSMUSG00000027639,ENSMUSG00000037780,ENSMUSG00000037798,ENSMUSG00000030528,ENSMUSG00000038260,ENSMUSG00000020464,ENSMUSG00000040167,ENSMUSG00000101355,ENSMUSG00000105504,ENSMUSG00000046168,…	Hist1h4k|Sod2|Kcnb1|Vhl|Tmed10|Dync1li1|Kcna7|Hist1h4n|Flot1|Hist1h3i|Bax|Samhd1|Mbl1|Mat1a|Blm|Trpm4|Pnpt1|Ikzf5|Hist1h3h|Gbp5|Kcnrg|Akap2|Map2k1|Hist1h4m|Slc1a5|Slc22a6|Impdh2|Chmp4b|Rhoc|Rcc1|Lamp2|Hist1h4j|Kcnd3|Brk1|Src|B4galt1|
GO:0042470	melanosome	cellular_component	0.0030348	0.15672	10	943	96	22036	ENSMUSG00000021248,ENSMUSG00000010095,ENSMUSG00000059714,ENSMUSG00000041794,ENSMUSG00000032202,ENSMUSG00000032383,ENSMUSG00000058799,ENSMUSG00000007739,ENSMUSG00000028249,ENSMUSG00000018507	Tmed10|Slc3a2|Flot1|Myrip|Rab27a|Ppib|Nap1l1|Cct4|Sdcbp|Trpv2|
GO:0048770	pigment granule	cellular_component	0.0030348	0.15672	10	943	96	22036	ENSMUSG00000021248,ENSMUSG00000010095,ENSMUSG00000059714,ENSMUSG00000032202,ENSMUSG00000041794,ENSMUSG00000032383,ENSMUSG00000058799,ENSMUSG00000007739,ENSMUSG00000028249,ENSMUSG00000018507	Tmed10|Slc3a2|Flot1|Rab27a|Myrip|Ppib|Nap1l1|Cct4|Sdcbp|Trpv2|
GO:0016817	hydrolase activity, acting on acid anhydrides	molecular_function	0.0030533	0.15677	49	943	887	22036	ENSMUSG00000068798,ENSMUSG00000027905,ENSMUSG00000032435,ENSMUSG00000001525,ENSMUSG00000033987,ENSMUSG00000020175,ENSMUSG00000034209,ENSMUSG00000041608,ENSMUSG00000021772,ENSMUSG00000032202,ENSMUSG00000040620,ENSMUSG00000024944,ENSMUSG00000030528,ENSMUSG00000034837,ENSMUSG00000079363,ENSMUSG00000040264,ENSMUSG00000002227,ENSMUSG00000090841,ENSMUSG00000028270,ENSMUSG00000024422,ENSMUSG00000039354,…	Rap1a|Ddx20|Dync1li1|Tubb5|Dnah17|Rab36|Rasl10a|Entpd3|Nkiras1|Rab27a|Dhx33|Arl2|Blm|Gnat1|Gbp4|Gbp2b|Mov10|Myl6|Gbp2|Dhx16|Smarcal1|Ddx6|Ddx27|Mx1|Atp2b2|Gbp7|Gbp8|Kif23|Gbp5|Dnal1|Ruvbl2|Tnnt3|Eif2s3x|Abcg3|Gbp9|Gbp3|Agap2|Myh11|Gnaz|Rab42|Rab20|Atp5k|Rnd2|Dhx38|Atp4b|Myl6b|Abca4|Rasl11a|Rhoc|
GO:0016818	hydrolase activity, acting on acid anhydrides, in phosphorus-containing anhydrides	molecular_function	0.0030533	0.15677	49	943	887	22036	ENSMUSG00000001313,ENSMUSG00000050856,ENSMUSG00000031504,ENSMUSG00000089687,ENSMUSG00000040009,ENSMUSG00000018830,ENSMUSG00000028125,ENSMUSG00000039824,ENSMUSG00000031449,ENSMUSG00000002233,ENSMUSG00000029641,ENSMUSG00000037993,ENSMUSG00000040253,ENSMUSG00000034438,ENSMUSG00000032097,ENSMUSG00000017999,ENSMUSG00000000386,ENSMUSG00000030302,ENSMUSG00000029298,ENSMUSG00000035150,ENSMUSG00000029299,…	Rnd2|Atp5k|Rab20|Rab42|Gnaz|Myh11|Abca4|Myl6b|Atp4b|Rhoc|Rasl11a|Dhx38|Gbp7|Gbp8|Ddx6|Ddx27|Mx1|Atp2b2|Gbp9|Eif2s3x|Abcg3|Agap2|Gbp3|Gbp5|Kif23|Tnnt3|Dnal1|Ruvbl2|Arl2|Gnat1|Blm|Dhx33|Nkiras1|Rab27a|Dhx16|Gbp2|Myl6|Smarcal1|Gbp4|Gbp2b|Mov10|Dync1li1|Tubb5|Dnah17|Rap1a|Ddx20|Entpd3|Rasl10a|Rab36|
GO:0002181	cytoplasmic translation	biological_process	0.0030604	0.15677	9	943	78	22036	ENSMUSG00000007892,ENSMUSG00000026427,ENSMUSG00000003970,ENSMUSG00000012405,ENSMUSG00000091537,ENSMUSG00000058655,ENSMUSG00000081906,ENSMUSG00000031490,ENSMUSG00000093674	Rplp1|Eif2d|Rpl8|Rpl15|Tma7|Eif4b|Rpl9-ps1|Eif4ebp1|Rpl41|
GO:0050830	defense response to Gram-positive bacterium	biological_process	0.0030981	0.15791	11	943	108	22036	ENSMUSG00000069303,ENSMUSG00000040253,ENSMUSG00000069307,ENSMUSG00000094338,ENSMUSG00000003283,ENSMUSG00000095217,ENSMUSG00000028270,ENSMUSG00000029298,ENSMUSG00000028268,ENSMUSG00000038274,ENSMUSG00000037780	Hist1h2br|Gbp7|Hist1h2bq|Hist1h2bl|Hck|Hist1h2bn|Gbp2|Gbp9|Gbp3|Fau|Mbl1|
GO:2000026	regulation of multicellular organismal development	biological_process	0.0031005	0.15791	95	943	1975	22036	ENSMUSG00000059714,ENSMUSG00000022637,ENSMUSG00000053646,ENSMUSG00000030157,ENSMUSG00000020679,ENSMUSG00000026360,ENSMUSG00000028416,ENSMUSG00000005102,ENSMUSG00000034684,ENSMUSG00000033933,ENSMUSG00000048546,ENSMUSG00000044086,ENSMUSG00000074121,ENSMUSG00000028249,ENSMUSG00000044117,ENSMUSG00000064177,ENSMUSG00000006676,ENSMUSG00000035486,ENSMUSG00000034201,ENSMUSG00000017146,ENSMUSG00000030447,…	Flot1|Cblb|Plxnb1|Clec2d|Hnf1b|Rgs2|Bag1|Eif2ak4|Sema3f|Vhl|Tob2|Lmod3|Ntf5|Sdcbp|2900011O08Rik|Ghrl|Usp19|Plk5|Gas2l1|Brca1|Cyfip1|Fes|Sp100|Ddx6|Hdac2|Hist1h4m|Clec2g|Map2k1|Sema4d|Zfp36|Xbp1|Bmpr2|Tnfaip3|Wnt7b|Ythdf2|Ccl8|Trpv2|Rc3h1|Cyp27b1|Add1|Ppara|C1qbp|Rnf41|Rpl4|Clec2i|Cd274|Itgb2|Pim1|Rap1a|Hist1h4n|Adgra2|Avil|Camk1|Ccl2|Ctla2a|Hist1h4k|Col4a2|Tcf3|March7|Nfkbia|Ist1|Adgrb3|Trpm4|Sph…
GO:0009628	response to abiotic stimulus	biological_process	0.0031075	0.15791	59	943	1111	22036	ENSMUSG00000051355,ENSMUSG00000035385,ENSMUSG00000048827,ENSMUSG00000026228,ENSMUSG00000033933,ENSMUSG00000031490,ENSMUSG00000027612,ENSMUSG00000006818,ENSMUSG00000035373,ENSMUSG00000018449,ENSMUSG00000030271,ENSMUSG00000005102,ENSMUSG00000068040,ENSMUSG00000025374,ENSMUSG00000028367,ENSMUSG00000015839,ENSMUSG00000006676,ENSMUSG00000003873,ENSMUSG00000058427,ENSMUSG00000021025,ENSMUSG00000031652,…	Commd1|Ccl2|Pkd1l3|Htr2b|Vhl|Eif4ebp1|Mmp24|Sod2|Ccl7|Rpain|Ogg1|Eif2ak4|Tm9sf4|Nabp2|Txn1|Nfe2l2|Usp19|Bax|Cxcl2|Nfkbia|N4bp1|Tlr7|Blm|Ghrl|Gnat1|Fos|Bmf|Ruvbl2|Xbp1|Cdk4|Reep6|Sftpa1|Adrb3|Pkd2l2|Brca1|Cyfip1|Atp2b2|Hdac2|Asic2|Mt3|Hsbp1|Tipin|Hsf2|E2f1|Thbd|Ppara|Sumo1|Trim13|Slc38a3|Tlr8|Ints3|Nfkb1|Hif1an|Il6|Krt8|Pde6b|Src|Aanat|Trpv2|
GO:0048534	hematopoietic or lymphoid organ development	biological_process	0.0031517	0.15973	49	943	880	22036	ENSMUSG00000020167,ENSMUSG00000021025,ENSMUSG00000030528,ENSMUSG00000021250,ENSMUSG00000034957,ENSMUSG00000032436,ENSMUSG00000015839,ENSMUSG00000030199,ENSMUSG00000034910,ENSMUSG00000003873,ENSMUSG00000034201,ENSMUSG00000027613,ENSMUSG00000069305,ENSMUSG00000030157,ENSMUSG00000058818,ENSMUSG00000027109,ENSMUSG00000054594,ENSMUSG00000016526,ENSMUSG00000048546,ENSMUSG00000064288,ENSMUSG00000006818,…	Tcf3|Nfkbia|Blm|Fos|Cebpa|Cmtm7|Nfe2l2|Etv6|Pygo1|Bax|Gas2l1|Eif6|Hist1h4n|Clec2d|Pirb|Sp3|Oscar|Dyrk3|Tob2|Hist1h4k|Sod2|Tyro3|Ctla2a|Paf1|Src|Cxcr5|Arih2|Rc3h1|Hist1h4j|P4htm|Arid4a|Add1|Nfkb1|Cebpg|Il6|Rnf41|Cxcl15|Ccl3|Clec2i|Fes|Clec2g|Hist1h4m|Zfp36|Map2k1|Xbp1|Cxcl1|Tnfaip3|Ythdf2|Bcr|
GO:0033646	host intracellular part	cellular_component	0.0032126	0.16196	4	943	17	22036	ENSMUSG00000028268,ENSMUSG00000040253,ENSMUSG00000029298,ENSMUSG00000028270	Gbp3|Gbp7|Gbp9|Gbp2|
GO:0043656	intracellular region of host	cellular_component	0.0032126	0.16196	4	943	17	22036	ENSMUSG00000040253,ENSMUSG00000028270,ENSMUSG00000029298,ENSMUSG00000028268	Gbp7|Gbp2|Gbp9|Gbp3|
GO:1901987	regulation of cell cycle phase transition	biological_process	0.0032767	0.16476	22	943	315	22036	ENSMUSG00000027641,ENSMUSG00000116564,ENSMUSG00000025646,ENSMUSG00000006728,ENSMUSG00000027490,ENSMUSG00000032435,ENSMUSG00000032397,ENSMUSG00000031095,ENSMUSG00000032400,ENSMUSG00000005102,ENSMUSG00000023932,ENSMUSG00000035352,ENSMUSG00000092622,ENSMUSG00000017146,ENSMUSG00000035486,ENSMUSG00000078763,ENSMUSG00000027933,ENSMUSG00000078429,ENSMUSG00000025374,ENSMUSG00000030528,ENSMUSG00000025507,…	Rbl1|Riok2|Atrip|Cdk4|E2f1|Dync1li1|Tipin|Cul4b|Zwilch|Eif2ak4|Cdc5l|Ccl12|Khdc3|Brca1|Plk5|Slfn1|Ints3|Ctdsp2|Nabp2|Blm|Pidd1|Tcf3|
GO:0006605	protein targeting	biological_process	0.0033086	0.16593	28	943	434	22036	ENSMUSG00000024406,ENSMUSG00000016534,ENSMUSG00000032939,ENSMUSG00000040462,ENSMUSG00000003161,ENSMUSG00000032202,ENSMUSG00000021025,ENSMUSG00000021079,ENSMUSG00000038467,ENSMUSG00000040667,ENSMUSG00000025746,ENSMUSG00000028367,ENSMUSG00000079363,ENSMUSG00000045969,ENSMUSG00000009291,ENSMUSG00000031760,ENSMUSG00000024833,ENSMUSG00000018449,ENSMUSG00000017146,ENSMUSG00000009549,ENSMUSG00000050556,…	Pou5f1|Lamp2|Nup93|Os9|Sri|Rab27a|Nfkbia|Timm9|Chmp4b|Nup88|Il6|Txn1|Gbp4|Ing1|Pttg1ip|Mt3|Pola2|Rpain|Brca1|Srp14|Kcnb1|Tomm20l|Vhl|Jak2|Srp19|Xbp1|Ccl2|Ncoa4|
GO:0012501	programmed cell death	biological_process	0.0033531	0.16743	93	943	1900	22036	ENSMUSG00000025373,ENSMUSG00000038482,ENSMUSG00000018446,ENSMUSG00000025507,ENSMUSG00000039220,ENSMUSG00000050957,ENSMUSG00000019850,ENSMUSG00000022382,ENSMUSG00000024807,ENSMUSG00000067336,ENSMUSG00000020484,ENSMUSG00000006728,ENSMUSG00000020205,ENSMUSG00000044786,ENSMUSG00000022938,ENSMUSG00000109926,ENSMUSG00000026222,ENSMUSG00000051413,ENSMUSG00000027540,ENSMUSG00000017146,ENSMUSG00000035352,…	Rnf41|Tfdp1|C1qbp|Pidd1|Ppp1r10|Insl6|Tnfaip3|Wnt7b|Syvn1|Bmpr2|Xbp1|Cdk4|Phlda1|Zfp36|Fam3b|Gm45808|Sp100|Plagl2|Ptpn1|Brca1|Ccl12|Etv6|Ubb|Plk5|Lsp1|Rbm10|Ghrl|Blm|Ier3|Blcap|Ifi202b|Kcnb1|Ntf5|Tmf1|Polr2g|Tyro3|Dyrk3|Htr2b|Vhl|Mt1|Jak2|Bag1|Pa2g4|Pttg1ip|Hck|Hnf1b|Nsmaf|Il6|Tnip2|Krt8|Ccl3|Nfkb1|Arl6ip5|Erbb3|B4galt1|Src|Agap2|Il10|Nanos3|Bmf|Rbm5|Dapk2|Irak2|E2f1|Tcp1|Ifi204|Api5|Krt18|Mt3|As…
GO:0043067	regulation of programmed cell death	biological_process	0.0033559	0.16743	78	943	1544	22036	ENSMUSG00000050957,ENSMUSG00000039220,ENSMUSG00000025507,ENSMUSG00000018446,ENSMUSG00000027540,ENSMUSG00000017146,ENSMUSG00000051413,ENSMUSG00000109926,ENSMUSG00000026222,ENSMUSG00000035352,ENSMUSG00000044786,ENSMUSG00000020205,ENSMUSG00000020484,ENSMUSG00000006728,ENSMUSG00000024807,ENSMUSG00000019850,ENSMUSG00000003541,ENSMUSG00000030528,ENSMUSG00000064177,ENSMUSG00000031060,ENSMUSG00000019505,…	Insl6|Ppp1r10|Pidd1|C1qbp|Ptpn1|Brca1|Plagl2|Gm45808|Sp100|Ccl12|Zfp36|Phlda1|Xbp1|Cdk4|Syvn1|Tnfaip3|Ier3|Blm|Ghrl|Rbm10|Ubb|Plk5|Hnf1b|Pttg1ip|Hck|Bag1|Pa2g4|Dyrk3|Jak2|Mt1|Htr2b|Vhl|Kcnb1|Ifi202b|Tyro3|Ntf5|Tmf1|B4galt1|Src|Arl6ip5|Erbb3|Nfkb1|Tnip2|Il6|Nsmaf|Ccl3|Tcp1|Api5|Krt18|Mt3|Asic2|Irak2|E2f1|Bmf|Nanos3|Rbm5|Dapk2|Il10|Agap2|March7|Klhl20|Sphk1|Apc|Socs3|Osgin1|Nfe2l2|Rassf5|Bax|Dhodh|…
GO:0001078	RNA polymerase II core promoter proximal region sequence-specific DNA binding transcription factor activity involved in negative regulation of transcription	molecular_function	0.0033794	0.16816	15	943	183	22036	ENSMUSG00000066677,ENSMUSG00000073489,ENSMUSG00000020167,ENSMUSG00000043263,ENSMUSG00000036686,ENSMUSG00000026536,ENSMUSG00000027490,ENSMUSG00000027109,ENSMUSG00000073490,ENSMUSG00000028423,ENSMUSG00000022383,ENSMUSG00000021775,ENSMUSG00000001156,ENSMUSG00000054203,ENSMUSG00000090272	Ifi208|Ifi204|Tcf3|Ifi209|Cc2d1a|Ifi211|E2f1|Sp3|Ifi207|Nfx1|Ppara|Nr1d2|Mxd1|Ifi205|Mndal|
GO:0000790	nuclear chromatin	cellular_component	0.0034019	0.16884	25	943	369	22036	ENSMUSG00000067455,ENSMUSG00000024406,ENSMUSG00000039220,ENSMUSG00000020167,ENSMUSG00000101972,ENSMUSG00000006335,ENSMUSG00000028896,ENSMUSG00000027490,ENSMUSG00000032397,ENSMUSG00000063021,ENSMUSG00000069306,ENSMUSG00000019777,ENSMUSG00000094248,ENSMUSG00000069305,ENSMUSG00000068039,ENSMUSG00000024791,ENSMUSG00000001156,ENSMUSG00000064288,ENSMUSG00000101355,ENSMUSG00000071516,ENSMUSG00000069309,…	Hist1h4j|Pou5f1|Ppp1r10|Tcf3|Hist1h3i|Tfpt|Rcc1|E2f1|Tipin|Hist1h2ak|Hist1h4m|Hdac2|Hist1h2ao|Hist1h4n|Tcp1|Cdca5|Mxd1|Hist1h4k|Hist1h3h|Hist1h2ai|Hist1h2an|Ncor1|Hist1h1b|Hist1h2ap|Ruvbl2|
GO:0051905	establishment of pigment granule localization	biological_process	0.0034596	0.17126	4	943	18	22036	ENSMUSG00000032202,ENSMUSG00000005804,ENSMUSG00000027596,ENSMUSG00000004936	Rab27a|Bloc1s6|a|Map2k1|
GO:0009146	purine nucleoside triphosphate catabolic process	biological_process	0.0035874	0.17679	25	943	392	22036	ENSMUSG00000039831,ENSMUSG00000019122,ENSMUSG00000035385,ENSMUSG00000026228,ENSMUSG00000025422,ENSMUSG00000009681,ENSMUSG00000035373,ENSMUSG00000053646,ENSMUSG00000035352,ENSMUSG00000068798,ENSMUSG00000026360,ENSMUSG00000021451,ENSMUSG00000004936,ENSMUSG00000018930,ENSMUSG00000022391,ENSMUSG00000027639,ENSMUSG00000000982,ENSMUSG00000018927,ENSMUSG00000020817,ENSMUSG00000009185,ENSMUSG00000033569,…	Arhgap29|Ccl9|Ccl2|Htr2b|Agap2|Bcr|Ccl7|Plxnb1|Ccl12|Rap1a|Rgs2|Sema4d|Map2k1|Ccl4|Rangap1|Samhd1|Ccl3|Ccl6|Rabep1|Ccl8|Adgrb3|Plxna2|Ccl11|Arl2|Sec13|
GO:0097285	cell-type specific apoptotic process	biological_process	0.0035896	0.17679	33	943	541	22036	ENSMUSG00000050556,ENSMUSG00000074121,ENSMUSG00000006818,ENSMUSG00000027298,ENSMUSG00000033933,ENSMUSG00000031765,ENSMUSG00000021585,ENSMUSG00000024789,ENSMUSG00000028416,ENSMUSG00000020679,ENSMUSG00000003873,ENSMUSG00000030199,ENSMUSG00000015839,ENSMUSG00000031060,ENSMUSG00000030528,ENSMUSG00000019850,ENSMUSG00000025422,ENSMUSG00000016529,ENSMUSG00000067336,ENSMUSG00000020484,ENSMUSG00000044786,…	Kcnb1|Ntf5|Sod2|Tyro3|Vhl|Mt1|Cast|Jak2|Bag1|Hnf1b|Bax|Etv6|Nfe2l2|Rbm10|Blm|Tnfaip3|Agap2|Il10|Bmpr2|Xbp1|Zfp36|E2f1|Api5|Tcp1|Krt18|Mt3|Ccl12|Il6|Tnip2|Krt8|Ccl3|Erbb3|Ppp1r10|
GO:0002221	pattern recognition receptor signaling pathway	biological_process	0.0036661	0.18009	12	943	131	22036	ENSMUSG00000059714,ENSMUSG00000021025,ENSMUSG00000060477,ENSMUSG00000044583,ENSMUSG00000016528,ENSMUSG00000020823,ENSMUSG00000018446,ENSMUSG00000040522,ENSMUSG00000059866,ENSMUSG00000019850,ENSMUSG00000042306,ENSMUSG00000027298	Flot1|Nfkbia|Irak2|Tlr7|Mapkapk2|Sec14l1|C1qbp|Tlr8|Tnip2|Tnfaip3|S100a14|Tyro3|
GO:0051602	response to electrical stimulus	biological_process	0.0036865	0.18063	7	943	54	22036	ENSMUSG00000030447,ENSMUSG00000020484,ENSMUSG00000027646,ENSMUSG00000025746,ENSMUSG00000064177,ENSMUSG00000034837,ENSMUSG00000006818	Cyfip1|Xbp1|Src|Il6|Ghrl|Gnat1|Sod2|
GO:0030899	calcium-dependent ATPase activity	molecular_function	0.0037021	0.18093	2	943	3	22036	ENSMUSG00000030302,ENSMUSG00000061723	Atp2b2|Tnnt3|
GO:0072361	regulation of glycolysis by regulation of transcription from RNA polymerase II promoter	biological_process	0.0037187	0.18128	2	943	3	22036	ENSMUSG00000018501,ENSMUSG00000022383	Ncor1|Ppara|
GO:0003988	acetyl-CoA C-acyltransferase activity	molecular_function	0.0037652	0.1828	3	943	9	22036	ENSMUSG00000062480,ENSMUSG00000025745,ENSMUSG00000023832	Acat3|Hadha|Acat2|
GO:0070664	negative regulation of leukocyte proliferation	biological_process	0.003769	0.1828	9	943	83	22036	ENSMUSG00000022637,ENSMUSG00000026977,ENSMUSG00000021795,ENSMUSG00000035352,ENSMUSG00000016498,ENSMUSG00000040423,ENSMUSG00000016529,ENSMUSG00000078763,ENSMUSG00000016496	Cblb|March7|Sftpd|Ccl12|Pdcd1lg2|Rc3h1|Il10|Slfn1|Cd274|
GO:0043488	regulation of mRNA stability	biological_process	0.0037827	0.183	8	943	68	22036	ENSMUSG00000016528,ENSMUSG00000040423,ENSMUSG00000027490,ENSMUSG00000044786,ENSMUSG00000040025,ENSMUSG00000109336,ENSMUSG00000031060,ENSMUSG00000023087	Mapkapk2|Rc3h1|E2f1|Zfp36|Ythdf2|Samd4b|Rbm10|Noct|
GO:0010558	negative regulation of macromolecule biosynthetic process	biological_process	0.0038005	0.18323	74	943	1455	22036	ENSMUSG00000027905,ENSMUSG00000068798,ENSMUSG00000032604,ENSMUSG00000054302,ENSMUSG00000027109,ENSMUSG00000035478,ENSMUSG00000018501,ENSMUSG00000001156,ENSMUSG00000020167,ENSMUSG00000040167,ENSMUSG00000034957,ENSMUSG00000028423,ENSMUSG00000039354,ENSMUSG00000090272,ENSMUSG00000027613,ENSMUSG00000035632,ENSMUSG00000073489,ENSMUSG00000031760,ENSMUSG00000027490,ENSMUSG00000032397,ENSMUSG00000021775,…	Ddx20|Rap1a|Qars|Eapp|Sp3|Mbd3|Ncor1|Mxd1|Tcf3|Ikzf5|Cebpa|Nfx1|Smarcal1|Mndal|Eif6|Cnot3|Ifi204|Mt3|E2f1|Tipin|Nr1d2|Nanos3|Il10|Rbl1|Cc2d1a|Cnot10|Ifi211|Ifi208|Src|Paf1|Pou5f1|Nfkb1|Il6|Hif1an|Slfn1|Smarcc2|Ccl3|Hnf1b|Rgs2|Eif2ak4|Pa2g4|Scmh1|Ccl4|Vhl|Eif4ebp1|Hbegf|Ifi205|Tyms|Ghrl|S100a1|Txn1|Gbp4|Rbm10|Etv6|Brca1|Ifi209|Bace2|Hdac2|Snx6|Znfx1|Sema4d|Zfp36|Elf2|Xbp1|Hist1h1b|Bmpr2|Uba3|Ifi20…
GO:0045653	negative regulation of megakaryocyte differentiation	biological_process	0.0038065	0.18323	4	943	17	22036	ENSMUSG00000069306,ENSMUSG00000064288,ENSMUSG00000067455,ENSMUSG00000069305	Hist1h4m|Hist1h4k|Hist1h4j|Hist1h4n|
GO:1900408	negative regulation of cellular response to oxidative stress	biological_process	0.003839	0.18433	4	943	18	22036	ENSMUSG00000015839,ENSMUSG00000031760,ENSMUSG00000031722,ENSMUSG00000006818	Nfe2l2|Mt3|Hp|Sod2|
GO:0031324	negative regulation of cellular metabolic process	biological_process	0.0038621	0.18469	99	943	2052	22036	ENSMUSG00000024406,ENSMUSG00000066677,ENSMUSG00000027646,ENSMUSG00000003437,ENSMUSG00000028134,ENSMUSG00000026536,ENSMUSG00000056167,ENSMUSG00000036686,ENSMUSG00000000982,ENSMUSG00000036450,ENSMUSG00000025746,ENSMUSG00000025369,ENSMUSG00000078763,ENSMUSG00000028163,ENSMUSG00000027490,ENSMUSG00000032397,ENSMUSG00000019876,ENSMUSG00000031760,ENSMUSG00000073489,ENSMUSG00000035632,ENSMUSG00000009681,…	Pou5f1|Ifi208|Src|Paf1|Ptbp2|Ifi211|Cnot10|Cc2d1a|Ccl3|Hif1an|Il6|Smarcc2|Slfn1|Nfkb1|E2f1|Tipin|Pkib|Mt3|Ifi204|Cnot3|Bcr|Rbl1|Il10|Bmf|Nr1d2|Nanos3|Tcf3|March7|Ikzf5|Eif6|Wdr35|Smarcal1|Mndal|Bax|Nfx1|Cebpa|Socs3|Sp3|Eapp|Qars|Ogg1|Ddx20|Mxd1|Ncor1|Mbd3|Inka2|Secisbp2|Uba3|Ifi207|Rnf41|C1qbp|Samd4b|Arid4a|Ppara|Sumo1|Trim13|Znfx1|Sema4d|Zfp36|Snx6|Bace2|Hdac2|Brca1|Ptpn1|Ifi209|Bmpr2|Tnfaip3|Hi…
GO:0051262	protein tetramerization	biological_process	0.0038728	0.18469	14	943	168	22036	ENSMUSG00000105504,ENSMUSG00000037780,ENSMUSG00000028896,ENSMUSG00000027639,ENSMUSG00000064288,ENSMUSG00000101972,ENSMUSG00000101355,ENSMUSG00000062867,ENSMUSG00000006818,ENSMUSG00000069305,ENSMUSG00000069306,ENSMUSG00000038260,ENSMUSG00000037798,ENSMUSG00000067455	Gbp5|Mbl1|Rcc1|Samhd1|Hist1h4k|Hist1h3i|Hist1h3h|Impdh2|Sod2|Hist1h4n|Hist1h4m|Trpm4|Mat1a|Hist1h4j|
GO:0043473	pigmentation	biological_process	0.0038754	0.18469	9	943	87	22036	ENSMUSG00000032202,ENSMUSG00000027596,ENSMUSG00000005804,ENSMUSG00000004936,ENSMUSG00000033933,ENSMUSG00000060708,ENSMUSG00000027615,ENSMUSG00000006818,ENSMUSG00000003873	Rab27a|a|Bloc1s6|Map2k1|Vhl|Bloc1s4|Hps3|Sod2|Bax|
GO:0061014	positive regulation of mRNA catabolic process	biological_process	0.0039181	0.18626	5	943	29	22036	ENSMUSG00000044786,ENSMUSG00000040423,ENSMUSG00000071662,ENSMUSG00000020464,ENSMUSG00000056155	Zfp36|Rc3h1|Polr2g|Pnpt1|Nanos3|
GO:0031334	positive regulation of protein complex assembly	biological_process	0.0039904	0.18923	16	943	207	22036	ENSMUSG00000044086,ENSMUSG00000024426,ENSMUSG00000105504,ENSMUSG00000060791,ENSMUSG00000053158,ENSMUSG00000030447,ENSMUSG00000020679,ENSMUSG00000003873,ENSMUSG00000002233,ENSMUSG00000026021,ENSMUSG00000034957,ENSMUSG00000020676,ENSMUSG00000024944,ENSMUSG00000040620,ENSMUSG00000033940,ENSMUSG00000027646	Lmod3|Atat1|Gbp5|Gmfg|Fes|Cyfip1|Hnf1b|Bax|Rhoc|Sumo1|Cebpa|Ccl11|Arl2|Dhx33|Brk1|Src|
GO:0001816	cytokine production	biological_process	0.0040288	0.19058	39	943	669	22036	ENSMUSG00000016529,ENSMUSG00000033902,ENSMUSG00000019850,ENSMUSG00000105504,ENSMUSG00000044786,ENSMUSG00000016528,ENSMUSG00000019777,ENSMUSG00000017146,ENSMUSG00000016496,ENSMUSG00000030365,ENSMUSG00000000982,ENSMUSG00000025746,ENSMUSG00000040522,ENSMUSG00000018446,ENSMUSG00000028163,ENSMUSG00000056216,ENSMUSG00000025280,ENSMUSG00000027646,ENSMUSG00000030059,ENSMUSG00000054580,ENSMUSG00000024789,…	Il10|Mapkbp1|Tnfaip3|Gbp5|Zfp36|Mapkapk2|Hdac2|Brca1|Cd274|Clec2i|Ccl3|Il6|Tlr8|C1qbp|Nfkb1|Cebpg|Polr3a|Src|Tmf1|Pla2r1|Jak2|Htr2b|Oscar|Ccl2|Ccl4|Sec14l1|Sftpd|Flot1|Gbp4|Chid1|Furin|Prkd2|Ccm2l|Trpm4|Tlr7|Sphk1|Pdcd1lg2|Ghrl|Dhx33|
GO:0035189	Rb-E2F complex	cellular_component	0.0040529	0.19124	2	943	3	22036	ENSMUSG00000034957,ENSMUSG00000027490	Cebpa|E2f1|
GO:0043254	regulation of protein complex assembly	biological_process	0.004068	0.19148	27	943	425	22036	ENSMUSG00000070372,ENSMUSG00000037552,ENSMUSG00000031490,ENSMUSG00000044086,ENSMUSG00000105504,ENSMUSG00000024426,ENSMUSG00000025432,ENSMUSG00000060791,ENSMUSG00000049775,ENSMUSG00000020679,ENSMUSG00000003283,ENSMUSG00000030447,ENSMUSG00000053158,ENSMUSG00000038467,ENSMUSG00000030365,ENSMUSG00000002233,ENSMUSG00000003873,ENSMUSG00000029106,ENSMUSG00000034957,ENSMUSG00000026021,ENSMUSG00000024944,…	Capza1|Plekhg2|Eif4ebp1|Lmod3|Gbp5|Atat1|Avil|Gmfg|Tmsb4x|Hnf1b|Hck|Cyfip1|Fes|Chmp4b|Clec2i|Rhoc|Bax|Add1|Cebpa|Sumo1|Arl2|Lamp2|Chmp5|Ccl11|Src|Dhx33|Brk1|
GO:0010956	negative regulation of calcidiol 1-monooxygenase activity	biological_process	0.004096	0.19233	2	943	3	22036	ENSMUSG00000006724,ENSMUSG00000028163	Cyp27b1|Nfkb1|
GO:1902071	regulation of hypoxia-inducible factor-1alpha signaling pathway	biological_process	0.0041105	0.19254	2	943	3	22036	ENSMUSG00000051355,ENSMUSG00000033933	Commd1|Vhl|
GO:0000835	ER ubiquitin ligase complex	cellular_component	0.0041359	0.19279	2	943	3	22036	ENSMUSG00000040462,ENSMUSG00000024807	Os9|Syvn1|
GO:0000836	Hrd1p ubiquitin ligase complex	cellular_component	0.0041359	0.19279	2	943	3	22036	ENSMUSG00000024807,ENSMUSG00000040462	Syvn1|Os9|
GO:0050793	regulation of developmental process	biological_process	0.0041697	0.19343	117	943	2529	22036	ENSMUSG00000018507,ENSMUSG00000040423,ENSMUSG00000009185,ENSMUSG00000089945,ENSMUSG00000002233,ENSMUSG00000032399,ENSMUSG00000025373,ENSMUSG00000000290,ENSMUSG00000030365,ENSMUSG00000016496,ENSMUSG00000029106,ENSMUSG00000006724,ENSMUSG00000022383,ENSMUSG00000018446,ENSMUSG00000069306,ENSMUSG00000000248,ENSMUSG00000044786,ENSMUSG00000004936,ENSMUSG00000021451,ENSMUSG00000026222,ENSMUSG00000053158,…	Trpv2|Rc3h1|Ccl8|Pakap|Rhoc|Rpl4|Rnf41|Itgb2|Clec2i|Cd274|Add1|Cyp27b1|Ppara|C1qbp|Hist1h4m|Clec2g|Zfp36|Map2k1|Sema4d|Sp100|Fes|Cyfip1|Brca1|Hdac2|Ccl12|Ddx6|Wnt7b|Tnfaip3|Bmpr2|Ythdf2|Xbp1|Ghrl|2900011O08Rik|Sdcbp|Pnpt1|Usp19|Gas2l1|Plk5|Sema3f|Eif2ak4|Bag1|Rgs2|Pa2g4|Bloc1s6|Plxnb1|Cblb|Flot1|Hck|Clec2d|Hnf1b|Lmod3|Tob2|Ccl7|Ntf5|Vhl|Jak2|Rnd2|Ccl11|Erbb3|Pou5f1|Hist1h4j|Paf1|Nap1l1|Src|Il6|Hi…
GO:0002758	innate immune response-activating signal transduction	biological_process	0.0041699	0.19343	12	943	133	22036	ENSMUSG00000019850,ENSMUSG00000059866,ENSMUSG00000042306,ENSMUSG00000027298,ENSMUSG00000040522,ENSMUSG00000018446,ENSMUSG00000020823,ENSMUSG00000016528,ENSMUSG00000060477,ENSMUSG00000044583,ENSMUSG00000059714,ENSMUSG00000021025	Tnfaip3|Tnip2|S100a14|Tyro3|Tlr8|C1qbp|Sec14l1|Mapkapk2|Irak2|Tlr7|Flot1|Nfkbia|
GO:0060560	developmental growth involved in morphogenesis	biological_process	0.0041812	0.19349	18	943	252	22036	ENSMUSG00000025921,ENSMUSG00000032399,ENSMUSG00000031729,ENSMUSG00000001313,ENSMUSG00000020676,ENSMUSG00000018507,ENSMUSG00000052911,ENSMUSG00000022636,ENSMUSG00000067336,ENSMUSG00000030849,ENSMUSG00000022382,ENSMUSG00000020679,ENSMUSG00000031760,ENSMUSG00000030447,ENSMUSG00000021451,ENSMUSG00000020583,ENSMUSG00000005102,ENSMUSG00000034684	Rdh10|Rpl4|Ist1|Rnd2|Ccl11|Trpv2|Lamb2|Alcam|Bmpr2|Fgfr2|Wnt7b|Hnf1b|Mt3|Cyfip1|Sema4d|Matn3|Eif2ak4|Sema3f|
GO:0042127	regulation of cell proliferation	biological_process	0.0043136	0.19815	80	943	1608	22036	ENSMUSG00000020676,ENSMUSG00000018166,ENSMUSG00000028413,ENSMUSG00000028134,ENSMUSG00000033940,ENSMUSG00000058799,ENSMUSG00000031723,ENSMUSG00000025746,ENSMUSG00000078763,ENSMUSG00000018986,ENSMUSG00000027490,ENSMUSG00000032397,ENSMUSG00000016529,ENSMUSG00000025422,ENSMUSG00000018442,ENSMUSG00000029380,ENSMUSG00000038260,ENSMUSG00000061878,ENSMUSG00000037003,ENSMUSG00000041187,ENSMUSG00000026977,…	Ccl11|Erbb3|B4galt1|Ptbp2|Brk1|Nap1l1|Txnl4b|Il6|Slfn1|Slfn3|E2f1|Tipin|Il10|Agap2|Derl2|Cxcl1|Trpm4|Sphk1|Tns2|Prkd2|March7|Tcf3|Nfkbia|Bax|Cebpa|Apc|Ing1|Cend1|Rassf5|Eapp|Ddx20|Pim1|Sftpd|Fgfr2|Sod2|Ccl2|Brpf1|Trpv2|Rc3h1|Rnf41|Rps9|Clec2i|Tfdp1|Cd274|Cyp27b1|Nccrp1|Map2k1|Zfp36|Fes|Ccl12|Hdac2|Hist1h2ai|Bmpr2|Hist1h2an|Wnt7b|Tnfaip3|Prc1|Cdh13|Hist1h2ap|Xbp1|Cdk4|Blm|Sdcbp|Pdcd1lg2|Ghrl|Plk5|…
GO:0044464	cell part	cellular_component	0.0043297	0.19815	676	943	17357	22036	ENSMUSG00000108534,ENSMUSG00000051355,ENSMUSG00000031066,ENSMUSG00000060791,ENSMUSG00000062480,ENSMUSG00000046417,ENSMUSG00000032383,ENSMUSG00000084174,ENSMUSG00000002227,ENSMUSG00000020462,ENSMUSG00000052783,ENSMUSG00000056952,ENSMUSG00000069309,ENSMUSG00000026035,ENSMUSG00000026229,ENSMUSG00000037174,ENSMUSG00000056234,ENSMUSG00000071659,ENSMUSG00000029119,ENSMUSG00000005656,ENSMUSG00000027635,…	Olfr1360|Commd1|Usp11|Gmfg|Acat3|Lrrc75a|Ppib|Sycn|Mov10|Cfap36|Grk4|Tatdn2|Hist1h2an|Ppil3|Psmd1|Elf2|Ncoa4|Hnrnpul2|Man2b2|Snx6|Dsn1|Map2k1|Nop14|Ptpn1|Procr|Atp4b|Ccnl1|Tlr8|Tspyl3|Brpf1|Arih2|Gm28042|Sp140|Chmp5|Acot6|Ly75|Pnma1|Zrsr1|Rab36|Nnat|Gm28048|Eapp|Cnn3|Mri1|D8Ertd738e|a|Tspan4|Sftpd|Bax|Smarcal1|Zfpl1|Stx5a|Trnau1ap|Apc|Cend1|Aco2|Med29|Rabep1|Hist1h2bn|Ap1b1|Rab27a|Mrps18b|Atat1|B…
GO:0032400	melanosome localization	biological_process	0.0043298	0.19815	4	943	19	22036	ENSMUSG00000005804,ENSMUSG00000027596,ENSMUSG00000032202,ENSMUSG00000004936	Bloc1s6|a|Rab27a|Map2k1|
GO:0035928	rRNA import into mitochondrion	biological_process	0.0043335	0.19815	2	943	3	22036	ENSMUSG00000020464,ENSMUSG00000057388	Pnpt1|Mrpl18|
GO:0070201	regulation of establishment of protein localization	biological_process	0.0043337	0.19815	30	943	486	22036	ENSMUSG00000021905,ENSMUSG00000068040,ENSMUSG00000034175,ENSMUSG00000026222,ENSMUSG00000027540,ENSMUSG00000017146,ENSMUSG00000033902,ENSMUSG00000019850,ENSMUSG00000016529,ENSMUSG00000050556,ENSMUSG00000035385,ENSMUSG00000020806,ENSMUSG00000020484,ENSMUSG00000030272,ENSMUSG00000026228,ENSMUSG00000024789,ENSMUSG00000003161,ENSMUSG00000024406,ENSMUSG00000032939,ENSMUSG00000034601,ENSMUSG00000021025,…	Dph3|Tm9sf4|Rhbdd3|Sp100|Ptpn1|Brca1|Mapkbp1|Tnfaip3|Il10|Kcnb1|Ccl2|Rhbdf2|Xbp1|Camk1|Htr2b|Jak2|Sri|Pou5f1|Nup93|2700049A03Rik|Nfkbia|Src|Il6|Chrm1|Ccl3|Cd274|Rangap1|Tlr8|Txn1|Gbp4|
GO:0002196	Ser-tRNA(Ala) hydrolase activity	molecular_function	0.0043722	0.19943	2	943	3	22036	ENSMUSG00000097239,ENSMUSG00000075528	Gm27029|Aarsd1|
GO:0051260	protein homooligomerization	biological_process	0.004384	0.1995	24	943	362	22036	ENSMUSG00000046168,ENSMUSG00000105504,ENSMUSG00000050556,ENSMUSG00000006818,ENSMUSG00000059714,ENSMUSG00000001918,ENSMUSG00000038201,ENSMUSG00000032435,ENSMUSG00000037780,ENSMUSG00000002233,ENSMUSG00000003873,ENSMUSG00000027639,ENSMUSG00000038467,ENSMUSG00000024650,ENSMUSG00000062867,ENSMUSG00000028413,ENSMUSG00000020464,ENSMUSG00000027646,ENSMUSG00000033940,ENSMUSG00000038260,ENSMUSG00000040896,…	Kcnrg|Gbp5|Kcnb1|Sod2|Flot1|Slc1a5|Kcna7|Dync1li1|Mbl1|Rhoc|Bax|Samhd1|Chmp4b|Slc22a6|Impdh2|B4galt1|Pnpt1|Src|Brk1|Trpm4|Kcnd3|Blm|Mat1a|Lamp2|
GO:0046695	SLIK (SAGA-like) complex	cellular_component	0.004424	0.20084	2	943	3	22036	ENSMUSG00000003680,ENSMUSG00000028899	Taf6l|Taf12|
GO:0000818	nuclear MIS12/MIND complex	cellular_component	0.0044656	0.20225	2	943	3	22036	ENSMUSG00000040599,ENSMUSG00000027635	Mis12|Dsn1|
GO:0051090	regulation of sequence-specific DNA binding transcription factor activity	biological_process	0.0045328	0.20481	24	943	364	22036	ENSMUSG00000060477,ENSMUSG00000005102,ENSMUSG00000024014,ENSMUSG00000003283,ENSMUSG00000019777,ENSMUSG00000019850,ENSMUSG00000016529,ENSMUSG00000021024,ENSMUSG00000051355,ENSMUSG00000024789,ENSMUSG00000061878,ENSMUSG00000041187,ENSMUSG00000020167,ENSMUSG00000040620,ENSMUSG00000028899,ENSMUSG00000021025,ENSMUSG00000025746,ENSMUSG00000025373,ENSMUSG00000047921,ENSMUSG00000000290,ENSMUSG00000003680,…	Irak2|Eif2ak4|Pim1|Hck|Hdac2|Tnfaip3|Il10|Psma6|Commd1|Jak2|Sphk1|Prkd2|Tcf3|Dhx33|Taf12|Nfkbia|Il6|Rnf41|Trappc9|Itgb2|Taf6l|Trim13|Sumo1|Cebpg|
GO:0031726	CCR1 chemokine receptor binding	molecular_function	0.0045479	0.20501	2	943	3	22036	ENSMUSG00000035373,ENSMUSG00000018930	Ccl7|Ccl4|
GO:0030163	protein catabolic process	biological_process	0.0045929	0.20655	45	943	812	22036	ENSMUSG00000030059,ENSMUSG00000029640,ENSMUSG00000051355,ENSMUSG00000033933,ENSMUSG00000021585,ENSMUSG00000020265,ENSMUSG00000098650,ENSMUSG00000031066,ENSMUSG00000068250,ENSMUSG00000022637,ENSMUSG00000006676,ENSMUSG00000019505,ENSMUSG00000009293,ENSMUSG00000060073,ENSMUSG00000030530,ENSMUSG00000010110,ENSMUSG00000055298,ENSMUSG00000043929,ENSMUSG00000015839,ENSMUSG00000028249,ENSMUSG00000031652,…	Tmf1|Usp12|Commd1|Vhl|Cast|Sumo3|Gm28048|Usp11|Amn1|Cblb|Usp19|Ubb|Ube2g2|Psma3|Furin|Stx5a|Ctsj|Klhl15|Nfe2l2|Sdcbp|N4bp1|Sec13|March7|Klhl20|Edem2|Syvn1|Agap2|Tnfaip3|Il10|Psma6|Psmd1|Derl2|Xbp1|Snx1|Cul4b|Rhbdd3|Uchl4|Ctsq|Rnf41|Dyx1c1|Trim13|Sumo1|Arih2|Os9|4930486L24Rik|
GO:0031672	A band	cellular_component	0.0046224	0.20739	6	943	44	22036	ENSMUSG00000012405,ENSMUSG00000043716,ENSMUSG00000044080,ENSMUSG00000044086,ENSMUSG00000032399,ENSMUSG00000026131	Rpl15|Rpl7|S100a1|Lmod3|Rpl4|Dst|
GO:0072577	endothelial cell apoptotic process	biological_process	0.0046482	0.20806	7	943	56	22036	ENSMUSG00000059866,ENSMUSG00000016529,ENSMUSG00000067336,ENSMUSG00000019850,ENSMUSG00000020484,ENSMUSG00000035352,ENSMUSG00000015839	Tnip2|Il10|Bmpr2|Tnfaip3|Xbp1|Ccl12|Nfe2l2|
GO:0030097	hemopoiesis	biological_process	0.0046979	0.2098	46	943	832	22036	ENSMUSG00000053158,ENSMUSG00000069306,ENSMUSG00000000248,ENSMUSG00000044786,ENSMUSG00000020484,ENSMUSG00000029380,ENSMUSG00000019850,ENSMUSG00000009681,ENSMUSG00000040025,ENSMUSG00000003437,ENSMUSG00000027646,ENSMUSG00000064145,ENSMUSG00000067455,ENSMUSG00000040423,ENSMUSG00000006675,ENSMUSG00000029106,ENSMUSG00000048118,ENSMUSG00000056216,ENSMUSG00000025746,ENSMUSG00000025373,ENSMUSG00000029375,…	Fes|Hist1h4m|Clec2g|Zfp36|Xbp1|Cxcl1|Tnfaip3|Bcr|Ythdf2|Paf1|Src|Arih2|Hist1h4j|Rc3h1|P4htm|Add1|Arid4a|Cebpg|Il6|Rnf41|Cxcl15|Ccl3|Clec2i|Hist1h4n|Clec2d|Pirb|Sp3|Oscar|Dyrk3|Tob2|Hist1h4k|Sod2|Tyro3|Ctla2a|Tcf3|Nfkbia|Blm|Fos|Cebpa|Nfe2l2|Cmtm7|Pygo1|Etv6|Bax|Gas2l1|Eif6|
GO:0016363	nuclear matrix	cellular_component	0.0047976	0.21375	10	943	104	22036	ENSMUSG00000001157,ENSMUSG00000049382,ENSMUSG00000021024,ENSMUSG00000034957,ENSMUSG00000024789,ENSMUSG00000061360,ENSMUSG00000030528,ENSMUSG00000037798,ENSMUSG00000030271,ENSMUSG00000023043	Gmcl1|Krt8|Psma6|Cebpa|Jak2|Phf5a|Blm|Mat1a|Ogg1|Krt18|
GO:0036094	small molecule binding	molecular_function	0.0048089	0.21376	112	943	2415	22036	ENSMUSG00000004936,ENSMUSG00000029190,ENSMUSG00000034438,ENSMUSG00000017999,ENSMUSG00000032097,ENSMUSG00000030302,ENSMUSG00000053158,ENSMUSG00000029299,ENSMUSG00000035150,ENSMUSG00000025648,ENSMUSG00000067336,ENSMUSG00000001924,ENSMUSG00000049734,ENSMUSG00000032254,ENSMUSG00000003868,ENSMUSG00000116564,ENSMUSG00000006728,ENSMUSG00000030061,ENSMUSG00000026034,ENSMUSG00000018830,ENSMUSG00000040009,…	Map2k1|D5Ertd579e|Gbp8|Ddx27|Ddx6|Atp2b2|Fes|Abcg3|Eif2s3x|Pfkfb4|Bmpr2|Uba1|Trex1|Kif23|Ruvbl2|Riok2|Cdk4|Uba3|Clk1|Myh11|Gnaz|Rab42|Abca4|Esyt1|Rhoc|Gm27029|Bag1|Eif2ak4|Aarsd1|Hck|Slfn14|Tyro3|Soat2|Jak2|Cdk16|Dyrk3|Aars2|Mat1a|Blm|Tyms|Hadha|Ube2e1|Nkiras1|Aox2|Dhx33|Tm7sf2|Ube2g2|Gbp2|Plk5|Npr1|Dhx16|Gbp4|Pstk|Grk4|Cars2|Ilf2|Mov10|Dalrd3|Chtop|Acadsb|Gbp7|Irak2|Mapkapk2|Cct4|Tcp1|Mx1|Slfn4|…
GO:0051128	regulation of cellular component organization	biological_process	0.0048523	0.21396	107	943	2303	22036	ENSMUSG00000018442,ENSMUSG00000009681,ENSMUSG00000016529,ENSMUSG00000018509,ENSMUSG00000021789,ENSMUSG00000105504,ENSMUSG00000024426,ENSMUSG00000001018,ENSMUSG00000019876,ENSMUSG00000007739,ENSMUSG00000020704,ENSMUSG00000031760,ENSMUSG00000048537,ENSMUSG00000068039,ENSMUSG00000000982,ENSMUSG00000038467,ENSMUSG00000025746,ENSMUSG00000045576,ENSMUSG00000016534,ENSMUSG00000024406,ENSMUSG00000020676,…	Derl2|Bcr|Il10|Cenpv|Sftpa1|Gbp5|Atat1|Snapin|Pkib|Cct4|Asic2|Mt3|Phldb1|Tcp1|Ccl3|Chmp4b|Il6|St7l|Lamp2|Pou5f1|Ccl11|Rnd2|Rab20|Src|Paf1|Brk1|Camk1|Ccl2|Dync1li1|Avil|Tmsb4x|Sftpd|Rap1a|Wdr35|Mndal|Dhodh|Bax|Osgin1|Vat1|Tada3|Mbl1|Nfe2l2|Cebpa|Apc|Cd151|Arl2|Prkd2|Adgrb3|Ist1|Sphk1|Plxna2|Rab27a|Cdh13|Plekhg2|Bmpr2|Hist1h1b|Riok2|Ruvbl2|Xbp1|Map2k1|Sema4d|Khdc3|Ccl12|Hdac2|Cyfip1|Cdca5|Ptpn1|Brc…
GO:0051290	protein heterotetramerization	biological_process	0.0048576	0.21396	7	943	56	22036	ENSMUSG00000069306,ENSMUSG00000067455,ENSMUSG00000064288,ENSMUSG00000101972,ENSMUSG00000101355,ENSMUSG00000028896,ENSMUSG00000069305	Hist1h4m|Hist1h4j|Hist1h4k|Hist1h3i|Hist1h3h|Rcc1|Hist1h4n|
GO:0018995	host	cellular_component	0.0048951	0.21396	4	943	19	22036	ENSMUSG00000028268,ENSMUSG00000040253,ENSMUSG00000028270,ENSMUSG00000029298	Gbp3|Gbp7|Gbp2|Gbp9|
GO:0033643	host cell part	cellular_component	0.0048951	0.21396	4	943	19	22036	ENSMUSG00000029298,ENSMUSG00000028270,ENSMUSG00000040253,ENSMUSG00000028268	Gbp9|Gbp2|Gbp7|Gbp3|
GO:0043657	host cell	cellular_component	0.0048951	0.21396	4	943	19	22036	ENSMUSG00000040253,ENSMUSG00000028270,ENSMUSG00000029298,ENSMUSG00000028268	Gbp7|Gbp2|Gbp9|Gbp3|
GO:0006152	purine nucleoside catabolic process	biological_process	0.0049023	0.21396	25	943	401	22036	ENSMUSG00000026228,ENSMUSG00000074064,ENSMUSG00000019122,ENSMUSG00000039831,ENSMUSG00000035385,ENSMUSG00000009681,ENSMUSG00000035373,ENSMUSG00000025422,ENSMUSG00000068798,ENSMUSG00000035352,ENSMUSG00000053646,ENSMUSG00000018930,ENSMUSG00000004936,ENSMUSG00000021451,ENSMUSG00000026360,ENSMUSG00000022391,ENSMUSG00000018927,ENSMUSG00000000982,ENSMUSG00000009185,ENSMUSG00000020817,ENSMUSG00000030298,…	Htr2b|Mlycd|Ccl9|Arhgap29|Ccl2|Bcr|Ccl7|Agap2|Rap1a|Ccl12|Plxnb1|Ccl4|Map2k1|Sema4d|Rgs2|Rangap1|Ccl6|Ccl3|Ccl8|Rabep1|Sec13|Arl2|Ccl11|Plxna2|Adgrb3|
GO:0046130	purine ribonucleoside catabolic process	biological_process	0.0049023	0.21396	25	943	401	22036	ENSMUSG00000024944,ENSMUSG00000030298,ENSMUSG00000033569,ENSMUSG00000020676,ENSMUSG00000026640,ENSMUSG00000009185,ENSMUSG00000020817,ENSMUSG00000000982,ENSMUSG00000018927,ENSMUSG00000022391,ENSMUSG00000004936,ENSMUSG00000021451,ENSMUSG00000018930,ENSMUSG00000026360,ENSMUSG00000068798,ENSMUSG00000035352,ENSMUSG00000053646,ENSMUSG00000035373,ENSMUSG00000009681,ENSMUSG00000025422,ENSMUSG00000074064,…	Arl2|Sec13|Adgrb3|Ccl11|Plxna2|Ccl8|Rabep1|Ccl3|Ccl6|Rangap1|Map2k1|Sema4d|Ccl4|Rgs2|Rap1a|Ccl12|Plxnb1|Ccl7|Bcr|Agap2|Mlycd|Htr2b|Ccl2|Arhgap29|Ccl9|
GO:0006403	RNA localization	biological_process	0.0049028	0.21396	13	943	153	22036	ENSMUSG00000039536,ENSMUSG00000059714,ENSMUSG00000059005,ENSMUSG00000020464,ENSMUSG00000032939,ENSMUSG00000030298,ENSMUSG00000044786,ENSMUSG00000010097,ENSMUSG00000026020,ENSMUSG00000057388,ENSMUSG00000001017,ENSMUSG00000021078,ENSMUSG00000040667	Stau1|Flot1|Hnrnpa3|Pnpt1|Nup93|Sec13|Zfp36|Nxf1|Nop58|Mrpl18|Chtop|Tomm20l|Nup88|
GO:0043276	anoikis	biological_process	0.0049758	0.21665	5	943	31	22036	ENSMUSG00000040093,ENSMUSG00000032380,ENSMUSG00000027646,ENSMUSG00000038482,ENSMUSG00000027490	Bmf|Dapk2|Src|Tfdp1|E2f1|
GO:0012505	endomembrane system	cellular_component	0.0050443	0.21914	90	943	1872	22036	ENSMUSG00000032202,ENSMUSG00000041794,ENSMUSG00000031729,ENSMUSG00000012428,ENSMUSG00000021583,ENSMUSG00000060550,ENSMUSG00000010110,ENSMUSG00000016327,ENSMUSG00000022391,ENSMUSG00000003873,ENSMUSG00000020131,ENSMUSG00000025921,ENSMUSG00000006335,ENSMUSG00000060475,ENSMUSG00000039887,ENSMUSG00000019877,ENSMUSG00000001025,ENSMUSG00000038239,ENSMUSG00000001525,ENSMUSG00000010097,ENSMUSG00000051984,…	Rab27a|Myrip|Ist1|Steap4|Erap1|H2-Q7|Stx5a|Atp1b4|Rangap1|Bax|Pcsk4|Rdh10|Tfpt|Wtap|Alg14|Serinc1|S100a6|Hrc|Tubb5|Nxf1|Sec31b|Rab36|Man2a2|March9|G6pc|B4galt1|Pigb|H2-Q10|Arl6ip5|Rnd2|Dst|Lamp2|P4htm|Syt10|Nup88|Chmp4b|Fkrp|Galnt15|Pigg|Shisa5|Mmgt2|Snapin|Atat1|Gbp5|Reep6|Gmcl1|Gbp3|Derl2|Pnpt1|Tm7sf2|Sri|Tlr7|Sdcbp|Gm20538|Sec13|Nup93|Furin|Sycn|Usp19|Gbp2|Nup205|Ap2s1|Lctl|Tmed10|Mgat5b|Pigl|…
GO:0006928	cellular component movement	biological_process	0.005064	0.21949	85	943	1779	22036	ENSMUSG00000018927,ENSMUSG00000039824,ENSMUSG00000000290,ENSMUSG00000016496,ENSMUSG00000023949,ENSMUSG00000002233,ENSMUSG00000025373,ENSMUSG00000018446,ENSMUSG00000022678,ENSMUSG00000026021,ENSMUSG00000009185,ENSMUSG00000047880,ENSMUSG00000050957,ENSMUSG00000031841,ENSMUSG00000019850,ENSMUSG00000067336,ENSMUSG00000032254,ENSMUSG00000020484,ENSMUSG00000037014,ENSMUSG00000060708,ENSMUSG00000004936,…	Ccl6|Myl6b|Itgb2|Cd274|Tcte1|Rhoc|Rnf41|C1qbp|Nde1|Sumo1|Ccl8|Cxcr5|Insl6|Cdh13|Tnfaip3|Bmpr2|Kif23|Xbp1|Sstr4|Bloc1s4|Map2k1|Sema4d|Ccl12|Sp100|Fes|Cyfip1|Myl6|Ubb|Furin|Nup93|Mboat7|2900011O08Rik|Phactr4|Sri|Sdcbp|Cxcl2|Ccl7|Tmf1|Tyro3|Alcam|Hbegf|Vhl|Htr2b|Jak2|Ccl4|Sema3f|Plxnb1|Bloc1s6|Flot1|Cxcl15|Dyx1c1|Ccl3|Ccl11|Rnd2|Dst|Brk1|Src|B4galt1|Bcr|Cxcl1|Dapk2|Cenpv|Lamb2|Snapin|Ccl9|Bbs2|Wdr35…
GO:0003857	3-hydroxyacyl-CoA dehydrogenase activity	molecular_function	0.0050884	0.22005	3	943	10	22036	ENSMUSG00000062480,ENSMUSG00000025745,ENSMUSG00000023832	Acat3|Hadha|Acat2|
GO:0033124	regulation of GTP catabolic process	biological_process	0.0051707	0.22225	24	943	383	22036	ENSMUSG00000000982,ENSMUSG00000018927,ENSMUSG00000022391,ENSMUSG00000033569,ENSMUSG00000026640,ENSMUSG00000020676,ENSMUSG00000024944,ENSMUSG00000030298,ENSMUSG00000020817,ENSMUSG00000009185,ENSMUSG00000025422,ENSMUSG00000009681,ENSMUSG00000035373,ENSMUSG00000039831,ENSMUSG00000035385,ENSMUSG00000019122,ENSMUSG00000026228,ENSMUSG00000026360,ENSMUSG00000004936,ENSMUSG00000021451,ENSMUSG00000018930,…	Ccl3|Ccl6|Rangap1|Adgrb3|Plxna2|Ccl11|Arl2|Sec13|Rabep1|Ccl8|Agap2|Bcr|Ccl7|Arhgap29|Ccl2|Ccl9|Htr2b|Rgs2|Map2k1|Sema4d|Ccl4|Plxnb1|Rap1a|Ccl12|
GO:0043087	regulation of GTPase activity	biological_process	0.0051707	0.22225	24	943	383	22036	ENSMUSG00000026360,ENSMUSG00000004936,ENSMUSG00000021451,ENSMUSG00000018930,ENSMUSG00000053646,ENSMUSG00000068798,ENSMUSG00000035352,ENSMUSG00000025422,ENSMUSG00000009681,ENSMUSG00000035373,ENSMUSG00000035385,ENSMUSG00000039831,ENSMUSG00000019122,ENSMUSG00000026228,ENSMUSG00000033569,ENSMUSG00000020676,ENSMUSG00000026640,ENSMUSG00000024944,ENSMUSG00000030298,ENSMUSG00000020817,ENSMUSG00000009185,…	Rgs2|Map2k1|Sema4d|Ccl4|Plxnb1|Rap1a|Ccl12|Agap2|Bcr|Ccl7|Ccl2|Arhgap29|Ccl9|Htr2b|Adgrb3|Ccl11|Plxna2|Arl2|Sec13|Rabep1|Ccl8|Ccl3|Ccl6|Rangap1|
GO:0006887	exocytosis	biological_process	0.0051739	0.22225	21	943	313	22036	ENSMUSG00000003872,ENSMUSG00000020131,ENSMUSG00000031488,ENSMUSG00000000982,ENSMUSG00000084174,ENSMUSG00000063260,ENSMUSG00000024406,ENSMUSG00000028413,ENSMUSG00000032202,ENSMUSG00000033615,ENSMUSG00000050556,ENSMUSG00000009681,ENSMUSG00000001018,ENSMUSG00000031065,ENSMUSG00000021248,ENSMUSG00000005804,ENSMUSG00000053158,ENSMUSG00000003283,ENSMUSG00000031098,ENSMUSG00000035352,ENSMUSG00000068798	Lin7b|Pcsk4|Rab11fip1|Ccl3|Sycn|Syt10|Pou5f1|B4galt1|Rab27a|Cplx1|Kcnb1|Bcr|Snapin|Cdk16|Tmed10|Bloc1s6|Fes|Hck|Syt8|Ccl12|Rap1a|
GO:0051875	pigment granule localization	biological_process	0.0052179	0.22363	4	943	20	22036	ENSMUSG00000032202,ENSMUSG00000027596,ENSMUSG00000005804,ENSMUSG00000004936	Rab27a|a|Bloc1s6|Map2k1|
GO:0045652	regulation of megakaryocyte differentiation	biological_process	0.0052421	0.22417	5	943	30	22036	ENSMUSG00000069305,ENSMUSG00000067455,ENSMUSG00000027613,ENSMUSG00000064288,ENSMUSG00000069306	Hist1h4n|Hist1h4j|Eif6|Hist1h4k|Hist1h4m|
GO:0004300	enoyl-CoA hydratase activity	molecular_function	0.0052722	0.22495	3	943	10	22036	ENSMUSG00000062480,ENSMUSG00000025745,ENSMUSG00000023832	Acat3|Hadha|Acat2|
GO:0031410	cytoplasmic vesicle	cellular_component	0.0053055	0.22587	65	943	1283	22036	ENSMUSG00000005882,ENSMUSG00000053158,ENSMUSG00000027540,ENSMUSG00000031098,ENSMUSG00000005656,ENSMUSG00000020205,ENSMUSG00000003863,ENSMUSG00000031327,ENSMUSG00000024787,ENSMUSG00000018507,ENSMUSG00000024797,ENSMUSG00000005804,ENSMUSG00000059714,ENSMUSG00000032383,ENSMUSG00000008036,ENSMUSG00000003283,ENSMUSG00000021248,ENSMUSG00000031065,ENSMUSG00000051355,ENSMUSG00000074121,ENSMUSG00000024799,…	Uqcc1|Fes|Ptpn1|Syt8|Snx6|Phlda1|Ppfia3|Chic1|Snx15|Trpv2|Vps51|Bloc1s6|Flot1|Ppib|Ap2s1|Hck|Tmed10|Cdk16|Commd1|Ntf5|Tm7sf2|Sri|Sdcbp|Tlr7|Sec13|Gm20538|Furin|Sycn|Rab11fip1|Gbp2|Slc30a4|Tcp1|Cct4|Galnt15|Mt3|Gbp7|Snapin|Sftpa1|Dapk2|Gbp5|Gbp3|Gbp9|Txndc8|Nap1l1|H2-Q10|Rnd2|Rab20|Dst|Lamp2|Syt10|Cd93|Sftpd|Rap1a|Sec31b|Mfsd10|Ccl2|Slc3a2|Rabep1|Myrip|Rab27a|Ap1b1|Ist1|Sphk1|H2-Q7|Pcsk4|
GO:0045926	negative regulation of growth	biological_process	0.0053407	0.22687	18	943	249	22036	ENSMUSG00000090272,ENSMUSG00000034201,ENSMUSG00000045576,ENSMUSG00000006724,ENSMUSG00000022383,ENSMUSG00000037780,ENSMUSG00000074063,ENSMUSG00000031762,ENSMUSG00000020464,ENSMUSG00000067336,ENSMUSG00000016529,ENSMUSG00000031755,ENSMUSG00000031765,ENSMUSG00000031489,ENSMUSG00000034684,ENSMUSG00000026360,ENSMUSG00000021451,ENSMUSG00000031760	Mndal|Gas2l1|St7l|Cyp27b1|Ppara|Mbl1|Osgin1|Mt2|Pnpt1|Bmpr2|Il10|Bbs2|Mt1|Adrb3|Sema3f|Rgs2|Sema4d|Mt3|
GO:0000153	cytoplasmic ubiquitin ligase complex	cellular_component	0.005432	0.23024	3	943	10	22036	ENSMUSG00000033933,ENSMUSG00000024807,ENSMUSG00000040462	Vhl|Syvn1|Os9|
GO:0006184	GTP catabolic process	biological_process	0.005537	0.23417	24	943	385	22036	ENSMUSG00000009185,ENSMUSG00000020817,ENSMUSG00000030298,ENSMUSG00000024944,ENSMUSG00000020676,ENSMUSG00000026640,ENSMUSG00000033569,ENSMUSG00000022391,ENSMUSG00000018927,ENSMUSG00000000982,ENSMUSG00000035352,ENSMUSG00000068798,ENSMUSG00000053646,ENSMUSG00000018930,ENSMUSG00000004936,ENSMUSG00000021451,ENSMUSG00000026360,ENSMUSG00000026228,ENSMUSG00000039831,ENSMUSG00000035385,ENSMUSG00000019122,…	Ccl8|Rabep1|Sec13|Arl2|Ccl11|Plxna2|Adgrb3|Rangap1|Ccl6|Ccl3|Ccl12|Rap1a|Plxnb1|Ccl4|Map2k1|Sema4d|Rgs2|Htr2b|Arhgap29|Ccl2|Ccl9|Bcr|Ccl7|Agap2|
GO:0042273	ribosomal large subunit biogenesis	biological_process	0.0056221	0.23724	8	943	70	22036	ENSMUSG00000042729,ENSMUSG00000025794,ENSMUSG00000098640,ENSMUSG00000027613,ENSMUSG00000032215,ENSMUSG00000110423,ENSMUSG00000092310,ENSMUSG00000043716	Wdr74|Rpl14|Gm14214|Eif6|Rsl24d1|Gm45736|Gm20509|Rpl7|
GO:0051223	regulation of protein transport	biological_process	0.0056692	0.23866	29	943	474	22036	ENSMUSG00000026222,ENSMUSG00000027540,ENSMUSG00000017146,ENSMUSG00000021905,ENSMUSG00000068040,ENSMUSG00000034175,ENSMUSG00000020484,ENSMUSG00000035385,ENSMUSG00000020806,ENSMUSG00000030272,ENSMUSG00000026228,ENSMUSG00000024789,ENSMUSG00000019850,ENSMUSG00000033902,ENSMUSG00000050556,ENSMUSG00000016529,ENSMUSG00000021025,ENSMUSG00000027646,ENSMUSG00000003161,ENSMUSG00000024406,ENSMUSG00000032939,…	Sp100|Ptpn1|Brca1|Dph3|Tm9sf4|Rhbdd3|Xbp1|Ccl2|Rhbdf2|Camk1|Htr2b|Jak2|Tnfaip3|Mapkbp1|Kcnb1|Il10|Nfkbia|Src|Sri|Pou5f1|Nup93|Tlr8|Rangap1|Gbp4|Txn1|Il6|Chrm1|Ccl3|Cd274|
GO:1901844	regulation of cell communication by electrical coupling involved in cardiac conduction	biological_process	0.0056806	0.23866	2	943	4	22036	ENSMUSG00000003161,ENSMUSG00000038239	Sri|Hrc|
GO:0031982	vesicle	cellular_component	0.0057124	0.23947	71	943	1428	22036	ENSMUSG00000084174,ENSMUSG00000030530,ENSMUSG00000031488,ENSMUSG00000028270,ENSMUSG00000024799,ENSMUSG00000003161,ENSMUSG00000044583,ENSMUSG00000028249,ENSMUSG00000030298,ENSMUSG00000091471,ENSMUSG00000021248,ENSMUSG00000031065,ENSMUSG00000051355,ENSMUSG00000074121,ENSMUSG00000059714,ENSMUSG00000005804,ENSMUSG00000032383,ENSMUSG00000003283,ENSMUSG00000008036,ENSMUSG00000024797,ENSMUSG00000016496,…	Sycn|Furin|Rab11fip1|Gbp2|Tm7sf2|Sri|Tlr7|Sdcbp|Sec13|Gm20538|Tmed10|Cdk16|Commd1|Ntf5|Flot1|Bloc1s6|Ppib|Hck|Ap2s1|Vps51|Cd274|Trpv2|Ppfia3|Chic1|Snx15|Ptpn1|Uqcc1|Fes|Syt8|Snx6|Snx1|Phlda1|Stx5a|Cend1|Pcsk4|Rabep1|Myrip|Ap1b1|Rab27a|Ist1|Sphk1|H2-Q7|Ccl2|Slc3a2|Tspan4|Sftpd|Rap1a|Mfsd10|Sec31b|Syt10|Cd93|Chmp4b|Txndc8|Nap1l1|Dst|H2-Q10|Rnd2|Rab20|Lamp2|Snapin|Gbp5|Dapk2|Sftpa1|Gbp3|Gbp9|Slc30a4…
GO:0009207	purine ribonucleoside triphosphate catabolic process	biological_process	0.0057318	0.23976	24	943	386	22036	ENSMUSG00000020817,ENSMUSG00000009185,ENSMUSG00000026640,ENSMUSG00000020676,ENSMUSG00000033569,ENSMUSG00000030298,ENSMUSG00000024944,ENSMUSG00000022391,ENSMUSG00000018927,ENSMUSG00000000982,ENSMUSG00000053646,ENSMUSG00000068798,ENSMUSG00000035352,ENSMUSG00000026360,ENSMUSG00000018930,ENSMUSG00000004936,ENSMUSG00000021451,ENSMUSG00000019122,ENSMUSG00000039831,ENSMUSG00000035385,ENSMUSG00000026228,…	Rabep1|Ccl8|Plxna2|Ccl11|Adgrb3|Sec13|Arl2|Rangap1|Ccl6|Ccl3|Plxnb1|Rap1a|Ccl12|Rgs2|Ccl4|Map2k1|Sema4d|Ccl9|Arhgap29|Ccl2|Htr2b|Agap2|Ccl7|Bcr|
GO:1902306	negative regulation of sodium ion transmembrane transport	biological_process	0.0057995	0.24146	2	943	4	22036	ENSMUSG00000051355,ENSMUSG00000098650	Commd1|Gm28048|
GO:0051817	modification of morphology or physiology of other organism involved in symbiotic interaction	biological_process	0.0058022	0.24146	9	943	88	22036	ENSMUSG00000021795,ENSMUSG00000039536,ENSMUSG00000032383,ENSMUSG00000005102,ENSMUSG00000025747,ENSMUSG00000018930,ENSMUSG00000029380,ENSMUSG00000037780,ENSMUSG00000000982	Sftpd|Stau1|Ppib|Eif2ak4|Tyms|Ccl4|Cxcl1|Mbl1|Ccl3|
GO:0043230	extracellular organelle	cellular_component	0.0058229	0.24146	9	943	88	22036	ENSMUSG00000040253,ENSMUSG00000016534,ENSMUSG00000028249,ENSMUSG00000031729,ENSMUSG00000003161,ENSMUSG00000028270,ENSMUSG00000029298,ENSMUSG00000016496,ENSMUSG00000028268	Gbp7|Lamp2|Sdcbp|Ist1|Sri|Gbp2|Gbp9|Cd274|Gbp3|
GO:0065010	extracellular membrane-bounded organelle	cellular_component	0.0058229	0.24146	9	943	88	22036	ENSMUSG00000028268,ENSMUSG00000016496,ENSMUSG00000029298,ENSMUSG00000028270,ENSMUSG00000031729,ENSMUSG00000003161,ENSMUSG00000028249,ENSMUSG00000016534,ENSMUSG00000040253	Gbp3|Cd274|Gbp9|Gbp2|Ist1|Sri|Sdcbp|Lamp2|Gbp7|
GO:0031082	BLOC complex	cellular_component	0.0058985	0.24387	4	943	20	22036	ENSMUSG00000027615,ENSMUSG00000060708,ENSMUSG00000005804,ENSMUSG00000001018	Hps3|Bloc1s4|Bloc1s6|Snapin|
GO:0009203	ribonucleoside triphosphate catabolic process	biological_process	0.0059147	0.24387	24	943	387	22036	ENSMUSG00000053646,ENSMUSG00000068798,ENSMUSG00000035352,ENSMUSG00000026360,ENSMUSG00000021451,ENSMUSG00000004936,ENSMUSG00000018930,ENSMUSG00000019122,ENSMUSG00000039831,ENSMUSG00000035385,ENSMUSG00000026228,ENSMUSG00000025422,ENSMUSG00000009681,ENSMUSG00000035373,ENSMUSG00000020817,ENSMUSG00000009185,ENSMUSG00000033569,ENSMUSG00000020676,ENSMUSG00000026640,ENSMUSG00000024944,ENSMUSG00000030298,…	Plxnb1|Rap1a|Ccl12|Rgs2|Sema4d|Map2k1|Ccl4|Ccl9|Arhgap29|Ccl2|Htr2b|Agap2|Bcr|Ccl7|Rabep1|Ccl8|Adgrb3|Ccl11|Plxna2|Arl2|Sec13|Rangap1|Ccl3|Ccl6|
GO:0046903	secretion	biological_process	0.0059191	0.24387	56	943	1083	22036	ENSMUSG00000054580,ENSMUSG00000030059,ENSMUSG00000027298,ENSMUSG00000050556,ENSMUSG00000026228,ENSMUSG00000024789,ENSMUSG00000067786,ENSMUSG00000021248,ENSMUSG00000031065,ENSMUSG00000003283,ENSMUSG00000020679,ENSMUSG00000068798,ENSMUSG00000005804,ENSMUSG00000031730,ENSMUSG00000031488,ENSMUSG00000020131,ENSMUSG00000030530,ENSMUSG00000084174,ENSMUSG00000064177,ENSMUSG00000038260,ENSMUSG00000061878,…	Pla2r1|Tmf1|Tyro3|Kcnb1|Htr2b|Jak2|Nnat|Tmed10|Cdk16|Hck|Hnf1b|Rap1a|Bloc1s6|Dhodh|Rab11fip1|Pcsk4|Furin|Sycn|Ghrl|Trpm4|Sphk1|Sri|Myrip|Rab27a|Bcr|Cplx1|Tnfaip3|Mapkbp1|Il10|Gbp5|Ppfia3|Sstr4|Snapin|Rhbdf2|Xbp1|Rhbdd3|Fam3b|Dph3|Syt8|Ccl12|Fes|Atp2b2|Slc1a5|Slc22a6|Chrm1|Ccl3|Cd274|Serpinc1|Lin7b|Il6|Tlr8|Syt10|Pou5f1|Erbb3|Src|B4galt1|
GO:0048010	vascular endothelial growth factor receptor signaling pathway	biological_process	0.0060655	0.24909	6	943	46	22036	ENSMUSG00000016528,ENSMUSG00000041187,ENSMUSG00000027540,ENSMUSG00000035385,ENSMUSG00000020484,ENSMUSG00000031760	Mapkapk2|Prkd2|Ptpn1|Ccl2|Xbp1|Mt3|
GO:0002251	organ or tissue specific immune response	biological_process	0.006072	0.24909	7	943	56	22036	ENSMUSG00000095217,ENSMUSG00000094338,ENSMUSG00000069307,ENSMUSG00000038274,ENSMUSG00000025746,ENSMUSG00000059128,ENSMUSG00000069303	Hist1h2bn|Hist1h2bl|Hist1h2bq|Fau|Il6|Ifnl2|Hist1h2br|
GO:1901069	guanosine-containing compound catabolic process	biological_process	0.0061271	0.25082	24	943	388	22036	ENSMUSG00000025422,ENSMUSG00000009681,ENSMUSG00000035373,ENSMUSG00000039831,ENSMUSG00000019122,ENSMUSG00000035385,ENSMUSG00000026228,ENSMUSG00000026360,ENSMUSG00000018930,ENSMUSG00000004936,ENSMUSG00000021451,ENSMUSG00000053646,ENSMUSG00000068798,ENSMUSG00000035352,ENSMUSG00000018927,ENSMUSG00000000982,ENSMUSG00000022391,ENSMUSG00000026640,ENSMUSG00000020676,ENSMUSG00000033569,ENSMUSG00000030298,…	Agap2|Bcr|Ccl7|Arhgap29|Ccl9|Ccl2|Htr2b|Rgs2|Ccl4|Map2k1|Sema4d|Plxnb1|Rap1a|Ccl12|Ccl6|Ccl3|Rangap1|Plxna2|Ccl11|Adgrb3|Sec13|Arl2|Rabep1|Ccl8|
GO:0001102	RNA polymerase II activating transcription factor binding	molecular_function	0.0061817	0.25251	6	943	45	22036	ENSMUSG00000003680,ENSMUSG00000021250,ENSMUSG00000027641,ENSMUSG00000018501,ENSMUSG00000028899,ENSMUSG00000015839	Taf6l|Fos|Rbl1|Ncor1|Taf12|Nfe2l2|
GO:0051252	regulation of RNA metabolic process	biological_process	0.0063518	0.25891	148	943	3286	22036	ENSMUSG00000034957,ENSMUSG00000063511,ENSMUSG00000016327,ENSMUSG00000015839,ENSMUSG00000028423,ENSMUSG00000048930,ENSMUSG00000045969,ENSMUSG00000039354,ENSMUSG00000060475,ENSMUSG00000020167,ENSMUSG00000061878,ENSMUSG00000020802,ENSMUSG00000030272,ENSMUSG00000035478,ENSMUSG00000001156,ENSMUSG00000006818,ENSMUSG00000024014,ENSMUSG00000030271,ENSMUSG00000079509,ENSMUSG00000027905,ENSMUSG00000054302,…	Cebpa|Snrnp70|Atp1b4|Nfe2l2|Nfx1|Tada3|Ing1|Smarcal1|Wtap|Tcf3|Sphk1|Ube2o|Camk1|Mbd3|Mxd1|Sod2|Pim1|Ogg1|Zfx|Ddx20|Eapp|Brf2|Pcbp1|Zfp647|Smarcc2|Trappc9|Il6|Ccl3|Cc2d1a|Ifi208|Nanos3|Il10|Tef|Ifi204|Elmsan1|Cdc5l|Irak2|Ilf2|Gbp4|Txn1|Pygo1|Pnpt1|Sec13|Commd1|Vhl|Mbnl2|Polr2g|Phf5a|Eif2ak4|Tnni2|Ccnl1|Trim13|Arid4a|Ppara|Rnf41|Tfdp1|Brpf1|Sp140|Xbp1|Elf2|Pcgf3|Cdh13|Plagl2|Hdac2|Ewsr1|Snx6|Zfp36…
GO:0070161	anchoring junction	cellular_component	0.0063676	0.259	20	943	310	22036	ENSMUSG00000029106,ENSMUSG00000003872,ENSMUSG00000030064,ENSMUSG00000028413,ENSMUSG00000037003,ENSMUSG00000024944,ENSMUSG00000026131,ENSMUSG00000028249,ENSMUSG00000024789,ENSMUSG00000024426,ENSMUSG00000031841,ENSMUSG00000001924,ENSMUSG00000067336,ENSMUSG00000003283,ENSMUSG00000032097,ENSMUSG00000053158,ENSMUSG00000039518,ENSMUSG00000059714,ENSMUSG00000004936,ENSMUSG00000022656	Add1|Lin7b|Frmd4b|B4galt1|Tns2|Arl2|Dst|Sdcbp|Jak2|Atat1|Cdh13|Uba1|Bmpr2|Hck|Ddx6|Fes|Cdsn|Flot1|Map2k1|Nectin3|
GO:0044770	cell cycle phase transition	biological_process	0.0063995	0.25975	25	943	396	22036	ENSMUSG00000025374,ENSMUSG00000078429,ENSMUSG00000027933,ENSMUSG00000028896,ENSMUSG00000078763,ENSMUSG00000062248,ENSMUSG00000035486,ENSMUSG00000020167,ENSMUSG00000025507,ENSMUSG00000030528,ENSMUSG00000006728,ENSMUSG00000025646,ENSMUSG00000116564,ENSMUSG00000031490,ENSMUSG00000027641,ENSMUSG00000017146,ENSMUSG00000092622,ENSMUSG00000035352,ENSMUSG00000023932,ENSMUSG00000005102,ENSMUSG00000031095,…	Nabp2|Ctdsp2|Ints3|Rcc1|Slfn1|Cks2|Plk5|Tcf3|Pidd1|Blm|Cdk4|Atrip|Riok2|Eif4ebp1|Rbl1|Brca1|Khdc3|Ccl12|Cdc5l|Eif2ak4|Cul4b|Zwilch|Tipin|Dync1li1|E2f1|
GO:2000628	regulation of miRNA metabolic process	biological_process	0.0064256	0.26026	3	943	11	22036	ENSMUSG00000020464,ENSMUSG00000028163,ENSMUSG00000040423	Pnpt1|Nfkb1|Rc3h1|
GO:0042983	amyloid precursor protein biosynthetic process	biological_process	0.0064643	0.26052	3	943	11	22036	ENSMUSG00000031837,ENSMUSG00000027489,ENSMUSG00000040605	Necab2|Necab3|Bace2|
GO:0042984	regulation of amyloid precursor protein biosynthetic process	biological_process	0.0064643	0.26052	3	943	11	22036	ENSMUSG00000040605,ENSMUSG00000027489,ENSMUSG00000031837	Bace2|Necab3|Necab2|
GO:0046039	GTP metabolic process	biological_process	0.0064729	0.26052	25	943	410	22036	ENSMUSG00000020817,ENSMUSG00000009185,ENSMUSG00000033569,ENSMUSG00000026640,ENSMUSG00000020676,ENSMUSG00000024944,ENSMUSG00000030298,ENSMUSG00000022391,ENSMUSG00000000982,ENSMUSG00000062867,ENSMUSG00000018927,ENSMUSG00000053646,ENSMUSG00000035352,ENSMUSG00000068798,ENSMUSG00000026360,ENSMUSG00000021451,ENSMUSG00000004936,ENSMUSG00000018930,ENSMUSG00000039831,ENSMUSG00000035385,ENSMUSG00000019122,…	Rabep1|Ccl8|Adgrb3|Plxna2|Ccl11|Arl2|Sec13|Rangap1|Ccl3|Impdh2|Ccl6|Plxnb1|Ccl12|Rap1a|Rgs2|Sema4d|Map2k1|Ccl4|Arhgap29|Ccl2|Ccl9|Htr2b|Agap2|Bcr|Ccl7|
GO:0009154	purine ribonucleotide catabolic process	biological_process	0.0065284	0.26166	25	943	412	22036	ENSMUSG00000018930,ENSMUSG00000004936,ENSMUSG00000021451,ENSMUSG00000026360,ENSMUSG00000068798,ENSMUSG00000035352,ENSMUSG00000053646,ENSMUSG00000035373,ENSMUSG00000009681,ENSMUSG00000025422,ENSMUSG00000074064,ENSMUSG00000026228,ENSMUSG00000019122,ENSMUSG00000039831,ENSMUSG00000035385,ENSMUSG00000030298,ENSMUSG00000024944,ENSMUSG00000026640,ENSMUSG00000020676,ENSMUSG00000033569,ENSMUSG00000009185,…	Ccl4|Map2k1|Sema4d|Rgs2|Rap1a|Ccl12|Plxnb1|Ccl7|Bcr|Agap2|Mlycd|Htr2b|Ccl9|Arhgap29|Ccl2|Sec13|Arl2|Plxna2|Ccl11|Adgrb3|Ccl8|Rabep1|Ccl6|Ccl3|Rangap1|
GO:0009261	ribonucleotide catabolic process	biological_process	0.0065284	0.26166	25	943	412	22036	ENSMUSG00000022391,ENSMUSG00000018927,ENSMUSG00000000982,ENSMUSG00000009185,ENSMUSG00000020817,ENSMUSG00000030298,ENSMUSG00000024944,ENSMUSG00000020676,ENSMUSG00000026640,ENSMUSG00000033569,ENSMUSG00000026228,ENSMUSG00000074064,ENSMUSG00000039831,ENSMUSG00000019122,ENSMUSG00000035385,ENSMUSG00000035373,ENSMUSG00000009681,ENSMUSG00000025422,ENSMUSG00000068798,ENSMUSG00000035352,ENSMUSG00000053646,…	Rangap1|Ccl6|Ccl3|Ccl8|Rabep1|Sec13|Arl2|Ccl11|Plxna2|Adgrb3|Htr2b|Mlycd|Arhgap29|Ccl9|Ccl2|Ccl7|Bcr|Agap2|Rap1a|Ccl12|Plxnb1|Ccl4|Sema4d|Map2k1|Rgs2|
GO:0042454	ribonucleoside catabolic process	biological_process	0.0065894	0.26339	25	943	410	22036	ENSMUSG00000053646,ENSMUSG00000035352,ENSMUSG00000068798,ENSMUSG00000026360,ENSMUSG00000004936,ENSMUSG00000021451,ENSMUSG00000018930,ENSMUSG00000039831,ENSMUSG00000019122,ENSMUSG00000035385,ENSMUSG00000074064,ENSMUSG00000026228,ENSMUSG00000025422,ENSMUSG00000035373,ENSMUSG00000009681,ENSMUSG00000020817,ENSMUSG00000009185,ENSMUSG00000033569,ENSMUSG00000020676,ENSMUSG00000026640,ENSMUSG00000024944,…	Plxnb1|Ccl12|Rap1a|Rgs2|Map2k1|Sema4d|Ccl4|Arhgap29|Ccl9|Ccl2|Mlycd|Htr2b|Agap2|Ccl7|Bcr|Rabep1|Ccl8|Adgrb3|Ccl11|Plxna2|Arl2|Sec13|Rangap1|Ccl3|Ccl6|
GO:0009116	nucleoside metabolic process	biological_process	0.0066108	0.26339	37	943	664	22036	ENSMUSG00000026021,ENSMUSG00000018927,ENSMUSG00000062867,ENSMUSG00000000982,ENSMUSG00000031449,ENSMUSG00000028633,ENSMUSG00000009185,ENSMUSG00000050856,ENSMUSG00000020676,ENSMUSG00000074064,ENSMUSG00000019122,ENSMUSG00000061723,ENSMUSG00000009681,ENSMUSG00000025422,ENSMUSG00000035352,ENSMUSG00000004936,ENSMUSG00000021451,ENSMUSG00000022391,ENSMUSG00000001017,ENSMUSG00000031730,ENSMUSG00000020817,…	Sumo1|Ccl6|Impdh2|Ccl3|Atp4b|Ctps|Ccl8|Atp5k|Ccl11|Mlycd|Ccl9|Tnnt3|Bcr|Agap2|Ccl12|Map2k1|Sema4d|Rangap1|Chtop|Dhodh|Rabep1|Sec13|Mat1a|Arl2|Plxna2|Adgrb3|Htr2b|Ccl2|Arhgap29|Ccl7|Rap1a|Prpsap1|Plxnb1|Ccl4|Cnn3|Rgs2|Mri1|
GO:0010948	negative regulation of cell cycle process	biological_process	0.0066129	0.26339	19	943	273	22036	ENSMUSG00000027933,ENSMUSG00000025374,ENSMUSG00000078429,ENSMUSG00000078763,ENSMUSG00000025507,ENSMUSG00000030528,ENSMUSG00000021585,ENSMUSG00000006728,ENSMUSG00000025646,ENSMUSG00000027641,ENSMUSG00000092622,ENSMUSG00000035352,ENSMUSG00000017146,ENSMUSG00000032400,ENSMUSG00000032435,ENSMUSG00000027490,ENSMUSG00000032397,ENSMUSG00000023932,ENSMUSG00000005102	Ints3|Nabp2|Ctdsp2|Slfn1|Pidd1|Blm|Cast|Cdk4|Atrip|Rbl1|Khdc3|Ccl12|Brca1|Zwilch|Dync1li1|E2f1|Tipin|Cdc5l|Eif2ak4|
GO:0042089	cytokine biosynthetic process	biological_process	0.0066694	0.26509	10	943	106	22036	ENSMUSG00000044786,ENSMUSG00000044583,ENSMUSG00000016528,ENSMUSG00000064177,ENSMUSG00000030365,ENSMUSG00000025746,ENSMUSG00000016529,ENSMUSG00000040522,ENSMUSG00000056216,ENSMUSG00000028163	Zfp36|Tlr7|Mapkapk2|Ghrl|Clec2i|Il6|Il10|Tlr8|Cebpg|Nfkb1|
GO:0050727	regulation of inflammatory response	biological_process	0.006731	0.26698	20	943	290	22036	ENSMUSG00000025746,ENSMUSG00000000982,ENSMUSG00000025512,ENSMUSG00000034957,ENSMUSG00000053113,ENSMUSG00000022383,ENSMUSG00000028163,ENSMUSG00000018446,ENSMUSG00000064177,ENSMUSG00000021025,ENSMUSG00000019850,ENSMUSG00000016529,ENSMUSG00000009681,ENSMUSG00000044258,ENSMUSG00000027298,ENSMUSG00000021775,ENSMUSG00000105504,ENSMUSG00000024789,ENSMUSG00000044786,ENSMUSG00000034175	Il6|Ccl3|Chid1|Cebpa|Socs3|Ppara|Nfkb1|C1qbp|Ghrl|Nfkbia|Tnfaip3|Il10|Bcr|Ctla2a|Tyro3|Nr1d2|Gbp5|Jak2|Zfp36|Rhbdd3|
GO:1900037	regulation of cellular response to hypoxia	biological_process	0.006757	0.26746	3	943	11	22036	ENSMUSG00000051355,ENSMUSG00000033933,ENSMUSG00000006676	Commd1|Vhl|Usp19|
GO:0016408	C-acyltransferase activity	molecular_function	0.0068135	0.26914	4	943	21	22036	ENSMUSG00000062480,ENSMUSG00000025745,ENSMUSG00000044408,ENSMUSG00000023832	Acat3|Hadha|Sptssa|Acat2|
GO:0009141	nucleoside triphosphate metabolic process	biological_process	0.0068466	0.26944	30	943	516	22036	ENSMUSG00000020817,ENSMUSG00000009185,ENSMUSG00000050856,ENSMUSG00000026640,ENSMUSG00000020676,ENSMUSG00000033569,ENSMUSG00000025747,ENSMUSG00000030298,ENSMUSG00000024944,ENSMUSG00000022391,ENSMUSG00000027639,ENSMUSG00000028633,ENSMUSG00000018927,ENSMUSG00000062867,ENSMUSG00000000982,ENSMUSG00000053646,ENSMUSG00000035352,ENSMUSG00000068798,ENSMUSG00000026360,ENSMUSG00000018930,ENSMUSG00000004936,…	Rabep1|Ccl8|Atp5k|Plxna2|Ccl11|Adgrb3|Tyms|Sec13|Arl2|Rangap1|Samhd1|Ctps|Ccl6|Impdh2|Ccl3|Plxnb1|Ccl12|Rap1a|Rgs2|Ccl4|Map2k1|Sema4d|Arhgap29|Ccl2|Ccl9|Htr2b|Agap2|Entpd3|Bcr|Ccl7|
GO:1900542	regulation of purine nucleotide metabolic process	biological_process	0.0068492	0.26944	30	943	517	22036	ENSMUSG00000025422,ENSMUSG00000035373,ENSMUSG00000009681,ENSMUSG00000039831,ENSMUSG00000061723,ENSMUSG00000035385,ENSMUSG00000019122,ENSMUSG00000026228,ENSMUSG00000031489,ENSMUSG00000053931,ENSMUSG00000026360,ENSMUSG00000018930,ENSMUSG00000021451,ENSMUSG00000004936,ENSMUSG00000053646,ENSMUSG00000068798,ENSMUSG00000035352,ENSMUSG00000018927,ENSMUSG00000031449,ENSMUSG00000000982,ENSMUSG00000001017,…	Agap2|Ccl7|Bcr|Arhgap29|Tnnt3|Ccl2|Ccl9|Htr2b|Adrb3|Cnn3|Rgs2|Ccl4|Sema4d|Map2k1|Plxnb1|Rap1a|Ccl12|Ccl6|Atp4b|Ccl3|Chtop|Sumo1|Rangap1|Ccl11|Plxna2|Adgrb3|Sec13|Arl2|Rabep1|Ccl8|
GO:0009164	nucleoside catabolic process	biological_process	0.0068912	0.27054	25	943	412	22036	ENSMUSG00000022391,ENSMUSG00000000982,ENSMUSG00000018927,ENSMUSG00000020817,ENSMUSG00000009185,ENSMUSG00000033569,ENSMUSG00000020676,ENSMUSG00000026640,ENSMUSG00000024944,ENSMUSG00000030298,ENSMUSG00000039831,ENSMUSG00000035385,ENSMUSG00000019122,ENSMUSG00000074064,ENSMUSG00000026228,ENSMUSG00000025422,ENSMUSG00000035373,ENSMUSG00000009681,ENSMUSG00000053646,ENSMUSG00000035352,ENSMUSG00000068798,…	Rangap1|Ccl3|Ccl6|Rabep1|Ccl8|Adgrb3|Ccl11|Plxna2|Arl2|Sec13|Arhgap29|Ccl2|Ccl9|Mlycd|Htr2b|Agap2|Ccl7|Bcr|Plxnb1|Ccl12|Rap1a|Rgs2|Sema4d|Map2k1|Ccl4|
GO:0030335	positive regulation of cell migration	biological_process	0.0069805	0.27348	29	943	488	22036	ENSMUSG00000035373,ENSMUSG00000031841,ENSMUSG00000024486,ENSMUSG00000006818,ENSMUSG00000067336,ENSMUSG00000032380,ENSMUSG00000024789,ENSMUSG00000035385,ENSMUSG00000020484,ENSMUSG00000018930,ENSMUSG00000021451,ENSMUSG00000004936,ENSMUSG00000034684,ENSMUSG00000049775,ENSMUSG00000031486,ENSMUSG00000035352,ENSMUSG00000042306,ENSMUSG00000016496,ENSMUSG00000000982,ENSMUSG00000002233,ENSMUSG00000018446,…	Ccl7|Cdh13|Hbegf|Sod2|Bmpr2|Dapk2|Jak2|Ccl2|Xbp1|Ccl4|Sema4d|Map2k1|Sema3f|Tmsb4x|Adgra2|Ccl12|S100a14|Cd274|Ccl3|Rhoc|C1qbp|Nfe2l2|Furin|Cd151|Prkd2|Ccl11|Sphk1|Sdcbp|Src|
GO:1902287	semaphorin-plexin signaling pathway involved in axon guidance	biological_process	0.0071246	0.27856	3	943	12	22036	ENSMUSG00000034684,ENSMUSG00000026640,ENSMUSG00000053646	Sema3f|Plxna2|Plxnb1|
GO:0072367	regulation of lipid transport by regulation of transcription from RNA polymerase II promoter	biological_process	0.0071954	0.28032	2	943	4	22036	ENSMUSG00000018501,ENSMUSG00000022383	Ncor1|Ppara|
GO:0046007	negative regulation of activated T cell proliferation	biological_process	0.0071989	0.28032	3	943	11	22036	ENSMUSG00000040423,ENSMUSG00000016496,ENSMUSG00000016498	Rc3h1|Cd274|Pdcd1lg2|
GO:0051248	negative regulation of protein metabolic process	biological_process	0.0072219	0.28065	40	943	723	22036	ENSMUSG00000056167,ENSMUSG00000028163,ENSMUSG00000109336,ENSMUSG00000078763,ENSMUSG00000025746,ENSMUSG00000019777,ENSMUSG00000040605,ENSMUSG00000017146,ENSMUSG00000035632,ENSMUSG00000027540,ENSMUSG00000044786,ENSMUSG00000019876,ENSMUSG00000021451,ENSMUSG00000020484,ENSMUSG00000056155,ENSMUSG00000025422,ENSMUSG00000019850,ENSMUSG00000016529,ENSMUSG00000026977,ENSMUSG00000064177,ENSMUSG00000025747,…	Cnot10|Nfkb1|Samd4b|Slfn1|Il6|Hdac2|Bace2|Brca1|Cnot3|Ptpn1|Zfp36|Pkib|Sema4d|Xbp1|Nanos3|Agap2|Tnfaip3|Il10|March7|Ghrl|Tyms|Sdcbp|N4bp1|Gbp4|Ctdsp2|Furin|Socs3|Eif6|Usp19|Bax|Qars|Cblb|Pirb|Bag1|Eif2ak4|Rgs2|Inka2|Ctla2a|Hbegf|Eif4ebp1|
GO:0048500	signal recognition particle	cellular_component	0.0072696	0.28167	3	943	11	22036	ENSMUSG00000014504,ENSMUSG00000009549,ENSMUSG00000018442	Srp19|Srp14|Derl2|
GO:0033059	cellular pigmentation	biological_process	0.0072778	0.28167	5	943	34	22036	ENSMUSG00000004936,ENSMUSG00000032202,ENSMUSG00000060708,ENSMUSG00000027596,ENSMUSG00000005804	Map2k1|Rab27a|Bloc1s4|a|Bloc1s6|
GO:0032095	regulation of response to food	biological_process	0.0073126	0.28245	4	943	21	22036	ENSMUSG00000031755,ENSMUSG00000022383,ENSMUSG00000031760,ENSMUSG00000064177	Bbs2|Ppara|Mt3|Ghrl|
GO:0048583	regulation of response to stimulus	biological_process	0.0074047	0.2848	165	943	3754	22036	ENSMUSG00000016496,ENSMUSG00000025373,ENSMUSG00000040522,ENSMUSG00000022383,ENSMUSG00000035235,ENSMUSG00000025507,ENSMUSG00000031837,ENSMUSG00000050957,ENSMUSG00000009185,ENSMUSG00000031841,ENSMUSG00000037552,ENSMUSG00000022382,ENSMUSG00000020484,ENSMUSG00000037014,ENSMUSG00000020806,ENSMUSG00000004936,ENSMUSG00000022938,ENSMUSG00000044786,ENSMUSG00000005656,ENSMUSG00000019777,ENSMUSG00000027540,…	Cd274|Rnf41|Tlr8|Ppara|Trim13|Pidd1|Necab2|Insl6|Ccl8|Cdh13|Plekhg2|Wnt7b|Xbp1|Sstr4|Rhbdf2|Map2k1|Fam3b|Zfp36|Snx6|Hdac2|Ptpn1|Cyfip1|Plagl2|Npr1|Gbp4|Cmtm8|Grk4|Klhl15|Sec13|Tlr7|Ghrl|Hp|Ier3|Pnpt1|Fgd2|Vhl|Commd1|Gmfg|Eps8l2|Eif2ak4|Sema3f|Pttg1ip|Cblb|Ccl3|Cxcl15|Il6|Ccl11|Erbb3|Il10|Cxcl1|Bbs2|Nanos3|Rhbdd3|Irak2|Mapkapk2|Wnt8b|Wdr35|S100a14|Bax|Cmtm7|Nfe2l2|Socs3|Apc|Cebpa|H2-Q7|Sphk1|March…
GO:0072521	purine-containing compound metabolic process	biological_process	0.0074233	0.2848	41	943	763	22036	ENSMUSG00000020817,ENSMUSG00000079554,ENSMUSG00000026640,ENSMUSG00000033569,ENSMUSG00000030298,ENSMUSG00000024944,ENSMUSG00000037798,ENSMUSG00000001017,ENSMUSG00000022391,ENSMUSG00000027639,ENSMUSG00000027931,ENSMUSG00000053646,ENSMUSG00000068798,ENSMUSG00000053931,ENSMUSG00000004996,ENSMUSG00000026360,ENSMUSG00000018930,ENSMUSG00000035385,ENSMUSG00000039831,ENSMUSG00000026228,ENSMUSG00000035373,…	Rabep1|Aox2|Plxna2|Adgrb3|Sec13|Arl2|Mat1a|Chtop|Rangap1|Samhd1|Npr1|Plxnb1|Rap1a|Cnn3|Mri1|Rgs2|Ccl4|Ccl2|Arhgap29|Htr2b|Ccl7|G6pc|Ccl8|Atp5k|Ccl11|Sumo1|Ccl6|Impdh2|Ccl3|Atp4b|Atp2b2|Ccl12|Map2k1|Sema4d|Tnnt3|Ccl9|Mlycd|Adrb3|Agap2|Bcr|Mthfd2l|
GO:0045078	positive regulation of interferon-gamma biosynthetic process	biological_process	0.0074325	0.2848	3	943	11	22036	ENSMUSG00000044583,ENSMUSG00000040522,ENSMUSG00000056216	Tlr7|Tlr8|Cebpg|
GO:0006259	DNA metabolic process	biological_process	0.0074329	0.2848	52	943	986	22036	ENSMUSG00000101972,ENSMUSG00000006335,ENSMUSG00000039354,ENSMUSG00000027639,ENSMUSG00000043929,ENSMUSG00000025374,ENSMUSG00000069303,ENSMUSG00000041187,ENSMUSG00000030528,ENSMUSG00000069307,ENSMUSG00000020167,ENSMUSG00000056952,ENSMUSG00000095217,ENSMUSG00000064288,ENSMUSG00000035478,ENSMUSG00000069305,ENSMUSG00000018449,ENSMUSG00000030271,ENSMUSG00000024833,ENSMUSG00000038482,ENSMUSG00000060657,…	Hist1h3i|Tfpt|Smarcal1|Samhd1|Klhl15|Nabp2|Hist1h2br|Prkd2|Blm|Hist1h2bq|Tcf3|Tatdn2|Hist1h2bn|Hist1h4k|Mbd3|Hist1h4n|Rpain|Ogg1|Pola2|Tfdp1|Marf1|Il6|Tspyl3|Ints3|Cebpg|Hist1h4j|Src|Ppp1r10|Hist1h2bl|Paf1|Nap1l1|Hist1h3h|Bmpr2|Hist1h2bm|Trex1|Hist1h2bp|Cenpv|Hist1h1b|Atrip|Ruvbl2|Tipin|Orc2|Pkib|Cul4b|Hist1h4m|Cdc5l|Parg|Cct4|Brca1|Cdca5|Tcp1|Sp100|
GO:0097428	protein maturation by iron-sulfur cluster transfer	biological_process	0.0075879	0.28961	3	943	11	22036	ENSMUSG00000032381,ENSMUSG00000044792,ENSMUSG00000031068	Fam96a|Isca1|Glrx3|
GO:0030554	adenyl nucleotide binding	molecular_function	0.0075925	0.28961	75	943	1566	22036	ENSMUSG00000097239,ENSMUSG00000028125,ENSMUSG00000018830,ENSMUSG00000026034,ENSMUSG00000030061,ENSMUSG00000116564,ENSMUSG00000003868,ENSMUSG00000006728,ENSMUSG00000032254,ENSMUSG00000049734,ENSMUSG00000067336,ENSMUSG00000001924,ENSMUSG00000029299,ENSMUSG00000025648,ENSMUSG00000053158,ENSMUSG00000030302,ENSMUSG00000032097,ENSMUSG00000017999,ENSMUSG00000004936,ENSMUSG00000029190,ENSMUSG00000002227,…	Gm27029|Abca4|Myh11|Clk1|Uba3|Riok2|Ruvbl2|Cdk4|Kif23|Trex1|Bmpr2|Uba1|Abcg3|Pfkfb4|Fes|Atp2b2|Ddx6|Ddx27|Map2k1|D5Ertd579e|Mov10|Dalrd3|Pstk|Grk4|Cars2|Ilf2|Ube2g2|Plk5|Dhx16|Npr1|Dhx33|Blm|Ube2e1|Mat1a|Cdk16|Dyrk3|Aars2|Jak2|Tyro3|Slfn14|Aarsd1|Hck|Eif2ak4|Bag1|Dhx38|Slfn3|Ctps|Slfn1|Src|Erbb3|Dapk2|Agap2|Bcr|Tcp1|Slfn4|Pgs1|Cct4|Irak2|Mapkapk2|Smarcal1|Trpm4|Sphk1|Prkd2|Camk1|Slfnl1|Ube2o|Csnk…
GO:0000288	nuclear-transcribed mRNA catabolic process, deadenylation-dependent decay	biological_process	0.0076039	0.28961	6	943	47	22036	ENSMUSG00000040423,ENSMUSG00000071662,ENSMUSG00000044786,ENSMUSG00000023087,ENSMUSG00000056155,ENSMUSG00000073460	Rc3h1|Polr2g|Zfp36|Noct|Nanos3|Pnldc1|
GO:0005524	ATP binding	molecular_function	0.0076347	0.29021	73	943	1517	22036	ENSMUSG00000097239,ENSMUSG00000028125,ENSMUSG00000026034,ENSMUSG00000018830,ENSMUSG00000030061,ENSMUSG00000032254,ENSMUSG00000003868,ENSMUSG00000116564,ENSMUSG00000006728,ENSMUSG00000029299,ENSMUSG00000025648,ENSMUSG00000067336,ENSMUSG00000001924,ENSMUSG00000032097,ENSMUSG00000017999,ENSMUSG00000030302,ENSMUSG00000053158,ENSMUSG00000029190,ENSMUSG00000004936,ENSMUSG00000063179,ENSMUSG00000052783,…	Gm27029|Abca4|Clk1|Myh11|Uba3|Kif23|Ruvbl2|Riok2|Cdk4|Abcg3|Pfkfb4|Bmpr2|Uba1|Ddx6|Ddx27|Atp2b2|Fes|D5Ertd579e|Map2k1|Pstk|Grk4|Ilf2|Cars2|Mov10|Dalrd3|Plk5|Ube2g2|Dhx16|Npr1|Dhx33|Mat1a|Blm|Ube2e1|Jak2|Cdk16|Dyrk3|Aars2|Tyro3|Aarsd1|Hck|Slfn14|Eif2ak4|Slfn3|Dhx38|Ctps|Slfn1|Src|Erbb3|Dapk2|Bcr|Agap2|Cct4|Tcp1|Slfn4|Pgs1|Irak2|Mapkapk2|Smarcal1|Prkd2|Trpm4|Sphk1|Camk1|Slfnl1|Dars2|Csnk1g1|Ube2o|F…
GO:0048672	positive regulation of collateral sprouting	biological_process	0.0077332	0.29291	3	943	12	22036	ENSMUSG00000031729,ENSMUSG00000001313,ENSMUSG00000021451	Ist1|Rnd2|Sema4d|
GO:0003674	molecular_function	molecular_function	0.0077452	0.29291	786	943	20623	22036	ENSMUSG00000056952,ENSMUSG00000004994,ENSMUSG00000002228,ENSMUSG00000020462,ENSMUSG00000052783,ENSMUSG00000002227,ENSMUSG00000040139,ENSMUSG00000050628,ENSMUSG00000062480,ENSMUSG00000097602,ENSMUSG00000060791,ENSMUSG00000032383,ENSMUSG00000046417,ENSMUSG00000108534,ENSMUSG00000033508,ENSMUSG00000031066,ENSMUSG00000051355,ENSMUSG00000091537,ENSMUSG00000070031,ENSMUSG00000001632,ENSMUSG00000033852,…	Tatdn2|Ccdc130|Ppm1j|Cfap36|Grk4|Mov10|9430038I01Rik|Ubald2|Acat3|4930519P11Rik|Gmfg|Ppib|Lrrc75a|Olfr1360|Asprv1|Usp11|Commd1|Tma7|Sp140|Brpf1|Gm28042|Arih2|Insl6|Ly75|Acot6|Atp4b|Gm49354|Procr|1700014D04Rik|Tspyl3|Tlr8|Ccnl1|D5Ertd579e|Map2k1|Snx6|Dsn1|Man2b2|Nop14|Ptpn1|Gm45808|Gm49391|Psmd1|Ppil3|Zfp236|Plekhg2|Hist1h2an|Hnrnpul2|Ncoa4|Elf2|Rab27a|Ap1b1|Hist1h2bn|Rabep1|Med29|Fam83c|Zfpl1|Sma…
GO:0071468	cellular response to acidity	biological_process	0.0077517	0.29291	3	943	12	22036	ENSMUSG00000020704,ENSMUSG00000010064,ENSMUSG00000048827	Asic2|Slc38a3|Pkd1l3|
GO:0010447	response to acidity	biological_process	0.0077765	0.29327	4	943	22	22036	ENSMUSG00000020704,ENSMUSG00000027646,ENSMUSG00000010064,ENSMUSG00000048827	Asic2|Src|Slc38a3|Pkd1l3|
GO:0008380	RNA splicing	biological_process	0.0077964	0.29345	24	943	373	22036	ENSMUSG00000037993,ENSMUSG00000063511,ENSMUSG00000031060,ENSMUSG00000018446,ENSMUSG00000031723,ENSMUSG00000024422,ENSMUSG00000039810,ENSMUSG00000060475,ENSMUSG00000059005,ENSMUSG00000028134,ENSMUSG00000026034,ENSMUSG00000008373,ENSMUSG00000035585,ENSMUSG00000032580,ENSMUSG00000022139,ENSMUSG00000026035,ENSMUSG00000044068,ENSMUSG00000001158,ENSMUSG00000027593,ENSMUSG00000027905,ENSMUSG00000039878,…	Dhx38|Snrnp70|Rbm10|C1qbp|Txnl4b|Dhx16|Zc3h10|Wtap|Hnrnpa3|Ptbp2|Clk1|Prpf31|Tsen34|Rbm5|Mbnl2|Ppil3|Zrsr1|Snrnp27|Raly|Ddx20|Slc39a5|Cdc5l|Phf5a|Lsm8|
GO:0042306	regulation of protein import into nucleus	biological_process	0.007844	0.2944	10	943	111	22036	ENSMUSG00000032939,ENSMUSG00000024406,ENSMUSG00000003161,ENSMUSG00000021025,ENSMUSG00000017146,ENSMUSG00000025746,ENSMUSG00000079363,ENSMUSG00000028367,ENSMUSG00000024789,ENSMUSG00000020484	Nup93|Pou5f1|Sri|Nfkbia|Brca1|Il6|Gbp4|Txn1|Jak2|Xbp1|
GO:0070427	nucleotide-binding oligomerization domain containing 1 signaling pathway	biological_process	0.0078524	0.2944	2	943	4	22036	ENSMUSG00000021025,ENSMUSG00000019850	Nfkbia|Tnfaip3|
GO:0031327	negative regulation of cellular biosynthetic process	biological_process	0.007872	0.29455	74	943	1502	22036	ENSMUSG00000035235,ENSMUSG00000026021,ENSMUSG00000048118,ENSMUSG00000022383,ENSMUSG00000109336,ENSMUSG00000018446,ENSMUSG00000073490,ENSMUSG00000030061,ENSMUSG00000020484,ENSMUSG00000037174,ENSMUSG00000058773,ENSMUSG00000067336,ENSMUSG00000043263,ENSMUSG00000017146,ENSMUSG00000019777,ENSMUSG00000040605,ENSMUSG00000005656,ENSMUSG00000044786,ENSMUSG00000021451,ENSMUSG00000039501,ENSMUSG00000031060,…	Trim13|Sumo1|Arid4a|Ppara|Samd4b|C1qbp|Ifi207|Uba3|Xbp1|Elf2|Hist1h1b|Bmpr2|Ifi209|Brca1|Hdac2|Bace2|Snx6|Zfp36|Sema4d|Znfx1|Rbm10|Txn1|Gbp4|Etv6|Ghrl|Tyms|S100a1|Vhl|Eif4ebp1|Ifi205|Hbegf|Hnf1b|Eif2ak4|Rgs2|Ccl4|Pa2g4|Scmh1|Nfkb1|Smarcc2|Slfn1|Il6|Hif1an|Ccl3|Cc2d1a|Cnot10|Ifi211|Paf1|Ifi208|Src|Pou5f1|Nr1d2|Nanos3|Il10|Rbl1|Ifi204|Cnot3|Mt3|E2f1|Tipin|Cebpa|Nfx1|Mndal|Smarcal1|Eif6|Wdr35|Ikzf5|…
GO:0070372	regulation of ERK1 and ERK2 cascade	biological_process	0.0079089	0.29536	22	943	342	22036	ENSMUSG00000000982,ENSMUSG00000018927,ENSMUSG00000025746,ENSMUSG00000027646,ENSMUSG00000009185,ENSMUSG00000041187,ENSMUSG00000018166,ENSMUSG00000031837,ENSMUSG00000020676,ENSMUSG00000026228,ENSMUSG00000037014,ENSMUSG00000019122,ENSMUSG00000035385,ENSMUSG00000020484,ENSMUSG00000027298,ENSMUSG00000035373,ENSMUSG00000068798,ENSMUSG00000035352,ENSMUSG00000031760,ENSMUSG00000027540,ENSMUSG00000004936,…	Ccl3|Ccl6|Il6|Src|Ccl8|Prkd2|Erbb3|Necab2|Ccl11|Htr2b|Sstr4|Ccl9|Ccl2|Xbp1|Tyro3|Ccl7|Rap1a|Ccl12|Mt3|Ptpn1|Map2k1|Ccl4|
GO:1901068	guanosine-containing compound metabolic process	biological_process	0.0080069	0.29844	25	943	417	22036	ENSMUSG00000022391,ENSMUSG00000062867,ENSMUSG00000018927,ENSMUSG00000000982,ENSMUSG00000020817,ENSMUSG00000009185,ENSMUSG00000026640,ENSMUSG00000020676,ENSMUSG00000033569,ENSMUSG00000030298,ENSMUSG00000024944,ENSMUSG00000039831,ENSMUSG00000019122,ENSMUSG00000035385,ENSMUSG00000026228,ENSMUSG00000025422,ENSMUSG00000009681,ENSMUSG00000035373,ENSMUSG00000053646,ENSMUSG00000035352,ENSMUSG00000068798,…	Rangap1|Impdh2|Ccl6|Ccl3|Rabep1|Ccl8|Plxna2|Ccl11|Adgrb3|Sec13|Arl2|Arhgap29|Ccl9|Ccl2|Htr2b|Agap2|Bcr|Ccl7|Plxnb1|Ccl12|Rap1a|Rgs2|Ccl4|Map2k1|Sema4d|
GO:0006140	regulation of nucleotide metabolic process	biological_process	0.0080266	0.29859	30	943	523	22036	ENSMUSG00000018927,ENSMUSG00000000982,ENSMUSG00000031449,ENSMUSG00000022391,ENSMUSG00000001017,ENSMUSG00000026021,ENSMUSG00000030298,ENSMUSG00000024944,ENSMUSG00000020676,ENSMUSG00000026640,ENSMUSG00000033569,ENSMUSG00000009185,ENSMUSG00000020817,ENSMUSG00000035373,ENSMUSG00000009681,ENSMUSG00000025422,ENSMUSG00000031489,ENSMUSG00000026228,ENSMUSG00000039831,ENSMUSG00000061723,ENSMUSG00000019122,…	Ccl6|Ccl3|Atp4b|Rangap1|Chtop|Sumo1|Sec13|Arl2|Ccl11|Plxna2|Adgrb3|Ccl8|Rabep1|Ccl7|Bcr|Agap2|Adrb3|Htr2b|Arhgap29|Tnnt3|Ccl9|Ccl2|Ccl4|Map2k1|Sema4d|Cnn3|Rgs2|Ccl12|Rap1a|Plxnb1|
GO:0000939	condensed chromosome inner kinetochore	cellular_component	0.0080486	0.29883	2	943	4	22036	ENSMUSG00000027635,ENSMUSG00000026037	Dsn1|Orc2|
GO:0032880	regulation of protein localization	biological_process	0.0080675	0.29895	35	943	619	22036	ENSMUSG00000016529,ENSMUSG00000033902,ENSMUSG00000019850,ENSMUSG00000020484,ENSMUSG00000020806,ENSMUSG00000034175,ENSMUSG00000021905,ENSMUSG00000027540,ENSMUSG00000024791,ENSMUSG00000017146,ENSMUSG00000026222,ENSMUSG00000016496,ENSMUSG00000000982,ENSMUSG00000032773,ENSMUSG00000025746,ENSMUSG00000040522,ENSMUSG00000024406,ENSMUSG00000027646,ENSMUSG00000050556,ENSMUSG00000067786,ENSMUSG00000024789,…	Il10|Mapkbp1|Tnfaip3|Xbp1|Rhbdf2|Rhbdd3|Dph3|Ptpn1|Cdca5|Brca1|Sp100|Cd274|Ccl3|Chrm1|Il6|Tlr8|Pou5f1|Src|Kcnb1|Nnat|Jak2|Gm28048|Htr2b|Camk1|Commd1|Ccl2|Tm9sf4|Txn1|Gbp4|Rangap1|Rassf5|Nup93|Sri|2700049A03Rik|Nfkbia|
GO:0050679	positive regulation of epithelial cell proliferation	biological_process	0.0081055	0.29971	13	943	166	22036	ENSMUSG00000028413,ENSMUSG00000020676,ENSMUSG00000041187,ENSMUSG00000035385,ENSMUSG00000020484,ENSMUSG00000033933,ENSMUSG00000026228,ENSMUSG00000067336,ENSMUSG00000025746,ENSMUSG00000016529,ENSMUSG00000019850,ENSMUSG00000025422,ENSMUSG00000031841	B4galt1|Ccl11|Prkd2|Ccl2|Xbp1|Vhl|Htr2b|Bmpr2|Il6|Il10|Tnfaip3|Agap2|Cdh13|
GO:0070876	SOSS complex	cellular_component	0.0081253	0.29971	2	943	4	22036	ENSMUSG00000027933,ENSMUSG00000025374	Ints3|Nabp2|
GO:0005797	Golgi medial cisterna	cellular_component	0.008135	0.29971	4	943	22	22036	ENSMUSG00000073409,ENSMUSG00000067235,ENSMUSG00000060550,ENSMUSG00000035929	H2-Q6|H2-Q10|H2-Q7|H2-Q4|
GO:0051168	nuclear export	biological_process	0.0081917	0.30122	12	943	145	22036	ENSMUSG00000040312,ENSMUSG00000040667,ENSMUSG00000027613,ENSMUSG00000001017,ENSMUSG00000116564,ENSMUSG00000030272,ENSMUSG00000022391,ENSMUSG00000028367,ENSMUSG00000010097,ENSMUSG00000025364,ENSMUSG00000032939,ENSMUSG00000026222	Cchcr1|Nup88|Eif6|Chtop|Riok2|Camk1|Rangap1|Txn1|Nxf1|Pa2g4|Nup93|Sp100|
GO:0035690	cellular response to drug	biological_process	0.0083698	0.30623	8	943	79	22036	ENSMUSG00000030528,ENSMUSG00000018930,ENSMUSG00000068798,ENSMUSG00000031760,ENSMUSG00000020704,ENSMUSG00000030156,ENSMUSG00000035385,ENSMUSG00000015839	Blm|Ccl4|Rap1a|Mt3|Asic2|Cd69|Ccl2|Nfe2l2|
GO:0042732	D-xylose metabolic process	biological_process	0.0083783	0.30623	2	943	4	22036	ENSMUSG00000109926,ENSMUSG00000011382	Gm45808|Dhdh|
GO:0051051	negative regulation of transport	biological_process	0.0083954	0.30623	29	943	490	22036	ENSMUSG00000009681,ENSMUSG00000019850,ENSMUSG00000033902,ENSMUSG00000016529,ENSMUSG00000050556,ENSMUSG00000098650,ENSMUSG00000046168,ENSMUSG00000020806,ENSMUSG00000051355,ENSMUSG00000038239,ENSMUSG00000021905,ENSMUSG00000026360,ENSMUSG00000068798,ENSMUSG00000021795,ENSMUSG00000026222,ENSMUSG00000031488,ENSMUSG00000025746,ENSMUSG00000040522,ENSMUSG00000022391,ENSMUSG00000028367,ENSMUSG00000079363,…	Bcr|Tnfaip3|Mapkbp1|Il10|Kcnb1|Gm28048|Kcnrg|Rhbdf2|Commd1|Hrc|Dph3|Rgs2|Rap1a|Sftpd|Sp100|Rab11fip1|Il6|Tlr8|Rangap1|Txn1|Gbp4|Sumo1|Pou5f1|Arl6ip5|Ghrl|Erbb3|Sri|Sdcbp|Nfkbia|
GO:0048255	mRNA stabilization	biological_process	0.0083981	0.30623	5	943	34	22036	ENSMUSG00000031060,ENSMUSG00000023087,ENSMUSG00000016528,ENSMUSG00000044786,ENSMUSG00000027490	Rbm10|Noct|Mapkapk2|Zfp36|E2f1|
GO:0032774	RNA biosynthetic process	biological_process	0.0084078	0.30623	145	943	3235	22036	ENSMUSG00000005656,ENSMUSG00000044786,ENSMUSG00000039501,ENSMUSG00000004936,ENSMUSG00000051413,ENSMUSG00000019777,ENSMUSG00000009079,ENSMUSG00000031841,ENSMUSG00000020484,ENSMUSG00000037174,ENSMUSG00000033623,ENSMUSG00000001632,ENSMUSG00000070031,ENSMUSG00000025373,ENSMUSG00000038482,ENSMUSG00000031097,ENSMUSG00000027829,ENSMUSG00000035235,ENSMUSG00000048118,ENSMUSG00000022383,ENSMUSG00000061360,…	Snx6|Zfp36|Znfx1|Map2k1|Plagl2|Hdac2|Ewsr1|Cdh13|Xbp1|Elf2|Pcgf3|Brpf1|Sp140|Rnf41|Tfdp1|Tnni2|Ccnl1|Trim13|Arid4a|Ppara|Phf5a|Eif2ak4|Polr2g|Commd1|Vhl|Sec13|Pygo1|Ilf2|Txn1|Pstk|Gbp4|Cdc5l|Irak2|Ifi204|Elmsan1|Il10|Tef|Polr2l|Polr3a|Cc2d1a|Ifi208|Smarcc2|Il6|Trappc9|Ccl3|Zfp647|Eapp|Brf2|Pcbp1|Pim1|Zfx|Ddx20|Ogg1|Hist1h4n|Hist1h4k|Mxd1|Sod2|Ube2o|Camk1|Mbd3|Sphk1|Tcf3|Smarcal1|Cebpa|Nfe2l2|Atp1…
GO:0032945	negative regulation of mononuclear cell proliferation	biological_process	0.0084889	0.30742	8	943	78	22036	ENSMUSG00000016529,ENSMUSG00000078763,ENSMUSG00000016496,ENSMUSG00000026977,ENSMUSG00000022637,ENSMUSG00000021795,ENSMUSG00000016498,ENSMUSG00000040423	Il10|Slfn1|Cd274|March7|Cblb|Sftpd|Pdcd1lg2|Rc3h1|
GO:0050672	negative regulation of lymphocyte proliferation	biological_process	0.0084889	0.30742	8	943	78	22036	ENSMUSG00000016529,ENSMUSG00000078763,ENSMUSG00000016496,ENSMUSG00000016498,ENSMUSG00000040423,ENSMUSG00000022637,ENSMUSG00000026977,ENSMUSG00000021795	Il10|Slfn1|Cd274|Pdcd1lg2|Rc3h1|Cblb|March7|Sftpd|
GO:0008157	protein phosphatase 1 binding	molecular_function	0.0084993	0.30742	4	943	23	22036	ENSMUSG00000023932,ENSMUSG00000066043,ENSMUSG00000039536,ENSMUSG00000039220	Cdc5l|Phactr4|Stau1|Ppp1r10|
GO:0055086	nucleobase-containing small molecule metabolic process	biological_process	0.008516	0.30742	48	943	925	22036	ENSMUSG00000074064,ENSMUSG00000031489,ENSMUSG00000061723,ENSMUSG00000019122,ENSMUSG00000029376,ENSMUSG00000009681,ENSMUSG00000025422,ENSMUSG00000021911,ENSMUSG00000035352,ENSMUSG00000030302,ENSMUSG00000021451,ENSMUSG00000004936,ENSMUSG00000026021,ENSMUSG00000031449,ENSMUSG00000000982,ENSMUSG00000018927,ENSMUSG00000062867,ENSMUSG00000028633,ENSMUSG00000009185,ENSMUSG00000025503,ENSMUSG00000020676,…	Mlycd|Adrb3|Tnnt3|Ccl9|Mthfd2l|Bcr|Agap2|Parg|Ccl12|Atp2b2|Sema4d|Map2k1|Sumo1|Atp4b|Ccl3|Ccl6|Impdh2|Ctps|Ccl8|Taldo1|Ccl11|Atp5k|Htr2b|Arhgap29|Ccl2|Ccl7|Entpd3|Rap1a|Prpsap1|Plxnb1|Naxd|Ccl4|Rgs2|Mri1|Cnn3|Rangap1|Chtop|Npr1|Dhodh|Samhd1|Aox2|Rabep1|Arl2|Mat1a|Sec13|Tyms|Adgrb3|Plxna2|
GO:0045356	positive regulation of interferon-alpha biosynthetic process	biological_process	0.0085208	0.30742	2	943	4	22036	ENSMUSG00000040522,ENSMUSG00000044583	Tlr8|Tlr7|
GO:0006662	glycerol ether metabolic process	biological_process	0.0086021	0.30924	2	943	4	22036	ENSMUSG00000028367,ENSMUSG00000038709	Txn1|Txndc8|
GO:0000444	MIS12/MIND type complex	cellular_component	0.0086035	0.30924	2	943	4	22036	ENSMUSG00000040599,ENSMUSG00000027635	Mis12|Dsn1|
GO:1900225	regulation of NLRP3 inflammasome complex assembly	biological_process	0.0086354	0.30958	3	943	12	22036	ENSMUSG00000024426,ENSMUSG00000105504,ENSMUSG00000040620	Atat1|Gbp5|Dhx33|
GO:0016004	phospholipase activator activity	molecular_function	0.008649	0.30958	3	943	12	22036	ENSMUSG00000035352,ENSMUSG00000028245,ENSMUSG00000000982	Ccl12|Nsmaf|Ccl3|
GO:0017053	transcriptional repressor complex	cellular_component	0.0086697	0.30958	8	943	80	22036	ENSMUSG00000018501,ENSMUSG00000025369,ENSMUSG00000035478,ENSMUSG00000048118,ENSMUSG00000024406,ENSMUSG00000027109,ENSMUSG00000019777,ENSMUSG00000027905	Ncor1|Smarcc2|Mbd3|Arid4a|Pou5f1|Sp3|Hdac2|Ddx20|
GO:0061428	negative regulation of transcription from RNA polymerase II promoter in response to hypoxia	biological_process	0.0086776	0.30958	2	943	4	22036	ENSMUSG00000033933,ENSMUSG00000036450	Vhl|Hif1an|
GO:0009266	response to temperature stimulus	biological_process	0.0087122	0.31006	14	943	183	22036	ENSMUSG00000018507,ENSMUSG00000005102,ENSMUSG00000031839,ENSMUSG00000021250,ENSMUSG00000019878,ENSMUSG00000019777,ENSMUSG00000058427,ENSMUSG00000027612,ENSMUSG00000025746,ENSMUSG00000006818,ENSMUSG00000035385,ENSMUSG00000026021,ENSMUSG00000026228,ENSMUSG00000031489	Trpv2|Eif2ak4|Hsbp1|Fos|Hsf2|Hdac2|Cxcl2|Mmp24|Il6|Sod2|Ccl2|Sumo1|Htr2b|Adrb3|
GO:0002483	antigen processing and presentation of endogenous peptide antigen	biological_process	0.0087234	0.31006	5	943	33	22036	ENSMUSG00000021583,ENSMUSG00000035929,ENSMUSG00000060550,ENSMUSG00000067235,ENSMUSG00000073409	Erap1|H2-Q4|H2-Q7|H2-Q10|H2-Q6|
GO:0045346	regulation of MHC class II biosynthetic process	biological_process	0.0087788	0.31145	3	943	12	22036	ENSMUSG00000016529,ENSMUSG00000028423,ENSMUSG00000020484	Il10|Nfx1|Xbp1|
GO:0030968	endoplasmic reticulum unfolded protein response	biological_process	0.0088232	0.31245	6	943	48	22036	ENSMUSG00000005102,ENSMUSG00000003873,ENSMUSG00000018442,ENSMUSG00000027540,ENSMUSG00000020484,ENSMUSG00000015839	Eif2ak4|Bax|Derl2|Ptpn1|Xbp1|Nfe2l2|
GO:1901658	glycosyl compound catabolic process	biological_process	0.0088778	0.3138	25	943	420	22036	ENSMUSG00000026360,ENSMUSG00000004936,ENSMUSG00000021451,ENSMUSG00000018930,ENSMUSG00000053646,ENSMUSG00000068798,ENSMUSG00000035352,ENSMUSG00000025422,ENSMUSG00000035373,ENSMUSG00000009681,ENSMUSG00000039831,ENSMUSG00000019122,ENSMUSG00000035385,ENSMUSG00000074064,ENSMUSG00000026228,ENSMUSG00000033569,ENSMUSG00000020676,ENSMUSG00000026640,ENSMUSG00000024944,ENSMUSG00000030298,ENSMUSG00000020817,…	Rgs2|Map2k1|Sema4d|Ccl4|Plxnb1|Rap1a|Ccl12|Agap2|Ccl7|Bcr|Arhgap29|Ccl9|Ccl2|Mlycd|Htr2b|Adgrb3|Ccl11|Plxna2|Arl2|Sec13|Rabep1|Ccl8|Ccl3|Ccl6|Rangap1|
GO:0005126	cytokine receptor binding	molecular_function	0.008922	0.31478	22	943	332	22036	ENSMUSG00000035352,ENSMUSG00000005656,ENSMUSG00000018930,ENSMUSG00000019122,ENSMUSG00000035385,ENSMUSG00000024789,ENSMUSG00000029380,ENSMUSG00000016529,ENSMUSG00000035373,ENSMUSG00000074121,ENSMUSG00000058427,ENSMUSG00000009185,ENSMUSG00000028249,ENSMUSG00000020676,ENSMUSG00000021583,ENSMUSG00000025746,ENSMUSG00000025373,ENSMUSG00000028245,ENSMUSG00000042306,ENSMUSG00000000982,ENSMUSG00000029375,…	Ccl12|Snx6|Ccl4|Ccl9|Ccl2|Jak2|Cxcl1|Il10|Ccl7|Ntf5|Cxcl2|Ccl8|Sdcbp|Ccl11|Erap1|Il6|Rnf41|Nsmaf|S100a14|Ccl3|Cxcl15|Ccl6|
GO:0009890	negative regulation of biosynthetic process	biological_process	0.0089669	0.31571	75	943	1534	22036	ENSMUSG00000073490,ENSMUSG00000030061,ENSMUSG00000035235,ENSMUSG00000022383,ENSMUSG00000048118,ENSMUSG00000026021,ENSMUSG00000109336,ENSMUSG00000018446,ENSMUSG00000005656,ENSMUSG00000044786,ENSMUSG00000039501,ENSMUSG00000021451,ENSMUSG00000043263,ENSMUSG00000017146,ENSMUSG00000019777,ENSMUSG00000040605,ENSMUSG00000067336,ENSMUSG00000020484,ENSMUSG00000037174,ENSMUSG00000058773,ENSMUSG00000064177,…	Ifi207|Uba3|Trim13|Ppara|Arid4a|Sumo1|Samd4b|C1qbp|Snx6|Zfp36|Znfx1|Sema4d|Ifi209|Brca1|Hdac2|Bace2|Bmpr2|Xbp1|Elf2|Hist1h1b|Ghrl|Tyms|S100a1|Etv6|Rbm10|Gbp4|Txn1|Eif2ak4|Rgs2|Ccl4|Scmh1|Pa2g4|Hnf1b|Eif4ebp1|Ifi205|Hbegf|Vhl|Pou5f1|Cnot10|Ifi211|Cc2d1a|Paf1|Ifi208|Src|Slfn1|Smarcc2|Il6|Hif1an|Ccl3|Nfkb1|Tipin|E2f1|Cnot3|Ifi204|Mt3|Il10|Rbl1|Nr1d2|Nanos3|Ikzf5|Tcf3|Mndal|Smarcal1|Eif6|Wdr35|Cebpa|…
GO:1902285	semaphorin-plexin signaling pathway involved in neuron projection guidance	biological_process	0.0089812	0.31571	3	943	13	22036	ENSMUSG00000053646,ENSMUSG00000026640,ENSMUSG00000034684	Plxnb1|Plxna2|Sema3f|
GO:0009314	response to radiation	biological_process	0.0091351	0.32053	26	943	427	22036	ENSMUSG00000003873,ENSMUSG00000028367,ENSMUSG00000027933,ENSMUSG00000025374,ENSMUSG00000035235,ENSMUSG00000021250,ENSMUSG00000030528,ENSMUSG00000031652,ENSMUSG00000064177,ENSMUSG00000034837,ENSMUSG00000058427,ENSMUSG00000020804,ENSMUSG00000029491,ENSMUSG00000006818,ENSMUSG00000035373,ENSMUSG00000035504,ENSMUSG00000040093,ENSMUSG00000003868,ENSMUSG00000035385,ENSMUSG00000074743,ENSMUSG00000032397,…	Bax|Txn1|Ints3|Nabp2|Trim13|Fos|Blm|N4bp1|Ghrl|Gnat1|Cxcl2|Aanat|Pde6b|Sod2|Ccl7|Reep6|Bmf|Ruvbl2|Ccl2|Thbd|Tipin|Eif2ak4|Asic2|Ogg1|Rpain|Brca1|
GO:0042107	cytokine metabolic process	biological_process	0.0092429	0.32327	10	943	111	22036	ENSMUSG00000016528,ENSMUSG00000064177,ENSMUSG00000044583,ENSMUSG00000044786,ENSMUSG00000056216,ENSMUSG00000040522,ENSMUSG00000028163,ENSMUSG00000016529,ENSMUSG00000025746,ENSMUSG00000030365	Mapkapk2|Ghrl|Tlr7|Zfp36|Cebpg|Tlr8|Nfkb1|Il10|Il6|Clec2i|
GO:0050728	negative regulation of inflammatory response	biological_process	0.009247	0.32327	10	943	112	22036	ENSMUSG00000009681,ENSMUSG00000027298,ENSMUSG00000044258,ENSMUSG00000019850,ENSMUSG00000016529,ENSMUSG00000028163,ENSMUSG00000022383,ENSMUSG00000053113,ENSMUSG00000044786,ENSMUSG00000064177	Bcr|Tyro3|Ctla2a|Tnfaip3|Il10|Nfkb1|Ppara|Socs3|Zfp36|Ghrl|
GO:0009896	positive regulation of catabolic process	biological_process	0.0093324	0.32543	20	943	305	22036	ENSMUSG00000020464,ENSMUSG00000064145,ENSMUSG00000040423,ENSMUSG00000035235,ENSMUSG00000010110,ENSMUSG00000026021,ENSMUSG00000025373,ENSMUSG00000022637,ENSMUSG00000027540,ENSMUSG00000025509,ENSMUSG00000005102,ENSMUSG00000032382,ENSMUSG00000044786,ENSMUSG00000031095,ENSMUSG00000034175,ENSMUSG00000004936,ENSMUSG00000020484,ENSMUSG00000056155,ENSMUSG00000019850,ENSMUSG00000071662	Pnpt1|Arih2|Rc3h1|Trim13|Stx5a|Sumo1|Rnf41|Cblb|Ptpn1|Pnpla2|Eif2ak4|Snx1|Zfp36|Cul4b|Rhbdd3|Map2k1|Xbp1|Nanos3|Tnfaip3|Polr2g|
GO:0014069	postsynaptic density	cellular_component	0.0093723	0.32543	19	943	306	22036	ENSMUSG00000021585,ENSMUSG00000030272,ENSMUSG00000043716,ENSMUSG00000009681,ENSMUSG00000067336,ENSMUSG00000031760,ENSMUSG00000003970,ENSMUSG00000004936,ENSMUSG00000053931,ENSMUSG00000030600,ENSMUSG00000029106,ENSMUSG00000038467,ENSMUSG00000032773,ENSMUSG00000032399,ENSMUSG00000003872,ENSMUSG00000027646,ENSMUSG00000025794,ENSMUSG00000059005,ENSMUSG00000026131	Cast|Camk1|Rpl7|Bcr|Bmpr2|Mt3|Rpl8|Map2k1|Cnn3|Lrfn1|Add1|Chmp4b|Chrm1|Rpl4|Lin7b|Src|Rpl14|Hnrnpa3|Dst|
GO:0050900	leukocyte migration	biological_process	0.009373	0.32543	20	943	300	22036	ENSMUSG00000020676,ENSMUSG00000038260,ENSMUSG00000028413,ENSMUSG00000047880,ENSMUSG00000058427,ENSMUSG00000009185,ENSMUSG00000029375,ENSMUSG00000018927,ENSMUSG00000000290,ENSMUSG00000042306,ENSMUSG00000000982,ENSMUSG00000018446,ENSMUSG00000018930,ENSMUSG00000035352,ENSMUSG00000009681,ENSMUSG00000035373,ENSMUSG00000019122,ENSMUSG00000035385,ENSMUSG00000032380,ENSMUSG00000029380	Ccl11|Trpm4|B4galt1|Cxcr5|Cxcl2|Ccl8|Cxcl15|Ccl6|Itgb2|S100a14|Ccl3|C1qbp|Ccl4|Ccl12|Bcr|Ccl7|Ccl9|Ccl2|Dapk2|Cxcl1|
GO:0042493	response to drug	biological_process	0.0093767	0.32543	29	943	493	22036	ENSMUSG00000018930,ENSMUSG00000020679,ENSMUSG00000068798,ENSMUSG00000019777,ENSMUSG00000031760,ENSMUSG00000020704,ENSMUSG00000030271,ENSMUSG00000029299,ENSMUSG00000006818,ENSMUSG00000009549,ENSMUSG00000030156,ENSMUSG00000016529,ENSMUSG00000026228,ENSMUSG00000014504,ENSMUSG00000020484,ENSMUSG00000035385,ENSMUSG00000006728,ENSMUSG00000021250,ENSMUSG00000025747,ENSMUSG00000030528,ENSMUSG00000025745,…	Ccl4|Hnf1b|Rap1a|Hdac2|Mt3|Asic2|Ogg1|Abcg3|Sod2|Srp14|Cd69|Il10|Htr2b|Srp19|Xbp1|Ccl2|Cdk4|Fos|Tyms|Blm|Hadha|Src|Tcf3|Ccl3|Il6|Dhodh|Slc38a3|Nfe2l2|Cyp27b1|
GO:0043489	RNA stabilization	biological_process	0.0094397	0.32681	5	943	35	22036	ENSMUSG00000044786,ENSMUSG00000027490,ENSMUSG00000016528,ENSMUSG00000023087,ENSMUSG00000031060	Zfp36|E2f1|Mapkapk2|Noct|Rbm10|
GO:0070935	3'-UTR-mediated mRNA stabilization	biological_process	0.0094506	0.32681	3	943	12	22036	ENSMUSG00000031060,ENSMUSG00000044786,ENSMUSG00000016528	Rbm10|Zfp36|Mapkapk2|
GO:0001731	formation of translation preinitiation complex	biological_process	0.0096441	0.33291	3	943	12	22036	ENSMUSG00000058655,ENSMUSG00000035150,ENSMUSG00000026427	Eif4b|Eif2s3x|Eif2d|
GO:0045072	regulation of interferon-gamma biosynthetic process	biological_process	0.0096629	0.33295	3	943	12	22036	ENSMUSG00000056216,ENSMUSG00000040522,ENSMUSG00000044583	Cebpg|Tlr8|Tlr7|
GO:0017148	negative regulation of translation	biological_process	0.0097204	0.33383	10	943	113	22036	ENSMUSG00000044786,ENSMUSG00000026360,ENSMUSG00000005102,ENSMUSG00000025747,ENSMUSG00000035632,ENSMUSG00000056167,ENSMUSG00000027613,ENSMUSG00000031490,ENSMUSG00000109336,ENSMUSG00000056155	Zfp36|Rgs2|Eif2ak4|Tyms|Cnot3|Cnot10|Eif6|Eif4ebp1|Samd4b|Nanos3|
GO:0051345	positive regulation of hydrolase activity	biological_process	0.0097232	0.33383	34	943	614	22036	ENSMUSG00000003873,ENSMUSG00000066643,ENSMUSG00000001017,ENSMUSG00000022391,ENSMUSG00000034837,ENSMUSG00000033569,ENSMUSG00000030298,ENSMUSG00000041187,ENSMUSG00000020817,ENSMUSG00000030849,ENSMUSG00000035373,ENSMUSG00000039831,ENSMUSG00000035385,ENSMUSG00000026228,ENSMUSG00000024789,ENSMUSG00000026360,ENSMUSG00000018930,ENSMUSG00000053646,ENSMUSG00000068798,ENSMUSG00000002233,ENSMUSG00000018927,…	Bax|Wdr35|Chtop|Rangap1|Gnat1|Adgrb3|Sec13|Prkd2|Rabep1|Fgfr2|Ccl7|Arhgap29|Ccl2|Htr2b|Jak2|Rgs2|Ccl4|Plxnb1|Rap1a|Rhoc|Ccl6|Ccl3|Atp4b|Sumo1|Pidd1|Ccl11|Arl6ip5|Ccl8|Agap2|Bcr|Ccl9|Sema4d|Map2k1|Ccl12|
GO:0019883	antigen processing and presentation of endogenous antigen	biological_process	0.0097521	0.33422	5	943	34	22036	ENSMUSG00000060550,ENSMUSG00000035929,ENSMUSG00000021583,ENSMUSG00000067235,ENSMUSG00000073409	H2-Q7|H2-Q4|Erap1|H2-Q10|H2-Q6|
GO:0042611	MHC protein complex	cellular_component	0.0098042	0.33541	4	943	22	22036	ENSMUSG00000060550,ENSMUSG00000035929,ENSMUSG00000073409,ENSMUSG00000067235	H2-Q7|H2-Q4|H2-Q6|H2-Q10|
GO:0032800	receptor biosynthetic process	biological_process	0.0098532	0.33648	4	943	23	22036	ENSMUSG00000019777,ENSMUSG00000022383,ENSMUSG00000030530,ENSMUSG00000016529	Hdac2|Ppara|Furin|Il10|
GO:0090317	negative regulation of intracellular protein transport	biological_process	0.0098817	0.33686	6	943	50	22036	ENSMUSG00000003161,ENSMUSG00000026222,ENSMUSG00000079363,ENSMUSG00000021025,ENSMUSG00000028367,ENSMUSG00000022391	Sri|Sp100|Gbp4|Nfkbia|Txn1|Rangap1|
GO:0044257	cellular protein catabolic process	biological_process	0.0099365	0.33807	37	943	668	22036	ENSMUSG00000021024,ENSMUSG00000018442,ENSMUSG00000026229,ENSMUSG00000019850,ENSMUSG00000024807,ENSMUSG00000020484,ENSMUSG00000031095,ENSMUSG00000035337,ENSMUSG00000092192,ENSMUSG00000021439,ENSMUSG00000025373,ENSMUSG00000035235,ENSMUSG00000026021,ENSMUSG00000050345,ENSMUSG00000040462,ENSMUSG00000064145,ENSMUSG00000030059,ENSMUSG00000020265,ENSMUSG00000033933,ENSMUSG00000098650,ENSMUSG00000031066,…	Psma6|Derl2|Psmd1|Tnfaip3|Syvn1|Xbp1|Cul4b|Uchl4|Dyx1c1|Ctsq|Rnf41|Trim13|Sumo1|4930486L24Rik|Os9|Arih2|Tmf1|Sumo3|Vhl|Gm28048|Usp11|Usp12|Commd1|Amn1|Ube2g2|Usp19|Ubb|Nfe2l2|Furin|Psma3|Ctsj|Klhl15|Sec13|Sdcbp|N4bp1|Klhl20|March7|
GO:0050915	sensory perception of sour taste	biological_process	0.010002	0.33807	2	943	5	22036	ENSMUSG00000048827,ENSMUSG00000020704	Pkd1l3|Asic2|
GO:0043245	extraorganismal space	cellular_component	0.010023	0.33807	4	943	23	22036	ENSMUSG00000028268,ENSMUSG00000028270,ENSMUSG00000029298,ENSMUSG00000040253	Gbp3|Gbp2|Gbp9|Gbp7|
GO:0044215	other organism	cellular_component	0.010023	0.33807	4	943	23	22036	ENSMUSG00000028268,ENSMUSG00000040253,ENSMUSG00000028270,ENSMUSG00000029298	Gbp3|Gbp7|Gbp2|Gbp9|
GO:0044216	other organism cell	cellular_component	0.010023	0.33807	4	943	23	22036	ENSMUSG00000028268,ENSMUSG00000028270,ENSMUSG00000029298,ENSMUSG00000040253	Gbp3|Gbp2|Gbp9|Gbp7|
GO:0044217	other organism part	cellular_component	0.010023	0.33807	4	943	23	22036	ENSMUSG00000028268,ENSMUSG00000040253,ENSMUSG00000028270,ENSMUSG00000029298	Gbp3|Gbp7|Gbp2|Gbp9|
GO:0051247	positive regulation of protein metabolic process	biological_process	0.010085	0.33955	63	943	1272	22036	ENSMUSG00000034175,ENSMUSG00000004936,ENSMUSG00000021451,ENSMUSG00000031095,ENSMUSG00000032382,ENSMUSG00000016528,ENSMUSG00000019777,ENSMUSG00000031760,ENSMUSG00000007892,ENSMUSG00000017146,ENSMUSG00000027540,ENSMUSG00000005882,ENSMUSG00000067336,ENSMUSG00000019850,ENSMUSG00000025422,ENSMUSG00000022382,ENSMUSG00000058773,ENSMUSG00000003868,ENSMUSG00000020484,ENSMUSG00000006728,ENSMUSG00000064145,…	Rhbdd3|Map2k1|Sema4d|Cul4b|Snx1|Mapkapk2|Hdac2|Mt3|Rplp1|Brca1|Ptpn1|Uqcc1|Bmpr2|Tnfaip3|Agap2|Wnt7b|Hist1h1b|Ruvbl2|Xbp1|Cdk4|Arih2|Erbb3|Src|Paf1|Dcun1d2|Rps9|Cks2|Il6|Rnf41|Cebpg|Tlr8|Sumo1|Plgrkt|Ccnl1|Pcbp1|Pirb|Eif2ak4|Rap1a|Pttg1ip|Cblb|Flot1|Hbegf|Polr2g|Fgd2|Gm28048|Jak2|Htr2b|Sumo3|Camk1|Commd1|Prkd2|Tlr7|Ist1|Sphk1|Sdcbp|Ghrl|Nfkbia|Eif6|Ubb|Txn1|Rassf5|Chtop|Stx5a|
GO:0043112	receptor metabolic process	biological_process	0.010211	0.3432	12	943	155	22036	ENSMUSG00000024942,ENSMUSG00000016529,ENSMUSG00000026228,ENSMUSG00000052783,ENSMUSG00000030530,ENSMUSG00000022383,ENSMUSG00000028419,ENSMUSG00000032382,ENSMUSG00000028249,ENSMUSG00000019777,ENSMUSG00000059714,ENSMUSG00000027540	Capn1|Il10|Htr2b|Grk4|Furin|Ppara|Chmp5|Snx1|Sdcbp|Hdac2|Flot1|Ptpn1|
GO:0003018	vascular process in circulatory system	biological_process	0.01023	0.34323	12	943	152	22036	ENSMUSG00000026360,ENSMUSG00000038260,ENSMUSG00000018930,ENSMUSG00000004936,ENSMUSG00000020704,ENSMUSG00000067336,ENSMUSG00000027931,ENSMUSG00000009681,ENSMUSG00000006818,ENSMUSG00000031755,ENSMUSG00000031489,ENSMUSG00000026228	Rgs2|Trpm4|Ccl4|Map2k1|Asic2|Bmpr2|Npr1|Bcr|Sod2|Bbs2|Adrb3|Htr2b|
GO:0032879	regulation of localization	biological_process	0.010272	0.34405	111	943	2466	22036	ENSMUSG00000027540,ENSMUSG00000024791,ENSMUSG00000017146,ENSMUSG00000026222,ENSMUSG00000053158,ENSMUSG00000030302,ENSMUSG00000035352,ENSMUSG00000025509,ENSMUSG00000031098,ENSMUSG00000021905,ENSMUSG00000004936,ENSMUSG00000021451,ENSMUSG00000116564,ENSMUSG00000037014,ENSMUSG00000020806,ENSMUSG00000020484,ENSMUSG00000067336,ENSMUSG00000019850,ENSMUSG00000031841,ENSMUSG00000018507,ENSMUSG00000022383,…	Ptpn1|Cdca5|Brca1|Sp100|Fes|Atp2b2|Ccl12|Pnpla2|Syt8|Dph3|Map2k1|Sema4d|Riok2|Sstr4|Rhbdf2|Xbp1|Bmpr2|Tnfaip3|Cdh13|Trpv2|Ppara|Add1|Sumo1|Tlr8|C1qbp|Rnf41|Rhoc|Cd274|Atp4b|Flot1|Plxnb1|Hck|Rgs2|Sema3f|Ccl4|Commd1|Cdk16|Jak2|Htr2b|Kcnb1|Hbegf|Tmf1|Ccl7|Sdcbp|Sri|2900011O08Rik|Ghrl|Nup93|S100a1|Furin|Txn1|Gbp4|Rab11fip1|Slc30a4|Asic2|Rhbdd3|Bbs2|Kcnrg|Reep6|Dapk2|Sftpa1|Cxcl1|Il10|Cplx1|Mapkbp1|Bc…
GO:0030433	ER-associated protein catabolic process	biological_process	0.010385	0.34627	7	943	64	22036	ENSMUSG00000018442,ENSMUSG00000009293,ENSMUSG00000030298,ENSMUSG00000006676,ENSMUSG00000024807,ENSMUSG00000040462,ENSMUSG00000035235	Derl2|Ube2g2|Sec13|Usp19|Syvn1|Os9|Trim13|
GO:0032103	positive regulation of response to external stimulus	biological_process	0.010393	0.34627	17	943	246	22036	ENSMUSG00000035235,ENSMUSG00000006724,ENSMUSG00000034957,ENSMUSG00000018446,ENSMUSG00000025746,ENSMUSG00000000982,ENSMUSG00000042306,ENSMUSG00000021025,ENSMUSG00000064177,ENSMUSG00000041187,ENSMUSG00000035385,ENSMUSG00000032380,ENSMUSG00000024789,ENSMUSG00000067336,ENSMUSG00000035373,ENSMUSG00000031841,ENSMUSG00000018930	Trim13|Cyp27b1|Cebpa|C1qbp|Il6|Ccl3|S100a14|Nfkbia|Ghrl|Prkd2|Ccl2|Dapk2|Jak2|Bmpr2|Ccl7|Cdh13|Ccl4|
GO:0032535	regulation of cellular component size	biological_process	0.010393	0.34627	22	943	355	22036	ENSMUSG00000030365,ENSMUSG00000032399,ENSMUSG00000029106,ENSMUSG00000031729,ENSMUSG00000018507,ENSMUSG00000001313,ENSMUSG00000020676,ENSMUSG00000033940,ENSMUSG00000070372,ENSMUSG00000067336,ENSMUSG00000037552,ENSMUSG00000022382,ENSMUSG00000044086,ENSMUSG00000006728,ENSMUSG00000021451,ENSMUSG00000025432,ENSMUSG00000060791,ENSMUSG00000049775,ENSMUSG00000034684,ENSMUSG00000031760,ENSMUSG00000030447,…	Clec2i|Rpl4|Add1|Ist1|Trpv2|Rnd2|Ccl11|Brk1|Capza1|Bmpr2|Plekhg2|Wnt7b|Lmod3|Cdk4|Sema4d|Avil|Gmfg|Tmsb4x|Sema3f|Mt3|Cyfip1|Atp2b2|
GO:0000075	cell cycle checkpoint	biological_process	0.010432	0.34696	13	943	169	22036	ENSMUSG00000027933,ENSMUSG00000025646,ENSMUSG00000025374,ENSMUSG00000092622,ENSMUSG00000017146,ENSMUSG00000032435,ENSMUSG00000032397,ENSMUSG00000027490,ENSMUSG00000032400,ENSMUSG00000030528,ENSMUSG00000005102,ENSMUSG00000023932,ENSMUSG00000025507	Ints3|Atrip|Nabp2|Khdc3|Brca1|Dync1li1|Tipin|E2f1|Zwilch|Blm|Eif2ak4|Cdc5l|Pidd1|
GO:0040007	growth	biological_process	0.010482	0.34804	51	943	1002	22036	ENSMUSG00000031765,ENSMUSG00000024486,ENSMUSG00000022636,ENSMUSG00000030849,ENSMUSG00000020679,ENSMUSG00000032383,ENSMUSG00000079509,ENSMUSG00000024014,ENSMUSG00000026360,ENSMUSG00000005102,ENSMUSG00000034684,ENSMUSG00000074063,ENSMUSG00000037780,ENSMUSG00000053113,ENSMUSG00000025921,ENSMUSG00000034201,ENSMUSG00000090272,ENSMUSG00000020464,ENSMUSG00000037003,ENSMUSG00000027474,ENSMUSG00000025747,…	Mt1|Hbegf|Alcam|Fgfr2|Hnf1b|Ppib|Zfx|Pim1|Rgs2|Eif2ak4|Sema3f|Osgin1|Mbl1|Socs3|Rdh10|Gas2l1|Mndal|Pnpt1|Tns2|Ccm2l|Tyms|Ist1|Sdcbp|Sphk1|Mt2|Ghrl|Lamb2|Adrb3|Bbs2|Cdk4|Xbp1|Derl2|Bmpr2|Il10|Wnt7b|Mt3|Cyfip1|Igfbp6|Sema4d|Matn3|Cyp27b1|Add1|Ppara|St7l|Rpl4|G6pc|Pou5f1|Rnd2|Ccl11|Trpv2|Arih2|
GO:0002544	chronic inflammatory response	biological_process	0.010512	0.34841	4	943	23	22036	ENSMUSG00000035385,ENSMUSG00000016529,ENSMUSG00000019850,ENSMUSG00000020676	Ccl2|Il10|Tnfaip3|Ccl11|
GO:0002218	activation of innate immune response	biological_process	0.010531	0.34844	12	943	150	22036	ENSMUSG00000059714,ENSMUSG00000021025,ENSMUSG00000060477,ENSMUSG00000044583,ENSMUSG00000016528,ENSMUSG00000020823,ENSMUSG00000018446,ENSMUSG00000040522,ENSMUSG00000059866,ENSMUSG00000019850,ENSMUSG00000042306,ENSMUSG00000027298	Flot1|Nfkbia|Irak2|Tlr7|Mapkapk2|Sec14l1|C1qbp|Tlr8|Tnip2|Tnfaip3|S100a14|Tyro3|
GO:0034654	nucleobase-containing compound biosynthetic process	biological_process	0.010555	0.34865	156	943	3532	22036	ENSMUSG00000038482,ENSMUSG00000025373,ENSMUSG00000022383,ENSMUSG00000048118,ENSMUSG00000035235,ENSMUSG00000031097,ENSMUSG00000027829,ENSMUSG00000070031,ENSMUSG00000001632,ENSMUSG00000031841,ENSMUSG00000033623,ENSMUSG00000037174,ENSMUSG00000020484,ENSMUSG00000039501,ENSMUSG00000004936,ENSMUSG00000044786,ENSMUSG00000005656,ENSMUSG00000009079,ENSMUSG00000019777,ENSMUSG00000051413,ENSMUSG00000027931,…	Tfdp1|Rnf41|Ppara|Arid4a|Trim13|Tnni2|Ccnl1|Sp140|Brpf1|Cdh13|Pcgf3|Elf2|Xbp1|Znfx1|Map2k1|Zfp36|Snx6|Ewsr1|Hdac2|Plagl2|Npr1|Pygo1|Pstk|Gbp4|Txn1|Ilf2|Sec13|Tyms|Polr2g|Vhl|Commd1|Eif2ak4|Phf5a|Pola2|Ccl3|Il6|Trappc9|Smarcc2|Zfp647|Polr3a|Ifi208|Cc2d1a|Tef|Il10|Polr2l|Irak2|Cdc5l|Ifi204|Elmsan1|Smarcal1|Dhodh|Ing1|Tada3|Nfx1|Atp1b4|Nfe2l2|Cebpa|Sphk1|Tcf3|Sod2|Mxd1|Hist1h4k|Mbd3|Camk1|Ube2o|Pcbp…
GO:0051603	proteolysis involved in cellular protein catabolic process	biological_process	0.010585	0.34901	36	943	649	22036	ENSMUSG00000019505,ENSMUSG00000006676,ENSMUSG00000009293,ENSMUSG00000043929,ENSMUSG00000055298,ENSMUSG00000060073,ENSMUSG00000015839,ENSMUSG00000031652,ENSMUSG00000028249,ENSMUSG00000030298,ENSMUSG00000026977,ENSMUSG00000026705,ENSMUSG00000030059,ENSMUSG00000051355,ENSMUSG00000029640,ENSMUSG00000031066,ENSMUSG00000098650,ENSMUSG00000033933,ENSMUSG00000020265,ENSMUSG00000068250,ENSMUSG00000021439,…	Ubb|Usp19|Ube2g2|Klhl15|Ctsj|Psma3|Nfe2l2|N4bp1|Sdcbp|Sec13|March7|Klhl20|Tmf1|Commd1|Usp12|Usp11|Gm28048|Vhl|Sumo3|Amn1|Ctsq|Rnf41|Dyx1c1|Sumo1|Trim13|Arih2|Os9|4930486L24Rik|Tnfaip3|Syvn1|Derl2|Psmd1|Psma6|Xbp1|Cul4b|Uchl4|
GO:0033158	regulation of protein import into nucleus, translocation	biological_process	0.010618	0.34901	4	943	24	22036	ENSMUSG00000025746,ENSMUSG00000028367,ENSMUSG00000024789,ENSMUSG00000017146	Il6|Txn1|Jak2|Brca1|
GO:0030880	RNA polymerase complex	cellular_component	0.010621	0.34901	11	943	132	22036	ENSMUSG00000034269,ENSMUSG00000028899,ENSMUSG00000003437,ENSMUSG00000025280,ENSMUSG00000039501,ENSMUSG00000048930,ENSMUSG00000022476,ENSMUSG00000038489,ENSMUSG00000027933,ENSMUSG00000003680,ENSMUSG00000071662	Setd5|Taf12|Paf1|Polr3a|Znfx1|Tada3|Polr3h|Polr2l|Ints3|Taf6l|Polr2g|
GO:0070199	establishment of protein localization to chromosome	biological_process	0.010746	0.35166	3	943	13	22036	ENSMUSG00000025374,ENSMUSG00000003868,ENSMUSG00000058773	Nabp2|Ruvbl2|Hist1h1b|
GO:0005769	early endosome	cellular_component	0.010764	0.35166	20	943	315	22036	ENSMUSG00000030530,ENSMUSG00000016496,ENSMUSG00000020817,ENSMUSG00000012428,ENSMUSG00000031504,ENSMUSG00000001313,ENSMUSG00000032434,ENSMUSG00000051355,ENSMUSG00000018442,ENSMUSG00000024013,ENSMUSG00000068798,ENSMUSG00000027540,ENSMUSG00000059714,ENSMUSG00000004936,ENSMUSG00000047037,ENSMUSG00000068040,ENSMUSG00000005656,ENSMUSG00000032382,ENSMUSG00000048497,ENSMUSG00000030452	Furin|Cd274|Rabep1|Steap4|Rab20|Rnd2|Cmtm6|Commd1|Derl2|Fgd2|Rap1a|Ptpn1|Flot1|Map2k1|Nipa1|Tm9sf4|Snx6|Snx1|Mmgt2|Nipa2|
GO:0034599	cellular response to oxidative stress	biological_process	0.010768	0.35166	17	943	246	22036	ENSMUSG00000021250,ENSMUSG00000035199,ENSMUSG00000031722,ENSMUSG00000027646,ENSMUSG00000020464,ENSMUSG00000025746,ENSMUSG00000015839,ENSMUSG00000031487,ENSMUSG00000031760,ENSMUSG00000019777,ENSMUSG00000039536,ENSMUSG00000054580,ENSMUSG00000006818,ENSMUSG00000019850,ENSMUSG00000021789,ENSMUSG00000024789,ENSMUSG00000020484	Fos|Arl6ip5|Hp|Src|Pnpt1|Il6|Nfe2l2|Brf2|Mt3|Hdac2|Stau1|Pla2r1|Sod2|Tnfaip3|Sftpa1|Jak2|Xbp1|
GO:0048588	developmental cell growth	biological_process	0.010775	0.35166	15	943	216	22036	ENSMUSG00000031760,ENSMUSG00000030447,ENSMUSG00000021451,ENSMUSG00000001313,ENSMUSG00000034684,ENSMUSG00000064145,ENSMUSG00000018507,ENSMUSG00000031729,ENSMUSG00000026360,ENSMUSG00000005102,ENSMUSG00000052911,ENSMUSG00000022383,ENSMUSG00000022636,ENSMUSG00000067336,ENSMUSG00000032399	Mt3|Cyfip1|Sema4d|Rnd2|Sema3f|Arih2|Trpv2|Ist1|Rgs2|Eif2ak4|Lamb2|Ppara|Alcam|Bmpr2|Rpl4|
GO:0044546	NLRP3 inflammasome complex assembly	biological_process	0.01098	0.35774	3	943	13	22036	ENSMUSG00000105504,ENSMUSG00000040620,ENSMUSG00000024426	Gbp5|Dhx33|Atat1|
GO:1901657	glycosyl compound metabolic process	biological_process	0.011087	0.36061	37	943	686	22036	ENSMUSG00000019122,ENSMUSG00000061723,ENSMUSG00000074064,ENSMUSG00000025422,ENSMUSG00000009681,ENSMUSG00000035352,ENSMUSG00000021451,ENSMUSG00000004936,ENSMUSG00000026021,ENSMUSG00000028633,ENSMUSG00000000982,ENSMUSG00000031449,ENSMUSG00000018927,ENSMUSG00000062867,ENSMUSG00000009185,ENSMUSG00000050856,ENSMUSG00000020676,ENSMUSG00000039831,ENSMUSG00000035385,ENSMUSG00000026228,ENSMUSG00000035373,…	Ccl9|Tnnt3|Mlycd|Agap2|Bcr|Ccl12|Sema4d|Map2k1|Sumo1|Ctps|Ccl3|Atp4b|Ccl6|Impdh2|Ccl8|Atp5k|Ccl11|Arhgap29|Ccl2|Htr2b|Ccl7|Plxnb1|Prpsap1|Rap1a|Mri1|Rgs2|Cnn3|Ccl4|Chtop|Rangap1|Dhodh|Rabep1|Adgrb3|Plxna2|Arl2|Mat1a|Sec13|
GO:0061418	regulation of transcription from RNA polymerase II promoter in response to hypoxia	biological_process	0.011185	0.36318	3	943	13	22036	ENSMUSG00000036450,ENSMUSG00000033933,ENSMUSG00000015839	Hif1an|Vhl|Nfe2l2|
GO:0045342	MHC class II biosynthetic process	biological_process	0.011222	0.36339	3	943	13	22036	ENSMUSG00000016529,ENSMUSG00000020484,ENSMUSG00000028423	Il10|Xbp1|Nfx1|
GO:0001227	RNA polymerase II transcription regulatory region sequence-specific DNA binding transcription factor activity involved in negative regulation of transcription	molecular_function	0.011266	0.36339	18	943	268	22036	ENSMUSG00000090272,ENSMUSG00000028163,ENSMUSG00000028423,ENSMUSG00000022383,ENSMUSG00000024406,ENSMUSG00000073490,ENSMUSG00000066677,ENSMUSG00000026536,ENSMUSG00000036686,ENSMUSG00000040167,ENSMUSG00000020167,ENSMUSG00000054203,ENSMUSG00000001156,ENSMUSG00000021775,ENSMUSG00000027109,ENSMUSG00000027490,ENSMUSG00000073489,ENSMUSG00000043263	Mndal|Nfkb1|Nfx1|Ppara|Pou5f1|Ifi207|Ifi208|Ifi211|Cc2d1a|Ikzf5|Tcf3|Ifi205|Mxd1|Nr1d2|Sp3|E2f1|Ifi204|Ifi209|
GO:0045202	synapse	cellular_component	0.01127	0.36339	46	943	929	22036	ENSMUSG00000003970,ENSMUSG00000022656,ENSMUSG00000053931,ENSMUSG00000059714,ENSMUSG00000074121,ENSMUSG00000050556,ENSMUSG00000021585,ENSMUSG00000026228,ENSMUSG00000030272,ENSMUSG00000031065,ENSMUSG00000035385,ENSMUSG00000033569,ENSMUSG00000061878,ENSMUSG00000041794,ENSMUSG00000025794,ENSMUSG00000042873,ENSMUSG00000030600,ENSMUSG00000060073,ENSMUSG00000004936,ENSMUSG00000031227,ENSMUSG00000031098,…	Rpl8|Nectin3|Cnn3|Flot1|Ntf5|Kcnb1|Cast|Htr2b|Camk1|Cdk16|Ccl2|Adgrb3|Sphk1|Myrip|Rpl14|Lhfpl4|Lrfn1|Psma3|Map2k1|Magee1|Syt8|Asic2|Mt3|Cyfip1|Atp2b2|Cdh13|Bcr|Bmpr2|Cplx1|Lamb2|Rpl7|Ppfia3|Snapin|Dst|Erbb3|Src|Hnrnpa3|Chmp4b|Chrm1|Rpl4|Lin7b|Nde1|C1qbp|Syt10|Add1|Sumo1|
GO:0000375	RNA splicing, via transesterification reactions	biological_process	0.011305	0.36339	18	943	264	22036	ENSMUSG00000031723,ENSMUSG00000039810,ENSMUSG00000060475,ENSMUSG00000024422,ENSMUSG00000037993,ENSMUSG00000063511,ENSMUSG00000031060,ENSMUSG00000018446,ENSMUSG00000008373,ENSMUSG00000028134,ENSMUSG00000044068,ENSMUSG00000022139,ENSMUSG00000032580,ENSMUSG00000061360,ENSMUSG00000023932,ENSMUSG00000044155,ENSMUSG00000027905,ENSMUSG00000039878	Txnl4b|Zc3h10|Wtap|Dhx16|Dhx38|Snrnp70|Rbm10|C1qbp|Prpf31|Ptbp2|Zrsr1|Mbnl2|Rbm5|Phf5a|Cdc5l|Lsm8|Ddx20|Slc39a5|
GO:0000377	RNA splicing, via transesterification reactions with bulged adenosine as nucleophile	biological_process	0.011305	0.36339	18	943	264	22036	ENSMUSG00000022139,ENSMUSG00000032580,ENSMUSG00000044068,ENSMUSG00000039878,ENSMUSG00000027905,ENSMUSG00000044155,ENSMUSG00000061360,ENSMUSG00000023932,ENSMUSG00000031060,ENSMUSG00000018446,ENSMUSG00000037993,ENSMUSG00000063511,ENSMUSG00000060475,ENSMUSG00000039810,ENSMUSG00000024422,ENSMUSG00000031723,ENSMUSG00000028134,ENSMUSG00000008373	Mbnl2|Rbm5|Zrsr1|Slc39a5|Ddx20|Lsm8|Phf5a|Cdc5l|Rbm10|C1qbp|Dhx38|Snrnp70|Wtap|Zc3h10|Dhx16|Txnl4b|Ptbp2|Prpf31|
GO:0000398	mRNA splicing, via spliceosome	biological_process	0.011305	0.36339	18	943	264	22036	ENSMUSG00000063511,ENSMUSG00000037993,ENSMUSG00000031060,ENSMUSG00000018446,ENSMUSG00000031723,ENSMUSG00000039810,ENSMUSG00000060475,ENSMUSG00000024422,ENSMUSG00000028134,ENSMUSG00000008373,ENSMUSG00000022139,ENSMUSG00000032580,ENSMUSG00000044068,ENSMUSG00000027905,ENSMUSG00000039878,ENSMUSG00000061360,ENSMUSG00000023932,ENSMUSG00000044155	Snrnp70|Dhx38|Rbm10|C1qbp|Txnl4b|Zc3h10|Wtap|Dhx16|Ptbp2|Prpf31|Mbnl2|Rbm5|Zrsr1|Ddx20|Slc39a5|Phf5a|Cdc5l|Lsm8|
GO:0071826	ribonucleoprotein complex subunit organization	biological_process	0.01136	0.36453	16	943	224	22036	ENSMUSG00000026427,ENSMUSG00000027905,ENSMUSG00000032097,ENSMUSG00000035150,ENSMUSG00000003868,ENSMUSG00000016526,ENSMUSG00000092310,ENSMUSG00000032215,ENSMUSG00000032580,ENSMUSG00000040423,ENSMUSG00000008373,ENSMUSG00000028134,ENSMUSG00000027613,ENSMUSG00000058655,ENSMUSG00000018446,ENSMUSG00000023087	Eif2d|Ddx20|Ddx6|Eif2s3x|Ruvbl2|Dyrk3|Gm20509|Rsl24d1|Rbm5|Rc3h1|Prpf31|Ptbp2|Eif6|Eif4b|C1qbp|Noct|
GO:0040011	locomotion	biological_process	0.011389	0.36486	78	943	1660	22036	ENSMUSG00000047880,ENSMUSG00000009185,ENSMUSG00000050957,ENSMUSG00000016496,ENSMUSG00000023949,ENSMUSG00000000290,ENSMUSG00000018927,ENSMUSG00000025373,ENSMUSG00000002233,ENSMUSG00000018446,ENSMUSG00000022678,ENSMUSG00000004936,ENSMUSG00000021451,ENSMUSG00000035352,ENSMUSG00000030447,ENSMUSG00000026222,ENSMUSG00000053158,ENSMUSG00000030302,ENSMUSG00000031841,ENSMUSG00000067336,ENSMUSG00000019850,…	Cxcr5|Ccl8|Insl6|Cd274|Tcte1|Itgb2|Ccl6|Rnf41|Rhoc|C1qbp|Nde1|Map2k1|Sema4d|Ccl12|Cyfip1|Sp100|Fes|Atp2b2|Cdh13|Bmpr2|Tnfaip3|Xbp1|Sstr4|Nup93|Mboat7|Sdcbp|Phactr4|2900011O08Rik|Ghrl|Cxcl2|Cmtm8|Lsp1|Furin|Ccl4|Sema3f|Flot1|Plxnb1|Alcam|Hbegf|Tyro3|Tmf1|Ccl7|Jak2|Vhl|Htr2b|Ccl11|Tmprss2|Rnd2|Src|Brk1|B4galt1|Dyx1c1|Ccl3|Cxcl15|Chrm1|Plgrkt|Bcr|Cenpv|Lamb2|Dapk2|Cxcl1|Bbs2|Ccl9|Prkd2|Trpm4|Sphk1|P…
GO:0072676	lymphocyte migration	biological_process	0.011425	0.36541	9	943	97	22036	ENSMUSG00000000982,ENSMUSG00000035373,ENSMUSG00000018927,ENSMUSG00000019122,ENSMUSG00000035385,ENSMUSG00000020676,ENSMUSG00000018930,ENSMUSG00000035352,ENSMUSG00000009185	Ccl3|Ccl7|Ccl6|Ccl9|Ccl2|Ccl11|Ccl4|Ccl12|Ccl8|
GO:0001938	positive regulation of endothelial cell proliferation	biological_process	0.011524	0.36758	7	943	67	22036	ENSMUSG00000035385,ENSMUSG00000026228,ENSMUSG00000020676,ENSMUSG00000067336,ENSMUSG00000016529,ENSMUSG00000041187,ENSMUSG00000031841	Ccl2|Htr2b|Ccl11|Bmpr2|Il10|Prkd2|Cdh13|
GO:0006753	nucleoside phosphate metabolic process	biological_process	0.011531	0.36758	45	943	872	22036	ENSMUSG00000018927,ENSMUSG00000062867,ENSMUSG00000000982,ENSMUSG00000031449,ENSMUSG00000028633,ENSMUSG00000026021,ENSMUSG00000050856,ENSMUSG00000020676,ENSMUSG00000025503,ENSMUSG00000009185,ENSMUSG00000009681,ENSMUSG00000029376,ENSMUSG00000025422,ENSMUSG00000031489,ENSMUSG00000074064,ENSMUSG00000061723,ENSMUSG00000019122,ENSMUSG00000021451,ENSMUSG00000004936,ENSMUSG00000035352,ENSMUSG00000021911,…	Ccl6|Impdh2|Ccl3|Atp4b|Ctps|Sumo1|Atp5k|Ccl11|Taldo1|Ccl8|Bcr|Mthfd2l|Agap2|Adrb3|Mlycd|Tnnt3|Ccl9|Sema4d|Map2k1|Ccl12|Parg|Atp2b2|Npr1|Dhodh|Samhd1|Rangap1|Chtop|Sec13|Arl2|Plxna2|Tyms|Adgrb3|Rabep1|Ccl7|Entpd3|Htr2b|Arhgap29|Ccl2|Ccl4|Naxd|Cnn3|Rgs2|Rap1a|Prpsap1|Plxnb1|
GO:0030914	STAGA complex	cellular_component	0.011633	0.37022	3	943	13	22036	ENSMUSG00000048930,ENSMUSG00000028899,ENSMUSG00000003680	Tada3|Taf12|Taf6l|
GO:2000147	positive regulation of cell motility	biological_process	0.011678	0.37101	29	943	507	22036	ENSMUSG00000032380,ENSMUSG00000024789,ENSMUSG00000020484,ENSMUSG00000035385,ENSMUSG00000035373,ENSMUSG00000031841,ENSMUSG00000006818,ENSMUSG00000024486,ENSMUSG00000067336,ENSMUSG00000031486,ENSMUSG00000035352,ENSMUSG00000018930,ENSMUSG00000004936,ENSMUSG00000021451,ENSMUSG00000049775,ENSMUSG00000034684,ENSMUSG00000015839,ENSMUSG00000018446,ENSMUSG00000030530,ENSMUSG00000025510,ENSMUSG00000016496,…	Dapk2|Jak2|Xbp1|Ccl2|Ccl7|Cdh13|Sod2|Hbegf|Bmpr2|Adgra2|Ccl12|Ccl4|Map2k1|Sema4d|Tmsb4x|Sema3f|Nfe2l2|C1qbp|Furin|Cd151|Cd274|S100a14|Ccl3|Rhoc|Src|Prkd2|Ccl11|Sphk1|Sdcbp|
GO:0005523	tropomyosin binding	molecular_function	0.011701	0.37114	3	943	13	22036	ENSMUSG00000061723,ENSMUSG00000001025,ENSMUSG00000044086	Tnnt3|S100a6|Lmod3|
GO:0010891	negative regulation of sequestering of triglyceride	biological_process	0.011767	0.37164	2	943	5	22036	ENSMUSG00000025509,ENSMUSG00000022383	Pnpla2|Ppara|
GO:1900180	regulation of protein localization to nucleus	biological_process	0.011773	0.37164	12	943	154	22036	ENSMUSG00000017146,ENSMUSG00000027646,ENSMUSG00000021025,ENSMUSG00000003161,ENSMUSG00000024406,ENSMUSG00000032939,ENSMUSG00000020484,ENSMUSG00000026430,ENSMUSG00000079363,ENSMUSG00000028367,ENSMUSG00000024789,ENSMUSG00000025746	Brca1|Src|Nfkbia|Sri|Pou5f1|Nup93|Xbp1|Rassf5|Gbp4|Txn1|Jak2|Il6|
GO:0006351	transcription, DNA-dependent	biological_process	0.011775	0.37164	143	943	3218	22036	ENSMUSG00000054203,ENSMUSG00000034563,ENSMUSG00000116024,ENSMUSG00000024789,ENSMUSG00000000085,ENSMUSG00000025364,ENSMUSG00000028901,ENSMUSG00000003283,ENSMUSG00000020679,ENSMUSG00000030199,ENSMUSG00000069208,ENSMUSG00000031060,ENSMUSG00000030528,ENSMUSG00000044080,ENSMUSG00000026036,ENSMUSG00000040620,ENSMUSG00000028899,ENSMUSG00000019850,ENSMUSG00000067336,ENSMUSG00000021024,ENSMUSG00000003868,…	Ifi205|Ccpg1|Gm49527|Jak2|Scmh1|Pa2g4|Gmeb1|Hck|Hnf1b|Etv6|Zfp825|Rbm10|Blm|S100a1|Nif3l1|Dhx33|Taf12|Tnfaip3|Bmpr2|Psma6|Ruvbl2|Hist1h1b|Hist1h4m|Sema4d|Hsf2|2010315B03Rik|Zfp960|Brca1|Ifi209|Cks2|Itgb2|Mga|Sumo1|C1qbp|Ifi207|Uba3|Zfp341|Ncor1|Col4a2|Zfp97|Tmsb4x|Sp3|Qars|Slc39a5|Mndal|Taf6l|Fos|Prkd2|Ikzf5|Nfkbia|Zfp251|Snapc5|Agap2|Gmcl1|Rbl1|Onecut3|Nr1d2|E2f1|Cited4|Cnot3|Mt3|Rasl11a|Slfn1|T…
GO:0042254	ribosome biogenesis	biological_process	0.011823	0.37253	18	943	260	22036	ENSMUSG00000036693,ENSMUSG00000017999,ENSMUSG00000042729,ENSMUSG00000025364,ENSMUSG00000116564,ENSMUSG00000043716,ENSMUSG00000092310,ENSMUSG00000032215,ENSMUSG00000110423,ENSMUSG00000025290,ENSMUSG00000025794,ENSMUSG00000063316,ENSMUSG00000037563,ENSMUSG00000026020,ENSMUSG00000018446,ENSMUSG00000040667,ENSMUSG00000027613,ENSMUSG00000098640	Nop14|Ddx27|Wdr74|Pa2g4|Riok2|Rpl7|Gm20509|Rsl24d1|Gm45736|Rps24|Rpl14|Rpl27|Rps16|Nop58|C1qbp|Nup88|Eif6|Gm14214|
GO:0002262	myeloid cell homeostasis	biological_process	0.011915	0.37481	12	943	154	22036	ENSMUSG00000044786,ENSMUSG00000027109,ENSMUSG00000034201,ENSMUSG00000025290,ENSMUSG00000003873,ENSMUSG00000025746,ENSMUSG00000056216,ENSMUSG00000035385,ENSMUSG00000006675,ENSMUSG00000029106,ENSMUSG00000048118,ENSMUSG00000016526	Zfp36|Sp3|Gas2l1|Rps24|Bax|Il6|Cebpg|Ccl2|P4htm|Add1|Arid4a|Dyrk3|
GO:0010507	negative regulation of autophagy	biological_process	0.011962	0.37568	6	943	52	22036	ENSMUSG00000031760,ENSMUSG00000026228,ENSMUSG00000040093,ENSMUSG00000025373,ENSMUSG00000066357,ENSMUSG00000019850	Mt3|Htr2b|Bmf|Rnf41|Wdr6|Tnfaip3|
GO:0040017	positive regulation of locomotion	biological_process	0.011983	0.37574	30	943	530	22036	ENSMUSG00000002233,ENSMUSG00000042306,ENSMUSG00000000982,ENSMUSG00000016496,ENSMUSG00000030530,ENSMUSG00000025510,ENSMUSG00000018446,ENSMUSG00000015839,ENSMUSG00000028249,ENSMUSG00000061878,ENSMUSG00000000385,ENSMUSG00000020676,ENSMUSG00000041187,ENSMUSG00000027646,ENSMUSG00000067336,ENSMUSG00000006818,ENSMUSG00000031841,ENSMUSG00000024486,ENSMUSG00000035373,ENSMUSG00000020484,ENSMUSG00000035385,…	Rhoc|S100a14|Ccl3|Cd274|Furin|Cd151|C1qbp|Nfe2l2|Sdcbp|Sphk1|Tmprss2|Ccl11|Prkd2|Src|Bmpr2|Sod2|Cdh13|Hbegf|Ccl7|Xbp1|Ccl2|Jak2|Dapk2|Tmsb4x|Sema3f|Sema4d|Map2k1|Ccl4|Ccl12|Adgra2|
GO:0030667	secretory granule membrane	cellular_component	0.012031	0.37663	8	943	85	22036	ENSMUSG00000084174,ENSMUSG00000021248,ENSMUSG00000020131,ENSMUSG00000032202,ENSMUSG00000041794,ENSMUSG00000016534,ENSMUSG00000003161,ENSMUSG00000001313	Sycn|Tmed10|Pcsk4|Rab27a|Myrip|Lamp2|Sri|Rnd2|
GO:1900038	negative regulation of cellular response to hypoxia	biological_process	0.012138	0.37911	2	943	5	22036	ENSMUSG00000051355,ENSMUSG00000033933	Commd1|Vhl|
GO:0042095	interferon-gamma biosynthetic process	biological_process	0.01215	0.37911	3	943	13	22036	ENSMUSG00000044583,ENSMUSG00000056216,ENSMUSG00000040522	Tlr7|Cebpg|Tlr8|
GO:0030658	transport vesicle membrane	cellular_component	0.0122	0.37949	7	943	69	22036	ENSMUSG00000084174,ENSMUSG00000021248,ENSMUSG00000063260,ENSMUSG00000030530,ENSMUSG00000051984,ENSMUSG00000030298,ENSMUSG00000091471	Sycn|Tmed10|Syt10|Furin|Sec31b|Sec13|Gm20538|
GO:0042130	negative regulation of T cell proliferation	biological_process	0.012241	0.37949	7	943	67	22036	ENSMUSG00000021795,ENSMUSG00000022637,ENSMUSG00000026977,ENSMUSG00000016496,ENSMUSG00000040423,ENSMUSG00000016498,ENSMUSG00000078763	Sftpd|Cblb|March7|Cd274|Rc3h1|Pdcd1lg2|Slfn1|
GO:0003725	double-stranded RNA binding	molecular_function	0.012241	0.37949	8	943	84	22036	ENSMUSG00000010095,ENSMUSG00000001016,ENSMUSG00000040522,ENSMUSG00000058655,ENSMUSG00000040423,ENSMUSG00000044583,ENSMUSG00000039536,ENSMUSG00000040620	Slc3a2|Ilf2|Tlr8|Eif4b|Rc3h1|Tlr7|Stau1|Dhx33|
GO:0097193	intrinsic apoptotic signaling pathway	biological_process	0.012242	0.37949	18	943	268	22036	ENSMUSG00000003873,ENSMUSG00000019505,ENSMUSG00000015839,ENSMUSG00000035199,ENSMUSG00000026977,ENSMUSG00000027646,ENSMUSG00000024807,ENSMUSG00000006818,ENSMUSG00000020484,ENSMUSG00000032380,ENSMUSG00000024789,ENSMUSG00000027490,ENSMUSG00000051413,ENSMUSG00000027540,ENSMUSG00000017146,ENSMUSG00000073489,ENSMUSG00000009291,ENSMUSG00000025647	Bax|Ubb|Nfe2l2|Arl6ip5|March7|Src|Syvn1|Sod2|Xbp1|Dapk2|Jak2|E2f1|Plagl2|Ptpn1|Brca1|Ifi204|Pttg1ip|Shisa5|
GO:0032897	negative regulation of viral transcription	biological_process	0.012302	0.38074	4	943	24	22036	ENSMUSG00000018930,ENSMUSG00000044786,ENSMUSG00000000982,ENSMUSG00000035235	Ccl4|Zfp36|Ccl3|Trim13|
GO:0044093	positive regulation of molecular function	biological_process	0.012388	0.38245	72	943	1518	22036	ENSMUSG00000030849,ENSMUSG00000030272,ENSMUSG00000035385,ENSMUSG00000068798,ENSMUSG00000066643,ENSMUSG00000003873,ENSMUSG00000022391,ENSMUSG00000041187,ENSMUSG00000033569,ENSMUSG00000061878,ENSMUSG00000034837,ENSMUSG00000020167,ENSMUSG00000020817,ENSMUSG00000009681,ENSMUSG00000016529,ENSMUSG00000025422,ENSMUSG00000019122,ENSMUSG00000019876,ENSMUSG00000060477,ENSMUSG00000020704,ENSMUSG00000007739,…	Fgfr2|Camk1|Ccl2|Rap1a|Wdr35|Bax|Rangap1|Prkd2|Adgrb3|Sphk1|Gnat1|Tcf3|Rabep1|Bcr|Il10|Agap2|Ccl9|Pkib|Irak2|Asic2|Cct4|Mt3|Tcp1|Ccl3|Il6|Trappc9|Nsmaf|Ccl11|Arl6ip5|Erbb3|Src|Dcun1d2|Ccl7|Fgd2|Jak2|Htr2b|Arhgap29|Ccl4|Rgs2|Flot1|Plxnb1|Txn1|Chtop|S100a1|Sec13|Ghrl|Phactr4|Dhx33|Taf12|Psma6|Wnt7b|Adrb3|Sema4d|Map2k1|Dph3|Wfdc21|Ccl12|Rplp1|Ptpn1|Atp4b|Cks2|Ccl6|Itgb2|Rnf41|Rhoc|Sumo1|Cyp27b1|Add1…
GO:0000124	SAGA complex	cellular_component	0.012397	0.38245	3	943	13	22036	ENSMUSG00000003680,ENSMUSG00000028899,ENSMUSG00000048930	Taf6l|Taf12|Tada3|
GO:0032364	oxygen homeostasis	biological_process	0.012421	0.38247	2	943	5	22036	ENSMUSG00000006818,ENSMUSG00000022382	Sod2|Wnt7b|
GO:0006473	protein acetylation	biological_process	0.012454	0.38247	14	943	192	22036	ENSMUSG00000017146,ENSMUSG00000020167,ENSMUSG00000020804,ENSMUSG00000028899,ENSMUSG00000019777,ENSMUSG00000034269,ENSMUSG00000001632,ENSMUSG00000020484,ENSMUSG00000003868,ENSMUSG00000030272,ENSMUSG00000024426,ENSMUSG00000035478,ENSMUSG00000048930,ENSMUSG00000003680	Brca1|Tcf3|Aanat|Taf12|Hdac2|Setd5|Brpf1|Xbp1|Ruvbl2|Camk1|Atat1|Mbd3|Tada3|Taf6l|
GO:0044456	synapse part	cellular_component	0.012458	0.38247	36	943	695	22036	ENSMUSG00000030447,ENSMUSG00000031760,ENSMUSG00000031098,ENSMUSG00000031227,ENSMUSG00000004936,ENSMUSG00000003863,ENSMUSG00000001018,ENSMUSG00000043716,ENSMUSG00000052911,ENSMUSG00000033615,ENSMUSG00000067336,ENSMUSG00000009681,ENSMUSG00000059005,ENSMUSG00000027646,ENSMUSG00000018166,ENSMUSG00000026131,ENSMUSG00000029106,ENSMUSG00000018446,ENSMUSG00000003872,ENSMUSG00000032399,ENSMUSG00000032773,…	Cyfip1|Mt3|Syt8|Magee1|Map2k1|Ppfia3|Snapin|Rpl7|Lamb2|Cplx1|Bmpr2|Bcr|Hnrnpa3|Src|Erbb3|Dst|Add1|C1qbp|Lin7b|Rpl4|Chrm1|Chmp4b|Flot1|Cnn3|Nectin3|Rpl8|Camk1|Cdk16|Cast|Kcnb1|Ntf5|Lhfpl4|Rpl14|Sphk1|Adgrb3|Lrfn1|
GO:0030219	megakaryocyte differentiation	biological_process	0.012479	0.38251	6	943	52	22036	ENSMUSG00000069305,ENSMUSG00000064288,ENSMUSG00000027613,ENSMUSG00000067455,ENSMUSG00000027109,ENSMUSG00000069306	Hist1h4n|Hist1h4k|Eif6|Hist1h4j|Sp3|Hist1h4m|
GO:0008097	5S rRNA binding	molecular_function	0.012626	0.38639	3	943	13	22036	ENSMUSG00000032399,ENSMUSG00000043716,ENSMUSG00000057388	Rpl4|Rpl7|Mrpl18|
GO:0019438	aromatic compound biosynthetic process	biological_process	0.012675	0.387	158	943	3602	22036	ENSMUSG00000020167,ENSMUSG00000061878,ENSMUSG00000045969,ENSMUSG00000048930,ENSMUSG00000028423,ENSMUSG00000016327,ENSMUSG00000015839,ENSMUSG00000034957,ENSMUSG00000039354,ENSMUSG00000031730,ENSMUSG00000015869,ENSMUSG00000069305,ENSMUSG00000079509,ENSMUSG00000030271,ENSMUSG00000027905,ENSMUSG00000027596,ENSMUSG00000024014,ENSMUSG00000051695,ENSMUSG00000031487,ENSMUSG00000054302,ENSMUSG00000035478,…	Tcf3|Sphk1|Ing1|Tada3|Nfx1|Atp1b4|Nfe2l2|Cebpa|Smarcal1|Dhodh|Prpsap1|Hist1h4n|Zfx|Ogg1|Ddx20|a|Pim1|Pcbp1|Brf2|Eapp|Mbd3|Camk1|Ube2o|Sod2|Mxd1|Hist1h4k|Ifi208|Cc2d1a|Polr3a|Zfp647|Ccl3|Trappc9|Il6|Smarcc2|Elmsan1|Ifi204|Irak2|Cdc5l|Polr2l|Tef|Il10|Sec13|Tyms|Gbp4|Txn1|Pstk|Ilf2|Npr1|Pygo1|Pola2|Phf5a|Eif2ak4|Vhl|Commd1|Polr2g|Aanat|Sp140|Brpf1|Ppara|Arid4a|Ccnl1|Tnni2|Trim13|Tfdp1|Rnf41|Ewsr1|Hd…
GO:0032559	adenyl ribonucleotide binding	molecular_function	0.012686	0.387	73	943	1554	22036	ENSMUSG00000028125,ENSMUSG00000097239,ENSMUSG00000030061,ENSMUSG00000026034,ENSMUSG00000018830,ENSMUSG00000029299,ENSMUSG00000025648,ENSMUSG00000067336,ENSMUSG00000001924,ENSMUSG00000032254,ENSMUSG00000003868,ENSMUSG00000116564,ENSMUSG00000006728,ENSMUSG00000004936,ENSMUSG00000029190,ENSMUSG00000017999,ENSMUSG00000032097,ENSMUSG00000053158,ENSMUSG00000030302,ENSMUSG00000009293,ENSMUSG00000035486,…	Abca4|Gm27029|Uba3|Clk1|Myh11|Abcg3|Pfkfb4|Bmpr2|Uba1|Kif23|Ruvbl2|Riok2|Cdk4|Map2k1|D5Ertd579e|Ddx27|Ddx6|Fes|Atp2b2|Ube2g2|Plk5|Dhx16|Npr1|Pstk|Ilf2|Cars2|Grk4|Mov10|Dalrd3|Mat1a|Blm|Ube2e1|Dhx33|Tyro3|Jak2|Cdk16|Dyrk3|Aars2|Eif2ak4|Aarsd1|Hck|Slfn14|Ctps|Slfn1|Slfn3|Dhx38|Erbb3|Src|Bcr|Agap2|Dapk2|Irak2|Mapkapk2|Cct4|Tcp1|Slfn4|Pgs1|Smarcal1|Prkd2|Trpm4|Sphk1|Fgfr2|Camk1|Slfnl1|Dars2|Csnk1g1|U…
GO:0042803	protein homodimerization activity	molecular_function	0.012723	0.38751	46	943	893	22036	ENSMUSG00000049734,ENSMUSG00000105504,ENSMUSG00000031489,ENSMUSG00000043716,ENSMUSG00000003868,ENSMUSG00000031841,ENSMUSG00000022389,ENSMUSG00000028268,ENSMUSG00000019878,ENSMUSG00000074457,ENSMUSG00000032382,ENSMUSG00000001023,ENSMUSG00000005656,ENSMUSG00000060477,ENSMUSG00000028163,ENSMUSG00000056216,ENSMUSG00000029106,ENSMUSG00000063260,ENSMUSG00000038467,ENSMUSG00000024650,ENSMUSG00000036450,…	Trex1|Gbp5|Adrb3|Rpl7|Ruvbl2|Cdh13|Tef|Gbp3|Hsf2|S100a16|Snx1|S100a5|Snx6|Irak2|Nfkb1|Cebpg|Add1|Syt10|Chmp4b|Slc22a6|Hif1an|B4galt1|Commd1|Dars2|Cd69|Fgfr2|Hnf1b|S100a6|Bloc1s6|Cdsn|Pirb|Nectin3|Mbl1|Cebpa|Gbp2|Bax|Aox2|Hp|Tcf3|Timm9|Rabep1|Mat1a|S100a1|Tyms|Sdcbp|Blm|
GO:0031647	regulation of protein stability	biological_process	0.01275	0.38773	17	943	252	22036	ENSMUSG00000007739,ENSMUSG00000032383,ENSMUSG00000031760,ENSMUSG00000068039,ENSMUSG00000059714,ENSMUSG00000032434,ENSMUSG00000051355,ENSMUSG00000020484,ENSMUSG00000024807,ENSMUSG00000027646,ENSMUSG00000026977,ENSMUSG00000020167,ENSMUSG00000016534,ENSMUSG00000048930,ENSMUSG00000026021,ENSMUSG00000059866,ENSMUSG00000006676	Cct4|Ppib|Mt3|Tcp1|Flot1|Cmtm6|Commd1|Xbp1|Syvn1|Src|March7|Tcf3|Lamp2|Tada3|Sumo1|Tnip2|Usp19|
GO:0008283	cell proliferation	biological_process	0.012782	0.38806	91	943	1950	22036	ENSMUSG00000022637,ENSMUSG00000053646,ENSMUSG00000020679,ENSMUSG00000094248,ENSMUSG00000003283,ENSMUSG00000066357,ENSMUSG00000048546,ENSMUSG00000024486,ENSMUSG00000034563,ENSMUSG00000024789,ENSMUSG00000026228,ENSMUSG00000033933,ENSMUSG00000030528,ENSMUSG00000016498,ENSMUSG00000028249,ENSMUSG00000064177,ENSMUSG00000030199,ENSMUSG00000035486,ENSMUSG00000027931,ENSMUSG00000001017,ENSMUSG00000030530,…	Cblb|Plxnb1|Hnf1b|Hist1h2ao|Hck|Wdr6|Tob2|Hbegf|Ccpg1|Jak2|Htr2b|Vhl|Blm|Pdcd1lg2|Sdcbp|Ghrl|Etv6|Plk5|Npr1|Chtop|Furin|Rbm10|Nccrp1|Map2k1|Zfp36|Fes|Ccl12|Hdac2|Bmpr2|Hist1h2ai|Wnt7b|Hist1h2an|Tnfaip3|Cdh13|Prc1|Hist1h2ap|Cdk4|Xbp1|Trpv2|Brpf1|Arih2|Rc3h1|Rnf41|Rps9|Tfdp1|Cd274|Clec2i|Cks2|Cyp27b1|Nde1|Eapp|Ddx20|Pim1|Sftpd|Fgfr2|Sod2|Ccl2|Trpm4|Sphk1|Gnat1|Tns2|Prkd2|Tcf3|March7|Nfkbia|Bax|Apc|…
GO:1900103	positive regulation of endoplasmic reticulum unfolded protein response	biological_process	0.012847	0.38944	2	943	5	22036	ENSMUSG00000003873,ENSMUSG00000020484	Bax|Xbp1|
GO:0055093	response to hyperoxia	biological_process	0.012959	0.39174	4	943	25	22036	ENSMUSG00000006818,ENSMUSG00000019777,ENSMUSG00000021789,ENSMUSG00000006728	Sod2|Hdac2|Sftpa1|Cdk4|
GO:0050766	positive regulation of phagocytosis	biological_process	0.012964	0.39174	6	943	53	22036	ENSMUSG00000009681,ENSMUSG00000035385,ENSMUSG00000021789,ENSMUSG00000037780,ENSMUSG00000032202,ENSMUSG00000021795	Bcr|Ccl2|Sftpa1|Mbl1|Rab27a|Sftpd|
GO:0051250	negative regulation of lymphocyte activation	biological_process	0.012986	0.39178	11	943	136	22036	ENSMUSG00000016529,ENSMUSG00000019850,ENSMUSG00000078763,ENSMUSG00000027298,ENSMUSG00000016496,ENSMUSG00000016498,ENSMUSG00000040423,ENSMUSG00000034175,ENSMUSG00000022637,ENSMUSG00000026977,ENSMUSG00000021795	Il10|Tnfaip3|Slfn1|Tyro3|Cd274|Pdcd1lg2|Rc3h1|Rhbdd3|Cblb|March7|Sftpd|
GO:2000351	regulation of endothelial cell apoptotic process	biological_process	0.013013	0.39199	6	943	52	22036	ENSMUSG00000016529,ENSMUSG00000059866,ENSMUSG00000019850,ENSMUSG00000020484,ENSMUSG00000035352,ENSMUSG00000015839	Il10|Tnip2|Tnfaip3|Xbp1|Ccl12|Nfe2l2|
GO:0050795	regulation of behavior	biological_process	0.013069	0.39284	18	943	275	22036	ENSMUSG00000064177,ENSMUSG00000041187,ENSMUSG00000018446,ENSMUSG00000025746,ENSMUSG00000000982,ENSMUSG00000042306,ENSMUSG00000035352,ENSMUSG00000031486,ENSMUSG00000005102,ENSMUSG00000034684,ENSMUSG00000021451,ENSMUSG00000018930,ENSMUSG00000035385,ENSMUSG00000032380,ENSMUSG00000026228,ENSMUSG00000067336,ENSMUSG00000031841,ENSMUSG00000035373	Ghrl|Prkd2|C1qbp|Il6|Ccl3|S100a14|Ccl12|Adgra2|Eif2ak4|Sema3f|Sema4d|Ccl4|Ccl2|Dapk2|Htr2b|Bmpr2|Cdh13|Ccl7|
GO:0036091	positive regulation of transcription from RNA polymerase II promoter in response to oxidative stress	biological_process	0.013089	0.39284	2	943	5	22036	ENSMUSG00000015839,ENSMUSG00000031760	Nfe2l2|Mt3|
GO:0031325	positive regulation of cellular metabolic process	biological_process	0.013103	0.39284	123	943	2753	22036	ENSMUSG00000058773,ENSMUSG00000074064,ENSMUSG00000031489,ENSMUSG00000116564,ENSMUSG00000003868,ENSMUSG00000037174,ENSMUSG00000006728,ENSMUSG00000020484,ENSMUSG00000031841,ENSMUSG00000067336,ENSMUSG00000022382,ENSMUSG00000021911,ENSMUSG00000019777,ENSMUSG00000025509,ENSMUSG00000017146,ENSMUSG00000007892,ENSMUSG00000027540,ENSMUSG00000051413,ENSMUSG00000005882,ENSMUSG00000004936,ENSMUSG00000021451,…	Hist1h1b|Mlycd|Adrb3|Riok2|Ruvbl2|Elf2|Cdk4|Xbp1|Cdh13|Bmpr2|Wnt7b|Parg|Hdac2|Pnpla2|Brca1|Rplp1|Ptpn1|Plagl2|Uqcc1|Map2k1|Sema4d|Hsf2|Zfp36|Tlr8|Ppara|Arid4a|Sumo1|Trim13|Tnni2|Ccnl1|Rps9|Tfdp1|Mga|Cks2|Itgb2|Rnf41|Ppp1r10|Rc3h1|Brpf1|Arih2|Jak2|Htr2b|Vhl|Commd1|Polr2g|Hbegf|Ccpg1|Fgd2|Hnf1b|Pttg1ip|Flot1|Gmeb1|Eif2ak4|Phf5a|Txn1|Ilf2|Chtop|Ubb|Pygo1|Etv6|Dhx33|Nif3l1|Pnpt1|Sec13|Tlr7|Sdcbp|Blm|…
GO:0004559	alpha-mannosidase activity	molecular_function	0.013141	0.39315	3	943	14	22036	ENSMUSG00000038312,ENSMUSG00000038886,ENSMUSG00000029119	Edem2|Man2a2|Man2b2|
GO:2000630	positive regulation of miRNA metabolic process	biological_process	0.013161	0.39315	2	943	5	22036	ENSMUSG00000028163,ENSMUSG00000020464	Nfkb1|Pnpt1|
GO:0019323	pentose catabolic process	biological_process	0.013175	0.39315	2	943	5	22036	ENSMUSG00000109926,ENSMUSG00000011382	Gm45808|Dhdh|
GO:0032386	regulation of intracellular transport	biological_process	0.013195	0.39315	25	943	423	22036	ENSMUSG00000027540,ENSMUSG00000017146,ENSMUSG00000053158,ENSMUSG00000026222,ENSMUSG00000004936,ENSMUSG00000068040,ENSMUSG00000038239,ENSMUSG00000024789,ENSMUSG00000035504,ENSMUSG00000030272,ENSMUSG00000116564,ENSMUSG00000035385,ENSMUSG00000020484,ENSMUSG00000050556,ENSMUSG00000027646,ENSMUSG00000021025,ENSMUSG00000032939,ENSMUSG00000024406,ENSMUSG00000003161,ENSMUSG00000028367,ENSMUSG00000079363,…	Ptpn1|Brca1|Fes|Sp100|Map2k1|Tm9sf4|Hrc|Jak2|Reep6|Camk1|Riok2|Ccl2|Xbp1|Kcnb1|Src|Nfkbia|Nup93|Pou5f1|Sri|Txn1|Gbp4|Rangap1|Chrm1|Il6|Bax|
GO:0031960	response to corticosteroid stimulus	biological_process	0.013282	0.39357	14	943	192	22036	ENSMUSG00000022382,ENSMUSG00000025746,ENSMUSG00000031490,ENSMUSG00000016529,ENSMUSG00000021789,ENSMUSG00000035385,ENSMUSG00000037014,ENSMUSG00000044786,ENSMUSG00000021250,ENSMUSG00000004936,ENSMUSG00000025747,ENSMUSG00000020804,ENSMUSG00000058427,ENSMUSG00000027646	Wnt7b|Il6|Eif4ebp1|Il10|Sftpa1|Ccl2|Sstr4|Zfp36|Fos|Map2k1|Tyms|Aanat|Cxcl2|Src|
GO:0015693	magnesium ion transport	biological_process	0.013285	0.39357	3	943	14	22036	ENSMUSG00000047037,ENSMUSG00000030452,ENSMUSG00000048497	Nipa1|Nipa2|Mmgt2|
GO:0050920	regulation of chemotaxis	biological_process	0.013297	0.39357	14	943	196	22036	ENSMUSG00000031486,ENSMUSG00000035352,ENSMUSG00000034684,ENSMUSG00000018930,ENSMUSG00000021451,ENSMUSG00000041187,ENSMUSG00000035385,ENSMUSG00000018446,ENSMUSG00000032380,ENSMUSG00000067336,ENSMUSG00000035373,ENSMUSG00000042306,ENSMUSG00000031841,ENSMUSG00000000982	Adgra2|Ccl12|Sema3f|Ccl4|Sema4d|Prkd2|Ccl2|C1qbp|Dapk2|Bmpr2|Ccl7|S100a14|Cdh13|Ccl3|
GO:0051100	negative regulation of binding	biological_process	0.013377	0.39357	11	943	136	22036	ENSMUSG00000020265,ENSMUSG00000030272,ENSMUSG00000003868,ENSMUSG00000022383,ENSMUSG00000026021,ENSMUSG00000016529,ENSMUSG00000003873,ENSMUSG00000019777,ENSMUSG00000027490,ENSMUSG00000027474,ENSMUSG00000003161	Sumo3|Camk1|Ruvbl2|Ppara|Sumo1|Il10|Bax|Hdac2|E2f1|Ccm2l|Sri|
GO:0030133	transport vesicle	cellular_component	0.013415	0.39357	14	943	195	22036	ENSMUSG00000031065,ENSMUSG00000063260,ENSMUSG00000084174,ENSMUSG00000021248,ENSMUSG00000030530,ENSMUSG00000005804,ENSMUSG00000032202,ENSMUSG00000041794,ENSMUSG00000031098,ENSMUSG00000003283,ENSMUSG00000021903,ENSMUSG00000091471,ENSMUSG00000030298,ENSMUSG00000051984	Cdk16|Syt10|Sycn|Tmed10|Furin|Bloc1s6|Rab27a|Myrip|Syt8|Hck|Galnt15|Gm20538|Sec13|Sec31b|
GO:0015186	L-glutamine transmembrane transporter activity	molecular_function	0.013432	0.39357	2	943	5	22036	ENSMUSG00000001918,ENSMUSG00000010064	Slc1a5|Slc38a3|
GO:0008234	cysteine-type peptidase activity	molecular_function	0.013461	0.39357	13	943	175	22036	ENSMUSG00000050345,ENSMUSG00000074874,ENSMUSG00000035337,ENSMUSG00000114432,ENSMUSG00000044258,ENSMUSG00000024942,ENSMUSG00000021439,ENSMUSG00000006676,ENSMUSG00000019850,ENSMUSG00000031066,ENSMUSG00000033834,ENSMUSG00000029640,ENSMUSG00000055298	4930486L24Rik|Ctla2b|Uchl4|Gm49391|Ctla2a|Capn1|Ctsq|Usp19|Tnfaip3|Usp11|Tpbpa|Usp12|Ctsj|
GO:0006696	ergosterol biosynthetic process	biological_process	0.013496	0.39357	2	943	5	22036	ENSMUSG00000062480,ENSMUSG00000023832	Acat3|Acat2|
GO:0008204	ergosterol metabolic process	biological_process	0.013496	0.39357	2	943	5	22036	ENSMUSG00000023832,ENSMUSG00000062480	Acat2|Acat3|
GO:0060229	lipase activator activity	molecular_function	0.01355	0.39357	3	943	14	22036	ENSMUSG00000000982,ENSMUSG00000028245,ENSMUSG00000035352	Ccl3|Nsmaf|Ccl12|
GO:2001242	regulation of intrinsic apoptotic signaling pathway	biological_process	0.013563	0.39357	12	943	153	22036	ENSMUSG00000019505,ENSMUSG00000024807,ENSMUSG00000003873,ENSMUSG00000006818,ENSMUSG00000020484,ENSMUSG00000032380,ENSMUSG00000015839,ENSMUSG00000027540,ENSMUSG00000026977,ENSMUSG00000051413,ENSMUSG00000027646,ENSMUSG00000009291	Ubb|Syvn1|Bax|Sod2|Xbp1|Dapk2|Nfe2l2|Ptpn1|March7|Plagl2|Src|Pttg1ip|
GO:0060326	cell chemotaxis	biological_process	0.013563	0.39357	19	943	290	22036	ENSMUSG00000018930,ENSMUSG00000035352,ENSMUSG00000024486,ENSMUSG00000035373,ENSMUSG00000032380,ENSMUSG00000029380,ENSMUSG00000035385,ENSMUSG00000019122,ENSMUSG00000041187,ENSMUSG00000038260,ENSMUSG00000020676,ENSMUSG00000047880,ENSMUSG00000058427,ENSMUSG00000009185,ENSMUSG00000042306,ENSMUSG00000000982,ENSMUSG00000029375,ENSMUSG00000018927,ENSMUSG00000018446	Ccl4|Ccl12|Hbegf|Ccl7|Dapk2|Cxcl1|Ccl2|Ccl9|Prkd2|Trpm4|Ccl11|Cxcr5|Cxcl2|Ccl8|S100a14|Ccl3|Cxcl15|Ccl6|C1qbp|
GO:0032611	interleukin-1 beta production	biological_process	0.013568	0.39357	7	943	68	22036	ENSMUSG00000019850,ENSMUSG00000064177,ENSMUSG00000061878,ENSMUSG00000000982,ENSMUSG00000105504,ENSMUSG00000040522,ENSMUSG00000024789	Tnfaip3|Ghrl|Sphk1|Ccl3|Gbp5|Tlr8|Jak2|
GO:0002904	positive regulation of B cell apoptotic process	biological_process	0.013573	0.39357	2	943	5	22036	ENSMUSG00000003873,ENSMUSG00000016529	Bax|Il10|
GO:1901623	regulation of lymphocyte chemotaxis	biological_process	0.013578	0.39357	4	943	25	22036	ENSMUSG00000035352,ENSMUSG00000018930,ENSMUSG00000035373,ENSMUSG00000000982	Ccl12|Ccl4|Ccl7|Ccl3|
GO:0051272	positive regulation of cellular component movement	biological_process	0.013579	0.39357	29	943	513	22036	ENSMUSG00000041187,ENSMUSG00000020676,ENSMUSG00000061878,ENSMUSG00000028249,ENSMUSG00000027646,ENSMUSG00000042306,ENSMUSG00000000982,ENSMUSG00000016496,ENSMUSG00000002233,ENSMUSG00000015839,ENSMUSG00000018446,ENSMUSG00000030530,ENSMUSG00000025510,ENSMUSG00000018930,ENSMUSG00000021451,ENSMUSG00000004936,ENSMUSG00000034684,ENSMUSG00000049775,ENSMUSG00000031486,ENSMUSG00000035352,ENSMUSG00000035373,…	Prkd2|Ccl11|Sphk1|Sdcbp|Src|S100a14|Ccl3|Cd274|Rhoc|Nfe2l2|C1qbp|Furin|Cd151|Ccl4|Sema4d|Map2k1|Sema3f|Tmsb4x|Adgra2|Ccl12|Ccl7|Sod2|Cdh13|Hbegf|Bmpr2|Dapk2|Jak2|Ccl2|Xbp1|
GO:0031398	positive regulation of protein ubiquitination	biological_process	0.013579	0.39357	9	943	102	22036	ENSMUSG00000051355,ENSMUSG00000098650,ENSMUSG00000020265,ENSMUSG00000026430,ENSMUSG00000019505,ENSMUSG00000017146,ENSMUSG00000009291,ENSMUSG00000038506,ENSMUSG00000061878	Commd1|Gm28048|Sumo3|Rassf5|Ubb|Brca1|Pttg1ip|Dcun1d2|Sphk1|
GO:0003985	acetyl-CoA C-acetyltransferase activity	molecular_function	0.013579	0.39357	2	943	5	22036	ENSMUSG00000062480,ENSMUSG00000023832	Acat3|Acat2|
GO:0090110	cargo loading into COPII-coated vesicle	biological_process	0.013629	0.39442	3	943	14	22036	ENSMUSG00000091471,ENSMUSG00000051984,ENSMUSG00000030298	Gm20538|Sec31b|Sec13|
GO:0045349	interferon-alpha biosynthetic process	biological_process	0.013741	0.39646	2	943	5	22036	ENSMUSG00000040522,ENSMUSG00000044583	Tlr8|Tlr7|
GO:0045354	regulation of interferon-alpha biosynthetic process	biological_process	0.013741	0.39646	2	943	5	22036	ENSMUSG00000040522,ENSMUSG00000044583	Tlr8|Tlr7|
GO:0034315	regulation of Arp2/3 complex-mediated actin nucleation	biological_process	0.01379	0.39729	3	943	14	22036	ENSMUSG00000033940,ENSMUSG00000030447,ENSMUSG00000060791	Brk1|Cyfip1|Gmfg|
GO:0070371	ERK1 and ERK2 cascade	biological_process	0.013951	0.4013	22	943	360	22036	ENSMUSG00000031837,ENSMUSG00000020676,ENSMUSG00000018166,ENSMUSG00000041187,ENSMUSG00000027646,ENSMUSG00000009185,ENSMUSG00000025746,ENSMUSG00000018927,ENSMUSG00000000982,ENSMUSG00000018930,ENSMUSG00000004936,ENSMUSG00000027540,ENSMUSG00000031760,ENSMUSG00000068798,ENSMUSG00000035352,ENSMUSG00000035373,ENSMUSG00000027298,ENSMUSG00000019122,ENSMUSG00000037014,ENSMUSG00000020484,ENSMUSG00000035385,…	Necab2|Ccl11|Erbb3|Prkd2|Src|Ccl8|Il6|Ccl6|Ccl3|Ccl4|Map2k1|Ptpn1|Mt3|Rap1a|Ccl12|Ccl7|Tyro3|Ccl9|Sstr4|Xbp1|Ccl2|Htr2b|
GO:1901880	negative regulation of protein depolymerization	biological_process	0.013971	0.4013	7	943	72	22036	ENSMUSG00000029106,ENSMUSG00000005871,ENSMUSG00000034201,ENSMUSG00000070372,ENSMUSG00000025432,ENSMUSG00000044086,ENSMUSG00000044117	Add1|Apc|Gas2l1|Capza1|Avil|Lmod3|2900011O08Rik|
GO:0001085	RNA polymerase II transcription factor binding	molecular_function	0.014039	0.40226	11	943	139	22036	ENSMUSG00000015839,ENSMUSG00000026020,ENSMUSG00000022383,ENSMUSG00000003868,ENSMUSG00000031755,ENSMUSG00000003680,ENSMUSG00000027641,ENSMUSG00000018501,ENSMUSG00000028899,ENSMUSG00000019777,ENSMUSG00000021250	Nfe2l2|Nop58|Ppara|Ruvbl2|Bbs2|Taf6l|Rbl1|Ncor1|Taf12|Hdac2|Fos|
GO:0019843	rRNA binding	molecular_function	0.014047	0.40226	7	943	66	22036	ENSMUSG00000081906,ENSMUSG00000046330,ENSMUSG00000032399,ENSMUSG00000006333,ENSMUSG00000003970,ENSMUSG00000057388,ENSMUSG00000043716	Rpl9-ps1|Rpl37a|Rpl4|Rps9|Rpl8|Mrpl18|Rpl7|
GO:0006836	neurotransmitter transport	biological_process	0.014124	0.40361	13	943	184	22036	ENSMUSG00000033615,ENSMUSG00000003872,ENSMUSG00000003863,ENSMUSG00000020484,ENSMUSG00000001018,ENSMUSG00000063260,ENSMUSG00000070568,ENSMUSG00000035199,ENSMUSG00000061878,ENSMUSG00000024944,ENSMUSG00000059714,ENSMUSG00000031098,ENSMUSG00000068798	Cplx1|Lin7b|Ppfia3|Xbp1|Snapin|Syt10|Slc6a21|Arl6ip5|Sphk1|Arl2|Flot1|Syt8|Rap1a|
GO:0032940	secretion by cell	biological_process	0.014146	0.40361	48	943	946	22036	ENSMUSG00000000982,ENSMUSG00000016496,ENSMUSG00000025746,ENSMUSG00000003872,ENSMUSG00000040522,ENSMUSG00000063260,ENSMUSG00000024406,ENSMUSG00000027646,ENSMUSG00000028413,ENSMUSG00000009681,ENSMUSG00000016529,ENSMUSG00000019850,ENSMUSG00000033615,ENSMUSG00000033902,ENSMUSG00000105504,ENSMUSG00000020484,ENSMUSG00000003863,ENSMUSG00000001018,ENSMUSG00000020806,ENSMUSG00000022938,ENSMUSG00000034175,…	Ccl3|Cd274|Il6|Lin7b|Tlr8|Syt10|Pou5f1|Src|B4galt1|Bcr|Il10|Tnfaip3|Cplx1|Mapkbp1|Gbp5|Xbp1|Ppfia3|Snapin|Rhbdf2|Fam3b|Rhbdd3|Dph3|Ccl12|Syt8|Slc1a5|Fes|Rab11fip1|Pcsk4|Sycn|Furin|Trpm4|Sphk1|Sri|Ghrl|Myrip|Rab27a|Tyro3|Tmf1|Kcnb1|Jak2|Nnat|Htr2b|Cdk16|Tmed10|Rap1a|Hnf1b|Hck|Bloc1s6|
GO:0046703	natural killer cell lectin-like receptor binding	molecular_function	0.014157	0.40361	3	943	14	22036	ENSMUSG00000030365,ENSMUSG00000000248,ENSMUSG00000030157	Clec2i|Clec2g|Clec2d|
GO:0042536	negative regulation of tumor necrosis factor biosynthetic process	biological_process	0.014196	0.4041	2	943	5	22036	ENSMUSG00000016529,ENSMUSG00000064177	Il10|Ghrl|
GO:0043618	regulation of transcription from RNA polymerase II promoter in response to stress	biological_process	0.014341	0.40763	5	943	39	22036	ENSMUSG00000036450,ENSMUSG00000019878,ENSMUSG00000031760,ENSMUSG00000015839,ENSMUSG00000033933	Hif1an|Hsf2|Mt3|Nfe2l2|Vhl|
GO:1901990	regulation of mitotic cell cycle phase transition	biological_process	0.014368	0.40781	17	943	256	22036	ENSMUSG00000030528,ENSMUSG00000025507,ENSMUSG00000020167,ENSMUSG00000035486,ENSMUSG00000078763,ENSMUSG00000027933,ENSMUSG00000078429,ENSMUSG00000025374,ENSMUSG00000032435,ENSMUSG00000027490,ENSMUSG00000031095,ENSMUSG00000032400,ENSMUSG00000035352,ENSMUSG00000092622,ENSMUSG00000027641,ENSMUSG00000116564,ENSMUSG00000006728	Blm|Pidd1|Tcf3|Plk5|Slfn1|Ints3|Ctdsp2|Nabp2|Dync1li1|E2f1|Cul4b|Zwilch|Ccl12|Khdc3|Rbl1|Riok2|Cdk4|
GO:0000278	mitotic cell cycle	biological_process	0.014466	0.40993	40	943	755	22036	ENSMUSG00000020167,ENSMUSG00000030528,ENSMUSG00000061878,ENSMUSG00000028249,ENSMUSG00000048930,ENSMUSG00000025374,ENSMUSG00000078429,ENSMUSG00000005871,ENSMUSG00000035486,ENSMUSG00000032400,ENSMUSG00000032435,ENSMUSG00000001525,ENSMUSG00000033790,ENSMUSG00000031490,ENSMUSG00000028419,ENSMUSG00000025507,ENSMUSG00000030061,ENSMUSG00000040599,ENSMUSG00000028896,ENSMUSG00000027933,ENSMUSG00000022678,…	Tcf3|Blm|Sphk1|Sdcbp|Tada3|Nabp2|Ctdsp2|Apc|Plk5|Zwilch|Dync1li1|Tubb5|Tubgcp5|Eif4ebp1|Chmp5|Pidd1|Uba3|Mis12|Rcc1|Ints3|Nde1|Cks2|Chmp4b|Nup88|Rhoc|Slfn1|Khdc3|Ccl12|Cdca5|Cul4b|E2f1|Map2k1|Cdc5l|Dsn1|Kif23|Cdk4|Riok2|Rbl1|Cdh13|Ppp2r2c|
GO:0022618	ribonucleoprotein complex assembly	biological_process	0.014504	0.40993	15	943	211	22036	ENSMUSG00000032097,ENSMUSG00000028134,ENSMUSG00000027905,ENSMUSG00000026427,ENSMUSG00000008373,ENSMUSG00000040423,ENSMUSG00000023087,ENSMUSG00000032580,ENSMUSG00000018446,ENSMUSG00000032215,ENSMUSG00000058655,ENSMUSG00000092310,ENSMUSG00000003868,ENSMUSG00000027613,ENSMUSG00000035150	Ddx6|Ptbp2|Ddx20|Eif2d|Prpf31|Rc3h1|Noct|Rbm5|C1qbp|Rsl24d1|Eif4b|Gm20509|Ruvbl2|Eif6|Eif2s3x|
GO:0043487	regulation of RNA stability	biological_process	0.014507	0.40993	8	943	86	22036	ENSMUSG00000040025,ENSMUSG00000109336,ENSMUSG00000031060,ENSMUSG00000023087,ENSMUSG00000044786,ENSMUSG00000027490,ENSMUSG00000040423,ENSMUSG00000016528	Ythdf2|Samd4b|Rbm10|Noct|Zfp36|E2f1|Rc3h1|Mapkapk2|
GO:0032612	interleukin-1 production	biological_process	0.014546	0.41043	8	943	85	22036	ENSMUSG00000019850,ENSMUSG00000000982,ENSMUSG00000024789,ENSMUSG00000040522,ENSMUSG00000105504,ENSMUSG00000061878,ENSMUSG00000064177,ENSMUSG00000019777	Tnfaip3|Ccl3|Jak2|Tlr8|Gbp5|Sphk1|Ghrl|Hdac2|
GO:0002507	tolerance induction	biological_process	0.014598	0.41128	4	943	26	22036	ENSMUSG00000022637,ENSMUSG00000026977,ENSMUSG00000016496,ENSMUSG00000019850	Cblb|March7|Cd274|Tnfaip3|
GO:0018130	heterocycle biosynthetic process	biological_process	0.014769	0.41547	157	943	3592	22036	ENSMUSG00000030199,ENSMUSG00000069208,ENSMUSG00000031060,ENSMUSG00000030528,ENSMUSG00000044080,ENSMUSG00000037798,ENSMUSG00000040620,ENSMUSG00000028899,ENSMUSG00000026036,ENSMUSG00000034563,ENSMUSG00000054203,ENSMUSG00000116024,ENSMUSG00000024789,ENSMUSG00000018930,ENSMUSG00000000085,ENSMUSG00000025364,ENSMUSG00000028901,ENSMUSG00000003283,ENSMUSG00000020679,ENSMUSG00000000290,ENSMUSG00000062248,…	Etv6|Zfp825|Rbm10|Blm|S100a1|Mat1a|Dhx33|Taf12|Nif3l1|Ccpg1|Ifi205|Gm49527|Jak2|Ccl4|Scmh1|Pa2g4|Gmeb1|Hck|Hnf1b|Itgb2|Cks2|Mga|Sumo1|C1qbp|Ifi207|Uba3|Zfp341|Tnfaip3|Bmpr2|Psma6|Mthfd2l|Ruvbl2|Adrb3|Hist1h1b|Hist1h4m|Sema4d|2010315B03Rik|Hsf2|Brca1|Zfp960|Ifi209|Mndal|Taf6l|Fos|Prkd2|Ikzf5|Nfkbia|Ncor1|Col4a2|Tmsb4x|Zfp97|Sp3|Qars|Slc39a5|Slfn1|Rasl11a|Ctps|Tnip2|Hif1an|Impdh2|Cebpg|Nfkb1|Slc38a…
GO:2001234	negative regulation of apoptotic signaling pathway	biological_process	0.014826	0.41647	14	943	195	22036	ENSMUSG00000056155,ENSMUSG00000020484,ENSMUSG00000015839,ENSMUSG00000003873,ENSMUSG00000019850,ENSMUSG00000024807,ENSMUSG00000025422,ENSMUSG00000006818,ENSMUSG00000027540,ENSMUSG00000017146,ENSMUSG00000026977,ENSMUSG00000032604,ENSMUSG00000009291,ENSMUSG00000027646	Nanos3|Xbp1|Nfe2l2|Bax|Tnfaip3|Syvn1|Agap2|Sod2|Ptpn1|Brca1|March7|Qars|Pttg1ip|Src|
GO:0051336	regulation of hydrolase activity	biological_process	0.01486	0.41683	56	943	1138	22036	ENSMUSG00000000983,ENSMUSG00000039220,ENSMUSG00000009185,ENSMUSG00000027646,ENSMUSG00000025507,ENSMUSG00000020676,ENSMUSG00000035199,ENSMUSG00000022678,ENSMUSG00000026021,ENSMUSG00000000982,ENSMUSG00000031449,ENSMUSG00000060657,ENSMUSG00000018927,ENSMUSG00000025746,ENSMUSG00000026715,ENSMUSG00000002233,ENSMUSG00000035352,ENSMUSG00000031760,ENSMUSG00000021451,ENSMUSG00000004936,ENSMUSG00000051748,…	Wfdc18|Ppp1r10|Ccl8|Src|Pidd1|Ccl11|Arl6ip5|Nde1|Sumo1|Ccl3|Atp4b|Marf1|Ccl6|Il6|Serpinc1|Rhoc|Ccl12|Mt3|Sema4d|Map2k1|Wfdc21|Ccl9|Tnnt3|Bcr|Ppp2r2c|Spink4|Agap2|Rabep1|Arl2|Prkd2|Ctla2b|Sec13|Adgrb3|Phactr4|Gnat1|Plxna2|Rangap1|Chtop|Psma3|Furin|Wdr35|Bax|Rap1a|Plxnb1|Ccl4|Rgs2|Cnn3|Jak2|Htr2b|Cast|Ccl2|Arhgap29|Ccl7|Fgfr2|Ifi202b|Wfdc17|
GO:0050821	protein stabilization	biological_process	0.014893	0.41713	12	943	158	22036	ENSMUSG00000026021,ENSMUSG00000059866,ENSMUSG00000006676,ENSMUSG00000024807,ENSMUSG00000032383,ENSMUSG00000031760,ENSMUSG00000007739,ENSMUSG00000026977,ENSMUSG00000020167,ENSMUSG00000068039,ENSMUSG00000059714,ENSMUSG00000016534	Sumo1|Tnip2|Usp19|Syvn1|Ppib|Mt3|Cct4|March7|Tcf3|Tcp1|Flot1|Lamp2|
GO:0080135	regulation of cellular response to stress	biological_process	0.015053	0.42099	33	943	602	22036	ENSMUSG00000032604,ENSMUSG00000009291,ENSMUSG00000030271,ENSMUSG00000005102,ENSMUSG00000033933,ENSMUSG00000051355,ENSMUSG00000016526,ENSMUSG00000054580,ENSMUSG00000006818,ENSMUSG00000018501,ENSMUSG00000024013,ENSMUSG00000031722,ENSMUSG00000003541,ENSMUSG00000020464,ENSMUSG00000026977,ENSMUSG00000030528,ENSMUSG00000015839,ENSMUSG00000043929,ENSMUSG00000006676,ENSMUSG00000003873,ENSMUSG00000031760,…	Qars|Pttg1ip|Ogg1|Eif2ak4|Vhl|Commd1|Dyrk3|Pla2r1|Sod2|Ncor1|Fgd2|Hp|Ier3|Pnpt1|March7|Blm|Nfe2l2|Klhl15|Usp19|Bax|Mt3|Parg|Brca1|Ptpn1|Map2k1|Xbp1|Rbl1|Syvn1|Wnt7b|Arl6ip5|Cebpg|Trim13|Rnf41|
GO:0044767	single-organism developmental process	biological_process	0.015319	0.42782	211	943	5057	22036	ENSMUSG00000034957,ENSMUSG00000053113,ENSMUSG00000025510,ENSMUSG00000022477,ENSMUSG00000060240,ENSMUSG00000032436,ENSMUSG00000015839,ENSMUSG00000020131,ENSMUSG00000003873,ENSMUSG00000031730,ENSMUSG00000066643,ENSMUSG00000020167,ENSMUSG00000034601,ENSMUSG00000009090,ENSMUSG00000031729,ENSMUSG00000061878,ENSMUSG00000037003,ENSMUSG00000021583,ENSMUSG00000030272,ENSMUSG00000054594,ENSMUSG00000067786,…	Cebpa|Socs3|Cd151|Aco2|Cend1|Cmtm7|Nfe2l2|Pcsk4|Bax|Dhodh|Wdr35|Tcf3|2700049A03Rik|Ap1b1|Ist1|Sphk1|Tns2|Erap1|Camk1|Oscar|Nnat|Mbd3|Fgfr2|Mmp24|Sod2|Ctla2a|Hist1h4k|Ogg1|Zfx|Cdsn|Pim1|Sftpd|Adgra2|Hist1h4n|Avil|Trappc9|Il6|Smarcc2|Ccl3|Cxcl15|Krt8|B4galt1|Erbb3|Ccl11|Atat1|Bbs2|Nanos3|Cxcl1|Il10|Ifi204|Mapkapk2|Rhbdd3|Cul4b|Kbtbd8|Tsx|Slc7a11|Pygo1|Gas2l1|Pnpt1|Hp|Tyms|Ghrl|Ccm2l|Vhl|Eif4ebp1|To…
GO:0009117	nucleotide metabolic process	biological_process	0.015452	0.43047	44	943	865	22036	ENSMUSG00000031449,ENSMUSG00000000982,ENSMUSG00000018927,ENSMUSG00000062867,ENSMUSG00000028633,ENSMUSG00000026021,ENSMUSG00000025503,ENSMUSG00000050856,ENSMUSG00000020676,ENSMUSG00000009185,ENSMUSG00000029376,ENSMUSG00000009681,ENSMUSG00000025422,ENSMUSG00000074064,ENSMUSG00000031489,ENSMUSG00000061723,ENSMUSG00000019122,ENSMUSG00000021451,ENSMUSG00000004936,ENSMUSG00000021911,ENSMUSG00000035352,…	Atp4b|Ccl3|Ccl6|Impdh2|Ctps|Sumo1|Taldo1|Atp5k|Ccl11|Ccl8|Mthfd2l|Bcr|Agap2|Mlycd|Adrb3|Tnnt3|Ccl9|Sema4d|Map2k1|Parg|Ccl12|Atp2b2|Npr1|Samhd1|Dhodh|Rangap1|Chtop|Arl2|Sec13|Adgrb3|Tyms|Plxna2|Rabep1|Ccl7|Htr2b|Arhgap29|Ccl2|Naxd|Ccl4|Rgs2|Cnn3|Prpsap1|Rap1a|Plxnb1|
GO:0023051	regulation of signaling	biological_process	0.015459	0.43047	140	943	3218	22036	ENSMUSG00000060791,ENSMUSG00000025504,ENSMUSG00000005102,ENSMUSG00000009291,ENSMUSG00000022637,ENSMUSG00000030059,ENSMUSG00000024013,ENSMUSG00000033933,ENSMUSG00000051355,ENSMUSG00000030298,ENSMUSG00000064177,ENSMUSG00000044583,ENSMUSG00000027931,ENSMUSG00000052783,ENSMUSG00000041012,ENSMUSG00000022938,ENSMUSG00000004936,ENSMUSG00000005656,ENSMUSG00000019777,ENSMUSG00000051413,ENSMUSG00000027540,…	Gmfg|Eps8l2|Eif2ak4|Pttg1ip|Cblb|Tmf1|Fgd2|Vhl|Commd1|Sec13|Ghrl|Tlr7|Npr1|Grk4|Cmtm8|Fam3b|Map2k1|Snx6|Hdac2|Plagl2|Ptpn1|Cyfip1|Cdh13|Wnt7b|Plekhg2|Rhbdf2|Xbp1|Sstr4|Chmp5|Necab2|Pidd1|Ccl8|Insl6|Rnf41|Trim13|Adgra2|Sod2|Ifnl2|Fgfr2|Nnat|Ube2o|Sphk1|Rabep1|March7|Wdr35|Bax|Cmtm7|Nfe2l2|Socs3|Apc|Irak2|Wnt8b|Cxcl1|Nanos3|Erbb3|Ccl11|Cxcl15|Ccl3|Il6|Ccl4|Rgs2|Stau1|Hnf1b|Plxnb1|Flot1|Ntf5|Ccl7|Hb…
GO:0051325	interphase	biological_process	0.015521	0.43158	13	943	179	22036	ENSMUSG00000020167,ENSMUSG00000035352,ENSMUSG00000025507,ENSMUSG00000031095,ENSMUSG00000027490,ENSMUSG00000006728,ENSMUSG00000078429,ENSMUSG00000033790,ENSMUSG00000028896,ENSMUSG00000078763,ENSMUSG00000031490,ENSMUSG00000027641,ENSMUSG00000035486	Tcf3|Ccl12|Pidd1|Cul4b|E2f1|Cdk4|Ctdsp2|Tubgcp5|Rcc1|Slfn1|Eif4ebp1|Rbl1|Plk5|
GO:0033044	regulation of chromosome organization	biological_process	0.015639	0.43422	17	943	258	22036	ENSMUSG00000018509,ENSMUSG00000058773,ENSMUSG00000003868,ENSMUSG00000020484,ENSMUSG00000034269,ENSMUSG00000007739,ENSMUSG00000017146,ENSMUSG00000024791,ENSMUSG00000068039,ENSMUSG00000019876,ENSMUSG00000048930,ENSMUSG00000001017,ENSMUSG00000039220,ENSMUSG00000027646,ENSMUSG00000003437,ENSMUSG00000041187,ENSMUSG00000024406	Cenpv|Hist1h1b|Ruvbl2|Xbp1|Setd5|Cct4|Brca1|Cdca5|Tcp1|Pkib|Tada3|Chtop|Ppp1r10|Src|Paf1|Prkd2|Pou5f1|
GO:0031386	protein tag	molecular_function	0.015714	0.43566	3	943	14	22036	ENSMUSG00000026021,ENSMUSG00000020265,ENSMUSG00000019505	Sumo1|Sumo3|Ubb|
GO:0015095	magnesium ion transmembrane transporter activity	molecular_function	0.015773	0.43666	3	943	15	22036	ENSMUSG00000047037,ENSMUSG00000030452,ENSMUSG00000048497	Nipa1|Nipa2|Mmgt2|
GO:0031346	positive regulation of cell projection organization	biological_process	0.015823	0.43743	22	943	376	22036	ENSMUSG00000001313,ENSMUSG00000018507,ENSMUSG00000026640,ENSMUSG00000061878,ENSMUSG00000031729,ENSMUSG00000033940,ENSMUSG00000027646,ENSMUSG00000032399,ENSMUSG00000025746,ENSMUSG00000035486,ENSMUSG00000015839,ENSMUSG00000025504,ENSMUSG00000026360,ENSMUSG00000025432,ENSMUSG00000004936,ENSMUSG00000021451,ENSMUSG00000053646,ENSMUSG00000053158,ENSMUSG00000030447,ENSMUSG00000068798,ENSMUSG00000067336,…	Rnd2|Trpv2|Plxna2|Sphk1|Ist1|Brk1|Src|Rpl4|Il6|Plk5|Nfe2l2|Eps8l2|Rgs2|Avil|Map2k1|Sema4d|Plxnb1|Fes|Cyfip1|Rap1a|Bmpr2|Camk1|
GO:0050657	nucleic acid transport	biological_process	0.015952	0.4391	11	943	140	22036	ENSMUSG00000001017,ENSMUSG00000057388,ENSMUSG00000021078,ENSMUSG00000040667,ENSMUSG00000059714,ENSMUSG00000059005,ENSMUSG00000020464,ENSMUSG00000032939,ENSMUSG00000010097,ENSMUSG00000044786,ENSMUSG00000030298	Chtop|Mrpl18|Tomm20l|Nup88|Flot1|Hnrnpa3|Pnpt1|Nup93|Nxf1|Zfp36|Sec13|
GO:0050658	RNA transport	biological_process	0.015952	0.4391	11	943	140	22036	ENSMUSG00000032939,ENSMUSG00000010097,ENSMUSG00000044786,ENSMUSG00000030298,ENSMUSG00000059005,ENSMUSG00000059714,ENSMUSG00000020464,ENSMUSG00000021078,ENSMUSG00000040667,ENSMUSG00000001017,ENSMUSG00000057388	Nup93|Nxf1|Zfp36|Sec13|Hnrnpa3|Flot1|Pnpt1|Tomm20l|Nup88|Chtop|Mrpl18|
GO:0051236	establishment of RNA localization	biological_process	0.015952	0.4391	11	943	140	22036	ENSMUSG00000032939,ENSMUSG00000030298,ENSMUSG00000044786,ENSMUSG00000010097,ENSMUSG00000059005,ENSMUSG00000059714,ENSMUSG00000020464,ENSMUSG00000021078,ENSMUSG00000040667,ENSMUSG00000001017,ENSMUSG00000057388	Nup93|Sec13|Zfp36|Nxf1|Hnrnpa3|Flot1|Pnpt1|Tomm20l|Nup88|Chtop|Mrpl18|
GO:0043242	negative regulation of protein complex disassembly	biological_process	0.016168	0.4444	7	943	74	22036	ENSMUSG00000044117,ENSMUSG00000044086,ENSMUSG00000070372,ENSMUSG00000025432,ENSMUSG00000034201,ENSMUSG00000029106,ENSMUSG00000005871	2900011O08Rik|Lmod3|Capza1|Avil|Gas2l1|Add1|Apc|
GO:0001825	blastocyst formation	biological_process	0.016214	0.44503	5	943	40	22036	ENSMUSG00000042729,ENSMUSG00000027109,ENSMUSG00000024406,ENSMUSG00000035632,ENSMUSG00000020679	Wdr74|Sp3|Pou5f1|Cnot3|Hnf1b|
GO:0051354	negative regulation of oxidoreductase activity	biological_process	0.016271	0.44519	4	943	27	22036	ENSMUSG00000006724,ENSMUSG00000028163,ENSMUSG00000031760,ENSMUSG00000031722	Cyp27b1|Nfkb1|Mt3|Hp|
GO:0006163	purine nucleotide metabolic process	biological_process	0.016282	0.44519	37	943	710	22036	ENSMUSG00000050856,ENSMUSG00000020676,ENSMUSG00000009185,ENSMUSG00000031449,ENSMUSG00000000982,ENSMUSG00000018927,ENSMUSG00000062867,ENSMUSG00000026021,ENSMUSG00000021451,ENSMUSG00000004936,ENSMUSG00000030302,ENSMUSG00000035352,ENSMUSG00000025422,ENSMUSG00000029376,ENSMUSG00000009681,ENSMUSG00000061723,ENSMUSG00000019122,ENSMUSG00000031489,ENSMUSG00000074064,ENSMUSG00000033569,ENSMUSG00000026640,…	Atp5k|Ccl11|Ccl8|Atp4b|Ccl3|Ccl6|Impdh2|Sumo1|Sema4d|Map2k1|Atp2b2|Ccl12|Agap2|Mthfd2l|Bcr|Tnnt3|Ccl9|Adrb3|Mlycd|Adgrb3|Plxna2|Arl2|Sec13|Rabep1|Samhd1|Npr1|Chtop|Rangap1|Rgs2|Cnn3|Ccl4|Plxnb1|Rap1a|Ccl7|Ccl2|Arhgap29|Htr2b|
GO:0003026	regulation of systemic arterial blood pressure by aortic arch baroreceptor feedback	biological_process	0.016315	0.44519	1	943	1	22036	ENSMUSG00000020704	Asic2|
GO:0072332	intrinsic apoptotic signaling pathway by p53 class mediator	biological_process	0.016329	0.44519	7	943	72	22036	ENSMUSG00000019505,ENSMUSG00000003873,ENSMUSG00000027490,ENSMUSG00000073489,ENSMUSG00000026977,ENSMUSG00000025647,ENSMUSG00000009291	Ubb|Bax|E2f1|Ifi204|March7|Shisa5|Pttg1ip|
GO:0006402	mRNA catabolic process	biological_process	0.016351	0.44519	10	943	123	22036	ENSMUSG00000040423,ENSMUSG00000044786,ENSMUSG00000082101,ENSMUSG00000056167,ENSMUSG00000020464,ENSMUSG00000071662,ENSMUSG00000023087,ENSMUSG00000035139,ENSMUSG00000073460,ENSMUSG00000056155	Rc3h1|Zfp36|Slfn14|Cnot10|Pnpt1|Polr2g|Noct|Secisbp2|Pnldc1|Nanos3|
GO:0031462	Cul2-RING ubiquitin ligase complex	cellular_component	0.016359	0.44519	3	943	15	22036	ENSMUSG00000035671,ENSMUSG00000051355,ENSMUSG00000033933	Zswim4|Commd1|Vhl|
GO:0030670	phagocytic vesicle membrane	cellular_component	0.016423	0.44576	5	943	40	22036	ENSMUSG00000067235,ENSMUSG00000031504,ENSMUSG00000031488,ENSMUSG00000016534,ENSMUSG00000060550	H2-Q10|Rab20|Rab11fip1|Lamp2|H2-Q7|
GO:0030127	COPII vesicle coat	cellular_component	0.016427	0.44576	3	943	15	22036	ENSMUSG00000091471,ENSMUSG00000051984,ENSMUSG00000030298	Gm20538|Sec31b|Sec13|
GO:0043392	negative regulation of DNA binding	biological_process	0.016597	0.44973	5	943	40	22036	ENSMUSG00000027490,ENSMUSG00000003161,ENSMUSG00000019777,ENSMUSG00000020265,ENSMUSG00000026021	E2f1|Sri|Hdac2|Sumo3|Sumo1|
GO:0050709	negative regulation of protein secretion	biological_process	0.016717	0.45201	7	943	71	22036	ENSMUSG00000020806,ENSMUSG00000040522,ENSMUSG00000019850,ENSMUSG00000033902,ENSMUSG00000025746,ENSMUSG00000021905,ENSMUSG00000016529	Rhbdf2|Tlr8|Tnfaip3|Mapkbp1|Il6|Dph3|Il10|
GO:2000045	regulation of G1/S transition of mitotic cell cycle	biological_process	0.016728	0.45201	9	943	106	22036	ENSMUSG00000031095,ENSMUSG00000027490,ENSMUSG00000025507,ENSMUSG00000035352,ENSMUSG00000020167,ENSMUSG00000027641,ENSMUSG00000035486,ENSMUSG00000078763,ENSMUSG00000078429	Cul4b|E2f1|Pidd1|Ccl12|Tcf3|Rbl1|Plk5|Slfn1|Ctdsp2|
GO:1901362	organic cyclic compound biosynthetic process	biological_process	0.01682	0.45386	162	943	3732	22036	ENSMUSG00000030528,ENSMUSG00000037798,ENSMUSG00000044080,ENSMUSG00000040620,ENSMUSG00000028899,ENSMUSG00000026036,ENSMUSG00000030199,ENSMUSG00000069208,ENSMUSG00000031060,ENSMUSG00000000085,ENSMUSG00000025364,ENSMUSG00000018930,ENSMUSG00000028901,ENSMUSG00000020679,ENSMUSG00000003283,ENSMUSG00000054203,ENSMUSG00000034563,ENSMUSG00000116024,ENSMUSG00000024789,ENSMUSG00000030061,ENSMUSG00000073490,…	Blm|Mat1a|S100a1|Dhx33|Taf12|Nif3l1|Etv6|Zfp825|Rbm10|Scmh1|Pa2g4|Ccl4|Gmeb1|Hnf1b|Hck|Ifi205|Ccpg1|Gm49527|Jak2|Uba3|Ifi207|Zfp341|Mga|Cks2|Itgb2|Cyp27b1|Sumo1|C1qbp|Hist1h4m|Hsf2|Sema4d|2010315B03Rik|Ifi209|Brca1|Zfp960|Bmpr2|Tnfaip3|Mthfd2l|Psma6|Ruvbl2|Adrb3|Hist1h1b|Fos|Prkd2|Ikzf5|Nfkbia|Mndal|Taf6l|Tmsb4x|Zfp97|Sp3|Slc39a5|Qars|Ncor1|Col4a2|Atp5k|Hist1h4j|Pou5f1|Ifi211|Src|Paf1|Ctps|Tnip2|…
GO:0051656	establishment of organelle localization	biological_process	0.016855	0.45417	20	943	329	22036	ENSMUSG00000032202,ENSMUSG00000028419,ENSMUSG00000063260,ENSMUSG00000022678,ENSMUSG00000040667,ENSMUSG00000019505,ENSMUSG00000038467,ENSMUSG00000027613,ENSMUSG00000027596,ENSMUSG00000005804,ENSMUSG00000024791,ENSMUSG00000031098,ENSMUSG00000068798,ENSMUSG00000004936,ENSMUSG00000025364,ENSMUSG00000001018,ENSMUSG00000116564,ENSMUSG00000021248,ENSMUSG00000060708,ENSMUSG00000033615	Rab27a|Chmp5|Syt10|Nde1|Nup88|Ubb|Chmp4b|Eif6|a|Bloc1s6|Cdca5|Syt8|Rap1a|Map2k1|Pa2g4|Snapin|Riok2|Tmed10|Bloc1s4|Cplx1|
GO:0002695	negative regulation of leukocyte activation	biological_process	0.016894	0.45456	12	943	160	22036	ENSMUSG00000016529,ENSMUSG00000078763,ENSMUSG00000019850,ENSMUSG00000027298,ENSMUSG00000016496,ENSMUSG00000009681,ENSMUSG00000026977,ENSMUSG00000022637,ENSMUSG00000021795,ENSMUSG00000016498,ENSMUSG00000034175,ENSMUSG00000040423	Il10|Slfn1|Tnfaip3|Tyro3|Cd274|Bcr|March7|Cblb|Sftpd|Pdcd1lg2|Rhbdd3|Rc3h1|
GO:0006413	translational initiation	biological_process	0.017153	0.46077	10	943	121	22036	ENSMUSG00000005102,ENSMUSG00000031487,ENSMUSG00000006941,ENSMUSG00000026427,ENSMUSG00000040620,ENSMUSG00000031490,ENSMUSG00000027613,ENSMUSG00000035150,ENSMUSG00000071662,ENSMUSG00000058655	Eif2ak4|Brf2|Eif1b|Eif2d|Dhx33|Eif4ebp1|Eif6|Eif2s3x|Polr2g|Eif4b|
GO:0031083	BLOC-1 complex	cellular_component	0.017173	0.46077	3	943	15	22036	ENSMUSG00000060708,ENSMUSG00000001018,ENSMUSG00000005804	Bloc1s4|Snapin|Bloc1s6|
GO:0005635	nuclear envelope	cellular_component	0.017252	0.46226	26	943	455	22036	ENSMUSG00000030298,ENSMUSG00000032939,ENSMUSG00000028249,ENSMUSG00000031729,ENSMUSG00000026131,ENSMUSG00000024799,ENSMUSG00000006335,ENSMUSG00000060475,ENSMUSG00000038467,ENSMUSG00000039887,ENSMUSG00000040667,ENSMUSG00000003873,ENSMUSG00000028896,ENSMUSG00000016327,ENSMUSG00000022391,ENSMUSG00000026021,ENSMUSG00000010097,ENSMUSG00000022938,ENSMUSG00000001525,ENSMUSG00000025647,ENSMUSG00000001025,…	Sec13|Nup93|Sdcbp|Ist1|Dst|Tm7sf2|Tfpt|Wtap|Chmp4b|Alg14|Nup88|Bax|Rcc1|Atp1b4|Rangap1|Sumo1|Nxf1|Fam3b|Tubb5|Shisa5|S100a6|Nup205|Tyro3|Gmcl1|Nrm|Cdk4|
GO:0044271	cellular nitrogen compound biosynthetic process	biological_process	0.017285	0.46251	159	943	3660	22036	ENSMUSG00000021451,ENSMUSG00000019878,ENSMUSG00000074829,ENSMUSG00000069306,ENSMUSG00000017146,ENSMUSG00000096696,ENSMUSG00000043263,ENSMUSG00000021024,ENSMUSG00000029376,ENSMUSG00000019850,ENSMUSG00000067336,ENSMUSG00000031489,ENSMUSG00000058773,ENSMUSG00000003868,ENSMUSG00000073490,ENSMUSG00000030061,ENSMUSG00000059842,ENSMUSG00000062248,ENSMUSG00000000290,ENSMUSG00000033943,ENSMUSG00000018446,…	Sema4d|Hsf2|2010315B03Rik|Hist1h4m|Brca1|Zfp960|Ifi209|Psma6|Mthfd2l|Tnfaip3|Bmpr2|Adrb3|Hist1h1b|Ruvbl2|Ifi207|Uba3|Zfp341|Cks2|Itgb2|Mga|C1qbp|Sumo1|Ccl4|Pa2g4|Scmh1|Hck|Hnf1b|Gmeb1|Ifi205|Ccpg1|Jak2|Gm49527|S100a1|Mat1a|Blm|Nif3l1|Dhx33|Taf12|Zfp825|Etv6|Rbm10|Furin|E2f1|Cited4|Mt3|Cnot3|Onecut3|Rbl1|Zfp251|Snapc5|Agap2|Gmcl1|Nr1d2|Pou5f1|Hist1h4j|Atp5k|Paf1|Src|Ifi211|Impdh2|Slfn1|Rasl11a|Ctp…
GO:0031062	positive regulation of histone methylation	biological_process	0.017726	0.47362	5	943	42	22036	ENSMUSG00000058773,ENSMUSG00000003437,ENSMUSG00000017146,ENSMUSG00000020484,ENSMUSG00000001017	Hist1h1b|Paf1|Brca1|Xbp1|Chtop|
GO:0016461	unconventional myosin complex	cellular_component	0.017813	0.47528	2	943	6	22036	ENSMUSG00000090841,ENSMUSG00000039824	Myl6|Myl6b|
GO:0010649	regulation of cell communication by electrical coupling	biological_process	0.017849	0.47558	2	943	7	22036	ENSMUSG00000038239,ENSMUSG00000003161	Hrc|Sri|
GO:1902262	apoptotic process involved in patterning of blood vessels	biological_process	0.018	0.47801	2	943	6	22036	ENSMUSG00000022382,ENSMUSG00000003873	Wnt7b|Bax|
GO:0030666	endocytic vesicle membrane	cellular_component	0.018002	0.47801	6	943	57	22036	ENSMUSG00000060550,ENSMUSG00000016534,ENSMUSG00000031488,ENSMUSG00000031504,ENSMUSG00000067235,ENSMUSG00000008036	H2-Q7|Lamp2|Rab11fip1|Rab20|H2-Q10|Ap2s1|
GO:0046755	viral budding	biological_process	0.018031	0.47801	2	943	6	22036	ENSMUSG00000028419,ENSMUSG00000038467	Chmp5|Chmp4b|
[truncated: 6,664 more rows]
