# Supplementary material for: Whole transcriptome analysis of the differential RNA profiles and associated competing endogenous RNA networks in LPS-induced acute lung injury (ALI)
Source: PLoS One. 2021 May 7;16(5):e0251359. doi: 10.1371/journal.pone.0251359 (PMC8104378; doi:10.1371/journal.pone.0251359)
Supplement: S8 Table — (XLS) [file pone.0251359.s015.xls]

GO_accession	Description	Term_type	Over_represented_pValue	Corrected_pValue	CAD_item	CAD_list	Bg_item	Bg_list	Gene_ids	Gene_names
GO:0005622	intracellular	cellular_component	2.24E-303	2.15E-299	8606	316561	14301	22036	"ENSMUSG00000021096,ENSMUSG00000029030,ENSMUSG00000025006,ENSMUSG00000028165,ENSMUSG00000031928,ENSMUSG00000025373,ENSMUSG00000022299,ENSMUSG00000086965,ENSMUSG00000030733,ENSMUSG00000061477,ENSMUSG00000090553,ENSMUSG00000026353,ENSMUSG00000039354,ENSMUSG00000057469,ENSMUSG00000025326,ENSMUSG00000069255,ENSMUSG00000024493,ENSMUSG00000062867,ENSMUSG00000072941,ENSMUSG00000026134,ENSMUSG00000036270,ENSMUSG00000039826,ENSMUSG00000043099,ENSMUSG00000021048,ENSMUSG00000057329,ENSMUSG00000018547,ENSMUSG00000056260,ENSMUSG00000074576,ENSMUSG00000026207,ENSMUSG00000026305,ENSMUSG00000014725,ENSMUSG00000031505,ENSMUSG00000014232,ENSMUSG00000041992,ENSMUSG00000003623,ENSMUSG00000024006,ENSMUSG00000032245,ENSMUSG00000062931,ENSMUSG00000028793,ENSMUSG00000042492,ENSMUSG00000024258,ENSMUSG00000001440,ENSMUSG00000027907,ENSMUSG00000031511,ENSMUSG00000056770,ENSMUSG00000030978,ENSMUSG00000053898,ENSMUSG00000020572,ENSMUSG00000044390,ENSMUSG00000013089,ENSMUSG00000002103,ENSMUSG00000035439,ENSMUSG00000063316,ENSMUSG00000025812,ENSMUSG00000047821,ENSMUSG00000031660,ENSMUSG00000007415,ENSMUSG00000027763,ENSMUSG00000027823,ENSMUSG00000039706,ENSMUSG00000079111,ENSMUSG00000020520,ENSMUSG00000058835,ENSMUSG00000032067,ENSMUSG00000000682,ENSMUSG00000016409,ENSMUSG00000060036,ENSMUSG00000038506,ENSMUSG00000001156,ENSMUSG00000062861,ENSMUSG00000040321,ENSMUSG00000062376,ENSMUSG00000037216,ENSMUSG00000073411,ENSMUSG00000079477,ENSMUSG00000002748,ENSMUSG00000010936,ENSMUSG00000033444,ENSMUSG00000002076,ENSMUSG00000058454,ENSMUSG00000069274,ENSMUSG00000033883,ENSMUSG00000020741,ENSMUSG00000027011,ENSMUSG00000042079,ENSMUSG00000021115,ENSMUSG00000031314,ENSMUSG00000026349,ENSMUSG00000020620,ENSMUSG00000026048,ENSMUSG00000069089,ENSMUSG00000061136,ENSMUSG00000070372,ENSMUSG00000025027,ENSMUSG00000029073,ENSMUSG00000033096,ENSMUSG00000040824,ENSMUSG00000007670,ENSMUSG00000003269,ENSMUSG00000020591,ENSMUSG00000029999,ENSMUSG00000027206,ENSMUSG00000049001,ENSMUSG00000000184,ENSMUSG00000025950,ENSMUSG00000021696,ENSMUSG00000003348,ENSMUSG00000037465,ENSMUSG00000060636,ENSMUSG00000036158,ENSMUSG00000040249,ENSMUSG00000022369,ENSMUSG00000038128,ENSMUSG00000062585,ENSMUSG00000078502,ENSMUSG00000050627,ENSMUSG00000064262,ENSMUSG00000002395,ENSMUSG00000020838,ENSMUSG00000036782,ENSMUSG00000004568,ENSMUSG00000033458,ENSMUSG00000047514,ENSMUSG00000047193,ENSMUSG00000052707,ENSMUSG00000005465,ENSMUSG00000052397,ENSMUSG00000025278,ENSMUSG00000020686,ENSMUSG00000071074,ENSMUSG00000004018,ENSMUSG00000027115,ENSMUSG00000019578,ENSMUSG00000015016,ENSMUSG00000068479,ENSMUSG00000044701,ENSMUSG00000041763,ENSMUSG00000031799,ENSMUSG00000034066,ENSMUSG00000056752,ENSMUSG00000066952,ENSMUSG00000037017,ENSMUSG00000013033,ENSMUSG00000049858,ENSMUSG00000030970,ENSMUSG00000032127,ENSMUSG00000038781,ENSMUSG00000035021,ENSMUSG00000038538,ENSMUSG00000034708,ENSMUSG00000022718,ENSMUSG00000031819,ENSMUSG00000032405,ENSMUSG00000058655,ENSMUSG00000051790,ENSMUSG00000002014,ENSMUSG00000057286,ENSMUSG00000033916,ENSMUSG00000029613,ENSMUSG00000032583,ENSMUSG00000024401,ENSMUSG00000036057,ENSMUSG00000069302,ENSMUSG00000027710,ENSMUSG00000022668,ENSMUSG00000032869,ENSMUSG00000018326,ENSMUSG00000030559,ENSMUSG00000031066,ENSMUSG00000022771,ENSMUSG00000041881,ENSMUSG00000031778,ENSMUSG00000003865,ENSMUSG00000079560,ENSMUSG00000063698,ENSMUSG00000040435,ENSMUSG00000022571,ENSMUSG00000026941,ENSMUSG00000078765,ENSMUSG00000020521,ENSMUSG00000035790,ENSMUSG00000034880,ENSMUSG00000049164,ENSMUSG00000036026,ENSMUSG00000025491,ENSMUSG00000078762,ENSMUSG00000000439,ENSMUSG00000038622,ENSMUSG00000036873,ENSMUSG00000033306,ENSMUSG00000031537,ENSMUSG00000040451,ENSMUSG00000031633,ENSMUSG00000026842,ENSMUSG00000028100,ENSMUSG00000050174,ENSMUSG00000057322,ENSMUSG00000000600,ENSMUSG00000067928,ENSMUSG00000025732,ENSMUSG00000021772,ENSMUSG00000030878,ENSMUSG00000006390,ENSMUSG00000067851,ENSMUSG00000030314,ENSMUSG00000033799,ENSMUSG00000032349,ENSMUSG00000003184,ENSMUSG00000002379,ENSMUSG00000052557,ENSMUSG00000033502,ENSMUSG00000030401,ENSMUSG00000063954,ENSMUSG00000028049,ENSMUSG00000017747,ENSMUSG00000008855,ENSMUSG00000020056,ENSMUSG00000033373,ENSMUSG00000025017,ENSMUSG00000035121,ENSMUSG00000017299,ENSMUSG00000025262,ENSMUSG00000071654,ENSMUSG00000002205,ENSMUSG00000020803,ENSMUSG00000027932,ENSMUSG00000003429,ENSMUSG00000028289,ENSMUSG00000032186,ENSMUSG00000050357,ENSMUSG00000031253,ENSMUSG00000094932,ENSMUSG00000030094,ENSMUSG00000096145,ENSMUSG00000041671,ENSMUSG00000027306,ENSMUSG00000058900,ENSMUSG00000034595,ENSMUSG00000063535,ENSMUSG00000046185,ENSMUSG00000008668,ENSMUSG00000027122,ENSMUSG00000004099,ENSMUSG00000023965,ENSMUSG00000025577,ENSMUSG00000038604,ENSMUSG00000029925,ENSMUSG00000021708,ENSMUSG00000052369,ENSMUSG00000026034,ENSMUSG00000045128,ENSMUSG00000028309,ENSMUSG00000051682,ENSMUSG00000056370,ENSMUSG00000079465,ENSMUSG00000060798,ENSMUSG00000031167,ENSMUSG00000035770,ENSMUSG00000031924,ENSMUSG00000025241,ENSMUSG00000040385,ENSMUSG00000027411,ENSMUSG00000020178,ENSMUSG00000052852,ENSMUSG00000060032,ENSMUSG00000024997,ENSMUSG00000064023,ENSMUSG00000029228,ENSMUSG00000048782,ENSMUSG00000005320,ENSMUSG00000026276,ENSMUSG00000034845,ENSMUSG00000039680,ENSMUSG00000105827,ENSMUSG00000032374,ENSMUSG00000039629,ENSMUSG00000021945,ENSMUSG00000030742,ENSMUSG00000031616,ENSMUSG00000030145,ENSMUSG00000039191,ENSMUSG00000037624,ENSMUSG00000020743,ENSMUSG00000099517,ENSMUSG00000021699,ENSMUSG00000058755,ENSMUSG00000003316,ENSMUSG00000053205,ENSMUSG00000025266,ENSMUSG00000027649,ENSMUSG00000005481,ENSMUSG00000018398,ENSMUSG00000045629,ENSMUSG00000027339,ENSMUSG00000020289,ENSMUSG00000002660,ENSMUSG00000021884,ENSMUSG00000049537,ENSMUSG00000038302,ENSMUSG00000031831,ENSMUSG00000078348,ENSMUSG00000061079,ENSMUSG00000020300,ENSMUSG00000071267,ENSMUSG00000000486,ENSMUSG00000058385,ENSMUSG00000021811,ENSMUSG00000001123,ENSMUSG00000031353,ENSMUSG00000005034,ENSMUSG00000044700,ENSMUSG00000042306,ENSMUSG00000079941,ENSMUSG00000040667,ENSMUSG00000032372,ENSMUSG00000009549,ENSMUSG00000013973,ENSMUSG00000078173,ENSMUSG00000069633,ENSMUSG00000000171,ENSMUSG00000020267,ENSMUSG00000042215,ENSMUSG00000032171,ENSMUSG00000023977,ENSMUSG00000003665,ENSMUSG00000006930,ENSMUSG00000049988,ENSMUSG00000003812,ENSMUSG00000048960,ENSMUSG00000020190,ENSMUSG00000018449,ENSMUSG00000036309,ENSMUSG00000025645,ENSMUSG00000013646,ENSMUSG00000004032,ENSMUSG00000016664,ENSMUSG00000038256,ENSMUSG00000034607,ENSMUSG00000055652,ENSMUSG00000032258,ENSMUSG00000034751,ENSMUSG00000024298,ENSMUSG00000044122,ENSMUSG00000020088,ENSMUSG00000050619,ENSMUSG00000056201,ENSMUSG00000024737,ENSMUSG00000038028,ENSMUSG00000031918,ENSMUSG00000040699,ENSMUSG00000006024,ENSMUSG00000025722,ENSMUSG00000020321,ENSMUSG00000071644,ENSMUSG00000027598,ENSMUSG00000022557,ENSMUSG00000021594,ENSMUSG00000037876,ENSMUSG00000055963,ENSMUSG00000001017,ENSMUSG00000036617,ENSMUSG00000027579,ENSMUSG00000071103,ENSMUSG00000020380,ENSMUSG00000036932,ENSMUSG00000038762,ENSMUSG00000002831,ENSMUSG00000040710,ENSMUSG00000044155,ENSMUSG00000017009,ENSMUSG00000089687,ENSMUSG00000003848,ENSMUSG00000020092,ENSMUSG00000075269,ENSMUSG00000061723,ENSMUSG00000035152,ENSMUSG00000024383,ENSMUSG00000029462,ENSMUSG00000034453,ENSMUSG00000030515,ENSMUSG00000028967,ENSMUSG00000010057,ENSMUSG00000035829,ENSMUSG00000030614,ENSMUSG00000068882,ENSMUSG00000056629,ENSMUSG00000064288,ENSMUSG00000032194,ENSMUSG00000049303,ENSMUSG00000036376,ENSMUSG00000026103,ENSMUSG00000033220,ENSMUSG00000002732,ENSMUSG00000026879,ENSMUSG00000030888,ENSMUSG00000029050,ENSMUSG00000016833,ENSMUSG00000002017,ENSMUSG00000062309,ENSMUSG00000058407,ENSMUSG00000062991,ENSMUSG00000031661,ENSMUSG00000028580,ENSMUSG00000073877,ENSMUSG00000043015,ENSMUSG00000027597,ENSMUSG00000005674,ENSMUSG00000023764,ENSMUSG00000013419,ENSMUSG00000028953,ENSMUSG00000016018,ENSMUSG00000005718,ENSMUSG00000020173,ENSMUSG00000029710,ENSMUSG00000063971,ENSMUSG00000050440,ENSMUSG00000027676,ENSMUSG00000004748,ENSMUSG00000036450,ENSMUSG00000055980,ENSMUSG00000044827,ENSMUSG00000032400,ENSMUSG00000068732,ENSMUSG00000069892,ENSMUSG00000038502,ENSMUSG00000022534,ENSMUSG00000026121,ENSMUSG00000028863,ENSMUSG00000029141,ENSMUSG00000072872,ENSMUSG00000022074,ENSMUSG00000022865,ENSMUSG00000040297,ENSMUSG00000074867,ENSMUSG00000028692,ENSMUSG00000028329,ENSMUSG00000021377,ENSMUSG00000050315,ENSMUSG00000038816,ENSMUSG00000039065,ENSMUSG00000070319,ENSMUSG00000038102,ENSMUSG00000032966,ENSMUSG00000003226,ENSMUSG00000035104,ENSMUSG00000040596,ENSMUSG00000037446,ENSMUSG00000055782,ENSMUSG00000026915,ENSMUSG00000056427,ENSMUSG00000054715,ENSMUSG00000052534,ENSMUSG00000041846,ENSMUSG00000021375,ENSMUSG00000039601,ENSMUSG00000040929,ENSMUSG00000035027,ENSMUSG00000006463,ENSMUSG00000051256,ENSMUSG00000032892,ENSMUSG00000017631,ENSMUSG00000048007,ENSMUSG00000030126,ENSMUSG00000035547,ENSMUSG00000052299,ENSMUSG00000046032,ENSMUSG00000025340,ENSMUSG00000020262,ENSMUSG00000078862,ENSMUSG00000112129,ENSMUSG00000043090,ENSMUSG00000094248,ENSMUSG00000040562,ENSMUSG00000032114,ENSMUSG00000068742,ENSMUSG00000003233,ENSMUSG00000028032,ENSMUSG00000006699,ENSMUSG00000037351,ENSMUSG00000042901,ENSMUSG00000027737,ENSMUSG00000028514,ENSMUSG00000060166,ENSMUSG00000031299,ENSMUSG00000056492,ENSMUSG00000046079,ENSMUSG00000029621,ENSMUSG00000024317,ENSMUSG00000090935,ENSMUSG00000017188,ENSMUSG00000022285,ENSMUSG00000030655,ENSMUSG00000028412,ENSMUSG00000020346,ENSMUSG00000047454,ENSMUSG00000059447,ENSMUSG00000035245,ENSMUSG00000042369,ENSMUSG00000021461,ENSMUSG00000037251,ENSMUSG00000053560,ENSMUSG00000042810,ENSMUSG00000113450,ENSMUSG00000025810,ENSMUSG00000022474,ENSMUSG00000029580,ENSMUSG00000019975,ENSMUSG00000034868,ENSMUSG00000022426,ENSMUSG00000025860,ENSMUSG00000051469,ENSMUSG00000038570,ENSMUSG00000013858,ENSMUSG00000024188,ENSMUSG00000004267,ENSMUSG00000028830,ENSMUSG00000026791,ENSMUSG00000030353,ENSMUSG00000038732,ENSMUSG00000009681,ENSMUSG00000055553,ENSMUSG00000046179,ENSMUSG00000049401,ENSMUSG00000031730,ENSMUSG00000016534,ENSMUSG00000053198,ENSMUSG00000041231,ENSMUSG00000027298,ENSMUSG00000045691,ENSMUSG00000016510,ENSMUSG00000004446,ENSMUSG00000033712,ENSMUSG00000030386,ENSMUSG00000028186,ENSMUSG00000060803,ENSMUSG00000022964,ENSMUSG00000022436,ENSMUSG00000015745,ENSMUSG00000008193,ENSMUSG00000036120,ENSMUSG00000025377,ENSMUSG00000026667,ENSMUSG00000024063,ENSMUSG00000022177,ENSMUSG00000070814,ENSMUSG00000030055,ENSMUSG00000056895,ENSMUSG00000030611,ENSMUSG00000040528,ENSMUSG00000041341,ENSMUSG00000035394,ENSMUSG00000027132,ENSMUSG00000054387,ENSMUSG00000071655,ENSMUSG00000050232,ENSMUSG00000039242,ENSMUSG00000032122,ENSMUSG00000067873,ENSMUSG00000021277,ENSMUSG00000026771,ENSMUSG00000066621,ENSMUSG00000022951,ENSMUSG00000024542,ENSMUSG00000020876,ENSMUSG00000079215,ENSMUSG00000035666,ENSMUSG00000017390,ENSMUSG00000032353,ENSMUSG00000031976,ENSMUSG00000037503,ENSMUSG00000003380,ENSMUSG00000004936,ENSMUSG00000020128,ENSMUSG00000068747,ENSMUSG00000025665,ENSMUSG00000025534,ENSMUSG00000024234,ENSMUSG00000035020,ENSMUSG00000030231,ENSMUSG00000019951,ENSMUSG00000046603,ENSMUSG00000045466,ENSMUSG00000021009,ENSMUSG00000024038,ENSMUSG00000043284,ENSMUSG00000021484,ENSMUSG00000052406,ENSMUSG00000018924,ENSMUSG00000050447,ENSMUSG00000028541,ENSMUSG00000021072,ENSMUSG00000052748,ENSMUSG00000020605,ENSMUSG00000047021,ENSMUSG00000074896,ENSMUSG00000040720,ENSMUSG00000049232,ENSMUSG00000015165,ENSMUSG00000044715,ENSMUSG00000054008,ENSMUSG00000029772,ENSMUSG00000039428,ENSMUSG00000029193,ENSMUSG00000049539,ENSMUSG00000021750,ENSMUSG00000036114,ENSMUSG00000045598,ENSMUSG00000018848,ENSMUSG00000032834,ENSMUSG00000064367,ENSMUSG00000038855,ENSMUSG00000027394,ENSMUSG00000040560,ENSMUSG00000021824,ENSMUSG00000022043,ENSMUSG00000000552,ENSMUSG00000034981,ENSMUSG00000059479,ENSMUSG00000026229,ENSMUSG00000021486,ENSMUSG00000027287,ENSMUSG00000029249,ENSMUSG00000043556,ENSMUSG00000022468,ENSMUSG00000058486,ENSMUSG00000025132,ENSMUSG00000025937,ENSMUSG00000022763,ENSMUSG00000001552,ENSMUSG00000067370,ENSMUSG00000039887,ENSMUSG00000020130,ENSMUSG00000095567,ENSMUSG00000020623,ENSMUSG00000028480,ENSMUSG00000044231,ENSMUSG00000060904,ENSMUSG00000029439,ENSMUSG00000024576,ENSMUSG00000027742,ENSMUSG00000032968,ENSMUSG00000034675,ENSMUSG00000059890,ENSMUSG00000034245,ENSMUSG00000032059,ENSMUSG00000000811,ENSMUSG00000051238,ENSMUSG00000025971,ENSMUSG00000019797,ENSMUSG00000021751,ENSMUSG00000029571,ENSMUSG00000018750,ENSMUSG00000030374,ENSMUSG00000038828,ENSMUSG00000047187,ENSMUSG00000026495,ENSMUSG00000022750,ENSMUSG00000049091,ENSMUSG00000030269,ENSMUSG00000076437,ENSMUSG00000026803,ENSMUSG00000047446,ENSMUSG00000089872,ENSMUSG00000070056,ENSMUSG00000032011,ENSMUSG00000029701,ENSMUSG00000028779,ENSMUSG00000031134,ENSMUSG00000019464,ENSMUSG00000005469,ENSMUSG00000051379,ENSMUSG00000039230,ENSMUSG00000026786,ENSMUSG00000041483,ENSMUSG00000032218,ENSMUSG00000041124,ENSMUSG00000035901,ENSMUSG00000034321,ENSMUSG00000069844,ENSMUSG00000038679,ENSMUSG00000021182,ENSMUSG00000039737,ENSMUSG00000018001,ENSMUSG00000027940,ENSMUSG00000033446,ENSMUSG00000024215,ENSMUSG00000027822,ENSMUSG00000003484,ENSMUSG00000030057,ENSMUSG00000042626,ENSMUSG00000038486,ENSMUSG00000025920,ENSMUSG00000029063,ENSMUSG00000021569,ENSMUSG00000023030,ENSMUSG00000037003,ENSMUSG00000004610,ENSMUSG00000019892,ENSMUSG00000005566,ENSMUSG00000026768,ENSMUSG00000059883,ENSMUSG00000022427,ENSMUSG00000063838,ENSMUSG00000033009,ENSMUSG00000026946,ENSMUSG00000039263,ENSMUSG00000024454,ENSMUSG00000073650,ENSMUSG00000001663,ENSMUSG00000040663,ENSMUSG00000042625,ENSMUSG00000024535,ENSMUSG00000059796,ENSMUSG00000020227,ENSMUSG00000042918,ENSMUSG00000006494,ENSMUSG00000035042,ENSMUSG00000031671,ENSMUSG00000020988,ENSMUSG00000020676,ENSMUSG00000022849,ENSMUSG00000041840,ENSMUSG00000057388,ENSMUSG00000049657,ENSMUSG00000038797,ENSMUSG00000028086,ENSMUSG00000000881,ENSMUSG00000054723,ENSMUSG00000031266,ENSMUSG00000068184,ENSMUSG00000054519,ENSMUSG00000069378,ENSMUSG00000051439,ENSMUSG00000029641,ENSMUSG00000030793,ENSMUSG00000022494,ENSMUSG00000037938,ENSMUSG00000037112,ENSMUSG00000038127,ENSMUSG00000041117,ENSMUSG00000036568,ENSMUSG00000039275,ENSMUSG00000020758,ENSMUSG00000006356,ENSMUSG00000003198,ENSMUSG00000031119,ENSMUSG00000028680,ENSMUSG00000031513,ENSMUSG00000114456,ENSMUSG00000043004,ENSMUSG00000029759,ENSMUSG00000032501,ENSMUSG00000029442,ENSMUSG00000035168,ENSMUSG00000028101,ENSMUSG00000022094,ENSMUSG00000026709,ENSMUSG00000032484,ENSMUSG00000062526,ENSMUSG00000019864,ENSMUSG00000038225,ENSMUSG00000032407,ENSMUSG00000042589,ENSMUSG00000038365,ENSMUSG00000004642,ENSMUSG00000038712,ENSMUSG00000049957,ENSMUSG00000079605,ENSMUSG00000001380,ENSMUSG00000030007,ENSMUSG00000052105,ENSMUSG00000055799,ENSMUSG00000039496,ENSMUSG00000025509,ENSMUSG00000020377,ENSMUSG00000063550,ENSMUSG00000021013,ENSMUSG00000066979,ENSMUSG00000039770,ENSMUSG00000000085,ENSMUSG00000051220,ENSMUSG00000014245,ENSMUSG00000022889,ENSMUSG00000053158,ENSMUSG00000022538,ENSMUSG00000032386,ENSMUSG00000021890,ENSMUSG00000019814,ENSMUSG00000028701,ENSMUSG00000035397,ENSMUSG00000026321,ENSMUSG00000058709,ENSMUSG00000033697,ENSMUSG00000031229,ENSMUSG00000066026,ENSMUSG00000038203,ENSMUSG00000003992,ENSMUSG00000027248,ENSMUSG00000035863,ENSMUSG00000024236,ENSMUSG00000033653,ENSMUSG00000049470,ENSMUSG00000024947,ENSMUSG00000029790,ENSMUSG00000037369,ENSMUSG00000015714,ENSMUSG00000041133,ENSMUSG00000021078,ENSMUSG00000044641,ENSMUSG00000041741,ENSMUSG00000030220,ENSMUSG00000034292,ENSMUSG00000031930,ENSMUSG00000050697,ENSMUSG00000027881,ENSMUSG00000039917,ENSMUSG00000036323,ENSMUSG00000056952,ENSMUSG00000061718,ENSMUSG00000024043,ENSMUSG00000053470,ENSMUSG00000037523,ENSMUSG00000032578,ENSMUSG00000062345,ENSMUSG00000031668,ENSMUSG00000022141,ENSMUSG00000042225,ENSMUSG00000033454,ENSMUSG00000034538,ENSMUSG00000037190,ENSMUSG00000054237,ENSMUSG00000005087,ENSMUSG00000020599,ENSMUSG00000063015,ENSMUSG00000027959,ENSMUSG00000027200,ENSMUSG00000014592,ENSMUSG00000072115,ENSMUSG00000034974,ENSMUSG00000049760,ENSMUSG00000038072,ENSMUSG00000015750,ENSMUSG00000037341,ENSMUSG00000059142,ENSMUSG00000053870,ENSMUSG00000026097,ENSMUSG00000078773,ENSMUSG00000078249,ENSMUSG00000092607,ENSMUSG00000035451,ENSMUSG00000043252,ENSMUSG00000045867,ENSMUSG00000079834,ENSMUSG00000024640,ENSMUSG00000006310,ENSMUSG00000030435,ENSMUSG00000028030,ENSMUSG00000075040,ENSMUSG00000030521,ENSMUSG00000021810,ENSMUSG00000038628,ENSMUSG00000061313,ENSMUSG00000027438,ENSMUSG00000022844,ENSMUSG00000029826,ENSMUSG00000030428,ENSMUSG00000027778,ENSMUSG00000019948,ENSMUSG00000020390,ENSMUSG00000032773,ENSMUSG00000028249,ENSMUSG00000028992,ENSMUSG00000006398,ENSMUSG00000021494,ENSMUSG00000048482,ENSMUSG00000036430,ENSMUSG00000026895,ENSMUSG00000027589,ENSMUSG00000051355,ENSMUSG00000048696,ENSMUSG00000035242,ENSMUSG00000055493,ENSMUSG00000000538,ENSMUSG00000021725,ENSMUSG00000014668,ENSMUSG00000029097,ENSMUSG00000026131,ENSMUSG00000078429,ENSMUSG00000029458,ENSMUSG00000025967,ENSMUSG00000058756,ENSMUSG00000045983,ENSMUSG00000042363,ENSMUSG00000055723,ENSMUSG00000022742,ENSMUSG00000037971,ENSMUSG00000027620,ENSMUSG00000034673,ENSMUSG00000035798,ENSMUSG00000068267,ENSMUSG00000033423,ENSMUSG00000022020,ENSMUSG00000055817,ENSMUSG00000032515,ENSMUSG00000028140,ENSMUSG00000018372,ENSMUSG00000029814,ENSMUSG00000009013,ENSMUSG00000056592,ENSMUSG00000097333,ENSMUSG00000022828,ENSMUSG00000083649,ENSMUSG00000027459,ENSMUSG00000021055,ENSMUSG00000020733,ENSMUSG00000037606,ENSMUSG00000020661,ENSMUSG00000025150,ENSMUSG00000031431,ENSMUSG00000026974,ENSMUSG00000048154,ENSMUSG00000027430,ENSMUSG00000039849,ENSMUSG00000074743,ENSMUSG00000030649,ENSMUSG00000035954,ENSMUSG00000045038,ENSMUSG00000070923,ENSMUSG00000031967,ENSMUSG00000020424,ENSMUSG00000040296,ENSMUSG00000070002,ENSMUSG00000018666,ENSMUSG00000027820,ENSMUSG00000026723,ENSMUSG00000008398,ENSMUSG00000021635,ENSMUSG00000024921,ENSMUSG00000015002,ENSMUSG00000054381,ENSMUSG00000021365,ENSMUSG00000025422,ENSMUSG00000073158,ENSMUSG00000036646,ENSMUSG00000022132,ENSMUSG00000029364,ENSMUSG00000024534,ENSMUSG00000057841,ENSMUSG00000030199,ENSMUSG00000029923,ENSMUSG00000044927,ENSMUSG00000034813,ENSMUSG00000068917,ENSMUSG00000037921,ENSMUSG00000048222,ENSMUSG00000017421,ENSMUSG00000002307,ENSMUSG00000021068,ENSMUSG00000025337,ENSMUSG00000074403,ENSMUSG00000034312,ENSMUSG00000042462,ENSMUSG00000042831,ENSMUSG00000047804,ENSMUSG00000037845,ENSMUSG00000046096,ENSMUSG00000021944,ENSMUSG00000082229,ENSMUSG00000047238,ENSMUSG00000024924,ENSMUSG00000029283,ENSMUSG00000016756,ENSMUSG00000027012,ENSMUSG00000040479,ENSMUSG00000032965,ENSMUSG00000033368,ENSMUSG00000029569,ENSMUSG00000038286,ENSMUSG00000028121,ENSMUSG00000025508,ENSMUSG00000029378,ENSMUSG00000030801,ENSMUSG00000024068,ENSMUSG00000081058,ENSMUSG00000042594,ENSMUSG00000028618,ENSMUSG00000028431,ENSMUSG00000039943,ENSMUSG00000022702,ENSMUSG00000005413,ENSMUSG00000047641,ENSMUSG00000026887,ENSMUSG00000029673,ENSMUSG00000025036,ENSMUSG00000027506,ENSMUSG00000015120,ENSMUSG00000060445,ENSMUSG00000089844,ENSMUSG00000024130,ENSMUSG00000021339,ENSMUSG00000026594,ENSMUSG00000042229,ENSMUSG00000035342,ENSMUSG00000003929,ENSMUSG00000037174,ENSMUSG00000047789,ENSMUSG00000006476,ENSMUSG00000020671,ENSMUSG00000032479,ENSMUSG00000032715,ENSMUSG00000073176,ENSMUSG00000035828,ENSMUSG00000039911,ENSMUSG00000031516,ENSMUSG00000038080,ENSMUSG00000022314,ENSMUSG00000031168,ENSMUSG00000019988,ENSMUSG00000000563,ENSMUSG00000079427,ENSMUSG00000024742,ENSMUSG00000025997,ENSMUSG00000032557,ENSMUSG00000021548,ENSMUSG00000040522,ENSMUSG00000039620,ENSMUSG00000022386,ENSMUSG00000027363,ENSMUSG00000038594,ENSMUSG00000038412,ENSMUSG00000055760,ENSMUSG00000032215,ENSMUSG00000066838,ENSMUSG00000024817,ENSMUSG00000047098,ENSMUSG00000052384,ENSMUSG00000037979,ENSMUSG00000027170,ENSMUSG00000021693,ENSMUSG00000075703,ENSMUSG00000038372,ENSMUSG00000030752,ENSMUSG00000025474,ENSMUSG00000029026,ENSMUSG00000026740,ENSMUSG00000024151,ENSMUSG00000032267,ENSMUSG00000031913,ENSMUSG00000032637,ENSMUSG00000030956,ENSMUSG00000032121,ENSMUSG00000092416,ENSMUSG00000020086,ENSMUSG00000041420,ENSMUSG00000034021,ENSMUSG00000002803,ENSMUSG00000031952,ENSMUSG00000029389,ENSMUSG00000018076,ENSMUSG00000020079,ENSMUSG00000032346,ENSMUSG00000020166,ENSMUSG00000035078,ENSMUSG00000052920,ENSMUSG00000024963,ENSMUSG00000014402,ENSMUSG00000036371,ENSMUSG00000024910,ENSMUSG00000026347,ENSMUSG00000031362,ENSMUSG00000022422,ENSMUSG00000035517,ENSMUSG00000089857,ENSMUSG00000029202,ENSMUSG00000037499,ENSMUSG00000013997,ENSMUSG00000027365,ENSMUSG00000028398,ENSMUSG00000050552,ENSMUSG00000079553,ENSMUSG00000032050,ENSMUSG00000052776,ENSMUSG00000020029,ENSMUSG00000037022,ENSMUSG00000019794,ENSMUSG00000047843,ENSMUSG00000039055,ENSMUSG00000021639,ENSMUSG00000036112,ENSMUSG00000021911,ENSMUSG00000041361,ENSMUSG00000021606,ENSMUSG00000078942,ENSMUSG00000039382,ENSMUSG00000042821,ENSMUSG00000064090,ENSMUSG00000021577,ENSMUSG00000056413,ENSMUSG00000037573,ENSMUSG00000060121,ENSMUSG00000037712,ENSMUSG00000041301,ENSMUSG00000022194,ENSMUSG00000022805,ENSMUSG00000042751,ENSMUSG00000042349,ENSMUSG00000026761,ENSMUSG00000031155,ENSMUSG00000012640,ENSMUSG00000024654,ENSMUSG00000002983,ENSMUSG00000078546,ENSMUSG00000091803,ENSMUSG00000031310,ENSMUSG00000039285,ENSMUSG00000028373,ENSMUSG00000096472,ENSMUSG00000045482,ENSMUSG00000019966,ENSMUSG00000073016,ENSMUSG00000038987,ENSMUSG00000041025,ENSMUSG00000075273,ENSMUSG00000035868,ENSMUSG00000022247,ENSMUSG00000003824,ENSMUSG00000024442,ENSMUSG00000021097,ENSMUSG00000043079,ENSMUSG00000008575,ENSMUSG00000049929,ENSMUSG00000037679,ENSMUSG00000032690,ENSMUSG00000015776,ENSMUSG00000031672,ENSMUSG00000021707,ENSMUSG00000063450,ENSMUSG00000020634,ENSMUSG00000027010,ENSMUSG00000051977,ENSMUSG00000031605,ENSMUSG00000046168,ENSMUSG00000024968,ENSMUSG00000008958,ENSMUSG00000070034,ENSMUSG00000078435,ENSMUSG00000038481,ENSMUSG00000028551,ENSMUSG00000032369,ENSMUSG00000031327,ENSMUSG00000034801,ENSMUSG00000020708,ENSMUSG00000026479,ENSMUSG00000074643,ENSMUSG00000014551,ENSMUSG00000092335,ENSMUSG00000032526,ENSMUSG00000022203,ENSMUSG00000002458,ENSMUSG00000035367,ENSMUSG00000025261,ENSMUSG00000057315,ENSMUSG00000037580,ENSMUSG00000026807,ENSMUSG00000030629,ENSMUSG00000031708,ENSMUSG00000036990,ENSMUSG00000037361,ENSMUSG00000044813,ENSMUSG00000012848,ENSMUSG00000047363,ENSMUSG00000046818,ENSMUSG00000029279,ENSMUSG00000026411,ENSMUSG00000064341,ENSMUSG00000021428,ENSMUSG00000034584,ENSMUSG00000031586,ENSMUSG00000046295,ENSMUSG00000031429,ENSMUSG00000036672,ENSMUSG00000024975,ENSMUSG00000024800,ENSMUSG00000039238,ENSMUSG00000066306,ENSMUSG00000046352,ENSMUSG00000033590,ENSMUSG00000053914,ENSMUSG00000045757,ENSMUSG00000056342,ENSMUSG00000036977,ENSMUSG00000028496,ENSMUSG00000046679,ENSMUSG00000042719,ENSMUSG00000011831,ENSMUSG00000047986,ENSMUSG00000042622,ENSMUSG00000030452,ENSMUSG00000040701,ENSMUSG00000049882,ENSMUSG00000037139,ENSMUSG00000039661,ENSMUSG00000043411,ENSMUSG00000059866,ENSMUSG00000037234,ENSMUSG00000025995,ENSMUSG00000036948,ENSMUSG00000002957,ENSMUSG00000025158,ENSMUSG00000040521,ENSMUSG00000005378,ENSMUSG00000025144,ENSMUSG00000018858,ENSMUSG00000030695,ENSMUSG00000031796,ENSMUSG00000037095,ENSMUSG00000024590,ENSMUSG00000047989,ENSMUSG00000021962,ENSMUSG00000031901,ENSMUSG00000021636,ENSMUSG00000015224,ENSMUSG00000039148,ENSMUSG00000066551,ENSMUSG00000028744,ENSMUSG00000035642,ENSMUSG00000036632,ENSMUSG00000033855,ENSMUSG00000052144,ENSMUSG00000027854,ENSMUSG00000034422,ENSMUSG00000060477,ENSMUSG00000013622,ENSMUSG00000034940,ENSMUSG00000066235,ENSMUSG00000033777,ENSMUSG00000027951,ENSMUSG00000009292,ENSMUSG00000015748,ENSMUSG00000021816,ENSMUSG00000027583,ENSMUSG00000059534,ENSMUSG00000039218,ENSMUSG00000028747,ENSMUSG00000013465,ENSMUSG00000021686,ENSMUSG00000038535,ENSMUSG00000074754,ENSMUSG00000047141,ENSMUSG00000045763,ENSMUSG00000032328,ENSMUSG00000037166,ENSMUSG00000040836,ENSMUSG00000020265,ENSMUSG00000021385,ENSMUSG00000090698,ENSMUSG00000061601,ENSMUSG00000010025,ENSMUSG00000054978,ENSMUSG00000064289,ENSMUSG00000061411,ENSMUSG00000032905,ENSMUSG00000007850,ENSMUSG00000036138,ENSMUSG00000031101,ENSMUSG00000058773,ENSMUSG00000036613,ENSMUSG00000030610,ENSMUSG00000036894,ENSMUSG00000079334,ENSMUSG00000101355,ENSMUSG00000035239,ENSMUSG00000003549,ENSMUSG00000006589,ENSMUSG00000066861,ENSMUSG00000026166,ENSMUSG00000021532,ENSMUSG00000040717,ENSMUSG00000005779,ENSMUSG00000022885,ENSMUSG00000037315,ENSMUSG00000031217,ENSMUSG00000005871,ENSMUSG00000026893,ENSMUSG00000031059,ENSMUSG00000057691,ENSMUSG00000018899,ENSMUSG00000038508,ENSMUSG00000003545,ENSMUSG00000056486,ENSMUSG00000027466,ENSMUSG00000027602,ENSMUSG00000037926,ENSMUSG00000049295,ENSMUSG00000001508,ENSMUSG00000024293,ENSMUSG00000059824,ENSMUSG00000064128,ENSMUSG00000039607,ENSMUSG00000034442,ENSMUSG00000039153,ENSMUSG00000051890,ENSMUSG00000005534,ENSMUSG00000064356,ENSMUSG00000055415,ENSMUSG00000024312,ENSMUSG00000034412,ENSMUSG00000027378,ENSMUSG00000060843,ENSMUSG00000019873,ENSMUSG00000001855,ENSMUSG00000021823,ENSMUSG00000022747,ENSMUSG00000003500,ENSMUSG00000040907,ENSMUSG00000027508,ENSMUSG00000032737,ENSMUSG00000052142,ENSMUSG00000095247,ENSMUSG00000022682,ENSMUSG00000032599,ENSMUSG00000020776,ENSMUSG00000050029,ENSMUSG00000028706,ENSMUSG00000041360,ENSMUSG00000075270,ENSMUSG00000040688,ENSMUSG00000048701,ENSMUSG00000058402,ENSMUSG00000042535,ENSMUSG00000047205,ENSMUSG00000024131,ENSMUSG00000030271,ENSMUSG00000034853,ENSMUSG00000048458,ENSMUSG00000042757,ENSMUSG00000038473,ENSMUSG00000047694,ENSMUSG00000020925,ENSMUSG00000098022,ENSMUSG00000036792,ENSMUSG00000022048,ENSMUSG00000038122,ENSMUSG00000053754,ENSMUSG00000001018,ENSMUSG00000058013,ENSMUSG00000021326,ENSMUSG00000028465,ENSMUSG00000042211,ENSMUSG00000018347,ENSMUSG00000038384,ENSMUSG00000072774,ENSMUSG00000029186,ENSMUSG00000038838,ENSMUSG00000034566,ENSMUSG00000051329,ENSMUSG00000006906,ENSMUSG00000049940,ENSMUSG00000061894,ENSMUSG00000032002,ENSMUSG00000051413,ENSMUSG00000028884,ENSMUSG00000038967,ENSMUSG00000047786,ENSMUSG00000001418,ENSMUSG00000042446,ENSMUSG00000042647,ENSMUSG00000025958,ENSMUSG00000035649,ENSMUSG00000023973,ENSMUSG00000032511,ENSMUSG00000038909,ENSMUSG00000014905,ENSMUSG00000024841,ENSMUSG00000025532,ENSMUSG00000045039,ENSMUSG00000040048,ENSMUSG00000024140,ENSMUSG00000052085,ENSMUSG00000029998,ENSMUSG00000066643,ENSMUSG00000056919,ENSMUSG00000023964,ENSMUSG00000020256,ENSMUSG00000021039,ENSMUSG00000031465,ENSMUSG00000024384,ENSMUSG00000003644,ENSMUSG00000020902,ENSMUSG00000026873,ENSMUSG00000020448,ENSMUSG00000044734,ENSMUSG00000033781,ENSMUSG00000021537,ENSMUSG00000025223,ENSMUSG00000034761,ENSMUSG00000020354,ENSMUSG00000013707,ENSMUSG00000003421,ENSMUSG00000024851,ENSMUSG00000022881,ENSMUSG00000027317,ENSMUSG00000029106,ENSMUSG00000037570,ENSMUSG00000051956,ENSMUSG00000017774,ENSMUSG00000043535,ENSMUSG00000033943,ENSMUSG00000020962,ENSMUSG00000029298,ENSMUSG00000024897,ENSMUSG00000024887,ENSMUSG00000017716,ENSMUSG00000029287,ENSMUSG00000033953,ENSMUSG00000024339,ENSMUSG00000046062,ENSMUSG00000021318,ENSMUSG00000021732,ENSMUSG00000055150,ENSMUSG00000038914,ENSMUSG00000022261,ENSMUSG00000038170,ENSMUSG00000090115,ENSMUSG00000037487,ENSMUSG00000071662,ENSMUSG00000029207,ENSMUSG00000040209,ENSMUSG00000022698,ENSMUSG00000036391,ENSMUSG00000026564,ENSMUSG00000041740,ENSMUSG00000024732,ENSMUSG00000062944,ENSMUSG00000031485,ENSMUSG00000042289,ENSMUSG00000031207,ENSMUSG00000044646,ENSMUSG00000067199,ENSMUSG00000059772,ENSMUSG00000075590,ENSMUSG00000001627,ENSMUSG00000010453,ENSMUSG00000041278,ENSMUSG00000027784,ENSMUSG00000039427,ENSMUSG00000029545,ENSMUSG00000096910,ENSMUSG00000025609,ENSMUSG00000048280,ENSMUSG00000030654,ENSMUSG00000035275,ENSMUSG00000025208,ENSMUSG00000074748,ENSMUSG00000035443,ENSMUSG00000089768,ENSMUSG00000003662,ENSMUSG00000025432,ENSMUSG00000026558,ENSMUSG00000040675,ENSMUSG00000079083,ENSMUSG00000028322,ENSMUSG00000038806,ENSMUSG00000038690,ENSMUSG00000015837,ENSMUSG00000071649,ENSMUSG00000019984,ENSMUSG00000036356,ENSMUSG00000015943,ENSMUSG00000079557,ENSMUSG00000031711,ENSMUSG00000022940,ENSMUSG00000027433,ENSMUSG00000034613,ENSMUSG00000049553,ENSMUSG00000003581,ENSMUSG00000029178,ENSMUSG00000007589,ENSMUSG00000038240,ENSMUSG00000032038,ENSMUSG00000022641,ENSMUSG00000019312,ENSMUSG00000029875,ENSMUSG00000022210,ENSMUSG00000020156,ENSMUSG00000022339,ENSMUSG00000028820,ENSMUSG00000017499,ENSMUSG00000027244,ENSMUSG00000001056,ENSMUSG00000093954,ENSMUSG00000078566,ENSMUSG00000040649,ENSMUSG00000003190,ENSMUSG00000031758,ENSMUSG00000021474,ENSMUSG00000042834,ENSMUSG00000031231,ENSMUSG00000078485,ENSMUSG00000053113,ENSMUSG00000019715,ENSMUSG00000095545,ENSMUSG00000002083,ENSMUSG00000050394,ENSMUSG00000022272,ENSMUSG00000032388,ENSMUSG00000031902,ENSMUSG00000047030,ENSMUSG00000028821,ENSMUSG00000106864,ENSMUSG00000066640,ENSMUSG00000044573,ENSMUSG00000028527,ENSMUSG00000036002,ENSMUSG00000021420,ENSMUSG00000028943,ENSMUSG00000020099,ENSMUSG00000040025,ENSMUSG00000041958,ENSMUSG00000024955,ENSMUSG00000042570,ENSMUSG00000071646,ENSMUSG00000032263,ENSMUSG00000035234,ENSMUSG00000022686,ENSMUSG00000020832,ENSMUSG00000047250,ENSMUSG00000029762,ENSMUSG00000006526,ENSMUSG00000020120,ENSMUSG00000046312,ENSMUSG00000020261,ENSMUSG00000027133,ENSMUSG00000018417,ENSMUSG00000024810,ENSMUSG00000044807,ENSMUSG00000000276,ENSMUSG00000032172,ENSMUSG00000031358,ENSMUSG00000025525,ENSMUSG00000017417,ENSMUSG00000000001,ENSMUSG00000005899,ENSMUSG00000041362,ENSMUSG00000041974,ENSMUSG00000048707,ENSMUSG00000026955,ENSMUSG00000032228,ENSMUSG00000050567,ENSMUSG00000051276,ENSMUSG00000061815,ENSMUSG00000022124,ENSMUSG00000030101,ENSMUSG00000069744,ENSMUSG00000042557,ENSMUSG00000050891,ENSMUSG00000026436,ENSMUSG00000035064,ENSMUSG00000021302,ENSMUSG00000026317,ENSMUSG00000027361,ENSMUSG00000030707,ENSMUSG00000041530,ENSMUSG00000032010,ENSMUSG00000030243,ENSMUSG00000030739,ENSMUSG00000022517,ENSMUSG00000030162,ENSMUSG00000020357,ENSMUSG00000038175,ENSMUSG00000038417,ENSMUSG00000035674,ENSMUSG00000074030,ENSMUSG00000006235,ENSMUSG00000044501,ENSMUSG00000024608,ENSMUSG00000022106,ENSMUSG00000029406,ENSMUSG00000051344,ENSMUSG00000069184,ENSMUSG00000024781,ENSMUSG00000078490,ENSMUSG00000045671,ENSMUSG00000020022,ENSMUSG00000035112,ENSMUSG00000032649,ENSMUSG00000031990,ENSMUSG00000059713,ENSMUSG00000050747,ENSMUSG00000031133,ENSMUSG00000001870,ENSMUSG00000006095,ENSMUSG00000014554,ENSMUSG00000020525,ENSMUSG00000007338,ENSMUSG00000037257,ENSMUSG00000069114,ENSMUSG00000047409,ENSMUSG00000074238,ENSMUSG00000092558,ENSMUSG00000003068,ENSMUSG00000074194,ENSMUSG00000025917,ENSMUSG00000042350,ENSMUSG00000037395,ENSMUSG00000005699,ENSMUSG00000032044,ENSMUSG00000025982,ENSMUSG00000055320,ENSMUSG00000027423,ENSMUSG00000021650,ENSMUSG00000022292,ENSMUSG00000068114,ENSMUSG00000018042,ENSMUSG00000022108,ENSMUSG00000060675,ENSMUSG00000006360,ENSMUSG00000051390,ENSMUSG00000041429,ENSMUSG00000031782,ENSMUSG00000037594,ENSMUSG00000025041,ENSMUSG00000018999,ENSMUSG00000020220,ENSMUSG00000057406,ENSMUSG00000050379,ENSMUSG00000033499,ENSMUSG00000047767,ENSMUSG00000030706,ENSMUSG00000078812,ENSMUSG00000039652,ENSMUSG00000008373,ENSMUSG00000025885,ENSMUSG00000021662,ENSMUSG00000071645,ENSMUSG00000029328,ENSMUSG00000073555,ENSMUSG00000021978,ENSMUSG00000023010,ENSMUSG00000027636,ENSMUSG00000025902,ENSMUSG00000037321,ENSMUSG00000050608,ENSMUSG00000019428,ENSMUSG00000046861,ENSMUSG00000023156,ENSMUSG00000037306,ENSMUSG00000028273,ENSMUSG00000047182,ENSMUSG00000039782,ENSMUSG00000015522,ENSMUSG00000018427,ENSMUSG00000034518,ENSMUSG00000018916,ENSMUSG00000035620,ENSMUSG00000095193,ENSMUSG00000001105,ENSMUSG00000074884,ENSMUSG00000048922,ENSMUSG00000020076,ENSMUSG00000027185,ENSMUSG00000050052,ENSMUSG00000000838,ENSMUSG00000036893,ENSMUSG00000031938,ENSMUSG00000046707,ENSMUSG00000045007,ENSMUSG00000071722,ENSMUSG00000002058,ENSMUSG00000038876,ENSMUSG00000034833,ENSMUSG00000031536,ENSMUSG00000029433,ENSMUSG00000031565,ENSMUSG00000021591,ENSMUSG00000006932,ENSMUSG00000009418,ENSMUSG00000033628,ENSMUSG00000032621,ENSMUSG00000057337,ENSMUSG00000059981,ENSMUSG00000057182,ENSMUSG00000036572,ENSMUSG00000054428,ENSMUSG00000060147,ENSMUSG00000052488,ENSMUSG00000020091,ENSMUSG00000016257,ENSMUSG00000000378,ENSMUSG00000011877,ENSMUSG00000027828,ENSMUSG00000047669,ENSMUSG00000019774,ENSMUSG00000039954,ENSMUSG00000021972,ENSMUSG00000054203,ENSMUSG00000031839,ENSMUSG00000025747,ENSMUSG00000055102,ENSMUSG00000022477,ENSMUSG00000027293,ENSMUSG00000071337,ENSMUSG00000003585,ENSMUSG00000025240,ENSMUSG00000000555,ENSMUSG00000026657,ENSMUSG00000024759,ENSMUSG00000034333,ENSMUSG00000025178,ENSMUSG00000015653,ENSMUSG00000006599,ENSMUSG00000067629,ENSMUSG00000053134,ENSMUSG00000070509,ENSMUSG00000025916,ENSMUSG00000000708,ENSMUSG00000067616,ENSMUSG00000029004,ENSMUSG00000040350,ENSMUSG00000026259,ENSMUSG00000025221,ENSMUSG00000034765,ENSMUSG00000039205,ENSMUSG00000004394,ENS"	
"USG00000102037,ENSMUSG00000025793,ENSMUSG00000030980,ENSMUSG00000004096,ENSMUSG00000033629,ENSMUSG00000037031,ENSMUSG00000021340,ENSMUSG00000002109,ENSMUSG00000055067,ENSMUSG00000002797,ENSMUSG00000035211,ENSMUSG00000033213,ENSMUSG00000022797,ENSMUSG00000056598,ENSMUSG00000043257,ENSMUSG00000059288,ENSMUSG00000036751,ENSMUSG00000024989,ENSMUSG00000042439,ENSMUSG00000040875,ENSMUSG00000032046,ENSMUSG00000029128,ENSMUSG00000031153,ENSMUSG00000028015,ENSMUSG00000000168,ENSMUSG00000046182,ENSMUSG00000058979,ENSMUSG00000039328,ENSMUSG00000024982,ENSMUSG00000021557,ENSMUSG00000066042,ENSMUSG00000032397,ENSMUSG00000035007,ENSMUSG00000025007,ENSMUSG00000026484,ENSMUSG00000051359,ENSMUSG00000039934,ENSMUSG00000022848,ENSMUSG00000057897,ENSMUSG00000038160,ENSMUSG00000030966,ENSMUSG00000033565,ENSMUSG00000032358,ENSMUSG00000021702,ENSMUSG00000075307,ENSMUSG00000062727,ENSMUSG00000058881,ENSMUSG00000059475,ENSMUSG00000043207,ENSMUSG00000028191,ENSMUSG00000061755,ENSMUSG00000062960,ENSMUSG00000029538,ENSMUSG00000021279,ENSMUSG00000023912,ENSMUSG00000017405,ENSMUSG00000026170,ENSMUSG00000038205,ENSMUSG00000071711,ENSMUSG00000048758,ENSMUSG00000022191,ENSMUSG00000028655,ENSMUSG00000025911,ENSMUSG00000030228,ENSMUSG00000025436,ENSMUSG00000026586,ENSMUSG00000031885,ENSMUSG00000078768,ENSMUSG00000028795,ENSMUSG00000004667,ENSMUSG00000024498,ENSMUSG00000025959,ENSMUSG00000042659,ENSMUSG00000035873,ENSMUSG00000004221,ENSMUSG00000028898,ENSMUSG00000009733,ENSMUSG00000029776,ENSMUSG00000024042,ENSMUSG00000034211,ENSMUSG00000050107,ENSMUSG00000036822,ENSMUSG00000021520,ENSMUSG00000036306,ENSMUSG00000029334,ENSMUSG00000071648,ENSMUSG00000004085,ENSMUSG00000032412,ENSMUSG00000054252,ENSMUSG00000070738,ENSMUSG00000031917,ENSMUSG00000025060,ENSMUSG00000027634,ENSMUSG00000026311,ENSMUSG00000051341,ENSMUSG00000061983,ENSMUSG00000037885,ENSMUSG00000039096,ENSMUSG00000009575,ENSMUSG00000040998,ENSMUSG00000027487,ENSMUSG00000021830,ENSMUSG00000038733,ENSMUSG00000030670,ENSMUSG00000044768,ENSMUSG00000056737,ENSMUSG00000027254,ENSMUSG00000069266,ENSMUSG00000020376,ENSMUSG00000048402,ENSMUSG00000024511,ENSMUSG00000031077,ENSMUSG00000016253,ENSMUSG00000008682,ENSMUSG00000041935,ENSMUSG00000030337,ENSMUSG00000040829,ENSMUSG00000054648,ENSMUSG00000046722,ENSMUSG00000014633,ENSMUSG00000033065,ENSMUSG00000021067,ENSMUSG00000049396,ENSMUSG00000039982,ENSMUSG00000052751,ENSMUSG00000050812,ENSMUSG00000039046,ENSMUSG00000030287,ENSMUSG00000058558,ENSMUSG00000100838,ENSMUSG00000015697,ENSMUSG00000005102,ENSMUSG00000028882,ENSMUSG00000034248,ENSMUSG00000030255,ENSMUSG00000031714,ENSMUSG00000101337,ENSMUSG00000055737,ENSMUSG00000071291,ENSMUSG00000035799,ENSMUSG00000027180,ENSMUSG00000016458,ENSMUSG00000035000,ENSMUSG00000035877,ENSMUSG00000008348,ENSMUSG00000031292,ENSMUSG00000057948,ENSMUSG00000037742,ENSMUSG00000027955,ENSMUSG00000022781,ENSMUSG00000069805,ENSMUSG00000063364,ENSMUSG00000020682,ENSMUSG00000034403,ENSMUSG00000031016,ENSMUSG00000032330,ENSMUSG00000002870,ENSMUSG00000084786,ENSMUSG00000040213,ENSMUSG00000032745,ENSMUSG00000070000,ENSMUSG00000029550,ENSMUSG00000039164,ENSMUSG00000028745,ENSMUSG00000036097,ENSMUSG00000021111,ENSMUSG00000038893,ENSMUSG00000024912,ENSMUSG00000039166,ENSMUSG00000041225,ENSMUSG00000045322,ENSMUSG00000027805,ENSMUSG00000001632,ENSMUSG00000093575,ENSMUSG00000026896,ENSMUSG00000031791,ENSMUSG00000045409,ENSMUSG00000028330,ENSMUSG00000010517,ENSMUSG00000053411,ENSMUSG00000019590,ENSMUSG00000030519,ENSMUSG00000020153,ENSMUSG00000063856,ENSMUSG00000053886,ENSMUSG00000025228,ENSMUSG00000041605,ENSMUSG00000061518,ENSMUSG00000042737,ENSMUSG00000051510,ENSMUSG00000028599,ENSMUSG00000020719,ENSMUSG00000037434,ENSMUSG00000020474,ENSMUSG00000021518,ENSMUSG00000051615,ENSMUSG00000044033,ENSMUSG00000073434,ENSMUSG00000040725,ENSMUSG00000044345,ENSMUSG00000053128,ENSMUSG00000028414,ENSMUSG00000020745,ENSMUSG00000029135,ENSMUSG00000047473,ENSMUSG00000028647,ENSMUSG00000044337,ENSMUSG00000027901,ENSMUSG00000034575,ENSMUSG00000027673,ENSMUSG00000031982,ENSMUSG00000031132,ENSMUSG00000041841,ENSMUSG00000021779,ENSMUSG00000037349,ENSMUSG00000020102,ENSMUSG00000071253,ENSMUSG00000033396,ENSMUSG00000020228,ENSMUSG00000025816,ENSMUSG00000020929,ENSMUSG00000029510,ENSMUSG00000040687,ENSMUSG00000035268,ENSMUSG00000022367,ENSMUSG00000031478,ENSMUSG00000028064,ENSMUSG00000096010,ENSMUSG00000039294,ENSMUSG00000037103,ENSMUSG00000024145,ENSMUSG00000028217,ENSMUSG00000070520,ENSMUSG00000021959,ENSMUSG00000078994,ENSMUSG00000063428,ENSMUSG00000038369,ENSMUSG00000027187,ENSMUSG00000021149,ENSMUSG00000068130,ENSMUSG00000053846,ENSMUSG00000051499,ENSMUSG00000027963,ENSMUSG00000024962,ENSMUSG00000038984,ENSMUSG00000035530,ENSMUSG00000024885,ENSMUSG00000032815,ENSMUSG00000030884,ENSMUSG00000025216,ENSMUSG00000027900,ENSMUSG00000026154,ENSMUSG00000036733,ENSMUSG00000028382,ENSMUSG00000040102,ENSMUSG00000021870,ENSMUSG00000022973,ENSMUSG00000030689,ENSMUSG00000020057,ENSMUSG00000024491,ENSMUSG00000028977,ENSMUSG00000033405,ENSMUSG00000039210,ENSMUSG00000040455,ENSMUSG00000014550,ENSMUSG00000041408,ENSMUSG00000056941,ENSMUSG00000002413,ENSMUSG00000024587,ENSMUSG00000042032,ENSMUSG00000021929,ENSMUSG00000038807,ENSMUSG00000020171,ENSMUSG00000005881,ENSMUSG00000006464,ENSMUSG00000005514,ENSMUSG00000023277,ENSMUSG00000004980,ENSMUSG00000026035,ENSMUSG00000022652,ENSMUSG00000020640,ENSMUSG00000092260,ENSMUSG00000035953,ENSMUSG00000061032,ENSMUSG00000034586,ENSMUSG00000054604,ENSMUSG00000039357,ENSMUSG00000056267,ENSMUSG00000029522,ENSMUSG00000075595,ENSMUSG00000009741,ENSMUSG00000002107,ENSMUSG00000035208,ENSMUSG00000048661,ENSMUSG00000028184,ENSMUSG00000024776,ENSMUSG00000028949,ENSMUSG00000041235,ENSMUSG00000002043,ENSMUSG00000033581,ENSMUSG00000039474,ENSMUSG00000007656,ENSMUSG00000019998,ENSMUSG00000023452,ENSMUSG00000020471,ENSMUSG00000032356,ENSMUSG00000038383,ENSMUSG00000004771,ENSMUSG00000070953,ENSMUSG00000054072,ENSMUSG00000040481,ENSMUSG00000026177,ENSMUSG00000047832,ENSMUSG00000036779,ENSMUSG00000034413,ENSMUSG00000020647,ENSMUSG00000031143,ENSMUSG00000031388,ENSMUSG00000031487,ENSMUSG00000051232,ENSMUSG00000064345,ENSMUSG00000049354,ENSMUSG00000029502,ENSMUSG00000040729,ENSMUSG00000031422,ENSMUSG00000033910,ENSMUSG00000030846,ENSMUSG00000015755,ENSMUSG00000050796,ENSMUSG00000022442,ENSMUSG00000033909,ENSMUSG00000051451,ENSMUSG00000042099,ENSMUSG00000039063,ENSMUSG00000025066,ENSMUSG00000038402,ENSMUSG00000006673,ENSMUSG00000022853,ENSMUSG00000039007,ENSMUSG00000015766,ENSMUSG00000025512,ENSMUSG00000053334,ENSMUSG00000062937,ENSMUSG00000040181,ENSMUSG00000039621,ENSMUSG00000024831,ENSMUSG00000020017,ENSMUSG00000034160,ENSMUSG00000021226,ENSMUSG00000003731,ENSMUSG00000069874,ENSMUSG00000048728,ENSMUSG00000005220,ENSMUSG00000020954,ENSMUSG00000021893,ENSMUSG00000015733,ENSMUSG00000101972,ENSMUSG00000041268,ENSMUSG00000045095,ENSMUSG00000035842,ENSMUSG00000093769,ENSMUSG00000020698,ENSMUSG00000023495,ENSMUSG00000026193,ENSMUSG00000091474,ENSMUSG00000001761,ENSMUSG00000010392,ENSMUSG00000032500,ENSMUSG00000059291,ENSMUSG00000063317,ENSMUSG00000039458,ENSMUSG00000032604,ENSMUSG00000005417,ENSMUSG00000031823,ENSMUSG00000001911,ENSMUSG00000024620,ENSMUSG00000019878,ENSMUSG00000070394,ENSMUSG00000036615,ENSMUSG00000021940,ENSMUSG00000021057,ENSMUSG00000042029,ENSMUSG00000022400,ENSMUSG00000031467,ENSMUSG00000025759,ENSMUSG00000018566,ENSMUSG00000025656,ENSMUSG00000002372,ENSMUSG00000027890,ENSMUSG00000061887,ENSMUSG00000021877,ENSMUSG00000034064,ENSMUSG00000062627,ENSMUSG00000028060,ENSMUSG00000021597,ENSMUSG00000029781,ENSMUSG00000042766,ENSMUSG00000025393,ENSMUSG00000056055,ENSMUSG00000079418,ENSMUSG00000067847,ENSMUSG00000045625,ENSMUSG00000035086,ENSMUSG00000054939,ENSMUSG00000030881,ENSMUSG00000024012,ENSMUSG00000058070,ENSMUSG00000018669,ENSMUSG00000024096,ENSMUSG00000019851,ENSMUSG00000031765,ENSMUSG00000068551,ENSMUSG00000020706,ENSMUSG00000078497,ENSMUSG00000053684,ENSMUSG00000020641,ENSMUSG00000016427,ENSMUSG00000046753,ENSMUSG00000027349,ENSMUSG00000090019,ENSMUSG00000046785,ENSMUSG00000007739,ENSMUSG00000025804,ENSMUSG00000040389,ENSMUSG00000046668,ENSMUSG00000027342,ENSMUSG00000035621,ENSMUSG00000026470,ENSMUSG00000051965,ENSMUSG00000046010,ENSMUSG00000062040,ENSMUSG00000025024,ENSMUSG00000026255,ENSMUSG00000073471,ENSMUSG00000052033,ENSMUSG00000007987,ENSMUSG00000028631,ENSMUSG00000001518,ENSMUSG00000030493,ENSMUSG00000068748,ENSMUSG00000024539,ENSMUSG00000024981,ENSMUSG00000032902,ENSMUSG00000056130,ENSMUSG00000024927,ENSMUSG00000021270,ENSMUSG00000024829,ENSMUSG00000035575,ENSMUSG00000068580,ENSMUSG00000038349,ENSMUSG00000038525,ENSMUSG00000001098,ENSMUSG00000034116,ENSMUSG00000031527,ENSMUSG00000079197,ENSMUSG00000024436,ENSMUSG00000003382,ENSMUSG00000103906,ENSMUSG00000020121,ENSMUSG00000020841,ENSMUSG00000019997,ENSMUSG00000032221,ENSMUSG00000037788,ENSMUSG00000030022,ENSMUSG00000027641,ENSMUSG00000051081,ENSMUSG00000024563,ENSMUSG00000035704,ENSMUSG00000058444,ENSMUSG00000025034,ENSMUSG00000033031,ENSMUSG00000020868,ENSMUSG00000028641,ENSMUSG00000034265,ENSMUSG00000015337,ENSMUSG00000045248,ENSMUSG00000033105,ENSMUSG00000000690,ENSMUSG00000006941,ENSMUSG00000091144,ENSMUSG00000035509,ENSMUSG00000031681,ENSMUSG00000034342,ENSMUSG00000013663,ENSMUSG00000059336,ENSMUSG00000028669,ENSMUSG00000021932,ENSMUSG00000004865,ENSMUSG00000026096,ENSMUSG00000019432,ENSMUSG00000019782,ENSMUSG00000035673,ENSMUSG00000001729,ENSMUSG00000020705,ENSMUSG00000036155,ENSMUSG00000035725,ENSMUSG00000073700,ENSMUSG00000042105,ENSMUSG00000016308,ENSMUSG00000061461,ENSMUSG00000026944,ENSMUSG00000028600,ENSMUSG00000067071,ENSMUSG00000005360,ENSMUSG00000029528,ENSMUSG00000032615,ENSMUSG00000055200,ENSMUSG00000024942,ENSMUSG00000001240,ENSMUSG00000020078,ENSMUSG00000031600,ENSMUSG00000096916,ENSMUSG00000040928,ENSMUSG00000006850,ENSMUSG00000052253,ENSMUSG00000028495,ENSMUSG00000022159,ENSMUSG00000023020,ENSMUSG00000024789,ENSMUSG00000034863,ENSMUSG00000022142,ENSMUSG00000032661,ENSMUSG00000020895,ENSMUSG00000040040,ENSMUSG00000024327,ENSMUSG00000044393,ENSMUSG00000061458,ENSMUSG00000028970,ENSMUSG00000022978,ENSMUSG00000039449,ENSMUSG00000021500,ENSMUSG00000026782,ENSMUSG00000028033,ENSMUSG00000034377,ENSMUSG00000038002,ENSMUSG00000036435,ENSMUSG00000028868,ENSMUSG00000044847,ENSMUSG00000018160,ENSMUSG00000024521,ENSMUSG00000017288,ENSMUSG00000029501,ENSMUSG00000022003,ENSMUSG00000039615,ENSMUSG00000020993,ENSMUSG00000040734,ENSMUSG00000022836,ENSMUSG00000021368,ENSMUSG00000038949,ENSMUSG00000032217,ENSMUSG00000015759,ENSMUSG00000020738,ENSMUSG00000045795,ENSMUSG00000027884,ENSMUSG00000004043,ENSMUSG00000041697,ENSMUSG00000061080,ENSMUSG00000058729,ENSMUSG00000042271,ENSMUSG00000043091,ENSMUSG00000038213,ENSMUSG00000029014,ENSMUSG00000029780,ENSMUSG00000026203,ENSMUSG00000004661,ENSMUSG00000031835,ENSMUSG00000021540,ENSMUSG00000020149,ENSMUSG00000002603,ENSMUSG00000031757,ENSMUSG00000027569,ENSMUSG00000073062,ENSMUSG00000034560,ENSMUSG00000030822,ENSMUSG00000057236,ENSMUSG00000039715,ENSMUSG00000030795,ENSMUSG00000093930,ENSMUSG00000026683,ENSMUSG00000057863,ENSMUSG00000051671,ENSMUSG00000040265,ENSMUSG00000056394,ENSMUSG00000031200,ENSMUSG00000060475,ENSMUSG00000033540,ENSMUSG00000005683,ENSMUSG00000036718,ENSMUSG00000028986,ENSMUSG00000002996,ENSMUSG00000039634,ENSMUSG00000044583,ENSMUSG00000022257,ENSMUSG00000067001,ENSMUSG00000026303,ENSMUSG00000003518,ENSMUSG00000006335,ENSMUSG00000072825,ENSMUSG00000017686,ENSMUSG00000069171,ENSMUSG00000027668,ENSMUSG00000000244,ENSMUSG00000033124,ENSMUSG00000041720,ENSMUSG00000001054,ENSMUSG00000032187,ENSMUSG00000046139,ENSMUSG00000002486,ENSMUSG00000104713,ENSMUSG00000030753,ENSMUSG00000022504,ENSMUSG00000040152,ENSMUSG00000003680,ENSMUSG00000021607,ENSMUSG00000003546,ENSMUSG00000064302,ENSMUSG00000024913,ENSMUSG00000038268,ENSMUSG00000002332,ENSMUSG00000069300,ENSMUSG00000089917,ENSMUSG00000002343,ENSMUSG00000068663,ENSMUSG00000022312,ENSMUSG00000027882,ENSMUSG00000053559,ENSMUSG00000061979,ENSMUSG00000061859,ENSMUSG00000048895,ENSMUSG00000056529,ENSMUSG00000042063,ENSMUSG00000021417,ENSMUSG00000038126,ENSMUSG00000089951,ENSMUSG00000069793,ENSMUSG00000033852,ENSMUSG00000011427,ENSMUSG00000048878,ENSMUSG00000018841,ENSMUSG00000092544,ENSMUSG00000062270,ENSMUSG00000029828,ENSMUSG00000052446,ENSMUSG00000041775,ENSMUSG00000024906,ENSMUSG00000000266,ENSMUSG00000070469,ENSMUSG00000016528,ENSMUSG00000009614,ENSMUSG00000014177,ENSMUSG00000029713,ENSMUSG00000004328,ENSMUSG00000044026,ENSMUSG00000008333,ENSMUSG00000002718,ENSMUSG00000015291,ENSMUSG00000027272,ENSMUSG00000019890,ENSMUSG00000028684,ENSMUSG00000027684,ENSMUSG00000024238,ENSMUSG00000059588,ENSMUSG00000025209,ENSMUSG00000043157,ENSMUSG00000000759,ENSMUSG00000087598,ENSMUSG00000046623,ENSMUSG00000000058,ENSMUSG00000014030,ENSMUSG00000090523,ENSMUSG00000021252,ENSMUSG00000032571,ENSMUSG00000022031,ENSMUSG00000037475,ENSMUSG00000028980,ENSMUSG00000064210,ENSMUSG00000070934,ENSMUSG00000031311,ENSMUSG00000042613,ENSMUSG00000039509,ENSMUSG00000071516,ENSMUSG00000021668,ENSMUSG00000030304,ENSMUSG00000020483,ENSMUSG00000026986,ENSMUSG00000027669,ENSMUSG00000022812,ENSMUSG00000071647,ENSMUSG00000036676,ENSMUSG00000000078,ENSMUSG00000054196,ENSMUSG00000030647,ENSMUSG00000005299,ENSMUSG00000022820,ENSMUSG00000018830,ENSMUSG00000017132,ENSMUSG00000058325,ENSMUSG00000037849,ENSMUSG00000044165,ENSMUSG00000039137,ENSMUSG00000002524,ENSMUSG00000062683,ENSMUSG00000004263,ENSMUSG00000033595,ENSMUSG00000046841,ENSMUSG00000056708,ENSMUSG00000032733,ENSMUSG00000048489,ENSMUSG00000053768,ENSMUSG00000023089,ENSMUSG00000026185,ENSMUSG00000074183,ENSMUSG00000032939,ENSMUSG00000006169,ENSMUSG00000013629,ENSMUSG00000037104,ENSMUSG00000052962,ENSMUSG00000039497,ENSMUSG00000033762,ENSMUSG00000019370,ENSMUSG00000027201,ENSMUSG00000022521,ENSMUSG00000052738,ENSMUSG00000007039,ENSMUSG00000021025,ENSMUSG00000037519,ENSMUSG00000021573,ENSMUSG00000005225,ENSMUSG00000021681,ENSMUSG00000032802,ENSMUSG00000033228,ENSMUSG00000025197,ENSMUSG00000020644,ENSMUSG00000033107,ENSMUSG00000028577,ENSMUSG00000063179,ENSMUSG00000034023,ENSMUSG00000031820,ENSMUSG00000023959,ENSMUSG00000034353,ENSMUSG00000024426,ENSMUSG00000045962,ENSMUSG00000020736,ENSMUSG00000042121,ENSMUSG00000021579,ENSMUSG00000031402,ENSMUSG00000025555,ENSMUSG00000028464,ENSMUSG00000032744,ENSMUSG00000032496,ENSMUSG00000035513,ENSMUSG00000020961,ENSMUSG00000018659,ENSMUSG00000002944,ENSMUSG00000020528,ENSMUSG00000042523,ENSMUSG00000006471,ENSMUSG00000029312,ENSMUSG00000022105,ENSMUSG00000030327,ENSMUSG00000029196,ENSMUSG00000001065,ENSMUSG00000012076,ENSMUSG00000005374,ENSMUSG00000006728,ENSMUSG00000009076,ENSMUSG00000027961,ENSMUSG00000057396,ENSMUSG00000024081,ENSMUSG00000027997,ENSMUSG00000031639,ENSMUSG00000037353,ENSMUSG00000024949,ENSMUSG00000026172,ENSMUSG00000022722,ENSMUSG00000034930,ENSMUSG00000029771,ENSMUSG00000056832,ENSMUSG00000035183,ENSMUSG00000049672,ENSMUSG00000030397,ENSMUSG00000046897,ENSMUSG00000005493,ENSMUSG00000038650,ENSMUSG00000025781,ENSMUSG00000003778,ENSMUSG00000037750,ENSMUSG00000041236,ENSMUSG00000032481,ENSMUSG00000068962,ENSMUSG00000017677,ENSMUSG00000052798,ENSMUSG00000028873,ENSMUSG00000059791,ENSMUSG00000055371,ENSMUSG00000022403,ENSMUSG00000039908,ENSMUSG00000020024,ENSMUSG00000006732,ENSMUSG00000066152,ENSMUSG00000026427,ENSMUSG00000031755,ENSMUSG00000063488,ENSMUSG00000068240,ENSMUSG00000091337,ENSMUSG00000002147,ENSMUSG00000021224,ENSMUSG00000024066,ENSMUSG00000021621,ENSMUSG00000073795,ENSMUSG00000067919,ENSMUSG00000029535,ENSMUSG00000009207,ENSMUSG00000035569,ENSMUSG00000022773,ENSMUSG00000000296,ENSMUSG00000020882,ENSMUSG00000064177,ENSMUSG00000015804,ENSMUSG00000060441,ENSMUSG00000026778,ENSMUSG00000025733,ENSMUSG00000068606,ENSMUSG00000044199,ENSMUSG00000055660,ENSMUSG00000025505,ENSMUSG00000007892,ENSMUSG00000028145,ENSMUSG00000053838,ENSMUSG00000022841,ENSMUSG00000040843,ENSMUSG00000043067,ENSMUSG00000029815,ENSMUSG00000040302,ENSMUSG00000090258,ENSMUSG00000056383,ENSMUSG00000024260,ENSMUSG00000039763,ENSMUSG00000030407,ENSMUSG00000020364,ENSMUSG00000060923,ENSMUSG00000049130,ENSMUSG00000020718,ENSMUSG00000065947,ENSMUSG00000021694,ENSMUSG00000063108,ENSMUSG00000042444,ENSMUSG00000058927,ENSMUSG00000031837,ENSMUSG00000028136,ENSMUSG00000049625,ENSMUSG00000058318,ENSMUSG00000024856,ENSMUSG00000030609,ENSMUSG00000062007,ENSMUSG00000031239,ENSMUSG00000022898,ENSMUSG00000029524,ENSMUSG00000023009,ENSMUSG00000022323,ENSMUSG00000018983,ENSMUSG00000059423,ENSMUSG00000008690,ENSMUSG00000007207,ENSMUSG00000000782,ENSMUSG00000029147,ENSMUSG00000016946,ENSMUSG00000035284,ENSMUSG00000026775,ENSMUSG00000042812,ENSMUSG00000037600,ENSMUSG00000055013,ENSMUSG00000027381,ENSMUSG00000025353,ENSMUSG00000024517,ENSMUSG00000030747,ENSMUSG00000052906,ENSMUSG00000028455,ENSMUSG00000057265,ENSMUSG00000078572,ENSMUSG00000027253,ENSMUSG00000053510,ENSMUSG00000038235,ENSMUSG00000042743,ENSMUSG00000007041,ENSMUSG00000049327,ENSMUSG00000034117,ENSMUSG00000015095,ENSMUSG00000060227,ENSMUSG00000061536,ENSMUSG00000029684,ENSMUSG00000029020,ENSMUSG00000004798,ENSMUSG00000020297,ENSMUSG00000074746,ENSMUSG00000020629,ENSMUSG00000031165,ENSMUSG00000025192,ENSMUSG00000091512,ENSMUSG00000020775,ENSMUSG00000030612,ENSMUSG00000044894,ENSMUSG00000028494,ENSMUSG00000020044,ENSMUSG00000034022,ENSMUSG00000015882,ENSMUSG00000025204,ENSMUSG00000021418,ENSMUSG00000029165,ENSMUSG00000035109,ENSMUSG00000038773,ENSMUSG00000024944,ENSMUSG00000105096,ENSMUSG00000005078,ENSMUSG00000036327,ENSMUSG00000038886,ENSMUSG00000001173,ENSMUSG00000019907,ENSMUSG00000030417,ENSMUSG00000032060,ENSMUSG00000041187,ENSMUSG00000041702,ENSMUSG00000018474,ENSMUSG00000044934,ENSMUSG00000078495,ENSMUSG00000074865,ENSMUSG00000041241,ENSMUSG00000030693,ENSMUSG00000001376,ENSMUSG00000021112,ENSMUSG00000028549,ENSMUSG00000020903,ENSMUSG00000030697,ENSMUSG00000029199,ENSMUSG00000063884,ENSMUSG00000068270,ENSMUSG00000074345,ENSMUSG00000041736,ENSMUSG00000026036,ENSMUSG00000033149,ENSMUSG00000030562,ENSMUSG00000070420,ENSMUSG00000041216,ENSMUSG00000017344,ENSMUSG00000032244,ENSMUSG00000042389,ENSMUSG00000040363,ENSMUSG00000099689,ENSMUSG00000034126,ENSMUSG00000028175,ENSMUSG00000022160,ENSMUSG00000000440,ENSMUSG00000023118,ENSMUSG00000033735,ENSMUSG00000039787,ENSMUSG00000095253,ENSMUSG00000008450,ENSMUSG00000011179,ENSMUSG00000024487,ENSMUSG00000034908,ENSMUSG00000000148,ENSMUSG00000078816,ENSMUSG00000062488,ENSMUSG00000047368,ENSMUSG00000018411,ENSMUSG00000031697,ENSMUSG00000020570,ENSMUSG00000022148,ENSMUSG00000045875,ENSMUSG00000030172,ENSMUSG00000026198,ENSMUSG00000033940,ENSMUSG00000114797,ENSMUSG00000030588,ENSMUSG00000020687,ENSMUSG00000052584,ENSMUSG00000032393,ENSMUSG00000038005,ENSMUSG00000036810,ENSMUSG00000024065,ENSMUSG00000028991,ENSMUSG00000018363,ENSMUSG00000036854,ENSMUSG00000028937,ENSMUSG00000039699,ENSMUSG00000038187,ENSMUSG00000002108,ENSMUSG00000046761,ENSMUSG00000061787,ENSMUSG00000064145,ENSMUSG00000005198,ENSMUSG00000030779,ENSMUSG00000022228,ENSMUSG00000070371,ENSMUSG00000019802,ENSMUSG00000073295,ENSMUSG00000069893,ENSMUSG00000031403,ENSMUSG00000029915,ENSMUSG00000003923,ENSMUSG00000024843,ENSMUSG00000032480,ENSMUSG00000029518,ENSMUSG00000031360,ENSMUSG00000023092,ENSMUSG00000021982,ENSMUSG00000030301,ENSMUSG00000000627,ENSMUSG00000021519,ENSMUSG00000027340,ENSMUSG00000037826,ENSMUSG00000022983,ENSMUSG00000040592,ENSMUSG00000036992,ENSMUSG00000025086,ENSMUSG00000001441,ENSMUSG00000042323,ENSMUSG00000032076,ENSMUSG00000032264,ENSMUSG00000038564,ENSMUSG00000010406,ENSMUSG00000033429,ENSMUSG00000055612,ENSMUSG00000047123,ENSMUSG00000003038,ENSMUSG00000060510,ENSMUSG00000042694,ENSMUSG00000090145,ENSMUSG00000028048,ENSMUSG00000015189,ENSMUSG00000040543,ENSMUSG00000039585,ENSMUSG00000038248,ENSMUSG00000021715,ENSMUSG00000032487,ENSMUSG00000028150,ENSMUSG00000034639,ENSMUSG00000058546,ENSMUSG00000030516,ENSMUSG00000034480,ENSMUSG00000039062,ENSMUSG00000047721,ENSMUSG00000032841,ENSMUSG00000034427,ENSMUSG00000039686,ENSMUSG00000029648,ENSMUSG00000021114,ENSMUSG00000038296,ENSMUSG00000022414,ENSMUSG00000031198,ENSMUSG00000034152,ENSMUSG00000038534,ENSMUSG00000042705,ENSMUSG00000038822,ENSMUSG00000024646,ENSMUSG00000029505,ENSMUSG00000049184,ENSMUSG00000032298,ENSMUSG00000029521,ENSMUSG00000007610,ENSMUSG00000055805,ENSMUSG00000084128,ENSMUSG00000032492,ENSMUSG00000066278,ENSMUSG00000066324,ENSMUSG00000036580,ENSMUSG00000058126,ENSMUSG00000027455,ENSMUSG00000017146,ENSMUSG00000044709,ENSMUSG00000035960,ENSMUSG00000052926,ENSMUSG00000014361,ENSMUSG00000027944,ENSMUSG00000049717,ENSMUSG00000025133,ENSMUSG00000022428,ENSMUSG00000040432,ENSMUSG00000037325,ENSMUSG00000043987,ENSMUSG00000037013,ENSMUSG00000060657,ENSMUSG00000018572,ENSMUSG00000028757,ENSMUSG00000064061,ENSMUSG00000047248,ENSMUSG00000030064,ENSMUSG00000010663,ENSMUSG00000026646,ENSMUSG00000022040,ENSMUSG00000021552,ENSMUSG00000063268,ENSMUSG00000022895,ENSMUSG00000057604,ENSMUSG00000001700,ENSMUSG00000049728,ENSMUSG00000039960,ENSMUSG00000023827,ENSMUSG00000037991,ENSMUSG00000021037,ENSMUSG00000049904,ENSMUSG00000006920,ENSMUSG00000005506,ENSMUSG00000032560,ENSMUSG00000042046,ENSMUSG00000007033,ENSMUSG00000078794,ENSMUSG00000027551,ENSMUSG00000054720,ENSMUSG00000025531,ENSMUSG00000024170,ENSMUSG00000034424,ENSMUSG00000020115,ENSMUSG00000020077,ENSMUSG00000034724,ENSMUSG00000030079,ENSMUSG00000078763,ENSMUSG00000033545,ENSMUSG00000002835,ENSMUSG00000112449,ENSMUSG00000032440,ENSMUSG00000024530,ENSMUSG00000029634,ENSMUSG00000025135,ENSMUSG00000034910,ENSMUSG00000038902,ENSMUSG00000029234,ENSMUSG00000054027,ENSMUSG00000031446,ENSMUSG00000013846,ENSMUSG00000027599,ENSMUSG00000050578,ENSMUSG00000029617,ENSMUSG00000020453,ENSMUSG00000054414,ENSMUSG00000026577,ENSMUSG00000020846,ENSMUSG00000022009,ENSMUSG00000002968,ENSMUSG00000027243,ENSMUSG00000049751,ENSMUSG00000035623,ENSMUSG00000007080,ENSMUSG00000021794,ENSMUSG00000023074,ENSMUSG00000002846,ENSMUSG00000046230,ENSMUSG00000022241,ENSMUSG00000028114,ENSMUSG00000033233,ENSMUSG00000029625,ENSMUSG00000095098,ENSMUSG00000068036,ENSMUSG00000035273,ENSMUSG00000025059,ENSMUSG00000021130,ENSMUSG00000032035,ENSMUSG00000034640,ENSMUSG00000039804,ENSMUSG00000032112,ENSMUSG00000060397,ENSMUSG00000030987,ENSMUSG00000078894,ENSMUSG00000092074,ENSMUSG00000071350,ENSMUSG00000035266,ENSMUSG00000027456,ENSMUSG00000027582,ENSMUSG00000038025,ENSMUSG00000003847,ENSMUSG00000057554,ENSMUSG00000028435,ENSMUSG00000071014,ENSMUSG00000040913,ENSMUSG00000021692,ENSMUSG00000039130,ENSMUSG00000051124,ENSMUSG00000020290,ENSMUSG00000057594,ENSMUSG00000003868,ENSMUSG00000026254,ENSMUSG00000061436,ENSMUSG00000033751,ENSMUSG00000037225,ENSMUSG00000003153,ENSMUSG00000030246,ENSMUSG00000079435,ENSMUSG00000071650,ENSMUSG00000062203,ENSMUSG00000046957,ENSMUSG00000020994,ENSMUSG00000027078,ENSMUSG00000006289,ENSMUSG00000021785,ENSMUSG00000005886,ENSMUSG00000038623,ENSMUSG00000036372,ENSMUSG00000063785,ENSMUSG00000035933,ENSMUSG00000038545,ENSMUSG00000020211,ENSMUSG00000027495,ENSMUSG00000031352,ENSMUSG00000004789,ENSMUSG00000020400,ENSMUSG00000027651,ENSMUSG00000014426,ENSMUSG00000030432,ENSMUSG00000042524,ENSMUSG00000022884,ENSMUSG00000001016,ENSMUSG00000024571,ENSMUSG00000027479,ENSMUSG00000021514,ENSMUSG00000071281,ENSMUSG00000026563,ENSMUSG00000028613,ENSMUSG00000022672,ENSMUSG00000018470,ENSMUSG00000036136,ENSMUSG00000025979,ENSMUSG00000068335,ENSMUSG00000030717,ENSMUSG00000017176,ENSMUSG00000038000,ENSMUSG00000023411,ENSMUSG00000050737,ENSMUSG00000027893,ENSMUSG00000020817,ENSMUSG00000042472,ENSMUSG00000024477,ENSMUSG00000021843,ENSMUSG00000027524,ENSMUSG00000015536,ENSMUSG00000028433,ENSMUSG00000054728,ENSMUSG00000024953,ENSMUSG00000096795,ENSMUSG00000027665,ENSMUSG00000025933,ENSMUSG00000040594,ENSMUSG00000004455,ENSMUSG00000024169,ENSMUSG00000048865,ENSMUSG00000024142,ENSMUSG00000032306,ENSMUSG00000052337,ENSMUSG00000024528,ENSMUSG00000034192,ENSMUSG00000024803,ENSMUSG00000101605,ENSMUSG00000024219,ENSMUSG00000029036,ENSMUSG00000054309,ENSMUSG00000029466,ENSMUSG00000021044,ENSMUSG00000030400,ENSMUSG00000040136,ENSMUSG00000022997,ENSMUSG00000021765,ENSMUSG00000054312,ENSMUSG00000001496,ENSMUSG00000029432,ENSMUSG00000026126,ENSMUSG00000020184,ENSMUSG00000023938,ENSMUSG00000029512,ENSMUSG00000020198,ENSMUSG00000022354,ENSMUSG00000039197,ENSMUSG00000039050,ENSMUSG00000038644,ENSMUSG00000028479,ENSMUSG00000037617,ENSMUSG00000010205,ENSMUSG00000047417,ENSMUSG00000059878,ENSMUSG00000030204,ENSMUSG00000019470,ENSMUSG00000032350,ENSMUSG00000069301,ENSMUSG00000033365,ENSMUSG00000020307,ENSMUSG00000043251,ENSMUSG00000028282,ENSMUSG00000050271,ENSMUSG00000055912,ENSMUSG00000003660,ENSMUSG00000036550,ENSMUSG00000022960,ENSMUSG00000036587,ENSMUSG00000058192,ENSMUSG00000028318,ENSMUSG00000024785,ENSMUSG00000037608,ENSMUSG00000031068,ENSMUSG00000069678,ENSMUSG00000026174,ENSMUSG00000048578,ENSMUSG00000026754,ENSMUSG00000037962,ENSMUSG00000010911,ENSMUSG00000032558,ENSMUSG00000009640,ENSMUSG00000064254,ENSMUSG00000021176,ENSMUSG00000029130,ENSMUSG00000034189,ENSMUSG00000031375,ENSMUSG00000037012,ENSMUSG00000046111,ENSMUSG00000028603,ENSMUSG00000028699,ENSMUSG00000038421,ENSMUSG00000031729,ENSMUSG00000032598,ENSMUSG00000030619,ENSMUSG00000035936,ENSMUSG00000025738,ENSMUSG00000075229,ENSMUSG00000030979,ENSMUSG00000019777,ENSMUSG00000059920,ENSMUSG00000026192,ENSMUSG00000056209,ENSMUSG00000040390,ENSMUSG00000027454,ENSMUSG00000024181,ENSMUSG00000037295,ENSMUSG00000028228,ENSMUSG00000018921,ENSMUSG00000038215,ENSMUSG00000024457,ENSMUSG00000078937,ENSMUSG00000022359,ENSMUSG00000050700,ENSMUSG00000030166,ENSMUSG00000063904,ENSMUSG00000014932,ENSMUSG00000024160,ENSMUSG00000075701,ENSMUSG00000033985,ENSMUSG00000025170,ENSMUSG00000022676,ENSMUSG00000024659,ENSMUSG00000027387,ENSMUSG00000068205,ENSMUSG00000113949,ENSMUSG00000021720,ENSMUSG00000019539,ENSMUSG00000032329,ENSMUSG00000048755,ENSMUSG00000020366,ENSMUSG00000008167,ENSMUSG00000028070,ENSMUSG00000068039,ENSMUSG00000015957,ENSMUSG00000018395,ENSMUSG00000031371,ENSMUSG00000021102,ENSMUSG00000015932,ENSMUSG00000031983,ENSMUSG00000074115,ENSMUSG00000022760,ENSMUSG00000040852,ENSMUSG00000035592,ENSMUSG00000036078,ENSMUSG00000078515,ENSMUSG00000026634,ENSMUSG00000040652,ENSMUSG00000002833,ENSMUSG00000019699,ENSMUSG00000037470,ENSMUSG00000020549,ENSMUSG00000039005,ENSMUSG00000034345,ENSMUSG00000034285,ENSMUSG00000038866,ENSMUSG00000038387,ENSMUSG00000070933,ENSMUSG00000042345,ENSMUSG00000026749,ENSMUSG00000022307,ENSMUSG00000031488,ENSMUSG00000026659,ENSMUSG00000002068,ENSMUSG00000020585,ENSMUSG00000047554,ENSMUSG00000055932,ENSMUSG00000010342,ENSMUSG00000021222,ENSMUSG00000036402,ENSMUSG00000045102,ENSMUSG00000008496,ENSMUSG00000041220,ENSMUSG00000011158,ENSMUSG00000000301,ENSMUSG00000028969,ENSMUSG00000027186,ENSMUSG00000056204,ENSMUSG00000025499,ENSMUSG00000027245,ENSMUSG00000029405,ENSMUSG00000021898,ENSMUSG00000003948,ENSMUSG00000037731,ENSMUSG00000027751,ENSMUSG00000095040,ENSMUSG00000038084,ENSMUSG00000036452,ENSMUSG00000050732,ENSMUSG00000070605,ENSMUSG00000020463,ENSMUSG00000013076,ENSMUSG00000000134,ENSMUSG00000032299,ENSMUSG00000038848,ENSMUSG00000029603,ENSMUSG00000003228,ENSMUSG00000073639,ENSMUSG00000031098,ENSMUSG00000022789,ENSMUSG00000041650,ENSMUSG00000034394,ENSMUSG00000017652,ENSMUSG00000030835,ENSMUSG00000034707,ENSMUSG00000071715,ENSMUSG00000031662,ENSMUSG00000015627,ENSMUSG00000016526,ENSMUSG00000024235,ENSMUSG00000037509,ENSMUSG00000060981,ENSMUSG00000071984,ENSMUSG00000006389,ENSMUSG00000115987,ENSMUSG00000055302,ENSMUSG00000048000,ENSMUSG00000037525,ENSMUSG00000055128,ENSMUSG00000022706,ENSMUSG00000028538,ENSMUSG00000021265,ENSMUSG00000030031,ENSMUSG00000042167,ENSMUSG00000046949,ENSMUSG00000039361,ENSMUSG00000008136,ENSMUSG00000030201,ENSMUSG00000056763,ENSMUSG00000021087,ENSMUSG00000000056,ENSMUSG00000015316,ENSMUSG00000000738,ENSMUSG00000031728,ENSMUSG00000031546,ENSMUSG00000031834,ENSMUSG00000041000,ENSMUSG00000021687,ENSMUSG00000061143,ENSMUSG00000062169,ENSMUSG00000062906,ENSMUSG00000043683,ENSMUSG00000031453,ENSMUSG00000032398,ENSMUSG00000042082,ENSMUSG00000062901,ENSMUSG00000021973,ENSMUSG00000054855,ENSMUSG00000033032,ENSMUSG00000018169,ENSMUSG00000024137,ENSMUSG00000042628,ENSMUSG00000020923,ENSMUSG00000029270,ENSMUSG00000052921,ENSMUSG00000028085,ENSMUSG00000034780,ENSMUSG00000029863,ENSMUSG00000013593,ENSMUSG00000017428,ENSMUSG00000033487,ENSMUSG00000006715,ENSMUSG00000054435,ENSMUSG00000019731,ENSMUSG00000027782,ENSMUSG00000026222,ENSMUSG00000044072,ENSMUSG00000045382,ENSMUSG00000033039,ENSMUSG00000006412,ENSMUSG00000063506,ENSMUSG00000022614,ENSMUSG00000028840,ENSMUSG00000067150,ENSMUSG00000022338,ENSMUSG00000022526,ENSMUSG00000048832,ENSMUSG00000022594,ENSMUSG00000010080,ENSMUSG00000048251,ENSMUSG00000057229,ENSMUSG00000020152,ENSMUSG00000000531,ENSMUSG00000004552,ENSMUSG00000034311,ENSMUSG00000022100,ENSMUSG00000024665,ENSMUSG00000024283,ENSMUSG00000071078,ENSMUSG00000020420,ENSMUSG00000025025,ENSMUSG00000041229,ENSMUSG00000025280,ENSMUSG00000028619,ENSMUSG00000051034,ENSMUSG00000021453,ENSMUSG00000026094,ENSMUSG00000027650,ENSMUSG00000038024,ENSMUSG00000046876,ENSMUSG00000029627,ENSMUSG00000027935,ENSMUSG00000051391,ENSMUSG00000032803,ENSMUSG00000026277,ENSMUSG00000053293,ENSMUSG00000034459,ENSMUSG00000002741,ENSMUSG00000058794,ENSMUSG00000040331,ENSMUSG00000021468,ENSMUSG00000036098,ENSMUSG00000044424,ENSMUSG00000046865,ENSMUSG00000029098,ENSMUSG00000033809,ENSMUSG00000030934,ENSMUSG00000038539,ENSMUSG00000026104,ENSMUSG00000015659,ENSMUSG00000000409,ENSMUSG00000039068,ENSMUSG00000043445,ENSMUSG00000032553,ENSMUSG00000049734,ENSMUSG00000056367,ENSMUSG00000018846,ENSMUSG00000019857,ENSMUSG00000035354,ENSMUSG00000069601,ENSMUSG00000036061,ENSMUSG00000046768,ENSMUSG00000041346,ENSMUSG00000062691,ENSMUSG00000009628,ENSMUSG00000014771,ENSMUSG00000022185,ENSMUSG00000037905,ENSMUSG00000049892,ENSMUSG00000021922,ENSMUSG00000052914,ENSMUSG00000042185,ENSMUSG00000039959,ENSMUSG00000059540,ENSMUSG00000059395,ENSMUSG00000020385,ENSMUSG00000047261,ENSMUSG00000021782,ENSMUSG00000007655,ENSMUSG00000098132,ENSMUSG00000053536,ENSMUSG00000040990,ENSMUSG00000032281,ENSMUSG00000026698,ENSMUSG00000055733,ENSMUSG00000042485,ENSMUSG00000049960,ENSMUSG00000029547,ENSMUSG00000033882,ENSMUSG00000034557,ENSMUSG00000024818,ENSMUSG00000059248,ENSMUSG00000057506,ENSMUSG00000069206,ENSMUSG00000025607,ENSMUSG00000037169,ENSMUSG00000046589,ENSMUSG00000034826,ENSMUSG00000019303,ENSMUSG00000006403,ENSMUSG00000051518,ENSMUSG00000031065,ENSMUSG00000050248,ENSMUSG00000043733,ENSMUSG00000039485,ENSMUSG00000020715,ENSMUSG00000031458,ENSMUSG00000090841,ENSMUSG00000097328,ENSMUSG00000030522,ENSMUSG00000048040,ENSMUSG00000019850,ENSMUSG00000093922,ENSMUSG00000036086,ENSMUSG00000029715,ENSMUSG00000037820,ENSMUSG00000003154,ENSMUSG00000042608,ENSMUSG00000003378,ENSMUSG00000042699,ENSMUSG00000061878,ENSMUSG00000032040,ENSMUSG00000017144,ENSMUSG00000057637,ENSMUSG00000047557,ENSMUSG00000027610,ENSMUSG00000069895,ENSMUSG00000001741,ENSMUSG00000018334,ENSMUSG00000042272,ENSMUSG00000055560,ENSMUSG00000020309,ENSMUSG00000038697,ENSMUSG00000009585,ENSMUSG00000061898,ENSMUSG00000006005,ENSMUSG00000036019,ENSMUSG00000039531,ENSMUSG00000023051,ENSMUSG00000024558,ENSMUSG00000041417,ENSMUSG00000068417,ENSMUSG00000020248,ENSMUSG00000027427,ENSMUSG00000021357,ENSMUSG00000062070,ENSMUSG00000027439,ENSMUSG00000018672,ENSMUSG00000044702,ENSMUSG00000034471,ENSMUSG00000078878,ENSMUSG00000036834,ENSMUSG00000057363,ENSMUSG00000028437,ENSMUSG00000060862,ENSMUSG00000033808,ENSMUSG00000031683,ENSMUSG00000030032,ENSMUSG00000014301,ENSMUSG00000028639,ENSMUSG00000029076,ENSMUSG00000115388,ENSMUSG00000030986,ENSMUSG00000059474,ENSMUSG00000050244,ENSMUSG00000026355,ENSMUSG00000062115,ENSMUSG00000003161,ENSMUSG00000033618,ENSMUSG00000032320,ENSMUSG00000051579,ENSMUSG00000028676,ENSMUSG00000026430,ENSMUSG00000033364,ENSMUSG00000060336,ENSMUSG00000043602,ENSMUSG00000046792,ENSMUSG00000024767,ENSMUSG00000021054,ENSMUSG00000033059,ENSMUSG00000074165,ENSMUSG00000012126,ENSMUSG00000078995,ENSMUSG00000035385,ENSMUSG00000024867,ENSMUSG00000014773,ENSMUSG00000026604,ENSMUSG00000076433,ENSMUSG00000039126,ENSMUSG00000022681,ENSMUSG00000026576,ENSMUSG00000038618,ENSMUSG00000058392,ENSMUSG00000024594,ENSMUSG00000020657,ENSMUSG00000021598,ENSMUSG00000025498,ENSMUSG00000038587,ENSMUSG00000004296,ENSMUSG00000037260,ENSMUSG00000025049,ENSMUSG00000021278,ENSMUSG00000046351,ENSMUSG00000041926,ENSMUSG00000008384,ENSMUSG00000053040,ENSMUSG00000019863,ENSMUSG00000003344,ENSMUSG00000024027,ENSMUSG00000030203,ENSMUSG00000074886,ENSMUSG00000021791,ENSMUSG00000033222,ENSMUSG00000033906,ENSMUSG00000026248,ENSMUSG00000041390,ENSMUSG00000024259,ENSMUSG00000031785,ENSMUSG00000033538,ENSMUSG00000033615,ENSMUSG00000005698,ENSMUSG00000005442,ENSMUSG00000040034,ENSMUSG00000053617,ENSMUSG00000060176,ENSMUSG00000049670,ENSMUSG00000022476,ENSMUSG00000021264,ENSMUSG00000027452,ENSMUSG00000029229,ENSMUSG00000074102,ENSMUSG00000034379,ENSMUSG"										
"0000005836,ENSMUSG00000027750,ENSMUSG00000028161,ENSMUSG00000022244,ENSMUSG00000062981,ENSMUSG00000035478,ENSMUSG00000045294,ENSMUSG00000020070,ENSMUSG00000049086,ENSMUSG00000022217,ENSMUSG00000110622,ENSMUSG00000015335,ENSMUSG00000069910,ENSMUSG00000050856,ENSMUSG00000014704,ENSMUSG00000021928,ENSMUSG00000002546,ENSMUSG00000029767,ENSMUSG00000040464,ENSMUSG00000060678,ENSMUSG00000021969,ENSMUSG00000023990,ENSMUSG00000095325,ENSMUSG00000020308,ENSMUSG00000078517,ENSMUSG00000028270,ENSMUSG00000033068,ENSMUSG00000032381,ENSMUSG00000040583,ENSMUSG00000071369,ENSMUSG00000039630,ENSMUSG00000069310,ENSMUSG00000036291,ENSMUSG00000047635,ENSMUSG00000029127,ENSMUSG00000026833,ENSMUSG00000004233,ENSMUSG00000041849,ENSMUSG00000025538,ENSMUSG00000027615,ENSMUSG00000051786,ENSMUSG00000091230,ENSMUSG00000028312,ENSMUSG00000030527,ENSMUSG00000024290,ENSMUSG00000040964,ENSMUSG00000039529,ENSMUSG00000073423,ENSMUSG00000021127,ENSMUSG00000029122,ENSMUSG00000052302,ENSMUSG00000031532,ENSMUSG00000044676,ENSMUSG00000015501,ENSMUSG00000030213,ENSMUSG00000078144,ENSMUSG00000034686,ENSMUSG00000020792,ENSMUSG00000052712,ENSMUSG00000001089,ENSMUSG00000008683,ENSMUSG00000028948,ENSMUSG00000034848,ENSMUSG00000032459,ENSMUSG00000014294,ENSMUSG00000026219,ENSMUSG00000029176,ENSMUSG00000024007,ENSMUSG00000007880,ENSMUSG00000029204,ENSMUSG00000021280,ENSMUSG00000024190,ENSMUSG00000078193,ENSMUSG00000068959,ENSMUSG00000031320,ENSMUSG00000020646,ENSMUSG00000034330,ENSMUSG00000063410,ENSMUSG00000044772,ENSMUSG00000026434,ENSMUSG00000020707,ENSMUSG00000021974,ENSMUSG00000014547,ENSMUSG00000039840,ENSMUSG00000043673,ENSMUSG00000021838,ENSMUSG00000018845,ENSMUSG00000031227,ENSMUSG00000060988,ENSMUSG00000029408,ENSMUSG00000040354,ENSMUSG00000090509,ENSMUSG00000019969,ENSMUSG00000028089,ENSMUSG00000021113,ENSMUSG00000029376,ENSMUSG00000041607,ENSMUSG00000004895,ENSMUSG00000026822,ENSMUSG00000026676,ENSMUSG00000032855,ENSMUSG00000041308,ENSMUSG00000039952,ENSMUSG00000032478,ENSMUSG00000053390,ENSMUSG00000015053,ENSMUSG00000040158,ENSMUSG00000011958,ENSMUSG00000032468,ENSMUSG00000028982,ENSMUSG00000047084,ENSMUSG00000050556,ENSMUSG00000070330,ENSMUSG00000054932,ENSMUSG00000022026,ENSMUSG00000036352,ENSMUSG00000074282,ENSMUSG00000025246,ENSMUSG00000071342,ENSMUSG00000031959,ENSMUSG00000037852,ENSMUSG00000021835,ENSMUSG00000037526,ENSMUSG00000025235,ENSMUSG00000028879,ENSMUSG00000100210,ENSMUSG00000064065,ENSMUSG00000041264,ENSMUSG00000002221,ENSMUSG00000033409,ENSMUSG00000055491,ENSMUSG00000029038,ENSMUSG00000029649,ENSMUSG00000030067,ENSMUSG00000028334,ENSMUSG00000039577,ENSMUSG00000014686,ENSMUSG00000025742,ENSMUSG00000026024,ENSMUSG00000040010,ENSMUSG00000030770,ENSMUSG00000026820,ENSMUSG00000036775,ENSMUSG00000012405,ENSMUSG00000027230,ENSMUSG00000031636,ENSMUSG00000026098,ENSMUSG00000010660,ENSMUSG00000030982,ENSMUSG00000020611,ENSMUSG00000090112,ENSMUSG00000023892,ENSMUSG00000027333,ENSMUSG00000016554,ENSMUSG00000052997,ENSMUSG00000032594,ENSMUSG00000026155,ENSMUSG00000027475,ENSMUSG00000038836,ENSMUSG00000001674,ENSMUSG00000026553,ENSMUSG00000043140,ENSMUSG00000028545,ENSMUSG00000005897,ENSMUSG00000052301,ENSMUSG00000032776,ENSMUSG00000024664,ENSMUSG00000031433,ENSMUSG00000052056,ENSMUSG00000022150,ENSMUSG00000032216,ENSMUSG00000019139,ENSMUSG00000020781,ENSMUSG00000034109,ENSMUSG00000045624,ENSMUSG00000004451,ENSMUSG00000033530,ENSMUSG00000024302,ENSMUSG00000022437,ENSMUSG00000004668,ENSMUSG00000001034,ENSMUSG00000015176,ENSMUSG00000027424,ENSMUSG00000039356,ENSMUSG00000043162,ENSMUSG00000051351,ENSMUSG00000022270,ENSMUSG00000041977,ENSMUSG00000021038,ENSMUSG00000025465,ENSMUSG00000001158,ENSMUSG00000018381,ENSMUSG00000055978,ENSMUSG00000075486,ENSMUSG00000030323,ENSMUSG00000021764,ENSMUSG00000001285,ENSMUSG00000030726,ENSMUSG00000029804,ENSMUSG00000003437,ENSMUSG00000034659,ENSMUSG00000112160,ENSMUSG00000031023,ENSMUSG00000054942,ENSMUSG00000035172,ENSMUSG00000021710,ENSMUSG00000053317,ENSMUSG00000039089,ENSMUSG00000057101,ENSMUSG00000018882,ENSMUSG00000028629,ENSMUSG00000026670,ENSMUSG00000050373,ENSMUSG00000014353,ENSMUSG00000024978,ENSMUSG00000060288,ENSMUSG00000022657,ENSMUSG00000024943,ENSMUSG00000047036,ENSMUSG00000038181,ENSMUSG00000025162,ENSMUSG00000056608,ENSMUSG00000010051,ENSMUSG00000030316,ENSMUSG00000022280,ENSMUSG00000022961,ENSMUSG00000050931,ENSMUSG00000041328,ENSMUSG00000036333,ENSMUSG00000039662,ENSMUSG00000023971,ENSMUSG00000020544,ENSMUSG00000017697,ENSMUSG00000025153,ENSMUSG00000067279,ENSMUSG00000028851,ENSMUSG00000014504,ENSMUSG00000026792,ENSMUSG00000033964,ENSMUSG00000058569,ENSMUSG00000001151,ENSMUSG00000020282,ENSMUSG00000029385,ENSMUSG00000032344,ENSMUSG00000027284,ENSMUSG00000089847,ENSMUSG00000041297,ENSMUSG00000041769,ENSMUSG00000041084,ENSMUSG00000029916,ENSMUSG00000060519,ENSMUSG00000038332,ENSMUSG00000028621,ENSMUSG00000020020,ENSMUSG00000043962,ENSMUSG00000074656,ENSMUSG00000019173,ENSMUSG00000031523,ENSMUSG00000075334,ENSMUSG00000022220,ENSMUSG00000098488,ENSMUSG00000078889,ENSMUSG00000050370,ENSMUSG00000024014,ENSMUSG00000026273,ENSMUSG00000024986,ENSMUSG00000025867,ENSMUSG00000017548,ENSMUSG00000021314,ENSMUSG00000032375,ENSMUSG00000031604,ENSMUSG00000029119,ENSMUSG00000018654,ENSMUSG00000035278,ENSMUSG00000032609,ENSMUSG00000101678,ENSMUSG00000042572,ENSMUSG00000004071,ENSMUSG00000029217,ENSMUSG00000019960,ENSMUSG00000027774,ENSMUSG00000037032,ENSMUSG00000032409,ENSMUSG00000040818,ENSMUSG00000023980,ENSMUSG00000022822,ENSMUSG00000002031,ENSMUSG00000040943,ENSMUSG00000027889,ENSMUSG00000035407,ENSMUSG00000021706,ENSMUSG00000032897,ENSMUSG00000048924,ENSMUSG00000022052,ENSMUSG00000030894,ENSMUSG00000040940,ENSMUSG00000102976,ENSMUSG00000018209,ENSMUSG00000027983,ENSMUSG00000023883,ENSMUSG00000039632,ENSMUSG00000022295,ENSMUSG00000069631,ENSMUSG00000014767,ENSMUSG00000031669,ENSMUSG00000070999,ENSMUSG00000036880,ENSMUSG00000021431,ENSMUSG00000074735,ENSMUSG00000025429,ENSMUSG00000027210,ENSMUSG00000031955,ENSMUSG00000024695,ENSMUSG00000027109,ENSMUSG00000061374,ENSMUSG00000078861,ENSMUSG00000022184,ENSMUSG00000057367,ENSMUSG00000026421,ENSMUSG00000000295,ENSMUSG00000079508,ENSMUSG00000079641,ENSMUSG00000002949,ENSMUSG00000039067,ENSMUSG00000052298,ENSMUSG00000116045,ENSMUSG00000038453,ENSMUSG00000046070,ENSMUSG00000049287,ENSMUSG00000022799,ENSMUSG00000033335,ENSMUSG00000073676,ENSMUSG00000063808,ENSMUSG00000030062,ENSMUSG00000024617,ENSMUSG00000021095,ENSMUSG00000030446,ENSMUSG00000028729,ENSMUSG00000026082,ENSMUSG00000028214,ENSMUSG00000034522,ENSMUSG00000022469,ENSMUSG00000022900,ENSMUSG00000031256,ENSMUSG00000041324,ENSMUSG00000028811,ENSMUSG00000026922,ENSMUSG00000042429,ENSMUSG00000029499,ENSMUSG00000009545,ENSMUSG00000034108,ENSMUSG00000033075,ENSMUSG00000022401,ENSMUSG00000042390,ENSMUSG00000029911,ENSMUSG00000026288,ENSMUSG00000001942,ENSMUSG00000028565,ENSMUSG00000055531,ENSMUSG00000029455,ENSMUSG00000039233,ENSMUSG00000031504,ENSMUSG00000003235,ENSMUSG00000024079,ENSMUSG00000028367,ENSMUSG00000028036,ENSMUSG00000009535,ENSMUSG00000046034,ENSMUSG00000028710,ENSMUSG00000020649,ENSMUSG00000038550,ENSMUSG00000078656,ENSMUSG00000026021,ENSMUSG00000069135,ENSMUSG00000026004,ENSMUSG00000025076,ENSMUSG00000029474,ENSMUSG00000028737,ENSMUSG00000025371,ENSMUSG00000032531,ENSMUSG00000032932,ENSMUSG00000028654,ENSMUSG00000001642,ENSMUSG00000035228,ENSMUSG00000040055,ENSMUSG00000024048,ENSMUSG00000079109,ENSMUSG00000024639,ENSMUSG00000041649,ENSMUSG00000044562,ENSMUSG00000028443,ENSMUSG00000034171,ENSMUSG00000028484,ENSMUSG00000026739,ENSMUSG00000006498,ENSMUSG00000027067,ENSMUSG00000026819,ENSMUSG00000005696,ENSMUSG00000025184,ENSMUSG00000025507,ENSMUSG00000032754,ENSMUSG00000027163,ENSMUSG00000029446,ENSMUSG00000039697,ENSMUSG00000032231,ENSMUSG00000037972,ENSMUSG00000037204,ENSMUSG00000089669,ENSMUSG00000040658,ENSMUSG00000116564,ENSMUSG00000037461,ENSMUSG00000073131,ENSMUSG00000045005,ENSMUSG00000057614,ENSMUSG00000097487,ENSMUSG00000025290,ENSMUSG00000074909,ENSMUSG00000037316,ENSMUSG00000025008,ENSMUSG00000022383,ENSMUSG00000027533,ENSMUSG00000020534,ENSMUSG00000057132,ENSMUSG00000073293,ENSMUSG00000026965,ENSMUSG00000024393,ENSMUSG00000036273,ENSMUSG00000034543,ENSMUSG00000024537,ENSMUSG00000032384,ENSMUSG00000071415,ENSMUSG00000095687,ENSMUSG00000014075,ENSMUSG00000038888,ENSMUSG00000026027,ENSMUSG00000041119,ENSMUSG00000033237,ENSMUSG00000055137,ENSMUSG00000042606,ENSMUSG00000060152,ENSMUSG00000014763,ENSMUSG00000056602,ENSMUSG00000036036,ENSMUSG00000015970,ENSMUSG00000033389,ENSMUSG00000032561,ENSMUSG00000042419,ENSMUSG00000004567,ENSMUSG00000051331,ENSMUSG00000028995,ENSMUSG00000030393,ENSMUSG00000027680,ENSMUSG00000029169,ENSMUSG00000025330,ENSMUSG00000076441,ENSMUSG00000035504,ENSMUSG00000030852,ENSMUSG00000037355,ENSMUSG00000026112,ENSMUSG00000025138,ENSMUSG00000022801,ENSMUSG00000054051,ENSMUSG00000075271,ENSMUSG00000025492,ENSMUSG00000042677,ENSMUSG00000034168,ENSMUSG00000041528,ENSMUSG00000030842,ENSMUSG00000050890,ENSMUSG00000018012,ENSMUSG00000022313,ENSMUSG00000027777,ENSMUSG00000038827,ENSMUSG00000013155,ENSMUSG00000031767,ENSMUSG00000005873,ENSMUSG00000027810,ENSMUSG00000051285,ENSMUSG00000034032,ENSMUSG00000002129,ENSMUSG00000020694,ENSMUSG00000043336,ENSMUSG00000024213,ENSMUSG00000070939,ENSMUSG00000021103,ENSMUSG00000025880,ENSMUSG00000024566,ENSMUSG00000026390,ENSMUSG00000062232,ENSMUSG00000052428,ENSMUSG00000056014,ENSMUSG00000021408,ENSMUSG00000023055,ENSMUSG00000026571,ENSMUSG00000038831,ENSMUSG00000062456,ENSMUSG00000008730,ENSMUSG00000041440,ENSMUSG00000002578,ENSMUSG00000027080,ENSMUSG00000002428,ENSMUSG00000030161,ENSMUSG00000066735,ENSMUSG00000032047,ENSMUSG00000039220,ENSMUSG00000039117,ENSMUSG00000030967,ENSMUSG00000031156,ENSMUSG00000028776,ENSMUSG00000027770,ENSMUSG00000028125,ENSMUSG00000028248,ENSMUSG00000049299,ENSMUSG00000002477,ENSMUSG00000022022,ENSMUSG00000005510,ENSMUSG00000012296,ENSMUSG00000022704,ENSMUSG00000002699,ENSMUSG00000021108,ENSMUSG00000071302,ENSMUSG00000078922,ENSMUSG00000036362,ENSMUSG00000033684,ENSMUSG00000019877,ENSMUSG00000073599,ENSMUSG00000054676,ENSMUSG00000001844,ENSMUSG00000039109,ENSMUSG00000017119,ENSMUSG00000047371,ENSMUSG00000034994,ENSMUSG00000033054,ENSMUSG00000059409,ENSMUSG00000028221,ENSMUSG00000002489,ENSMUSG00000030180,ENSMUSG00000022901,ENSMUSG00000017309,ENSMUSG00000066687,ENSMUSG00000053702,ENSMUSG00000021120,ENSMUSG00000043290,ENSMUSG00000052296,ENSMUSG00000022438,ENSMUSG00000052915,ENSMUSG00000000157,ENSMUSG00000035486,ENSMUSG00000046791,ENSMUSG00000009563,ENSMUSG00000035948,ENSMUSG00000028173,ENSMUSG00000033295,ENSMUSG00000020541,ENSMUSG00000026718,ENSMUSG00000020642,ENSMUSG00000004633,ENSMUSG00000017376,ENSMUSG00000090124,ENSMUSG00000028556,ENSMUSG00000027678,ENSMUSG00000022545,ENSMUSG00000048170,ENSMUSG00000016758,ENSMUSG00000054893,ENSMUSG00000063200,ENSMUSG00000031171,ENSMUSG00000039206,ENSMUSG00000024556,ENSMUSG00000007122,ENSMUSG00000057842,ENSMUSG00000031996,ENSMUSG00000038344,ENSMUSG00000006651,ENSMUSG00000031149,ENSMUSG00000049536,ENSMUSG00000038058,ENSMUSG00000026575,ENSMUSG00000036427,ENSMUSG00000002233,ENSMUSG00000027070,ENSMUSG00000070283,ENSMUSG00000042133,ENSMUSG00000025014,ENSMUSG00000028807,ENSMUSG00000030744,ENSMUSG00000024660,ENSMUSG00000066842,ENSMUSG00000022749,ENSMUSG00000078870,ENSMUSG00000036636,ENSMUSG00000021193,ENSMUSG00000028354,ENSMUSG00000074340,ENSMUSG00000028926,ENSMUSG00000030037,ENSMUSG00000010755,ENSMUSG00000023017,ENSMUSG00000030538,ENSMUSG00000054146,ENSMUSG00000034274,ENSMUSG00000036537,ENSMUSG00000041624,ENSMUSG00000023921,ENSMUSG00000032475,ENSMUSG00000052146,ENSMUSG00000026433,ENSMUSG00000026201,ENSMUSG00000049516,ENSMUSG00000024991,ENSMUSG00000020176,ENSMUSG00000033862,ENSMUSG00000028657,ENSMUSG00000061315,ENSMUSG00000040253,ENSMUSG00000031112,ENSMUSG00000046364,ENSMUSG00000050549,ENSMUSG00000039057,ENSMUSG00000028345,ENSMUSG00000062101,ENSMUSG00000109336,ENSMUSG00000033624,ENSMUSG00000031737,ENSMUSG00000027035,ENSMUSG00000034290,ENSMUSG00000038507,ENSMUSG00000046020,ENSMUSG00000036599,ENSMUSG00000066568,ENSMUSG00000073490,ENSMUSG00000058446,ENSMUSG00000041936,ENSMUSG00000037887,ENSMUSG00000021379,ENSMUSG00000006720,ENSMUSG00000053329,ENSMUSG00000071550,ENSMUSG00000015843,ENSMUSG00000022765,ENSMUSG00000053931,ENSMUSG00000036975,ENSMUSG00000023967,ENSMUSG00000039105,ENSMUSG00000030357,ENSMUSG00000030341,ENSMUSG00000070436,ENSMUSG00000039781,ENSMUSG00000022306,ENSMUSG00000030095,ENSMUSG00000086784,ENSMUSG00000063047,ENSMUSG00000031447,ENSMUSG00000022952,ENSMUSG00000046985,ENSMUSG00000024370,ENSMUSG00000053644,ENSMUSG00000038042,ENSMUSG00000055240,ENSMUSG00000041638,ENSMUSG00000032577,ENSMUSG00000046532,ENSMUSG00000042700,ENSMUSG00000032396,ENSMUSG00000019982,ENSMUSG00000038552,ENSMUSG00000020402,ENSMUSG00000058239,ENSMUSG00000021371,ENSMUSG00000045973,ENSMUSG00000023150,ENSMUSG00000063457,ENSMUSG00000040621,ENSMUSG00000025786,ENSMUSG00000049550,ENSMUSG00000020692,ENSMUSG00000046311,ENSMUSG00000003458,ENSMUSG00000028381,ENSMUSG00000015749,ENSMUSG00000024855,ENSMUSG00000040383,ENSMUSG00000026888,ENSMUSG00000066677,ENSMUSG00000053119,ENSMUSG00000001750,ENSMUSG00000010608,ENSMUSG00000040713,ENSMUSG00000041135,ENSMUSG00000033021,ENSMUSG00000079165,ENSMUSG00000019564,ENSMUSG00000020974,ENSMUSG00000019809,ENSMUSG00000049300,ENSMUSG00000024378,ENSMUSG00000032735,ENSMUSG00000020496,ENSMUSG00000091405,ENSMUSG00000031762,ENSMUSG00000056537,ENSMUSG00000050132,ENSMUSG00000054256,ENSMUSG00000011960,ENSMUSG00000038533,ENSMUSG00000001542,ENSMUSG00000048852,ENSMUSG00000041609,ENSMUSG00000025940,ENSMUSG00000055994,ENSMUSG00000025486,ENSMUSG00000052456,ENSMUSG00000032126,ENSMUSG00000036199,ENSMUSG00000036438,ENSMUSG00000028646,ENSMUSG00000020873,ENSMUSG00000017615,ENSMUSG00000030530,ENSMUSG00000026014,ENSMUSG00000047810,ENSMUSG00000034105,ENSMUSG00000026648,ENSMUSG00000038398,ENSMUSG00000022378,ENSMUSG00000037674,ENSMUSG00000027575,ENSMUSG00000066196,ENSMUSG00000020032,ENSMUSG00000040412,ENSMUSG00000013539,ENSMUSG00000031189,ENSMUSG00000042650,ENSMUSG00000090100,ENSMUSG00000031347,ENSMUSG00000026618,ENSMUSG00000001785,ENSMUSG00000038776,ENSMUSG00000022833,ENSMUSG00000033596,ENSMUSG00000024097,ENSMUSG00000090862,ENSMUSG00000034341,ENSMUSG00000063445,ENSMUSG00000024325,ENSMUSG00000078695,ENSMUSG00000033276,ENSMUSG00000038292,ENSMUSG00000015846,ENSMUSG00000033948,ENSMUSG00000037279,ENSMUSG00000049134,ENSMUSG00000033790,ENSMUSG00000032392,ENSMUSG00000024294,ENSMUSG00000041685,ENSMUSG00000026088,ENSMUSG00000018574,ENSMUSG00000007872,ENSMUSG00000027425,ENSMUSG00000018501,ENSMUSG00000000959,ENSMUSG00000028042,ENSMUSG00000038740,ENSMUSG00000047675,ENSMUSG00000062510,ENSMUSG00000001504,ENSMUSG00000006191,ENSMUSG00000004996,ENSMUSG00000019773,ENSMUSG00000049076,ENSMUSG00000025172,ENSMUSG00000015202,ENSMUSG00000026705,ENSMUSG00000038271,ENSMUSG00000027502,ENSMUSG00000018428,ENSMUSG00000010047,ENSMUSG00000026037,ENSMUSG00000017817,ENSMUSG00000022471,ENSMUSG00000032446,ENSMUSG00000006435,ENSMUSG00000045751,ENSMUSG00000056820,ENSMUSG00000002028,ENSMUSG00000015597,ENSMUSG00000078931,ENSMUSG00000029638,ENSMUSG00000033313,ENSMUSG00000003604,ENSMUSG00000001288,ENSMUSG00000074513,ENSMUSG00000090137,ENSMUSG00000005580,ENSMUSG00000078902,ENSMUSG00000043614,ENSMUSG00000050312,ENSMUSG00000047880,ENSMUSG00000024101,ENSMUSG00000070780,ENSMUSG00000042292,ENSMUSG00000026374,ENSMUSG00000028194,ENSMUSG00000027811,ENSMUSG00000040653,ENSMUSG00000056643,ENSMUSG00000028952,ENSMUSG00000047867,ENSMUSG00000026830,ENSMUSG00000024174,ENSMUSG00000019843,ENSMUSG00000050229,ENSMUSG00000052934,ENSMUSG00000060126,ENSMUSG00000006418,ENSMUSG00000051674,ENSMUSG00000092192,ENSMUSG00000015652,ENSMUSG00000036856,ENSMUSG00000066037,ENSMUSG00000078920,ENSMUSG00000042747,ENSMUSG00000041020,ENSMUSG00000038357,ENSMUSG00000040606,ENSMUSG00000039081,ENSMUSG00000028522,ENSMUSG00000000303,ENSMUSG00000061414,ENSMUSG00000039671,ENSMUSG00000063659,ENSMUSG00000011306,ENSMUSG00000041995,ENSMUSG00000029655,ENSMUSG00000039834,ENSMUSG00000022552,ENSMUSG00000074824,ENSMUSG00000034071,ENSMUSG00000079480,ENSMUSG00000044502,ENSMUSG00000025962,ENSMUSG00000049106,ENSMUSG00000046417,ENSMUSG00000035969,ENSMUSG00000038274,ENSMUSG00000029267,ENSMUSG00000027698,ENSMUSG00000021990,ENSMUSG00000028419,ENSMUSG00000010797,ENSMUSG00000076435,ENSMUSG00000030657,ENSMUSG00000032826,ENSMUSG00000060279,ENSMUSG00000001962,ENSMUSG00000038379,ENSMUSG00000029213,ENSMUSG00000035105,ENSMUSG00000020492,ENSMUSG00000027222,ENSMUSG00000022109,ENSMUSG00000036257,ENSMUSG00000000579,ENSMUSG00000027404,ENSMUSG00000022365,ENSMUSG00000079469,ENSMUSG00000003779,ENSMUSG00000046574,ENSMUSG00000019952,ENSMUSG00000116165,ENSMUSG00000014813,ENSMUSG00000017801,ENSMUSG00000064030,ENSMUSG00000024410,ENSMUSG00000030760,ENSMUSG00000035062,ENSMUSG00000028794,ENSMUSG00000032300,ENSMUSG00000024687,ENSMUSG00000021012,ENSMUSG00000091183,ENSMUSG00000022503,ENSMUSG00000037373,ENSMUSG00000027937,ENSMUSG00000019338,ENSMUSG00000002804,ENSMUSG00000033610,ENSMUSG00000020734,ENSMUSG00000032415,ENSMUSG00000015619,ENSMUSG00000027792,ENSMUSG00000027395,ENSMUSG00000018405,ENSMUSG00000027793,ENSMUSG00000021820,ENSMUSG00000008892,ENSMUSG00000019214,ENSMUSG00000038418,ENSMUSG00000062116,ENSMUSG00000042675,ENSMUSG00000028093,ENSMUSG00000000182,ENSMUSG00000024866,ENSMUSG00000022000,ENSMUSG00000026767,ENSMUSG00000037347,ENSMUSG00000039116,ENSMUSG00000035692,ENSMUSG00000028521,ENSMUSG00000057465,ENSMUSG00000030447,ENSMUSG00000010376,ENSMUSG00000093445,ENSMUSG00000018541,ENSMUSG00000028759,ENSMUSG00000032202,ENSMUSG00000032383,ENSMUSG00000022941,ENSMUSG00000027177,ENSMUSG00000040151,ENSMUSG00000059482,ENSMUSG00000090958,ENSMUSG00000074088,ENSMUSG00000016918,ENSMUSG00000063281,ENSMUSG00000030591,ENSMUSG00000029016,ENSMUSG00000007097,ENSMUSG00000039942,ENSMUSG00000027514,ENSMUSG00000078941,ENSMUSG00000018509,ENSMUSG00000029155,ENSMUSG00000031858,ENSMUSG00000026623,ENSMUSG00000011114,ENSMUSG00000020069,ENSMUSG00000033623,ENSMUSG00000022890,ENSMUSG00000024842,ENSMUSG00000052833,ENSMUSG00000023048,ENSMUSG00000054582,ENSMUSG00000078974,ENSMUSG00000063605,ENSMUSG00000026925,ENSMUSG00000024792,ENSMUSG00000042903,ENSMUSG00000041161,ENSMUSG00000028536,ENSMUSG00000055204,ENSMUSG00000021792,ENSMUSG00000020916,ENSMUSG00000007659,ENSMUSG00000030921,ENSMUSG00000032051,ENSMUSG00000036686,ENSMUSG00000055334,ENSMUSG00000024896,ENSMUSG00000019820,ENSMUSG00000032702,ENSMUSG00000090266,ENSMUSG00000060450,ENSMUSG00000029832,ENSMUSG00000047777,ENSMUSG00000049517,ENSMUSG00000032180,ENSMUSG00000023027,ENSMUSG00000028268,ENSMUSG00000059834,ENSMUSG00000020305,ENSMUSG00000035392,ENSMUSG00000026020,ENSMUSG00000032812,ENSMUSG00000024691,ENSMUSG00000026854,ENSMUSG00000000568,ENSMUSG00000022346,ENSMUSG00000026972,ENSMUSG00000038116,ENSMUSG00000068245,ENSMUSG00000030554,ENSMUSG00000042406,ENSMUSG00000062078,ENSMUSG00000019790,ENSMUSG00000066441,ENSMUSG00000020163,ENSMUSG00000053716,ENSMUSG00000041975,ENSMUSG00000001755,ENSMUSG00000040524,ENSMUSG00000022353,ENSMUSG00000073643,ENSMUSG00000025265,ENSMUSG00000033972,ENSMUSG00000074064,ENSMUSG00000025949,ENSMUSG00000035601,ENSMUSG00000042500,ENSMUSG00000004665,ENSMUSG00000020205,ENSMUSG00000052656,ENSMUSG00000042203,ENSMUSG00000021496,ENSMUSG00000021981,ENSMUSG00000025026,ENSMUSG00000027305,ENSMUSG00000055053,ENSMUSG00000032612,ENSMUSG00000062480,ENSMUSG00000018507,ENSMUSG00000074863,ENSMUSG00000005103,ENSMUSG00000035355,ENSMUSG00000047714,ENSMUSG00000015950,ENSMUSG00000038894,ENSMUSG00000024346,ENSMUSG00000039953,ENSMUSG00000031574,ENSMUSG00000021615,ENSMUSG00000040118,ENSMUSG00000046058,ENSMUSG00000028576,ENSMUSG00000035215,ENSMUSG00000002010,ENSMUSG00000043154,ENSMUSG00000038900,ENSMUSG00000020893,ENSMUSG00000009079,ENSMUSG00000040018,ENSMUSG00000004500,ENSMUSG00000037007,ENSMUSG00000027014,ENSMUSG00000028917,ENSMUSG00000029860,ENSMUSG00000024109,ENSMUSG00000023284,ENSMUSG00000028955,ENSMUSG00000027221,ENSMUSG00000028187,ENSMUSG00000075028,ENSMUSG00000072647,ENSMUSG00000026966,ENSMUSG00000031696,ENSMUSG00000020407,ENSMUSG00000037652,ENSMUSG00000028525,ENSMUSG00000017734,ENSMUSG00000020458,ENSMUSG00000005148,ENSMUSG00000006134,ENSMUSG00000021902,ENSMUSG00000031441,ENSMUSG00000003575,ENSMUSG00000022245,ENSMUSG00000025350,ENSMUSG00000026502,ENSMUSG00000028293,ENSMUSG00000052539,ENSMUSG00000029291,ENSMUSG00000023949,ENSMUSG00000032454,ENSMUSG00000029480,ENSMUSG00000029561,ENSMUSG00000034175,ENSMUSG00000066595,ENSMUSG00000048668,ENSMUSG00000023832,ENSMUSG00000004317,ENSMUSG00000019923,ENSMUSG00000019868,ENSMUSG00000050705,ENSMUSG00000011257,ENSMUSG00000022286,ENSMUSG00000073968,ENSMUSG00000027637,ENSMUSG00000039967,ENSMUSG00000000088,ENSMUSG00000015668,ENSMUSG00000025161,ENSMUSG00000024604,ENSMUSG00000026600,ENSMUSG00000022855,ENSMUSG00000016181,ENSMUSG00000049922,ENSMUSG00000032606,ENSMUSG00000064181,ENSMUSG00000028826,ENSMUSG00000048038,ENSMUSG00000025410,ENSMUSG00000045210,ENSMUSG00000030616,ENSMUSG00000053930,ENSMUSG00000037296,ENSMUSG00000041477,ENSMUSG00000033055,ENSMUSG00000032717,ENSMUSG00000047824,ENSMUSG00000031833,ENSMUSG00000061111,ENSMUSG00000029326,ENSMUSG00000038007,ENSMUSG00000034462,ENSMUSG00000085793,ENSMUSG00000021322,ENSMUSG00000027722,ENSMUSG00000038780,ENSMUSG00000030315,ENSMUSG00000022708,ENSMUSG00000040811,ENSMUSG00000021476,ENSMUSG00000039771,ENSMUSG00000019373,ENSMUSG00000033543,ENSMUSG00000035372,ENSMUSG00000052565,ENSMUSG00000030879,ENSMUSG00000020098,ENSMUSG00000004561,ENSMUSG00000090963,ENSMUSG00000049038,ENSMUSG00000027546,ENSMUSG00000034271,ENSMUSG00000035305,ENSMUSG00000048938,ENSMUSG00000022092,ENSMUSG00000025795,ENSMUSG00000042807,ENSMUSG00000078896,ENSMUSG00000036202,ENSMUSG00000032469,ENSMUSG00000037572,ENSMUSG00000021175,ENSMUSG00000033793,ENSMUSG00000021413,ENSMUSG00000020519,ENSMUSG00000052477,ENSMUSG00000035413,ENSMUSG00000025408,ENSMUSG00000094441,ENSMUSG00000047379,ENSMUSG00000046275,ENSMUSG00000095648,ENSMUSG00000011752,ENSMUSG00000022037,ENSMUSG00000021457,ENSMUSG00000044041,ENSMUSG00000002102,ENSMUSG00000032103,ENSMUSG00000069763,ENSMUSG00000008475,ENSMUSG00000047909,ENSMUSG00000026339,ENSMUSG00000040327,ENSMUSG00000029994,ENSMUSG00000026175,ENSMUSG00000078671,ENSMUSG00000041879,ENSMUSG00000006362,ENSMUSG00000032410,ENSMUSG00000057572,ENSMUSG00000033970,ENSMUSG00000033488,ENSMUSG00000059316,ENSMUSG00000028001,ENSMUSG00000030669,ENSMUSG00000026610,ENSMUSG00000028207,ENSMUSG00000017969,ENSMUSG00000036902,ENSMUSG00000047221,ENSMUSG00000026492,ENSMUSG00000043716,ENSMUSG00000075700,ENSMUSG00000032009,ENSMUSG00000040520,ENSMUSG00000029752,ENSMUSG00000054814,ENSMUSG00000042507,ENSMUSG00000074916,ENSMUSG00000034041,ENSMUSG00000020246,ENSMUSG00000026806,ENSMUSG00000025001,ENSMUSG00000058230,ENSMUSG00000001768,ENSMUSG00000020349,ENSMUSG00000031103,ENSMUSG00000034254,ENSMUSG00000026832,ENSMUSG00000030058,ENSMUSG00000037029,ENSMUSG00000027002,ENSMUSG00000028931,ENSMUSG00000042787,ENSMUSG00000091736,ENSMUSG00000002455,ENSMUSG00000032290,ENSMUSG00000012422,ENSMUSG00000007777,ENSMUSG00000020455,ENSMUSG00000105103,ENSMUSG00000039103,ENSMUSG00000041673,ENSMUSG00000044139,ENSMUSG00000033720,ENSMUSG00000030595,ENSMUSG00000032586,ENSMUSG00000046434,ENSMUSG00000039713,ENSMUSG00000060216,ENSMUSG00000041959,ENSMUSG00000030722,ENSMUSG00000035441,ENSMUSG00000020150,ENSMUSG00000006333,ENSMUSG00000057497,ENSMUSG00000028483,ENSMUSG00000053929,ENSMUSG00000039000,ENSMUSG00000063801,ENSMUSG00000075415,ENSMUSG00000000916,ENSMUSG00000022575,ENSMUSG00000029053,ENSMUSG00000059975,ENSMUSG00000027131,ENSMUSG00000026810,ENSMUSG00000035505,ENSMUSG00000022360,ENSMUSG00000049109,ENSMUSG00000003131,ENSMUSG00000020486,ENSMUSG00000037214,ENSMUSG00000003031,ENSMUSG00000079562,ENSMUSG00000032518,ENSMUSG00000026977,ENSMUSG00000032555,ENSMUSG00000036513,ENSMUSG00000035279,ENSMUSG00000028974,ENSMUSG00000032309,ENSMUSG00000024525,ENSMUSG00000014349,ENSMUSG00000049686,ENSMUSG00000072214,ENSMUSG00000071322,ENSMUSG00000050359,ENSMUSG00000025817,ENSMUSG00000030873,ENSMUSG00000024683,ENSMUSG00000029061,ENSMUSG00000027366,ENSMUSG00000068523,ENSMUSG00000056076,ENSMUSG00000069729,ENSMUSG00000031922,ENSMUSG00000019494,ENSMUSG00000026849,ENSMUSG00000039873,ENSMUSG00000035048,ENSMUSG00000062908,ENSMUSG00000028059,ENSMUSG00000032012,ENSMUSG00000013736,ENSMUSG00000055809,ENSMUSG00000021711,ENSMUSG00000073609,ENSMUSG00000031432,ENSMUSG00000002052,ENSMUSG00000025105,ENSMUSG00000054469,ENSMUSG00000007029,ENSMUSG00000029221,ENSMUSG00000040746,ENSMUSG00000078903,ENSMUSG00000038037,ENSMUSG00000033278,ENSMUSG00000075470,ENSMUSG00000044030,ENSMUSG00000056749,ENSMUSG00000050288,ENSMUSG00000018697,ENSMUSG00000037221,ENSMUSG00000073079,ENSMUSG00000099083,ENSMUSG00000009900,ENSMUSG00000020273,ENSMUSG00000024420,ENSMUSG00000021273,ENSMUSG00000020064,ENSMUSG00000025176,ENSMUSG00000032952,ENSMUSG00000022568,ENSMUSG00000095930,ENSMUSG00000006021,ENSMUSG00000029554,ENSMUSG00000075704,ENSMUSG00000024357,ENSMUSG00000025929,ENSMUSG00000065990,ENSMUSG00000041112,ENSMUSG00000059439,ENSMUSG00000022544,ENSMUSG00000030264,ENSMUSG00000024780,ENSMUSG00000040694,ENSMUSG00000032580,ENSMUSG00000026556,ENSMUSG00000091649,ENSMUSG00000015839,ENSMUSG00000032220,ENSMUSG00000021957,ENSMUSG00000025010,ENSMUSG00000063145,ENSMUSG00000092035,ENSMUSG00000002496,ENSMUSG00000020219,ENSMUSG00000048175,ENSMUSG00000016495,ENSMUSG00000019054,ENSMUSG00000029152,ENSMUSG00000027358,ENSMUSG00000044461,ENSMUSG00000035559,ENSMUSG00000024795,ENSMUSG00000039879,ENSMUSG00000034573,ENSMUSG00000069539,ENSMUSG00000117310,ENSMUSG00000026707,ENSMUSG00000026641,ENSMUSG00000005682,ENSMUSG00000028894,ENSMUSG00000042104,ENSMUSG00000027189,ENSMUSG00000008763,ENSMUSG00000020105,ENSMUSG00000025870,ENSMUSG00000020268,ENSMUSG00000041782,ENSMUSG00000038766,ENSMUSG00000030861,ENSMUSG00000025198,ENSMUSG00000032366,ENSMUSG00000087687,ENSMUSG00000001280,ENSMUSG00000003299,ENSMUSG00000008601,ENSMUSG00000019738,ENSMUSG00000025504,ENSMUSG00000025894,ENSMUSG00000089929,ENSMUSG00000023043,ENSMUSG00000025289,ENSMUSG00000024248,ENSMUSG00000039738,ENSMUSG00000071540,ENSMUSG00000062373,ENSMUSG00000025813,ENSMUSG00000036698,ENSMUSG00000026031,ENSMUSG00000027351,ENSMUSG00000041303,ENSMUSG00000046541,ENSMUSG00000024030,ENSMUSG00000005150,ENSMUSG00000040731,ENSMUSG00000022451,ENSMUSG00000074129,ENSMUSG00000034998,ENSMUSG00000021070,ENSMUSG00000050989,ENSMUSG00000022710,ENSMUSG00000042351,ENSMUSG00000047749,ENSMUSG00000031883,ENSMUSG00000019845,ENSMUSG00000079487,ENSMUSG00000019189,ENSMUSG00000025260,ENSMUSG00000039254,ENSMUSG00000040359,ENSMUSG00000050565,ENSMUSG00000030093,ENSMUSG00000053175,ENSMUSG00000026812,ENSMUSG00000034612,ENSMUSG00000034390,ENSMUSG00000028683,ENSMUSG00000028822,ENSMUSG00000042066,ENSMUSG00000022827,ENSMUSG00000033857,ENSMUSG00000068604,ENSMUSG00000029570,ENSMUSG00000019961,ENSMUSG00000037085,ENSMUSG00000034917,ENSMUSG00000002625,ENSMUSG00000037787,ENSMUSG00000025369,ENSMUSG00000024833,ENSMUSG00000025451,ENSMUSG00000030844,ENSMUSG00000025195,ENSMUSG00000059811,ENSMUSG00000040365,ENSMUSG00000045658,ENSMUSG00000021906,ENSMUSG00000031329,ENSMUSG00000027613,ENSMUSG00000015087,ENSMUSG00000068856,ENSMUSG00000026544,ENSMUSG00000021575,ENSMUSG00000027835,ENSMUSG00000032908,ENSMUSG00000049115,ENSMUSG00000034602,ENSMUSG00000000194,ENSMUSG00000020340,ENSMUSG00000048109,ENSMUSG00000072437,ENSMUSG00000034120,ENSMUSG00000005370,ENSMUSG00000027357,ENSMUSG00000020785,ENSMUSG00000020547,ENSMUSG00000027660,ENSMUSG00000021809,ENSMUSG00000020589,ENSMUSG00000047281,ENSMUSG00000036478,ENSMUSG00000021003,ENSMUSG00000034209,ENSMUSG00000024570,ENSMUSG00000033253,ENSMUSG00000025646,ENSMUSG00000020464,ENSMUSG00000026211,ENSMUSG00000047583,ENSMUSG00000031451,ENSMUSG00000027312,ENSMUSG00000040648,ENSMUSG00000063870,ENSMUSG00000027193,ENSMUSG00000055884,ENSMUSG00000036768,ENSMUSG00000031355,ENSMUSG00000027255,ENSMUSG00000093805,ENSMUSG00000024413,ENSMUSG00000000339,ENSMUSG00000074794,ENSMUSG00000027428,ENSMUSG00000048355,ENSMUSG00000052889,ENSMUSG00000078919,ENSMUSG00000032294,ENSMUSG00000046324,ENSMUSG00000044308,ENSMUSG00000055024,ENSMUSG00000052273,ENSMUSG00000031529,ENSMUSG00000001348,ENSMUSG00000032584,ENSMUSG00000031538,ENSMUSG00000035834,ENSMUSG00000024787,ENSMUSG00000096433,ENSMUSG00000044367,ENSMUSG00000021203,ENSMUSG00000030188,ENSMUSG00000028018,ENSMUSG00000027845,ENSMUSG00000044948,ENSMUSG00000029836,ENSMUSG00000021996,ENSMUSG00000035929,ENSMUSG00000020114,ENSMUSG00000055065,ENSMUSG00000039640,ENSMUSG00000061650,ENSMUSG00000021595,ENSMUSG00000025358,ENSMUSG00000029431,ENSMUSG00000070462,ENSMUSG00000015942,ENSMUSG00000063273,ENSMUSG00000024875,ENSMUSG00000019302,ENSMUSG00000022234,ENSMUSG00000072762,ENSMUSG00000030577,ENSMUSG00000067567,ENSMUSG00000024777,ENSMUSG00000062098,ENSMUSG00000073436,ENSMUSG00000027015,ENSMUSG00000038214,ENSMUSG00000019362,ENSMUSG00000047875,ENSMUSG00000022419,ENSMUSG00000020936,ENSMUSG00000038764,ENSMUSG00000005043,ENSMUSG00000038976,ENSMUSG00000041798,ENSMUSG00000025464,ENSMUSG00000021178,ENSMUSG00000057069,ENSMUSG00000024319,ENSMUSG00000040274,ENSMUSG00000051343,ENSMUSG00000042508,ENSMUSG00000036412,ENSMUSG00000054967,ENSMUSG00000026072,ENSMUSG00000023068,ENSMUSG00000036912,ENSMUSG00000026509,ENSMUSG00000033436,ENSMUSG00000043487,ENSMUSG00000020477,ENSMUSG00000041984,ENSMUSG00000028668,ENSMUSG00000020212,ENSMUSG00000022808,ENSMUSG00000036931,ENSMUSG00000030350,ENSMUSG00000026335,ENSMUSG00000035540,ENSMUSG00000045374,ENSMUSG00000019823,ENSMUSG00000037278,ENSMUSG00000034528,ENSMUSG00000036557,ENSMUSG00000016087,ENSMUSG00000030590,ENSMUSG00000020087,ENSMUSG00000032554,ENSMUSG00000020493,ENSMUSG00000038582,ENSMUSG00000024661,ENSMUSG00000032262,ENSMUSG00000026395,ENSMUSG00000038859,ENSMUSG00000028081,ENSMUSG00000006378,ENSMUSG00000071723,ENSMUSG00000038352,ENSMUSG00000020986,ENSMUSG00000023456,ENSMUSG00000021666,ENSMUSG00000012705,ENSMUSG00000034101,ENSMUSG00000025040,ENSMUSG00000040174,ENSMUSG00000029311,ENSMUSG00000025439,ENSMUSG00000021536,ENSMUSG00000020700,ENSMUSG00000022453,ENSMUSG00000025157,ENSMUSG00000013495,ENSMUSG00000023072,ENSMUSG00000033327,ENSMUSG00000026289,ENSMUSG00000001053,ENSMUSG00000024208,ENSMUSG00000042489,ENSMUSG00000026917,ENSMUSG00000044456,ENSMUSG00000038013,ENSMUSG00000024309,ENSMUSG00000034173,ENSMUSG00000037795,ENSMUSG00000028670,ENSMUSG00000029012,ENSMUSG00000050192,ENSMUSG00000037936,ENSMUSG00000030872,ENSMUSG00000027933,ENSMUSG00000091705,ENSMUSG00000033208,ENSMUSG00000025616,ENSMUSG00000053965,ENSMUSG00000039128,ENSMUSG00000029610,ENSMUSG00000028438,ENSMUSG00000039801,ENSMUSG00000031813,ENSMUSG00000039158,ENSMUSG00000038011,ENSMUSG00000022840,ENSMUSG00000027282,ENSMUSG00000039246,ENSMUSG00000024614,ENSMUSG00000066151,ENSMUSG00000078154,ENSMUSG00000037119,ENSMUSG00000022433,ENSMUSG00000002580,ENSMUSG00000038459,ENSMUSG00000006276,ENSMUSG00000027227,ENSMUSG00000014907,ENSMUSG00000044876,ENSMUSG00000028252,ENSMUSG00000049971,ENSMUSG00000096856,ENSMUSG00000037262,ENSMUSG00000040236,ENSMUSG00000000325,ENSMUSG00000063558,ENSMUSG00000030137,ENSMUSG00000032913,ENSMUSG00000020755,ENSMUSG00000052512,ENSMUSG00000029578,ENSMUSG00000032507,ENSMUSG00000074151,ENSMUSG00000015711,ENSMUSG00000030880,ENSMUSG00000037020,ENSMUSG00000028392,ENSMUSG00000001783,ENSMUSG00000025428,ENSMUSG00000039968,ENSMUSG00000021240,ENSMUSG00000022883,ENSMUSG00000022562,ENSMUSG00000074358,ENSMUSG00000019158,ENSMUSG00000042284,ENSMUSG00000029253,ENSMUSG00000041997,ENSMUSG00000040364,ENSMUSG00000015247,ENSMUSG00000020546,ENSMUSG00000021234,ENSMUSG00000020330,ENSMUSG00000002658,ENSMUSG00000029121,ENSMUSG00000029484,ENSMUSG00000039048,ENSMUSG00000056515,ENSMUSG00000051864,ENSMUSG00000085576,ENSMUSG00000070733,ENSMUSG00000006675,ENSMUSG00000031788,ENSMUSG00000025647,ENSMUSG00000042308,ENSMUSG00000028874,ENSMUSG00000020381,ENSMUSG00000027500,ENSMUSG00000035614,ENSMUSG00000029404,ENSMUSG00000002963,ENSMUSG00000029247,ENSMUSG00000025821,ENSMUSG00000005892,ENSMUSG00000049562,ENSMUSG00000020844,ENSMUSG00000039001,ENSMUSG00000079555,ENSMUSG00000028416,ENSMUSG00000032590,ENSMUSG00000039145,ENSMUSG00000057551,ENSMUSG00000003135,ENSMUSG00000056459,ENSMUSG00000074749,ENSMUSG00000030534,ENSMUSG00000018166,ENSMUSG00000032116,ENSMUSG00000004069,ENSMUSG00000015889,ENSMUSG00000022450,ENSMUSG00000026496,ENSMUSG00000031931,ENSMUSG00000074476,ENSMUSG00000027323,ENSMUSG00000029388,ENSMUSG00000006050,ENSMUSG00000031751,ENSMUSG00000028940,ENSMUSG00000029066,ENSMUSG00000051184,ENSMUSG00000034329,ENSMUSG00000006931,ENSMUSG00000018651,ENSMUSG00000067878,ENSMUSG00000057113,ENSMUSG00000079658,ENSMUSG00000026981,ENSMUSG00000017478,ENSMUSG00000078879,ENSMUSG00000066613,ENSMUSG00000000902,ENSMUSG00000017307,ENSMUSG00000040429,ENSMUSG00000018820,ENSMUSG00000027086,ENSMUSG00000057789,ENSMUSG00000040433,ENSMUSG00000021504,ENSMUSG00000032120,ENSMUSG00000026526,ENSMUSG00000078887,ENSMUSG00000026426,ENSMUSG00000040473,ENSMUSG00000056216,ENSMUSG00000052135,ENSMUSG00000028798,ENSMUSG00000020778,ENSMUSG00000039765,ENSMUSG00000032291,ENSMUSG00000058301,ENSMUSG0000"										
"020829,ENSMUSG00000044636,ENSMUSG00000047945,ENSMUSG00000020681,ENSMUSG00000005267,ENSMUSG00000027962,ENSMUSG00000018196,ENSMUSG00000019768,ENSMUSG00000059273,ENSMUSG00000041126,ENSMUSG00000026482,ENSMUSG00000031787,ENSMUSG00000040407,ENSMUSG00000024427,ENSMUSG00000021177,ENSMUSG00000004843,ENSMUSG00000024581,ENSMUSG00000037197,ENSMUSG00000042447,ENSMUSG00000067825,ENSMUSG00000029125,ENSMUSG00000035181,ENSMUSG00000005949,ENSMUSG00000045180,ENSMUSG00000020826,ENSMUSG00000025077,ENSMUSG00000049493,ENSMUSG00000028645,ENSMUSG00000034509,ENSMUSG00000052087,ENSMUSG00000026240,ENSMUSG00000058328,ENSMUSG00000049502,ENSMUSG00000026885,ENSMUSG00000030868,ENSMUSG00000045103,ENSMUSG00000041779,ENSMUSG00000042569,ENSMUSG00000035310,ENSMUSG00000031774,ENSMUSG00000017778,ENSMUSG00000058966,ENSMUSG00000026672,ENSMUSG00000020196,ENSMUSG00000014355,ENSMUSG00000004591,ENSMUSG00000022246,ENSMUSG00000066839,ENSMUSG00000022551,ENSMUSG00000035212,ENSMUSG00000020801,ENSMUSG00000003134,ENSMUSG00000035852,ENSMUSG00000006262,ENSMUSG00000020561,ENSMUSG00000027225,ENSMUSG00000024824,ENSMUSG00000031818,ENSMUSG00000029407,ENSMUSG00000057375,ENSMUSG00000016128,ENSMUSG00000020638,ENSMUSG00000045316,ENSMUSG00000034190,ENSMUSG00000061360,ENSMUSG00000054659,ENSMUSG00000066129,ENSMUSG00000047213,ENSMUSG00000027176,ENSMUSG00000022335,ENSMUSG00000037070,ENSMUSG00000040167,ENSMUSG00000022956,ENSMUSG00000035069,ENSMUSG00000033669,ENSMUSG00000041886,ENSMUSG00000030782,ENSMUSG00000096351,ENSMUSG00000030272,ENSMUSG00000073988,ENSMUSG00000042320,ENSMUSG00000030727,ENSMUSG00000051557,ENSMUSG00000046688,ENSMUSG00000037339,ENSMUSG00000099481,ENSMUSG00000041355,ENSMUSG00000036678,ENSMUSG00000018340,ENSMUSG00000028634,ENSMUSG00000032946,ENSMUSG00000042042,ENSMUSG00000020315,ENSMUSG00000040463,ENSMUSG00000027091,ENSMUSG00000030114,ENSMUSG00000032607,ENSMUSG00000009995,ENSMUSG00000019737,ENSMUSG00000053877,ENSMUSG00000040640,ENSMUSG00000035150,ENSMUSG00000036940,ENSMUSG00000020516,ENSMUSG00000036368,ENSMUSG00000049323,ENSMUSG00000037857,ENSMUSG00000025351,ENSMUSG00000036943,ENSMUSG00000003346,ENSMUSG00000038069,ENSMUSG00000029103,ENSMUSG00000029575,ENSMUSG00000024941,ENSMUSG00000032602,ENSMUSG00000037685,ENSMUSG00000048027,ENSMUSG00000044252,ENSMUSG00000040128,ENSMUSG00000044949,ENSMUSG00000061306,ENSMUSG00000027635,ENSMUSG00000024889,ENSMUSG00000052270,ENSMUSG00000032570,ENSMUSG00000020250,ENSMUSG00000014873,ENSMUSG00000030704,ENSMUSG00000019970,ENSMUSG00000040525,ENSMUSG00000029616,ENSMUSG00000029730,ENSMUSG00000055319,ENSMUSG00000035878,ENSMUSG00000063382,ENSMUSG00000013160,ENSMUSG00000055681,ENSMUSG00000033557,ENSMUSG00000047888,ENSMUSG00000033933,ENSMUSG00000022809,ENSMUSG00000030347,ENSMUSG00000024548,ENSMUSG00000026439,ENSMUSG00000046330,ENSMUSG00000063952,ENSMUSG00000043998,ENSMUSG00000002222,ENSMUSG00000027374,ENSMUSG00000028413,ENSMUSG00000070388,ENSMUSG00000059119,ENSMUSG00000022601,ENSMUSG00000032026,ENSMUSG00000038253,ENSMUSG00000039852,ENSMUSG00000027706,ENSMUSG00000026238,ENSMUSG00000020423,ENSMUSG00000048379,ENSMUSG00000029111,ENSMUSG00000007908,ENSMUSG00000042506,ENSMUSG00000030790,ENSMUSG00000043953,ENSMUSG00000026856,ENSMUSG00000055633,ENSMUSG00000058152,ENSMUSG00000024914,ENSMUSG00000041827,ENSMUSG00000090247,ENSMUSG00000031242,ENSMUSG00000029084,ENSMUSG00000042015,ENSMUSG00000070390,ENSMUSG00000078606,ENSMUSG00000071637,ENSMUSG00000048120,ENSMUSG00000026869,ENSMUSG00000089665,ENSMUSG00000021156,ENSMUSG00000026843,ENSMUSG00000036769,ENSMUSG00000031803,ENSMUSG00000025156,ENSMUSG00000033307,ENSMUSG00000038406,ENSMUSG00000033126,ENSMUSG00000021967,ENSMUSG00000035629,ENSMUSG00000040466,ENSMUSG00000048756,ENSMUSG00000051483,ENSMUSG00000030042,ENSMUSG00000033392,ENSMUSG00000031590,ENSMUSG00000037636,ENSMUSG00000060550,ENSMUSG00000024127,ENSMUSG00000026150,ENSMUSG00000072770,ENSMUSG00000028906,ENSMUSG00000091387,ENSMUSG00000015127,ENSMUSG00000035891,ENSMUSG00000025354,ENSMUSG00000056692,ENSMUSG00000020542,ENSMUSG00000034832,ENSMUSG00000022607,ENSMUSG00000020375,ENSMUSG00000032724,ENSMUSG00000029651,ENSMUSG00000015093,ENSMUSG00000054931,ENSMUSG00000029048,ENSMUSG00000022255,ENSMUSG00000040761,ENSMUSG00000058298,ENSMUSG00000030643,ENSMUSG00000020883,ENSMUSG00000022906,ENSMUSG00000037772,ENSMUSG00000023505,ENSMUSG00000046909,ENSMUSG00000052632,ENSMUSG00000001305,ENSMUSG00000027509,ENSMUSG00000021256,ENSMUSG00000091625,ENSMUSG00000025935,ENSMUSG00000002320,ENSMUSG00000025858,ENSMUSG00000055762,ENSMUSG00000015854,ENSMUSG00000072582,ENSMUSG00000026270,ENSMUSG00000020284,ENSMUSG00000028430,ENSMUSG00000089824,ENSMUSG00000022779,ENSMUSG00000031545,ENSMUSG00000022867,ENSMUSG00000025651,ENSMUSG00000021036,ENSMUSG00000038145,ENSMUSG00000030451,ENSMUSG00000021303,ENSMUSG00000018322,ENSMUSG00000009097,ENSMUSG00000036904,ENSMUSG00000028234,ENSMUSG00000009772,ENSMUSG00000071072,ENSMUSG00000030824,ENSMUSG00000025372,ENSMUSG00000021470,ENSMUSG00000020696,ENSMUSG00000045659,ENSMUSG00000090641,ENSMUSG00000018040,ENSMUSG00000028057,ENSMUSG00000063362,ENSMUSG00000060681,ENSMUSG00000020901,ENSMUSG00000024276,ENSMUSG00000048897,ENSMUSG00000021366,ENSMUSG00000027611,ENSMUSG00000020085,ENSMUSG00000110949,ENSMUSG00000027531,ENSMUSG00000017314,ENSMUSG00000009863,ENSMUSG00000027957,ENSMUSG00000026923,ENSMUSG00000079339,ENSMUSG00000023018,ENSMUSG00000032688,ENSMUSG00000001082,ENSMUSG00000032698,ENSMUSG00000032135,ENSMUSG00000028649,ENSMUSG00000054364,ENSMUSG00000023991,ENSMUSG00000018923,ENSMUSG00000029319,ENSMUSG00000020358,ENSMUSG00000074817,ENSMUSG00000036964,ENSMUSG00000015961,ENSMUSG00000054823,ENSMUSG00000028467,ENSMUSG00000026377,ENSMUSG00000005656,ENSMUSG00000015289,ENSMUSG00000052681,ENSMUSG00000058586,ENSMUSG00000027184,ENSMUSG00000024304,ENSMUSG00000030403,ENSMUSG00000042055,ENSMUSG00000038086,ENSMUSG00000021608,ENSMUSG00000022404,ENSMUSG00000028833,ENSMUSG00000038305,ENSMUSG00000031613,ENSMUSG00000059146,ENSMUSG00000021123,ENSMUSG00000047547,ENSMUSG00000027829,ENSMUSG00000023026,ENSMUSG00000020454,ENSMUSG00000069305,ENSMUSG00000032252,ENSMUSG00000066442,ENSMUSG00000021282,ENSMUSG00000040828,ENSMUSG00000024853,ENSMUSG00000057440,ENSMUSG00000021493,ENSMUSG00000024798,ENSMUSG00000043398,ENSMUSG00000050213,ENSMUSG00000027953,ENSMUSG00000019762,ENSMUSG00000074925,ENSMUSG00000026853,ENSMUSG00000031333,ENSMUSG00000059327,ENSMUSG00000078713,ENSMUSG00000045092,ENSMUSG00000025921,ENSMUSG00000049047,ENSMUSG00000031137,ENSMUSG00000030869,ENSMUSG00000028453,ENSMUSG00000037553,ENSMUSG00000026603,ENSMUSG00000020964,ENSMUSG00000048096,ENSMUSG00000029310,ENSMUSG00000003452,ENSMUSG00000035203,ENSMUSG00000025188,ENSMUSG00000053093,ENSMUSG00000030525,ENSMUSG00000041777,ENSMUSG00000091780,ENSMUSG00000049103,ENSMUSG00000075376,ENSMUSG00000051811,ENSMUSG00000060180,ENSMUSG00000051154,ENSMUSG00000022604,ENSMUSG00000006818,ENSMUSG00000045519,ENSMUSG00000042064,ENSMUSG00000042772,ENSMUSG00000006611,ENSMUSG00000054619,ENSMUSG00000072244,ENSMUSG00000054321,ENSMUSG00000046152,ENSMUSG00000025417,ENSMUSG00000024807,ENSMUSG00000025142,ENSMUSG00000020652,ENSMUSG00000029009,ENSMUSG00000025437,ENSMUSG00000027864,ENSMUSG00000033352,ENSMUSG00000015023,ENSMUSG00000047434,ENSMUSG00000024472,ENSMUSG00000020668,ENSMUSG00000012350,ENSMUSG00000014748,ENSMUSG00000019978,ENSMUSG00000030216,ENSMUSG00000057982,ENSMUSG00000014602,ENSMUSG00000038233,ENSMUSG00000026867,ENSMUSG00000025794,ENSMUSG00000029456,ENSMUSG00000021281,ENSMUSG00000000275,ENSMUSG00000016933,ENSMUSG00000036867,ENSMUSG00000016028,ENSMUSG00000019883,ENSMUSG00000040957,ENSMUSG00000032123,ENSMUSG00000062929,ENSMUSG00000034263,ENSMUSG00000020122,ENSMUSG00000015944,ENSMUSG00000024456,ENSMUSG00000026970,ENSMUSG00000021022,ENSMUSG00000029094,ENSMUSG00000026580,ENSMUSG00000031701,ENSMUSG00000038774,ENSMUSG00000019278,ENSMUSG00000044350,ENSMUSG00000032018,ENSMUSG00000040370,ENSMUSG00000055943,ENSMUSG00000054892,ENSMUSG00000026275,ENSMUSG00000018599,ENSMUSG00000035125,ENSMUSG00000028861,ENSMUSG00000039795,ENSMUSG00000061118,ENSMUSG00000028518,ENSMUSG00000036006,ENSMUSG00000031642,ENSMUSG00000074211,ENSMUSG00000021327,ENSMUSG00000020594,ENSMUSG00000029823,ENSMUSG00000031029,ENSMUSG00000053477,ENSMUSG00000047921,ENSMUSG00000032017,ENSMUSG00000001445,ENSMUSG00000037896,ENSMUSG00000039202,ENSMUSG00000069495,ENSMUSG00000002393,ENSMUSG00000001847,ENSMUSG00000021671,ENSMUSG00000002279,ENSMUSG00000024621,ENSMUSG00000068739,ENSMUSG00000028651,ENSMUSG00000048546,ENSMUSG00000054716,ENSMUSG00000032399,ENSMUSG00000063172,ENSMUSG00000048232,ENSMUSG00000024247,ENSMUSG00000004364,ENSMUSG00000029478,ENSMUSG00000016984,ENSMUSG00000059974,ENSMUSG00000005774,ENSMUSG00000026199,ENSMUSG00000046404,ENSMUSG00000040724,ENSMUSG00000026380,ENSMUSG00000047757,ENSMUSG00000028141,ENSMUSG00000036225,ENSMUSG00000030505,ENSMUSG00000037754,ENSMUSG00000030890,ENSMUSG00000002820,ENSMUSG00000031555,ENSMUSG00000035133,ENSMUSG00000020566,ENSMUSG00000033106,ENSMUSG00000018263,ENSMUSG00000042451,ENSMUSG00000093661,ENSMUSG00000039461,ENSMUSG00000043003,ENSMUSG00000036091,ENSMUSG00000040812,ENSMUSG00000045996,ENSMUSG00000026471,ENSMUSG00000035351,ENSMUSG00000024529,ENSMUSG00000020100,ENSMUSG00000020451,ENSMUSG00000048731,ENSMUSG00000070880,ENSMUSG00000067288,ENSMUSG00000015474,ENSMUSG00000020894,ENSMUSG00000056973,ENSMUSG00000030298,ENSMUSG00000031626,ENSMUSG00000090272,ENSMUSG00000038671,ENSMUSG00000024163,ENSMUSG00000038168,ENSMUSG00000037798,ENSMUSG00000002731,ENSMUSG00000022370,ENSMUSG00000052917,ENSMUSG00000011267,ENSMUSG00000026280,ENSMUSG00000019826,ENSMUSG00000014303,ENSMUSG00000005763,ENSMUSG00000053841,ENSMUSG00000039031,ENSMUSG00000005583,ENSMUSG00000073678,ENSMUSG00000006445,ENSMUSG00000019818,ENSMUSG00000024926,ENSMUSG00000015340,ENSMUSG00000031221,ENSMUSG00000032431,ENSMUSG00000034055,ENSMUSG00000035401,ENSMUSG00000045427,ENSMUSG00000030265,ENSMUSG00000022498,ENSMUSG00000032315,ENSMUSG00000022361,ENSMUSG00000032508,ENSMUSG00000024182,ENSMUSG00000036918,ENSMUSG00000043702,ENSMUSG00000027274,ENSMUSG00000029064,ENSMUSG00000050144,ENSMUSG00000066258,ENSMUSG00000024740,ENSMUSG00000035158,ENSMUSG00000030823,ENSMUSG00000007817,ENSMUSG00000021567,ENSMUSG00000022724,ENSMUSG00000048351,ENSMUSG00000022677,ENSMUSG00000028179,ENSMUSG00000024241,ENSMUSG00000071226,ENSMUSG00000006731,ENSMUSG00000005958,ENSMUSG00000026360,ENSMUSG00000020484,ENSMUSG00000030659,ENSMUSG00000036504,ENSMUSG00000071856,ENSMUSG00000028062,ENSMUSG00000026753,ENSMUSG00000056167,ENSMUSG00000078921,ENSMUSG00000040703,ENSMUSG00000028385,ENSMUSG00000089715,ENSMUSG00000031166,ENSMUSG00000044150,ENSMUSG00000024826,ENSMUSG00000046879,ENSMUSG00000021221,ENSMUSG00000022621,ENSMUSG00000027164,ENSMUSG00000035864,ENSMUSG00000015461,ENSMUSG00000038070,ENSMUSG00000027618,ENSMUSG00000018287,ENSMUSG00000026005,ENSMUSG00000036860,ENSMUSG00000037710,ENSMUSG00000006273,ENSMUSG00000028902,ENSMUSG00000036980,ENSMUSG00000022559,ENSMUSG00000025572,ENSMUSG00000039176,ENSMUSG00000052139,ENSMUSG00000063889,ENSMUSG00000029250,ENSMUSG00000002825,ENSMUSG00000008140,ENSMUSG00000036104,ENSMUSG00000032705,ENSMUSG00000026784,ENSMUSG00000098905,ENSMUSG00000030322,ENSMUSG00000074519,ENSMUSG00000063632,ENSMUSG00000037343,ENSMUSG00000016494,ENSMUSG00000073542,ENSMUSG00000018500,ENSMUSG00000022336,ENSMUSG00000059689,ENSMUSG00000025050,ENSMUSG00000036053,ENSMUSG00000020677,ENSMUSG00000060261,ENSMUSG00000034487,ENSMUSG00000074406,ENSMUSG00000063383,ENSMUSG00000046562,ENSMUSG00000028127,ENSMUSG00000079235,ENSMUSG00000055748,ENSMUSG00000001525,ENSMUSG00000045969,ENSMUSG00000004040,ENSMUSG00000078201,ENSMUSG00000026176,ENSMUSG00000043019,ENSMUSG00000026281,ENSMUSG00000027332,ENSMUSG00000099974,ENSMUSG00000029869,ENSMUSG00000034042,ENSMUSG00000033998,ENSMUSG00000004268,ENSMUSG00000029417,ENSMUSG00000021993,ENSMUSG00000038646,ENSMUSG00000039231,ENSMUSG00000006219,ENSMUSG00000051910,ENSMUSG00000045551,ENSMUSG00000033918,ENSMUSG00000075000,ENSMUSG00000025855,ENSMUSG00000032352,ENSMUSG00000027562,ENSMUSG00000023947,ENSMUSG00000032423,ENSMUSG00000035049,ENSMUSG00000041438,ENSMUSG00000015937,ENSMUSG00000005615,ENSMUSG00000025225,ENSMUSG00000046516,ENSMUSG00000033319,ENSMUSG00000020530,ENSMUSG00000079104,ENSMUSG00000017386,ENSMUSG00000060429,ENSMUSG00000001524,ENSMUSG00000001472,ENSMUSG00000046811,ENSMUSG00000015222,ENSMUSG00000021670,ENSMUSG00000054889,ENSMUSG00000037286,ENSMUSG00000037664,ENSMUSG00000021738,ENSMUSG00000074220,ENSMUSG00000037280,ENSMUSG00000028653,ENSMUSG00000050953,ENSMUSG00000060301,ENSMUSG00000011837,ENSMUSG00000020160,ENSMUSG00000024026,ENSMUSG00000032041,ENSMUSG00000024387,ENSMUSG00000023913,ENSMUSG00000000751,ENSMUSG00000036817,ENSMUSG00000019861,ENSMUSG00000026032,ENSMUSG00000026073,ENSMUSG00000078185,ENSMUSG00000007476,ENSMUSG00000029798,ENSMUSG00000058331,ENSMUSG00000009566,ENSMUSG00000028772,ENSMUSG00000024835,ENSMUSG00000040548,ENSMUSG00000029167,ENSMUSG00000021290,ENSMUSG00000030674,ENSMUSG00000030811,ENSMUSG00000039789,ENSMUSG00000059173,ENSMUSG00000026728,ENSMUSG00000047866,ENSMUSG00000026872,ENSMUSG00000031789,ENSMUSG00000043991,ENSMUSG00000035435,ENSMUSG00000022010,ENSMUSG00000094724,ENSMUSG00000019989,ENSMUSG00000026504,ENSMUSG00000022070,ENSMUSG00000039450,ENSMUSG00000022548,ENSMUSG00000038291,ENSMUSG00000031176,ENSMUSG00000030056,ENSMUSG00000032556,ENSMUSG00000063972,ENSMUSG00000026260,ENSMUSG00000039264,ENSMUSG00000042520,ENSMUSG00000062997,ENSMUSG00000025900,ENSMUSG00000031479,ENSMUSG00000028124,ENSMUSG00000028274,ENSMUSG00000052752,ENSMUSG00000030826,ENSMUSG00000050017,ENSMUSG00000025579,ENSMUSG00000069920,ENSMUSG00000052928,ENSMUSG00000036073,ENSMUSG00000030671,ENSMUSG00000068744,ENSMUSG00000054404,ENSMUSG00000062014,ENSMUSG00000020015,ENSMUSG00000019087,ENSMUSG00000083012,ENSMUSG00000025473,ENSMUSG00000017264,ENSMUSG00000017667,ENSMUSG00000042688,ENSMUSG00000030785,ENSMUSG00000037747,ENSMUSG00000074570,ENSMUSG00000054702,ENSMUSG00000020827,ENSMUSG00000051234,ENSMUSG00000020849,ENSMUSG00000037098,ENSMUSG00000077450,ENSMUSG00000037242,ENSMUSG00000045636,ENSMUSG00000024811,ENSMUSG00000028607,ENSMUSG00000024805,ENSMUSG00000040325,ENSMUSG00000054277,ENSMUSG00000074500,ENSMUSG00000040250,ENSMUSG00000041548,ENSMUSG00000022913,ENSMUSG00000034361,ENSMUSG00000027984,ENSMUSG00000058793,ENSMUSG00000034371,ENSMUSG00000022792,ENSMUSG00000114279,ENSMUSG00000009876,ENSMUSG00000024592,ENSMUSG00000028698,ENSMUSG00000105078,ENSMUSG00000021559,ENSMUSG00000021185,ENSMUSG00000067274,ENSMUSG00000049775,ENSMUSG00000050103,ENSMUSG00000049588,ENSMUSG00000019143,ENSMUSG00000053347,ENSMUSG00000068876,ENSMUSG00000074829,ENSMUSG00000030751,ENSMUSG00000029192,ENSMUSG00000028656,ENSMUSG00000039530,ENSMUSG00000029810,ENSMUSG00000022664,ENSMUSG00000028696,ENSMUSG00000031533,ENSMUSG00000024999,ENSMUSG00000019210,ENSMUSG00000001100,ENSMUSG00000005973,ENSMUSG00000050973,ENSMUSG00000022125,ENSMUSG00000050511,ENSMUSG00000046962,ENSMUSG00000041459,ENSMUSG00000020109,ENSMUSG00000071266,ENSMUSG00000034525,ENSMUSG00000039013,ENSMUSG00000029705,ENSMUSG00000038446,ENSMUSG00000022911,ENSMUSG00000055407,ENSMUSG00000043065,ENSMUSG00000019791,ENSMUSG00000058056,ENSMUSG00000039936,ENSMUSG00000063021,ENSMUSG00000042073,ENSMUSG00000025888,ENSMUSG00000069306,ENSMUSG00000050555,ENSMUSG00000042742,ENSMUSG00000048490,ENSMUSG00000001666,ENSMUSG00000040434,ENSMUSG00000040651,ENSMUSG00000039740,ENSMUSG00000007050,ENSMUSG00000020659,ENSMUSG00000090213,ENSMUSG00000025477,ENSMUSG00000027488,ENSMUSG00000047412,ENSMUSG00000028838,ENSMUSG00000039473,ENSMUSG00000058093,ENSMUSG00000032998,ENSMUSG00000057278,ENSMUSG00000030335,ENSMUSG00000035299,ENSMUSG00000020387,ENSMUSG00000000982,ENSMUSG00000028096,ENSMUSG00000067995,ENSMUSG00000037035,ENSMUSG00000021770,ENSMUSG00000048612,ENSMUSG00000054662,ENSMUSG00000031887,ENSMUSG00000047126,ENSMUSG00000040722,ENSMUSG00000033166,ENSMUSG00000021250,ENSMUSG00000039521,ENSMUSG00000024077,ENSMUSG00000005951,ENSMUSG00000074733,ENSMUSG00000005501,ENSMUSG00000023939,ENSMUSG00000037386,ENSMUSG00000029430,ENSMUSG00000029027,ENSMUSG00000078866,ENSMUSG00000034786,ENSMUSG00000040969,ENSMUSG00000033285,ENSMUSG00000020697,ENSMUSG00000025193,ENSMUSG00000031563,ENSMUSG00000036023,ENSMUSG00000041815,ENSMUSG00000090000,ENSMUSG00000039831,ENSMUSG00000058291,ENSMUSG00000079043,ENSMUSG00000054452,ENSMUSG00000024121,ENSMUSG00000060098,ENSMUSG00000021483,ENSMUSG00000089682,ENSMUSG00000093668,ENSMUSG00000021395,ENSMUSG00000029414,ENSMUSG00000024474,ENSMUSG00000044018,ENSMUSG00000066829,ENSMUSG00000037025,ENSMUSG00000000282,ENSMUSG00000022377,ENSMUSG00000001494,ENSMUSG00000022556,ENSMUSG00000026857,ENSMUSG00000027300,ENSMUSG00000030541,ENSMUSG00000004885,ENSMUSG00000020124,ENSMUSG00000040187,ENSMUSG00000109865,ENSMUSG00000020132,ENSMUSG00000039163,ENSMUSG00000036585,ENSMUSG00000033960,ENSMUSG00000028673,ENSMUSG00000039985,ENSMUSG00000020413,ENSMUSG00000024513,ENSMUSG00000037185,ENSMUSG00000021701,ENSMUSG00000073733,ENSMUSG00000033845,ENSMUSG00000032249,ENSMUSG00000031904,ENSMUSG00000031666,ENSMUSG00000031652,ENSMUSG00000027601,ENSMUSG00000029536,ENSMUSG00000039405,ENSMUSG00000039886,ENSMUSG00000109324,ENSMUSG00000048371,ENSMUSG00000048118,ENSMUSG00000107928,ENSMUSG00000023932,ENSMUSG00000036461,ENSMUSG00000027079,ENSMUSG00000031731,ENSMUSG00000002881,ENSMUSG00000033047,ENSMUSG00000021286,ENSMUSG00000013921,ENSMUSG00000038485,ENSMUSG00000018442,ENSMUSG00000031129,ENSMUSG00000040374,ENSMUSG00000010362,ENSMUSG00000024176,ENSMUSG00000043372,ENSMUSG00000028944,ENSMUSG00000001444,ENSMUSG00000029598,ENSMUSG00000063275,ENSMUSG00000038023,ENSMUSG00000057894,ENSMUSG00000109901,ENSMUSG00000026585,ENSMUSG00000073725,ENSMUSG00000026239,ENSMUSG00000038451,ENSMUSG00000030604,ENSMUSG00000038895,ENSMUSG00000019787,ENSMUSG00000022180,ENSMUSG00000020392,ENSMUSG00000028041,ENSMUSG00000039748,ENSMUSG00000013833,ENSMUSG00000021773,ENSMUSG00000039660,ENSMUSG00000031591,ENSMUSG00000030286,ENSMUSG00000032064,ENSMUSG00000024726,ENSMUSG00000066900,ENSMUSG00000024301,ENSMUSG00000022472,ENSMUSG00000021733,ENSMUSG00000021287,ENSMUSG00000025287,ENSMUSG00000031939,ENSMUSG00000027985,ENSMUSG00000026811,ENSMUSG00000020828,ENSMUSG00000051444,ENSMUSG00000057110,ENSMUSG00000073792,ENSMUSG00000072946,ENSMUSG00000049482,ENSMUSG00000024382,ENSMUSG00000021998,ENSMUSG00000028003,ENSMUSG00000054517,ENSMUSG00000006724,ENSMUSG00000060073,ENSMUSG00000023953,ENSMUSG00000061288,ENSMUSG00000022111,ENSMUSG00000028035,ENSMUSG00000092305,ENSMUSG00000004393,ENSMUSG00000030965,ENSMUSG00000038845,ENSMUSG00000029254,ENSMUSG00000043300,ENSMUSG00000026429,ENSMUSG00000027939,ENSMUSG00000000355,ENSMUSG00000038047,ENSMUSG00000020941,ENSMUSG00000001415,ENSMUSG00000089704,ENSMUSG00000043131,ENSMUSG00000006307,ENSMUSG00000028403,ENSMUSG00000000711,ENSMUSG00000049800,ENSMUSG00000059278,ENSMUSG00000018583,ENSMUSG00000031349,ENSMUSG00000052688,ENSMUSG00000023755,ENSMUSG00000026385,ENSMUSG00000047534,ENSMUSG00000037949,ENSMUSG00000057530,ENSMUSG00000030045,ENSMUSG00000020982,ENSMUSG00000030960,ENSMUSG00000032959,ENSMUSG00000030613,ENSMUSG00000025037,ENSMUSG00000042111,ENSMUSG00000078619,ENSMUSG00000022994,ENSMUSG00000034435,ENSMUSG00000024245,ENSMUSG00000033917,ENSMUSG00000070661,ENSMUSG00000033730,ENSMUSG00000034807,ENSMUSG00000020473,ENSMUSG00000038416,ENSMUSG00000020952,ENSMUSG00000057098,ENSMUSG00000034401,ENSMUSG00000040712,ENSMUSG00000023110,ENSMUSG00000081906,ENSMUSG00000057719,ENSMUSG00000036442,ENSMUSG00000039988,ENSMUSG00000056493,ENSMUSG00000008301,ENSMUSG00000027968,ENSMUSG00000002015,ENSMUSG00000031950,ENSMUSG00000029614,ENSMUSG00000023147,ENSMUSG00000029392,ENSMUSG00000062729,ENSMUSG00000004100,ENSMUSG00000016831,ENSMUSG00000015013,ENSMUSG00000041073,ENSMUSG00000021266,ENSMUSG00000024287,ENSMUSG00000047649,ENSMUSG00000031948,ENSMUSG00000000441,ENSMUSG00000031622,ENSMUSG00000081534,ENSMUSG00000057230,ENSMUSG00000022893,ENSMUSG00000003039,ENSMUSG00000025862,ENSMUSG00000027739,ENSMUSG00000015217,ENSMUSG00000031444,ENSMUSG00000054150,ENSMUSG00000022802,ENSMUSG00000041765,ENSMUSG00000033350,ENSMUSG00000032175,ENSMUSG00000020422,ENSMUSG00000039678,ENSMUSG00000022024,ENSMUSG00000062761,ENSMUSG00000054115,ENSMUSG00000016496,ENSMUSG00000004698,ENSMUSG00000026536,ENSMUSG00000000532,ENSMUSG00000021294,ENSMUSG00000061393,ENSMUSG00000025728,ENSMUSG00000028134,ENSMUSG00000028189,ENSMUSG00000039768,ENSMUSG00000072772,ENSMUSG00000040502,ENSMUSG00000013662,ENSMUSG00000020782,ENSMUSG00000043931,ENSMUSG00000032078,ENSMUSG00000026696,ENSMUSG00000024404,ENSMUSG00000012429,ENSMUSG00000054509,ENSMUSG00000021807,ENSMUSG00000021501,ENSMUSG00000048249,ENSMUSG00000050908,ENSMUSG00000021218,ENSMUSG00000036833,ENSMUSG00000022376,ENSMUSG00000027905,ENSMUSG00000028229,ENSMUSG00000028675,ENSMUSG00000020444,ENSMUSG00000027796,ENSMUSG00000025381,ENSMUSG00000022579,ENSMUSG00000033987,ENSMUSG00000102758,ENSMUSG00000026743,ENSMUSG00000019971,ENSMUSG00000034906,ENSMUSG00000041453,ENSMUSG00000034429,ENSMUSG00000050605,ENSMUSG00000031634,ENSMUSG00000029465,ENSMUSG00000021028,ENSMUSG00000024560,ENSMUSG00000031712,ENSMUSG00000044098,ENSMUSG00000020576,ENSMUSG00000078908,ENSMUSG00000066877,ENSMUSG00000024271,ENSMUSG00000051397,ENSMUSG00000014959,ENSMUSG00000007038,ENSMUSG00000033016,ENSMUSG00000032212,ENSMUSG00000022200,ENSMUSG00000035165,ENSMUSG00000017404,ENSMUSG00000026510,ENSMUSG00000027194,ENSMUSG00000030850,ENSMUSG00000034889,ENSMUSG00000001127,ENSMUSG00000047342,ENSMUSG00000032788,ENSMUSG00000021125,ENSMUSG00000036304,ENSMUSG00000059851,ENSMUSG00000031792,ENSMUSG00000026235,ENSMUSG00000009394,ENSMUSG00000070583,ENSMUSG00000039745,ENSMUSG00000032000,ENSMUSG00000024507,ENSMUSG00000023262,ENSMUSG00000032413,ENSMUSG00000034247,ENSMUSG00000033728,ENSMUSG00000028212,ENSMUSG00000030088,ENSMUSG00000046470,ENSMUSG00000035754,ENSMUSG00000029428,ENSMUSG00000046671,ENSMUSG00000024697,ENSMUSG00000030346,ENSMUSG00000038812,ENSMUSG00000109771,ENSMUSG00000032601,ENSMUSG00000031889,ENSMUSG00000013701,ENSMUSG00000034006,ENSMUSG00000040565,ENSMUSG00000074802,ENSMUSG00000053565,ENSMUSG00000004462,ENSMUSG00000038542,ENSMUSG00000078875,ENSMUSG00000011096,ENSMUSG00000026159,ENSMUSG00000057421,ENSMUSG00000025746,ENSMUSG00000002688,ENSMUSG00000026383,ENSMUSG00000020806,ENSMUSG00000032562,ENSMUSG00000019942,ENSMUSG00000042354,ENSMUSG00000029587,ENSMUSG00000041845,ENSMUSG00000008206,ENSMUSG00000018581,ENSMUSG00000031584,ENSMUSG00000026773,ENSMUSG00000024191,ENSMUSG00000079434,ENSMUSG00000038195,ENSMUSG00000067942,ENSMUSG00000028843,ENSMUSG00000009905,ENSMUSG00000061589,ENSMUSG00000031783,ENSMUSG00000003534,ENSMUSG00000018677,ENSMUSG00000004934,ENSMUSG00000078853,ENSMUSG00000031706,ENSMUSG00000025608,ENSMUSG00000002250,ENSMUSG00000042670,ENSMUSG00000005125,ENSMUSG00000020075,ENSMUSG00000051768,ENSMUSG00000017776,ENSMUSG00000058748,ENSMUSG00000025602,ENSMUSG00000040751,ENSMUSG00000028261,ENSMUSG00000059897,ENSMUSG00000027995,ENSMUSG00000064363,ENSMUSG00000041144,ENSMUSG00000028687,ENSMUSG00000020580,ENSMUSG00000072572,ENSMUSG00000033294,ENSMUSG00000025873,ENSMUSG00000019947,ENSMUSG00000034303,ENSMUSG00000026179,ENSMUSG00000005846,ENSMUSG00000030544,ENSMUSG00000057133,ENSMUSG00000005447,ENSMUSG00000026851,ENSMUSG00000017837,ENSMUSG00000038046,ENSMUSG00000036687,ENSMUSG00000051346,ENSMUSG00000047459,ENSMUSG00000042178,ENSMUSG00000062397,ENSMUSG00000034467,ENSMUSG00000035781,ENSMUSG00000020717,ENSMUSG00000051224,ENSMUSG00000024201,ENSMUSG00000026755,ENSMUSG00000021737,ENSMUSG00000036282,ENSMUSG00000034867,ENSMUSG00000024104,ENSMUSG00000028530,ENSMUSG00000022329,ENSMUSG00000026516,ENSMUSG00000029920,ENSMUSG00000032323,ENSMUSG00000034297,ENSMUSG00000064370,ENSMUSG00000041891,ENSMUSG00000026589,ENSMUSG00000047242,ENSMUSG00000024561,ENSMUSG00000048047,ENSMUSG00000034902,ENSMUSG00000028468,ENSMUSG00000047603,ENSMUSG00000019763,ENSMUSG00000002799,ENSMUSG00000022553,ENSMUSG00000056536,ENSMUSG00000038544,ENSMUSG00000015143,ENSMUSG00000040767,ENSMUSG00000032519,ENSMUSG00000043587,ENSMUSG00000017999,ENSMUSG00000005804,ENSMUSG00000022475,ENSMUSG00000053192,ENSMUSG00000039810,ENSMUSG00000034593,ENSMUSG00000063065,ENSMUSG00000017291,ENSMUSG00000040618,ENSMUSG00000041075,ENSMUSG00000091931,ENSMUSG00000020899,ENSMUSG00000021311,ENSMUSG00000003949,ENSMUSG00000024446,ENSMUSG00000040721,ENSMUSG00000048521,ENSMUSG00000041298,ENSMUSG00000036721,ENSMUSG00000020621,ENSMUSG00000029427,ENSMUSG00000026200,ENSMUSG00000063412,ENSMUSG00000014039,ENSMUSG00000074797,ENSMUSG00000028478,ENSMUSG00000022774,ENSMUSG00000020326,ENSMUSG00000076432,ENSMUSG00000029642,ENSMUSG00000041046,ENSMUSG00000043311,ENSMUSG00000021257,ENSMUSG00000029703,ENSMUSG00000037152,ENSMUSG00000062591,ENSMUSG00000031075,ENSMUSG00000059923,ENSMUSG00000040415,ENSMUSG00000042724,ENSMUSG00000030738,ENSMUSG00000028553,ENSMUSG00000027799,ENSMUSG00000033355,ENSMUSG00000000743,ENSMUSG00000020850,ENSMUSG00000027708,ENSMUSG00000116138,ENSMUSG00000068290,ENSMUSG00000031878,ENSMUSG00000063060,ENSMUSG00000020732,ENSMUSG00000050621,ENSMUSG00000002111,ENSMUSG00000038236,ENSMUSG00000029817,ENSMUSG00000029993,ENSMUSG00000026142,ENSMUSG00000022947,ENSMUSG00000062184,ENSMUSG00000024816,ENSMUSG00000078789,ENSMUSG00000020089,ENSMUSG00000025757,ENSMUSG00000031295,ENSMUSG00000012428,ENSMUSG00000025868,ENSMUSG00000038648,ENSMUSG00000021994,ENSMUSG00000025956,ENSMUSG00000044548,ENSMUSG00000027353,ENSMUSG00000069272,ENSMUSG00000009828,ENSMUSG00000028138,ENSMUSG00000025737,ENSMUSG00000031090,ENSMUSG00000024360,ENSMUSG00000005069,ENSMUSG00000072812,ENSMUSG00000026565,ENSMUSG00000017715,ENSMUSG00000064105,ENSMUSG00000031521,ENSMUSG00000032534,ENSMUSG00000074364,ENSMUSG00000038335,ENSMUSG00000047881,ENSMUSG00000034460,ENSMUSG00000074698,ENSMUSG00000031935,ENSMUSG00000027978,ENSMUSG00000032462,ENSMUSG00000032512,ENSMUSG00000022529,ENSMUSG00000028907,ENSMUSG00000096210,ENSMUSG00000030034,ENSMUSG00000028648,ENSMUSG00000023951,ENSMUSG00000078798,ENSMUSG00000033102,ENSMUSG00000070803,ENSMUSG00000018974,ENSMUSG00000020752,ENSMUSG00000028466,ENSMUSG00000025789,ENSMUSG00000040850,ENSMUSG00000068394,ENSMUSG00000024430,ENSMUSG00000022752,ENSMUSG00000039842,ENSMUSG00000024974,ENSMUSG00000005371,ENSMUSG00000035890,ENSMUSG00000022622,ENSMUSG00000020973,ENSMUSG00000022415,ENSMUSG00000025323,ENSMUSG00000098274,ENSMUSG00000030016,ENSMUSG00000024501,ENSMUSG00000072258,ENSMUSG00000038244,ENSMUSG00000023861,ENSMUSG00000068854,ENSMUSG00000037933,ENSMUSG00000012609,ENSMUSG00000022110,ENSMUSG00000052727,ENSMUSG00000109864,ENSMUSG00000039552,ENSMUSG00000052293,ENSMUSG00000001150,ENSMUSG00000010067,ENSMUSG00000094483,ENSMUSG00000046229,ENSMUSG00000066149,ENSMUSG00000013698,ENSMUSG00000035615,ENSMUSG00000040351,ENSMUSG00000038366,ENSMUSG00000031985,ENSMUSG00000031442,ENSMUSG00000040952,ENSMUSG00000003559,ENSMUSG00000051375,ENSMUSG00000044340,ENSMUSG00000039236,ENSMUSG00000036781,ENSMUSG00000039542,ENSMUSG00000041688,ENSMUSG00000026890,ENSMUSG00000006299,ENSMUSG00000020774,ENSMUSG00000024911,ENSMUSG00000022340,ENSMUSG00000002325,ENSMUSG00000024050,ENSMUSG00000032251,ENSMUSG00000030592,ENSMUSG00000031506,ENSMUSG00000029171,ENSMUSG00000027867,ENSMUSG00000020277,ENSMUSG00000031993,ENSMUSG00000030317,ENSMUSG00000023852,ENSMUSG00000032402,ENSMUSG00000021033,ENSMUSG00000040945,ENSMUSG00000032870,ENSMUSG00000054455,ENSMUSG00000042157,ENSMUSG00000003037,ENSMUSG00000037270,ENSMUSG00000000028,ENSMUSG00000039656,ENSMUSG00000025580,ENSMUSG00000047963,ENSMUSG00000111375,ENSMUSG00000094786,ENSMUSG00000027695,ENSMUSG00000026643,ENSMUSG00000020956,ENSMUSG00000029787,ENSMUSG00000020536,ENSMUSG00000022463,ENSMUSG00000022514,ENSMUSG00000020653,ENSMUSG00000022680,ENSMUSG00000033186,ENSMUSG00000079677,ENSMUSG00000020978,ENSMUSG00000034327,ENSMUSG00000030122,ENSMUSG00000020096,ENSMUSG00000054808,ENSMUSG00000019944,ENSMUSG00000044881,ENSMUSG00000018765,ENSMUSG00000028013,ENSMUSG00000036693,ENSMUSG00000027429,ENSMUSG00000064037,ENSMUSG00000034430,ENSMUSG00000003438,ENSMUSG00000029635,ENSMUSG00000028053,ENSMUSG00000112640,ENSMUSG00000021361,ENSMUSG00000024985,ENSMUSG00000054065,ENSMUSG00000073427,ENSMUSG00000019810,ENSMUSG00000049932,ENSMUSG00000030681,ENSMUSG00000031382,ENSMUSG00000028106,ENSMUSG00000002635,ENSMUSG00000025591,ENSMUSG00000010290,ENSMUSG00000019132,ENSMUSG00000042607,ENSMUSG00000008200,ENSMUSG00000004768,ENSMUSG00000041828,ENSMUSG00000020014,ENSMUSG00000094622,ENSMUSG00000040276,ENSMUSG00000062647,ENSMUSG00000039756,ENSMUSG00000038280,ENSMUSG00000063239,ENSMUSG00000043051,ENSMUSG00000035757,ENSMUSG00000033192,ENSMUSG00000079494,ENSMUSG00000069208,ENSMUSG00000031592,ENSMUSG00000002012,ENSMUSG00000024193,ENSMUSG00000030924,ENSMUSG00000073422,ENSMUSG00000057058,ENSMUSG00000020783,ENSMUSG00000067369,ENSMUSG00000035697,ENSMUSG00000005813,ENSMUSG00000062175,ENSMUSG00000005907,ENSMUSG00000031309,ENSMUSG00000074527,ENSMUSG00000036845,ENSMUSG00000024515,ENSMUSG00000027167,ENSMUSG00000031812,ENSMUSG00000013878,ENSMUSG00000005609,ENSMUSG00000045160,ENSMUSG00000071657,ENSMUSG00000020821,ENSMUSG00000051650,ENSMUSG00000027238,ENSMUSG00000040322,ENSMUSG00000024870,ENSMUSG00000043510,ENSMUSG00000030127,ENSMUSG00000020238,ENSMUSG00000031984,ENSMUSG00000074657,ENSMUSG00000060969,ENSMUSG00000059669,ENSMUSG00000028524,ENSMUSG00000012519,ENSMUSG00000029415,ENSMUSG00000028341,ENSMUSG00000040506,ENSMUSG00000024082,ENSMUSG00000034473,ENSMUSG00000030345,ENSMUSG00000072966,ENSMUSG00000021458,ENSMUSG00000061544,ENSMUSG00000046711,ENSMUSG00000041028,ENSMUSG00000070291,ENSMUSG00000029822,ENSMUSG00000024778,ENSMUSG00000039367,ENSMUSG00000033788,ENSMUSG00000048429,ENSMUSG00000038174,ENSMUSG00000044595,ENSMUSG00000022064,ENSMUSG00000004565,ENSMUSG00000032582,ENSMUSG00000035845,ENSMUSG00000042814,ENSMUSG00000035437,ENSMUSG00000029640,ENSMUSG00000053279,ENSMUSG00000042364,ENSMUSG00000016559,ENSMUSG00000021748,ENSMUSG00000024044,ENSMUSG00000029469,ENSMUSG00000041354,ENSMUSG00000020904,ENSMUSG00000026737,ENSMUSG00000026361,ENSMUSG00000052749,ENSMUSG00000033272,ENSMUSG00000030222,ENSMUSG00000027498,ENSMUSG00000053769,ENSMUSG00000051319,ENSMUSG00000038861,ENSMUSG00000007812,ENSMUSG00000032338,ENSMUSG00000024019,ENSMUSG00000023908,ENSMUSG00000071652,ENSMUSG00000030871,ENSMUSG00000021661,ENSMUSG00000035910,ENSMUSG00000037640,ENSMUSG00000015312,ENSMUSG00000023307,ENSMUSG00000094870,ENSMUSG00000036835,ENSMUSG00000022684,ENSMUSG00000057738,ENSMUSG00000038374,ENSMUSG00000056313,ENSMUSG00000027368,ENSMUSG00000003541,ENSMUSG00000095362,ENSMUSG00000043909,ENSMUSG00000003308,ENSMUSG00000024883,ENSMUSG00000008305,ENSMUSG00000033713,ENSMUSG00000010097,ENSMUSG00000036206,ENSMUSG00000046658,ENSMUSG00000027398,ENSMUSG00000048481,ENSMUSG00000031483,ENSMUSG00000036529,ENSMUSG00000030443,ENSMUSG00000001419,ENSMUSG00000027671,ENSMUSG00000053414,ENSMUSG00000021948,ENSMUSG00000038546,ENSMUSG00000022523,ENSMUSG00000026283,ENSMUSG00000060791,ENSMUSG00000044749,ENSMUSG00000031722,ENSMUSG00000027257,ENSMUSG00000020946,ENSMUSG00000037426,ENSMUSG00000093904,ENSMUSG00000039646,ENSMUSG00000026999,ENSMUSG00000026878,ENSMUSG00000023923,ENSMUSG00000035696,ENSMUSG00000021400,ENSMUSG00000020257,ENSMUSG00000015672,ENSMUSG00000030019,ENSMUSG00000040728,ENSMUSG00000055044,ENSMUSG00000024902,ENSMUSG00000053453,ENSMUSG00000015747,ENSMUSG00000027006,ENSMUSG00000022555,ENSMUSG00000024462,ENSMUSG00000022407,ENSMUSG00000015112,ENSMUSG00000021235,ENSMUSG00000022761,ENSMUSG00000042660,ENSMUSG00000026579,ENSMUSG00000029563,ENSMUSG00000031842,ENSMUSG00000089876,ENSMUSG00000041658,ENSMUSG00000003123,ENSMUSG00000038331,ENSMUSG00000061371,ENSMUSG00000023927,ENSMUSG00000018796,ENSMUSG00000030225,ENSMUSG00000094282,ENSMUSG00000009112,ENSMUSG00000020000,ENSMUSG00000042632,ENSMUSG00000028945,ENSMUSG00000005237,ENSMUSG00000022897,ENSMUSG00000058267,ENSMUSG00000036109,ENSMUSG00000031657,ENSMUSG00000021065,ENSMUSG00000022382,ENSMUSG00000024668,ENSMUSG00000054453,ENSMUSG00000042505,ENSMUSG00000021697,ENSMUSG00000036087,ENSMUSG00000026499,ENSMUSG00000052214,ENSMUSG00000031953,ENSMUSG00000055116,ENSMUSG00000008976,ENSMUSG00000079523,ENSMUSG00000041733,ENSMUSG00000036223,ENSMUSG00000029624,ENSMUSG00000028223,ENSMUSG00000035325,ENSMUSG00000056724,ENSMUSG00000028247,ENSMUSG00000040410,ENSMUSG00000027540,ENSMUSG00000044452,ENSMUSG00000024122,ENSMUSG00000062075,ENSMUSG00000052763,ENSMUSG00000030990,ENSMUSG00000040938,ENSMUSG00000044167,ENSMUSG00000026456,ENSMUSG00000052812,ENSMUSG00000075702,ENSMUSG00000061665,ENSMUSG00000049515,ENSMUSG00000024177,ENSMUSG00000062797,ENSMUSG00000035772,ENSMUSG00000039725,ENSMUSG00000031893,ENSMUSG00000029095,ENSMUSG00000039016,ENSMUSG00000020287,ENSMUSG00000030036,ENSMUSG00000003813,ENSMUSG00000006456,ENSMUSG00000036093,ENSMUSG00000020857,ENSMUSG00000028927,ENSMUSG00000039963,ENSMUSG00000030602,ENSMUSG00000001175,ENSMUSG00000025857,ENSMUSG00000024067,ENSMUSG00000044528,ENSMUSG00000040860,ENSMUSG00000029173,ENSMUSG00000020843,ENSMUSG00000042541,ENSMUSG00000026447,ENSMUSG00000030254,ENSMUSG00000019478,ENSMUSG00000041747,ENSMUSG00000066880,ENSMUSG00000029029,ENSMUSG00000040711,ENSMUSG00000034647,ENSMUSG00000027"										
"23,ENSMUSG00000013415,ENSMUSG00000030291,ENSMUSG00000051817,ENSMUSG00000049225,ENSMUSG00000041168,ENSMUSG00000060012,ENSMUSG00000010054,ENSMUSG00000049577,ENSMUSG00000036591,ENSMUSG00000061751,ENSMUSG00000090550,ENSMUSG00000056917,ENSMUSG00000086316,ENSMUSG00000030660,ENSMUSG00000057596,ENSMUSG00000029761,ENSMUSG00000063406,ENSMUSG00000032077,ENSMUSG00000001323,ENSMUSG00000029019,ENSMUSG00000055436,ENSMUSG00000025626,ENSMUSG00000015357,ENSMUSG00000006519,ENSMUSG00000000631,ENSMUSG00000003051,ENSMUSG00000023034,ENSMUSG00000026365,ENSMUSG00000004891,ENSMUSG00000037993,ENSMUSG00000008604,ENSMUSG00000026500,ENSMUSG00000010095,ENSMUSG00000014776,ENSMUSG00000026628,ENSMUSG00000040345,ENSMUSG00000024308,ENSMUSG00000025899,ENSMUSG00000019789,ENSMUSG00000048486,ENSMUSG00000030615,ENSMUSG00000028266,ENSMUSG00000022615,ENSMUSG00000053799,ENSMUSG00000020231,ENSMUSG00000029918,ENSMUSG00000102049,ENSMUSG00000032238,ENSMUSG00000029592,ENSMUSG00000018565,ENSMUSG00000057522,ENSMUSG00000028005,ENSMUSG00000022824,ENSMUSG00000022174,ENSMUSG00000036644,ENSMUSG00000029101,ENSMUSG00000028356,ENSMUSG00000067235,ENSMUSG00000070709,ENSMUSG00000019295,ENSMUSG00000020311,ENSMUSG00000046573,ENSMUSG00000045854,ENSMUSG00000021427,ENSMUSG00000030138,ENSMUSG00000072623,ENSMUSG00000034156,ENSMUSG00000024228,ENSMUSG00000025583,ENSMUSG00000058135,ENSMUSG00000037447,ENSMUSG00000031916,ENSMUSG00000022066,ENSMUSG00000033460,ENSMUSG00000025533,ENSMUSG00000026080,ENSMUSG00000039345,ENSMUSG00000036561,ENSMUSG00000043668,ENSMUSG00000034278,ENSMUSG00000004319,ENSMUSG00000039298,ENSMUSG00000046093,ENSMUSG00000021244,ENSMUSG00000032547,ENSMUSG00000025268,ENSMUSG00000064127,ENSMUSG00000034216,ENSMUSG00000042043,ENSMUSG00000023079,ENSMUSG00000036916,ENSMUSG00000002808,ENSMUSG00000030465,ENSMUSG00000043505,ENSMUSG00000005362,ENSMUSG00000030256,ENSMUSG00000020018,ENSMUSG00000022992,ENSMUSG00000031214,ENSMUSG00000024799,ENSMUSG00000022914,ENSMUSG00000025745,ENSMUSG00000070524,ENSMUSG00000020368,ENSMUSG00000025495,ENSMUSG00000000149,ENSMUSG00000024251,ENSMUSG00000038467,ENSMUSG00000046449,ENSMUSG00000057672,ENSMUSG00000071076,ENSMUSG00000041164,ENSMUSG00000006386,ENSMUSG00000036278,ENSMUSG00000029594,ENSMUSG00000090083,ENSMUSG00000095620,ENSMUSG00000038593,ENSMUSG00000018167,ENSMUSG00000017561,ENSMUSG00000031951,ENSMUSG00000030802,ENSMUSG00000030340,ENSMUSG00000000628,ENSMUSG00000007570,ENSMUSG00000020831,ENSMUSG00000054099,ENSMUSG00000021062,ENSMUSG00000059708,ENSMUSG00000038742,ENSMUSG00000026398,ENSMUSG00000045680,ENSMUSG00000025103,ENSMUSG00000017929,ENSMUSG00000020650,ENSMUSG00000024120,ENSMUSG00000073002,ENSMUSG00000039183,ENSMUSG00000008435,ENSMUSG00000029363,ENSMUSG00000023067,ENSMUSG00000001482,ENSMUSG00000027405,ENSMUSG00000028678,ENSMUSG00000036469,ENSMUSG00000058440,ENSMUSG00000033430,ENSMUSG00000041515,ENSMUSG00000027797,ENSMUSG00000039483,ENSMUSG00000020108,ENSMUSG00000022858,ENSMUSG00000021713,ENSMUSG00000066800,ENSMUSG00000005470,ENSMUSG00000032491,ENSMUSG00000048799,ENSMUSG00000002104,ENSMUSG00000020372,ENSMUSG00000057667,ENSMUSG00000003752,ENSMUSG00000039414,ENSMUSG00000038970,ENSMUSG00000035637,ENSMUSG00000031979,ENSMUSG00000041506,ENSMUSG00000017491,ENSMUSG00000096146,ENSMUSG00000022957,ENSMUSG00000031201,ENSMUSG00000039501,ENSMUSG00000002948,ENSMUSG00000029148,ENSMUSG00000024622,ENSMUSG00000033161,ENSMUSG00000067889,ENSMUSG00000026047,ENSMUSG00000026987,ENSMUSG00000038718,ENSMUSG00000021709,ENSMUSG00000024666,ENSMUSG00000005981,ENSMUSG00000002812,ENSMUSG00000022412,ENSMUSG00000074671,ENSMUSG00000026110,ENSMUSG00000044791,ENSMUSG00000034636,ENSMUSG00000110277,ENSMUSG00000034881,ENSMUSG00000056870,ENSMUSG00000031489,ENSMUSG00000035992,ENSMUSG00000034187,ENSMUSG00000057835,ENSMUSG00000000787,ENSMUSG00000037134,ENSMUSG00000054693,ENSMUSG00000025872,ENSMUSG00000034220,ENSMUSG00000038068,ENSMUSG00000022389,ENSMUSG00000005312,ENSMUSG00000023094,ENSMUSG00000027787,ENSMUSG00000072980,ENSMUSG00000018548,ENSMUSG00000031383,ENSMUSG00000042745,ENSMUSG00000038060,ENSMUSG00000025374,ENSMUSG00000078868,ENSMUSG00000027331,ENSMUSG00000035765,ENSMUSG00000021963,ENSMUSG00000032437,ENSMUSG00000027261,ENSMUSG00000039199,ENSMUSG00000038569,ENSMUSG00000061455,ENSMUSG00000021555,ENSMUSG00000068966,ENSMUSG00000025785,ENSMUSG00000003477,ENSMUSG00000034993,ENSMUSG00000005625,ENSMUSG00000059060,ENSMUSG00000028383,ENSMUSG00000029557,ENSMUSG00000033191,ENSMUSG00000028470,ENSMUSG00000049755,ENSMUSG00000019979,ENSMUSG00000041570,ENSMUSG00000019261,ENSMUSG00000031723,ENSMUSG00000035126,ENSMUSG00000001039,ENSMUSG00000034898,ENSMUSG00000070730,ENSMUSG00000031684,ENSMUSG00000037736,ENSMUSG00000032235,ENSMUSG00000025404,ENSMUSG00000028098,ENSMUSG00000024349,ENSMUSG00000041444,ENSMUSG00000023940,ENSMUSG00000038150,ENSMUSG00000039463,ENSMUSG00000043384,ENSMUSG00000029203,ENSMUSG00000017830,ENSMUSG00000041852,ENSMUSG00000026181,ENSMUSG00000027752,ENSMUSG00000024588,ENSMUSG00000002105,ENSMUSG00000022337,ENSMUSG00000027303,ENSMUSG00000058163,ENSMUSG00000062012,ENSMUSG00000055725,ENSMUSG00000029131,ENSMUSG00000030796,ENSMUSG00000036533,ENSMUSG00000028790,ENSMUSG00000063694,ENSMUSG00000031378,ENSMUSG00000030051,ENSMUSG00000070031,ENSMUSG00000025574,ENSMUSG00000023723,ENSMUSG00000040446,ENSMUSG00000052942,ENSMUSG00000032827,ENSMUSG00000027519,ENSMUSG00000014856,ENSMUSG00000022248,ENSMUSG00000094733,ENSMUSG00000067148,ENSMUSG00000028284,ENSMUSG00000029394,ENSMUSG00000028567,ENSMUSG00000070697,ENSMUSG00000059743,ENSMUSG00000026473,ENSMUSG00000031986,ENSMUSG00000057706,ENSMUSG00000032185,ENSMUSG00000006517,ENSMUSG00000031974,ENSMUSG00000038518,ENSMUSG00000018661,ENSMUSG00000001576,ENSMUSG00000059495,ENSMUSG00000022791,ENSMUSG00000018171,ENSMUSG00000014418,ENSMUSG00000037822,ENSMUSG00000045251,ENSMUSG00000059323,ENSMUSG00000060600,ENSMUSG00000004285,ENSMUSG00000031157,ENSMUSG00000061207,ENSMUSG00000022206,ENSMUSG00000020328,ENSMUSG00000028581,ENSMUSG00000028899,ENSMUSG00000022788,ENSMUSG00000002997,ENSMUSG00000042262,ENSMUSG00000074582,ENSMUSG00000025159,ENSMUSG00000016262,ENSMUSG00000019849,ENSMUSG00000028159,ENSMUSG00000018293,ENSMUSG00000036622,ENSMUSG00000030603,ENSMUSG00000009291,ENSMUSG00000062604,ENSMUSG00000042851,ENSMUSG00000026933,ENSMUSG00000096718,ENSMUSG00000027667,ENSMUSG00000000142,ENSMUSG00000035198,ENSMUSG00000039232,ENSMUSG00000049382,ENSMUSG00000056214,ENSMUSG00000028973,ENSMUSG00000023087,ENSMUSG00000040782,ENSMUSG00000068923,ENSMUSG00000030757,ENSMUSG00000025047,ENSMUSG00000025212,ENSMUSG00000035967,ENSMUSG00000056851,ENSMUSG00000025332,ENSMUSG00000019772,ENSMUSG00000046916,ENSMUSG00000062825,ENSMUSG00000038056,ENSMUSG00000029470,ENSMUSG00000060240,ENSMUSG00000045302,ENSMUSG00000042644,ENSMUSG00000073982,ENSMUSG00000053333,ENSMUSG00000022679,ENSMUSG00000028869,ENSMUSG00000021814,ENSMUSG00000052040,ENSMUSG00000032513,ENSMUSG00000085795,ENSMUSG00000022751,ENSMUSG00000027478,ENSMUSG00000021951,ENSMUSG00000004054,ENSMUSG00000045438,ENSMUSG00000069743,ENSMUSG00000005687,ENSMUSG00000037531,ENSMUSG00000003423,ENSMUSG00000021219,ENSMUSG00000024400,ENSMUSG00000018678,ENSMUSG00000021171,ENSMUSG00000011658,ENSMUSG00000031367,ENSMUSG00000034206,ENSMUSG00000035764,ENSMUSG00000062762,ENSMUSG00000021189,ENSMUSG00000064357,ENSMUSG00000030672,ENSMUSG00000027208,ENSMUSG00000048537,ENSMUSG00000020396,ENSMUSG00000074811,ENSMUSG00000030546,ENSMUSG00000022332,ENSMUSG00000005893,ENSMUSG00000027883,ENSMUSG00000001604,ENSMUSG00000049489,ENSMUSG00000068823,ENSMUSG00000027422,ENSMUSG00000036555,ENSMUSG00000035595,ENSMUSG00000041679,ENSMUSG00000027699,ENSMUSG00000049624,ENSMUSG00000028998,ENSMUSG00000047414,ENSMUSG00000063800,ENSMUSG00000034259,ENSMUSG00000040857,ENSMUSG00000025409,ENSMUSG00000038872,ENSMUSG00000074166,ENSMUSG00000057093,ENSMUSG00000074923,ENSMUSG00000089832,ENSMUSG00000020232,ENSMUSG00000041837,ENSMUSG00000028957,ENSMUSG00000023206,ENSMUSG00000027994,ENSMUSG00000028024,ENSMUSG00000019577,ENSMUSG00000037001,ENSMUSG00000026848,ENSMUSG00000079559,ENSMUSG00000040021,ENSMUSG00000046733,ENSMUSG00000031629,ENSMUSG00000008318,ENSMUSG00000028243,ENSMUSG00000022561,ENSMUSG00000037275,ENSMUSG00000019841,ENSMUSG00000025825,ENSMUSG00000037860,ENSMUSG00000037761,ENSMUSG00000040289,ENSMUSG00000042207,ENSMUSG00000050468,ENSMUSG00000070426,ENSMUSG00000026341,ENSMUSG00000022807,ENSMUSG00000057147,ENSMUSG00000034610,ENSMUSG00000027016,ENSMUSG00000030275,ENSMUSG00000020848,ENSMUSG00000023249,ENSMUSG00000039841,ENSMUSG00000063931,ENSMUSG00000040732,ENSMUSG00000031150,ENSMUSG00000031197,ENSMUSG00000029086,ENSMUSG00000051853,ENSMUSG00000055839,ENSMUSG00000045114,ENSMUSG00000024939,ENSMUSG00000044730,ENSMUSG00000030339,ENSMUSG00000033773,ENSMUSG00000027099,ENSMUSG00000029500,ENSMUSG00000004356,ENSMUSG00000011008,ENSMUSG00000028703,ENSMUSG00000026626,ENSMUSG00000041870,ENSMUSG00000025485,ENSMUSG00000020863,ENSMUSG00000078622,ENSMUSG00000054434,ENSMUSG00000064158,ENSMUSG00000021549,ENSMUSG00000020485,ENSMUSG00000047260,ENSMUSG00000003721,ENSMUSG00000070808,ENSMUSG00000033955,ENSMUSG00000032382,ENSMUSG00000051669,ENSMUSG00000025743,ENSMUSG00000000915,ENSMUSG00000003435,ENSMUSG00000027203,ENSMUSG00000029102,ENSMUSG00000022540,ENSMUSG00000032504,ENSMUSG00000025366,ENSMUSG00000042303,ENSMUSG00000028034,ENSMUSG00000044763,ENSMUSG00000066043,ENSMUSG00000028149,ENSMUSG00000009030,ENSMUSG00000034349,ENSMUSG00000041491,ENSMUSG00000023008,ENSMUSG00000031860,ENSMUSG00000059854,ENSMUSG00000030714,ENSMUSG00000034165,ENSMUSG00000020264,ENSMUSG00000024212,ENSMUSG00000035958,ENSMUSG00000035293,ENSMUSG00000029034,ENSMUSG00000056215,ENSMUSG00000022673,ENSMUSG00000044475,ENSMUSG00000001467,ENSMUSG00000028878,ENSMUSG00000028394,ENSMUSG00000042487,ENSMUSG00000035726,ENSMUSG00000021880,ENSMUSG00000024998,ENSMUSG00000036459,ENSMUSG00000036264,ENSMUSG00000031386,ENSMUSG00000022021,ENSMUSG00000038811,ENSMUSG00000028552,ENSMUSG00000028755,ENSMUSG00000072955,ENSMUSG00000003283,ENSMUSG00000039086,ENSMUSG00000030652,ENSMUSG00000006717,ENSMUSG00000048310,ENSMUSG00000014599,ENSMUSG00000001052,ENSMUSG00000039221,ENSMUSG00000031853,ENSMUSG00000049107,ENSMUSG00000038957,ENSMUSG00000026384,ENSMUSG00000047407,ENSMUSG00000037894,ENSMUSG00000044362,ENSMUSG00000010358,ENSMUSG00000026918,ENSMUSG00000020608,ENSMUSG00000024352,ENSMUSG00000030806,ENSMUSG00000037410,ENSMUSG00000066232,ENSMUSG00000039384,ENSMUSG00000020612,ENSMUSG00000031641,ENSMUSG00000094936,ENSMUSG00000027104,ENSMUSG00000036188,ENSMUSG00000042197,ENSMUSG00000028148,ENSMUSG00000034781,ENSMUSG00000021752,ENSMUSG00000003282,ENSMUSG00000028614,ENSMUSG00000019027,ENSMUSG00000026511,ENSMUSG00000097327,ENSMUSG00000043671,ENSMUSG00000037791,ENSMUSG00000038982,ENSMUSG00000009073,ENSMUSG00000016503,ENSMUSG00000021061,ENSMUSG00000024403,ENSMUSG00000040022,ENSMUSG00000041238,ENSMUSG00000042404,ENSMUSG00000034445,ENSMUSG00000025925,ENSMUSG00000090035,ENSMUSG00000044703,ENSMUSG00000032458,ENSMUSG00000027998,ENSMUSG00000004530,ENSMUSG00000003345,ENSMUSG00000021131,ENSMUSG00000022831,ENSMUSG00000020389,ENSMUSG00000031816,ENSMUSG00000001767,ENSMUSG00000020513,ENSMUSG00000029175,ENSMUSG00000000861,ENSMUSG00000041939,ENSMUSG00000074305,ENSMUSG00000033904,ENSMUSG00000066036,ENSMUSG00000078851,ENSMUSG00000013787,ENSMUSG00000050541,ENSMUSG00000027173,ENSMUSG00000024782,ENSMUSG00000038705,ENSMUSG00000033983,ENSMUSG00000055305,ENSMUSG00000020329,ENSMUSG00000033379,ENSMUSG00000040424,ENSMUSG00000023104,ENSMUSG00000045664,ENSMUSG00000012114,ENSMUSG00000045100,ENSMUSG00000015971,ENSMUSG00000028743,ENSMUSG00000024847,ENSMUSG00000024083,ENSMUSG00000028572,ENSMUSG00000027465,ENSMUSG00000041684,ENSMUSG00000025470,ENSMUSG00000006154,ENSMUSG00000024422,ENSMUSG00000029659,ENSMUSG00000000876,ENSMUSG00000021109,ENSMUSG00000027263,ENSMUSG00000025612,ENSMUSG00000022620,ENSMUSG00000005803,ENSMUSG00000040270,ENSMUSG00000031910,ENSMUSG00000000399,ENSMUSG00000034203,ENSMUSG00000072082,ENSMUSG00000000567,ENSMUSG00000041801,ENSMUSG00000029276,ENSMUSG00000030091,ENSMUSG00000037638,ENSMUSG00000042228,ENSMUSG00000052459,ENSMUSG00000037415,ENSMUSG00000001289,ENSMUSG00000089756,ENSMUSG00000036503,ENSMUSG00000002416,ENSMUSG00000010554,ENSMUSG00000026455,ENSMUSG00000025145,ENSMUSG00000025724,ENSMUSG00000060002,ENSMUSG00000042870,ENSMUSG00000036180,ENSMUSG00000032691,ENSMUSG00000028029,ENSMUSG00000059363,ENSMUSG00000018068,ENSMUSG00000037681,ENSMUSG00000029275,ENSMUSG00000020397,ENSMUSG00000034667,ENSMUSG00000020674,ENSMUSG00000027605,ENSMUSG00000006423,ENSMUSG00000020074,ENSMUSG00000020003,ENSMUSG00000048763,ENSMUSG00000040195,ENSMUSG00000040820,ENSMUSG00000038290,ENSMUSG00000038708,ENSMUSG00000035352,ENSMUSG00000030061,ENSMUSG00000035919,ENSMUSG00000033769,ENSMUSG00000063787,ENSMUSG00000045098,ENSMUSG00000022863,ENSMUSG00000031158,ENSMUSG00000031107,ENSMUSG00000042249,ENSMUSG00000020235,ENSMUSG00000005161,ENSMUSG00000043286,ENSMUSG00000096458,ENSMUSG00000029708,ENSMUSG00000025147,ENSMUSG00000024772,ENSMUSG00000022221,ENSMUSG00000032502,ENSMUSG00000040268,ENSMUSG00000022637,ENSMUSG00000031667,ENSMUSG00000028849,ENSMUSG00000027472,ENSMUSG00000038503,ENSMUSG00000030849,ENSMUSG00000010607,ENSMUSG00000032316,ENSMUSG00000022387,ENSMUSG00000025907,ENSMUSG00000041921,ENSMUSG00000022536,ENSMUSG00000036712,ENSMUSG00000003033,ENSMUSG00000033526,ENSMUSG00000052837,ENSMUSG00000095432,ENSMUSG00000001630,ENSMUSG00000022466,ENSMUSG00000056124,ENSMUSG00000040247,ENSMUSG00000025402,ENSMUSG00000042473,ENSMUSG00000031585,ENSMUSG00000022711,ENSMUSG00000020937,ENSMUSG00000021669,ENSMUSG00000030560,ENSMUSG00000042712,ENSMUSG00000036661,ENSMUSG00000022297,ENSMUSG00000018143,ENSMUSG00000025384,ENSMUSG00000034893,ENSMUSG00000022372,ENSMUSG00000020935,ENSMUSG00000002257,ENSMUSG00000030867,ENSMUSG00000023994,ENSMUSG00000045954,ENSMUSG00000042709,ENSMUSG00000042797,ENSMUSG00000026578,ENSMUSG00000035469,ENSMUSG00000009894,ENSMUSG00000036620,ENSMUSG00000041165,ENSMUSG00000026029,ENSMUSG00000079470,ENSMUSG00000041351,ENSMUSG00000015214,ENSMUSG00000055069,ENSMUSG00000042426,ENSMUSG00000078630,ENSMUSG00000051586,ENSMUSG00000022623,ENSMUSG00000018476,ENSMUSG00000031575,ENSMUSG00000035778,ENSMUSG00000032536,ENSMUSG00000046201,ENSMUSG00000040760,ENSMUSG00000075419,ENSMUSG00000046456,ENSMUSG00000028954,ENSMUSG00000027566,ENSMUSG00000004931,ENSMUSG00000005882,ENSMUSG00000010914,ENSMUSG00000027384,ENSMUSG00000029387,ENSMUSG00000049690,ENSMUSG00000021646,ENSMUSG00000026241,ENSMUSG00000021901,ENSMUSG00000028988,ENSMUSG00000022685,ENSMUSG00000043279,ENSMUSG00000020886,ENSMUSG00000024369,ENSMUSG00000026404,ENSMUSG00000040146,ENSMUSG00000036983,ENSMUSG00000037111,ENSMUSG00000016637,ENSMUSG00000026077,ENSMUSG00000056019,ENSMUSG00000050382,ENSMUSG00000033938,ENSMUSG00000049281,ENSMUSG00000004508,ENSMUSG00000032757,ENSMUSG00000025487,ENSMUSG00000010110,ENSMUSG00000090150,ENSMUSG00000052760,ENSMUSG00000043648,ENSMUSG00000031921,ENSMUSG00000015790,ENSMUSG00000024197,ENSMUSG00000031530,ENSMUSG00000022197,ENSMUSG00000008036,ENSMUSG00000021196,ENSMUSG00000070327,ENSMUSG00000029629,ENSMUSG00000026924,ENSMUSG00000068922,ENSMUSG00000055401,ENSMUSG00000062519,ENSMUSG00000027076,ENSMUSG00000026796,ENSMUSG00000032254,ENSMUSG00000072763,ENSMUSG00000020744,ENSMUSG00000039989,ENSMUSG00000026017,ENSMUSG00000071172,ENSMUSG00000019852,ENSMUSG00000078779,ENSMUSG00000029676,ENSMUSG00000028037,ENSMUSG00000002617,ENSMUSG00000020847,ENSMUSG00000026592,ENSMUSG00000048920,ENSMUSG00000030688,ENSMUSG00000038683,ENSMUSG00000050855,ENSMUSG00000022635,ENSMUSG00000014195,ENSMUSG00000052605,ENSMUSG00000054021,ENSMUSG00000029910,ENSMUSG00000019889,ENSMUSG00000035206,ENSMUSG00000075528,ENSMUSG00000029482,ENSMUSG00000065954,ENSMUSG00000003062,ENSMUSG00000031749,ENSMUSG00000022325,ENSMUSG00000030087,ENSMUSG00000042410,ENSMUSG00000028847,ENSMUSG00000035382,ENSMUSG00000034266,ENSMUSG00000033014,ENSMUSG00000024925,ENSMUSG00000002771,ENSMUSG00000039977,ENSMUSG00000040097,ENSMUSG00000068921,ENSMUSG00000048911,ENSMUSG00000017485,ENSMUSG00000090942,ENSMUSG00000040715,ENSMUSG00000040423,ENSMUSG00000074457,ENSMUSG00000020263,ENSMUSG00000043230,ENSMUSG00000026196,ENSMUSG00000015341,ENSMUSG00000024136,ENSMUSG00000024580,ENSMUSG00000037416,ENSMUSG00000046691,ENSMUSG00000020614,ENSMUSG00000021079,ENSMUSG00000032656,ENSMUSG00000041215,ENSMUSG00000027555,ENSMUSG00000040029,ENSMUSG00000071054,ENSMUSG00000033411,ENSMUSG00000022671,ENSMUSG00000061130,ENSMUSG00000017670,ENSMUSG00000026162,ENSMUSG00000090919,ENSMUSG00000021488,ENSMUSG00000040532,ENSMUSG00000038074,ENSMUSG00000015880,ENSMUSG00000001383,ENSMUSG00000040738,ENSMUSG00000036151,ENSMUSG00000006301,ENSMUSG00000028256,ENSMUSG00000032435,ENSMUSG00000028688,ENSMUSG00000053600,ENSMUSG00000023066,ENSMUSG00000031691,ENSMUSG00000020628,ENSMUSG00000021704,ENSMUSG00000045414,ENSMUSG00000022350,ENSMUSG00000021124,ENSMUSG00000018168,ENSMUSG00000028741,ENSMUSG00000015994,ENSMUSG00000031903,ENSMUSG00000021367,ENSMUSG00000024180,ENSMUSG00000047719,ENSMUSG00000001983,ENSMUSG00000010045,ENSMUSG00000040785,ENSMUSG00000037621,ENSMUSG00000026932,ENSMUSG00000059183,ENSMUSG00000011148,ENSMUSG00000037287,ENSMUSG00000061482,ENSMUSG00000018537,ENSMUSG00000022283,ENSMUSG00000039753,ENSMUSG00000024854,ENSMUSG00000020459,ENSMUSG00000030816,ENSMUSG00000073435,ENSMUSG00000051235,ENSMUSG00000028933,ENSMUSG00000026535,ENSMUSG00000064147,ENSMUSG00000026358,ENSMUSG00000043753,ENSMUSG00000020590,ENSMUSG00000024091,ENSMUSG00000020415,ENSMUSG00000030731,ENSMUSG00000037062,ENSMUSG00000021771,ENSMUSG00000039754,ENSMUSG00000044786,ENSMUSG00000015452,ENSMUSG00000078153,ENSMUSG00000024425,ENSMUSG00000003200,ENSMUSG00000029209,ENSMUSG00000002365,ENSMUSG00000041836,ENSMUSG00000053907,ENSMUSG00000030177,ENSMUSG00000058006,ENSMUSG00000021416,ENSMUSG00000020335,ENSMUSG00000020457,ENSMUSG00000022772,ENSMUSG00000028389,ENSMUSG00000031753,ENSMUSG00000071359,ENSMUSG00000030102,ENSMUSG00000023004,ENSMUSG00000030983,ENSMUSG00000021242,ENSMUSG00000021313,ENSMUSG00000024735,ENSMUSG00000052566,ENSMUSG00000028107,ENSMUSG00000041781,ENSMUSG00000042642,ENSMUSG00000014606,ENSMUSG00000037075,ENSMUSG00000015437,ENSMUSG00000048921,ENSMUSG00000005262,ENSMUSG00000021000,ENSMUSG00000038121,ENSMUSG00000038619,ENSMUSG00000033685,ENSMUSG00000036473,ENSMUSG00000032782,ENSMUSG00000070544,ENSMUSG00000042198,ENSMUSG00000029471,ENSMUSG00000041598,ENSMUSG00000033323,ENSMUSG00000054894,ENSMUSG00000002778,ENSMUSG00000017286,ENSMUSG00000034243,ENSMUSG00000030720,ENSMUSG00000030691,ENSMUSG00000021432,ENSMUSG00000022967,ENSMUSG00000022013,ENSMUSG00000046873,ENSMUSG00000032058,ENSMUSG00000037331,ENSMUSG00000045534,ENSMUSG00000073616,ENSMUSG00000026721,ENSMUSG00000026821,ENSMUSG00000034951,ENSMUSG00000049532,ENSMUSG00000048240,ENSMUSG00000060739,ENSMUSG00000044068,ENSMUSG00000035356,ENSMUSG00000033863,ENSMUSG00000025130,ENSMUSG00000043940,ENSMUSG00000033060,ENSMUSG00000061024,ENSMUSG00000041966,ENSMUSG00000024431,ENSMUSG00000021180,ENSMUSG00000037740,ENSMUSG00000020807,ENSMUSG00000030059,ENSMUSG00000024095,ENSMUSG00000066148,ENSMUSG00000062312,ENSMUSG00000028601,ENSMUSG00000092622,ENSMUSG00000035011,ENSMUSG00000038208,ENSMUSG00000028914,ENSMUSG00000020911,ENSMUSG00000047613,ENSMUSG00000028964,ENSMUSG00000022439,ENSMUSG00000026554,ENSMUSG00000021546,ENSMUSG00000061286,ENSMUSG00000026309,ENSMUSG00000005667,ENSMUSG00000038721,ENSMUSG00000078521,ENSMUSG00000034892,ENSMUSG00000026582,ENSMUSG00000006288,ENSMUSG00000021495,ENSMUSG00000015605,ENSMUSG00000005610,ENSMUSG00000022023,ENSMUSG00000034968,ENSMUSG00000027406,ENSMUSG00000015290,ENSMUSG00000040026,ENSMUSG00000029162,ENSMUSG00000027931,ENSMUSG00000023022,ENSMUSG00000029660,ENSMUSG00000060373,ENSMUSG00000053801,ENSMUSG00000036144,ENSMUSG00000003527,ENSMUSG00000032280,ENSMUSG00000039523,ENSMUSG00000045107,ENSMUSG00000068134,ENSMUSG00000028487,ENSMUSG00000021775,ENSMUSG00000035376,ENSMUSG00000003099,ENSMUSG00000022075,ENSMUSG00000079317,ENSMUSG00000041471,ENSMUSG00000041729,ENSMUSG00000025395,ENSMUSG00000020135,ENSMUSG00000042895,ENSMUSG00000002210,ENSMUSG00000020167,ENSMUSG00000053483,ENSMUSG00000021144,ENSMUSG00000021209,ENSMUSG00000041895,ENSMUSG00000027679,ENSMUSG00000050954,ENSMUSG00000041040,ENSMUSG00000021583,ENSMUSG00000042298,ENSMUSG00000039637,ENSMUSG00000020888,ENSMUSG00000069020,ENSMUSG00000013822,ENSMUSG00000028397,ENSMUSG00000050668,ENSMUSG00000024773,ENSMUSG00000011884,ENSMUSG00000062210,ENSMUSG00000036986,ENSMUSG00000059734,ENSMUSG00000032565,ENSMUSG00000054766,ENSMUSG00000063358,ENSMUSG00000040681,ENSMUSG00000025903,ENSMUSG00000001687,ENSMUSG00000019710,ENSMUSG00000092118,ENSMUSG00000046994,ENSMUSG00000033400,ENSMUSG00000041632,ENSMUSG00000026971,ENSMUSG00000003360,ENSMUSG00000025203,ENSMUSG00000014164,ENSMUSG00000028436,ENSMUSG00000048200,ENSMUSG00000034620,ENSMUSG00000070003,ENSMUSG00000042558,ENSMUSG00000020515,ENSMUSG00000048497,ENSMUSG00000029047,ENSMUSG00000037514,ENSMUSG00000024073,ENSMUSG00000071037,ENSMUSG00000027663,ENSMUSG00000021629,ENSMUSG00000025239,ENSMUSG00000066150,ENSMUSG00000029859,ENSMUSG00000050919,ENSMUSG00000027108,ENSMUSG00000040822,ENSMUSG00000045503,ENSMUSG00000071477,ENSMUSG00000031659,ENSMUSG00000034850,ENSMUSG00000054226,ENSMUSG00000017760,ENSMUSG00000039087,ENSMUSG00000033900,ENSMUSG00000038803,ENSMUSG00000026466,ENSMUSG00000031987,ENSMUSG00000025481,ENSMUSG00000001157,ENSMUSG00000029071,ENSMUSG00000063253,ENSMUSG00000024764,ENSMUSG00000014769,ENSMUSG00000021936,ENSMUSG00000071256,ENSMUSG00000078881,ENSMUSG00000024220,ENSMUSG00000020739,ENSMUSG00000004815,ENSMUSG00000030107,ENSMUSG00000074607,ENSMUSG00000022114,ENSMUSG00000058690,ENSMUSG00000030847,ENSMUSG00000019433,ENSMUSG00000022178,ENSMUSG00000070047,ENSMUSG00000072663,ENSMUSG00000029313,ENSMUSG00000012483,ENSMUSG00000067455,ENSMUSG00000044629,ENSMUSG00000021987,ENSMUSG00000021188,ENSMUSG00000004897,ENSMUSG00000024002,ENSMUSG00000034354,ENSMUSG00000062778,ENSMUSG00000035885,ENSMUSG00000022364,ENSMUSG00000034007,ENSMUSG00000032942,ENSMUSG00000022629,ENSMUSG00000040483,ENSMUSG00000018446,ENSMUSG00000034855,ENSMUSG00000034601,ENSMUSG00000040459,ENSMUSG00000041559,ENSMUSG00000027981,ENSMUSG00000061981,ENSMUSG00000074521,ENSMUSG00000029672,ENSMUSG00000079316,ENSMUSG00000031848,ENSMUSG00000027420,ENSMUSG00000021018,ENSMUSG00000045377,ENSMUSG00000029322,ENSMUSG00000036160,ENSMUSG00000024045,ENSMUSG00000028020,ENSMUSG00000061613,ENSMUSG00000022263,ENSMUSG00000062234,ENSMUSG00000021917,ENSMUSG00000034949,ENSMUSG00000035671,ENSMUSG00000019779,ENSMUSG00000003464,ENSMUSG00000029600,ENSMUSG00000061474,ENSMUSG00000058076,ENSMUSG00000034255,ENSMUSG00000038014,ENSMUSG00000025809,ENSMUSG00000057895,ENSMUSG00000029146,ENSMUSG00000032911,ENSMUSG00000028999,ENSMUSG00000078578,ENSMUSG00000020275,ENSMUSG00000024218,ENSMUSG00000026234,ENSMUSG00000027936,ENSMUSG00000031673,ENSMUSG00000110234,ENSMUSG00000025545,ENSMUSG00000063177,ENSMUSG00000035390,ENSMUSG00000017721,ENSMUSG00000021076,ENSMUSG00000033128,ENSMUSG00000040774,ENSMUSG00000052684,ENSMUSG00000033760,ENSMUSG00000034275,ENSMUSG00000026425,ENSMUSG00000073563,ENSMUSG00000027639,ENSMUSG00000033475,ENSMUSG00000035139,ENSMUSG00000079184,ENSMUSG00000020930,ENSMUSG00000035521,ENSMUSG00000026019,ENSMUSG00000031988,ENSMUSG00000091764,ENSMUSG00000064141,ENSMUSG00000032288,ENSMUSG00000021051,ENSMUSG00000069273,ENSMUSG00000022564,ENSMUSG00000018362,ENSMUSG00000060679,ENSMUSG00000039670,ENSMUSG00000026798,ENSMUSG00000059518,ENSMUSG00000002847,ENSMUSG00000042331,ENSMUSG00000036639,ENSMUSG00000030120,ENSMUSG00000041731,ENSMUSG00000002608,ENSMUSG00000000884,ENSMUSG00000022051,ENSMUSG00000073684,ENSMUSG00000116048,ENSMUSG00000016252,ENSMUSG00000041057,ENSMUSG00000022678,ENSMUSG00000073491,ENSMUSG00000026313,ENSMUSG00000022420,ENSMUSG00000029060,ENSMUSG00000030245,ENSMUSG00000032370,ENSMUSG00000032449,ENSMUSG00000025283,ENSMUSG00000021134,ENSMUSG00000008859,ENSMUSG00000025217,ENSMUSG00000029468,ENSMUSG00000001521,ENSMUSG00000024983,ENSMUSG00000025484,ENSMUSG00000025878,ENSMUSG00000034157,ENSMUSG00000028082,ENSMUSG00000009630,ENSMUSG00000024150,ENSMUSG00000026117,ENSMUSG00000020427,ENSMUSG00000025357,ENSMUSG00000051735,ENSMUSG00000012211,ENSMUSG00000030536,ENSMUSG00000018932,ENSMUSG00000065979,ENSMUSG00000057068,ENSMUSG00000033356,ENSMUSG00000032741,ENSMUSG00000051695,ENSMUSG00000027878,ENSMUSG00000038520,ENSMUSG00000030557,ENSMUSG00000029177,ENSMUSG00000066357,ENSMUSG00000023021,ENSMUSG00000026469,ENSMUSG00000052395,ENSMUSG00000030725,ENSMUSG00000047003,ENSMUSG00000028423,ENSMUSG00000007946,ENSMUSG00000024232,ENSMUSG00000021215,ENSMUSG00000099583,ENSMUSG00000038151,ENSMUSG00000037808,ENSMUSG00000059263,ENSMUSG00000046329,ENSMUSG00000019124,ENSMUSG00000026662,ENSMUSG00000028550,ENSMUSG00000044066,ENSMUSG00000024240,ENSMUSG00000032540,ENSMUSG00000020412,ENSMUSG00000049969,ENSMUSG00000040549,ENSMUSG00000030283,ENSMUSG00000021510,ENSMUSG00000038880,ENSMUSG00000028862,ENSMUSG00000031609,ENSMUSG00000035283,ENSMUSG00000031012,ENSMUSG00000079259,ENSMUSG00000050148,ENSMUSG00000035759,ENSMUSG00000033589,ENSMUSG00000051457,ENSMUSG00000040620,ENSMUSG00000028622,ENSMUSG00000032198,ENSMUSG00000028410,ENSMUSG00000063894,ENSMUSG00000038759,ENSMUSG00000047215,ENSMUSG00000020283,ENSMUSG00000024858,ENSMUSG00000026697,ENSMUSG00000034163,ENSMUSG00000006542,ENSMUSG00000032239,ENSMUSG00000022687,ENSMUSG00000071866,ENSMUSG00000014074,ENSMUSG00000056501,ENSMUSG00000022814,ENSMUSG00000029017,ENSMUSG00000035202,ENSMUSG00000068798,ENSMUSG00000004849,ENSMUSG00000062995,ENSMUSG00000028690,ENSMUSG00000038612,ENSMUSG00000031781,ENSMUSG00000004951,ENSMUSG00000043061,ENSMUSG00000006215,ENSMUSG00000031482,ENSMUSG00000028358,ENSMUSG00000025085,ENSMUSG00000001794,ENSMUSG00000029166,ENSMUSG00000033763,ENSMUSG00000019518,ENSMUSG00000074212,ENSMUSG00000025730,ENSMUSG00000025019,ENSMUSG00000029059,ENSMUSG00000032312,ENSMUSG00000005621,ENSMUSG00000051495,ENSMUSG00000036862,ENSMUSG00000035773,ENSMUSG00000026475,ENSMUSG00000038039,ENSMUSG00000018648,ENSMUSG00000024959,ENSMUSG00000000127,ENSMUSG00000091415,ENSMUSG00000004730,ENSMUSG00000032477,ENSMUSG00000045932,ENSMUSG00000021258,ENSMUSG00000025083,ENSMUSG00000031843,ENSMUSG00000031337,ENSMUSG00000041912,ENSMUSG00000045333,ENSMUSG00000020439,ENSMUSG00000032485,ENSMUSG00000032640,ENSMUSG00000018199,ENSMUSG00000063334,ENSMUSG00000039623,ENSMUSG00000000131,ENSMUSG00000046743,ENSMUSG00000055301,ENSMUSG00000069565,ENSMUSG00000029623,ENSMUSG00000021466,ENSMUSG00000033257,ENSMUSG00000000740,ENSMUSG00000021910,ENSMUSG00000019082,ENSMUSG00000068855,ENSMUSG00000029056,ENSMUSG00000002900,ENSMUSG00000044921,ENSMUSG00000026875,ENSMUSG00000024072,ENSMUSG00000044857,ENSMUSG00000036875,ENSMUSG00000038860,ENSMUSG00000071757,ENSMUSG00000021116,ENSMUSG00000020151,ENSMUSG00000057134,ENSMUSG00000036390,ENSMUSG00000020472,ENSMUSG00000047388,ENSMUSG00000019461,ENSMUSG00000035032,ENSMUSG00000037541,ENSMUSG00000020170,ENSMUSG00000051147,ENSMUSG00000001786,ENSMUSG00000032498,ENSMUSG00000019256,ENSMUSG00000032285,ENSMUSG00000015757,ENSMUSG00000018849,ENSMUSG00000032463,ENSMUSG00000002728,ENSMUSG00000063511,ENSMUSG00000028582,ENSMUSG00000027399,ENSMUSG00000041498,ENSMUSG00000020175,ENSMUSG00000038524,ENSMUSG00000053070,ENSMUSG00000030587,ENSMUSG00000069270,ENSMUSG00000022358,ENSMUSG00000045948,ENSMUSG00000038515,ENSMUSG00000059839,ENSMUSG00000030551,ENSMUSG00000035847,ENSMUSG00000020272,ENSMUSG00000031841,ENSMUSG00000039318,ENSMUSG00000025044,ENSMUSG00000079003,ENSMUSG00000028411,ENSMUSG00000049643,ENSMUSG00000017843,ENSMUSG00000061615,ENSMUSG00000016194,ENSMUSG00000044408,ENSMUSG00000039410,ENSMUSG00000028771,ENSMUSG00000025231,ENSMUSG00000021187,ENSMUSG00000037759,ENSMUSG00000047854,ENSMUSG00000008734,ENSMUSG00000042275,ENSMUSG00000054611,ENSMUSG00000032530,ENSMUSG00000073702,ENSMUSG00000074158,ENSMUSG00000050945,ENSMUSG00000024206,ENSMUSG00000028796,ENSMUSG00000026202,ENSMUSG00000021456,ENSMUSG00000063903,ENSMUSG00000022443,ENSMUSG00000073489,ENSMUSG00000095789,ENSMUSG00000027347,ENSMUSG00000020491,ENSMUSG00000027522,ENSMUSG00000024544,ENSMUSG00000036985,ENSMUSG00000066406,ENSMUSG00000040841,ENSMUSG00000040624,ENSMUSG00000035236,ENSMUSG00000058246,ENSMUSG00000024423,ENSMUSG00000015092,ENSMUSG00000027544,ENSMUSG00000028292,ENSMUSG00000071661,ENSMUSG00000038930,ENSMUSG00000029263,ENSMUSG00000059895,ENSMUSG00000057335,ENSMUSG00000022987,ENSMUSG00000024750,ENSMUSG00000021886,ENSMUSG00000049723,ENSMUSG00000070639,ENSMUSG00000038260,ENSMUSG00000032246,ENSMUSG00000029802,ENSMUSG00000030763,ENSMUSG00000024645,ENSMUSG00000018567,ENSMUSG00000046432,ENSMUSG00000031583,ENSMUSG00000017221,ENSMUSG00000001473,ENSMUSG00000032525,ENSMUSG00000007815,ENSMUSG00000019822,ENSMUSG00000029191,ENSMUSG00000018481,ENSMUSG00000020430,ENSMUSG00000039069,ENSMUSG00000021360,ENSMUSG00000038530,ENSMUSG00000018861,ENSMUSG00000108596,ENSMUSG00000037890,ENSMUSG00000028758,ENSMUSG00000090093,ENSMUSG00000027198,ENSMUSG00000044328,ENSMUSG00000022201,ENSMUSG00000020514,ENSMUSG00000011171,ENSMUSG00000040204,ENSMUSG00000090110,ENSMUSG00000051316,ENSMUSG00000009470,ENSMUSG00000029413,ENSMUSG00000007989,ENSMUSG00000067430,ENSMUSG00000055717,ENSMUSG00000023791,ENSMUSG00000075232,ENSMUSG00000066415,ENSMUSG00000069662,ENSMUSG00000040462,ENSMUSG00000031647,ENSMUSG00000069727,ENSMUSG00000026568,ENSMUSG00000028163,ENSMUSG00000024059,ENSMUSG00000034663,ENSMUSG00000037622,ENSMUSG00000068101,ENSMUSG00000026209,ENSMUSG00000073481,ENSMUSG00000046442,ENSMUSG00000020859,ENSMUSG00000022962,ENSMUSG00000002984,ENSMUSG00000035898,ENSMUSG00000024969,ENSMUSG00000030103,ENSMUSG00000027655,ENSMUSG00000002345,ENSMUSG00000055030,ENSMUSG00000079036,ENSMUSG00000018995,ENSMUSG00000022452,ENSMUSG00000075284,ENSMUSG00000020840,ENSMUSG00000050106,ENSMUSG00000036850,ENSMUSG00000044716,ENSMUSG00000022500,ENSMUSG00000021619,ENSMUSG00000022565,ENSMUSG00000024960,ENSMUSG00000036281,ENSMUSG00000051590,ENSMUSG00000028447,ENSMUSG00000047617,ENSMUSG00000000673,ENSMUSG00000030276,ENSMUSG00000038375,ENSMUSG00000105504,ENSMUSG00000057156,ENSMUSG00000038252,ENSMUSG00000004562,ENSMUSG00000027584,ENSMUSG00000040749,ENSMUSG00000019817,ENSMUSG00000062590,ENSMUSG00000004677,ENSMUSG00000036208,ENSMUSG00000068328,ENSMUSG00000023088,ENSMUSG00000004359,ENSMUSG00000027247,ENSMUSG00000022091,ENSMUSG00000031060,ENSMUSG00000018559,ENSMUSG00000033282,ENSMUSG00000042348,ENSMUSG00000026180,ENSMUSG00000061273,ENSMUSG00000038695,ENSMUSG00000004264,ENSMUSG00000046982,ENSMUSG00000025218,ENSMUSG00000004937,ENSMUSG00000025578,ENSMUSG00000021589,ENSMUSG00000026880,ENSMUSG00000028889,ENSMUSG00000026688,ENSMUSG00000035314,ENSMUSG00000021027,ENSMUSG00000059970,ENSMUSG00000024132,ENSMUSG00000034339,ENSMUSG00000003573,ENSMUSG00000024976,ENSMUSG00000043782,ENSMUSG00000028542,ENSMUSG00000046794,ENSMUSG00000007216,ENSMUSG00000062209,ENSMUSG00000039914,ENSMUSG00000028672,ENSMUSG00000009670,ENSMUSG00000091243,ENSMUSG00000048478,ENSMUSG00000040124,ENSMUSG00000025352,ENSMUSG00000057054,ENSMUSG00000021585,ENSMUSG00000026127,ENSMUSG00000049511,ENSMUSG00000017764,ENSMUSG00000031079,ENSMUSG00000020186,ENSMUSG00000027087,ENSMUSG00000039431,ENSMUSG00000052155,ENSMUSG00000025316,ENSMUSG00000072568,ENSMUSG00000027367,ENSMUSG00000031827,ENSMUSG00000001510,ENSMUSG00000026356,ENSMUSG00000026827,ENSMUSG00000056153,ENSMUSG00000018909,ENSMUSG00000053604,ENSMUSG00000032340,ENSMUSG00000067713,ENSMUSG00000058600,ENSMUSG00000024600,ENSMUSG00000022235,ENSMUSG00000004187,ENSMUSG00000026825,ENSMUSG00000033020,ENSMUSG00000062352,ENSMUSG00000045215,ENSMUSG00000063077,ENSMUSG00000025544,ENSMUSG00000020538,ENSMUSG00000024758,ENSMUSG00000057177,ENSMUSG00000030421,ENSMUSG00000067424,ENSMUSG00000033382,ENSMUSG00000039478,ENSMUSG00000025362,ENSMUSG00000005982,ENSMUSG00000009621,ENSMUSG00000075467,ENSMUSG00000034110,ENSMUSG00000019943,ENSMUSG00000031832,ENSMUSG00000005936,ENSMUSG00000057130,ENSMUSG00000036955,ENSMUSG00000058594,ENSMUSG00000046380,ENSMUSG00000029434,ENSMUSG00000031825,ENSMUSG00000031480,ENSMUSG00000071724,ENSMUSG00000003032,ENSMUSG00000004056,ENSMUSG00000026637,ENSMUSG00000005057,ENSMUSG00000015027,ENSMUSG00000029763,ENSMUSG00000078867,ENSMUSG00000031754,ENSMUSG00000027360,ENSMUSG00000032777,ENSMUSG00000024414,ENSMUSG00000050377,ENSMUSG00000042106,ENSMUSG00000026930,ENSMUSG00000070705,ENSMUSG00000030134,ENSMUSG00000026858,ENSMUSG00000073557,ENSMUSG00000042842,ENSMUSG00000008393,ENSMUSG00000031770,ENSMUSG00000019837,ENSMUSG00000000340,ENSMUSG00000032575,ENSMUSG00000022253,ENSMUSG00000045078,ENSMUSG00000072066,ENSMUSG00000026638,ENSMUSG00000020137,ENSMUSG00000096727,ENSMUSG00000074218,ENSMUSG00000014601,ENSMUSG00000007617,ENSMUSG00000116673,ENSMUSG00000024242,ENSMUSG00000021032,ENSMUSG00000031161,ENSMUSG00000074272,ENSMUSG00000031372,ENSMUSG00000022876,ENSMUSG00000047146"	Ppm1a|Tprgl|Sorbs1|Cisd2|Mre11a|Rnf41|Slc25a32|Rtl10|Sh2b1|Rps7|Snrpe|Ubxn4|Smarcal1|E2f6|Ube3a|Dusp22|Lars|Impdh2|Sod3|Prim2|Edc4|Trub2|Hic1|Mthfd1|Bcl2|Pip4k2b|Lrif1|Mocs3|Speg|Lrrfip1|Adam28|Naxd|Cluap1|Rapgef5|Crot|Stk38|Cln6|Zfp938|Rnf19b|Tbc1d10b|Polr2d|Kpnb1|S100a11|Arhgef7|Setd3|Rrm1|Ech1|Nampt|Tigd3|Etv5|Acp2|Haus8|Rpl27|Pard3|Trim16|Brd7|Gatad1|Mbnl1|Gmps|Ldb2|Kdelr2|Galnt10|Abi1|Pts|Cd52|Nkap|Rpl3|Dcun1d2|Mxd1|Zfp28|Zfp770|Borcs7|Lipt1|H2-D1|Rab7|Baz1b|Vac14|Specc1l|Hsf2bp|Dhcr7|Hist1h4f|D3Ertd254e|Cluh|Ube2e3|Hnrnpf|Vrk1|Taf1|Ccnt2|Abca8b|Ercc5|Cdk7|Prpf40a|Capza1|Xpnpep1|Cptp|Apmap|Snrpd2|Khsrp|Cyth2|Ntsr2|Tgfa|Cops2|Ndnf|Ccnd2|Idh1|Elovl7|Mob3a|Klf10|Rpl35a|Prickle1|Lrp1|Mtbp|Camk4|Cnr2|Gm13212|Gpd1l|Gimap8|Use1|Slc6a4|Klhl13|Arhgef18|Fan1|Tspyl1|Dync2h1|Tnrc6a|Il27ra|Ezr|Flnb|Gas2l2|Yipf3|Fancl|Kif18a|Ubxn6|Acsf3|Mfap1a|Il27|Tpp2|Tpm4|Farp2|Dnah9|Myo1h|Zscan21|Adgrl1|Suox|Ctbp2|Vps11|Stap2|Baz1a|Ubn2|Grn|Dgcr8|Emc8|Pias1|Eif4b|Nlgn2|Ssr4|St6galnac2|Chmp2a|Eif2ak1|Mon1a|Tnf|Ptpn23|Hist1h2ah|Acad9|Gtpbp8|Psmf1|Ywhab|Rab38|Usp11|Ppil2|Ndufa7|Cx3cl1|Gys1|Hoxa3|Sfxn4|Ppp1r15a|Pycrl|Mamdc4|U2af1l4|Rnft1|Cep19|Mrpl34|Zfp518a|Tmem63b|Ifitm1|Haus5|Mkrn2|Med30|2410004B18Rik|Lpp|Ikbkb|Sgms1|Slc25a4|Abl1|Nudt17|Nudt6|Rpl38|Krit1|Zfp760|Mcrip2|Nkiras1|Cdr2|Elovl1|Arfgef1|Atg7|Fam208b|Elovl5|Irf3|Ndufa11|Gan|Cdc14a|Rtn2|Hist2h2aa2|Scamp3|Ghdc|Hdac5|Washc3|Fntb|Pik3ap1|Neil2|Dnttip1|Fam120c|Uqcc3|Vrk3|Txndc17|Slc27a3|Rps11|Epha7|Tmod2|Carmil2|Srpx2|Gm2007|Xpc|Vkorc1|Pyroxd1|Nusap1|Rsl1|Ppp1r18|Zfp773|Zfp84|Rps18|Arl14ep|Dnmt1|Fbxl17|Cbx2|Ripor1|Tbxas1|Rasgrf2|Tmem106c|Clk1|Rpl18a|Rnf20|Treml4|Sftpb|Col4a3|Intu|Rbm3|Dync1li2|Cyb5b|Fyco1|Ppp1ca|Vps16|Adora2a|Reep1|H2afj|Prdx3|Klk8|Lnx1|Insc|Fgfr4|Sept2|Plvap|Mrps6|Hist2h2bb|Plod2|Strip2|Zmym2|Lat|Ednra|Zfp248|Rbpj|Kcnk2|Mif4gd|Hist1h3g|Pde4d|Osm|Glg1|Styx|Gnl3l|Ctnnbl1|Ddx39|Sept8|Sh3tc2|Rassf2|Nprl3|Clpp|Hacl1|Tecrl|Afg1l|Dnaaf1|Sf3b5|Zfp143|Cpeb4|Zfp942|Sept1|Hist1h2bg|Dnajc9|Lgals9|Rbbp7|Prkacb|Tmem201|S100a14|Gm11273|Nup88|Plscr2|Srp14|Dedd|Lenep|Pex11g|Sdhd|Hint1|Bag2|Pin1|Ubr2|Has1|Hap1|Lrrc25|Dnase2a|Prex2|Mknk2|Rpain|Skp1a|Ccdc51|Sh3bp5l|Gstm5|Pacsin2|Bcl9|Pof1b|Klhl25|Lca5|Mast4|Zfp871|Proca1|Sar1a|Zscan29|Cfl1|Slc15a3|Tigar|Mtmr2|Limd2|Napa|Wdr73|Mdh1|Eef1g|Itch|Bop1|Srd5a1|Jmjd1c|Triqk|Chtop|Etl4|Srms|1700029J07Rik|Rad50|Aifm1|Abcf1|Plin4|St8sia4|Lsm8|Sdc4|Rab42|Nob1|Pald1|Bex6|Tnnt3|Ap2b1|Map3k2|Vps29|Polr3b|Tarsl2|Errfi1|Nprl2|Ppp1r26|Tmem126b|Ssb|Fkbp2|Hist1h4k|Kank2|Syt12|Abt1|Gls|Rac2|Fkbp7|Gsn|Rrp8|Ski|Mrps18c|Fam98a|Rpp25|Txndc9|Nrg1|Nkd1|Pum1|Gm13306|Nemp2|Ahcy|Tomm40l|Sfi1|Zfp651|Abcf2|Skiv2l2|Tfap4|Cobl|Ephb4|Krt88|Hamp|Ccdc39|Mtfp1|Hif1an|Irs1|Tlr1|Zwilch|Tmem167b|9930111J21Rik2|Ptov1|Mefv|Sema4c|Meaf6|Slc4a1ap|Rybp|Tnfrsf10b|Cxadr|Suco|Zfp808|Akr1a1|Xpa|Dek|Synpo2|Ctnnal1|Fam173b|Eif3g|Trappc11|Fkbp1a|Ranbp2|Eva1a|Pogk|Tulp1|Abcd2|Strbp|Slit3|Zscan22|Pbx1|Ppp4r3a|Kif13a|Rcan2|Rfx3|Map2k2|Zdhhc24|Jagn1|Rangrf|Abr|Timm8a1|Tmcc1|Capn5|Ltn1|Snx12|Rabgef1|Adarb1|Gm14326|Pbld1|Zfp866|Hist1h2ao|Gstm2|Slc37a4|Cry2|Dvl3|Papss1|Cdc42|Actr1b|Aida|Slc7a11|Usp24|Zdhhc8|Pdha1|Adgrf5|Lrrc8d|Arpc1a|Rnf138|Synj2bp|Coa3|Ywhaz|Smg1|Slc44a1|Mgat1|Gphn|Hadhb|Eogt|Rbm45|Fancc|Pomk|Ier2|Krba1|Gm49359|Nrp1|Pmm1|Actb|Ikbip|Myl12b|Josd1|Xiap|Zfp24|Saxo2|Tmem259|Luc7l|Eno2|AU040320|Slc2a8|Tead4|Mboat1|Bcr|Kxd1|E2f8|Ogfr|Dhodh|Lamp2|Prx|Ublcp1|Tyro3|Thtpa|Mtif3|Bid|Ccar2|Zfp606|Uox|Gstp1|Tmem50b|Sh3bp1|Plekho1|Spib|Rfxank|Tepsin|Uhmk1|Lbh|Haus4|Zswim9|Rab43|Hist3h2ba|Mrps11|Milr1|Atg2b|Cfap53|Katnbl1|Mdm4|Ubxn1|Cxcr3|B3galnt2|Slc37a2|Htatsf1|Traf3|Spopl|Tecpr1|Rcan1|Cep192|Snx11|Zfp664|Gtf3c4|Aldoc|Tmed3|Urb2|Fam168b|Rabac1|Map2k1|Vps54|Sort1|Rps6ka6|Gusb|Mtpap|Epgn|Plekha5|Uhrf1bp1l|Tcaim|Zfp956|Ptpn21|Ndufv3|Tmem11|Lman2|Rexo4|Alox15|Lypd6|B4galt2|Tmx1|Swt1|Hs1bp3|Cfap65|Ifit3|Virma|Tigd2|Hnrnpl|Gskip|Ndst1|Ahcyl2|Tmem135|Cckar|Hist1h1a|Fam107a|Rpp25l|Zfp553|Rars|Pwp2|mt-Nd5|Itpkb|Ttl|Wdr7|Ap3m1|Trim35|Zfp385a|Parm1|B3gnt8|Psmd1|Prelid1|Snap23|Rest|Fbxl7|Endou|Wdr91|Arhgdia|Lactb2|Aifm3|Jup|B3galt4|Alg14|Tbc1d15|Noc2l|Map2k6|Glipr2|Nhlrc1|Arl1|Sfswap|Csnk1a1|Cog6|Inha|Dbn1|Ube4a|Hdac11|Alg9|Txnrd3|Swsap1|Maip1|1700021F05Rik|Acox2|Tmem106b|Zbtb4|Strn4|Tmem214|Rab2a|Efcab2|Klhl22|Sephs2|Mtmr14|Selenoh|Ttf1|Arl4a|Rps6kc1|Mfhas1|Thy1|Rbm28|Pef1|Rbmx|Ptger1|Prkaca|Flrt3|Tbcd|Apbb1ip|Zfp281|Ccnb2|Msantd4|Dennd5a|Exosc1|Sco1|Trps1|Ccdc88c|Prkrip1|Cyth3|Tpm3|Lpar6|Spdef|Slc33a1|Cyp4f18|Cnbp|Shc1|Sv2a|Stau2|Nadk|Trip13|Slc11a2|Tns2|Etfb|Lrriq1|Trim28|Itga8|Irak4|Tomm22|Cdc42ep5|Ogfod1|Nmi|Npepl1|Hdac3|Catip|Gstt1|Clcf1|Safb2|Snx24|Eif4a1|Irak3|Mamstr|Pdk1|Ccl5|Setd6|L2hgdh|Ccl11|Hspbap1|Haus1|Mrpl18|Zbtb5|Zscan2|Fbxw7|Dlg3|Vmac|Gla|Ndufaf2|Zfp867|Prdm6|Cd14|Rasl11a|Pycard|Shisa9|Chchd5|Sik2|Ccdc50|Ccdc8|Bicral|Foxk2|Itgb4|Crip2|Zfp959|Gpc4|Plk3|Leprotl1|Hist1h2bh|Gng2|Pon3|Trib1|Wdr66|Tanc1|Pias3|Slc39a14|Dars2|Ngp|Mppe1|Rtn4ip1|Primpol|U2surp|Cux2|Fbxo25|Slbp|Mindy1|Ccdc137|Zbtb9|Hars|Cct7|Mtcl1|Tcf7l1|Cdnf|Pnpla2|Ltc4s|Nup98|Ttc8|Bub3|Ypel5|Scmh1|Ercc6l|Pigl|Mrpl39|Fes|Lsg1|Trip4|Eaf1|Ltv1|Lurap1|Klf16|Tnfrsf11a|Egln2|Arhgap39|Atrx|Dhrs3|Hoxa13|Ssbp2|Pdia3|Palm|Svil|Vps8|Aff4|Men1|Cep41|Kdm6a|Cers2|Smc1a|Tomm20l|Pard6b|Pde3a|Arhgdib|Traf3ip1|Wwp2|Prkaa1|Prpf38b|Rhbdd2|Srp72|Tatdn2|Ppp1r1b|Arhgap28|Kdm3a|Mavs|Cish|Serpinb2|Eif2ak3|Nipbl|Ammecr1|Zbtb1|Zfp418|Cyb561d2|Fra10ac1|Cd44|Rgs9|Ccni|Sass6|Sema6d|Camta1|Ang|Dapk3|2410015M20Rik|Galnt11|Aph1a|Slc9a7|Zfp945|Fpgt|Ormdl1|Rad54b|Hmga1b|Scnm1|Foxa1|Tmem64|Cradd|Tmlhe|Psat1|Zbtb32|U2af2|Tbck|Zfp408|Mphosph10|Ecd|Polr3k|Ddhd2|Napb|Pdia5|Zc3hav1|Ttyh1|Ift80|Actr6|Ube2b|Chrm1|Sdcbp|Nmnat1|Cdc20|Ddx41|Bdnf|Tbcc|Ndufa8|Pcmtd2|Commd1|Mex3d|Oaz1|Epm2a|Tom1l2|Parp8|Chfr|Trmt44|Dst|Ctdsp2|Brap|Eef1b2|Thra|Eif4g1|Lgalsl|Rras2|Cpox|1110032A03Rik|Rbm39|Pbx2|Zdhhc17|Cenpb|Eri3|Naa16|Mta3|Csrnp1|Mrpl9|Cep95|Igf2bp3|Dynll1|Zfp658|Zfp87|Gtf2e1|Rasl2-9|Fam110a|Esr2|Slc9a3r1|Osbpl5|Dnmt3a|Cbr2|Tsc22d3|Zmynd19|Kmt2d|Dtd1|Pcif1|Thbd|Anapc15|Dock4|Prkce|Klhl9|Afg3l1|Castor1|Ddx58|Ell|Cbx1|Mme|Trdmt1|Elk3|Rad17|Smarca2|Efr3a|Zfp747|Nedd9|Agap2|9030624G23Rik|Man1b1|Cldn10|Wsb2|Sncaip|Rpl32|Etv6|Rab19|H1fx|Grip1|Clk2|Ddx60|Mfap1b|Zfp207|Daxx|Nin|Sbds|Hist2h3b|Iqsec1|Dctpp1|Alkbh6|Akap10|Fdxacb1|Mosmo|Gata4|Nap1l2|Mageh1|Vldlr|Cdc7|Cmah|Dync1i2|Dgkz|Ift57|Trim69|Tmem168|Bphl|Bcar3|Rplp2|Areg|Kat8|Spast|Hist2h3c2|Sh2b3|Tmem59|Ikbkap|Plcb4|Hira|Hmox1|Krt87|Mrrf|Auts2|Sfxn2|Tpd52|Ube2i|Sycp2|A530032D15Rik|Abca3|Mrs2|Ralgps2|Rabif|Lzts2|Zfp81|Elf2|Slc38a9|Nsmf|Rab10|Map4|Trib3|Zfp449|Pim3|Spsb1|Dctn6|Kdm1b|Rad21|Ebp|Nedd1|Atp5f1|Mthfsl|Fen1|Ikzf2|Uba5|Ccnh|Tlr8|Trmt9b|Trmu|Usp8|Cep85l|Higd1a|Gemin6|Rsl24d1|Zfp772|Uhrf2|Rnf31|Nrros|Ccdc92|Eif3m|Kif2a|Selenoi|Gmds|Kdm8|Tubgcp2|Trp73|Dnajc1|Msh2|Usp28|Vps4a|Atxn2l|Fam53b|Tmem218|Zfp141|H2afy2|Meis3|Pds5b|Btbd6|Chst5|Ddx55|Med13l|Supv3l1|Ooep|Cnot2|Mtmr9|Prkg1|Dnajc4|Tsg101|Serbp1|Ctsw|Tmem163|Xlr4c|Dscc1|Tdrd7|Zfp882|Pds5a|Nenf|Nit1|Trpm7|Dmac1|Lamtor4|Kifc1|Rdx|Oas1a|Nudt4|Mmaa|Katna1|Bri3|Eme1|Gtf2h2|Metap2|Parg|Myzap|Ndufs6|Naip6|Wdr45|Snai1|Vrk2|Sdha|Adap1|Tob1|Gemin2|Fermt2|Cftr|Pabpn1|Maats1|Nmnat2|Ikbke|Orc4|Pim2|Zfp715|Asrgl1|Relb|Zfp995|Cox16|Zmym3|Azi2|Astn2|Cdkn2d|Trrap|Kitl|Uprt|Cfap157|Iffo2|Ttc30b|Zfp983|Brix1|Syce2|Dele1|Clmn|Synpo|Nfib|Lpar4|Inf2|Oas2|Med22|Got2|Dhfr|Syne2|Ubxn2a|Slc25a12|Prdm9|Klhl2|Kcnrg|Rcor2|Vps72|Sp110|AU041133|Cdk19|Cdkn2c|Plscr1|Chic1|Sos2|Psmc5|Lamc2|Cpne1|Mrps25|Zfp977|Ss18l2|Efs|Rgs19|Rmi1|Huwe1|Arhgap24|Gch1|Ak8|Zfand6|Tecr|Otud4|Sf3b6|Shb|Rps5|Cstad|Ddit4l|Brdt|Tmem9|mt-Nd1|Riok1|Exph5|Rbpms|Ankle1|Psmd10|Cenpt|Pdcd4|Rpp30|Zfp750|Numa1|Gjb2|Myo5c|Kdm4d|Zfp764|Usp34|Anapc10|Mllt3|C87436|Naa25|Evi5|Palm3|Maff|Nipa2|Ap1g2|Vcpkmt|Myom3|Dusp26|Usp48|Tnip2|Hook3|Wdr75|BC037034|Ap2a2|Rfng|Tsfm|Bud23|Cenpx|Mrpl58|Aldoa|Cfap20|Lrg1|Lmnb1|Ino80c|Dcp1a|Dus2|Marveld2|Cyp2j9|Sart1|Hmgb1|Pqlc2|Aamdc|Alg5|Ston1|Ppp4r2|Sike1|Parp14|Irak2|Atraid|Synrg|Pomgnt2|Tlr13|Adar|Trpm2|Prpf3|Ppp3cb|Zbtb46|Uqcr10|Srrm2|Htr6|Nelfb|Ap3b1|Zfp280d|Smim26|Zfp654|Basp1|Tmem30a|Ppp1r14a|Gpr161|Sumo3|Ippk|Apold1|Pclo|Aldh3a2|Kbtbd13|Tank|Nol4l|Atg12|Hnrnph1|Acaa1a|Sash3|Hist1h1b|Eipr1|Det1|Rap2b|Nat6|Hist1h3h|Neu3|Ercc1|Aprt|Oas1g|Ccl20|Fastkd3|Il17rd|Psmb4|St6gal1|Jade3|Efnb1|Apc|Gca|Ndufb11|Zfp746|Irf1|Gdf15|Fosb|Chn1|Rbck1|Map1lc3a|Ssh2|Zfp219|Sgca|Esco1|Dbp|Cenpj|Rbms3|Trmt5|Runx2|Klhdc1|Insr|mt-Atp8|Atp10b|Wdr46|Tbc1d10a|Nphp1|Ctnna3|Reep3|Nup214|Vcl|St3gal6|Impdh1|Atp1a3|Pag1|Inppl1|Rasal3|Ccl27a|Rrn3|Ip6k2|Fbf1|Rap2c|Nsun4|Pum3|Pde11a|Tbl3|Ccdc6|Zfp420|Gtpbp1|Dusp18|Slc3a1|Ogg1|Acot11|Inka2|Tmem108|Nos1ap|Yipf6|Ccdc43|Zfp82|Mbd5|Dpysl2|Tbc1d32|Chd8|Snapin|Sept11|Trim27|Tln1|Fbxo38|Zkscan6|Setd1b|Zfp951|Pi4k2b|Vars2|Atp5h|Nup160|Stambp|Pgrmc2|Zscan20|Dcun1d5|Plagl2|Rpa2|Pdk2|Lix1|Glmp|Zmym4|Acad12|Creb1|Zcchc7|Cnpy3|Scn5a|Kat7|Dnajb9|Eif1ad|Crcp|Megf8|Ndufb10|Epas1|Dock8|Pcyox1|Wdr35|Cep162|Calcr|Aldh1l2|Snw1|Angpt2|Iws1|Rps6ka1|Ntn1|Phf19|Rnf185|Serpinb1a|Asb13|Cetn3|Ldb1|Map4k5|Sgcd|Tnfaip8l2|Nosip|Pitpnm1|Rfc4|Ppp1r14d|Add1|Mcrs1|Rnf133|Myo1c|Setx|Mga|Gtf2a1|Gbp9|Apba1|Asah2|Birc5|Tgfbr3|Ppp3r1|Tap2|Ppp1r15b|Gli3|Fgf10|Zfp78|Dido1|Sdc2|Pde4dip|Usp49|Ubr5|Polr2g|Apbb2|Zfp704|Naa50|Sec24a|Dusp27|Rnf10|Ccdc86|9130023H24Rik|Plpbp|Hsd3b7|Msn|Zbtb7c|Frat1|Slx1b|Nrbp2|Ifrd1|Kansl3|Ttc1|Ppm1l|Alg1|Acads|Zfp955b|Mkln1|Zfp738|Arl6ip1|Raver2|Mrpl43|Atxn7l3b|Thyn1|Tmsb15b1|Ciao1|Avil|Uck2|Mthfd1l|Jrkl|Exosc3|Sde2|Atp5j2|Sqstm1|B3gat3|Med23|Csgalnact1|Bola1|March2|Zfp330|Pigp|Xrn2|Ppm1h|Polr1a|Rnf215|Klf3|Tinf2|Pdss2|St3gal4|Bbx|Grb7|Ccdc184|Dhrs4|Mum1|Ebag9|Sfpq|Cdc6|Atg13|Nhp2|Gm16867|Bnip3|Rimklb|Bcl2l12|Cdyl2|Sfxn1|Nrep|Cox7b|Plekhn1|Socs3|Gle1|Zfp969|Bbc3|Armcx6|Myo10|Spg21|Nfatc3|Spata2|Syf2|Gtf3c2|Fbxl18|Acp1|Ak4|Fam214b|Fars2|Espn|Unc5b|Ythdf2|Pigs|Esrra|Mier2|Mta2|Bckdhb|Abraxas1|B3gnt5|Eral1|Ptgs1|Akr1b8|Tmem110|Plek|AI464131|Slc36a1|Nop10|Myo1b|Il33|Zfp354c|Dgke|Olfm2|Msl3|Apool|Plxdc1|Gnai3|Smpd4|Shtn1|Spidr|Tprn|Sapcd2|Tcf12|Maml1|Actrt2|Rufy4|Fbxl3|Sumf1|Psmb3|Sin3a|Tatdn1|Elk4|Eef2k|Ggps1|Cln8|Gabpb1|Coro1a|Ago1|Usp2|Recql|Myh14|Mgrn1|Olr1|Flt4|Mylip|Fig4|Ndufa3|Exoc8|Epor|Zfp758|Rps14|Rcbtb2|Pitpnm2|Plekhm3|Zfp72|Lipa|Cfap74|Spred2|Ndufa12|Wnk4|Colgalt2|Jam3|Rcan3|Trim15|Arhgef6|Ltbp1|Tbcb|Dguok|Ppm1d|Mrpl49|Aagab|Zbtb10|Ctdspl|Ap1ar|Med20|Stk11|Zfp791|Cops5|Arel1|Rcor3|Pard6a|Rpusd4|Sf3b1|Tead1|Snx5|Ptcd2|Rrm2b|Ccdc134|Cyb5r3|Itm2b|Pla2g16|Crip1|Zbtb22|Nthl1|Coq9|Clba1|Nt5c2|Slc35b4|Vps13d|Nsd2|Sept6|Larp4b|Atg16l2|Mrpl48|Eif5a|Cpeb3|Prpf31|Myo5b|Arhgef28|Tut1|Hnrnpdl|Gm4951|Extl3|Tmbim6|Sla2|Sox17|Tap1|Minos1|Fkbp8|Hectd3|Rpp14|Man1c1|Pdlim5|Irs3|Cpeb2|Arnt|Ypel2|Hmgxb4|Csf2|Ric8b|Gm20939|Ift20|Serf2|Cdca2|Ddx50|Nat10|Tdrp|Fmr1|Ehmt1|4931406C07Rik|Csnk2a2|Tubg2|Spin4|Unc119|Rnf146|Tespa1|Polb|Diablo|Fgfr1|Glrx|Ctnnb1|Nav1|Pik3c3|Srek1|Chst3|Taok2|Scn3a|Upf3b|Atpif1|Serpinb6a|Cherp|Eif4ebp2|Prelid3b|Ccm2|Git1|Ssr3|Msl3l2|Mtrf1l|Stk32a|Hmbox1|Ifi205|Hsbp1|Tyms|Zfp819|Aco2|Ehd4|Tia1|Sec14l2|Sacm1l|Itga5|Frmd4a|Atl3|Zbed4|Pi4k2a|Steap2|Gtf2h1|Syngap1|Supt7l|Rgma|Ppp1r42|Kat2b|Klk11|Kmt2e|Trim7|Ngef|Kcnip2|Dusp5|Ciz1|Tmed4|Bcl2a1a|Hgs|Knop1|Cwc15|Hacd3|Tspan15|Gpld1|Ddb2|Smyd3|Ggct|Xrra1|AA467197|Tfrc|Drc3|Pigv|Cdyl|Cox6b1|Cep55|Zfp532|Osbpl10|Abhd12|Rab28|Gripap1|Ctso|Dlat|Gsg1l|Hdhd5|Rnf122|Zdhhc6|Agtpbp1|Med18|Tipin|Rundc1|Aldh18a1|Rnf2|Ncald|Gsap|Dirc2|Camk2b|Atg5|Trim21|Rbfox2|Fam83b|Thbs4|Klhl41|Hist1h2bk|Zfp516|Zfp426|Zmpste24|Bcl10|Bod1l|Kdr|Srsf9|Cdc42bpb|Slc25a27|Nek8|Cyp27a1|Prkab2|Mpst|Rpl29|Drosha|Mfsd2a|Adhfe1|Pik3c2g|Atp23|Prrx1|Cbfb|Zfp566|Ccdc28b|Polr2e|Tcerg1|Klf7|Arrdc4|Pawr|Ikbkg|Trnau1ap|Tfcp2|Hibadh|Sik1|Mrps17|Haspin|Topors|Uqcrb|Lzts1|Prkg2|Rom1|Map3k20|Atp1b3|Fgfr3|Dgkd|Nip7|Slk|Ndrg3|Asb1|Zfp52|Rps12|Stk35|Rsad1|Cbx5|Npnt|Cdk5rap1|Txndc16|Wdr26|Cyp2r1|D1Ertd622e|Capg|Map1a|Hist1h4b|Rnf130|Gli2|Rab27b|Fadd|Nelfcd|Rpl10|AW549877|Vamp1|Zmynd15|Zfp869|Cdc42se1|Cmc2|Pfkm|Sav1|Gemin4|Dtx4|Repin1|Ecpas|Usp6nl|Itpr2|Rpl5|Gm29094|Setdb1|Eif2ak4|Ppp1r8|Slc25a37|Sspn|Gab1|Dnah7c|Ghr|Zfp58|Twist1|Fbxo3|Wt1|Dpp4|Zhx3|Ubc|Cdkl5|Unc13d|Eef1a1|Fam198b|Pak2|Fbp1|3300002I08Rik|Mmp28|Pja1|Wee1|Cox7a2|Mcm2|Ubl5|Kyat3|Gpbp1|Fcho1|Sppl3|Naif1|Capzb|Slf2|Papola|Fam117a|Fosl1|Akap7|Arhgap12|Tlr9|Pfn2|Brpf1|Gm20695|Ifih1|Tmem38a|Trim39|Ncbp1|Faf1|Cbx7|Cyb561|Apba2|Ndufs7|Gpx1|Sh2d4a|Actr1a|Inava|Cox5b|Dpm3|Mafg|Tnfrsf1b|Ddx5|Slc30a1|Polm|Ptdss1|Rap2a|Ccdc141|Wdr90|Hnrnpul1|Marveld1|Rnf26|Fktn|Pafah1b1|Fosl2|Zfp30|Mycbp|Ackr3|Dennd2d|Tent4a|Ndufb5|Arv1|Cd40lg|Rpl37|Thrb|Nudt22|Slc16a7|Slc25a16|Spg11|Helb|Sec61a2|Eftud2|Gpc2|Madd|Pkig|Has2|Nek3|Sema4a|Hist4h4|Cybc1|Dcaf15|Pigf|Cdh17|Nsmce3|Lats2|Zfp429|Ddo|Ncoa6|Cat|Gtpbp4|Zfp442|Lipg|Zfp786|Extl2|Vegfb|Tspyl5|Eif1|Aldh3b1|Fanca|Uqcrc2|Lbx1|Dram2|Sdhaf4|Rbm42|Ptbp3|Klhl42|Slmap|Synj1|Ino80e|Dram1|Rbm27|Casz1|Nudt15|Gpatch2|Usp45|Rbsn|Wapl|Commd7|Braf|Nars|Mat2b|Kpna3|Rap1gap2|Yeats4|Ergic3|Bbs1|Por|Twf2|Hnrnpa2b1|Ppil3|Morc1|Itsn2|Zfp963|Pip4p1|Rrp1|Hid1|Cggbp1|Fut11|Cep70|Pla2g1b|Zfp652|Ubp1|Celf2|Slfn8|Lemd3|Adgrl2|Stambpl1|Smarcd3|Chd7|Trappc6a|Igf2bp2|Wfs1|Arpp19|Stx7|Pisd|Pold2|Rasgrf1|Pigu|Rab11a|Rabepk|Iigp1|Bptf|Slc11a1|Cdca4|Papd5|Neurl1b|Ncoa1|Ccdc22|Naa10|Brf2|Tmem199|mt-Nd2|Dcaf7|Golga3|Cep126|Morf4l2|Gucy1a1|Tial1|Tab2|B3galt6|Ttll1|Usp36|Crebzf|Kank3|Echdc3|Sfr1|Foxf2|Qrich1|Ehhadh|Cpq|Eps8|Chid1|Ficd|Mtap|Fmo1|Prex1|Ighmbp2|Hal|Ogt|Acot2|Kpna6|Irgm2|Zfp454|Corin|Strn3|Capn7|Capza2|Hist1h3i|Dmxl2|Magi1|Ddx11|Hist2h3c1|Cct6b|Pcbp4|Fn1|2610021A01Rik|Smo|Gosr1|Dclk3|Rpl11|Usp31|Mtmr12|Qars|Mprip|Zdhhc7|Nfix|Pdgfrb|Hsf2|Tmem256|Rfxap|Ptpn20|Akap5|Ncapg2|Rbx1|Agpat5|Mfsd8|Slc2a4|Arhgef9|Ranbp3|Gstm4|Ssbp3|Arf4|Poglut1|Mysm1|Khdc4|Slf1|Fkbp9|Trim46|Atp5b|Sag|Atg4a|Romo1|Pigz|Becn1|Zfp174|Arfip2|Mtch1|Eml1|Cdk5rap3|Ralbp1|Perp|Mt1|Zfp467|Ftsj3|Zfp978|BC048403|Rsad2|Ndufa1|Ccdc66|Fam98b|Gimap1|Epm2aip1|Cct4|Ccr1|Wdr47|Cxxc5|Pcna|Midn|Stx6|Nanos2|Zfp830|Zfp27|Smndc1|Efhd1|Rsph3a|Pfdn4|Ift22|Kcnq4|Itfg2|Faap24|Ptprz1|Ptpn2|Acsl5|Slc16a1|Ticam2|Rela|Hsp90aa1|Mrpl21|Utp6|Zfyve19|Plcl1|Armc10|Kctd10|Vav1|Eri1|Psme2|Mrps18b|Etv3|Tigd5|Srgap1|Cpd|Ctgf|Mns1|Vopp1|Adamts9|Rbl1|Gm4847|Smad2|Alg8|Map2k5|Trim8|Cip2a|Xylt2|P3h1|Zdhhc14|Endog|Med26|Lss|Hoxb6|Eif1b|Phf11c|Fbxl21|Smad1|Cbl|Pten|Slc14a1|Pithd1|Rnaseh2b|Srpk1|Osgepl1|Ddx39b|Rwdd1|Sbno2|Akt1|Ddx42|Mgat5|Prkx|Klhl21|Inpp5f|Ube2a|Smim20|Abca2|Podn|Hes6|Slc1a3|Pxn|Nt5m|Sertad3|Capn1|Ramp2|Vps26a|Vps37a|Zfp850|S100pbp|Tmco6|Zfp622|Rps6|Rab2b|Cox14|Jak2|Ano8|Nup155|Oas3|Tmem107|Ift88|Slc39a7|Dsg2|Nol10|Abcb1b|Mis18a|Prpf18|Ddx46|Abi2|Kcnq5|Tulp4|Cramp1l|Exoc1|Wasf2|Lsm11|Med1|Pmaip1|Vps53|Ankle2|Slc25a30|Stub1|Trappc6b|Ppp1r13l|Mylk|Tbc1d7|Cnst|Rnf111|Cnih1|Sumo2|Whamm|Clcc1|Stat5a|Cox6a1|Lsamp|Lin9|Nxt2|Tuba1c|Tapbpl|Dnajc2|Nt5c3|Dnajb2|Arid3b|Mbtps1|Smad5|Rab1a|Tgfb1|Mt4|Mrgbp|Zxdb|Washc4|Prr14|Rbbp4|Wdr34|Fus|Hmgcs1|Nuf2|Rpl36|Coa6|Dnm3|Lig1|Mtcp1|Wtap|Idua|Cs|Micall2|Klhl7|Hbp1|Zfp189|Tlr7|Laptm4b|Serpinb7|Mlph|Dusp3|Tfpt|Cep170b|Rhot1|Nr2f1|Mfn1|Tspan32|Atg9a|Pi4ka|Rmnd5b|Smarca4|Patl1|Tchp|Gbp6|Thap12|Ciita|Thbs1|Taf6l|Mrpl36|Klc4|Clasp1|Lrp5|Ovca2|Dhrs1|Hist1h2bj|Uckl1|Armc6|Clec16a|Eif3h|Stxbp3|Smagp|Rcc1l|Patj|Cdk5r1|Ptafr|Zfp386|Eci2|Mphosph9|Gm14435|Slfn9|Gm28042|Zfp790|Hexim1|Rad51d|Gm20422|Morf4l1|4921507P07Rik|Zfp961|Mapk1ip1|Mus81|Mid2|Adamtsl3|Mapkapk2|Sardh|Tvp23b|Gnb2|Hif3a|Slc35g1|Snrpb2|Cse1l|Gdi1|Ubr1|Nts|Urod|Mecom|Zeb1|Calcrl|Twnk|Arl11|Tubgcp3|Zfp111|Gjb4|Cav2|Pax5|Gypc|Erg28|Pik3r4|Elp3|Thoc2|H6pd|Ano6|Rraga|Nono|Pbxip1|Nup133|Hist1h2ai|Polk|Ergic2|Dynll2|Hnmt|Gnb4|Gsk3b|Eml3|Tmtc3|Klf6|Cthrc1|Ndufc2|Letm1|Ndufb4|Myh11|Cyth1|Dock1|Ifi206|Bcl2l15|Whrn|Puf60|Atp5g2|Atn1|Lgi3|Ckap4|Ier5|Snx33|Depp1|Chchd3|Ndufa5|Igfbp5|Gsta1|Nup93|Clint1|Cad|Socs5|Mrpl35|Dse|Recql4|Calm3|Myef2|Crebbp|Suclg1|Ddah2|Nfkbia|Ppfia1|Tppp|Plekha8|Aggf1|Srxn1|Scaf11|Cyp2c23|Id2|Rnf125|Plaa|Pstk|Fancd2|Babam1|Clic5|Ramp1|Atat1|Wnk1|Nt5c|Ssh1|Lrrc14b|Mpp1|Farp1|Tpm2|Heyl|Ltf|Ntng2|Ston2|Pnpo|Cd36|Prpsap2|Dnal1|Ndor1|Klhl8|Rb1|Necap1|Tada2b|Zfp276|Brms1l|Tbl2|Cdk4|Zmat5|Lrrc39|Zfp759|Cebpz|Casp6|Tlr3|Letmd1|Sf1|Bcs1l|Arl6|Rtkn|Irf5|Ttc26|Slc24a5|Zbtb14|Mark4|Zfp740|Msh4|Rnh1|Atp5c1|Brd8|Fam222b|Vps41|Smarcc1|Zfp114|Wsb1|Nup107|Cdca8|Nrm|Stam2|St13|Slc26a11|Cep83|Mettl1|Slc31a2|Eif2d|Bbs2|Zkscan7|Gm11808|Eid1|Stat6|Numb|Xdh|Zcchc9|6430531B16Rik|Rex2|Triap1|Lnpk|Ankrd11|Ypel1|Tpd52l1|Cacnb1|Ghrl|Med28|Trim5|Prkcq|Rhot2|Gm4841|S1pr4|Mettl4|Tmem80|Rplp1|Them4|Nudcd3|Ap2m1|Tiprl|Dpy19l1|Malsu1|Rbm48|Churc1|AI987944|Sap130|Dnajc28|Qpctl|Zfp354a|Acyp2|C5ar1|Polg2|mt-Nd4l|Ercc8|Zfp26|Mindy2|Gm10053|Necab2|Snx27|Tifab|Phf21a|Cdk2ap2|Aen|Hsh2d|Itm2a|Dscr3|Sirt4|Nckap5l|Rida|E2f2|Zfp933|Ncaph2|Stx1a|Tcf7|Ppm1g|Kctd5|Vps13c|Yme1l1|Foxf1|Kdf1|Agap1|Bcl2l11|Ormdl2|Grp|Dgat2|Ubxn8|Stoml2|Bbof1|Ndufaf8|Lrp4|Nrd1|F11r|Sgtb|Clic1|Kmt5a|Ptgdr2|Fbxw5|Casc4|Sec22c|Wasl|Mfn2|Ulk2|Nsg2|Pdzd8|Adi1|Was|Entpd7|Lamtor3|Mrpl38|Mrpl46|Uqcrq|Plin2|Timp3|Cpsf1|Lcorl|Ndufb8|Rpp40|Agbl5|Shc4|Kdm3b|Arl2|Gbp10|Jkamp|Qsox2|Man2a2|Ocrl|Ppp1r12a|Pdcd5|Cryab|Prkd2|Btbd7|Chd3|Zfp367|Zfp984|Zfp934|Mul1|Klk10|Vps50|Mpp5|Itgb3bp|Stx8|Ppp4c|Lias|Ptcd3|Shroom4|Tnfaip8l3|Tspo|Nif3l1|Phldb2|Nox4|Zscan25|Clvs1|Vtn|Fem1b|Tsen2|Bcor|Zfp383|Pomt2|Depdc1a|Mettl3|Pparg|Sympk|Spr|Cercam|Zfp799|Nutf2|Odc1|Yipf5|Sidt2|Brat1|Prkcg|Ifit3b|Abhd17b|Mapt|Orc6|Sypl|Fyb|Adra1a|Erc1|Abcb6|Brk1|Gm49336|Yif1b|Cdc27|Serp2|Dpp8|Hpf1|Cnep1r1|Ehd3|Mtor|Smurf2|Hspb6|Acot7|Batf2|Btbd10|Nr1h3|Fam83h|Rps17|Arih2|Polr2a|Rbbp6|Zscan26|Prss36|Sec63|Nudt11|9930111J21Rik1|Dkc1|Clec5a|Tfam|Chka|Dhx30|Rab35|Ctps2|Fhl1|Cdadc1|Ccdc91|Sema4f|Mterf3|Slc23a2|Ppm1k|Scaf4|Cd79b|Nxt1|Trub1|Npepps|Pbrm1|Cadm1|Zw10|Ift172|Mrpl52|Mcee|Cdca7|Ticam1|Hmgn2|Zfp266|Stn1|Ugt1a6b|Gba|Casd1|Pitpnm3|Myo9a|Sobp|Cwc27|Ptgs2|Rorc|Setmar|Rpl23a|Tjp1|Diaph2|Anpep|Bola2|Prr5l|Myo15b|Zer1|Flt1|Atp6v1d|Galnt18|Tab1|Fundc2|Exoc3|Osbpl7|Commd10|Hace1|Cyb5a|Ep400|Purg|Neil1|Chek2|Gtpbp3|Fmnl1|Esrp2|Pth1r|Vps37b|Impad1|Spg20|Tpm3-rs7|Nsfl1c|Brca1|Gemin7|Apex1|Rnaseh2a|Mertk|Hax1|Lig4|Ints4|Cby1|Ltb4r2|Bbs7|Cep164|Ss18|Marf1|Phf23|Ddost|Dzip3|C2cd3|Frmd4b|Fads1|Suv39h2|Ephx2|Gkap1|Parp10|Ets2|Lmcd1|Gramd3|Zfp668|Rhou|Agpat4|Rmi2|Ahsa1|Tmem17|Ezh1|Celf1|Dnajc13|Dstyk|Hspa1l|Dact3|Zfp64|Lrrc8c|Chm|Telo2|Gcsh|Tbk1|Srgn|Cnot6l|Ruvbl1|Slfn1|Znrf1|Chaf1a|Srp54b|Tgfbr2|Prelid3a|Rnf6|Anapc11|Pygo1|Pogz|Tmem165|Nt5dc3|Cul4a|St3gal1|Armc1|Mmp13|Ccz1|Patz1|Slc30a7|Blzf1|Rflnb|Nufip1|Med25|Harbi1|Rpl36al|Rsf1|Pole|Glud1|Mospd1|Timmdc1|Vps13a|Tars|Mettl14|Trim45|Cpsf4|Ccdc85b|Afdn|Hpse|Gk|Galnt16|Ets1|Tiparp|Ncoa5|Trappc4|Zfp128|Stim1|2210418O10Rik|Dynlt1a|Setdb2|Helq|Sdcbp2|Zgpat|Phf2|Nfat5|Lgals8|Aqp3|Ndufb6|Fbxw4|Dimt1|Zc3hc1|Gimap9|Xpo1|Arl16|Ruvbl2|Eif4e2|Hipk2|Gadd45gip1|Fgf2|Slc2a3|Ldhb|Rpl36a|Ganab|Gspt1|Spz1|Pnn|Ube2l6|Osgep|Ngly1|Ncoa2|Tm6sf1|Tmem258|Utp14a|Cog5|Cul7|Sf3a2|Fam210b|Hccs|Dlst|Tnip1|Rprd1b|Map3k4|Rpl28|Sun2|Eif4a2|Ilf2|Gm16286|Mapre1|Zfp369|Zfp65|Tada1|Lrp8|Prkdc|Kcnab3|Fam110c|Mob4|Dok1|Nupr1|Nt5c3b|Acd|Nfatc4|Ptges|Ahcyl1|Rabep1|Zfp410|Pggt1b|Ktn1|Edn3|Mocs2|Ubap2|Phactr1|Prdx5|Zfp433|Pik3ca|Tmem14a|Ranbp17|Ppp1cc|Ift140|Arhgap30|Mlst8|Mpi|Immt|Srfbp1|Lsm3|Ankrd1|Ace3|Anks1|Atad3a|Cpsf3|Anapc7|Adck1|Ercc2|Abcc8|Wnt1|Fst|Mrps21|Nkx2-1|Nipsnap2|Ptpn18|Mdm2|Aars2|Ulk1|Ap3d1|Ndufb9|Adk|Osbpl2|Pold1|Gne|Spag1|Raver1|Rexo1|Zfp422|Ddx47|Xab2|Gclc|Hist1h2ag|Ipo13|Cdc34|Exoc3l|Casp8ap2|Prag1|Tmem150a|Snrnp200|Cnot1|Donson|Fut7|Zfp846|Polr1e|Rcl1|Bclaf1|Glrx3|Pcgf1|Cnot9|Mlec|Golga1|Rflna|Apip|Nphp3|Dmap1|Ethe1|Efcab11|Rnf32|Hsdl1|Bgn|Hk1|Cep295|Scp2|Tspan1|Fcrla|Ist1|Nckipsd|Eed|Aldh5a1|Fbxl16|Ccdc58|Uros|Hdac2|4930453N24Rik|Atic|Npm3|Map3k10|Gins1|Mrpl28|Ldlrap1|Cpne3|Pelp1|Cep44|Trim26|Cpt1b|Wdyhv1|Emilin3|Rad52|Dpp3|Yes1|Spsb3|Selenos|Tesk2|Rab40b|Snai2|Anxa1|Zc3h8|Macrod2|Scamp4|Rnf180|Rcn3|Hmg20a|Mcat|Mapk9|Fbxw9|Naxe|Tcp1|Wnt11|Kif3a|Haus7|Glrx5|Dstn|2310022B05Rik|Saa1|Thap7|Plekhh2|Krt33a|Sigmar1|Ddi2|Angel2|Oaz2|Hdgfl2|Akt3|Uggt1|Elac2|Tlr4|Gtf2h5|Nipsnap1|Zcchc2|Rras|Speer4d|Ubash3a|Nek6|Oxr1|Rab11fip1|Dusp12|Ccne1|Laptm4a|Tmem41b|Fto|Tex14|Dcaf4|Gng12|Poln|Pou2f2|Elovl6|Brf1|Pemt|Cdk5|Elf5|Pgpep1|Hras|Hypk|G3bp2|Asb14|Mmd|Themis2|Supt20|1700001J03Rik|Opa1|Arhgap26|Vamp8|Zfp992|Ppp4r3b|Amotl1|Tfe3|Commd4|Ythdf1|Dtx1|Grk5|Rab18|Syt8|Dnm1l|Pcca|Lif|Cd40|Nomo1|Gns|Ncf4|Snx20|Gata5|Dyrk3|Map3k8|Arhgef4|Hist1h4h|Fndc1|Mpl|Vps28|Mrfap1|Gigyf2|Bcdin3d|Cgrrf1|Mrpl40|St3gal3|Slc25a29|Kbtbd8|Papd4|Nqo2|Picalm|Fhl2|Lrp6|Cspp1|Rtn1|Narf|Slamf1|Spg7|Zfp821|Gins4|Pik3r2|Trim62|Scamp1|Maml3|Cnih4|Hdac10|Fem1a|Rasa3|Snapc5|Arsb|Klhl24|Micu2|Rnd1|Afap1l1|Mfng|E4f1|Zfyve1|Ubtf|Fam69a|Arhgef15|Gatb|B3galt1|Casp2|Ndufs2|Psmd11|Fndc3a|Gmnn|Gimap4|Slc35e1|Kpna4|Sp100|Eml6|Cxcr4|Micall1|Pfdn2|Arhgap22|Lmf2|Zfp593|Xpo5|Eny2|Zfp251|Vps37c|Lynx1|Epn3|Bcl11b|Dmac2|Actr2|Grasp|Ctse|Kif4|Xpo7|Fads2|Wac|Nr2c2ap|Zfp607a|Mxi1|Phf8|Polr3a|Tceanc2|Zfp11|Gadd45g|Stk17b|Tti1|Dennd4c|Atxn1|Zkscan14|Rab13|Ywhag|Cdv3|Stk25|Pom121|Ifit1|Ykt6|Nfe2|Nsmce4a|Sptlc1|Myrf|Gm9493|Fbl|Acox3|Alg3|Oat|Atf5|Stat1|Serac1|Lck|Zzz3|Pgp|Srprb|Trex1|Actr3b|Pank3|Asf1a|Uvrag|Ank3|Smug1|Rhoj|Wrap53|Cebpzos|Tex15|Pdcd2|Acin1|Bri3bp|Rasd1|Itih4|Cyp2j6|Nfrkb|Hip1|Tcea2|Nkapl|Clk4|Gap43|Dlg5|Cav1|Rassf10|Cstf2t|Sh3kbp1|Acsbg1|Pigc|Nap1l3|Mustn1|Mrps16|Ints1|Rbm46|Zfyve9|Slc25a45|Sept9|Bloc1s2|Zfp874a|Copg2|Mycn|Lrrc8e|Nup54|Psmc3ip|Adamts4|Rps19bp1|Cdk16|Evc2|Ptpn11|Tspyl4|Ern1|Coprs|Myl6|Tnfsf12|Mtmr10|Arxes2|Tnfaip3|Rpl36-ps4|Zranb3|Pop7|Tgm2|Foxj2|Stk40|Grik5|Dhx9|Sphk1|Dcps|Rnd3|Prdm2|Lxn|Gss|Atxn1l|Il16|Ksr1|Sestd1|Zfp459|Chac2|Taf5l|Apobec3|Rbak|Tpr|Tmtc2|Zup1|Tarbp2|Mapk4|Pik3r1|Pnp2|Nfyb|Polr3f|Exoc2|Pgk1|Gzf1|Copz2|Palb2|Caskin2|Gm14305|Plch1|Uxs1|Ubap1|Zbtb40|Tmem87a|Lsm6|Wdr54|Pam16|Ybx1|Sdf4|Eppk1|Dhx32|Mbtd1|Heatr1|Mcm6|Rai1|Sri|Map3k13|Rcn2|Tceal8|Srsf10|Rassf5|Usp37|Zfp937|Zfp3|Zfp787|Otub1|Sgpp1|Pygb|Zfp788|Ubxn11|Zfp456|Ccl2|Pip5k1b|Dll1|Ptpn14|Cep295nl|Prune2|Ntan1|Atp1b1|Rassf7|Rrp1b|Prrc1|Dnajc27|Med10|Irf7|Akap12|Il12b|Hgsnat|Taf5|Amn|Zfp322a|Rnpep|Sertad1|Aph1c|Qrsl1|Btbd2|Glp1r|Dusp16|Grk6|Dydc2|Ttf2|Zdhhc15|Mrpl44|Mdfic|Slc25a46|Adgrg1|Casp4|Cplx1|Ctcf|Cic|Nup43|Sh3pxd2a|Kif27|Morn4|Polr3h|Yy1|Acss1|Chic2|Rbm15b|Wdr5b|Gata6|Postn|Ppp3ca|Amacr|Mrpl42|Mbd3|Insig1|Rufy2|Bmyc|Emc9|Iqcn|Zdhhc12|Spdl1|Atp5k|Hoxa2|Ebpl|Golga2|Calu|Gtpbp10|Hist1h4c|Zdhhc20|Tfeb|Zfp870|Tpgs1|Emc1|Gbp2|Entpd6|Fam96a|Cyp2b13|Map3k5|Hnrnpu|Hist1h3c|Ap5m1|2810006K23Rik|Zbtb49|Olfm1|Wars2|Card6|Sumf2|Hps3|Tubgcp6|Gm6970|Smc2|Crtc3|Rock1|Arhgef10l|Atp8b1|Zfp414|Zfp36l1|Evc|Tbc1d30|Saraf|Zfp612|Hivep2|Atf7ip|Capns2|Prr7|Exoc7|BC004004|Luzp1|Rps15a|Nol9|Ttc21b|Mrps22|Ndufa2|Trip12|Anapc4|Ppil1|Arid1a|Rhoh|Exoc3l4|Dusp1|Gm2000|Zfp619|Rps4x|Mboat2|Plcg2|Stk24|Sntn|Nucks1|Rnf135|Fgf9|Wdfy2|Epg5|Kcns3|Samd4|Unc45b|Magee1|Galnt13|Abcb9|Mars|Sfta2|Psen1|Chd1l|Snapc1|Mthfd2l|Mbp|Prcc|Lcn2|Ccdc3|Pkd1|Sntb2|Dag1|Nme6|Zfp952|Gata2|Tax1bp3|Bnip2|Armc8|Slc25a33|Ngrn|Kcnb1|Tmem235|Afp|Olfm4|Ubac1|Zfp94|Tbl1x|Lsmem1|Wdr59|Cpe|Bmp4|Atg14|Bbs4|Stx12|Hist1h3f|Ipcef1|Uspl1|Paxip1|Syce1l|Pprc1|Ssu72|Pomp|Foxp1|Nans|Nphp4|Ceacam16|Prps2|Als2|Slc7a5|Parva|Ptges2|Decr2|Rpl15|Creb3l1|Pdlim3|Pms1|Plcd1|Vsp35l|Gna13|Shprh|Zfp51|Smox|Eif3d|Uba2|Ip6k1|Smap1|Kif3b|Agbl3|Ddx18|Copa|Tmem186|Bend5|Nr2c1|Doc2a|Mctp2|Fads3|Rbm41|Zfp217|Dab2|Nedd4|Isyna1|Tsen54|Golim4|Esf1|Ralb|Ttc7b|Dtna|Samm50|Abca13|Mapk7|Nolc1|Mgme1|Exosc2|Pyurf|Zfp46|Retreg1|Arhgef11|Vipas39|Echs1|Snrnp27|Abi3|Fut2|Commd6|Ift122|Ndufs4|Myg1|Pold3|Herc3|Paf1|Tmem109|BC024063|Akip1|Miga1|Plekhh3|Nln|Sec61b|L3mbtl3|Zfp180|Mrpl45|Exo5|Uap1|Snx21|Tmem87b|Gpam|Ppih|Cd96|Smc5|Zfp445|Chpf2|Csnk1d|Chd9|Hyal1|Tamm41|Rnf19a|Son|Sgms2|Pcf11|Kidins220|Icmt|Rrp36|Cox11|Ada|Fasn|Ppp1r3c|Nudc|Srp19|Lrsam1|Zbtb41|Tmed9|Pcnt|Rhbdf1|Ccng2|Mb21d1|Cdan1|Timm10b|Cdk13|Ppp2r2d|Ostc|Agk|Tor3a|Sesn1|Cyb5rl|Usp44|Thrap3|Eif2s2|Rab5c|Dlc1|Rprm|Adcy4|Pla2g4b|Gm14288|Ch25h|Pim1|Mterf4|Hhex|Cplx2|Suz12|Amph|Aph1b|Msmo1|Man2b2|Ikzf1|Plekhj1|Klhdc8b|Gm29609|Ube2q1|Cdip1|Tec|Dusp6|Gfm1|Apbb1|Atr|Dennd6a|Taf8|Abcc5|Ift46|Tet2|Ampd2|Kank4|Zfyve16|Nfyc|Ccdc125|Ppp2r2a|Tpp1|Arhgef1|Zc3h11a|Stk4|Cyp2u1|Phf10|Ccdc151|Atp6v1c1|Strada|Tbp|Gins3|Ccin|Acaa2|Snrnp48|Gm21994|Pstpip2|Meis2|Bcar1|Zfp91|Sp3|Fiz1|Zfp931|Fbxo4|Birc2|Csrp1|Hddc2|Apoo|Rpl39|Timm44|Psmd7|Cdc42se2|Hgs|Srcin1|Igfals|Iba57|Arhgap31|Dnm2|Hspe1|Gpatch1|Rpn1|Camk2a|Gsc|Zfp273|Ebna1bp2|Rev1|Gem|Zfp395|Rapgef3|Ildr1|Cstf2|Inhba|Yars|Agpat2|Adora1|Pxmp2|Kcnq1|Ccs|Senp1|Xpnpep3|Gatad2b|Ssbp1|Inpp5d|Siae|Nfia|Cpsf6|Aldh2|Tbce|Rab20|Eif2b5|Eif2ak2|Txn1|Ptgfr|Rnmt|Otulin|Atpaf1|Rrm2|Ciart|Vps25|Sumo1|Fgfr1op|Kansl1l|Casp7|Rnf34|Aldh4a1|Chmp6|Amotl2|Hspa13|Mycl|Akr1b3|Ccdc106|Gjb6|Myl12a|Pms2|Gnaq|Klf8|Rasip1|Nudt2|Faah|Psip1|Bmi1|Ptbp1|Ssrp1|Slc25a25|Sh2d1a|R3hcc1l|Pidd1|Slc8b1|Commd9|Psph|Ncoa7|Anxa2|Snn|Atg101|Tnfsf13|Dnph1|Riok2|Ints7|Vma21|Fzd5|Gnai1|Ptges3l|Rps24|Ranbp6|Bag4|Tctn3|Ppara|Fabp5|Shmt1|Rpgrip1|Nudt10|Anapc2|Prrc2a|Lrrk2|Morc2a|Psmg2|Csnk1g1|Rpl23|Rnaset2a|Tctex1d2|Ctu1|Stradb|Pde9a|Arid2|Sugct|Hirip3|Pop5|Fam120b|Fry|Zfp57|Chdh|Arhgap44|Acpp|Nfkbil1|Mcoln1|Cacna1c|Fam126a|Zik1|Fxr1|Dhx15|Padi4|Ass1|Reep6|Tacc2|Uvssa|Coa5|Sirt7|Lrch3|Ercc6|Ttc30a1|Ifitm3|Zc3h12a|Irf2bpl|Rnf123|Lamtor1|Pdik1l|Rac3|Utp23|Schip1|Fam206a|Enkd1|Nudt7|Reep5|Eif2a|Pcmtd1|Rpap1|Sf3a1|Tlk2|Filip1l|Nudt3|Tgfbrap1|Mnat1|Smad7|Atp9b|Marco|Rapgef2|Tmco1|A430033K04Rik|Ripk1|Calcoco1|Dcaf6|Ralgps1|Rpl9-ps6|Hipk1|Gk5|Ikzf4|Med19|Hltf|Gabarapl1|Vkorc1l1|Acat1|Ppp1r10|Taf4|Zranb1|Slc35a2|Tinagl1|Dhx36|Abca4|Pnisr|Trappc1|Snrpd1|Mtrf1|Ndufs3|Tjap1|Qtrt2|Lcp2|Prkch|2610044O15Rik8|Tgtp1|P2ry13|Qsox1|Serinc1|Ecscr|1600014C10Rik|Zdhhc4|F13a1|Nbr1|Zfp768|Eef2|Npat|Ppp2r5d|Pip4p2|Tiam1|Kdm5a|Cd86|Cd300lg|Zbtb16|Nebl|Pigh|Zfp784|Ppp6r1|Parvb|Msl1|Itgb2l|Plk5|Riox1|Tor2a|Acss3|Wls|Ptprf|Tom1l1|Stam|Rnf144a|Chn2|Nlk|Ugt1a7c|Dock7|Ncoa3|Ercc4|Mcmbp|Bik|Zfp667|Nol7|Ftsj1|Daglb|Me2|Casq1|Zfp595|Aplp2|Txlng|Aplp1|Praf2|Tceal1|Nod1|Nme7|Gpi1|Rhoc|Lrp2|Ndufaf3|Ppig|Dntt|Zbtb8a|Rps3|Incenp|Hmcn1|Tbc1d23|Gm14410|Clcn7|Pitrm1|Fmn2|Ovgp1|Cdk14|Mrpl53|Cars|Asic1|Cib1|Krt15|Thoc5|Rnf113a1|Gucy1a2|Mut|Nck1|Rps10|Rab29|Stk16|Spty2d1|Eif3a|Grb10|Cdk10|Ppt1|Naca|Gbp7|Stk26|Rpl27a|Fam241a|Myo16|Tex10|Zfp119b|Samd4b|Pdpr|Irx5|Cers6|Nek9|Parp12|Pofut1|Chst12|Lsm14a|Ifi207|Znrf2|Agrn|Dusp8|Id4|Zfp184|D10Jhu81e|Cfap44|Rxrg|Snap29|Cnn3|Tmem177|Mrps18a|Atp6v1g1|Fkbp4|Tnfrsf1a|Serpinh1|Cep131|Zfpm2|Tmem43|Isoc2a|Zfp780b|Lamp1|Runx1|Tapt1|Cdc23|Aldh7a1|Ptpdc1|Zfp101|Gcn1l1|Mapkapk3|Ar|Sipa1l1|Dis3l|Myb|Fndc4|Vdac1|Usf2|Mcur1|Slc25a51|Ivns1abp|Rps15|Gemin8|Zdhhc3|Clip1|Nle1|Zfp62|Ncstn|Ugcg|Anp32e|Pacs1|Aqr|Grb14|Ifi208|Chmp3|Tcirg1|Rbm25|Creg1|Ripk2|Gmppa|Sap25|Arid3a|Pole2|Pex3|Prmt6|Stard4|Ablim3|Rnf187|Hist2h4|Mt2|Rlim|Sarm1|Msi1|Ccnt1|Cbfa2t2|Ell2|Gm12185|Bicdl1|Tmem70|Nod2|Sirt3|Asna1|Hmbs|Ndufa13|Calm2|Rragc|Slc35b1|Tnfaip1|Furin|Raph1|Ccdc88b|Tldc1|Dclre1c|Upf3a|Fam49b|Rfx7|Arfgap1|Spag8|Nuak1|5330417C22Rik|Tango2|Aff2|Alkbh5|Ttbk2|Cetn2|Iars2|Pwp1|Ephx1|Ccdc14|Rfwd3|Srsf7|Rps13|Wbp2|Nmral1|Ring1|Cisd3|Stk36|Ccdc155|Rxra|Zswim5|Ovol2|Nrap|Tubgcp5|Parp16|Mib1|Fcho2|Mitd1|Acadvl|Id3|Kat14|Ncor1|Oxa1l|Zbtb7b|Mvb12b|Rps8|Nsl1|Irx2|Cdkal1|Mri1|Fbxo5|Acap2|Ankrd2|Cnksr3|Klhl20|Iffo1|Rtf2|Akap1|Hyal2|Orc2|Jph2|Xrcc6|Eomes|Neurl1a|Mms22l|Tsnax|Kmt2a|Zfp318|Pdf|Glcci1|Fbxl8|Aven|Rarg|Arfip1|Uba52|Adcy9|Gm14443|Vps37d|Nsun3|Cxcr5|Washc1|Rbm47|Mkl1|Tsn|Ddah1|4930579G24Rik|Ppp1r14c|Chst13|Zbtb48|Gimap6|Ermn|Pot1b|Fyn|Pigm|Fbxo31|Tpt1|Rnf114|Dcun1d4|Dyx1c1|Steap1|Wnt4|Hnrnpr|Ifi47|Krtcap2|Map7d2|Camp|Kazn|Zfp503|Mier1|Cdh1|Cracr2a|Zmynd8|Zbtb18|Sugp1|Zbed3|N4bp2l2|Zfp335|Sharpin|Rslcan18|Zfp551|Pin4|Bod1|Fastkd2|Dcaf5|Lrrc75a|Rusc2|Fau|Mtf2|Nceh1|Spata13|Chmp5|Wnt2|Acsf2|Xylt1|Ank2|Ap2a1|Fam50a|Ttk|Commd8|Egln3|Ska2|Pex16|Med4|Pnpla8|Dynlt1c|Snrpb|Derl1|Pigb|Kif20a|Prr12|Poc1b|Pdxp|Stc1|Mlx|Pym1|Rmc1|Acer3|Zc4h2|A3galt2|1700017B05Rik|Osbp|Zc3h14|Gm5141|Nubp1|Ctbp1|Jtb|Zfp687|Nudt14|Pank1|Grin2c|Ube2cbp|Gata3|Bche|Polr1b|Mrm1|Ccna1|Camk2g|Vdac3|Chtf18|Egr1|Zfp954|Ypel3|Acp6|Fgf23|Acy3|Zc3h13|Mindy3|Chst7|Adgrg6|Isg15|Slc35d1|Saa2|Cyfip1|Nedd8|Lrch4|Cwc25|Hp1bp3|Rab27a|Ppib|Ripply3|Hipk3|Hs2st1|2610301B20Rik|Lrrc32|Snrnp40|Sulf1|Zfp35|Psmd8|Clcn6|Atp1a2|Ptger4|Zbp1|Ak6|Cenpv|Spata18|Mau2|Lpgat1|Tbrg1|Hnrnph3|Pcgf3|Atp5j|Cabp4|Sae1|Prr13|Pabpc1l|Sec61g|Ccdc102a|Inpp5e|Zfpl1|Foxo4|Otud3|2610528J11Rik|Ankrd17|Fam213a|Krt36|Bcl2l1|Trim30a|Fdx1|Cc2d1a|Snupn|Minpp1|Utrn|Kank1|Mettl23|Rnf14|Nfe2l3|Phf13|Rps23|Tmed1|Atf1|Gbp3|Sclt1|Asb3|Dennd1a|Nop58|Arap1|Fam111a|Usp20|Hnrnpd|Myc|Arrdc1|Phf20|Phf11d|Synm|Atf4|Qk|Stxbp5|Rdh11|Uqcr11|Dusp7|Mettl8|Coasy|Zfp609|Mtss1|Wdfy1|Fgd1|Zfp944|Mlycd|Pikfyve|Trmt10b|Ago4|Cnn2|Phlda1|Rnf103|Tbc1d22b|Pcbd2|Cab39l|Add3|Ndufaf1|Nfic|Usp4|Acat3|Trpv2|Platr25|Wdr1|Kcnh4|Ppp1r2|Ncf1|Irs2|Pfdn1|Clstn1|Star|Xrcc4|Cacna2d1|Eid2|Ift74|Lsm7|Idh3g|Ppp2r3a|Rpl12|Per1|Ewsr1|Cox15|Zfp324|Zfp113|Cwc22|Plekhm2|Zyx|Nrxn1|Zfp605|Vamp3|Chst1|Rpf1|Prdm11|Adam1a|Ssna1|Vps35|Upp1|Phc3|Pde4b|Dbndd2|Rtn4|Klf5|Crkl|Phf7|Atp11a|Crtc1|Skor1|Rdh5|Desi2|Slc35a1|Magi3|Rufy3|Tcte1|Rbp2|Dhx37|Oasl2|Rhbdd3|Flvcr1|Rhno1|Acat2|Clcn5|Zwint|Vta1|2310061I04Rik|Pabpc4|Grhl2|Trim68|Rab5if|Zfp292|Cox5a|Pdzd11|Slc16a3|Rbm22|Soat1|Senp2|Diexf|Slc35c1|Nicn1|Rab3ip|Maco1|Ccdc187|Dctn2|Vcpip1|Sytl2|Shisa6|Lsm1|Dcp1b|Ankrd54|Mdfi|Pygo2|Mast3|Mcrip1|Enoph1|Acer2|Pkd2|Lin52|Aoah|Spata5|Smurf1|Vgll4|Zbtb20|Eml2|Habp4|Polr2j|Cops3|Gtf2a2|1810055G02Rik|Hist1h1d|Mrpl17|Pcbd1|Mettl17|Gm17655|Mterf2|Atp9a|Jdp2|Ror1|Nr1h5|Ppp3cc|Rassf3|Hecw2|Zfp965|Rif1|Dbr1|Wdhd1|Cdca7l|Atp6v1h|Prpf4b|Sap30l|C130026I21Rik|Tmem98|Ddit3|Zfp955a|B4gat1|Tusc5|Gm2004|Pgam1|Clu|Syk|Krt13|Psmc3|Pus3|Tmem100|Arpc5|Ankrd16|Ccdc93|Cul9|Anxa4|Vil1|Chd2|Ipo9|Cbfa2t3|Xrn1|Zbtb8os|Rfc3|Cryzl2|Slc27a4|Fga|Calca|Esrrg|Asph|Ptgis|Neto2|Fam185a|Tfb2m|Rpl7|Selenot|Sesn3|Manea|Asns|Usp46|Elmsan1|Chst14|Lyl1|Hcfc2|Ddx31|Hells|Arhgap35|Rin2|Ppp2ca|Elf4|Agpat1|Cytip|Copg1|Zfp146|Nckap1|Kcnab2|Exog|Yy2|Prpf6|Ptpn9|Tmem167|0610009B22Rik|Trim11|Gm43191|Nexn|Lrrc18|Prss53|Sfxn5|Nfkbib|Traip|Hnrnpa1|Plekhg5|Arrb2|S100a10|Nfatc2ip|Myo1d|Gamt|Rps9|Fam136a|Snapc3|Cyhr1|Ube3c|Ap3s2|Fnbp1|Nsun5|Gsdmd|Prkcz|Zfp74|Emc4|Dpm2|Cox18|Atad2|Themis|Pafah1b2|Sept4|Thap1|Cdkn1b|Maea|Rpsa|March7|Topbp1|Commd2|Ssc5d|Dffa|Fbxo22|Impa2|Ube2z|Orai1|Sept5|Tcp10a|Sprr1a|Nudt5|Scnn1b|Mrpl16|Mmp23|Sppl2a|Gng5|Eif3b|Arid1b|Cep57|Cops6|Tor1a|Neurl2|Anapc13|Acadm|Arhgef2|Nectin1|Trnt1|Dnaaf3|Trappc13|D2hgdh|Prps1|Supt6|Bnc1|Lclat1|Vars|Slc30a9|Rnf167|Gm14391|Socs1|Ptprm|Alg10b|Irf2bp1|Nfil3|Fzd2|Aatf|Mospd3|Srp54a|Atf7|Wnt3a|Papolg|Zfp521|Fdft1|Herc4|Hoga1|Ap4b1|Scrib|Nim1k|Kptn|Mad1l1|Txnrd2|Sil1|Il17a|Aurkaip1|Elmo1|Bcas3|Eef2kmt|Thumpd3|Cdc37l1|Apobec2|Rbm5|Vangl2|Phf11b|Nfe2l2|Myo1e|Tkt|Ccnj|Bbs5|Peg10|Tsc2|Timm13|Asb8|Plgrkt|Fis1|Ociad1|Bmp2|Shisa2|Mpv17l2|Kif20b|Heca|Ptpn13|Scyl2|Ptp4a1|Nsun6|Usf1|Pan2|Inpp5b|Uggt2|Trim44|Man1a2|Lrig3|Arl10|Lyrm7|Lad1|Gabpb2|Acadsb|Erlin1|Tpm1|Pet100|Sp1|Mrpl4|Rab25|Polr2i|Eps8l2|Aasdhppt|Bcl2a1b|Krt18|Prdx4|Cox7a2l|Slx4|3425401B19Rik|Tmem65|Homer2|Ago2|Cflar|Spred1|Gtf3c3|Zfp526|Abcg1|Wdr83|Eif4h|Twf1|Rpl13a|Foxn2|Bdkrb2|Selenon|Usp7|Grap2|Zc3hav1l|Car7|Tube1|Med12|Rnf145|Hsd17b10|Pomt1|Ufl1|Tor1aip2|Wnt7a|Bcl3|Tsc1|Chst11|Cmip|Eif2b3|Tmem50a|Tmcc2|Rabl3|Engase|Gm8225|Lfng|Tmpo|Trmt12|Tjp3|Akap8l|Apopt1|Smarcc2|Pola2|Paip1|Rgs10|Dnmbp|Atl2|Trim41|Pid1|Oxnad1|Tsx|Eif6|Rabl6|Sf3b4|Dusp23|Ahrr|Pdcd10|Sgpp2|Agtr1a|Mon2|Gpr107|Cyfip2|Rbm15|Nanos1|Srsf2|Msh6|Crls1|Camkk1|Bzw2|Skil|Nudt13|Fam49a|Sfn|Btg1|Galc|Rasl10a|Rbfa|Szt2|Atrip|Pnpt1|Obsl1|Tyw3|Gas6|Atrn|Ppip5k2|Chd4|Api5|Fancm|Kif15|Arhgap6|Arfgap2|Gal3st2b|Npc1|Rtca|Arrdc3|Rbbp9|Arxes1|Prkcb|Dpm1|Pkm|Ermp1|Ubr3|Ep300|Dnah3|Tnks|Acp5|Mst1r|Plat|Polr3g|Snx15|Zfp994|Slc16a13|Otub2|Magohb|Gstcd|Dclre1b|Cfap43|Cbx3|Esd|H2-Q4|Cand1|Ddx17|Mrpl12|Med9|Nsun2|Cdk2|B3gnt4|Tlnrd1|Gtf2ird2|Naa15|Yif1a|Atp6v0a1|Cct5|4930522L14Rik|Cd22|Hdac8|Ppp2r5b|Btbd3|Eme2|Cybrd1|Bend3|D8Ertd738e|Gpr157|Deptor|Nmt1|Ptpn3|Sgsh|Ppp1r9b|Gck|Paox|Psmc1|Ero1lb|Vps52|Cdk6|Rab11fip5|Dmtf1|Arsi|Zfp647|Il1r1|Nus1|Piwil4|Capn2|Armcx2|Acot6|Mrps24|Rptn|Eloa|Mdm1|Snx4|Nfkbid|Prmt8|Pam|Gc|Wdr81|Mical1|Tmem97|Hsd17b13|Stpg4|Fli1|Fam98c|Tysnd1|Trf|Prr11|Pptc7|Fth1|Elovl4|Ptprc|Baiap2l1|Rps3a1|Gcat|Gspt2|Arl5c|Sec23a|Tpi1|Gfm2|Retn|Ctnnd1|Fundc1|Alkbh3|Hsd17b11|Clns1a|Adcy2|Map3k3|Naga|Zdhhc16|Tmem175|Cep89|Tnxb|Atg16l1|N4bp3|Uqcc2|Clspn|Wdr5|Rin3|Wipf2|Pfdn6|Zbed5|N4bp2|Lypla2|Orc5|Eif5a2|Scarb1|Gga2|Ints3|H2-Q2|S100b|Usp16|Pde5a|Cdc123|Aimp2|Kif24|Cplane1|Mvb12a|Akna|Dnah10|Adcy5|Mtch2|Lyplal1|Tmx3|Fkbp15|Gm12184|Fam91a1|Csnk1e|Mien1|Abhd17c|Eps15l1|Sord|Naf1|Zfp444|Ccnc|Glt1d1|Gm10778|Kin|Trappc5|Arvcf|Aox1|Tuba8|Lrig2|Sap30bp|Nav2|Wipi2|Fbxl2|Nlrc5|Prune1|Polr3e|Wdr62|Bspry|Rtcb|Atp5a1|Rsbn1l|Abcd4|Robo1|Oplah|Ccdc61|Tmem160|Itga1|Cenpc1|Tlk1|Sec1|Nipsnap3b|Stxbp4|Fam161b|Hmmr|Gtf2f1|Crmp1|Anxa3|Foxred1|Rab31|Tbc1d22a|Dpy19l2|Fryl|P4htm|Kifc3|Shisa5|Setd1a|Fgr|Mrnip|Stmn2|Togaram1|Arl6ip4|Pnkp|Paics|Zfp282|Trh|Ap5b1|Nxn|Rps21|Haus3|Bag1|Apeh|Camk1d|Zfp317|Cnot11|Zbtb25|Kiz|Vps33b|Erbb3|Stt3a|Dnaja3|Lta4h|Ndufa6|Parp1|Ankrd49|Spc24|Rad51|Eif2b1|Sra1|Amfr|Hes2|Mrpl20|Zfp524|Brip1|P3h4|Tada2a|Map7d3|Npm1|Eloc|Il1rn|Zc3h18|Zfp973|Zfp932|Smarcb1|Acot8|Mterf1a|Zfyve27|Fastkd1|Bak1|Zbtb38|B4galt7|C2cd2l|Fh1|Gm6710|Arl8a|Cfap69|Cebpg|									
oxo6|Eif3i|Ten1|Cc2d2a|Crabp1|Upf1|Slc46a1|Csrnp2|Marcksl1|Ace|Zfp287|Vcam1|Glrx2|Esr1|Zc3h4|H2afv|Rgl1|Katnb1|Akap9|Spry4|Tdp1|Chmp2b|Napg|Rbm17|Mios|Pex26|Stx18|Heatr5a|Ctns|Shroom2|Nos2|Dclre1a|Pls1|Slc2a1|Mad2l1bp|Rgs14|Cops7b|Xlr5a|Dtx3l|Ttll11|Dctn5|Dmd|Tram2|Dhrs7b|Lin54|Fam192a|Cox7c|Fam57b|Optn|Cabin1|Anapc1|Pkn2|Rai14|Ecsit|Cyc1|Leprot|Med31|Tbc1d8|Misp|Mob1b|Twistnb|Duoxa2|Rad9a|Cox4i1|Uso1|Yipf1|Stard13|Cmpk2|Fahd1|Chmp7|Phf5a|Pm20d2|Kndc1|Ythdf3|Cstf3|Zfat|Rbmxl1|Ikzf5|Atp5o|Oma1|Zfp7|Macc1|Tgfb1i1|Samd11|Camk1|Ttpa|Prox2|Rabep2|Pusl1|Tifa|Fam53a|Xndc1|Ssr2|Aaas|Anxa6|Hivep3|Rasgrp2|Csgalnact2|Sptbn1|Mybbp1a|Zc3h15|Klrg1|Amt|Taz|Syne4|Srcap|Erc2|Eif2s3x|Kdm1a|Rps6kb1|Rmdn2|Smcr8|Nufip2|Cd63|Rab8b|Abhd17a|Cdkn2aip|Lrpap1|Mmab|Scyl1|Slc25a20|Atp8a1|Rgmb|Osbpl1a|Pnrc1|Ubtd2|Slc38a10|Dsn1|Rce1|Fpr2|Atp2c1|Txnrd1|Surf2|Rab6a|Sgk1|Cblc|Erp29|Mcm7|Sec23ip|Hykk|Bcl9l|Atp6v0d1|Cope|Fam20b|Tnrc6b|Vhl|Nr1i2|D6Wsu163e|Setbp1|Rbbp5|Rpl37a|Brpf3|Mgat2|Rmnd5a|Mrps5|B4galt1|Fbxo39|Nap1l4|Zbtb11|Rexo2|Hoxa5|Rere|Sec62|Ptma|Btg2|Socs4|Nelfa|Hmgcll1|Usp22|Adm|Ccrl2|Dolpp1|Zfp580|Chsy3|Drap1|Oasl1|Bloc1s1|2610002M06Rik|Cd38|Wdr41|Nlrp1b|Gm4070|Cebpd|Entpd1|Psmd5|Fcor|Zmynd11|Fubp3|Wdr44|B3gnt3|Gps1|Mif|Scaf1|Ybey|Mrpl57|Rubcn|Blvrb|Foxo3|Cbr1|Pole4|Clasp2|Frg1|Slc25a43|H2-Q7|Prepl|Mff|Acrbp|Epb41|Gcnt4|Unkl|Cerk|Dnajc14|D17Wsu92e|Myocd|Tet3|Ptk2|Rufy1|Abtb2|Mtus2|Clic3|Zkscan4|Rer1|Mtdh|Spen|Mcm9|Rab30|Fbxl20|Parp9|Mrpl23|Cdca3|Tefm|Asap2|Rrp15|Rae1|Vash1|Lsm5|Tram1|Tm9sf1|Get4|Eef1d|Cd5l|Ptrh2|Capn10|1810043G02Rik|Nol6|Rbm12|Top3b|Gpat4|Usp25|Uqcrc1|Sptlc2|Snrk|Herc2|Gng4|Tomm34|Tbx1|Fzd8|Rps20|Nuak2|Ptges3|Nucb1|Baiap2|Ercc6l2|Rffl|Plekha7|Zfp712|Rrp7a|Rit1|Alg11|Slc9a6|Pik3r5|Zfp397|Zfp710|Hivep1|Procr|Aifm2|Nudt8|Impa1|Mpp2|Sdhb|Slc35a3|Notch1|Ifit1bl1|Smarcd1|Malt1|Mfsd10|Lmo2|Mcam|Macf1|Rhob|Foxp4|Med11|Coq2|Hnrnpab|Papolb|Trim17|Adss|Nsd3|Gba2|Nifk|Snx6|Lage3|Rap1b|Serhl|Caprin1|Cdh2|Vasp|Wdr11|Hspb2|Lpcat1|Slc25a17|Ncdn|Spats2l|Hpgd|Ntrk3|Rdh12|Cltb|Ccnl1|Dip2b|Eif4enif1|Hist1h4n|Glce|Mthfs|Eif5|Catsperd|Sf3b2|Mpp7|Pdlim7|Htr7|Gpr135|Snip1|Slc50a1|Iyd|Ptar1|Crat|Abcb7|Eda|Tomm5|S1pr1|Rdh10|Armcx3|Fgf13|Ndufab1|Fancg|Zdhhc18|Smyd2|Sel1l|Lmod1|Nudt9|Bicd1|Epn1|Hps1|Myh7|Chrna7|Cir1|Sco2|Ccr2|Rc3h2|Cox6b2|Myh13|Commd3|Cep97|Sod2|Zfp560|Myo3b|Smg7|Hfe|Mettl7a1|Trim6|Taf4b|Fut10|Pip4k2c|Syvn1|Aspscr1|Cenpo|Mthfr|Usp33|Ptgfrn|Map2k4|Ddx19a|Xxylt1|Dcp2|Kif3c|Ehf|Tex261|Epb41l2|Wbp11|Zfp809|Kif1a|Fam198a|Gapvd1|Rpl14|Acad10|Tnfaip2|Trim25|Plcg1|Smad6|Celsr1|Echdc1|Cables1|Dpagt1|Cfl2|Ints14|Egfr|Castor2|Diaph1|Rbms1|Ppp2r3c|Afap1|Selp|Dnaja2|Ascc3|Dpep1|Lacc1|Sc5d|Etfrf1|Emc7|Txk|Ppp1r7|Mief2|Gcfc2|Mrps15|Zfand1|Dnajc30|Prkaa2|Ripor2|Sh3rf1|Sdhaf1|Zkscan3|Pum2|Luc7l2|Eif3f|Tcf4|Trappc9|Grik4|Mrpl10|Rcor1|Abhd2|Epc2|Nr2f6|Rac1|Poc5|Lmf1|Csf1r|Sars|Ppie|Tob2|Zfp771|Rpl4|Hspb11|Fbxo10|Pkdcc|Cul3|Ncor2|Etaa1|Ntm|Rfx5|Ankzf1|Yod1|Kcna2|Tfcp2l1|Fancb|Oaz3|Kctd1|Prmt3|Ppp1r16b|Ilk|Atg4d|Adam9|Arhgap5|Atp6v1c2|Slc7a6os|Tbx5|Mybph|Eif4e3|Tcta|Rasef|Hyal3|Agbl2|Polr2k|Mr1|Nup37|Lox|Slc29a3|Limk2|Ggnbp1|Gad1|Rps28|Ppt2|Vamp2|Ces1d|Sec13|Sorbs2|Mndal|Arfrp1|Mapk8ip3|P3h2|Mat1a|Prkra|Mrpl13|Senp7|Zfp296|Atg4b|Zbtb24|Glis2|Cd247|Txlna|Arhgap18|Mef2c|Pgap1|Epha2|Cd164|Kat5|Cybb|Igbp1|Crtap|Phka1|Emsy|Hnrnph2|Kras|Txndc11|Cyp1a1|Zhx1|Myd88|Axin1|Ttc7|Pde12|Mkks|Gnb1|Slc25a44|Trim12a|Ddb1|Mitf|9130019O22Rik|Zmiz1|Nkd2|Riox2|Coa7|Fopnl|Cth|Sos1|Cecr2|B4galnt1|Ephb3|Rgs2|Xbp1|Nucb2|Phpt1|Mcc|Lamtor2|Ppp6c|Cnot10|Tgtp2|Cyp2s1|Snx30|Cbx6|Wdr13|Bclaf3|Dpf2|Irgm1|Dpf3|Rabl2|Traf6|Syt1|Atf6b|Cntln|Nfs1|Spag7|Rpe|Mrpl55|Cisd1|Atp6v1b2|Sf3a3|Taf6|Fbxl6|Tmc6|Polg|Babam2|Crem|Polr2b|Qtrt1|Emc10|Rab3gap1|Exd2|Pdss1|Zfp953|Mbd4|Zfp971|Sox11|Taf2|Cd34|Cep76|Adora2b|Eif3e|Zfp637|Pcgf6|Fmnl2|Ddx52|Gtf2i|Kdelc2|Zfp628|Zfp947|Unc119b|Abcd3|Ccdc13|Gsdmc4|Tubb5|Ing1|Stat3|Tmem203|Ctdsp1|Edem3|Dtymk|Ivd|Bcl2a1d|Ephb6|Gpbp1l1|Kcnk1|Emg1|Cxcl9|Mipep|Rammet|Suv39h1|Fblim1|Sox6|Fpr1|Parl|Nrbf2|Prkar1b|Lrrc1|Car2|Nfkbie|Syncrip|Rrp12|Utp4|H2afy|Pcyt1a|Nfkb2|Cox17|Fem1c|Ggnbp2|Prps1l3|Traf4|Sntb1|Gtf2h4|Tcf25|Gltpd2|Map2|Hmgcr|Dsp|Stag1|Cdkn1c|Atxn7|Zfp382|Galnt6|Trit1|Gja1|2610008E11Rik|Snapc2|Meis1|Glo1|Tirap|Csnk2b|Pla2g7|Rpa1|Sun1|Gopc|Ndufb3|Il1r2|Chml|Lrrc8a|Herc6|Zfp85|Fpgs|Zcchc17|Coro1b|Tex2|Ppargc1a|Atp5mpl|Qprt|Fbxl19|Zfp597|Pde1a|Vim|Lonp2|Zeb2|Cngb1|Pura|Abca17|Tsc22d1|Rnaset2b|Enpp3|Sdccag8|Bora|Dcxr|Apod|Snx25|Dynlt3|Isy1|Bfsp2|Nr6a1|Ndufa10|Gimap3|Ubap2l|Rpl35|Rp1|Vps36|Gclm|Rngtt|Traf7|Bcat2|Pitpnb|Gaa|B3gnt9|Ctif|Galt|Pde3b|Psrc1|Slfn5|Gmfb|Cdk17|Atp6ap1|Fam220a|Adam8|Exosc10|Zfp334|Mapk6|Cox6a2|Phyhipl|Cass4|Ap1s3|Mink1|Rnf7|Ywhae|Rab11fip3|Rab11b|Clic4|Mtus1|Tnks2|Cpt2|Pcgf5|Dcaf1|Arfgap3|Zfp558|Ints13|Hspb8|Psmg1|Cpne2|Hadh|Cds2|Tkfc|Yars2|Hist1h2bm|Cox4i2|C330018D20Rik|Pik3r3|Vamp9|Dapk1|Dglucy|Rplp0|Tmsb4x|Agmo|Ccdc69|Hars2|Zfp943|Cgn|2010315B03Rik|Psma1|Tbc1d14|Cap1|Tusc3|Tmem176b|Slc35a5|Ipp|Mrps31|Noc3l|Atp6v1e1|Poldip2|Rcn1|Gdpgp1|Cln5|Oprd1|Zbtb21|Tardbp|Dnajb12|Zfp946|Ice1|Siglecf|Cux1|Cdc40|Arl13b|Map6|Spice1|Hint3|Palld|Pik3cd|Hist1h2ak|Abhd14b|Casp1|Hist1h4m|Hyls1|Bmt2|Nrip1|Ddt|Large2|Fam208a|Alg2|Lsm2|Cbll1|Tmem189|Inpp5a|Snta1|Zbtb44|Extl1|Ubn1|Zfp729b|Foxj3|Snrpg|Mrpl51|Mid1|Jade2|Ccl3|Gpr89|Gtf2f2|Inhbb|Samd8|Myof|Ano9|Tradd|Cltc|Scamp5|Dis3|Fos|Foxp3|Strn|Shpk|Zfp950|Usp40|Mrpl14|Rims2|Ran|Dffb|Zfp970|Gpsm3|Arhgef38|Wdr3|Lig3|Cutc|Wwc2|Parp2|Poldip3|Ier3ip1|Arhgap29|Zfp68|Fastkd5|Aes|Atp6v0c|Prmt7|Cdk20|Bcl2l2|Pou5f2|Spin1|Kntc1|Ik|Mrpl50|Zfp810|Foxa2|Mnt|Asap1|Sost|Hsf1|Ntmt1|Ubox5|Idh2|Crabp2|Usp15|Arntl2|Hspa14|Rab21|Cmc1|Fgf1|Jcad|Fuca1|Sinhcaf|Hus1|Mbd2|Krt80|Plk2|Rsg1|Mrpl15|Anp32a|Slc7a6|Rbl2|N4bp1|Mtfr1|Gatc|Prss23|Tmem120a|Prmt1|Pdp2|Arid4a|Gm45140|Cdc5l|Elf1|Clp1|Ap1g1|Nab1|Eif3l|Zfyve21|Clip3|Socs7|Derl2|Slc9a9|Pex2|Rdm1|Sox8|Hexim2|Prkag2|Tbx21|Plbd2|Hacd1|Atp6v0a2|Zfp329|Chmp1b|Kifap3|Lmbrd1|Pde6d|Spsb2|Zfp626|Zfp653|Trdn|Slc7a8|Cdkn2aipnl|Adam15|Exo1|Med16|Comtd1|Spout1|Asah1|Emc3|Dixdc1|Carnmt1|Suds3|Kifc5b|Desi1|Slc4a7|Xrcc3|Acot9|Taf1d|Lef1|St6galnac6|Pld2|Bbs12|Cntrl|Alg6|Ptgr2|Ctu2|Ercc3|Lcp1|Lrat|Trim65|Cyp27b1|Psma3|Polh|Taok3|Uchl3|Dnajb4|Prps1l1|Ddx56|Abraxas2|Phb|Stap1|B3galnt1|Ube2t|Nup210l|Mcts1|Haus6|Map3k14|Smg5|Galnt2|Mob1a|Kmt2b|Zdhhc21|Rab5b|Sertad2|Naa38|G3bp1|Nsdhl|Rab7b|Rhebl1|Dbi|Mis18bp1|Ano10|Ece1|Mrpl19|Nemf|Eef1akmt2|Pebp1|Ccdc90b|Maoa|Ccdc115|Smarcd2|Adcy6|Tmem30b|Tmem178|Gde1|Rnf186|Egr3|Colgalt1|Aebp1|Cdc16|Scfd1|Ebf1|Spata6|Camta2|Prmt5|Rpl9-ps1|Sh3rf2|Thap11|Ankrd13c|Foxk1|Phax|Larp7|Bcap31|Gabarapl2|Rpl6|Wrb|Rilpl1|Ppox|Ppan|Tox4|Trappc2l|Nacad|Wars|Thoc1|Cd3eap|Kars|Raf1|Sin3b|Slc48a1|Aak1|Adamts1|Fam32a|Stag2|Rab33b|Hmgb3|F10|Syne3|Lmln|Ubac2|Chst2|Tyk2|Tns3|Tbc1d13|Sugt1|Zfp512|Skp2|Cd274|Hdac9|Ifi211|Acvr1b|Kif26a|Acvr2b|Pigq|Ptbp2|Ctbs|Dnajc11|Grcc10|March9|Atad1|Llgl2|Gimap7|Zpr1|Vamp4|Riok3|Mplkip|Parp4|Rtraf|Caml|Crebrf|Tvp23a|Gdi2|Pnpla7|Adcy8|Ddx20|Rmdn1|Pnrc2|Guk1|Smad9|Cnpy2|Gpihbp1|Dnah17|Naaladl2|Mllt10|Cep290|Ncaph|Rpl21|Zfp707|Zfp61|Ufsp2|Arpc3|Mbip|Cxxc1|Il15|Rsbn1|Nbas|Mon1b|Nck2|Elp2|Tacstd2|Gorasp2|Neu1|Nfatc1|Sltm|Golph3|Kcne3|Rpl19|Trp53bp2|Ttc17|Ate1|Cactin|Araf|Zfp286|Pdxk|Arg2|Zdhhc23|Kmt5c|Usb1|Epha4|Syn2|Fv1|Htatip2|Birc3|Hsd17b4|Acy1|Rasa2|Plekhm1|Lrrc14|Ccne2|Aldh1l1|Sox18|Wdr18|Stx2|Mtfr1l|Gna14|Rad51ap1|Trmt112|Gm35315|Prkar2a|D230025D16Rik|Timm23|Pqlc1|Btaf1|Gas2l3|Eif3k|Tbccd1|Pcid2|Gm14419|Akt1s1|Agfg1|Las1l|Il6|Prkd1|Epb41l5|Rhbdf2|Gnai2|Cdk1|Gnl3|Zfp12|Rhod|Cers4|Dnah11|Gsr|Pfkfb3|Bnip1|Neu2|Rilp|Zfp160|Sh3bgrl3|Kdsr|Dot1l|Polr2c|Ddr1|Slc25a39|Pias4|Igtp|Rfx1|Podxl|Ppard|Immp1l|Ndrg1|Ddx21|Xrcc1|Crk|Zfp958|Zfp202|Lat2|Ndufaf4|Zfp930|Tlr2|mt-Nd4|Dnah7b|Mutyh|Rock2|Slc39a2|Noc4l|Faf2|Arid5b|Ccdc15|Pnkd|Rsl1d1|Mesp1|Chd6|Pafah1b3|BC005624|Nkiras2|Mrm3|Tmem184a|Spryd4|Dynlrb1|Armc5|Zfp706|Dynlrb2|R3hdm4|Pecam1|Tceanc|Kdm4b|Arpc5l|Psmd6|Naa30|Ankrd27|Washc2|Jak1|Stk3|Nvl|Smarcad1|Cyp11a1|Med13|mt-Cytb|Lman1|Sec16b|Taf9b|Mbd1|Zbtb33|Pip5k1c|Rgp1|Zfp235|Rmnd1|Jag2|Maf1|Pign|Inip|Actn1|Snrnp25|Slc25a38|Pxylp1|Ddx27|Bloc1s6|Hdac7|Mllt11|Zc3h10|Myo5a|Mapk3|Taok1|Pck2|Fzd7|Gon7|Pfas|Mtr|Hlf|Rpp21|Zfhx2|Cxcr6|Katnal1|Zscan12|Rdh14|Zcchc8|Glb1l|Gm10131|Prdm15|Itpa|Clta|Ncbp2|Ccng1|Ywhaq|Polr1d|Ramp3|D17H6S53E|Angel1|Lrwd1|Ndufc1|Tubb4a|Ano1|Grb2|Dtx3|Map3k9|Eif3c|Angptl3|Nbea|Rtp4|Chmp1a|Prpf8|Dcun1d1|C030006K11Rik|Ddrgk1|Nae1|Sox7|Rab37|Rps27rt|Spi1|Hoxa7|Tra2a|Nfu1|Rhbdd1|Cbr3|Hs6st2|Frmd8|Dph1|Ppa1|Hspa4l|Phka2|Steap4|Higd2a|Creb3l2|Wnt5a|Mettl21a|Dact1|Mcm8|Hist1h2ae|Ick|Adh5|Wdr24|Nadsyn1|Etf1|Pex5|Ahnak2|Pou2f1|Pgs1|Cnnm2|Aga|Cep63|Ehd2|Tsr1|Rell1|Six4|Csnk2a1|Med17|Prss12|Pik3cb|Wdr48|Zfp263|Utp11|H1f0|Ino80b|Ndufs5|Vegfa|Sult2a1|Cdc14b|Cited4|Sart3|Recql5|Creb3|St8sia2|Psme4|Cep152|Cabyr|Tomm70a|Mcph1|Smc3|Fbxo11|Rnf126|Acr|Dnaaf2|Syngr1|Sp4|Rpl24|Zfp638|Dpysl3|Taf1a|Mical2|Mpc1|Hist2h2be|Bicd2|Ttll5|Sucla2|Map1b|Eid3|Rsph4a|Taf9|Mcm3ap|Rassf1|Purb|Scand1|Cdc26|Pea15a|Frmpd1|Ankib1|Lasp1|Gnpat|Mcf2l|Rps19|As3mt|Pcdh1|Phlpp1|Isg20|Rps27l|Ncam1|Amot|Lhx6|Aamp|Aspa|Fibp|Sybu|Irf9|Wiz|Irak1bp1|Ryr1|Ptpn7|Pgm1|Spag17|Pfkl|Snx19|Timp4|Chd1|Smad3|Gstz1|Rcc2|Smap2|Vapb|Sprr2i|Rab8a|4932438A13Rik|Cdc45|Rxrb|Eif4a3|Stbd1|Btbd8|Gm14403|Pld1|Nmt2|Dtd2|Avl9|Llgl1|Srebf2|Il1rap|Klf11|Pdxdc1|Mzt1|Fdx1l|Klhdc2|Kctd9|Ptms|Tbata|Actn4|Rhobtb1|Coa4|Fxr2|Ppa2|Nop14|Sec23b|Gpn1|Zxdc|Timm50|Cdk8|Ash1l|Gm32687|Tmem14c|Tcf7l2|Pkp3|Gm4924|Fuca2|H2afx|Mvp|Asb11|Rprd2|Pdcd2l|Tma16|AI597479|BC005537|Asb4|Fnbp4|Rab23|Abca8a|Cfap54|Gm3055|Pacsin1|Rpl7a|Dnttip2|Ostm1|Grm4|Disc1|Selenoo|Lpcat2|Nat8f5|Zfp825|Pcm1|Pnck|Phf1|Rexo5|H2-Ke6|Skap1|Ncbp3|Trmt2b|Arhgap45|Metap1|Tgif2|Pex1|Rps6ka3|Gm14296|Lin37|Smad4|Elp4|Map1lc3b|Rnf170|Ctr9|Bola3|Bscl2|Kif1c|B3gnt2|Frmd5|Slc25a24|Rab1b|Hscb|Cops7a|Ncln|2810004N23Rik|Kif5a|Irx1|Taf1b|Sgip1|Mlkl|Sdad1|Nr4a3|Ambra1|Ndufaf7|Sec22a|Dyrk4|Gprasp2|2010111I01Rik|Zfp229|Hmga1|Ghitm|Ddx43|Osbpl3|Fas|Sec24c|Dysf|Timm29|Fam126b|Dnd1|Pibf1|Pnpla6|Rbm6|Alg12|Mcts2|Rabgap1|Usp12|Aldh1a1|Snx18|H3f3b|Pdhb|Epb41l3|Ift81|Rgl2|Cfap52|Pip4k2a|Cdc73|Trim30b|Slc35a4|Rerg|Cstf1|Lysmd1|1500011K16Rik|Pi4kb|Zfp655|Hcn4|Cmtr1|Pkmyt1|Ints5|Ears2|Ankra2|Dcdc2a|Zfp60|Gadd45b|March5|Zfp131|Psenen|Bfar|Sptan1|Rbm8a|Tcim|Dusp2|Ier3|Gm14325|Trp53bp1|Keap1|Rin1|Tle1|Foxn3|Nxf1|Sh3bp4|Zfp316|Il1b|Mypop|Erlin2|Sbf1|Zfp583|Mef2d|Actl6a|Hunk|Prkcd|Ranbp9|Fgf12|Ing5|Gmfg|Abca6|Hp|Pacsin3|Gosr2|Depdc5|Tomm20|Vasn|Nup35|Rab14|Tbc1d5|Rnf38|Wrnip1|Wdr82|Mrpl32|Fbxl14|Esrp1|Pdlim1|Mrpl11|Thoc7|Vps45|Dnajc10|Dgat1|Gabbr1|Adsl|Slc25a13|Coq6|Lztr1|Wdr55|F5|Foxp2|Pde4c|Tmem102|Rragb|Lipe|Satb2|Zfp873|Satb1|Acsl1|Dera|Cfap73|Bcl2l13|Moxd1|Pla2g6|Rheb|Dnah2|Dyrk1a|Mrps14|Mbnl3|Heatr3|Fut8|Wnt7b|Sdhaf2|Sytl5|Sdhaf3|Depdc1b|Slain2|Acbd3|Opa3|Tmem170|Arntl|Gabpa|Tmsb10|Coq5|Ska1|Ptcd1|Decr1|Sec31a|Nbeal2|Coq3|Fbxl4|Ptpn1|Zfp507|Pdpk1|Lmnb2|Zfp212|Pgap2|Slc16a11|Foxo1|Cyb5r1|Atad2b|Selenom|Cd2ap|Espnl|Nme4|Hikeshi|Mrps2|Trp53rka|Tsnaxip1|Ablim2|Timm8b|Mpg|Mogs|Rad23a|Rbm14|Arl5a|Nme2|Padi2|Ccdc40|Pak4|Calm1|Dnaaf5|Dpy30|Tram1l1|Crocc|Sepsecs|Timm22|Sem1|Pik3c2b|Rad18|Rab4a|Utp15|Zfp617|Wrap73|Sh3pxd2b|Ankrd12|Gnas|Igf2bp1|Med21|Sox12|Pdp1|Lonp1|Kif13b|Tusc2|Zfpm1|Arhgap21|Kalrn|Prlh|Sipa1|Nbdy|Pik3c2a|Trim30d|Cald1|Tmed5|Bud13|Srr|Nppb|Srsf11|Phf6|Clpx|Cyba|Myo18a|Elf3|Nr4a1|Cfh|Nes|Dhx38|Ubqln4|Cox20|Slc3a2|Nol3|Atf3|Arhgap9|Tapbp|Alkbh8|Hey2|Fitm2|Tmem126a|Lmo4|Tymp|Exoc6|Dip2a|Mrps33|Zbed6|Rora|Usp30|Elp5|Spop|Gucy1b1|Muc13|Dad1|Tbc1d9b|Rgs12|Ambp|H2-Q10|Zfp974|Tmem129|Erlec1|Lyrm4|Lyrm2|Ssr1|Bms1|Zfp9|Tspoap1|Nudt12|Rptor|Gstm1|Arid5a|Cog8|Entpd4b|Armcx1|Asl|Chst10|Mettl22|Ppp6r2|Tox3|Dnajc17|Clcn3|Cdk5rap2|Hpcal4|Ylpm1|Ryk|Maged2|Med14|Vps18|Tbca|Gtf2ird1|Zfp280c|Epdr1|Psd3|Gimap5|Crbn|Bhlhe41|Snrpf|Kansl2|Ophn1|Tm7sf2|Brwd1|Hadha|Fcrlb|Canx|Ptdss2|Gna12|Thada|Chmp4b|Nexmif|Pkn1|Jund|Zmiz2|Tek|Macrod1|Rbm19|Rnf8|2010005H15Rik|Tctn1|Stard3|Crlf3|Tmem231|Bckdk|Scnn1a|Hk2|Fance|0610010K14Rik|Slc25a40|Rab15|Akap17b|Angptl6|Nr5a2|Tcf21|Btbd1|B4galt5|Bcap29|Lrpprc|Vamp5|Nubp2|Rdh13|Rfc5|Cdkn1a|Def8|Nop56|Kif2c|March1|Nrf1|Terf2ip|Irf8|Dclk1|Asb6|Ddit4|Tra2b|Ppwd1|Rnasel|Asf1b|Nradd|Cep120|Rapsn|Rack1|Bloc1s3|Itpkc|Heatr5b|Lmtk2|Grhpr|Cog2|Rrp9|Rarb|Kcnj11|Itsn1|Brcc3|Znfx1|Map2k7|Nrbp1|Hmgxb3|Atp1a1|Sptbn2|Kdelc1|Baz2b|Pbx3|Erbin|Tmem138|Trap1|Flii|Mief1|Tspyl3|Mgat4a|Setd2|Zyg11b|Gm45871|Tbxa2r|Gulp1|Adrb3|Fnip1|Nsf|Zfp119a|Ddx3x|Prmt9|Adam10|Thoc3|Gpc1|Rnf144b|Tef|Ubqln1|Msrb2|Nmd3|Oip5|Trim37|Dusp9|Id1|Dlec1|Nabp2|Gm14412|Knstrn|Dym|Sap18|Stt3b|Hao1|Zdhhc1|Rad9b|Stx17|Naa35|Zbtb34|Exosc7|Inmt|Vat1|Psmd4|Rad51b|Hsdl2|Mrm2|Tie1|Hint2|Zfp672|Apaf1|Camsap2|Map1s|Txnl4b|Wdr78|B9d1|Filip1|Rmdn3|Slc10a7|Limch1|Ice2|R3hdm2|Rnf115|Tmem173|Arhgap32|Sgo1|Ormdl3|Slc9a8|Gprasp1|Ube2k|Dhx58|Tcf20|Ppm1f|Exosc8|Fech|Slc39a13|Emc2|Ptpra|Gm5431|Zfp13|Paqr3|Dnajb6|Tead2|Cdc42ep3|Khdrbs1|Cycs|Abcd1|Aplf|Sp140|Tk1|Mrps23|Rprd1a|Glis3|Ppp1r9a|Rab22a|Tmem208|Rad1|Gm5416|Polr1c|Map3k7|Cdk2ap1|Txndc12|Utp3|Fdps|Glul|Sprtn|Mex3b|Carm1|Mvd|Abcb10|Jarid2|Cog1|Ergic1|Arhgef12|Tnk2|Vmp1|Hps5|Smim14|Zfp688|Tonsl|Eno3|Atp6v1f|Pqbp1|Stk19|Npr3|Nudcd2|Laptm5|Taf12|Fgd4|Prkar2b|Ccr8|Arfgef2|Mms19|Sertad4|Prep|Dapp1|Pfn1|Atp13a2|Psmc4|Pttg1ip|Srpk2|Zc3h6|Camsap1|Zfp781|Zfp639|Axin2|Tubg1|Stx11|Krt8|Pard6g|Abcb8|Noct|Cop1|Syt11|Zkscan2|Pdcd11|Sfxn3|Ints6l|Pcbp2|Kdm5c|Vip|Myct1|Actg1|Kmt2c|P2rx4|Cend1|Preb|Itpr3|Rhog|Dis3l2|Mpv17l|Gnl2|Anxa7|Klf13|Gorasp1|Zfp703|Nit2|Dnmt3b|Eef1akmt1|Map3k11|Cox19|Zfp820|Bcas2|Mrpl47|Pih1d1|Rgs6|Wdr33|Sp2|Esyt2|Fuz|Ap1s2|Polq|Fbxo45|Ei24|Atxn3|mt-Atp6|Mylpf|Fgf7|Phldb1|Nefh|Hps6|Plin1|Khdrbs3|Nr2c2|Gpsm2|Tcea3|Fam58b|Csde1|Rrbp1|Iqce|1600002K03Rik|Lrrc29|Ect2|Slc17a5|Tomm7|Flrt2|Prpf38a|Exosc4|Erf|Mbd6|Zfhx3|AW146154|Zfp607b|Pak6|Shkbp1|Hmg20b|Pdcd7|Per3|Il15ra|Mcub|Enpep|Pdk4|Zfp39|Tor1b|Colca2|Lats1|Gprc5a|Cenpu|Relt|Ubxn2b|Gpaa1|Gemin5|Rev3l|Iscu|Aim2|Actr5|Hey1|Kdm5b|Astl|Rnf121|Actr3|Osbpl11|Dph6|Tut4|Zfp385b|Etnk1|Doc2b|Parp3|Zfp800|Pepd|Erg|Ccdc120|Vbp1|Prom1|Arf3|Elob|Prrt2|Fam89b|9930104L06Rik|Ltbr|Rpap2|Mtx2|Pgam5|Utp20|Mcoln2|Lrrc41|Ppp2r5a|Ankrd13a|Ric8a|Luc7l3|Ccdc47|Tmem120b|Izumo1|Rasa1|Supt4a|Emc6|Insig2|Bicra|Tnks1bp1|Snx1|AU021092|Sdc3|Hip1r|Supt5|Dut|Hgfac|Rogdi|Pdcd6ip|Esyt1|Sgsm3|Fubp1|Trmt10c|Phactr4|Rap1gds1|Pdcl|Smc4|Cep78|Fmnl3|Pbx4|Hydin|Sgf29|Ccnd3|Slc36a2|Mllt1|Tdp2|G2e3|Ints11|Lrguk|Mcm4|Ascc1|Cyp51|Fam76a|Pole3|Leo1|Supt16|Rnase6|Plce1|Wtip|Fstl4|Hcfc1|Diaph3|Gngt2|Eps15|Cda|Tmsb15l|Hck|Ss18l1|Coq7|Acot13|Pskh1|Csf1|Sec24b|Rpl22l1|Map3k21|Ntf3|Edc3|Ptpn4|Tgif1|H2afz|Ccdc89|Ifi35|Brd3|Smc6|Spata24|Stx1b|Tbc1d2b|Ipo7|Dusp10|Prkar1a|Cbr4|Rbm4|Atf2|Ankmy2|Zfp451|Them5|Gna11|Kctd6|Plag1|Ndc1|Dnah1|Srp9|E030030I06Rik|Dpy19l3|Phf12|Bloc1s5|Nf2|Gtf3a|Sptb|Atp6v1g2|Rab11fip2|Rbbp8|Dennd4b|Cyb561a3|Terf1|Galnt4|Phf11a|Copb2|Plrg1|Coro1c|Csnk1g2|Erh|Hcls1|Cdkl3|Mthfsd|Crnkl1|Tubd1|Slc35f6|Bcl11a|Mvk|Peak1|Ccp110|Ubr4|Hist3h2a|Ehmt2|Adra1b|Depdc7|Ak3|Gmeb2|Coil|Zfp93|Polrmt|Atp6v0b|Hipk4|Rfc2|Cdc42ep2|Med15|Slc25a26|Actr8|Akr7a5|Aip|Pja2|Hook1|Tbc1d20|Bivm|Zfp511|Eps8l1|Dhx16|Medag|Pxmp4|Hif1a|Tubgcp4|Bach1|Arsa|Sqor|Bach2|Has3|Ndufa9|Chchd4|Ccnf|Sox9|Phlda3|Glmn|Nup210|Zbtb42|Lyn|Atp6v1a|Ranbp10|Pfdn5|Zfp966|Rnf13|Ndufb2|Mettl16|Klhl12|Lrrc45|Sec11a|Chpt1|Tom1|Gatad2a|Nlrp3|Aimp1|Fxn|Ints2|Esyt3|Gfi1|Med7|Xpot|Pxdn|Acss2|C330007P06Rik|Ccar1|Pex7|Hoxb3|Nemp1|Hlcs|Smg6|Golga4|Ccl12|Uba3|Bbs9|Exoc6b|Chchd1|Kmt5b|Btg3|Timm17b|Rbmx2|Grk3|Fzr1|Prdx2|Pnpla1|Moap1|Gcc1|Mob2|Ehd1|Ripk3|Stac|Plekha1|Cblb|Aktip|Map7d1|Pdrg1|Mesd|Fgfr2|Pigyl|Clk3|Brd1|Rb1cc1|Metap1d|Glyr1|Cyld|Ap1m1|Ppip5k1|Junb|Zfp748|Stk38l|Rpap3|B4galt6|Tbc1d10c|Nab2|Tbc1d8b|Gtf2e2|Pmm2|Plcd3|Col4a3bp|Ctsc|Tceal9|Dennd3|Fzd6|Mafk|Faap100|Cog3|Sla|Dcakd|Def6|Plk1|Nfya|Cavin2|Atpaf2|Aqp11|Ccdc181|Rcbtb1|Snap47|Mgat4b|Spem1|Casp8|Utp14b|Rap1gap|Mtmr1|Rab39|Dhx29|Tomt|Mical3|Shank3|Kdm6b|Ash2l|Ggta1|Trak1|Scaf8|Appl1|Dolk|Tmem150b|Nub1|Psma7|Apba3|Uqcc1|Pdhx|Ndufaf5|Gtf2h3|Nckap5|Mccc2|Nppc|Bap1|Ctnnbip1|Parn|Trim56|Dlg4|Nelfe|Ddx59|Rgl3|Tfb1m|Setd7|Ift27|Npas2|Zfp709|Kif7|Ndufb7|Scn3b|Gab2|Bet1|Psmd13|Stx5a|Acad11|A630001G21Rik|Pld6|Terf2|Surf1|Plin3|Dusp4|Pdzd2|Ap2s1|Pfkp|Rnf213|Phf14|Sec16a|Msto1|Fbxo6|Zfp398|Timm10|Fam129b|Kif23|5430403G16Rik|Slc25a19|Cbx4|Carf|Srsf3|Arfgef3|Zfp59|Pot1a|Ifi44|Zfp40|Rph3al|Tex35|Fkrp|Stard10|Pak1ip1|Zfp940|Zcrb1|Dnajc7|Isoc2b|Sirt5|Mad2l1|Ptprk|Sppl2b|Aarsd1|Aacs|Tacc1|Stard3nl|St3gal2|Pop1|Klf15|Agps|Trappc3|Pcsk7|Batf|Trim33|Rnaseh2c|Grin2d|Deup1|Flywch1|Dap3|Rnf24|Top2b|F830016B08Rik|Rsc1a1|Rc3h1|S100a16|Appl2|Fam124b|Bard1|Golga7|Dnase1l2|Grpel2|Dmxl1|Chtf8|Fam20a|Timm9|March3|Yeats2|Car13|Ipo8|Safb|Ctdspl2|Mzt2|Ppm1b|Elmo2|Nhej1|Pabpc4l|Nsd1|Abhd11|Fkbp14|Ncapg|Zmat2|Ints8|Tm6sf2|Tmbim1|Odf2l|Dync1li1|Toe1|Zfp472|Rttn|Tnpo2|Trappc12|Mtx3|1190002N15Rik|Washc5|Vti1b|Ikzf3|Mrto4|Fnta|Pla2g15|Edn1|Tmem8|Ubiad1|Taco1|Tmem115|Ttc3|Atoh8|Nacc2|Mtfmt|Adssl1|Tbcel|Hist1h4d|Pcgf2|Pabpc1|Fbxl5|Pold4|Mtif2|Rnf40|Nme3|Gen1|Xrcc2|Ifi202b|Rab44|Rgs1|Dmrta1|Snx13|Vapa|Pttg1|Syt3|Sh3glb1|Vdac2|Alkbh4|Zfp36|Ager|Psme2b|Ndfip1|Sh3gl1|Gnpda2|Snx9|Ptpre|Mat2a|Ccdc77|Mdn1|Eci3|Zfp354b|Drg1|Senp5|Zfp37|Cog4|Tbpl1|Itpr1|Tuba1b|Bccip|Npc2|Ryr2|Prpf19|Hook2|Tars2|Cpsf2|Flad1|Slc25a11|Rnf139|Gzmb|Zfp689|Ufd1|Mia2|Fam210a|Ensa|Ucp2|Tbc1d24|Cntrob|Top1|Chchd7|Camkk2|Cdc42ep4|Ctdp1|Atp5s|Kdelr1|Glod4|Golgb1|Cln3|Fchsd2|Slc35b3|Ifnar1|Dnajc15|Mbtps2|Ppp2r1b|Larp1|Kcna5|Cops9|Rabgap1l|Ralgds|Cog7|Sall2|Gng7|Nsa2|Zrsr1|Nfkbiz|Klf9|P4hb|Wdfy3|Lmo7|Rrs1|Dcaf17|Nr3c1|Rps6ka5|Mrps26|4933427D14Rik|Tmf1|Hnrnpll|Prpf4|Erbb2|Echdc2|Khdc3|Zbtb7a|Pgap3|Casp9|Krt19|A430005L14Rik|Park7|Parvg|Dcaf8|Hnrnpk|Exosc5|Ilkap|Mthfd2|Hoxb7|Aunip|Rps29|Sele|Ttc5|Fam193b|Srf|Eif4g2|Wbp4|Lbx2|Idh3b|Ubl4a|Saa3|Khk|Npr1|Lima1|Tex26|Hnrnpc|Grwd1|Meox2|Ess2|Tle3|Cep104|Saysd1|Zfp120|Bnc2|Nr1d2|Hacd2|Ppp5c|Rhobtb2|Trappc2|Shld2|Coro2b|Prim1|Apc2|Abra|Smg9|Tcf3|Usp21|Mta1|Ppp4r4|Wipi1|Dnajc19|Zfp169|Fam117b|Erap1|Ttc19|Coro7|Dvl2|Urm1|Elof1|Kdm4c|Gpatch11|Atg2a|Gltp|Tnfaip8|Pml|Ndufs8|Nudt16|Set|Mapk1|Hmgn1|Lypla1|Ubl3|Mrpl24|Fancf|Mars2|Agl|Mrps27|Itgb6|Ddx23|Scd2|Klhl3|Dcaf12|Cracr2b|Tmem5|Ssbp4|Adprhl2|Cnot8|Mmgt2|Pex10|Pank2|Birc6|Camkmt|Zmat3|Slc30a5|Limd1|Slc31a1|Epha1|Zfp366|Ola1|1700123O20Rik|Sys1|Zfp777|Adcy7|Tmem127|Tprkb|Ctsa|Rreb1|Map9|Ost4|Tor1aip1|Egln1|Urah|Gmcl1|Dvl1|Scoc|Naa40|Psmb1|Mapk8|Zfp213|Gm14434|Zfp523|Nup85|Dgkq|Usp18|Tox2|Spry2|Ccser2|Bag3|Gipc1|Ajuba|Fat1|Spef2|Aff1|Rpa3|Hist1h4j|Cnrip1|Mtmr6|Trip11|Hdgf|Brd4|Mtmr3|Chia1|Cox8a|Tbc1d31|Scaper|Ucp3|Kif21a|Xaf1|C1qbp|Cxcl10|2700049A03Rik|Arglu1|Fmod|Rnpc3|Flot2|Gm14327|Fam3c|Rab9|Lsm4|Bfsp1|Polr2h|Tmem88|Plac8|Surf6|Akap8|Glrb|U2af1|Trio|Gak|Spcs1|Zfr2|Zswim4|Frk|Pex19|Rita1|Mrps36|Sdhc|Arhgap27|Fam120a|Itgb1|Zfp105|Snx17|Cspg4|Rint1|Ube2d3|Rel|Taf11|Ncl|Crtc2|Cdh11|Gm45799|Clybl|Klk1b27|Brsk1|Pigt|Actr10|Gga1|Cept1|Jun|Rbm4b|Igsf9b|Srgap2|Csnk1g3|Samhd1|Tomm6|Secisbp2|Mphosph8|Ccdc103|Gnptg|Wdr12|Vps26b|Zfp964|Zfp69|Imp3|Ppp2r5e|Hist1h3e|Grina|Kpna2|Mrps9|Oxld1|Coq4|Znhit1|Pla1a|Specc1|Nudt1|Mlf2|Pgm5|Ccdc97|Gnb1l|Bnip3l|Faap20|Sept2|Atp5e|Wdr43|Nde1|Ifi213|Hdac4|Dnal4|Mib2|Golt1b|Lactb|Slc25a36|Sat1|Srsf5|Rala|Btrc|P2rx7|Tulp3|Vti1a|Bet1l|Uimc1|Cipc|Sh3d19|Ppp2cb|Mcfd2|Zap70|Igfbp3|Dgka|Rinl|Tex22|Iqgap1|Map2k3|Cpped1|Fam47e|Pus7l|Tpcn1|Pcbp1|Notch2|Tbc1d17|Mef2a|Cenpa|Wdr6|Cers5|Xpr1|Rft1|Lipt2|Zfp41|Nfx1|Phox2a|Bambi|Net1|Hist1h3d|Prdm1|Fam76b|Usp47|Slc25a23|Scrn1|Sephs1|Atg4c|Cep68|Epc1|Abhd5|Ascc2|Plekhf2|Ckap5|St8sia1|Zfp729a|Mrps34|Map3k6|Sap30|Adrb1|Cask|Trim71|Ubqln2|Bbs10|Reep4|Spn|Dhx33|Mrpl37|Dock6|Dnaja1|Zkscan8|Nup205|Rpl9|Pex13|Grk2|Myoc|Zfc3h1|Prkag3|Rp9|Boc|Ppia|Rnf168|Cebpb|Umps|Pmpcb|Lars2|Rap1a|Ap1s1|Ica1|Mmachc|Mcl1|Ciapin1|Hspb1|Tmem18|Zbtb17|Slc25a15|Zfp618|Ablim1|Capns1|Mapre3|Mtss1l|Ap4m1|Dnajb14|Rab40c|Lcor|Fam213b|Csk|Zfp592|Irf2bp2|Dchs1|Kiss1r|Rgs16|Gcc2|Dusp14|Bad|Fer|Ak9|Adgre1|Cdc25a|Ifit2|Ccnk|Afap1l2|Mphosph6|Mtm1|Tdrkh|Zfp423|Smtn|Scap|Chsy1|Trove2|Krr1|Ap5z1|Xpo6|Fat4|Adh7|Dazap1|Pdap1|Ptch1|Ttll4|Rpl13|Nisch|Slc25a22|Hist2h2ac|Pank4|Lamb1|Rassf9|Traf1|Yipf4|Lemd2|Dna2|Garnl3|Zhx2|Eif2s1|Ptprr|Ado|Gadd45a|Zkscan17|Atmin|Plscr3|Nek11|Shank2|Frs2|Nat2|Fbxo7|Mlh1|Ahr|Dnaja4|Ppil4|Wwc1|Faim|Naa20|Snrnp70|Cc2d1b|Il1a|Kif14|Rab36|Fchsd1|Cfap300|2200002D01Rik|Hist1h2ac|Fbxo32|Mrps12|Grtp1|Zfp874b|Nr2f2|Ids|Stk10|Cdh13|Rab3gap2|Msr1|Samd1|Aptx|2310022A10Rik|Ppp2r5c|Hist1h2ab|Hsd11b1|Sptssa|Prdm16|Ptpn12|Sufu|Tc2n|Ptger2|Stx19|Gprc5b|Pelo|Kdm2a|Lyzl4|Rpl31|Zfp976|Zfp438|Rfx2|Phc2|Tuba4a|Fbp2|Klk1|Myh9|Ifi204|Nupr1l|Rasgrp1|2810021J22Rik|Stx16|Ldlrad4|Zdhhc9|Akap13|Six5|Plekhg1|Scai|Gm10037|Impact|Edf1|Nfatc2|Rars2|Zbtb3|Rccd1|Pigg|Ptp4a3|Cep170|Zfp641|Zfand5|Gpr65|Mmp12|Lrrc8b|Trpm4|Calml4|Abcg2|Lcmt1|Timm21|Gabarap|Bex3|Wrn|Psmd3|Tubb6|Nktr|Rhoa|Smpd2|Rfc1|Appbp2|Pes1|Mtg2|Gcnt2|Rgs4|Fdxr|Gm49368|Wdr19|Kif17|Gm14399|Ext2|Trp53i13|Zfr|Mrpl22|Vipr2|Pclaf|Cmc4|Taf7|Tnpo1|Naaa|Fzd3|Zfp763|Slain1|Pigx|Amd1|Msl2|Marcks|Os9|Mfap3l|Zfp975|Mpc2|Nfkb1|Clip4|Bmp2k|Wdtc1|Cenpm|Dnpep|Marc2|Ppm1e|Spag9|Gart|Tomm40|Uba6|Mark2|Bhlhe40|Dhx35|Borcs8|Sprr2e|Alkbh1|Nars2|Smdt1|Wipf1|Blmh|Tmc8|Mrpl41|Dok7|Litaf|Atg10|Plec|Plcb3|Snapc4|Map3k19|Dctn3|Paxx|Haao|Ttll3|Trp53inp2|Gbp5|Homez|Ncapd2|Arhgef40|Oprl1|Siah1b|Plagl1|Armc9|Myo9b|Nepro|Aup1|Abcc1|Spic|Arhgap1|Sorbs3|Rbm10|Ctdnep1|Rpgrip1l|Arl15|Cxcr2|Mmgt1|Josd2|Phb2|Tshz1|Poll|Sgta|Cbx8|Rhobtb3|Stom|Yrdc|Mgst3|Gdpd5|Ralgapa1|Hspa2|Eci1|Gm5689|Homer3|Shoc2|Bicdl2|Slc6a9|Ppp1r3b|Zfp775|Erbb4|Coq10a|Hmgcl|Tex11|Vgll3|Spata33|Gorab|Gdf11|Inca1|Cast|Imp4|Htr1b|Zswim1|Zfp300|Csrp2|Itgav|Mtmr7|Acvr2a|Banp|Fam84b|Stard7|Cotl1|Dlx3|Dars|Gpd2|Socs6|Arrb1|Rpia|Neo1|Prkag1|Rpl30|Slc27a6|Cmbl|Kifc2|Dnm1|Polr2f|Itgb1bp1|Asxl3|Kif1b|Tm9sf2|Srebf1|Rtn3|Gsk3a|Uri1|Zfp563|Trappc8|Micu3|Rps26|Naa60|Vav2|Dnlz|Kctd7|Atp2b1|Taf1c|Kctd20|Txnl4a|Kif1bp|Fbxo18|Jrk|Vps33a|Crispld2|Thsd1|Smpd5|Klf4|Akt2|Traf5|Sh2b2|Galns|Exoc4|Gm14418|Nudt21|Hdc|Gtf3c1|Mrpl27|Il31ra|Inka1|Gpsm1|Eid2b|Rasgef1a|Miga2|Ppp1r12b|Serpinb6b|Carhsp1|Herpud1|Gtf3c6|Dbt|Manf|Nadk2|Rnf216|6720489N17Rik|Irf6|Thap2|Psmb9|Cox7a1|Strip1|Homer1|A630089N07Rik|Map4k3|Ngb|Hdac6|Ceacam1|Trex2|Samsn1|Tet1|										
GO:0044424	intracellular part	cellular_component	2.24E-303	2.15E-299	8329	316561	13778	22036	"ENSMUSG00000031816,ENSMUSG00000021131,ENSMUSG00000022831,ENSMUSG00000020389,ENSMUSG00000029175,ENSMUSG00000020513,ENSMUSG00000001767,ENSMUSG00000034445,ENSMUSG00000025925,ENSMUSG00000042404,ENSMUSG00000041238,ENSMUSG00000003345,ENSMUSG00000027998,ENSMUSG00000032458,ENSMUSG00000004530,ENSMUSG00000090035,ENSMUSG00000044703,ENSMUSG00000037791,ENSMUSG00000038982,ENSMUSG00000043671,ENSMUSG00000097327,ENSMUSG00000026511,ENSMUSG00000040022,ENSMUSG00000021061,ENSMUSG00000024403,ENSMUSG00000016503,ENSMUSG00000009073,ENSMUSG00000042197,ENSMUSG00000028614,ENSMUSG00000019027,ENSMUSG00000003282,ENSMUSG00000034781,ENSMUSG00000028148,ENSMUSG00000021752,ENSMUSG00000031641,ENSMUSG00000039384,ENSMUSG00000020612,ENSMUSG00000066232,ENSMUSG00000036188,ENSMUSG00000027104,ENSMUSG00000094936,ENSMUSG00000024352,ENSMUSG00000026918,ENSMUSG00000020608,ENSMUSG00000010358,ENSMUSG00000037410,ENSMUSG00000030806,ENSMUSG00000026384,ENSMUSG00000047407,ENSMUSG00000038957,ENSMUSG00000049107,ENSMUSG00000037894,ENSMUSG00000044362,ENSMUSG00000039086,ENSMUSG00000030652,ENSMUSG00000048310,ENSMUSG00000006717,ENSMUSG00000072955,ENSMUSG00000003283,ENSMUSG00000028755,ENSMUSG00000028552,ENSMUSG00000038811,ENSMUSG00000022021,ENSMUSG00000039221,ENSMUSG00000014599,ENSMUSG00000001052,ENSMUSG00000034667,ENSMUSG00000029275,ENSMUSG00000020397,ENSMUSG00000018068,ENSMUSG00000059363,ENSMUSG00000037681,ENSMUSG00000032691,ENSMUSG00000028029,ENSMUSG00000048763,ENSMUSG00000040195,ENSMUSG00000020003,ENSMUSG00000020674,ENSMUSG00000006423,ENSMUSG00000027605,ENSMUSG00000020074,ENSMUSG00000026455,ENSMUSG00000025145,ENSMUSG00000010554,ENSMUSG00000036180,ENSMUSG00000060002,ENSMUSG00000042870,ENSMUSG00000025724,ENSMUSG00000001289,ENSMUSG00000042228,ENSMUSG00000052459,ENSMUSG00000037415,ENSMUSG00000002416,ENSMUSG00000036503,ENSMUSG00000000399,ENSMUSG00000031910,ENSMUSG00000030091,ENSMUSG00000037638,ENSMUSG00000041801,ENSMUSG00000029276,ENSMUSG00000000567,ENSMUSG00000034203,ENSMUSG00000072082,ENSMUSG00000027263,ENSMUSG00000040270,ENSMUSG00000005803,ENSMUSG00000022620,ENSMUSG00000025612,ENSMUSG00000024083,ENSMUSG00000028572,ENSMUSG00000024847,ENSMUSG00000028743,ENSMUSG00000012114,ENSMUSG00000045100,ENSMUSG00000015971,ENSMUSG00000029659,ENSMUSG00000024422,ENSMUSG00000000876,ENSMUSG00000021109,ENSMUSG00000006154,ENSMUSG00000025470,ENSMUSG00000027465,ENSMUSG00000041684,ENSMUSG00000040424,ENSMUSG00000033379,ENSMUSG00000055305,ENSMUSG00000020329,ENSMUSG00000033983,ENSMUSG00000045664,ENSMUSG00000023104,ENSMUSG00000013787,ENSMUSG00000050541,ENSMUSG00000033904,ENSMUSG00000066036,ENSMUSG00000078851,ENSMUSG00000041939,ENSMUSG00000074305,ENSMUSG00000000861,ENSMUSG00000038705,ENSMUSG00000024782,ENSMUSG00000029086,ENSMUSG00000031150,ENSMUSG00000031197,ENSMUSG00000040732,ENSMUSG00000045114,ENSMUSG00000024939,ENSMUSG00000051853,ENSMUSG00000055839,ENSMUSG00000030275,ENSMUSG00000034610,ENSMUSG00000027016,ENSMUSG00000063931,ENSMUSG00000023249,ENSMUSG00000039841,ENSMUSG00000020848,ENSMUSG00000037860,ENSMUSG00000019841,ENSMUSG00000025825,ENSMUSG00000037275,ENSMUSG00000050468,ENSMUSG00000070426,ENSMUSG00000026341,ENSMUSG00000022807,ENSMUSG00000057147,ENSMUSG00000042207,ENSMUSG00000037761,ENSMUSG00000040289,ENSMUSG00000019577,ENSMUSG00000037001,ENSMUSG00000028024,ENSMUSG00000031629,ENSMUSG00000046733,ENSMUSG00000008318,ENSMUSG00000028243,ENSMUSG00000022561,ENSMUSG00000040021,ENSMUSG00000026848,ENSMUSG00000079559,ENSMUSG00000089832,ENSMUSG00000020232,ENSMUSG00000041837,ENSMUSG00000028957,ENSMUSG00000074923,ENSMUSG00000038872,ENSMUSG00000025409,ENSMUSG00000040857,ENSMUSG00000027994,ENSMUSG00000023206,ENSMUSG00000027699,ENSMUSG00000049624,ENSMUSG00000035595,ENSMUSG00000041679,ENSMUSG00000036555,ENSMUSG00000027422,ENSMUSG00000049489,ENSMUSG00000068823,ENSMUSG00000034259,ENSMUSG00000063800,ENSMUSG00000047414,ENSMUSG00000028998,ENSMUSG00000022332,ENSMUSG00000020396,ENSMUSG00000074811,ENSMUSG00000030546,ENSMUSG00000048537,ENSMUSG00000027883,ENSMUSG00000005893,ENSMUSG00000001604,ENSMUSG00000021189,ENSMUSG00000062762,ENSMUSG00000034206,ENSMUSG00000035764,ENSMUSG00000031367,ENSMUSG00000030672,ENSMUSG00000027208,ENSMUSG00000064357,ENSMUSG00000028394,ENSMUSG00000042487,ENSMUSG00000035726,ENSMUSG00000028878,ENSMUSG00000001467,ENSMUSG00000044475,ENSMUSG00000036459,ENSMUSG00000036264,ENSMUSG00000031386,ENSMUSG00000024998,ENSMUSG00000021880,ENSMUSG00000035958,ENSMUSG00000020264,ENSMUSG00000024212,ENSMUSG00000022673,ENSMUSG00000056215,ENSMUSG00000035293,ENSMUSG00000029034,ENSMUSG00000034349,ENSMUSG00000041491,ENSMUSG00000009030,ENSMUSG00000028149,ENSMUSG00000034165,ENSMUSG00000030714,ENSMUSG00000023008,ENSMUSG00000031860,ENSMUSG00000059854,ENSMUSG00000025366,ENSMUSG00000022540,ENSMUSG00000032504,ENSMUSG00000066043,ENSMUSG00000044763,ENSMUSG00000028034,ENSMUSG00000042303,ENSMUSG00000025743,ENSMUSG00000051669,ENSMUSG00000032382,ENSMUSG00000070808,ENSMUSG00000033955,ENSMUSG00000029102,ENSMUSG00000003435,ENSMUSG00000027203,ENSMUSG00000000915,ENSMUSG00000054434,ENSMUSG00000078622,ENSMUSG00000020863,ENSMUSG00000003721,ENSMUSG00000047260,ENSMUSG00000021549,ENSMUSG00000020485,ENSMUSG00000064158,ENSMUSG00000026626,ENSMUSG00000025485,ENSMUSG00000041870,ENSMUSG00000027099,ENSMUSG00000029500,ENSMUSG00000030339,ENSMUSG00000044730,ENSMUSG00000033773,ENSMUSG00000028703,ENSMUSG00000004356,ENSMUSG00000011008,ENSMUSG00000022791,ENSMUSG00000018171,ENSMUSG00000061207,ENSMUSG00000059323,ENSMUSG00000004285,ENSMUSG00000031157,ENSMUSG00000060600,ENSMUSG00000037822,ENSMUSG00000014418,ENSMUSG00000031974,ENSMUSG00000038518,ENSMUSG00000018661,ENSMUSG00000001576,ENSMUSG00000059495,ENSMUSG00000026473,ENSMUSG00000059743,ENSMUSG00000057706,ENSMUSG00000032185,ENSMUSG00000006517,ENSMUSG00000031986,ENSMUSG00000067148,ENSMUSG00000094733,ENSMUSG00000022248,ENSMUSG00000070697,ENSMUSG00000028567,ENSMUSG00000029394,ENSMUSG00000028284,ENSMUSG00000023723,ENSMUSG00000052942,ENSMUSG00000040446,ENSMUSG00000032827,ENSMUSG00000025574,ENSMUSG00000070031,ENSMUSG00000014856,ENSMUSG00000027519,ENSMUSG00000028790,ENSMUSG00000036533,ENSMUSG00000030796,ENSMUSG00000030051,ENSMUSG00000031378,ENSMUSG00000063694,ENSMUSG00000022337,ENSMUSG00000024588,ENSMUSG00000002105,ENSMUSG00000041852,ENSMUSG00000026181,ENSMUSG00000027752,ENSMUSG00000029131,ENSMUSG00000055725,ENSMUSG00000027303,ENSMUSG00000058163,ENSMUSG00000062012,ENSMUSG00000023940,ENSMUSG00000038150,ENSMUSG00000024349,ENSMUSG00000041444,ENSMUSG00000028098,ENSMUSG00000025404,ENSMUSG00000029203,ENSMUSG00000017830,ENSMUSG00000039463,ENSMUSG00000043384,ENSMUSG00000037531,ENSMUSG00000005687,ENSMUSG00000045438,ENSMUSG00000011658,ENSMUSG00000021171,ENSMUSG00000003423,ENSMUSG00000018678,ENSMUSG00000024400,ENSMUSG00000021219,ENSMUSG00000022751,ENSMUSG00000085795,ENSMUSG00000004054,ENSMUSG00000021951,ENSMUSG00000027478,ENSMUSG00000073982,ENSMUSG00000053333,ENSMUSG00000045302,ENSMUSG00000042644,ENSMUSG00000052040,ENSMUSG00000032513,ENSMUSG00000022679,ENSMUSG00000028869,ENSMUSG00000021814,ENSMUSG00000025212,ENSMUSG00000025047,ENSMUSG00000038056,ENSMUSG00000029470,ENSMUSG00000060240,ENSMUSG00000062825,ENSMUSG00000056851,ENSMUSG00000035967,ENSMUSG00000025332,ENSMUSG00000046916,ENSMUSG00000056214,ENSMUSG00000049382,ENSMUSG00000028973,ENSMUSG00000068923,ENSMUSG00000030757,ENSMUSG00000040782,ENSMUSG00000023087,ENSMUSG00000039232,ENSMUSG00000035198,ENSMUSG00000027667,ENSMUSG00000000142,ENSMUSG00000009291,ENSMUSG00000062604,ENSMUSG00000030603,ENSMUSG00000018293,ENSMUSG00000028159,ENSMUSG00000036622,ENSMUSG00000016262,ENSMUSG00000019849,ENSMUSG00000042851,ENSMUSG00000026933,ENSMUSG00000002997,ENSMUSG00000028899,ENSMUSG00000022788,ENSMUSG00000028581,ENSMUSG00000020328,ENSMUSG00000074582,ENSMUSG00000025159,ENSMUSG00000020108,ENSMUSG00000022858,ENSMUSG00000039483,ENSMUSG00000027797,ENSMUSG00000041515,ENSMUSG00000048799,ENSMUSG00000032491,ENSMUSG00000021713,ENSMUSG00000066800,ENSMUSG00000005470,ENSMUSG00000008435,ENSMUSG00000039183,ENSMUSG00000073002,ENSMUSG00000024120,ENSMUSG00000058440,ENSMUSG00000033430,ENSMUSG00000028678,ENSMUSG00000036469,ENSMUSG00000023067,ENSMUSG00000027405,ENSMUSG00000029363,ENSMUSG00000007570,ENSMUSG00000020831,ENSMUSG00000054099,ENSMUSG00000000628,ENSMUSG00000020650,ENSMUSG00000025103,ENSMUSG00000017929,ENSMUSG00000026398,ENSMUSG00000045680,ENSMUSG00000038742,ENSMUSG00000021062,ENSMUSG00000059708,ENSMUSG00000018167,ENSMUSG00000017561,ENSMUSG00000030340,ENSMUSG00000030802,ENSMUSG00000031951,ENSMUSG00000095620,ENSMUSG00000090083,ENSMUSG00000029594,ENSMUSG00000038593,ENSMUSG00000046449,ENSMUSG00000038467,ENSMUSG00000000149,ENSMUSG00000024251,ENSMUSG00000025495,ENSMUSG00000006386,ENSMUSG00000036278,ENSMUSG00000071076,ENSMUSG00000041164,ENSMUSG00000057672,ENSMUSG00000024799,ENSMUSG00000031214,ENSMUSG00000020368,ENSMUSG00000025745,ENSMUSG00000022914,ENSMUSG00000070524,ENSMUSG00000043505,ENSMUSG00000005362,ENSMUSG00000002808,ENSMUSG00000030465,ENSMUSG00000036916,ENSMUSG00000042043,ENSMUSG00000023079,ENSMUSG00000022992,ENSMUSG00000020018,ENSMUSG00000030256,ENSMUSG00000035126,ENSMUSG00000001039,ENSMUSG00000034898,ENSMUSG00000031723,ENSMUSG00000032235,ENSMUSG00000070730,ENSMUSG00000037736,ENSMUSG00000031684,ENSMUSG00000028383,ENSMUSG00000029557,ENSMUSG00000005625,ENSMUSG00000034993,ENSMUSG00000059060,ENSMUSG00000003477,ENSMUSG00000061455,ENSMUSG00000021555,ENSMUSG00000068966,ENSMUSG00000025785,ENSMUSG00000019261,ENSMUSG00000049755,ENSMUSG00000028470,ENSMUSG00000019979,ENSMUSG00000041570,ENSMUSG00000033191,ENSMUSG00000035765,ENSMUSG00000021963,ENSMUSG00000027331,ENSMUSG00000038569,ENSMUSG00000027261,ENSMUSG00000039199,ENSMUSG00000032437,ENSMUSG00000005312,ENSMUSG00000027787,ENSMUSG00000023094,ENSMUSG00000034220,ENSMUSG00000038068,ENSMUSG00000022389,ENSMUSG00000038060,ENSMUSG00000078868,ENSMUSG00000025374,ENSMUSG00000018548,ENSMUSG00000072980,ENSMUSG00000031383,ENSMUSG00000042745,ENSMUSG00000034187,ENSMUSG00000031489,ENSMUSG00000056870,ENSMUSG00000035992,ENSMUSG00000034881,ENSMUSG00000054693,ENSMUSG00000037134,ENSMUSG00000025872,ENSMUSG00000000787,ENSMUSG00000057835,ENSMUSG00000002812,ENSMUSG00000005981,ENSMUSG00000034636,ENSMUSG00000110277,ENSMUSG00000044791,ENSMUSG00000026110,ENSMUSG00000022412,ENSMUSG00000074671,ENSMUSG00000067889,ENSMUSG00000033161,ENSMUSG00000024622,ENSMUSG00000039501,ENSMUSG00000031201,ENSMUSG00000002948,ENSMUSG00000029148,ENSMUSG00000038718,ENSMUSG00000024666,ENSMUSG00000021709,ENSMUSG00000026987,ENSMUSG00000026047,ENSMUSG00000041506,ENSMUSG00000031979,ENSMUSG00000039414,ENSMUSG00000035637,ENSMUSG00000038970,ENSMUSG00000002104,ENSMUSG00000020372,ENSMUSG00000057667,ENSMUSG00000003752,ENSMUSG00000022957,ENSMUSG00000096146,ENSMUSG00000017491,ENSMUSG00000034647,ENSMUSG00000040711,ENSMUSG00000029029,ENSMUSG00000041168,ENSMUSG00000060012,ENSMUSG00000049225,ENSMUSG00000027523,ENSMUSG00000013415,ENSMUSG00000051817,ENSMUSG00000030291,ENSMUSG00000019478,ENSMUSG00000030254,ENSMUSG00000042541,ENSMUSG00000026447,ENSMUSG00000041747,ENSMUSG00000030602,ENSMUSG00000001175,ENSMUSG00000039963,ENSMUSG00000028927,ENSMUSG00000020857,ENSMUSG00000020843,ENSMUSG00000024067,ENSMUSG00000044528,ENSMUSG00000029173,ENSMUSG00000040860,ENSMUSG00000025857,ENSMUSG00000020287,ENSMUSG00000039016,ENSMUSG00000029095,ENSMUSG00000031893,ENSMUSG00000039725,ENSMUSG00000049515,ENSMUSG00000024177,ENSMUSG00000062797,ENSMUSG00000035772,ENSMUSG00000036093,ENSMUSG00000006456,ENSMUSG00000003813,ENSMUSG00000030036,ENSMUSG00000040938,ENSMUSG00000030990,ENSMUSG00000044452,ENSMUSG00000062075,ENSMUSG00000024122,ENSMUSG00000052763,ENSMUSG00000075702,ENSMUSG00000061665,ENSMUSG00000052812,ENSMUSG00000026456,ENSMUSG00000044167,ENSMUSG00000028223,ENSMUSG00000036223,ENSMUSG00000029624,ENSMUSG00000079523,ENSMUSG00000041733,ENSMUSG00000027540,ENSMUSG00000040410,ENSMUSG00000056724,ENSMUSG00000035325,ENSMUSG00000028247,ENSMUSG00000036087,ENSMUSG00000042505,ENSMUSG00000008976,ENSMUSG00000055116,ENSMUSG00000052214,ENSMUSG00000031953,ENSMUSG00000026499,ENSMUSG00000021065,ENSMUSG00000036109,ENSMUSG00000058267,ENSMUSG00000022897,ENSMUSG00000005237,ENSMUSG00000020000,ENSMUSG00000042632,ENSMUSG00000028945,ENSMUSG00000024668,ENSMUSG00000054453,ENSMUSG00000022382,ENSMUSG00000025268,ENSMUSG00000032547,ENSMUSG00000034216,ENSMUSG00000064127,ENSMUSG00000034278,ENSMUSG00000004319,ENSMUSG00000043668,ENSMUSG00000036561,ENSMUSG00000039345,ENSMUSG00000021244,ENSMUSG00000039298,ENSMUSG00000025583,ENSMUSG00000058135,ENSMUSG00000024228,ENSMUSG00000034156,ENSMUSG00000026080,ENSMUSG00000025533,ENSMUSG00000031916,ENSMUSG00000022066,ENSMUSG00000033460,ENSMUSG00000037447,ENSMUSG00000046573,ENSMUSG00000020311,ENSMUSG00000028356,ENSMUSG00000070709,ENSMUSG00000067235,ENSMUSG00000019295,ENSMUSG00000072623,ENSMUSG00000030138,ENSMUSG00000021427,ENSMUSG00000045854,ENSMUSG00000029592,ENSMUSG00000018565,ENSMUSG00000057522,ENSMUSG00000032238,ENSMUSG00000102049,ENSMUSG00000020231,ENSMUSG00000053799,ENSMUSG00000029918,ENSMUSG00000022174,ENSMUSG00000029101,ENSMUSG00000028005,ENSMUSG00000022824,ENSMUSG00000008604,ENSMUSG00000026500,ENSMUSG00000037993,ENSMUSG00000026365,ENSMUSG00000004891,ENSMUSG00000023034,ENSMUSG00000030615,ENSMUSG00000048486,ENSMUSG00000022615,ENSMUSG00000028266,ENSMUSG00000025899,ENSMUSG00000019789,ENSMUSG00000026628,ENSMUSG00000010095,ENSMUSG00000014776,ENSMUSG00000040345,ENSMUSG00000024308,ENSMUSG00000032077,ENSMUSG00000001323,ENSMUSG00000063406,ENSMUSG00000030660,ENSMUSG00000029761,ENSMUSG00000025626,ENSMUSG00000015357,ENSMUSG00000006519,ENSMUSG00000000631,ENSMUSG00000003051,ENSMUSG00000055436,ENSMUSG00000029019,ENSMUSG00000036591,ENSMUSG00000061751,ENSMUSG00000049577,ENSMUSG00000010054,ENSMUSG00000086316,ENSMUSG00000056917,ENSMUSG00000090550,ENSMUSG00000094870,ENSMUSG00000015312,ENSMUSG00000023307,ENSMUSG00000036835,ENSMUSG00000022684,ENSMUSG00000035910,ENSMUSG00000021661,ENSMUSG00000053769,ENSMUSG00000033272,ENSMUSG00000030222,ENSMUSG00000027498,ENSMUSG00000030871,ENSMUSG00000024019,ENSMUSG00000023908,ENSMUSG00000071652,ENSMUSG00000007812,ENSMUSG00000032338,ENSMUSG00000051319,ENSMUSG00000038861,ENSMUSG00000029469,ENSMUSG00000024044,ENSMUSG00000020904,ENSMUSG00000016559,ENSMUSG00000042364,ENSMUSG00000021748,ENSMUSG00000053279,ENSMUSG00000026361,ENSMUSG00000026737,ENSMUSG00000033788,ENSMUSG00000048429,ENSMUSG00000038174,ENSMUSG00000044595,ENSMUSG00000024778,ENSMUSG00000039367,ENSMUSG00000035437,ENSMUSG00000029640,ENSMUSG00000042814,ENSMUSG00000035845,ENSMUSG00000032582,ENSMUSG00000022064,ENSMUSG00000004565,ENSMUSG00000030345,ENSMUSG00000029822,ENSMUSG00000041028,ENSMUSG00000021458,ENSMUSG00000061544,ENSMUSG00000046711,ENSMUSG00000072966,ENSMUSG00000028341,ENSMUSG00000012519,ENSMUSG00000029415,ENSMUSG00000060969,ENSMUSG00000059669,ENSMUSG00000028524,ENSMUSG00000031984,ENSMUSG00000074657,ENSMUSG00000024082,ENSMUSG00000034473,ENSMUSG00000040506,ENSMUSG00000027238,ENSMUSG00000051650,ENSMUSG00000040322,ENSMUSG00000020821,ENSMUSG00000020238,ENSMUSG00000030127,ENSMUSG00000043510,ENSMUSG00000024870,ENSMUSG00000023927,ENSMUSG00000003123,ENSMUSG00000061371,ENSMUSG00000038331,ENSMUSG00000009112,ENSMUSG00000094282,ENSMUSG00000030225,ENSMUSG00000018796,ENSMUSG00000042660,ENSMUSG00000022761,ENSMUSG00000022407,ENSMUSG00000021235,ENSMUSG00000015112,ENSMUSG00000089876,ENSMUSG00000041658,ENSMUSG00000031842,ENSMUSG00000026579,ENSMUSG00000029563,ENSMUSG00000053453,ENSMUSG00000024902,ENSMUSG00000055044,ENSMUSG00000022555,ENSMUSG00000024462,ENSMUSG00000027006,ENSMUSG00000015747,ENSMUSG00000026878,ENSMUSG00000023923,ENSMUSG00000040728,ENSMUSG00000030019,ENSMUSG00000020257,ENSMUSG00000015672,ENSMUSG00000035696,ENSMUSG00000021400,ENSMUSG00000020946,ENSMUSG00000031722,ENSMUSG00000044749,ENSMUSG00000027257,ENSMUSG00000026999,ENSMUSG00000039646,ENSMUSG00000037426,ENSMUSG00000093904,ENSMUSG00000001419,ENSMUSG00000027671,ENSMUSG00000036529,ENSMUSG00000030443,ENSMUSG00000026283,ENSMUSG00000038546,ENSMUSG00000022523,ENSMUSG00000021948,ENSMUSG00000053414,ENSMUSG00000027398,ENSMUSG00000010097,ENSMUSG00000033713,ENSMUSG00000036206,ENSMUSG00000031483,ENSMUSG00000048481,ENSMUSG00000038374,ENSMUSG00000003541,ENSMUSG00000027368,ENSMUSG00000056313,ENSMUSG00000057738,ENSMUSG00000024883,ENSMUSG00000003308,ENSMUSG00000008305,ENSMUSG00000043909,ENSMUSG00000095362,ENSMUSG00000054808,ENSMUSG00000020096,ENSMUSG00000019944,ENSMUSG00000022463,ENSMUSG00000022514,ENSMUSG00000029787,ENSMUSG00000020536,ENSMUSG00000030122,ENSMUSG00000079677,ENSMUSG00000020978,ENSMUSG00000033186,ENSMUSG00000020653,ENSMUSG00000022680,ENSMUSG00000111375,ENSMUSG00000047963,ENSMUSG00000039656,ENSMUSG00000025580,ENSMUSG00000000028,ENSMUSG00000020956,ENSMUSG00000027695,ENSMUSG00000026643,ENSMUSG00000032870,ENSMUSG00000054455,ENSMUSG00000021033,ENSMUSG00000040945,ENSMUSG00000037270,ENSMUSG00000042157,ENSMUSG00000003037,ENSMUSG00000027867,ENSMUSG00000029171,ENSMUSG00000020277,ENSMUSG00000031993,ENSMUSG00000031506,ENSMUSG00000030592,ENSMUSG00000032402,ENSMUSG00000023852,ENSMUSG00000030317,ENSMUSG00000026890,ENSMUSG00000041688,ENSMUSG00000024050,ENSMUSG00000032251,ENSMUSG00000002325,ENSMUSG00000022340,ENSMUSG00000020774,ENSMUSG00000024911,ENSMUSG00000006299,ENSMUSG00000044340,ENSMUSG00000039236,ENSMUSG00000039542,ENSMUSG00000036781,ENSMUSG00000035615,ENSMUSG00000013698,ENSMUSG00000066149,ENSMUSG00000046229,ENSMUSG00000003559,ENSMUSG00000051375,ENSMUSG00000040952,ENSMUSG00000031985,ENSMUSG00000040351,ENSMUSG00000038366,ENSMUSG00000031812,ENSMUSG00000027167,ENSMUSG00000045160,ENSMUSG00000071657,ENSMUSG00000005609,ENSMUSG00000013878,ENSMUSG00000005907,ENSMUSG00000062175,ENSMUSG00000031309,ENSMUSG00000024515,ENSMUSG00000036845,ENSMUSG00000073422,ENSMUSG00000057058,ENSMUSG00000024193,ENSMUSG00000030924,ENSMUSG00000002012,ENSMUSG00000031592,ENSMUSG00000035697,ENSMUSG00000005813,ENSMUSG00000067369,ENSMUSG00000020783,ENSMUSG00000035757,ENSMUSG00000033192,ENSMUSG00000038280,ENSMUSG00000063239,ENSMUSG00000043051,ENSMUSG00000079494,ENSMUSG00000020014,ENSMUSG00000004768,ENSMUSG00000041828,ENSMUSG00000008200,ENSMUSG00000039756,ENSMUSG00000062647,ENSMUSG00000040276,ENSMUSG00000042607,ENSMUSG00000025591,ENSMUSG00000010290,ENSMUSG00000002635,ENSMUSG00000019810,ENSMUSG00000073427,ENSMUSG00000054065,ENSMUSG00000021361,ENSMUSG00000024985,ENSMUSG00000028106,ENSMUSG00000030681,ENSMUSG00000031382,ENSMUSG00000049932,ENSMUSG00000036693,ENSMUSG00000027429,ENSMUSG00000028013,ENSMUSG00000064037,ENSMUSG00000044881,ENSMUSG00000018765,ENSMUSG00000028053,ENSMUSG00000029635,ENSMUSG00000034430,ENSMUSG00000003438,ENSMUSG00000017715,ENSMUSG00000064105,ENSMUSG00000072812,ENSMUSG00000026565,ENSMUSG00000005069,ENSMUSG00000031521,ENSMUSG00000044548,ENSMUSG00000021994,ENSMUSG00000025956,ENSMUSG00000038648,ENSMUSG00000012428,ENSMUSG00000025868,ENSMUSG00000031295,ENSMUSG00000031090,ENSMUSG00000024360,ENSMUSG00000009828,ENSMUSG00000069272,ENSMUSG00000028138,ENSMUSG00000025737,ENSMUSG00000027353,ENSMUSG00000062184,ENSMUSG00000024816,ENSMUSG00000078789,ENSMUSG00000022947,ENSMUSG00000025757,ENSMUSG00000020089,ENSMUSG00000038236,ENSMUSG00000029993,ENSMUSG00000029817,ENSMUSG00000002111,ENSMUSG00000020732,ENSMUSG00000050621,ENSMUSG00000068290,ENSMUSG00000031878,ENSMUSG00000063060,ENSMUSG00000026142,ENSMUSG00000030738,ENSMUSG00000028553,ENSMUSG00000116138,ENSMUSG00000027708,ENSMUSG00000020850,ENSMUSG00000027799,ENSMUSG00000033355,ENSMUSG00000000743,ENSMUSG00000062591,ENSMUSG00000037152,ENSMUSG00000029703,ENSMUSG00000059923,ENSMUSG00000040415,ENSMUSG00000031075,ENSMUSG00000076432,ENSMUSG00000028478,ENSMUSG00000022774,ENSMUSG00000020326,ENSMUSG00000074797,ENSMUSG00000021257,ENSMUSG00000043311,ENSMUSG00000041046,ENSMUSG00000029642,ENSMUSG00000040721,ENSMUSG00000003949,ENSMUSG00000024446,ENSMUSG00000021311,ENSMUSG00000020899,ENSMUSG00000029427,ENSMUSG00000026200,ENSMUSG00000063412,ENSMUSG00000014039,ENSMUSG00000036721,ENSMUSG00000020621,ENSMUSG00000041298,ENSMUSG00000052293,ENSMUSG00000001150,ENSMUSG00000039552,ENSMUSG00000094483,ENSMUSG00000010067,ENSMUSG00000030016,ENSMUSG00000024501,ENSMUSG00000072258,ENSMUSG00000012609,ENSMUSG00000022110,ENSMUSG00000052727,ENSMUSG00000109864,ENSMUSG00000068854,ENSMUSG00000037933,ENSMUSG00000023861,ENSMUSG00000038244,ENSMUSG00000024974,ENSMUSG00000039842,ENSMUSG00000005371,ENSMUSG00000022752,ENSMUSG00000024430,ENSMUSG00000025323,ENSMUSG00000022415,ENSMUSG00000098274,ENSMUSG00000020973,ENSMUSG00000035890,ENSMUSG00000022622,ENSMUSG00000040850,ENSMUSG00000025789,ENSMUSG00000028466,ENSMUSG00000068394,ENSMUSG00000020752,ENSMUSG00000018974,ENSMUSG00000028648,ENSMUSG00000096210,ENSMUSG00000030034,ENSMUSG00000032512,ENSMUSG00000032462,ENSMUSG00000027978,ENSMUSG00000028907,ENSMUSG00000022529,ENSMUSG00000033102,ENSMUSG00000070803,ENSMUSG00000078798,ENSMUSG00000023951,ENSMUSG00000074698,ENSMUSG00000034460,ENSMUSG00000031935,ENSMUSG00000032534,ENSMUSG00000047881,ENSMUSG00000038335,ENSMUSG00000074364,ENSMUSG00000033382,ENSMUSG00000039478,ENSMUSG00000030421,ENSMUSG00000057177,ENSMUSG00000009621,ENSMUSG00000025362,ENSMUSG00000005982,ENSMUSG00000004187,ENSMUSG00000026825,ENSMUSG00000024600,ENSMUSG00000022235,ENSMUSG00000058600,ENSMUSG00000067713,ENSMUSG00000025544,ENSMUSG00000020538,ENSMUSG00000024758,ENSMUSG00000045215,ENSMUSG00000063077,ENSMUSG00000033020,ENSMUSG00000062352,ENSMUSG00000001510,ENSMUSG00000031827,ENSMUSG00000027367,ENSMUSG00000053604,ENSMUSG00000032340,ENSMUSG00000018909,ENSMUSG00000056153,ENSMUSG00000026356,ENSMUSG00000026827,ENSMUSG00000052155,ENSMUSG00000039431,ENSMUSG00000027087,ENSMUSG00000025316,ENSMUSG00000072568,ENSMUSG00000017764,ENSMUSG00000020186,ENSMUSG00000025352,ENSMUSG00000057054,ENSMUSG00000040124,ENSMUSG00000048478,ENSMUSG00000049511,ENSMUSG00000026127,ENSMUSG00000021585,ENSMUSG00000009670,ENSMUSG00000039914,ENSMUSG00000028672,ENSMUSG00000091243,ENSMUSG00000007216,ENSMUSG00000046794,ENSMUSG00000062209,ENSMUSG00000022876,ENSMUSG00000031372,ENSMUSG00000074272,ENSMUSG00000047146,ENSMUSG00000014601,ENSMUSG00000007617,ENSMUSG00000074218,ENSMUSG00000020137,ENSMUSG00000026638,ENSMUSG00000096727,ENSMUSG00000024242,ENSMUSG00000021032,ENSMUSG00000031161,ENSMUSG00000000340,ENSMUSG00000032575,ENSMUSG00000045078,ENSMUSG00000022253,ENSMUSG00000026858,ENSMUSG00000019837,ENSMUSG00000042842,ENSMUSG00000008393,ENSMUSG00000031770,ENSMUSG00000073557,ENSMUSG00000070705,ENSMUSG00000042106,ENSMUSG00000026930,ENSMUSG00000024414,ENSMUSG00000015027,ENSMUSG00000026637,ENSMUSG00000005057,ENSMUSG00000029763,ENSMUSG00000031754,ENSMUSG00000032777,ENSMUSG00000027360,ENSMUSG00000046380,ENSMUSG00000058594,ENSMUSG00000036955,ENSMUSG00000003032,ENSMUSG00000004056,ENSMUSG00000071724,ENSMUSG00000031480,ENSMUSG00000029434,ENSMUSG00000031825,ENSMUSG00000005936,ENSMUSG00000019943,ENSMUSG00000031832,ENSMUSG00000034110,ENSMUSG00000075467,ENSMUSG00000057130,ENSMUSG00000073481,ENSMUSG00000046442,ENSMUSG00000026209,ENSMUSG00000030103,ENSMUSG00000002984,ENSMUSG00000035898,ENSMUSG00000024969,ENSMUSG00000020859,ENSMUSG00000022962,ENSMUSG00000037622,ENSMUSG00000034663,ENSMUSG00000028163,ENSMUSG00000024059,ENSMUSG00000068101,ENSMUSG00000040462,ENSMUSG00000031647,ENSMUSG00000069662,ENSMUSG00000066415,ENSMUSG00000026568,ENSMUSG00000069727,ENSMUSG00000009470,ENSMUSG00000051316,ENSMUSG00000090110,ENSMUSG00000011171,ENSMUSG00000040204,ENSMUSG00000023791,ENSMUSG00000055717,ENSMUSG00000075232,ENSMUSG00000007989,ENSMUSG00000029413,ENSMUSG00000067430,ENSMUSG00000028758,ENSMUSG00000038530,ENSMUSG00000037890,ENSMUSG00000108596,ENSMUSG00000018861,ENSMUSG00000039069,ENSMUSG00000020430,ENSMUSG00000021360,ENSMUSG00000020514,ENSMUSG00000022201,ENSMUSG00000027198,ENSMUSG00000044328,ENSMUSG00000018567,ENSMUSG00000046432,ENSMUSG00000031583,ENSMUSG00000024645,ENSMUSG00000070639,ENSMUSG00000038260,ENSMUSG00000032246,ENSMUSG00000029802,ENSMUSG00000030763,ENSMUSG00000018481,ENSMUSG00000007815,ENSMUSG00000029191,ENSMUSG00000017221,ENSMUSG00000001473,ENSMUSG00000032525,ENSMUSG00000059895,ENSMUSG00000029263,ENSMUSG00000038930,ENSMUSG00000024750,ENSMUSG00000049723,ENSMUSG00000022987,ENSMUSG00000057335,ENSMUSG00000024423,ENSMUSG00000035236,ENSMUSG00000040624,ENSMUSG00000071661,ENSMUSG00000028292,ENSMUSG00000027544,ENSMUSG00000015092,ENSMUSG00000024976,ENSMUSG00000034339,ENSMUSG00000003573,ENSMUSG00000028542,ENSMUSG00000043782,ENSMUSG00000028889,ENSMUSG00000026688,ENSMUSG00000035314,ENSMUSG00000021027,ENSMUSG00000026880,ENSMUSG00000024132,ENSMUSG00000059970,ENSMUSG00000004264,ENSMUSG00000046982,ENSMUSG00000025218,ENSMUSG00000025578,ENSMUSG00000021589,ENSMUSG00000004937,ENSMUSG00000018559,ENSMUSG00000033282,ENSMUSG00000022091,ENSMUSG00000031060,ENSMUSG00000038695,ENSMUSG00000061273,ENSMUSG00000026180,ENSMUSG00000004677,ENSMUSG00000062590,ENSMUSG00000040749,ENSMUSG00000019817,ENSMUSG00000027584,ENSMUSG00000038252,ENSMUSG00000004562,ENSMUSG00000004359,ENSMUSG00000027247,ENSMUSG00000068328,ENSMUSG00000023088,ENSMUSG00000036208,ENSMUSG00000030276,ENSMUSG00000028447,ENSMUSG00000000673,ENSMUSG00000047617,ENSMUSG00000057156,ENSMUSG00000105504,ENSMUSG00000038375,ENSMUSG00000050106,ENSMUSG00000036850,ENSMUSG00000020840,ENSMUSG00000022452,ENSMUSG00000075284,ENSMUSG00000036281,ENSMUSG00000051590,ENSMUSG00000024960,ENSMUSG00000022565,ENSMUSG00000044716,ENSMUSG00000022500,ENSMUSG00000027655,ENSMUSG00000002345,ENSMUSG00000018995,ENSMUSG00000055030,ENSMUSG00000079036,ENSMUSG00000051147,ENSMUSG00000032498,ENSMUSG00000001786,ENSMUSG00000020170,ENSMUSG00000035032,ENSMUSG00000037541,ENSMUSG00000032463,ENSMUSG00000028582,ENSMUSG00000002728,ENSMUSG00000063511,ENSMUSG00000018849,ENSMUSG00000032285,ENSMUSG00000015757,ENSMUSG00000019256,ENSMUSG00000071757,ENSMUSG00000021116,ENSMUSG00000036875,ENSMUSG00000038860,ENSMUSG00000044857,ENSMUSG00000019461,ENSMUSG00000020472,ENSMUSG00000047388,ENSMUSG00000057134,ENSMUSG00000036390,ENSMUSG00000020151,ENSMUSG00000026875,ENSMUSG00000024072,ENSMUSG00000044921,ENSMUSG00000000740,ENSMUSG00000021910,ENSMUSG00000033257,ENSMUSG00000021466,ENSMUSG00000029056,ENSMUSG00000002900,ENSMUSG00000019082,ENSMUSG00000068855,ENSMUSG00000020439,ENSMUSG00000045333,ENSMUSG00000032485,ENSMUSG00000041912,ENSMUSG00000029623,ENSMUSG00000069565,ENSMUSG00000000131,ENSMUSG00000055301,ENSMUSG00000018199,ENSMUSG00000063334,ENSMUSG00000039623,ENSMUSG00000032640,ENSMUSG00000091415,ENSMUSG00000024959,ENSMUSG00000000127,ENSMUSG00000045932,ENSMUSG00000021258,ENSMUSG00000031843,ENSMUSG00000025083,ENSMUSG00000031337,ENSMUSG00000032477,ENSMUSG00000051495,ENSMUSG00000032312,ENSMUSG00000005621,ENSMUSG00000025019,ENSMUSG00000029059,ENSMUSG00000018648,ENSMUSG00000026475,ENSMUSG00000038039,ENSMUSG00000035773,ENSMUSG00000029166,ENSMUSG00000001794,ENSMUSG00000033763,ENSMUSG00000031482,ENSMUSG00000025085,ENSMUSG00000028358,ENSMUSG00000025730,ENSMUSG00000074212,ENSMUSG00000019518,ENSMUSG00000066406,ENSMUSG00000036985,ENSMUSG00000040841,ENSMUSG00000063903,ENSMUSG00000021456,ENSMUSG00000024544,ENSMUSG00000073489,ENSMUSG00000027347,ENSMUSG00000095789,ENSMUSG00000027522,ENSMUSG00000022443,ENSMUSG00000024206,ENSMUSG00000050945,ENSMUSG00000028796,ENSMUSG00000026202,ENSMUSG00000042275,ENSMUSG00000054611,ENSMUSG00000008734,ENSMUSG00000047854,ENSMUSG00000073702,ENSMUSG00000032530,ENSMUSG00000028771,ENSMUSG00000021187,ENSMUSG00000025231,ENSMUSG00000039410,ENSMUSG00000044408,ENSMUSG00000049643,ENSMUSG00000028411,ENSMUSG00000039318,ENSMUSG00000025044,ENSMUSG00000079003,ENSMUSG00000031841,ENSMUSG00000016194,ENSMUSG00000061615,ENSMUSG00000017843,ENSMUSG00000045948,ENSMUSG00000069270,ENSMUSG00000022358,ENSMUSG00000030551,ENSMUSG00000035847,ENSMUSG00000020272,ENSMUSG00000038524,ENSMUSG00000020175,ENSMUSG00000027399,ENSMUSG00000041498,ENSMUSG00000030587,ENSMUSG00000053070,ENSMUSG00000025217,ENSMUSG00000029468,ENSMUSG00000021134,ENSMUSG00000025283,ENSMUSG00000008859,ENSMUSG00000034157,ENSMUSG00000025484,ENSMUSG00000024983,ENSMUSG00000025878,ENSMUSG00000001521,ENSMUSG00000073491,ENSMUSG00000022678,ENSMUSG00000041057,ENSMUSG00000116048,ENSMUSG00000016252,ENSMUSG00000032370,ENSMUSG00000032449,ENSMUSG00000030245,ENSMUSG00000026313,ENSMUSG00000022420,ENSMUSG00000029060,ENSMUSG00000002608,ENSMUSG00000030120,ENSMUSG00000036639,ENSMUSG00000041731,ENSMUSG00000073684,ENSMUSG00000000884,ENSMUSG00000022051,ENSMUSG00000018362,ENSMUSG00000022564,ENSMUSG00000069273,ENSMUSG00000021051,ENSMUSG00000032288,ENSMUSG00000042331,ENSMUSG00000059518,ENSMUSG00000026798,ENSMUSG00000002847,ENSMUSG00000039670,ENSMUSG00000060679,ENSMUSG00000020930,ENSMUSG00000079184,ENSMUSG00000035521,ENSMUSG00000035139,ENSMUSG00000033475,ENSMUSG00000064141,ENSMUSG00000026019,ENSMUSG00000031988,ENSMUSG00000073563,ENSMUSG00000026425,ENSMUSG00000034275,ENSMUSG00000027639,ENSMUSG00000033128,ENSMUSG00000017721,ENSMUSG00000021076,ENSMUSG00000035390,ENSMUSG00000033760,ENSMUSG00000052684,ENSMUSG00000040774,ENSMUSG00000110234,ENSMUSG00000031673,ENSMUSG00000063177,ENSMUSG00000025545,ENSMUSG00000038612,ENSMUSG00000028690,ENSMUSG00000029017,ENSMUSG00000068798,ENSMUSG00000035202,ENSMUSG00000062995,ENSMUSG00000004849,ENSMUSG00000014074,ENSMUSG00000056501,ENSMUSG00000022814,ENSMUSG00000022687,ENSMUSG00000071866,ENSMUSG00000006215,ENSMUSG00000043061,ENSMUSG00000031781,ENSMUSG00000004951,ENSMUSG00000028410,ENSMUSG00000063894,ENSMUSG00000032198,ENSMUSG00000040620,ENSMUSG00000028622,ENSMUSG00000051457,ENSMUSG00000026697,ENSMUSG00000006542,ENSMUSG00000034163,ENSMUSG00000032239,ENSMUSG00000020283,ENSMUSG00000024858,ENSMUSG00000047215,ENSMUSG00000038759,ENSMUSG00000079259,ENSMUSG00000035283,ENSMUSG00000031012,ENSMUSG00000031609,ENSMUSG00000033589,ENSMUSG00000035759,ENSMUSG00000050148,ENSMUSG00000049969,ENSMUSG00000020412,ENSMUSG00000038880,ENSMUSG00000040549,ENSMUSG00000030283,ENSMUSG00000028550,ENSMUSG00000026662,ENSMUSG00000044066,ENSMUSG00000019124,ENSMUSG00000046329,ENSMUSG00000099583,ENSMUSG00000038151,ENSMUSG00000037808,ENSMUSG00000059263,ENSMUSG00000024232,ENSMUSG00000021215,ENSMUSG00000032540,ENSMUSG00000024240,ENSMUSG00000026469,ENSMUSG00000023021,ENSMUSG00000066357,ENSMUSG00000007946,ENSMUSG00000047003,ENSMUSG00000028423,ENSMUSG00000030725,ENSMUSG00000052395,ENSMUSG00000032741,ENSMUSG00000051695,ENSMUSG00000033356,ENSMUSG00000029177,ENSMUSG00000027878,ENSMUSG00000030557,ENSMUSG00000038520,ENSMUSG00000020427,ENSMUSG00000025357,ENSMUSG00000026117,ENSMUSG00000009630,ENSMUSG00000028082,ENSMUSG00000024150,ENSMUSG00000057068,ENSMUSG00000018932,ENSMUSG00000065979,ENSMUSG00000030536,ENSMUSG00000051735,ENSMUSG00000012211,ENSMUSG00000024764,ENSMUSG00000063253,ENSMUSG00000071256,ENSMUSG00000021936,ENSMUSG00000014769,ENSMUSG00000026466,ENSMUSG00000038803,ENSMUSG00000033900,ENSMUSG00000039087,ENSMUSG00000017760,ENSMUSG00000001157,ENSMUSG00000029071,ENSMUSG00000025481,ENSMUSG00000031987,ENSMUSG00000071477,ENSMUSG00000045503,ENSMUSG00000054226,ENSMUSG00000034850,ENSMUSG00000029859,ENSMUSG00000025239,ENSMUSG00000066150,ENSMUSG00000021629,ENSMUSG00000027663,ENSMUSG00000040822,ENSMUSG00000027108,ENSMUSG00000050919,ENSMUSG00000037514,ENSMUSG00000020515,ENSMUSG00000048497,ENSMUSG00000029047,ENSMUSG00000071037,ENSMUSG00000024073,ENSMUSG00000025203,ENSMUSG00000014164,ENSMUSG00000003360,ENSMUSG00000042558,ENSMUSG00000048200,ENSMUSG00000028436,ENSMUSG00000034620,ENSMUSG00000070003,ENSMUSG00000033400,ENSMUSG00000092118,ENSMUSG00000019710,ENSMUSG00000046994,ENSMUSG00000026971,ENSMUSG00000041632,ENSMUSG00000063358,ENSMUSG00000032565,ENSMUSG00000059734,ENSMUSG00000054766,ENSMUSG00000040681,ENSMUSG00000025903,ENSMUSG00000024218,ENSMUSG00000020275,ENSMUSG00000078578,ENSMUSG00000028999,ENSMUSG00000029146,ENSMUSG00000026234,ENSMUSG00000027936,ENSMUSG00000038014,ENSMUSG00000034255,ENSMUSG00000029600,ENSMUSG00000058076,ENSMUSG00000061474,ENSMUSG00000057895,ENSMUSG00000025809,ENSMUSG00000021917,ENSMUSG00000034949,ENSMUSG00000062234,ENSMUSG00000022263,ENSMUSG00000061613,ENSMUSG00000003464,ENSMUSG00000035671,ENSMUSG00000019779,ENSMUSG00000021018,ENSMUSG00000027420,ENSMUSG00000029672,ENSMUSG00000079316,ENSMUSG00000031848,ENSMUSG00000061981,ENSMUSG00000074521,ENSMUSG00000028020,ENSMUSG00000036160,ENSMUSG00000024045,ENSMUSG00000045377,ENSMUSG00000029322,ENSMUSG00000034601,ENSMUSG00000018446,ENSMUSG00000040483,ENSMUSG00000022629,ENSMUSG00000027981,ENSMUSG00000040459,ENSMUSG00000035885,ENSMUSG00000024002,ENSMUSG00000034354,ENSMUSG00000062778,ENSMUSG00000004897,ENSMUSG00000021987,ENSMUSG00000021188,ENSMUSG00000032942,ENSMUSG00000022364,ENSMUSG00000034007,ENSMUSG00000070047,ENSMUSG00000022178,ENSMUSG00000019433,ENSMUSG00000030847,ENSMUSG00000067455,ENSMUSG00000044629,ENSMUSG00000012483,ENSMUSG00000029313,ENSMUSG00000072663,ENSMUSG00000020739,ENSMUSG00000004815,ENSMUSG00000024220,ENSMUSG00000058690,ENSMUSG00000022114,ENSMUSG00000074607,ENSMUSG00000030107,ENSMUSG00000025130,ENSMUSG00000043940,ENSMUSG00000033863,ENSMUSG00000021180,ENSMUSG00000041966,ENSMUSG00000024431,ENSMUSG00000033060,ENSMUSG00000061024,ENSMUSG00000034951,ENSMUSG00000026821,ENSMUSG00000044068,ENSMUSG00000035356,ENSMUSG00000060739,ENSMUSG00000048240,ENSMUSG00000049532,ENSMUSG00000037331,ENSMUSG00000032058,ENSMUSG00000046873,ENSMUSG00000045534,ENSMUSG00000073616,ENSMUSG00000026721,ENSMUSG00000002778,ENSMUSG00000054894,ENSMUSG00000034243,ENS"	
"USG00000017286,ENSMUSG00000033323,ENSMUSG00000022967,ENSMUSG00000022013,ENSMUSG00000030720,ENSMUSG00000030691,ENSMUSG00000021432,ENSMUSG00000033685,ENSMUSG00000038619,ENSMUSG00000021000,ENSMUSG00000005262,ENSMUSG00000048921,ENSMUSG00000038121,ENSMUSG00000037075,ENSMUSG00000015437,ENSMUSG00000029471,ENSMUSG00000041598,ENSMUSG00000032782,ENSMUSG00000070544,ENSMUSG00000042198,ENSMUSG00000036473,ENSMUSG00000052566,ENSMUSG00000014606,ENSMUSG00000041781,ENSMUSG00000042642,ENSMUSG00000028107,ENSMUSG00000030983,ENSMUSG00000023004,ENSMUSG00000071359,ENSMUSG00000030102,ENSMUSG00000021313,ENSMUSG00000024735,ENSMUSG00000021242,ENSMUSG00000058006,ENSMUSG00000021416,ENSMUSG00000030177,ENSMUSG00000053907,ENSMUSG00000028389,ENSMUSG00000031753,ENSMUSG00000022772,ENSMUSG00000020335,ENSMUSG00000020457,ENSMUSG00000013822,ENSMUSG00000028397,ENSMUSG00000050668,ENSMUSG00000021583,ENSMUSG00000041040,ENSMUSG00000039637,ENSMUSG00000042298,ENSMUSG00000020888,ENSMUSG00000069020,ENSMUSG00000050954,ENSMUSG00000062210,ENSMUSG00000036986,ENSMUSG00000011884,ENSMUSG00000024773,ENSMUSG00000020167,ENSMUSG00000042895,ENSMUSG00000020135,ENSMUSG00000025395,ENSMUSG00000079317,ENSMUSG00000041471,ENSMUSG00000041729,ENSMUSG00000041895,ENSMUSG00000027679,ENSMUSG00000021209,ENSMUSG00000053483,ENSMUSG00000021144,ENSMUSG00000032280,ENSMUSG00000003527,ENSMUSG00000053801,ENSMUSG00000036144,ENSMUSG00000035376,ENSMUSG00000003099,ENSMUSG00000022075,ENSMUSG00000028487,ENSMUSG00000021775,ENSMUSG00000045107,ENSMUSG00000068134,ENSMUSG00000039523,ENSMUSG00000029162,ENSMUSG00000015290,ENSMUSG00000034968,ENSMUSG00000022023,ENSMUSG00000027406,ENSMUSG00000060373,ENSMUSG00000029660,ENSMUSG00000023022,ENSMUSG00000006288,ENSMUSG00000026582,ENSMUSG00000034892,ENSMUSG00000078521,ENSMUSG00000005610,ENSMUSG00000015605,ENSMUSG00000021495,ENSMUSG00000026554,ENSMUSG00000021546,ENSMUSG00000061286,ENSMUSG00000026309,ENSMUSG00000022439,ENSMUSG00000028964,ENSMUSG00000047613,ENSMUSG00000020911,ENSMUSG00000005667,ENSMUSG00000038721,ENSMUSG00000038208,ENSMUSG00000035011,ENSMUSG00000092622,ENSMUSG00000028601,ENSMUSG00000028914,ENSMUSG00000037740,ENSMUSG00000020807,ENSMUSG00000062312,ENSMUSG00000066148,ENSMUSG00000024095,ENSMUSG00000030059,ENSMUSG00000021079,ENSMUSG00000032656,ENSMUSG00000041215,ENSMUSG00000020614,ENSMUSG00000040029,ENSMUSG00000027555,ENSMUSG00000024136,ENSMUSG00000043230,ENSMUSG00000026196,ENSMUSG00000015341,ENSMUSG00000040423,ENSMUSG00000074457,ENSMUSG00000020263,ENSMUSG00000046691,ENSMUSG00000037416,ENSMUSG00000024580,ENSMUSG00000017485,ENSMUSG00000068921,ENSMUSG00000048911,ENSMUSG00000039977,ENSMUSG00000040097,ENSMUSG00000040715,ENSMUSG00000090942,ENSMUSG00000028847,ENSMUSG00000042410,ENSMUSG00000024925,ENSMUSG00000033014,ENSMUSG00000035382,ENSMUSG00000034266,ENSMUSG00000022325,ENSMUSG00000030087,ENSMUSG00000065954,ENSMUSG00000029482,ENSMUSG00000075528,ENSMUSG00000035206,ENSMUSG00000031749,ENSMUSG00000003062,ENSMUSG00000052605,ENSMUSG00000054021,ENSMUSG00000022635,ENSMUSG00000014195,ENSMUSG00000030688,ENSMUSG00000038683,ENSMUSG00000019889,ENSMUSG00000029910,ENSMUSG00000028037,ENSMUSG00000029676,ENSMUSG00000019852,ENSMUSG00000020847,ENSMUSG00000026592,ENSMUSG00000048920,ENSMUSG00000002617,ENSMUSG00000003200,ENSMUSG00000029209,ENSMUSG00000002365,ENSMUSG00000078153,ENSMUSG00000024425,ENSMUSG00000015452,ENSMUSG00000044786,ENSMUSG00000041836,ENSMUSG00000026535,ENSMUSG00000051235,ENSMUSG00000028933,ENSMUSG00000030816,ENSMUSG00000073435,ENSMUSG00000020459,ENSMUSG00000037062,ENSMUSG00000021771,ENSMUSG00000039754,ENSMUSG00000020415,ENSMUSG00000030731,ENSMUSG00000043753,ENSMUSG00000020590,ENSMUSG00000024091,ENSMUSG00000026358,ENSMUSG00000024854,ENSMUSG00000022283,ENSMUSG00000039753,ENSMUSG00000061482,ENSMUSG00000018537,ENSMUSG00000011148,ENSMUSG00000037287,ENSMUSG00000031903,ENSMUSG00000021367,ENSMUSG00000024180,ENSMUSG00000028741,ENSMUSG00000015994,ENSMUSG00000018168,ENSMUSG00000059183,ENSMUSG00000026932,ENSMUSG00000001983,ENSMUSG00000010045,ENSMUSG00000037621,ENSMUSG00000040785,ENSMUSG00000047719,ENSMUSG00000021704,ENSMUSG00000020628,ENSMUSG00000031691,ENSMUSG00000021124,ENSMUSG00000022350,ENSMUSG00000045414,ENSMUSG00000032435,ENSMUSG00000023066,ENSMUSG00000053600,ENSMUSG00000028688,ENSMUSG00000015880,ENSMUSG00000038074,ENSMUSG00000090919,ENSMUSG00000021488,ENSMUSG00000040532,ENSMUSG00000028256,ENSMUSG00000001383,ENSMUSG00000040738,ENSMUSG00000006301,ENSMUSG00000036151,ENSMUSG00000071054,ENSMUSG00000033411,ENSMUSG00000022671,ENSMUSG00000061130,ENSMUSG00000017670,ENSMUSG00000026162,ENSMUSG00000026029,ENSMUSG00000009894,ENSMUSG00000036620,ENSMUSG00000041165,ENSMUSG00000042426,ENSMUSG00000055069,ENSMUSG00000015214,ENSMUSG00000079470,ENSMUSG00000041351,ENSMUSG00000002257,ENSMUSG00000026578,ENSMUSG00000042797,ENSMUSG00000035469,ENSMUSG00000042709,ENSMUSG00000045954,ENSMUSG00000023994,ENSMUSG00000030867,ENSMUSG00000030560,ENSMUSG00000021669,ENSMUSG00000020937,ENSMUSG00000022711,ENSMUSG00000020935,ENSMUSG00000022372,ENSMUSG00000025384,ENSMUSG00000018143,ENSMUSG00000034893,ENSMUSG00000042712,ENSMUSG00000022297,ENSMUSG00000036661,ENSMUSG00000056124,ENSMUSG00000022466,ENSMUSG00000001630,ENSMUSG00000031585,ENSMUSG00000025402,ENSMUSG00000040247,ENSMUSG00000003033,ENSMUSG00000033526,ENSMUSG00000052837,ENSMUSG00000036712,ENSMUSG00000032316,ENSMUSG00000030849,ENSMUSG00000010607,ENSMUSG00000038503,ENSMUSG00000027472,ENSMUSG00000031667,ENSMUSG00000028849,ENSMUSG00000022536,ENSMUSG00000041921,ENSMUSG00000025907,ENSMUSG00000022387,ENSMUSG00000043286,ENSMUSG00000096458,ENSMUSG00000029708,ENSMUSG00000020235,ENSMUSG00000005161,ENSMUSG00000031107,ENSMUSG00000042249,ENSMUSG00000022637,ENSMUSG00000032502,ENSMUSG00000040268,ENSMUSG00000024772,ENSMUSG00000022221,ENSMUSG00000025147,ENSMUSG00000035919,ENSMUSG00000030061,ENSMUSG00000038708,ENSMUSG00000038290,ENSMUSG00000040820,ENSMUSG00000022863,ENSMUSG00000031158,ENSMUSG00000063787,ENSMUSG00000045098,ENSMUSG00000033769,ENSMUSG00000032254,ENSMUSG00000020744,ENSMUSG00000026796,ENSMUSG00000027076,ENSMUSG00000071172,ENSMUSG00000026017,ENSMUSG00000039989,ENSMUSG00000029629,ENSMUSG00000026924,ENSMUSG00000070327,ENSMUSG00000021196,ENSMUSG00000008036,ENSMUSG00000022197,ENSMUSG00000062519,ENSMUSG00000055401,ENSMUSG00000068922,ENSMUSG00000043648,ENSMUSG00000052760,ENSMUSG00000090150,ENSMUSG00000031530,ENSMUSG00000024197,ENSMUSG00000015790,ENSMUSG00000031921,ENSMUSG00000033938,ENSMUSG00000049281,ENSMUSG00000050382,ENSMUSG00000010110,ENSMUSG00000025487,ENSMUSG00000032757,ENSMUSG00000004508,ENSMUSG00000036983,ENSMUSG00000024369,ENSMUSG00000020886,ENSMUSG00000026404,ENSMUSG00000056019,ENSMUSG00000037111,ENSMUSG00000026077,ENSMUSG00000016637,ENSMUSG00000026241,ENSMUSG00000021901,ENSMUSG00000028988,ENSMUSG00000021646,ENSMUSG00000027384,ENSMUSG00000029387,ENSMUSG00000049690,ENSMUSG00000010914,ENSMUSG00000022685,ENSMUSG00000075419,ENSMUSG00000046456,ENSMUSG00000040760,ENSMUSG00000046201,ENSMUSG00000004931,ENSMUSG00000027566,ENSMUSG00000005882,ENSMUSG00000028954,ENSMUSG00000051586,ENSMUSG00000078630,ENSMUSG00000022623,ENSMUSG00000018476,ENSMUSG00000032536,ENSMUSG00000031575,ENSMUSG00000035778,ENSMUSG00000051557,ENSMUSG00000030727,ENSMUSG00000028634,ENSMUSG00000018340,ENSMUSG00000032946,ENSMUSG00000037339,ENSMUSG00000099481,ENSMUSG00000041355,ENSMUSG00000036678,ENSMUSG00000096351,ENSMUSG00000030782,ENSMUSG00000030272,ENSMUSG00000041886,ENSMUSG00000042320,ENSMUSG00000073988,ENSMUSG00000037070,ENSMUSG00000040167,ENSMUSG00000022335,ENSMUSG00000027176,ENSMUSG00000035069,ENSMUSG00000022956,ENSMUSG00000061360,ENSMUSG00000045316,ENSMUSG00000034190,ENSMUSG00000020638,ENSMUSG00000057375,ENSMUSG00000016128,ENSMUSG00000047213,ENSMUSG00000066129,ENSMUSG00000054659,ENSMUSG00000006262,ENSMUSG00000020561,ENSMUSG00000035852,ENSMUSG00000029407,ENSMUSG00000031818,ENSMUSG00000027225,ENSMUSG00000024824,ENSMUSG00000022551,ENSMUSG00000022246,ENSMUSG00000066839,ENSMUSG00000014355,ENSMUSG00000004591,ENSMUSG00000020801,ENSMUSG00000035212,ENSMUSG00000031774,ENSMUSG00000058966,ENSMUSG00000017778,ENSMUSG00000041779,ENSMUSG00000042569,ENSMUSG00000035310,ENSMUSG00000020196,ENSMUSG00000026672,ENSMUSG00000026885,ENSMUSG00000049502,ENSMUSG00000052087,ENSMUSG00000058328,ENSMUSG00000026240,ENSMUSG00000045103,ENSMUSG00000030868,ENSMUSG00000020423,ENSMUSG00000026238,ENSMUSG00000048379,ENSMUSG00000027706,ENSMUSG00000032026,ENSMUSG00000039852,ENSMUSG00000038253,ENSMUSG00000026856,ENSMUSG00000055633,ENSMUSG00000058152,ENSMUSG00000042506,ENSMUSG00000043953,ENSMUSG00000030790,ENSMUSG00000007908,ENSMUSG00000029111,ENSMUSG00000027374,ENSMUSG00000046330,ENSMUSG00000026439,ENSMUSG00000002222,ENSMUSG00000063952,ENSMUSG00000043998,ENSMUSG00000022601,ENSMUSG00000070388,ENSMUSG00000059119,ENSMUSG00000028413,ENSMUSG00000033933,ENSMUSG00000047888,ENSMUSG00000030347,ENSMUSG00000024548,ENSMUSG00000022809,ENSMUSG00000029730,ENSMUSG00000040525,ENSMUSG00000029616,ENSMUSG00000055681,ENSMUSG00000013160,ENSMUSG00000033557,ENSMUSG00000035878,ENSMUSG00000063382,ENSMUSG00000055319,ENSMUSG00000052270,ENSMUSG00000019970,ENSMUSG00000030704,ENSMUSG00000032570,ENSMUSG00000014873,ENSMUSG00000020250,ENSMUSG00000032602,ENSMUSG00000037685,ENSMUSG00000048027,ENSMUSG00000029103,ENSMUSG00000029575,ENSMUSG00000024941,ENSMUSG00000044949,ENSMUSG00000061306,ENSMUSG00000024889,ENSMUSG00000027635,ENSMUSG00000040128,ENSMUSG00000044252,ENSMUSG00000036368,ENSMUSG00000020516,ENSMUSG00000037857,ENSMUSG00000049323,ENSMUSG00000036940,ENSMUSG00000035150,ENSMUSG00000038069,ENSMUSG00000003346,ENSMUSG00000025351,ENSMUSG00000036943,ENSMUSG00000030114,ENSMUSG00000040463,ENSMUSG00000027091,ENSMUSG00000042042,ENSMUSG00000020315,ENSMUSG00000040640,ENSMUSG00000019737,ENSMUSG00000053877,ENSMUSG00000009995,ENSMUSG00000032607,ENSMUSG00000015889,ENSMUSG00000004069,ENSMUSG00000032116,ENSMUSG00000018166,ENSMUSG00000030534,ENSMUSG00000074749,ENSMUSG00000022450,ENSMUSG00000039145,ENSMUSG00000032590,ENSMUSG00000056459,ENSMUSG00000003135,ENSMUSG00000005892,ENSMUSG00000002963,ENSMUSG00000029247,ENSMUSG00000025821,ENSMUSG00000029404,ENSMUSG00000035614,ENSMUSG00000028416,ENSMUSG00000079555,ENSMUSG00000039001,ENSMUSG00000020844,ENSMUSG00000049562,ENSMUSG00000031788,ENSMUSG00000006675,ENSMUSG00000070733,ENSMUSG00000025647,ENSMUSG00000085576,ENSMUSG00000039048,ENSMUSG00000056515,ENSMUSG00000002658,ENSMUSG00000029121,ENSMUSG00000029484,ENSMUSG00000027500,ENSMUSG00000028874,ENSMUSG00000042308,ENSMUSG00000020381,ENSMUSG00000015247,ENSMUSG00000021234,ENSMUSG00000020546,ENSMUSG00000040364,ENSMUSG00000042284,ENSMUSG00000029253,ENSMUSG00000041997,ENSMUSG00000020330,ENSMUSG00000022883,ENSMUSG00000021240,ENSMUSG00000019158,ENSMUSG00000022562,ENSMUSG00000074358,ENSMUSG00000028392,ENSMUSG00000037020,ENSMUSG00000039968,ENSMUSG00000001783,ENSMUSG00000025428,ENSMUSG00000020755,ENSMUSG00000063558,ENSMUSG00000030137,ENSMUSG00000032913,ENSMUSG00000000325,ENSMUSG00000015711,ENSMUSG00000030880,ENSMUSG00000032507,ENSMUSG00000074151,ENSMUSG00000029578,ENSMUSG00000052512,ENSMUSG00000035181,ENSMUSG00000005949,ENSMUSG00000067825,ENSMUSG00000029125,ENSMUSG00000028645,ENSMUSG00000034509,ENSMUSG00000049493,ENSMUSG00000025077,ENSMUSG00000020826,ENSMUSG00000045180,ENSMUSG00000024581,ENSMUSG00000037197,ENSMUSG00000021177,ENSMUSG00000004843,ENSMUSG00000024427,ENSMUSG00000040407,ENSMUSG00000042447,ENSMUSG00000027962,ENSMUSG00000018196,ENSMUSG00000005267,ENSMUSG00000031787,ENSMUSG00000041126,ENSMUSG00000059273,ENSMUSG00000019768,ENSMUSG00000058301,ENSMUSG00000039765,ENSMUSG00000032291,ENSMUSG00000028798,ENSMUSG00000020778,ENSMUSG00000047945,ENSMUSG00000020681,ENSMUSG00000044636,ENSMUSG00000020829,ENSMUSG00000040433,ENSMUSG00000032120,ENSMUSG00000021504,ENSMUSG00000056216,ENSMUSG00000026426,ENSMUSG00000040473,ENSMUSG00000052135,ENSMUSG00000078887,ENSMUSG00000026526,ENSMUSG00000026981,ENSMUSG00000017478,ENSMUSG00000079658,ENSMUSG00000057113,ENSMUSG00000067878,ENSMUSG00000057789,ENSMUSG00000040429,ENSMUSG00000017307,ENSMUSG00000018820,ENSMUSG00000027086,ENSMUSG00000000902,ENSMUSG00000066613,ENSMUSG00000029066,ENSMUSG00000031751,ENSMUSG00000028940,ENSMUSG00000006050,ENSMUSG00000034329,ENSMUSG00000006931,ENSMUSG00000018651,ENSMUSG00000051184,ENSMUSG00000031931,ENSMUSG00000026496,ENSMUSG00000029388,ENSMUSG00000027323,ENSMUSG00000074476,ENSMUSG00000030590,ENSMUSG00000016087,ENSMUSG00000034528,ENSMUSG00000036557,ENSMUSG00000037278,ENSMUSG00000024661,ENSMUSG00000038582,ENSMUSG00000020493,ENSMUSG00000032554,ENSMUSG00000020087,ENSMUSG00000036931,ENSMUSG00000022808,ENSMUSG00000030350,ENSMUSG00000020212,ENSMUSG00000028668,ENSMUSG00000041984,ENSMUSG00000045374,ENSMUSG00000019823,ENSMUSG00000035540,ENSMUSG00000026335,ENSMUSG00000054967,ENSMUSG00000026072,ENSMUSG00000043487,ENSMUSG00000020477,ENSMUSG00000026509,ENSMUSG00000033436,ENSMUSG00000023068,ENSMUSG00000036912,ENSMUSG00000051343,ENSMUSG00000040274,ENSMUSG00000036412,ENSMUSG00000042508,ENSMUSG00000025464,ENSMUSG00000041798,ENSMUSG00000038976,ENSMUSG00000005043,ENSMUSG00000024319,ENSMUSG00000021178,ENSMUSG00000057069,ENSMUSG00000020936,ENSMUSG00000038764,ENSMUSG00000038214,ENSMUSG00000027015,ENSMUSG00000062098,ENSMUSG00000024777,ENSMUSG00000073436,ENSMUSG00000067567,ENSMUSG00000047875,ENSMUSG00000019362,ENSMUSG00000024875,ENSMUSG00000019302,ENSMUSG00000015942,ENSMUSG00000063273,ENSMUSG00000030577,ENSMUSG00000022234,ENSMUSG00000049971,ENSMUSG00000028252,ENSMUSG00000040236,ENSMUSG00000037262,ENSMUSG00000006276,ENSMUSG00000027227,ENSMUSG00000038459,ENSMUSG00000078154,ENSMUSG00000037119,ENSMUSG00000022433,ENSMUSG00000002580,ENSMUSG00000066151,ENSMUSG00000044876,ENSMUSG00000014907,ENSMUSG00000039158,ENSMUSG00000031813,ENSMUSG00000039246,ENSMUSG00000024614,ENSMUSG00000027282,ENSMUSG00000022840,ENSMUSG00000038011,ENSMUSG00000091705,ENSMUSG00000027933,ENSMUSG00000037936,ENSMUSG00000030872,ENSMUSG00000050192,ENSMUSG00000029610,ENSMUSG00000039801,ENSMUSG00000028438,ENSMUSG00000039128,ENSMUSG00000053965,ENSMUSG00000033208,ENSMUSG00000025616,ENSMUSG00000024309,ENSMUSG00000038013,ENSMUSG00000044456,ENSMUSG00000037795,ENSMUSG00000028670,ENSMUSG00000029012,ENSMUSG00000034173,ENSMUSG00000023072,ENSMUSG00000022453,ENSMUSG00000013495,ENSMUSG00000025157,ENSMUSG00000026917,ENSMUSG00000042489,ENSMUSG00000001053,ENSMUSG00000024208,ENSMUSG00000026289,ENSMUSG00000040174,ENSMUSG00000034101,ENSMUSG00000025040,ENSMUSG00000023456,ENSMUSG00000012705,ENSMUSG00000021666,ENSMUSG00000021536,ENSMUSG00000020700,ENSMUSG00000025439,ENSMUSG00000029311,ENSMUSG00000038859,ENSMUSG00000032262,ENSMUSG00000020986,ENSMUSG00000038352,ENSMUSG00000028081,ENSMUSG00000006378,ENSMUSG00000071723,ENSMUSG00000034120,ENSMUSG00000005370,ENSMUSG00000048109,ENSMUSG00000072437,ENSMUSG00000020340,ENSMUSG00000021809,ENSMUSG00000020547,ENSMUSG00000027660,ENSMUSG00000027357,ENSMUSG00000020785,ENSMUSG00000032908,ENSMUSG00000026544,ENSMUSG00000021575,ENSMUSG00000027835,ENSMUSG00000000194,ENSMUSG00000049115,ENSMUSG00000034602,ENSMUSG00000031329,ENSMUSG00000045658,ENSMUSG00000021906,ENSMUSG00000068856,ENSMUSG00000015087,ENSMUSG00000027613,ENSMUSG00000025369,ENSMUSG00000037787,ENSMUSG00000034917,ENSMUSG00000037085,ENSMUSG00000002625,ENSMUSG00000040365,ENSMUSG00000025195,ENSMUSG00000030844,ENSMUSG00000059811,ENSMUSG00000024833,ENSMUSG00000025451,ENSMUSG00000033857,ENSMUSG00000068604,ENSMUSG00000042066,ENSMUSG00000028822,ENSMUSG00000019961,ENSMUSG00000029570,ENSMUSG00000030093,ENSMUSG00000053175,ENSMUSG00000050565,ENSMUSG00000040359,ENSMUSG00000034390,ENSMUSG00000028683,ENSMUSG00000026812,ENSMUSG00000034612,ENSMUSG00000042351,ENSMUSG00000022710,ENSMUSG00000050989,ENSMUSG00000019189,ENSMUSG00000079487,ENSMUSG00000039254,ENSMUSG00000025260,ENSMUSG00000031883,ENSMUSG00000019845,ENSMUSG00000047749,ENSMUSG00000021070,ENSMUSG00000034998,ENSMUSG00000074129,ENSMUSG00000025358,ENSMUSG00000021595,ENSMUSG00000061650,ENSMUSG00000070462,ENSMUSG00000029431,ENSMUSG00000020114,ENSMUSG00000035929,ENSMUSG00000039640,ENSMUSG00000055065,ENSMUSG00000021203,ENSMUSG00000030188,ENSMUSG00000044367,ENSMUSG00000021996,ENSMUSG00000044948,ENSMUSG00000029836,ENSMUSG00000027845,ENSMUSG00000028018,ENSMUSG00000001348,ENSMUSG00000031529,ENSMUSG00000052273,ENSMUSG00000055024,ENSMUSG00000024787,ENSMUSG00000035834,ENSMUSG00000032584,ENSMUSG00000031538,ENSMUSG00000027428,ENSMUSG00000048355,ENSMUSG00000032294,ENSMUSG00000078919,ENSMUSG00000044308,ENSMUSG00000046324,ENSMUSG00000052889,ENSMUSG00000027255,ENSMUSG00000093805,ENSMUSG00000036768,ENSMUSG00000031355,ENSMUSG00000055884,ENSMUSG00000027193,ENSMUSG00000074794,ENSMUSG00000000339,ENSMUSG00000024413,ENSMUSG00000047583,ENSMUSG00000031451,ENSMUSG00000040648,ENSMUSG00000063870,ENSMUSG00000027312,ENSMUSG00000020464,ENSMUSG00000024570,ENSMUSG00000033253,ENSMUSG00000025646,ENSMUSG00000036478,ENSMUSG00000034209,ENSMUSG00000021003,ENSMUSG00000047281,ENSMUSG00000026211,ENSMUSG00000022544,ENSMUSG00000032580,ENSMUSG00000040694,ENSMUSG00000030264,ENSMUSG00000024780,ENSMUSG00000024357,ENSMUSG00000025929,ENSMUSG00000029554,ENSMUSG00000075704,ENSMUSG00000006021,ENSMUSG00000095930,ENSMUSG00000059439,ENSMUSG00000065990,ENSMUSG00000041112,ENSMUSG00000032952,ENSMUSG00000022568,ENSMUSG00000025176,ENSMUSG00000020064,ENSMUSG00000009900,ENSMUSG00000020273,ENSMUSG00000024420,ENSMUSG00000021273,ENSMUSG00000018697,ENSMUSG00000050288,ENSMUSG00000056749,ENSMUSG00000099083,ENSMUSG00000073079,ENSMUSG00000037221,ENSMUSG00000025105,ENSMUSG00000054469,ENSMUSG00000007029,ENSMUSG00000002052,ENSMUSG00000031432,ENSMUSG00000073609,ENSMUSG00000044030,ENSMUSG00000075470,ENSMUSG00000040746,ENSMUSG00000029221,ENSMUSG00000038037,ENSMUSG00000033278,ENSMUSG00000078903,ENSMUSG00000056076,ENSMUSG00000031922,ENSMUSG00000069729,ENSMUSG00000068523,ENSMUSG00000055809,ENSMUSG00000021711,ENSMUSG00000032012,ENSMUSG00000013736,ENSMUSG00000035048,ENSMUSG00000062908,ENSMUSG00000028059,ENSMUSG00000019494,ENSMUSG00000026849,ENSMUSG00000050359,ENSMUSG00000030873,ENSMUSG00000025817,ENSMUSG00000072214,ENSMUSG00000071322,ENSMUSG00000049686,ENSMUSG00000027366,ENSMUSG00000029061,ENSMUSG00000024683,ENSMUSG00000024030,ENSMUSG00000046541,ENSMUSG00000022451,ENSMUSG00000040731,ENSMUSG00000005150,ENSMUSG00000025813,ENSMUSG00000036698,ENSMUSG00000062373,ENSMUSG00000071540,ENSMUSG00000041303,ENSMUSG00000027351,ENSMUSG00000026031,ENSMUSG00000025504,ENSMUSG00000019738,ENSMUSG00000025894,ENSMUSG00000008601,ENSMUSG00000003299,ENSMUSG00000039738,ENSMUSG00000025289,ENSMUSG00000024248,ENSMUSG00000023043,ENSMUSG00000089929,ENSMUSG00000038766,ENSMUSG00000030861,ENSMUSG00000025198,ENSMUSG00000001280,ENSMUSG00000032366,ENSMUSG00000087687,ENSMUSG00000028894,ENSMUSG00000026707,ENSMUSG00000005682,ENSMUSG00000026641,ENSMUSG00000020268,ENSMUSG00000041782,ENSMUSG00000020105,ENSMUSG00000008763,ENSMUSG00000042104,ENSMUSG00000024795,ENSMUSG00000039879,ENSMUSG00000044461,ENSMUSG00000035559,ENSMUSG00000117310,ENSMUSG00000069539,ENSMUSG00000034573,ENSMUSG00000019054,ENSMUSG00000016495,ENSMUSG00000002496,ENSMUSG00000092035,ENSMUSG00000020219,ENSMUSG00000063145,ENSMUSG00000027358,ENSMUSG00000029152,ENSMUSG00000032220,ENSMUSG00000091649,ENSMUSG00000015839,ENSMUSG00000026556,ENSMUSG00000025010,ENSMUSG00000021957,ENSMUSG00000033970,ENSMUSG00000033488,ENSMUSG00000057572,ENSMUSG00000036902,ENSMUSG00000026610,ENSMUSG00000017969,ENSMUSG00000028207,ENSMUSG00000030669,ENSMUSG00000028001,ENSMUSG00000059316,ENSMUSG00000047909,ENSMUSG00000026339,ENSMUSG00000040327,ENSMUSG00000008475,ENSMUSG00000069763,ENSMUSG00000032410,ENSMUSG00000006362,ENSMUSG00000078671,ENSMUSG00000041879,ENSMUSG00000026175,ENSMUSG00000029994,ENSMUSG00000021457,ENSMUSG00000022037,ENSMUSG00000011752,ENSMUSG00000095648,ENSMUSG00000046275,ENSMUSG00000032103,ENSMUSG00000002102,ENSMUSG00000044041,ENSMUSG00000025408,ENSMUSG00000035413,ENSMUSG00000052477,ENSMUSG00000020519,ENSMUSG00000047379,ENSMUSG00000094441,ENSMUSG00000037572,ENSMUSG00000021413,ENSMUSG00000021175,ENSMUSG00000033793,ENSMUSG00000025795,ENSMUSG00000048938,ENSMUSG00000022092,ENSMUSG00000035305,ENSMUSG00000034271,ENSMUSG00000032469,ENSMUSG00000036202,ENSMUSG00000042807,ENSMUSG00000052565,ENSMUSG00000035372,ENSMUSG00000027546,ENSMUSG00000049038,ENSMUSG00000004561,ENSMUSG00000020098,ENSMUSG00000030879,ENSMUSG00000021476,ENSMUSG00000039771,ENSMUSG00000022708,ENSMUSG00000040811,ENSMUSG00000033543,ENSMUSG00000019373,ENSMUSG00000035279,ENSMUSG00000036513,ENSMUSG00000014349,ENSMUSG00000024525,ENSMUSG00000032309,ENSMUSG00000028974,ENSMUSG00000003031,ENSMUSG00000037214,ENSMUSG00000020486,ENSMUSG00000032555,ENSMUSG00000026977,ENSMUSG00000079562,ENSMUSG00000032518,ENSMUSG00000035505,ENSMUSG00000026810,ENSMUSG00000027131,ENSMUSG00000059975,ENSMUSG00000022575,ENSMUSG00000029053,ENSMUSG00000000916,ENSMUSG00000003131,ENSMUSG00000049109,ENSMUSG00000022360,ENSMUSG00000035441,ENSMUSG00000006333,ENSMUSG00000020150,ENSMUSG00000039713,ENSMUSG00000060216,ENSMUSG00000041959,ENSMUSG00000030722,ENSMUSG00000030595,ENSMUSG00000032586,ENSMUSG00000046434,ENSMUSG00000063801,ENSMUSG00000075415,ENSMUSG00000039000,ENSMUSG00000057497,ENSMUSG00000028483,ENSMUSG00000053929,ENSMUSG00000039103,ENSMUSG00000020455,ENSMUSG00000105103,ENSMUSG00000032290,ENSMUSG00000012422,ENSMUSG00000007777,ENSMUSG00000033720,ENSMUSG00000044139,ENSMUSG00000041673,ENSMUSG00000028931,ENSMUSG00000037029,ENSMUSG00000027002,ENSMUSG00000030058,ENSMUSG00000026832,ENSMUSG00000091736,ENSMUSG00000002455,ENSMUSG00000042787,ENSMUSG00000020349,ENSMUSG00000058230,ENSMUSG00000001768,ENSMUSG00000026806,ENSMUSG00000025001,ENSMUSG00000074916,ENSMUSG00000042507,ENSMUSG00000020246,ENSMUSG00000034041,ENSMUSG00000034254,ENSMUSG00000031103,ENSMUSG00000040520,ENSMUSG00000032009,ENSMUSG00000043716,ENSMUSG00000075700,ENSMUSG00000047221,ENSMUSG00000026492,ENSMUSG00000029752,ENSMUSG00000054814,ENSMUSG00000028525,ENSMUSG00000037652,ENSMUSG00000020407,ENSMUSG00000021902,ENSMUSG00000005148,ENSMUSG00000006134,ENSMUSG00000020458,ENSMUSG00000017734,ENSMUSG00000072647,ENSMUSG00000075028,ENSMUSG00000028187,ENSMUSG00000031696,ENSMUSG00000026966,ENSMUSG00000027221,ENSMUSG00000028955,ENSMUSG00000020893,ENSMUSG00000009079,ENSMUSG00000040018,ENSMUSG00000038900,ENSMUSG00000023284,ENSMUSG00000029860,ENSMUSG00000028917,ENSMUSG00000024109,ENSMUSG00000027014,ENSMUSG00000046058,ENSMUSG00000021615,ENSMUSG00000040118,ENSMUSG00000031574,ENSMUSG00000024346,ENSMUSG00000039953,ENSMUSG00000002010,ENSMUSG00000043154,ENSMUSG00000035215,ENSMUSG00000028576,ENSMUSG00000018507,ENSMUSG00000062480,ENSMUSG00000038894,ENSMUSG00000015950,ENSMUSG00000047714,ENSMUSG00000005103,ENSMUSG00000055053,ENSMUSG00000032612,ENSMUSG00000025026,ENSMUSG00000027305,ENSMUSG00000020205,ENSMUSG00000035601,ENSMUSG00000004665,ENSMUSG00000042500,ENSMUSG00000025949,ENSMUSG00000021496,ENSMUSG00000052656,ENSMUSG00000027722,ENSMUSG00000034462,ENSMUSG00000021322,ENSMUSG00000085793,ENSMUSG00000030315,ENSMUSG00000038780,ENSMUSG00000047824,ENSMUSG00000038007,ENSMUSG00000029326,ENSMUSG00000061111,ENSMUSG00000030616,ENSMUSG00000045210,ENSMUSG00000025410,ENSMUSG00000048038,ENSMUSG00000032717,ENSMUSG00000041477,ENSMUSG00000033055,ENSMUSG00000037296,ENSMUSG00000053930,ENSMUSG00000022855,ENSMUSG00000016181,ENSMUSG00000025161,ENSMUSG00000026600,ENSMUSG00000024604,ENSMUSG00000039967,ENSMUSG00000000088,ENSMUSG00000015668,ENSMUSG00000064181,ENSMUSG00000028826,ENSMUSG00000032606,ENSMUSG00000049922,ENSMUSG00000050705,ENSMUSG00000004317,ENSMUSG00000019923,ENSMUSG00000019868,ENSMUSG00000073968,ENSMUSG00000027637,ENSMUSG00000022286,ENSMUSG00000011257,ENSMUSG00000029561,ENSMUSG00000066595,ENSMUSG00000048668,ENSMUSG00000029480,ENSMUSG00000023949,ENSMUSG00000032454,ENSMUSG00000023832,ENSMUSG00000052539,ENSMUSG00000029291,ENSMUSG00000028293,ENSMUSG00000031441,ENSMUSG00000026502,ENSMUSG00000025350,ENSMUSG00000022245,ENSMUSG00000003575,ENSMUSG00000007097,ENSMUSG00000029016,ENSMUSG00000018509,ENSMUSG00000039942,ENSMUSG00000027514,ENSMUSG00000078941,ENSMUSG00000022941,ENSMUSG00000027177,ENSMUSG00000028759,ENSMUSG00000032383,ENSMUSG00000032202,ENSMUSG00000093445,ENSMUSG00000018541,ENSMUSG00000063281,ENSMUSG00000030591,ENSMUSG00000074088,ENSMUSG00000016918,ENSMUSG00000090958,ENSMUSG00000040151,ENSMUSG00000059482,ENSMUSG00000022000,ENSMUSG00000037347,ENSMUSG00000026767,ENSMUSG00000024866,ENSMUSG00000010376,ENSMUSG00000035692,ENSMUSG00000028521,ENSMUSG00000057465,ENSMUSG00000030447,ENSMUSG00000039116,ENSMUSG00000027793,ENSMUSG00000021820,ENSMUSG00000018405,ENSMUSG00000027792,ENSMUSG00000015619,ENSMUSG00000027395,ENSMUSG00000028093,ENSMUSG00000042675,ENSMUSG00000038418,ENSMUSG00000019214,ENSMUSG00000008892,ENSMUSG00000002804,ENSMUSG00000019338,ENSMUSG00000027937,ENSMUSG00000032415,ENSMUSG00000033610,ENSMUSG00000030760,ENSMUSG00000037373,ENSMUSG00000022503,ENSMUSG00000091183,ENSMUSG00000021012,ENSMUSG00000024687,ENSMUSG00000035062,ENSMUSG00000028794,ENSMUSG00000032300,ENSMUSG00000017801,ENSMUSG00000014813,ENSMUSG00000024410,ENSMUSG00000064030,ENSMUSG00000000579,ENSMUSG00000027404,ENSMUSG00000036257,ENSMUSG00000116165,ENSMUSG00000019952,ENSMUSG00000046574,ENSMUSG00000022365,ENSMUSG00000079469,ENSMUSG00000003779,ENSMUSG00000066441,ENSMUSG00000020163,ENSMUSG00000041975,ENSMUSG00000053716,ENSMUSG00000001755,ENSMUSG00000062078,ENSMUSG00000019790,ENSMUSG00000030554,ENSMUSG00000042406,ENSMUSG00000025265,ENSMUSG00000074064,ENSMUSG00000022353,ENSMUSG00000073643,ENSMUSG00000040524,ENSMUSG00000022346,ENSMUSG00000068245,ENSMUSG00000038116,ENSMUSG00000026972,ENSMUSG00000035392,ENSMUSG00000026020,ENSMUSG00000028268,ENSMUSG00000059834,ENSMUSG00000023027,ENSMUSG00000000568,ENSMUSG00000026854,ENSMUSG00000024691,ENSMUSG00000032812,ENSMUSG00000029832,ENSMUSG00000060450,ENSMUSG00000032702,ENSMUSG00000090266,ENSMUSG00000032180,ENSMUSG00000049517,ENSMUSG00000047777,ENSMUSG00000036686,ENSMUSG00000032051,ENSMUSG00000030921,ENSMUSG00000019820,ENSMUSG00000024896,ENSMUSG00000055334,ENSMUSG00000026925,ENSMUSG00000063605,ENSMUSG00000020916,ENSMUSG00000021792,ENSMUSG00000007659,ENSMUSG00000028536,ENSMUSG00000055204,ENSMUSG00000024792,ENSMUSG00000041161,ENSMUSG00000042903,ENSMUSG00000052833,ENSMUSG00000024842,ENSMUSG00000054582,ENSMUSG00000078974,ENSMUSG00000023048,ENSMUSG00000031858,ENSMUSG00000026623,ENSMUSG00000029155,ENSMUSG00000022890,ENSMUSG00000011114,ENSMUSG00000020069,ENSMUSG00000033623,ENSMUSG00000025608,ENSMUSG00000031706,ENSMUSG00000004934,ENSMUSG00000078853,ENSMUSG00000003534,ENSMUSG00000018677,ENSMUSG00000020075,ENSMUSG00000051768,ENSMUSG00000042670,ENSMUSG00000005125,ENSMUSG00000002250,ENSMUSG00000028843,ENSMUSG00000038195,ENSMUSG00000067942,ENSMUSG00000031783,ENSMUSG00000061589,ENSMUSG00000009905,ENSMUSG00000041845,ENSMUSG00000029587,ENSMUSG00000026383,ENSMUSG00000020806,ENSMUSG00000042354,ENSMUSG00000032562,ENSMUSG00000019942,ENSMUSG00000026773,ENSMUSG00000024191,ENSMUSG00000079434,ENSMUSG00000018581,ENSMUSG00000031584,ENSMUSG00000008206,ENSMUSG00000038542,ENSMUSG00000011096,ENSMUSG00000078875,ENSMUSG00000004462,ENSMUSG00000002688,ENSMUSG00000025746,ENSMUSG00000026159,ENSMUSG00000057421,ENSMUSG00000013701,ENSMUSG00000031889,ENSMUSG00000032601,ENSMUSG00000038812,ENSMUSG00000109771,ENSMUSG00000040565,ENSMUSG00000074802,ENSMUSG00000053565,ENSMUSG00000034006,ENSMUSG00000028212,ENSMUSG00000033728,ENSMUSG00000034247,ENSMUSG00000023262,ENSMUSG00000030346,ENSMUSG00000046671,ENSMUSG00000024697,ENSMUSG00000046470,ENSMUSG00000030088,ENSMUSG00000035754,ENSMUSG00000009394,ENSMUSG00000031792,ENSMUSG00000026235,ENSMUSG00000032000,ENSMUSG00000024507,ENSMUSG00000070583,ENSMUSG00000039745,ENSMUSG00000034889,ENSMUSG00000017404,ENSMUSG00000030850,ENSMUSG00000026510,ENSMUSG00000027194,ENSMUSG00000035165,ENSMUSG00000021125,ENSMUSG00000036304,ENSMUSG00000059851,ENSMUSG00000032788,ENSMUSG00000001127,ENSMUSG00000017291,ENSMUSG00000063065,ENSMUSG00000091931,ENSMUSG00000041075,ENSMUSG00000040618,ENSMUSG00000005804,ENSMUSG00000022475,ENSMUSG00000053192,ENSMUSG00000017999,ENSMUSG00000032519,ENSMUSG00000040767,ENSMUSG00000043587,ENSMUSG00000015143,ENSMUSG00000039810,ENSMUSG00000034593,ENSMUSG00000047603,ENSMUSG00000019763,ENSMUSG00000028468,ENSMUSG00000048047,ENSMUSG00000034902,ENSMUSG00000038544,ENSMUSG00000056536,ENSMUSG00000022553,ENSMUSG00000002799,ENSMUSG00000026589,ENSMUSG00000064370,ENSMUSG00000041891,ENSMUSG00000034297,ENSMUSG00000032323,ENSMUSG00000024561,ENSMUSG00000047242,ENSMUSG00000021737,ENSMUSG00000026755,ENSMUSG00000026516,ENSMUSG00000022329,ENSMUSG00000029920,ENSMUSG00000028530,ENSMUSG00000034867,ENSMUSG00000036282,ENSMUSG00000024104,ENSMUSG00000062397,ENSMUSG00000042178,ENSMUSG00000047459,ENSMUSG00000024201,ENSMUSG00000035781,ENSMUSG00000020717,ENSMUSG00000051224,ENSMUSG00000034467,ENSMUSG00000057133,ENSMUSG00000030544,ENSMUSG00000026179,ENSMUSG00000005846,ENSMUSG00000051346,ENSMUSG00000036687,ENSMUSG00000005447,ENSMUSG00000017837,ENSMUSG00000026851,ENSMUSG00000038046,ENSMUSG00000040751,ENSMUSG00000028261,ENSMUSG00000025602,ENSMUSG00000017776,ENSMUSG00000019947,ENSMUSG00000025873,ENSMUSG00000034303,ENSMUSG00000033294,ENSMUSG00000041144,ENSMUSG00000028687,ENSMUSG00000072572,ENSMUSG00000020580,ENSMUSG00000027995,ENSMUSG00000064363,ENSMUSG00000024287,ENSMUSG00000021266,ENSMUSG00000015013,ENSMUSG00000041073,ENSMUSG00000031948,ENSMUSG00000047649,ENSMUSG00000029614,ENSMUSG00000023147,ENSMUSG00000031950,ENSMUSG00000002015,ENSMUSG00000027968,ENSMUSG00000016831,ENSMUSG00000062729,ENSMUSG00000004100,ENSMUSG00000029392,ENSMUSG00000056493,ENSMUSG00000036442,ENSMUSG00000039988,ENSMUSG00000008301,ENSMUSG00000020952,ENSMUSG00000038416,ENSMUSG00000020473,ENSMUSG00000057719,ENSMUSG00000081906,ENSMUSG00000023110,ENSMUSG00000040712,ENSMUSG00000057098,ENSMUSG00000034401,ENSMUSG00000078619,ENSMUSG00000025037,ENSMUSG00000042111,ENSMUSG00000030613,ENSMUSG00000034807,ENSMUSG00000033730,ENSMUSG00000033917,ENSMUSG00000070661,ENSMUSG00000034435,ENSMUSG00000024245,ENSMUSG00000047534,ENSMUSG00000026385,ENSMUSG00000023755,ENSMUSG00000052688,ENSMUSG00000032959,ENSMUSG00000030960,ENSMUSG00000057530,ENSMUSG00000020982,ENSMUSG00000030045,ENSMUSG00000000711,ENSMUSG00000006307,ENSMUSG00000028403,ENSMUSG00000043131,ENSMUSG00000089704,ENSMUSG00000001415,ENSMUSG00000031349,ENSMUSG00000018583,ENSMUSG00000059278,ENSMUSG00000049800,ENSMUSG00000026429,ENSMUSG00000043300,ENSMUSG00000020941,ENSMUSG00000027939,ENSMUSG00000000355,ENSMUSG00000038047,ENSMUSG00000029465,ENSMUSG00000024560,ENSMUSG00000031634,ENSMUSG00000021028,ENSMUSG00000050605,ENSMUSG00000014959,ENSMUSG00000051397,ENSMUSG00000007038,ENSMUSG00000022200,ENSMUSG00000033016,ENSMUSG00000032212,ENSMUSG00000020576,ENSMUSG00000078908,ENSMUSG00000066877,ENSMUSG00000024271,ENSMUSG00000044098,ENSMUSG00000031712,ENSMUSG00000019971,ENSMUSG00000041453,ENSMUSG00000034906,ENSMUSG00000027796,ENSMUSG00000025381,ENSMUSG00000020444,ENSMUSG00000028675,ENSMUSG00000028229,ENSMUSG00000036833,ENSMUSG00000027905,ENSMUSG00000102758,ENSMUSG00000026743,ENSMUSG00000033987,ENSMUSG00000048249,ENSMUSG00000054509,ENSMUSG00000021807,ENSMUSG00000021501,ENSMUSG00000024404,ENSMUSG00000012429,ENSMUSG00000026696,ENSMUSG00000021218,ENSMUSG00000050908,ENSMUSG00000028189,ENSMUSG00000028134,ENSMUSG00000039768,ENSMUSG00000020782,ENSMUSG00000043931,ENSMUSG00000032078,ENSMUSG00000013662,ENSMUSG00000072772,ENSMUSG00000040502,ENSMUSG00000004698,ENSMUSG00000016496,ENSMUSG00000054115,ENSMUSG00000039678,ENSMUSG00000022024,ENSMUSG00000062761,ENSMUSG00000025728,ENSMUSG00000061393,ENSMUSG00000021294,ENSMUSG00000000532,ENSMUSG00000026536,ENSMUSG00000033350,ENSMUSG00000022802,ENSMUSG00000041765,ENSMUSG00000054150,ENSMUSG00000015217,ENSMUSG00000031444,ENSMUSG00000020422,ENSMUSG00000032175,ENSMUSG00000022893,ENSMUSG00000000441,ENSMUSG00000031622,ENSMUSG00000081534,ENSMUSG00000057230,ENSMUSG00000027739,ENSMUSG00000025862,ENSMUSG00000003039,ENSMUSG00000109324,ENSMUSG00000039886,ENSMUSG00000039405,ENSMUSG00000107928,ENSMUSG00000023932,ENSMUSG00000048118,ENSMUSG00000048371,ENSMUSG00000027601,ENSMUSG00000031652,ENSMUSG00000031666,ENSMUSG00000031904,ENSMUSG00000029536,ENSMUSG00000021701,ENSMUSG00000024513,ENSMUSG00000020413,ENSMUSG00000037185,ENSMUSG00000032249,ENSMUSG00000033845,ENSMUSG00000073733,ENSMUSG00000040187,ENSMUSG00000020124,ENSMUSG00000004885,ENSMUSG00000033960,ENSMUSG00000039985,ENSMUSG00000028673,ENSMUSG00000039163,ENSMUSG00000036585,ENSMUSG00000020132,ENSMUSG00000109865,ENSMUSG00000037025,ENSMUSG00000000282,ENSMUSG00000066829,ENSMUSG00000021395,ENSMUSG00000029414,ENSMUSG00000024474,ENSMUSG00000044018,ENSMUSG00000030541,ENSMUSG00000026857,ENSMUSG00000027300,ENSMUSG00000022377,ENSMUSG00000001494,ENSMUSG00000022556,ENSMUSG00000039831,ENSMUSG00000090000,ENSMUSG00000041815,ENSMUSG00000036023,ENSMUSG00000093668,ENSMUSG00000060098,ENSMUSG00000024121,ENSMUSG00000021483,ENSMUSG00000089682,ENSMUSG00000058291,ENSMUSG00000079043,ENSMUSG00000054452,ENSMUSG00000040969,ENSMUSG00000034786,ENSMUSG00000029027,ENSMUSG00000029430,ENSMUSG00000031563,ENSMUSG00000020697,ENSMUSG00000025193,ENSMUSG00000033285,ENSMUSG00000005501,ENSMUSG00000023939,ENSMUSG00000005951,ENSMUSG00000037386,ENSMUSG00000022111,ENSMUSG00000060073,ENSMUSG00000061288,ENSMUSG00000023953,ENSMUSG00000028003,ENSMUSG"										
"0000054517,ENSMUSG00000006724,ENSMUSG00000029254,ENSMUSG00000038845,ENSMUSG00000004393,ENSMUSG00000030965,ENSMUSG00000028035,ENSMUSG00000092305,ENSMUSG00000026811,ENSMUSG00000020828,ENSMUSG00000027985,ENSMUSG00000031939,ENSMUSG00000025287,ENSMUSG00000024382,ENSMUSG00000021998,ENSMUSG00000049482,ENSMUSG00000073792,ENSMUSG00000072946,ENSMUSG00000051444,ENSMUSG00000057110,ENSMUSG00000066900,ENSMUSG00000024726,ENSMUSG00000032064,ENSMUSG00000030286,ENSMUSG00000021287,ENSMUSG00000021733,ENSMUSG00000024301,ENSMUSG00000022472,ENSMUSG00000039748,ENSMUSG00000022180,ENSMUSG00000020392,ENSMUSG00000028041,ENSMUSG00000019787,ENSMUSG00000030604,ENSMUSG00000038895,ENSMUSG00000026239,ENSMUSG00000038451,ENSMUSG00000031591,ENSMUSG00000039660,ENSMUSG00000013833,ENSMUSG00000021773,ENSMUSG00000057894,ENSMUSG00000109901,ENSMUSG00000063275,ENSMUSG00000038023,ENSMUSG00000029598,ENSMUSG00000073725,ENSMUSG00000026585,ENSMUSG00000010362,ENSMUSG00000001444,ENSMUSG00000028944,ENSMUSG00000024176,ENSMUSG00000043372,ENSMUSG00000018442,ENSMUSG00000038485,ENSMUSG00000040374,ENSMUSG00000031129,ENSMUSG00000002881,ENSMUSG00000031731,ENSMUSG00000036461,ENSMUSG00000027079,ENSMUSG00000033047,ENSMUSG00000021286,ENSMUSG00000013921,ENSMUSG00000028698,ENSMUSG00000024592,ENSMUSG00000050103,ENSMUSG00000049775,ENSMUSG00000021185,ENSMUSG00000067274,ENSMUSG00000105078,ENSMUSG00000021559,ENSMUSG00000114279,ENSMUSG00000022792,ENSMUSG00000034371,ENSMUSG00000058793,ENSMUSG00000009876,ENSMUSG00000041548,ENSMUSG00000040250,ENSMUSG00000022913,ENSMUSG00000074500,ENSMUSG00000040325,ENSMUSG00000054277,ENSMUSG00000034361,ENSMUSG00000027984,ENSMUSG00000024811,ENSMUSG00000077450,ENSMUSG00000037242,ENSMUSG00000045636,ENSMUSG00000024805,ENSMUSG00000028607,ENSMUSG00000054702,ENSMUSG00000020827,ENSMUSG00000074570,ENSMUSG00000030785,ENSMUSG00000037747,ENSMUSG00000037098,ENSMUSG00000020849,ENSMUSG00000051234,ENSMUSG00000020015,ENSMUSG00000019087,ENSMUSG00000054404,ENSMUSG00000042688,ENSMUSG00000025473,ENSMUSG00000017264,ENSMUSG00000083012,ENSMUSG00000025579,ENSMUSG00000050017,ENSMUSG00000069920,ENSMUSG00000030826,ENSMUSG00000052752,ENSMUSG00000036073,ENSMUSG00000030671,ENSMUSG00000068744,ENSMUSG00000052928,ENSMUSG00000063972,ENSMUSG00000032556,ENSMUSG00000038291,ENSMUSG00000031176,ENSMUSG00000030056,ENSMUSG00000042520,ENSMUSG00000062997,ENSMUSG00000025900,ENSMUSG00000028274,ENSMUSG00000028124,ENSMUSG00000031479,ENSMUSG00000026260,ENSMUSG00000039264,ENSMUSG00000031887,ENSMUSG00000021770,ENSMUSG00000048612,ENSMUSG00000037035,ENSMUSG00000067995,ENSMUSG00000028096,ENSMUSG00000021250,ENSMUSG00000039521,ENSMUSG00000024077,ENSMUSG00000040722,ENSMUSG00000033166,ENSMUSG00000047126,ENSMUSG00000032998,ENSMUSG00000035299,ENSMUSG00000020387,ENSMUSG00000000982,ENSMUSG00000057278,ENSMUSG00000030335,ENSMUSG00000047412,ENSMUSG00000027488,ENSMUSG00000090213,ENSMUSG00000058093,ENSMUSG00000028838,ENSMUSG00000039473,ENSMUSG00000040434,ENSMUSG00000040651,ENSMUSG00000039740,ENSMUSG00000048490,ENSMUSG00000001666,ENSMUSG00000020659,ENSMUSG00000007050,ENSMUSG00000039936,ENSMUSG00000050555,ENSMUSG00000069306,ENSMUSG00000042742,ENSMUSG00000025888,ENSMUSG00000042073,ENSMUSG00000063021,ENSMUSG00000022911,ENSMUSG00000029705,ENSMUSG00000038446,ENSMUSG00000039013,ENSMUSG00000034525,ENSMUSG00000058056,ENSMUSG00000055407,ENSMUSG00000043065,ENSMUSG00000019791,ENSMUSG00000019210,ENSMUSG00000024999,ENSMUSG00000031533,ENSMUSG00000022664,ENSMUSG00000028696,ENSMUSG00000020109,ENSMUSG00000050511,ENSMUSG00000046962,ENSMUSG00000022125,ENSMUSG00000041459,ENSMUSG00000050973,ENSMUSG00000001100,ENSMUSG00000005973,ENSMUSG00000068876,ENSMUSG00000019143,ENSMUSG00000049588,ENSMUSG00000029810,ENSMUSG00000039530,ENSMUSG00000028656,ENSMUSG00000029192,ENSMUSG00000030751,ENSMUSG00000004268,ENSMUSG00000033998,ENSMUSG00000034042,ENSMUSG00000051910,ENSMUSG00000006219,ENSMUSG00000039231,ENSMUSG00000038646,ENSMUSG00000021993,ENSMUSG00000029869,ENSMUSG00000099974,ENSMUSG00000027332,ENSMUSG00000026281,ENSMUSG00000055748,ENSMUSG00000079235,ENSMUSG00000028127,ENSMUSG00000046562,ENSMUSG00000043019,ENSMUSG00000026176,ENSMUSG00000078201,ENSMUSG00000004040,ENSMUSG00000001525,ENSMUSG00000045969,ENSMUSG00000060261,ENSMUSG00000034487,ENSMUSG00000020677,ENSMUSG00000074406,ENSMUSG00000073542,ENSMUSG00000016494,ENSMUSG00000022336,ENSMUSG00000059689,ENSMUSG00000025050,ENSMUSG00000036053,ENSMUSG00000026784,ENSMUSG00000037343,ENSMUSG00000074519,ENSMUSG00000063632,ENSMUSG00000030322,ENSMUSG00000063889,ENSMUSG00000002825,ENSMUSG00000029250,ENSMUSG00000032705,ENSMUSG00000008140,ENSMUSG00000036104,ENSMUSG00000036860,ENSMUSG00000037710,ENSMUSG00000026005,ENSMUSG00000018287,ENSMUSG00000039176,ENSMUSG00000052139,ENSMUSG00000022559,ENSMUSG00000025572,ENSMUSG00000006273,ENSMUSG00000036980,ENSMUSG00000028902,ENSMUSG00000026504,ENSMUSG00000022070,ENSMUSG00000019989,ENSMUSG00000094724,ENSMUSG00000022010,ENSMUSG00000022548,ENSMUSG00000039450,ENSMUSG00000059173,ENSMUSG00000039789,ENSMUSG00000035435,ENSMUSG00000043991,ENSMUSG00000026872,ENSMUSG00000031789,ENSMUSG00000026728,ENSMUSG00000047866,ENSMUSG00000029167,ENSMUSG00000040548,ENSMUSG00000030811,ENSMUSG00000030674,ENSMUSG00000021290,ENSMUSG00000026073,ENSMUSG00000078185,ENSMUSG00000019861,ENSMUSG00000026032,ENSMUSG00000036817,ENSMUSG00000000751,ENSMUSG00000024835,ENSMUSG00000009566,ENSMUSG00000028772,ENSMUSG00000029798,ENSMUSG00000007476,ENSMUSG00000011837,ENSMUSG00000020160,ENSMUSG00000028653,ENSMUSG00000050953,ENSMUSG00000023913,ENSMUSG00000024387,ENSMUSG00000024026,ENSMUSG00000032041,ENSMUSG00000021670,ENSMUSG00000015222,ENSMUSG00000001524,ENSMUSG00000060429,ENSMUSG00000046811,ENSMUSG00000001472,ENSMUSG00000074220,ENSMUSG00000037280,ENSMUSG00000037664,ENSMUSG00000021738,ENSMUSG00000054889,ENSMUSG00000037286,ENSMUSG00000033319,ENSMUSG00000025225,ENSMUSG00000046516,ENSMUSG00000041438,ENSMUSG00000032423,ENSMUSG00000035049,ENSMUSG00000015937,ENSMUSG00000005615,ENSMUSG00000017386,ENSMUSG00000079104,ENSMUSG00000020530,ENSMUSG00000027562,ENSMUSG00000032352,ENSMUSG00000025855,ENSMUSG00000075000,ENSMUSG00000033918,ENSMUSG00000023947,ENSMUSG00000038671,ENSMUSG00000031626,ENSMUSG00000090272,ENSMUSG00000019826,ENSMUSG00000052917,ENSMUSG00000011267,ENSMUSG00000026280,ENSMUSG00000037798,ENSMUSG00000024163,ENSMUSG00000038168,ENSMUSG00000022370,ENSMUSG00000002731,ENSMUSG00000020894,ENSMUSG00000015474,ENSMUSG00000067288,ENSMUSG00000070880,ENSMUSG00000020451,ENSMUSG00000048731,ENSMUSG00000030298,ENSMUSG00000056973,ENSMUSG00000043003,ENSMUSG00000036091,ENSMUSG00000020100,ENSMUSG00000035351,ENSMUSG00000024529,ENSMUSG00000040812,ENSMUSG00000026471,ENSMUSG00000045996,ENSMUSG00000033106,ENSMUSG00000020566,ENSMUSG00000002820,ENSMUSG00000035133,ENSMUSG00000031555,ENSMUSG00000093661,ENSMUSG00000042451,ENSMUSG00000018263,ENSMUSG00000046404,ENSMUSG00000040724,ENSMUSG00000005774,ENSMUSG00000026199,ENSMUSG00000059974,ENSMUSG00000016984,ENSMUSG00000030890,ENSMUSG00000026380,ENSMUSG00000047757,ENSMUSG00000036225,ENSMUSG00000028141,ENSMUSG00000030505,ENSMUSG00000037754,ENSMUSG00000063172,ENSMUSG00000048232,ENSMUSG00000032399,ENSMUSG00000048546,ENSMUSG00000028651,ENSMUSG00000054716,ENSMUSG00000068739,ENSMUSG00000024621,ENSMUSG00000029478,ENSMUSG00000004364,ENSMUSG00000024247,ENSMUSG00000037896,ENSMUSG00000039202,ENSMUSG00000069495,ENSMUSG00000021671,ENSMUSG00000002279,ENSMUSG00000001847,ENSMUSG00000002393,ENSMUSG00000029823,ENSMUSG00000020594,ENSMUSG00000001445,ENSMUSG00000047921,ENSMUSG00000032017,ENSMUSG00000031029,ENSMUSG00000053477,ENSMUSG00000027618,ENSMUSG00000035864,ENSMUSG00000038070,ENSMUSG00000015461,ENSMUSG00000027164,ENSMUSG00000022621,ENSMUSG00000021221,ENSMUSG00000046879,ENSMUSG00000040703,ENSMUSG00000056167,ENSMUSG00000078921,ENSMUSG00000026753,ENSMUSG00000028062,ENSMUSG00000024826,ENSMUSG00000044150,ENSMUSG00000031166,ENSMUSG00000089715,ENSMUSG00000028385,ENSMUSG00000036504,ENSMUSG00000030659,ENSMUSG00000026360,ENSMUSG00000020484,ENSMUSG00000006731,ENSMUSG00000005958,ENSMUSG00000071856,ENSMUSG00000024740,ENSMUSG00000035158,ENSMUSG00000029064,ENSMUSG00000050144,ENSMUSG00000066258,ENSMUSG00000027274,ENSMUSG00000024241,ENSMUSG00000071226,ENSMUSG00000048351,ENSMUSG00000022724,ENSMUSG00000028179,ENSMUSG00000022677,ENSMUSG00000021567,ENSMUSG00000007817,ENSMUSG00000032508,ENSMUSG00000022361,ENSMUSG00000022498,ENSMUSG00000032315,ENSMUSG00000036918,ENSMUSG00000043702,ENSMUSG00000024182,ENSMUSG00000045427,ENSMUSG00000030265,ENSMUSG00000031221,ENSMUSG00000015340,ENSMUSG00000006445,ENSMUSG00000019818,ENSMUSG00000024926,ENSMUSG00000035401,ENSMUSG00000032431,ENSMUSG00000034055,ENSMUSG00000039031,ENSMUSG00000005763,ENSMUSG00000053841,ENSMUSG00000014303,ENSMUSG00000073678,ENSMUSG00000005583,ENSMUSG00000003452,ENSMUSG00000029310,ENSMUSG00000048096,ENSMUSG00000035203,ENSMUSG00000025188,ENSMUSG00000049047,ENSMUSG00000031137,ENSMUSG00000045092,ENSMUSG00000078713,ENSMUSG00000025921,ENSMUSG00000059327,ENSMUSG00000027953,ENSMUSG00000019762,ENSMUSG00000074925,ENSMUSG00000026853,ENSMUSG00000031333,ENSMUSG00000037553,ENSMUSG00000020964,ENSMUSG00000026603,ENSMUSG00000028453,ENSMUSG00000030869,ENSMUSG00000024798,ENSMUSG00000057440,ENSMUSG00000024853,ENSMUSG00000021493,ENSMUSG00000040828,ENSMUSG00000050213,ENSMUSG00000043398,ENSMUSG00000020454,ENSMUSG00000027829,ENSMUSG00000023026,ENSMUSG00000047547,ENSMUSG00000066442,ENSMUSG00000032252,ENSMUSG00000021282,ENSMUSG00000069305,ENSMUSG00000031613,ENSMUSG00000059146,ENSMUSG00000030403,ENSMUSG00000042055,ENSMUSG00000024304,ENSMUSG00000027184,ENSMUSG00000022404,ENSMUSG00000028833,ENSMUSG00000038305,ENSMUSG00000038086,ENSMUSG00000021608,ENSMUSG00000015961,ENSMUSG00000058586,ENSMUSG00000052681,ENSMUSG00000026377,ENSMUSG00000015289,ENSMUSG00000005656,ENSMUSG00000054823,ENSMUSG00000028467,ENSMUSG00000032698,ENSMUSG00000001082,ENSMUSG00000032688,ENSMUSG00000020358,ENSMUSG00000074817,ENSMUSG00000023991,ENSMUSG00000018923,ENSMUSG00000029319,ENSMUSG00000028649,ENSMUSG00000054364,ENSMUSG00000032135,ENSMUSG00000028518,ENSMUSG00000039795,ENSMUSG00000061118,ENSMUSG00000028861,ENSMUSG00000021327,ENSMUSG00000074211,ENSMUSG00000031642,ENSMUSG00000036006,ENSMUSG00000054892,ENSMUSG00000055943,ENSMUSG00000018599,ENSMUSG00000035125,ENSMUSG00000026275,ENSMUSG00000026580,ENSMUSG00000031701,ENSMUSG00000029094,ENSMUSG00000021022,ENSMUSG00000026970,ENSMUSG00000032018,ENSMUSG00000044350,ENSMUSG00000040370,ENSMUSG00000038774,ENSMUSG00000019278,ENSMUSG00000016933,ENSMUSG00000036867,ENSMUSG00000016028,ENSMUSG00000019883,ENSMUSG00000040957,ENSMUSG00000000275,ENSMUSG00000015944,ENSMUSG00000020122,ENSMUSG00000024456,ENSMUSG00000034263,ENSMUSG00000062929,ENSMUSG00000032123,ENSMUSG00000014602,ENSMUSG00000038233,ENSMUSG00000030216,ENSMUSG00000057982,ENSMUSG00000012350,ENSMUSG00000014748,ENSMUSG00000019978,ENSMUSG00000029456,ENSMUSG00000021281,ENSMUSG00000025794,ENSMUSG00000026867,ENSMUSG00000033352,ENSMUSG00000015023,ENSMUSG00000027864,ENSMUSG00000025437,ENSMUSG00000024472,ENSMUSG00000020668,ENSMUSG00000047434,ENSMUSG00000054321,ENSMUSG00000046152,ENSMUSG00000072244,ENSMUSG00000006611,ENSMUSG00000054619,ENSMUSG00000029009,ENSMUSG00000020652,ENSMUSG00000025142,ENSMUSG00000025417,ENSMUSG00000024807,ENSMUSG00000049103,ENSMUSG00000041777,ENSMUSG00000091780,ENSMUSG00000053093,ENSMUSG00000030525,ENSMUSG00000042064,ENSMUSG00000042772,ENSMUSG00000022604,ENSMUSG00000006818,ENSMUSG00000051154,ENSMUSG00000060180,ENSMUSG00000075376,ENSMUSG00000051811,ENSMUSG00000054931,ENSMUSG00000029048,ENSMUSG00000015093,ENSMUSG00000029651,ENSMUSG00000058298,ENSMUSG00000030643,ENSMUSG00000040761,ENSMUSG00000022255,ENSMUSG00000056692,ENSMUSG00000025354,ENSMUSG00000035891,ENSMUSG00000015127,ENSMUSG00000032724,ENSMUSG00000020375,ENSMUSG00000020542,ENSMUSG00000022607,ENSMUSG00000034832,ENSMUSG00000024127,ENSMUSG00000026150,ENSMUSG00000060550,ENSMUSG00000091387,ENSMUSG00000072770,ENSMUSG00000028906,ENSMUSG00000033392,ENSMUSG00000030042,ENSMUSG00000051483,ENSMUSG00000037636,ENSMUSG00000031590,ENSMUSG00000021967,ENSMUSG00000035629,ENSMUSG00000038406,ENSMUSG00000033126,ENSMUSG00000048756,ENSMUSG00000040466,ENSMUSG00000036769,ENSMUSG00000026843,ENSMUSG00000021156,ENSMUSG00000033307,ENSMUSG00000025156,ENSMUSG00000031803,ENSMUSG00000070390,ENSMUSG00000078606,ENSMUSG00000071637,ENSMUSG00000048120,ENSMUSG00000089665,ENSMUSG00000026869,ENSMUSG00000029084,ENSMUSG00000031242,ENSMUSG00000041827,ENSMUSG00000090247,ENSMUSG00000024914,ENSMUSG00000042015,ENSMUSG00000026923,ENSMUSG00000027957,ENSMUSG00000027531,ENSMUSG00000017314,ENSMUSG00000009863,ENSMUSG00000079339,ENSMUSG00000023018,ENSMUSG00000020085,ENSMUSG00000021366,ENSMUSG00000027611,ENSMUSG00000110949,ENSMUSG00000020901,ENSMUSG00000060681,ENSMUSG00000063362,ENSMUSG00000018040,ENSMUSG00000048897,ENSMUSG00000024276,ENSMUSG00000025372,ENSMUSG00000030824,ENSMUSG00000071072,ENSMUSG00000028234,ENSMUSG00000009772,ENSMUSG00000020696,ENSMUSG00000045659,ENSMUSG00000021470,ENSMUSG00000030451,ENSMUSG00000021303,ENSMUSG00000038145,ENSMUSG00000025651,ENSMUSG00000021036,ENSMUSG00000036904,ENSMUSG00000018322,ENSMUSG00000009097,ENSMUSG00000072582,ENSMUSG00000015854,ENSMUSG00000031545,ENSMUSG00000022867,ENSMUSG00000089824,ENSMUSG00000022779,ENSMUSG00000020284,ENSMUSG00000028430,ENSMUSG00000026270,ENSMUSG00000002320,ENSMUSG00000025935,ENSMUSG00000021256,ENSMUSG00000091625,ENSMUSG00000025858,ENSMUSG00000055762,ENSMUSG00000023505,ENSMUSG00000046909,ENSMUSG00000020883,ENSMUSG00000037772,ENSMUSG00000022906,ENSMUSG00000027509,ENSMUSG00000001305,ENSMUSG00000052632,ENSMUSG00000030201,ENSMUSG00000000056,ENSMUSG00000015316,ENSMUSG00000021087,ENSMUSG00000056763,ENSMUSG00000042167,ENSMUSG00000046949,ENSMUSG00000030031,ENSMUSG00000021265,ENSMUSG00000039361,ENSMUSG00000008136,ENSMUSG00000022706,ENSMUSG00000055128,ENSMUSG00000037525,ENSMUSG00000028538,ENSMUSG00000071984,ENSMUSG00000060981,ENSMUSG00000048000,ENSMUSG00000055302,ENSMUSG00000115987,ENSMUSG00000006389,ENSMUSG00000071715,ENSMUSG00000031662,ENSMUSG00000017652,ENSMUSG00000030835,ENSMUSG00000034707,ENSMUSG00000034394,ENSMUSG00000041650,ENSMUSG00000024235,ENSMUSG00000037509,ENSMUSG00000016526,ENSMUSG00000015627,ENSMUSG00000038848,ENSMUSG00000032299,ENSMUSG00000000134,ENSMUSG00000073639,ENSMUSG00000022789,ENSMUSG00000031098,ENSMUSG00000003228,ENSMUSG00000029603,ENSMUSG00000038084,ENSMUSG00000036452,ENSMUSG00000050732,ENSMUSG00000027751,ENSMUSG00000037731,ENSMUSG00000013076,ENSMUSG00000020463,ENSMUSG00000029405,ENSMUSG00000027245,ENSMUSG00000025499,ENSMUSG00000056204,ENSMUSG00000003948,ENSMUSG00000022100,ENSMUSG00000057229,ENSMUSG00000000531,ENSMUSG00000020152,ENSMUSG00000034311,ENSMUSG00000004552,ENSMUSG00000022594,ENSMUSG00000010080,ENSMUSG00000048251,ENSMUSG00000024665,ENSMUSG00000022338,ENSMUSG00000022526,ENSMUSG00000048832,ENSMUSG00000022614,ENSMUSG00000063506,ENSMUSG00000033039,ENSMUSG00000006412,ENSMUSG00000067150,ENSMUSG00000028840,ENSMUSG00000019731,ENSMUSG00000054435,ENSMUSG00000006715,ENSMUSG00000033487,ENSMUSG00000045382,ENSMUSG00000026222,ENSMUSG00000044072,ENSMUSG00000027782,ENSMUSG00000013593,ENSMUSG00000029863,ENSMUSG00000034780,ENSMUSG00000017428,ENSMUSG00000020923,ENSMUSG00000024137,ENSMUSG00000042628,ENSMUSG00000033032,ENSMUSG00000018169,ENSMUSG00000028085,ENSMUSG00000029270,ENSMUSG00000052921,ENSMUSG00000062901,ENSMUSG00000042082,ENSMUSG00000032398,ENSMUSG00000043683,ENSMUSG00000054855,ENSMUSG00000021973,ENSMUSG00000031834,ENSMUSG00000031546,ENSMUSG00000031728,ENSMUSG00000000738,ENSMUSG00000062906,ENSMUSG00000061143,ENSMUSG00000021687,ENSMUSG00000062169,ENSMUSG00000041000,ENSMUSG00000037295,ENSMUSG00000027454,ENSMUSG00000024181,ENSMUSG00000038215,ENSMUSG00000018921,ENSMUSG00000028228,ENSMUSG00000035936,ENSMUSG00000025738,ENSMUSG00000075229,ENSMUSG00000030619,ENSMUSG00000028603,ENSMUSG00000028699,ENSMUSG00000031729,ENSMUSG00000038421,ENSMUSG00000032598,ENSMUSG00000037012,ENSMUSG00000046111,ENSMUSG00000056209,ENSMUSG00000026192,ENSMUSG00000040390,ENSMUSG00000059920,ENSMUSG00000030979,ENSMUSG00000019777,ENSMUSG00000064254,ENSMUSG00000032558,ENSMUSG00000009640,ENSMUSG00000031375,ENSMUSG00000034189,ENSMUSG00000021176,ENSMUSG00000029130,ENSMUSG00000024785,ENSMUSG00000037608,ENSMUSG00000028318,ENSMUSG00000010911,ENSMUSG00000026754,ENSMUSG00000037962,ENSMUSG00000026174,ENSMUSG00000069678,ENSMUSG00000048578,ENSMUSG00000031068,ENSMUSG00000028282,ENSMUSG00000043251,ENSMUSG00000022960,ENSMUSG00000036587,ENSMUSG00000003660,ENSMUSG00000036550,ENSMUSG00000050271,ENSMUSG00000055912,ENSMUSG00000059878,ENSMUSG00000030204,ENSMUSG00000010205,ENSMUSG00000047417,ENSMUSG00000020307,ENSMUSG00000033365,ENSMUSG00000032350,ENSMUSG00000019470,ENSMUSG00000069301,ENSMUSG00000039197,ENSMUSG00000039050,ENSMUSG00000022354,ENSMUSG00000029512,ENSMUSG00000020198,ENSMUSG00000020184,ENSMUSG00000026126,ENSMUSG00000023938,ENSMUSG00000028479,ENSMUSG00000037617,ENSMUSG00000038644,ENSMUSG00000001496,ENSMUSG00000029432,ENSMUSG00000041220,ENSMUSG00000045102,ENSMUSG00000008496,ENSMUSG00000036402,ENSMUSG00000027186,ENSMUSG00000028969,ENSMUSG00000000301,ENSMUSG00000011158,ENSMUSG00000031488,ENSMUSG00000022307,ENSMUSG00000026749,ENSMUSG00000042345,ENSMUSG00000070933,ENSMUSG00000047554,ENSMUSG00000010342,ENSMUSG00000021222,ENSMUSG00000055932,ENSMUSG00000002068,ENSMUSG00000020585,ENSMUSG00000026659,ENSMUSG00000034345,ENSMUSG00000039005,ENSMUSG00000019699,ENSMUSG00000002833,ENSMUSG00000020549,ENSMUSG00000037470,ENSMUSG00000026634,ENSMUSG00000040652,ENSMUSG00000038387,ENSMUSG00000034285,ENSMUSG00000038866,ENSMUSG00000031983,ENSMUSG00000074115,ENSMUSG00000022760,ENSMUSG00000015932,ENSMUSG00000078515,ENSMUSG00000036078,ENSMUSG00000035592,ENSMUSG00000040852,ENSMUSG00000018395,ENSMUSG00000031371,ENSMUSG00000021102,ENSMUSG00000032329,ENSMUSG00000019539,ENSMUSG00000021720,ENSMUSG00000068039,ENSMUSG00000015957,ENSMUSG00000008167,ENSMUSG00000028070,ENSMUSG00000048755,ENSMUSG00000020366,ENSMUSG00000025170,ENSMUSG00000022676,ENSMUSG00000075701,ENSMUSG00000033985,ENSMUSG00000024160,ENSMUSG00000113949,ENSMUSG00000068205,ENSMUSG00000027387,ENSMUSG00000024659,ENSMUSG00000030166,ENSMUSG00000050700,ENSMUSG00000024457,ENSMUSG00000078937,ENSMUSG00000022359,ENSMUSG00000014932,ENSMUSG00000063904,ENSMUSG00000071650,ENSMUSG00000062203,ENSMUSG00000006289,ENSMUSG00000005886,ENSMUSG00000021785,ENSMUSG00000027078,ENSMUSG00000046957,ENSMUSG00000020994,ENSMUSG00000026254,ENSMUSG00000003868,ENSMUSG00000003153,ENSMUSG00000030246,ENSMUSG00000079435,ENSMUSG00000033751,ENSMUSG00000037225,ENSMUSG00000061436,ENSMUSG00000040913,ENSMUSG00000021692,ENSMUSG00000028435,ENSMUSG00000071014,ENSMUSG00000003847,ENSMUSG00000057554,ENSMUSG00000051124,ENSMUSG00000020290,ENSMUSG00000039130,ENSMUSG00000071350,ENSMUSG00000092074,ENSMUSG00000030987,ENSMUSG00000060397,ENSMUSG00000038025,ENSMUSG00000027582,ENSMUSG00000027456,ENSMUSG00000035266,ENSMUSG00000068036,ENSMUSG00000035273,ENSMUSG00000039804,ENSMUSG00000032112,ENSMUSG00000032035,ENSMUSG00000034640,ENSMUSG00000021130,ENSMUSG00000025059,ENSMUSG00000023074,ENSMUSG00000007080,ENSMUSG00000021794,ENSMUSG00000035623,ENSMUSG00000095098,ENSMUSG00000033233,ENSMUSG00000029625,ENSMUSG00000028114,ENSMUSG00000022241,ENSMUSG00000002846,ENSMUSG00000046230,ENSMUSG00000002968,ENSMUSG00000049751,ENSMUSG00000027243,ENSMUSG00000027599,ENSMUSG00000050578,ENSMUSG00000013846,ENSMUSG00000031446,ENSMUSG00000022009,ENSMUSG00000026577,ENSMUSG00000020846,ENSMUSG00000054414,ENSMUSG00000029617,ENSMUSG00000020453,ENSMUSG00000022997,ENSMUSG00000030400,ENSMUSG00000040136,ENSMUSG00000021044,ENSMUSG00000029466,ENSMUSG00000054312,ENSMUSG00000021765,ENSMUSG00000024219,ENSMUSG00000101605,ENSMUSG00000024803,ENSMUSG00000034192,ENSMUSG00000054309,ENSMUSG00000029036,ENSMUSG00000024142,ENSMUSG00000048865,ENSMUSG00000024528,ENSMUSG00000052337,ENSMUSG00000032306,ENSMUSG00000027665,ENSMUSG00000024953,ENSMUSG00000024169,ENSMUSG00000004455,ENSMUSG00000025933,ENSMUSG00000040594,ENSMUSG00000042472,ENSMUSG00000024477,ENSMUSG00000020817,ENSMUSG00000023411,ENSMUSG00000050737,ENSMUSG00000027893,ENSMUSG00000054728,ENSMUSG00000015536,ENSMUSG00000028433,ENSMUSG00000021843,ENSMUSG00000030717,ENSMUSG00000017176,ENSMUSG00000068335,ENSMUSG00000036136,ENSMUSG00000025979,ENSMUSG00000038000,ENSMUSG00000024571,ENSMUSG00000001016,ENSMUSG00000028613,ENSMUSG00000022672,ENSMUSG00000018470,ENSMUSG00000026563,ENSMUSG00000021514,ENSMUSG00000027479,ENSMUSG00000020211,ENSMUSG00000027495,ENSMUSG00000031352,ENSMUSG00000038545,ENSMUSG00000063785,ENSMUSG00000035933,ENSMUSG00000038623,ENSMUSG00000036372,ENSMUSG00000042524,ENSMUSG00000022884,ENSMUSG00000014426,ENSMUSG00000030432,ENSMUSG00000027651,ENSMUSG00000020400,ENSMUSG00000004789,ENSMUSG00000021715,ENSMUSG00000040543,ENSMUSG00000038248,ENSMUSG00000039585,ENSMUSG00000015189,ENSMUSG00000003038,ENSMUSG00000060510,ENSMUSG00000028048,ENSMUSG00000090145,ENSMUSG00000042694,ENSMUSG00000030516,ENSMUSG00000034480,ENSMUSG00000034639,ENSMUSG00000058546,ENSMUSG00000032487,ENSMUSG00000028150,ENSMUSG00000042323,ENSMUSG00000032076,ENSMUSG00000032264,ENSMUSG00000010406,ENSMUSG00000038564,ENSMUSG00000025086,ENSMUSG00000001441,ENSMUSG00000040592,ENSMUSG00000036992,ENSMUSG00000022983,ENSMUSG00000037826,ENSMUSG00000055612,ENSMUSG00000047123,ENSMUSG00000033429,ENSMUSG00000021519,ENSMUSG00000027340,ENSMUSG00000000627,ENSMUSG00000023092,ENSMUSG00000031360,ENSMUSG00000029518,ENSMUSG00000032480,ENSMUSG00000021982,ENSMUSG00000030301,ENSMUSG00000073295,ENSMUSG00000069893,ENSMUSG00000070371,ENSMUSG00000022228,ENSMUSG00000030779,ENSMUSG00000019802,ENSMUSG00000029915,ENSMUSG00000003923,ENSMUSG00000024843,ENSMUSG00000031403,ENSMUSG00000005198,ENSMUSG00000064145,ENSMUSG00000061787,ENSMUSG00000028937,ENSMUSG00000036854,ENSMUSG00000018363,ENSMUSG00000002108,ENSMUSG00000046761,ENSMUSG00000038187,ENSMUSG00000039699,ENSMUSG00000114797,ENSMUSG00000033940,ENSMUSG00000030172,ENSMUSG00000026198,ENSMUSG00000028991,ENSMUSG00000038005,ENSMUSG00000036810,ENSMUSG00000024065,ENSMUSG00000032393,ENSMUSG00000030588,ENSMUSG00000020687,ENSMUSG00000052584,ENSMUSG00000034910,ENSMUSG00000025135,ENSMUSG00000032440,ENSMUSG00000024530,ENSMUSG00000029634,ENSMUSG00000054027,ENSMUSG00000038902,ENSMUSG00000029234,ENSMUSG00000034724,ENSMUSG00000020115,ENSMUSG00000020077,ENSMUSG00000024170,ENSMUSG00000034424,ENSMUSG00000002835,ENSMUSG00000112449,ENSMUSG00000033545,ENSMUSG00000078763,ENSMUSG00000030079,ENSMUSG00000006920,ENSMUSG00000049904,ENSMUSG00000037991,ENSMUSG00000021037,ENSMUSG00000025531,ENSMUSG00000027551,ENSMUSG00000054720,ENSMUSG00000078794,ENSMUSG00000032560,ENSMUSG00000005506,ENSMUSG00000042046,ENSMUSG00000007033,ENSMUSG00000026646,ENSMUSG00000022040,ENSMUSG00000047248,ENSMUSG00000064061,ENSMUSG00000010663,ENSMUSG00000030064,ENSMUSG00000039960,ENSMUSG00000049728,ENSMUSG00000023827,ENSMUSG00000063268,ENSMUSG00000057604,ENSMUSG00000022895,ENSMUSG00000001700,ENSMUSG00000021552,ENSMUSG00000025133,ENSMUSG00000022428,ENSMUSG00000052926,ENSMUSG00000027944,ENSMUSG00000014361,ENSMUSG00000049717,ENSMUSG00000035960,ENSMUSG00000044709,ENSMUSG00000028757,ENSMUSG00000018572,ENSMUSG00000060657,ENSMUSG00000037013,ENSMUSG00000040432,ENSMUSG00000037325,ENSMUSG00000043987,ENSMUSG00000055805,ENSMUSG00000084128,ENSMUSG00000029521,ENSMUSG00000007610,ENSMUSG00000032298,ENSMUSG00000049184,ENSMUSG00000017146,ENSMUSG00000027455,ENSMUSG00000058126,ENSMUSG00000036580,ENSMUSG00000066324,ENSMUSG00000032492,ENSMUSG00000066278,ENSMUSG00000031198,ENSMUSG00000038534,ENSMUSG00000034152,ENSMUSG00000022414,ENSMUSG00000029505,ENSMUSG00000038822,ENSMUSG00000024646,ENSMUSG00000042705,ENSMUSG00000029648,ENSMUSG00000034427,ENSMUSG00000039686,ENSMUSG00000047721,ENSMUSG00000032841,ENSMUSG00000039062,ENSMUSG00000021114,ENSMUSG00000038296,ENSMUSG00000105096,ENSMUSG00000038773,ENSMUSG00000024944,ENSMUSG00000021418,ENSMUSG00000029165,ENSMUSG00000019907,ENSMUSG00000030417,ENSMUSG00000036327,ENSMUSG00000001173,ENSMUSG00000038886,ENSMUSG00000005078,ENSMUSG00000020629,ENSMUSG00000074746,ENSMUSG00000004798,ENSMUSG00000020297,ENSMUSG00000029020,ENSMUSG00000029684,ENSMUSG00000061536,ENSMUSG00000020044,ENSMUSG00000034022,ENSMUSG00000015882,ENSMUSG00000025204,ENSMUSG00000044894,ENSMUSG00000028494,ENSMUSG00000031165,ENSMUSG00000025192,ENSMUSG00000091512,ENSMUSG00000020775,ENSMUSG00000030612,ENSMUSG00000049327,ENSMUSG00000007041,ENSMUSG00000042743,ENSMUSG00000060227,ENSMUSG00000015095,ENSMUSG00000078572,ENSMUSG00000057265,ENSMUSG00000028455,ENSMUSG00000052906,ENSMUSG00000030747,ENSMUSG00000038235,ENSMUSG00000027253,ENSMUSG00000053510,ENSMUSG00000025353,ENSMUSG00000027381,ENSMUSG00000024517,ENSMUSG00000016946,ENSMUSG00000035284,ENSMUSG00000029147,ENSMUSG00000007207,ENSMUSG00000000782,ENSMUSG00000055013,ENSMUSG00000037600,ENSMUSG00000042812,ENSMUSG00000026775,ENSMUSG00000031239,ENSMUSG00000062007,ENSMUSG00000030609,ENSMUSG00000024856,ENSMUSG00000058318,ENSMUSG00000022323,ENSMUSG00000018983,ENSMUSG00000008690,ENSMUSG00000029524,ENSMUSG00000023009,ENSMUSG00000022898,ENSMUSG00000031837,ENSMUSG00000028136,ENSMUSG00000020570,ENSMUSG00000018411,ENSMUSG00000031697,ENSMUSG00000047368,ENSMUSG00000045875,ENSMUSG00000022148,ENSMUSG00000024487,ENSMUSG00000000148,ENSMUSG00000078816,ENSMUSG00000034908,ENSMUSG00000062488,ENSMUSG00000011179,ENSMUSG00000008450,ENSMUSG00000039787,ENSMUSG00000028175,ENSMUSG00000034126,ENSMUSG00000099689,ENSMUSG00000040363,ENSMUSG00000033735,ENSMUSG00000000440,ENSMUSG00000023118,ENSMUSG00000022160,ENSMUSG00000041216,ENSMUSG00000070420,ENSMUSG00000032244,ENSMUSG00000042389,ENSMUSG00000017344,ENSMUSG00000026036,ENSMUSG00000030562,ENSMUSG00000033149,ENSMUSG00000063884,ENSMUSG00000068270,ENSMUSG00000041736,ENSMUSG00000074345,ENSMUSG00000001376,ENSMUSG00000021112,ENSMUSG00000029199,ENSMUSG00000020903,ENSMUSG00000028549,ENSMUSG00000030697,ENSMUSG00000041187,ENSMUSG00000041702,ENSMUSG00000032060,ENSMUSG00000030693,ENSMUSG00000041241,ENSMUSG00000044934,ENSMUSG00000018474,ENSMUSG00000030397,ENSMUSG00000049672,ENSMUSG00000035183,ENSMUSG00000034930,ENSMUSG00000029771,ENSMUSG00000056832,ENSMUSG00000038650,ENSMUSG00000046897,ENSMUSG00000005493,ENSMUSG00000024949,ENSMUSG00000031639,ENSMUSG00000027997,ENSMUSG00000037353,ENSMUSG00000022722,ENSMUSG00000026172,ENSMUSG00000006728,ENSMUSG00000009076,ENSMUSG00000012076,ENSMUSG00000005374,ENSMUSG00000024081,ENSMUSG00000027961,ENSMUSG00000018659,ENSMUSG00000020961,ENSMUSG00000020528,ENSMUSG00000002944,ENSMUSG00000029196,ENSMUSG00000022105,ENSMUSG00000030327,ENSMUSG00000001065,ENSMUSG00000006471,ENSMUSG00000029312,ENSMUSG00000042523,ENSMUSG00000025555,ENSMUSG00000031402,ENSMUSG00000021579,ENSMUSG00000035513,ENSMUSG00000028464,ENSMUSG00000032496,ENSMUSG00000032744,ENSMUSG00000031820,ENSMUSG00000023959,ENSMUSG00000033107,ENSMUSG00000028577,ENSMUSG00000063179,ENSMUSG00000034023,ENSMUSG00000020644,ENSMUSG00000020736,ENSMUSG00000042121,ENSMUSG00000045962,ENSMUSG00000024426,ENSMUSG00000021681,ENSMUSG00000032802,ENSMUSG00000005225,ENSMUSG00000021573,ENSMUSG00000037519,ENSMUSG00000025197,ENSMUSG00000033228,ENSMUSG00000027201,ENSMUSG00000019370,ENSMUSG00000033762,ENSMUSG00000013629,ENSMUSG00000037104,ENSMUSG00000006169,ENSMUSG00000052962,ENSMUSG00000039497,ENSMUSG00000021025,ENSMUSG00000007039,ENSMUSG00000022521,ENSMUSG00000052738,ENSMUSG00000049130,ENSMUSG00000060923,ENSMUSG00000058927,ENSMUSG00000042444,ENSMUSG00000065947,ENSMUSG00000021694,ENSMUSG00000020718,ENSMUSG00000040302,ENSMUSG00000029815,ENSMUSG00000039763,ENSMUSG00000030407,ENSMUSG00000020364,ENSMUSG00000024260,ENSMUSG00000056383,ENSMUSG00000090258,ENSMUSG00000068606,ENSMUSG00000044199,ENSMUSG00000043067,ENSMUSG00000022841,ENSMUSG00000040843,ENSMUSG00000053838,ENSMUSG00000055660,ENSMUSG00000025505,ENSMUSG00000007892,ENSMUSG00000028145,ENSMUSG00000000296,ENSMUSG00000020882,ENSMUSG00000022773,ENSMUSG00000035569,ENSMUSG00000067919,ENSMUSG00000029535,ENSMUSG00000009207,ENSMUSG00000025733,ENSMUSG00000015804,ENSMUSG00000064177,ENSMUSG00000060441,ENSMUSG00000026778,ENSMUSG00000073795,ENSMUSG00000021621,ENSMUSG00000031755,ENSMUSG00000026427,ENSMUSG00000063488,ENSMUSG00000066152,ENSMUSG00000022403,ENSMUSG00000020024,ENSMUSG00000006732,ENSMUSG00000039908,ENSMUSG00000002147,ENSMUSG00000021224,ENSMUSG00000024066,ENSMUSG00000091337,ENSMUSG00000068240,ENSMUSG00000052798,ENSMUSG00000028873,ENSMUSG00000059791,ENSMUSG00000055371,ENSMUSG00000025781,ENSMUSG00000003778,ENSMUSG00000068962,ENSMUSG00000032481,ENSMUSG00000041236,ENSMUSG00000037750,ENSMUSG00000048878,ENSMUSG00000018841,ENSMUSG00000011427,ENSMUSG00000038126,ENSMUSG00000033852,ENSMUSG00000069793,ENSMUSG00000024906,ENSMUSG00000000266,ENSMUSG00000070469,ENSMUSG00000052446,ENSMUSG00000029828,ENSMUSG00000041775,ENSMUSG00000062270,ENSMUSG00000068663,ENSMUSG00000022312,ENSMUSG00000027882,ENSMUSG00000002343,ENSMUSG00000089917,ENSMUSG00000069300,ENSMUSG00000021417,ENSMUSG00000061859,ENSMUSG00000048895,ENSMUSG00000061979,ENSMUSG00000053559,ENSMUSG00000064302,ENSMUSG00000003546,ENSMUSG00000024913,ENSMUSG00000038268,ENSMUSG00000002332,ENSMUSG00000046139,ENSMUSG00000002486,ENSMUSG00000032187,ENSMUSG00000033124,ENSMUSG00000001054,ENSMUSG00000041720,ENSMUSG00000021607,ENSMUSG00000040152,ENSMUSG00000003680,ENSMUSG00000030753,ENSMUSG00000022504,ENSMUSG00000104713,ENSMUSG00000072825,ENSMUSG00000003518,ENSMUSG00000006335,ENSMUSG00000026303,ENSMUSG00000044583,ENSMUSG00000022257,ENSMUSG00000067001,ENSMUSG00000002996,ENSMUSG00000028986,ENSMUSG00000027668,ENSMUSG00000069171,ENSMUSG00000017686,ENSMUSG00000026683,ENSMUSG00000057863,ENSMUSG00000093930,ENSMUSG00000030795,ENSMUSG00000039715,ENSMUSG00000034560,ENSMUSG00000057236,ENSMUSG00000030822,ENSMUSG00000036718,ENSMUSG00000060475,ENSMUSG00000033540,ENSMUSG00000005683,ENSMUSG00000031200,ENSMUSG00000051671,ENSMUSG00000040265,ENSMUSG00000056394,ENSMUSG00000027569,ENSMUSG00000073062,ENSMUSG00000026203,ENSMUSG00000004661,ENSMUSG00000029780,ENSMUSG00000029014,ENSMUSG00000031757,ENSMUSG00000020149,ENSMUSG00000002603,ENSMUSG00000021540,ENSMUSG00000031835,ENSMUSG00000023089,ENSMUSG00000048489,ENSMUSG00000053768,ENSMUSG00000074183,ENSMUSG00000032939,ENSMUSG00000004263,ENSMUSG00000062683,ENSMUSG00000032733,ENSMUSG00000046841,ENSMUSG00000056708,ENSMUSG00000033595,ENSMUSG00000005299,ENSMUSG00000000078,ENSMUSG00000054196,ENSMUSG00000030647,ENSMUSG00000022812,ENSMUSG00000071647,ENSMUSG00000036676,ENSMUSG00000026986,ENSMUSG00000027669,ENSMUSG00000020483,ENSMUSG00000039137,ENSMUSG00000002524,ENSMUSG00000058325,ENSMUSG00000044165,ENSMUSG00000037849,ENSMUSG00000017132,ENSMUSG00000022820,ENSMUSG00000018830,ENSMUSG00000042613,ENSMUSG00000039509,ENSMUSG00000030304,ENSMUSG00000021668,ENSMUSG00000071516,ENSMUSG00000028980,ENSMUSG00000037475,ENSMUSG00000032571,ENSMUSG00000021252,ENSMUSG00000022031,ENSMUSG00000090523,ENSMUSG00000031311,ENSMUSG00000064210,ENSMUSG00000070934,ENSMUSG00000087598,ENSMUSG00000014030,ENSMUSG00000046623,ENSMUSG00000000058,ENSMUSG00000043157,ENSMUSG00000025209,ENSMUSG00000000759,ENSMUSG00000029713,ENSMUSG00000014177,ENSMUSG00000016528,ENSMUSG00000009614,ENSMUSG00000028684,ENSMUSG00000059588,ENSMUSG00000024238,ENSMUSG00000027684,ENSMUSG00000019890,ENSMUSG00000044026,ENSMUSG00000004328,ENSMUSG00000002718,ENSMUSG00000008333,ENSMUSG00000015291,ENSMUSG00000027272,ENSMUSG00000036155,ENSMUSG00000020705,ENSMUSG00000016308,ENSMUSG00000073700,ENSMUSG00000042105,ENSMUSG00000035725,ENSMUSG00000004865,ENSMUSG00000021932,ENSMUSG00000001729,ENSMUSG00000035673,ENSMUSG00000019782,ENSMUSG00000026096,ENSMUSG00000019432,ENSMUSG00000028669,ENSMUSG00000034342,ENSMUSG00000013663,ENSMUSG00000059336,ENSMUSG00000031681,ENSMUSG00000091144,ENSMUSG00000035509,ENSMUSG00000034265,ENSMUSG00000015337,ENSMUSG00000045248,ENSMUSG00000020868,ENSMUSG00000028641,ENSMUSG00000033031,ENSMUSG00000058444,ENSMUSG00000025034,ENSMUSG00000006941,ENSMUSG00000000690,ENSMUSG00000033105,ENSMUSG00000032221,ENSMUSG00000037788,ENSMUSG00000035704,ENSMUSG00000024563,ENSMUSG00000027641,ENSMUSG00000051081,ENSMUSG00000030022,ENSMUSG00000103906,ENSMUSG00000079197,ENSMUSG00000024436,ENSMUSG00000003382,ENSMUSG00000031527,ENSMUSG00000020841,ENSMUSG00000019997,ENSMUSG00000020121,ENSMUSG00000021270,ENSMUSG00000024829,ENSMUSG00000024927,ENSMUSG00000056130,ENSMUSG00000024981,ENSMUSG00000032902,ENSMUSG00000001098,ENSMUSG00000038525,ENSMUSG00000034116,ENSMUSG00000038349,ENSMUSG00000068580,ENSMUSG00000035575,ENSMUSG00000025024,ENSMUSG00000073471,ENSMUSG00000052033,ENSMUSG00000026255,ENSMUSG00000062040,ENSMUSG00000046010,ENSMUSG00000051965,ENSMUSG00000024539,ENSMUSG00000068748,ENSMUSG00000030493,ENSMUSG00000001518,ENSMUSG00000007987,ENSMUSG00000028631,ENSMUSG00000061080,ENSMUSG00000042271,ENSMUSG00000058729,ENSMUSG00000041697,ENSMUSG00000027884,ENSMUSG00000004043,ENSMUSG00000020738,ENSMUSG00000045795,ENSMUSG00000043091,ENSMUSG00000038213,ENSMUSG00000040734,ENSMUSG00000022836,ENSMUSG00000039615,ENSMUSG00000020993,ENSMUSG00000022003,ENSMUSG00000032217,ENSMUSG00000015759,ENSMUSG00000038949,ENSMUSG00000021368,ENSMUSG00000038002,ENSMUSG00000034377,ENSMUSG00000017288,ENSMUSG00000029501,ENSMUSG00000018160,ENSMUSG00000024521,ENSMUSG00000036435,ENSMUSG00000044847,ENSMUSG00000028868,ENSMUSG00000026782,ENSMUSG0000"										
"021500,ENSMUSG00000022978,ENSMUSG00000039449,ENSMUSG00000028033,ENSMUSG00000040040,ENSMUSG00000022142,ENSMUSG00000032661,ENSMUSG00000020895,ENSMUSG00000028970,ENSMUSG00000024327,ENSMUSG00000061458,ENSMUSG00000044393,ENSMUSG00000028495,ENSMUSG00000052253,ENSMUSG00000031600,ENSMUSG00000040928,ENSMUSG00000020078,ENSMUSG00000024789,ENSMUSG00000023020,ENSMUSG00000022159,ENSMUSG00000001240,ENSMUSG00000024942,ENSMUSG00000032615,ENSMUSG00000055200,ENSMUSG00000028600,ENSMUSG00000061461,ENSMUSG00000026944,ENSMUSG00000029528,ENSMUSG00000005360,ENSMUSG00000067071,ENSMUSG00000050312,ENSMUSG00000043614,ENSMUSG00000070780,ENSMUSG00000024101,ENSMUSG00000078931,ENSMUSG00000029638,ENSMUSG00000033313,ENSMUSG00000090137,ENSMUSG00000074513,ENSMUSG00000001288,ENSMUSG00000002028,ENSMUSG00000056820,ENSMUSG00000045751,ENSMUSG00000015597,ENSMUSG00000017817,ENSMUSG00000018428,ENSMUSG00000010047,ENSMUSG00000026037,ENSMUSG00000027502,ENSMUSG00000038271,ENSMUSG00000026705,ENSMUSG00000032446,ENSMUSG00000006435,ENSMUSG00000022471,ENSMUSG00000006191,ENSMUSG00000001504,ENSMUSG00000062510,ENSMUSG00000025172,ENSMUSG00000019773,ENSMUSG00000049076,ENSMUSG00000015202,ENSMUSG00000004996,ENSMUSG00000027425,ENSMUSG00000018501,ENSMUSG00000000959,ENSMUSG00000041685,ENSMUSG00000007872,ENSMUSG00000018574,ENSMUSG00000026088,ENSMUSG00000047675,ENSMUSG00000028042,ENSMUSG00000038740,ENSMUSG00000033276,ENSMUSG00000038292,ENSMUSG00000024294,ENSMUSG00000032392,ENSMUSG00000049134,ENSMUSG00000033790,ENSMUSG00000015846,ENSMUSG00000033948,ENSMUSG00000037279,ENSMUSG00000034341,ENSMUSG00000078695,ENSMUSG00000024325,ENSMUSG00000063445,ENSMUSG00000038379,ENSMUSG00000060279,ENSMUSG00000001962,ENSMUSG00000032826,ENSMUSG00000030657,ENSMUSG00000010797,ENSMUSG00000076435,ENSMUSG00000022109,ENSMUSG00000027222,ENSMUSG00000020492,ENSMUSG00000029213,ENSMUSG00000035105,ENSMUSG00000027698,ENSMUSG00000029267,ENSMUSG00000038274,ENSMUSG00000028419,ENSMUSG00000025962,ENSMUSG00000079480,ENSMUSG00000044502,ENSMUSG00000022552,ENSMUSG00000039834,ENSMUSG00000034071,ENSMUSG00000035969,ENSMUSG00000046417,ENSMUSG00000049106,ENSMUSG00000061414,ENSMUSG00000000303,ENSMUSG00000041995,ENSMUSG00000029655,ENSMUSG00000011306,ENSMUSG00000039671,ENSMUSG00000063659,ENSMUSG00000038357,ENSMUSG00000041020,ENSMUSG00000028522,ENSMUSG00000039081,ENSMUSG00000040606,ENSMUSG00000066037,ENSMUSG00000092192,ENSMUSG00000015652,ENSMUSG00000036856,ENSMUSG00000051674,ENSMUSG00000042747,ENSMUSG00000078920,ENSMUSG00000024174,ENSMUSG00000019843,ENSMUSG00000026830,ENSMUSG00000047867,ENSMUSG00000056643,ENSMUSG00000028952,ENSMUSG00000006418,ENSMUSG00000060126,ENSMUSG00000052934,ENSMUSG00000050229,ENSMUSG00000026374,ENSMUSG00000028194,ENSMUSG00000042292,ENSMUSG00000027811,ENSMUSG00000040653,ENSMUSG00000040383,ENSMUSG00000026888,ENSMUSG00000024855,ENSMUSG00000015749,ENSMUSG00000003458,ENSMUSG00000028381,ENSMUSG00000010608,ENSMUSG00000001750,ENSMUSG00000053119,ENSMUSG00000066677,ENSMUSG00000040621,ENSMUSG00000063457,ENSMUSG00000023150,ENSMUSG00000046311,ENSMUSG00000020692,ENSMUSG00000049550,ENSMUSG00000025786,ENSMUSG00000038552,ENSMUSG00000020402,ENSMUSG00000042700,ENSMUSG00000032396,ENSMUSG00000019982,ENSMUSG00000046532,ENSMUSG00000032577,ENSMUSG00000021371,ENSMUSG00000045973,ENSMUSG00000058239,ENSMUSG00000024370,ENSMUSG00000053644,ENSMUSG00000046985,ENSMUSG00000022952,ENSMUSG00000063047,ENSMUSG00000031447,ENSMUSG00000041638,ENSMUSG00000055240,ENSMUSG00000038042,ENSMUSG00000030357,ENSMUSG00000030341,ENSMUSG00000030095,ENSMUSG00000086784,ENSMUSG00000039781,ENSMUSG00000022306,ENSMUSG00000070436,ENSMUSG00000022765,ENSMUSG00000015843,ENSMUSG00000053329,ENSMUSG00000071550,ENSMUSG00000037887,ENSMUSG00000021379,ENSMUSG00000006720,ENSMUSG00000058446,ENSMUSG00000041936,ENSMUSG00000039105,ENSMUSG00000023967,ENSMUSG00000053931,ENSMUSG00000036975,ENSMUSG00000038507,ENSMUSG00000034290,ENSMUSG00000027035,ENSMUSG00000066568,ENSMUSG00000073490,ENSMUSG00000036599,ENSMUSG00000046020,ENSMUSG00000039057,ENSMUSG00000050549,ENSMUSG00000031737,ENSMUSG00000033624,ENSMUSG00000109336,ENSMUSG00000062101,ENSMUSG00000028345,ENSMUSG00000022833,ENSMUSG00000038776,ENSMUSG00000090862,ENSMUSG00000024097,ENSMUSG00000033596,ENSMUSG00000090100,ENSMUSG00000042650,ENSMUSG00000001785,ENSMUSG00000026618,ENSMUSG00000031347,ENSMUSG00000027575,ENSMUSG00000037674,ENSMUSG00000022378,ENSMUSG00000038398,ENSMUSG00000031189,ENSMUSG00000013539,ENSMUSG00000020032,ENSMUSG00000040412,ENSMUSG00000066196,ENSMUSG00000017615,ENSMUSG00000020873,ENSMUSG00000026648,ENSMUSG00000034105,ENSMUSG00000047810,ENSMUSG00000030530,ENSMUSG00000026014,ENSMUSG00000052456,ENSMUSG00000025486,ENSMUSG00000055994,ENSMUSG00000025940,ENSMUSG00000036199,ENSMUSG00000032126,ENSMUSG00000036438,ENSMUSG00000028646,ENSMUSG00000038533,ENSMUSG00000011960,ENSMUSG00000054256,ENSMUSG00000041609,ENSMUSG00000048852,ENSMUSG00000001542,ENSMUSG00000024378,ENSMUSG00000019809,ENSMUSG00000049300,ENSMUSG00000056537,ENSMUSG00000050132,ENSMUSG00000031762,ENSMUSG00000091405,ENSMUSG00000020496,ENSMUSG00000032735,ENSMUSG00000033021,ENSMUSG00000041135,ENSMUSG00000040713,ENSMUSG00000020974,ENSMUSG00000019564,ENSMUSG00000079165,ENSMUSG00000059409,ENSMUSG00000028221,ENSMUSG00000002489,ENSMUSG00000034994,ENSMUSG00000033054,ENSMUSG00000047371,ENSMUSG00000053702,ENSMUSG00000066687,ENSMUSG00000022901,ENSMUSG00000017309,ENSMUSG00000030180,ENSMUSG00000039109,ENSMUSG00000001844,ENSMUSG00000054676,ENSMUSG00000017119,ENSMUSG00000078922,ENSMUSG00000036362,ENSMUSG00000022704,ENSMUSG00000002699,ENSMUSG00000021108,ENSMUSG00000012296,ENSMUSG00000005510,ENSMUSG00000073599,ENSMUSG00000033684,ENSMUSG00000019877,ENSMUSG00000049299,ENSMUSG00000028125,ENSMUSG00000028248,ENSMUSG00000022022,ENSMUSG00000002477,ENSMUSG00000066735,ENSMUSG00000030161,ENSMUSG00000002578,ENSMUSG00000027080,ENSMUSG00000002428,ENSMUSG00000027770,ENSMUSG00000031156,ENSMUSG00000030967,ENSMUSG00000028776,ENSMUSG00000032047,ENSMUSG00000039117,ENSMUSG00000039220,ENSMUSG00000023055,ENSMUSG00000056014,ENSMUSG00000021408,ENSMUSG00000062232,ENSMUSG00000052428,ENSMUSG00000008730,ENSMUSG00000062456,ENSMUSG00000041440,ENSMUSG00000038831,ENSMUSG00000026571,ENSMUSG00000025880,ENSMUSG00000024566,ENSMUSG00000021103,ENSMUSG00000043336,ENSMUSG00000024213,ENSMUSG00000070939,ENSMUSG00000034032,ENSMUSG00000051285,ENSMUSG00000020694,ENSMUSG00000002129,ENSMUSG00000031112,ENSMUSG00000040253,ENSMUSG00000061315,ENSMUSG00000020176,ENSMUSG00000033862,ENSMUSG00000028657,ENSMUSG00000046364,ENSMUSG00000034274,ENSMUSG00000036537,ENSMUSG00000054146,ENSMUSG00000023017,ENSMUSG00000030538,ENSMUSG00000010755,ENSMUSG00000024991,ENSMUSG00000049516,ENSMUSG00000026201,ENSMUSG00000026433,ENSMUSG00000052146,ENSMUSG00000023921,ENSMUSG00000032475,ENSMUSG00000021193,ENSMUSG00000036636,ENSMUSG00000028926,ENSMUSG00000030037,ENSMUSG00000074340,ENSMUSG00000028354,ENSMUSG00000042133,ENSMUSG00000066842,ENSMUSG00000022749,ENSMUSG00000024660,ENSMUSG00000030744,ENSMUSG00000025014,ENSMUSG00000028807,ENSMUSG00000006651,ENSMUSG00000031149,ENSMUSG00000031996,ENSMUSG00000038344,ENSMUSG00000070283,ENSMUSG00000036427,ENSMUSG00000026575,ENSMUSG00000027070,ENSMUSG00000002233,ENSMUSG00000038058,ENSMUSG00000049536,ENSMUSG00000063200,ENSMUSG00000054893,ENSMUSG00000016758,ENSMUSG00000048170,ENSMUSG00000007122,ENSMUSG00000039206,ENSMUSG00000024556,ENSMUSG00000031171,ENSMUSG00000020642,ENSMUSG00000026718,ENSMUSG00000033295,ENSMUSG00000020541,ENSMUSG00000035948,ENSMUSG00000028173,ENSMUSG00000090124,ENSMUSG00000028556,ENSMUSG00000027678,ENSMUSG00000022545,ENSMUSG00000017376,ENSMUSG00000052296,ENSMUSG00000052915,ENSMUSG00000022438,ENSMUSG00000043290,ENSMUSG00000021120,ENSMUSG00000009563,ENSMUSG00000046791,ENSMUSG00000035486,ENSMUSG00000000157,ENSMUSG00000027163,ENSMUSG00000032754,ENSMUSG00000116564,ENSMUSG00000089669,ENSMUSG00000040658,ENSMUSG00000039697,ENSMUSG00000032231,ENSMUSG00000029446,ENSMUSG00000037972,ENSMUSG00000037204,ENSMUSG00000027067,ENSMUSG00000006498,ENSMUSG00000025184,ENSMUSG00000025507,ENSMUSG00000005696,ENSMUSG00000026819,ENSMUSG00000040055,ENSMUSG00000035228,ENSMUSG00000001642,ENSMUSG00000028484,ENSMUSG00000026739,ENSMUSG00000034171,ENSMUSG00000024639,ENSMUSG00000041649,ENSMUSG00000044562,ENSMUSG00000079109,ENSMUSG00000028443,ENSMUSG00000024048,ENSMUSG00000025371,ENSMUSG00000028737,ENSMUSG00000026004,ENSMUSG00000029474,ENSMUSG00000025076,ENSMUSG00000028654,ENSMUSG00000032932,ENSMUSG00000032531,ENSMUSG00000038550,ENSMUSG00000020649,ENSMUSG00000028710,ENSMUSG00000009535,ENSMUSG00000046034,ENSMUSG00000069135,ENSMUSG00000078656,ENSMUSG00000026021,ENSMUSG00000028367,ENSMUSG00000024079,ENSMUSG00000028036,ENSMUSG00000028565,ENSMUSG00000029911,ENSMUSG00000026288,ENSMUSG00000001942,ENSMUSG00000042390,ENSMUSG00000003235,ENSMUSG00000031504,ENSMUSG00000055531,ENSMUSG00000039233,ENSMUSG00000029455,ENSMUSG00000042429,ENSMUSG00000026922,ENSMUSG00000029499,ENSMUSG00000041324,ENSMUSG00000028811,ENSMUSG00000033075,ENSMUSG00000034108,ENSMUSG00000022401,ENSMUSG00000009545,ENSMUSG00000022313,ENSMUSG00000030842,ENSMUSG00000050890,ENSMUSG00000018012,ENSMUSG00000005873,ENSMUSG00000027810,ENSMUSG00000031767,ENSMUSG00000038827,ENSMUSG00000027777,ENSMUSG00000013155,ENSMUSG00000054051,ENSMUSG00000075271,ENSMUSG00000022801,ENSMUSG00000025138,ENSMUSG00000026112,ENSMUSG00000034168,ENSMUSG00000041528,ENSMUSG00000042677,ENSMUSG00000025492,ENSMUSG00000029169,ENSMUSG00000037355,ENSMUSG00000035504,ENSMUSG00000030852,ENSMUSG00000076441,ENSMUSG00000025330,ENSMUSG00000004567,ENSMUSG00000042419,ENSMUSG00000032561,ENSMUSG00000033389,ENSMUSG00000027680,ENSMUSG00000030393,ENSMUSG00000028995,ENSMUSG00000051331,ENSMUSG00000014075,ENSMUSG00000026027,ENSMUSG00000038888,ENSMUSG00000041119,ENSMUSG00000095687,ENSMUSG00000071415,ENSMUSG00000014763,ENSMUSG00000056602,ENSMUSG00000015970,ENSMUSG00000036036,ENSMUSG00000060152,ENSMUSG00000042606,ENSMUSG00000055137,ENSMUSG00000033237,ENSMUSG00000032384,ENSMUSG00000024537,ENSMUSG00000036273,ENSMUSG00000034543,ENSMUSG00000026965,ENSMUSG00000024393,ENSMUSG00000020534,ENSMUSG00000027533,ENSMUSG00000073293,ENSMUSG00000057132,ENSMUSG00000057614,ENSMUSG00000037461,ENSMUSG00000073131,ENSMUSG00000045005,ENSMUSG00000025008,ENSMUSG00000022383,ENSMUSG00000074909,ENSMUSG00000037316,ENSMUSG00000097487,ENSMUSG00000025290,ENSMUSG00000098488,ENSMUSG00000050370,ENSMUSG00000022220,ENSMUSG00000019173,ENSMUSG00000075334,ENSMUSG00000031523,ENSMUSG00000032375,ENSMUSG00000017548,ENSMUSG00000021314,ENSMUSG00000025867,ENSMUSG00000024014,ENSMUSG00000026273,ENSMUSG00000024986,ENSMUSG00000041084,ENSMUSG00000041769,ENSMUSG00000041297,ENSMUSG00000074656,ENSMUSG00000043962,ENSMUSG00000038332,ENSMUSG00000060519,ENSMUSG00000020020,ENSMUSG00000028621,ENSMUSG00000029916,ENSMUSG00000001151,ENSMUSG00000058569,ENSMUSG00000033964,ENSMUSG00000026792,ENSMUSG00000014504,ENSMUSG00000089847,ENSMUSG00000029385,ENSMUSG00000032344,ENSMUSG00000027284,ENSMUSG00000020282,ENSMUSG00000023971,ENSMUSG00000039662,ENSMUSG00000050931,ENSMUSG00000041328,ENSMUSG00000036333,ENSMUSG00000028851,ENSMUSG00000067279,ENSMUSG00000020544,ENSMUSG00000017697,ENSMUSG00000025153,ENSMUSG00000056608,ENSMUSG00000025162,ENSMUSG00000010051,ENSMUSG00000038181,ENSMUSG00000047036,ENSMUSG00000022961,ENSMUSG00000022280,ENSMUSG00000030316,ENSMUSG00000026670,ENSMUSG00000028629,ENSMUSG00000018882,ENSMUSG00000039089,ENSMUSG00000057101,ENSMUSG00000053317,ENSMUSG00000021710,ENSMUSG00000024943,ENSMUSG00000022657,ENSMUSG00000060288,ENSMUSG00000050373,ENSMUSG00000014353,ENSMUSG00000024978,ENSMUSG00000031023,ENSMUSG00000034659,ENSMUSG00000003437,ENSMUSG00000035172,ENSMUSG00000054942,ENSMUSG00000075486,ENSMUSG00000030323,ENSMUSG00000021764,ENSMUSG00000055978,ENSMUSG00000030726,ENSMUSG00000029804,ENSMUSG00000001285,ENSMUSG00000026082,ENSMUSG00000028729,ENSMUSG00000021095,ENSMUSG00000024617,ENSMUSG00000031256,ENSMUSG00000022900,ENSMUSG00000028214,ENSMUSG00000022469,ENSMUSG00000034522,ENSMUSG00000046070,ENSMUSG00000038453,ENSMUSG00000116045,ENSMUSG00000073676,ENSMUSG00000063808,ENSMUSG00000030062,ENSMUSG00000049287,ENSMUSG00000033335,ENSMUSG00000079508,ENSMUSG00000057367,ENSMUSG00000026421,ENSMUSG00000000295,ENSMUSG00000027109,ENSMUSG00000061374,ENSMUSG00000022184,ENSMUSG00000024695,ENSMUSG00000039067,ENSMUSG00000052298,ENSMUSG00000079641,ENSMUSG00000002949,ENSMUSG00000070999,ENSMUSG00000031669,ENSMUSG00000014767,ENSMUSG00000069631,ENSMUSG00000027210,ENSMUSG00000031955,ENSMUSG00000025429,ENSMUSG00000021431,ENSMUSG00000074735,ENSMUSG00000036880,ENSMUSG00000102976,ENSMUSG00000018209,ENSMUSG00000027983,ENSMUSG00000022295,ENSMUSG00000039632,ENSMUSG00000023883,ENSMUSG00000035407,ENSMUSG00000040943,ENSMUSG00000027889,ENSMUSG00000040940,ENSMUSG00000030894,ENSMUSG00000032897,ENSMUSG00000048924,ENSMUSG00000022052,ENSMUSG00000021706,ENSMUSG00000037032,ENSMUSG00000027774,ENSMUSG00000002031,ENSMUSG00000023980,ENSMUSG00000022822,ENSMUSG00000032409,ENSMUSG00000040818,ENSMUSG00000032609,ENSMUSG00000035278,ENSMUSG00000018654,ENSMUSG00000031604,ENSMUSG00000029119,ENSMUSG00000019960,ENSMUSG00000004071,ENSMUSG00000029217,ENSMUSG00000101678,ENSMUSG00000042572,ENSMUSG00000002221,ENSMUSG00000055491,ENSMUSG00000033409,ENSMUSG00000041264,ENSMUSG00000064065,ENSMUSG00000100210,ENSMUSG00000029038,ENSMUSG00000037852,ENSMUSG00000021835,ENSMUSG00000071342,ENSMUSG00000025246,ENSMUSG00000031959,ENSMUSG00000074282,ENSMUSG00000036352,ENSMUSG00000025235,ENSMUSG00000028879,ENSMUSG00000037526,ENSMUSG00000070330,ENSMUSG00000050556,ENSMUSG00000032468,ENSMUSG00000028982,ENSMUSG00000047084,ENSMUSG00000054932,ENSMUSG00000022026,ENSMUSG00000032478,ENSMUSG00000039952,ENSMUSG00000032855,ENSMUSG00000041308,ENSMUSG00000011958,ENSMUSG00000015053,ENSMUSG00000040158,ENSMUSG00000053390,ENSMUSG00000019969,ENSMUSG00000028089,ENSMUSG00000021113,ENSMUSG00000040354,ENSMUSG00000090509,ENSMUSG00000026676,ENSMUSG00000004895,ENSMUSG00000026822,ENSMUSG00000041607,ENSMUSG00000029376,ENSMUSG00000060988,ENSMUSG00000018845,ENSMUSG00000031227,ENSMUSG00000021838,ENSMUSG00000029408,ENSMUSG00000020707,ENSMUSG00000021974,ENSMUSG00000044772,ENSMUSG00000026434,ENSMUSG00000063410,ENSMUSG00000043673,ENSMUSG00000039840,ENSMUSG00000014547,ENSMUSG00000021280,ENSMUSG00000078193,ENSMUSG00000024190,ENSMUSG00000029204,ENSMUSG00000007880,ENSMUSG00000034330,ENSMUSG00000068959,ENSMUSG00000020646,ENSMUSG00000031320,ENSMUSG00000025465,ENSMUSG00000022270,ENSMUSG00000021038,ENSMUSG00000041977,ENSMUSG00000051351,ENSMUSG00000018381,ENSMUSG00000001158,ENSMUSG00000039356,ENSMUSG00000015176,ENSMUSG00000027424,ENSMUSG00000001034,ENSMUSG00000043162,ENSMUSG00000004451,ENSMUSG00000045624,ENSMUSG00000034109,ENSMUSG00000020781,ENSMUSG00000019139,ENSMUSG00000024302,ENSMUSG00000022437,ENSMUSG00000004668,ENSMUSG00000033530,ENSMUSG00000032776,ENSMUSG00000024664,ENSMUSG00000052301,ENSMUSG00000005897,ENSMUSG00000032216,ENSMUSG00000022150,ENSMUSG00000031433,ENSMUSG00000052056,ENSMUSG00000032594,ENSMUSG00000052997,ENSMUSG00000016554,ENSMUSG00000028545,ENSMUSG00000043140,ENSMUSG00000026553,ENSMUSG00000001674,ENSMUSG00000038836,ENSMUSG00000026155,ENSMUSG00000027475,ENSMUSG00000030982,ENSMUSG00000010660,ENSMUSG00000026098,ENSMUSG00000027230,ENSMUSG00000012405,ENSMUSG00000031636,ENSMUSG00000027333,ENSMUSG00000023892,ENSMUSG00000020611,ENSMUSG00000090112,ENSMUSG00000026820,ENSMUSG00000036775,ENSMUSG00000039577,ENSMUSG00000014686,ENSMUSG00000028334,ENSMUSG00000029649,ENSMUSG00000030067,ENSMUSG00000030770,ENSMUSG00000026024,ENSMUSG00000040010,ENSMUSG00000025742,ENSMUSG00000024259,ENSMUSG00000005698,ENSMUSG00000005442,ENSMUSG00000033615,ENSMUSG00000033538,ENSMUSG00000074886,ENSMUSG00000030203,ENSMUSG00000041390,ENSMUSG00000026248,ENSMUSG00000033906,ENSMUSG00000033222,ENSMUSG00000021791,ENSMUSG00000021278,ENSMUSG00000003344,ENSMUSG00000019863,ENSMUSG00000008384,ENSMUSG00000053040,ENSMUSG00000041926,ENSMUSG00000046351,ENSMUSG00000038618,ENSMUSG00000024594,ENSMUSG00000058392,ENSMUSG00000022681,ENSMUSG00000026604,ENSMUSG00000076433,ENSMUSG00000039126,ENSMUSG00000037260,ENSMUSG00000025049,ENSMUSG00000004296,ENSMUSG00000020657,ENSMUSG00000038587,ENSMUSG00000021598,ENSMUSG00000025498,ENSMUSG00000024867,ENSMUSG00000035385,ENSMUSG00000012126,ENSMUSG00000014773,ENSMUSG00000043602,ENSMUSG00000046792,ENSMUSG00000033364,ENSMUSG00000051579,ENSMUSG00000028676,ENSMUSG00000026430,ENSMUSG00000074165,ENSMUSG00000021054,ENSMUSG00000033059,ENSMUSG00000024767,ENSMUSG00000062115,ENSMUSG00000050244,ENSMUSG00000026355,ENSMUSG00000059474,ENSMUSG00000030986,ENSMUSG00000032320,ENSMUSG00000033618,ENSMUSG00000003161,ENSMUSG00000115388,ENSMUSG00000029076,ENSMUSG00000032459,ENSMUSG00000026219,ENSMUSG00000014294,ENSMUSG00000034848,ENSMUSG00000052712,ENSMUSG00000001089,ENSMUSG00000008683,ENSMUSG00000028948,ENSMUSG00000024007,ENSMUSG00000029176,ENSMUSG00000078144,ENSMUSG00000034686,ENSMUSG00000030213,ENSMUSG00000020792,ENSMUSG00000029122,ENSMUSG00000021127,ENSMUSG00000073423,ENSMUSG00000031532,ENSMUSG00000015501,ENSMUSG00000052302,ENSMUSG00000051786,ENSMUSG00000025538,ENSMUSG00000027615,ENSMUSG00000026833,ENSMUSG00000041849,ENSMUSG00000004233,ENSMUSG00000036291,ENSMUSG00000029127,ENSMUSG00000047635,ENSMUSG00000039529,ENSMUSG00000040964,ENSMUSG00000024290,ENSMUSG00000030527,ENSMUSG00000091230,ENSMUSG00000028312,ENSMUSG00000028270,ENSMUSG00000033068,ENSMUSG00000095325,ENSMUSG00000020308,ENSMUSG00000078517,ENSMUSG00000021969,ENSMUSG00000023990,ENSMUSG00000069310,ENSMUSG00000039630,ENSMUSG00000071369,ENSMUSG00000040583,ENSMUSG00000032381,ENSMUSG00000069910,ENSMUSG00000049086,ENSMUSG00000022217,ENSMUSG00000110622,ENSMUSG00000015335,ENSMUSG00000020070,ENSMUSG00000060678,ENSMUSG00000021928,ENSMUSG00000002546,ENSMUSG00000029767,ENSMUSG00000040464,ENSMUSG00000014704,ENSMUSG00000050856,ENSMUSG00000028161,ENSMUSG00000005836,ENSMUSG00000027750,ENSMUSG00000035478,ENSMUSG00000045294,ENSMUSG00000022244,ENSMUSG00000062981,ENSMUSG00000022476,ENSMUSG00000049670,ENSMUSG00000060176,ENSMUSG00000053617,ENSMUSG00000040034,ENSMUSG00000074102,ENSMUSG00000029229,ENSMUSG00000027452,ENSMUSG00000021264,ENSMUSG00000059248,ENSMUSG00000057506,ENSMUSG00000037169,ENSMUSG00000034826,ENSMUSG00000046589,ENSMUSG00000025607,ENSMUSG00000049960,ENSMUSG00000024818,ENSMUSG00000034557,ENSMUSG00000033882,ENSMUSG00000029547,ENSMUSG00000053536,ENSMUSG00000098132,ENSMUSG00000021782,ENSMUSG00000007655,ENSMUSG00000047261,ENSMUSG00000042485,ENSMUSG00000055733,ENSMUSG00000040990,ENSMUSG00000032281,ENSMUSG00000026698,ENSMUSG00000022185,ENSMUSG00000009628,ENSMUSG00000014771,ENSMUSG00000041346,ENSMUSG00000062691,ENSMUSG00000039959,ENSMUSG00000059540,ENSMUSG00000042185,ENSMUSG00000059395,ENSMUSG00000020385,ENSMUSG00000049892,ENSMUSG00000052914,ENSMUSG00000021922,ENSMUSG00000037905,ENSMUSG00000043445,ENSMUSG00000000409,ENSMUSG00000015659,ENSMUSG00000026104,ENSMUSG00000039068,ENSMUSG00000038539,ENSMUSG00000030934,ENSMUSG00000046768,ENSMUSG00000069601,ENSMUSG00000036061,ENSMUSG00000056367,ENSMUSG00000018846,ENSMUSG00000035354,ENSMUSG00000019857,ENSMUSG00000032553,ENSMUSG00000049734,ENSMUSG00000002741,ENSMUSG00000034459,ENSMUSG00000029098,ENSMUSG00000033809,ENSMUSG00000046865,ENSMUSG00000021468,ENSMUSG00000036098,ENSMUSG00000040331,ENSMUSG00000058794,ENSMUSG00000044424,ENSMUSG00000038024,ENSMUSG00000027650,ENSMUSG00000053293,ENSMUSG00000026277,ENSMUSG00000051391,ENSMUSG00000032803,ENSMUSG00000027935,ENSMUSG00000029627,ENSMUSG00000046876,ENSMUSG00000025280,ENSMUSG00000041229,ENSMUSG00000025025,ENSMUSG00000024283,ENSMUSG00000071078,ENSMUSG00000021453,ENSMUSG00000026094,ENSMUSG00000051034,ENSMUSG00000028619,ENSMUSG00000028437,ENSMUSG00000060862,ENSMUSG00000057363,ENSMUSG00000036834,ENSMUSG00000028639,ENSMUSG00000031683,ENSMUSG00000014301,ENSMUSG00000030032,ENSMUSG00000033808,ENSMUSG00000021357,ENSMUSG00000027427,ENSMUSG00000020248,ENSMUSG00000068417,ENSMUSG00000041417,ENSMUSG00000044702,ENSMUSG00000034471,ENSMUSG00000027439,ENSMUSG00000018672,ENSMUSG00000062070,ENSMUSG00000038697,ENSMUSG00000009585,ENSMUSG00000006005,ENSMUSG00000039531,ENSMUSG00000036019,ENSMUSG00000024558,ENSMUSG00000023051,ENSMUSG00000061898,ENSMUSG00000018334,ENSMUSG00000047557,ENSMUSG00000001741,ENSMUSG00000069895,ENSMUSG00000027610,ENSMUSG00000057637,ENSMUSG00000017144,ENSMUSG00000055560,ENSMUSG00000020309,ENSMUSG00000042272,ENSMUSG00000003378,ENSMUSG00000061878,ENSMUSG00000032040,ENSMUSG00000042699,ENSMUSG00000029715,ENSMUSG00000036086,ENSMUSG00000019850,ENSMUSG00000093922,ENSMUSG00000042608,ENSMUSG00000003154,ENSMUSG00000037820,ENSMUSG00000048040,ENSMUSG00000097328,ENSMUSG00000030522,ENSMUSG00000031458,ENSMUSG00000090841,ENSMUSG00000019303,ENSMUSG00000006403,ENSMUSG00000051518,ENSMUSG00000031065,ENSMUSG00000050248,ENSMUSG00000043733,ENSMUSG00000039485,ENSMUSG00000020715,ENSMUSG00000042229,ENSMUSG00000035342,ENSMUSG00000021339,ENSMUSG00000026594,ENSMUSG00000047789,ENSMUSG00000020671,ENSMUSG00000006476,ENSMUSG00000003929,ENSMUSG00000037174,ENSMUSG00000025036,ENSMUSG00000027506,ENSMUSG00000015120,ENSMUSG00000029673,ENSMUSG00000047641,ENSMUSG00000026887,ENSMUSG00000060445,ENSMUSG00000089844,ENSMUSG00000024130,ENSMUSG00000028431,ENSMUSG00000028618,ENSMUSG00000005413,ENSMUSG00000022702,ENSMUSG00000039943,ENSMUSG00000033368,ENSMUSG00000029569,ENSMUSG00000040479,ENSMUSG00000032965,ENSMUSG00000027012,ENSMUSG00000024068,ENSMUSG00000081058,ENSMUSG00000025508,ENSMUSG00000029378,ENSMUSG00000030801,ENSMUSG00000038286,ENSMUSG00000021944,ENSMUSG00000082229,ENSMUSG00000046096,ENSMUSG00000016756,ENSMUSG00000047238,ENSMUSG00000029283,ENSMUSG00000024924,ENSMUSG00000047804,ENSMUSG00000042831,ENSMUSG00000037845,ENSMUSG00000002307,ENSMUSG00000074403,ENSMUSG00000025337,ENSMUSG00000042462,ENSMUSG00000034312,ENSMUSG00000021068,ENSMUSG00000068917,ENSMUSG00000029923,ENSMUSG00000030199,ENSMUSG00000034813,ENSMUSG00000044927,ENSMUSG00000024534,ENSMUSG00000057841,ENSMUSG00000017421,ENSMUSG00000048222,ENSMUSG00000037921,ENSMUSG00000026347,ENSMUSG00000024910,ENSMUSG00000022422,ENSMUSG00000089857,ENSMUSG00000035517,ENSMUSG00000031362,ENSMUSG00000027365,ENSMUSG00000013997,ENSMUSG00000029202,ENSMUSG00000037499,ENSMUSG00000035078,ENSMUSG00000020166,ENSMUSG00000032346,ENSMUSG00000020079,ENSMUSG00000036371,ENSMUSG00000014402,ENSMUSG00000052920,ENSMUSG00000024963,ENSMUSG00000002803,ENSMUSG00000020086,ENSMUSG00000041420,ENSMUSG00000034021,ENSMUSG00000018076,ENSMUSG00000031952,ENSMUSG00000029389,ENSMUSG00000026740,ENSMUSG00000029026,ENSMUSG00000025474,ENSMUSG00000030956,ENSMUSG00000032121,ENSMUSG00000032637,ENSMUSG00000031913,ENSMUSG00000024151,ENSMUSG00000032267,ENSMUSG00000021693,ENSMUSG00000027170,ENSMUSG00000052384,ENSMUSG00000037979,ENSMUSG00000047098,ENSMUSG00000030752,ENSMUSG00000038372,ENSMUSG00000075703,ENSMUSG00000038412,ENSMUSG00000055760,ENSMUSG00000027363,ENSMUSG00000038594,ENSMUSG00000024817,ENSMUSG00000032215,ENSMUSG00000021548,ENSMUSG00000032557,ENSMUSG00000025997,ENSMUSG00000024742,ENSMUSG00000039620,ENSMUSG00000022386,ENSMUSG00000038080,ENSMUSG00000039911,ENSMUSG00000035828,ENSMUSG00000031516,ENSMUSG00000073176,ENSMUSG00000032479,ENSMUSG00000032715,ENSMUSG00000000563,ENSMUSG00000079427,ENSMUSG00000031168,ENSMUSG00000019988,ENSMUSG00000022314,ENSMUSG00000038628,ENSMUSG00000021810,ENSMUSG00000075040,ENSMUSG00000030521,ENSMUSG00000030435,ENSMUSG00000028030,ENSMUSG00000019948,ENSMUSG00000030428,ENSMUSG00000027778,ENSMUSG00000027438,ENSMUSG00000061313,ENSMUSG00000022844,ENSMUSG00000029826,ENSMUSG00000078249,ENSMUSG00000078773,ENSMUSG00000045867,ENSMUSG00000006310,ENSMUSG00000079834,ENSMUSG00000024640,ENSMUSG00000043252,ENSMUSG00000092607,ENSMUSG00000035451,ENSMUSG00000037341,ENSMUSG00000015750,ENSMUSG00000038072,ENSMUSG00000026097,ENSMUSG00000059142,ENSMUSG00000053870,ENSMUSG00000027959,ENSMUSG00000063015,ENSMUSG00000020599,ENSMUSG00000037190,ENSMUSG00000054237,ENSMUSG00000005087,ENSMUSG00000072115,ENSMUSG00000034974,ENSMUSG00000049760,ENSMUSG00000014592,ENSMUSG00000027200,ENSMUSG00000022141,ENSMUSG00000031668,ENSMUSG00000032578,ENSMUSG00000062345,ENSMUSG00000037523,ENSMUSG00000033454,ENSMUSG00000042225,ENSMUSG00000056952,ENSMUSG00000036323,ENSMUSG00000053470,ENSMUSG00000061718,ENSMUSG00000024043,ENSMUSG00000041741,ENSMUSG00000030220,ENSMUSG00000044641,ENSMUSG00000021078,ENSMUSG00000039917,ENSMUSG00000027881,ENSMUSG00000034292,ENSMUSG00000031930,ENSMUSG00000050697,ENSMUSG00000024947,ENSMUSG00000033653,ENSMUSG00000049470,ENSMUSG00000027248,ENSMUSG00000035863,ENSMUSG00000024236,ENSMUSG00000003992,ENSMUSG00000015714,ENSMUSG00000041133,ENSMUSG00000037369,ENSMUSG00000029790,ENSMUSG00000021365,ENSMUSG00000025422,ENSMUSG00000021635,ENSMUSG00000024921,ENSMUSG00000015002,ENSMUSG00000026723,ENSMUSG00000008398,ENSMUSG00000027820,ENSMUSG00000018666,ENSMUSG00000022132,ENSMUSG00000036646,ENSMUSG00000045038,ENSMUSG00000035954,ENSMUSG00000070002,ENSMUSG00000040296,ENSMUSG00000020424,ENSMUSG00000070923,ENSMUSG00000031967,ENSMUSG00000031431,ENSMUSG00000025150,ENSMUSG00000020661,ENSMUSG00000030649,ENSMUSG00000039849,ENSMUSG00000074743,ENSMUSG00000048154,ENSMUSG00000027430,ENSMUSG00000026974,ENSMUSG00000021055,ENSMUSG00000027459,ENSMUSG00000037606,ENSMUSG00000020733,ENSMUSG00000018372,ENSMUSG00000028140,ENSMUSG00000033423,ENSMUSG00000068267,ENSMUSG00000022020,ENSMUSG00000055817,ENSMUSG00000032515,ENSMUSG00000022828,ENSMUSG00000083649,ENSMUSG00000009013,ENSMUSG00000056592,ENSMUSG00000029814,ENSMUSG00000022742,ENSMUSG00000045983,ENSMUSG00000058756,ENSMUSG00000027620,ENSMUSG00000034673,ENSMUSG00000035798,ENSMUSG00000037971,ENSMUSG00000014668,ENSMUSG00000029097,ENSMUSG00000035242,ENSMUSG00000055493,ENSMUSG00000078429,ENSMUSG00000029458,ENSMUSG00000025967,ENSMUSG00000026131,ENSMUSG00000028992,ENSMUSG00000028249,ENSMUSG00000020390,ENSMUSG00000032773,ENSMUSG00000051355,ENSMUSG00000048696,ENSMUSG00000036430,ENSMUSG00000027589,ENSMUSG00000026895,ENSMUSG00000048482,ENSMUSG00000021494,ENSMUSG00000006398,ENSMUSG00000069378,ENSMUSG00000051439,ENSMUSG00000028086,ENSMUSG00000038797,ENSMUSG00000054723,ENSMUSG00000000881,ENSMUSG00000068184,ENSMUSG00000031266,ENSMUSG00000029641,ENSMUSG00000031671,ENSMUSG00000035042,ENSMUSG00000057388,ENSMUSG00000049657,ENSMUSG00000041840,ENSMUSG00000022849,ENSMUSG00000020988,ENSMUSG00000001663,ENSMUSG00000073650,ENSMUSG00000006494,ENSMUSG00000042918,ENSMUSG00000024535,ENSMUSG00000059796,ENSMUSG00000020227,ENSMUSG00000042625,ENSMUSG00000026946,ENSMUSG00000033009,ENSMUSG00000024454,ENSMUSG00000039263,ENSMUSG00000019892,ENSMUSG00000022427,ENSMUSG00000063838,ENSMUSG00000059883,ENSMUSG00000026768,ENSMUSG00000005566,ENSMUSG00000021569,ENSMUSG00000025920,ENSMUSG00000029063,ENSMUSG00000004610,ENSMUSG00000023030,ENSMUSG00000024215,ENSMUSG00000033446,ENSMUSG00000042626,ENSMUSG00000030057,ENSMUSG00000038486,ENSMUSG00000003484,ENSMUSG00000027822,ENSMUSG00000038679,ENSMUSG00000069844,ENSMUSG00000021182,ENSMUSG00000034321,ENSMUSG00000041124,ENSMUSG00000035901,ENSMUSG00000027940,ENSMUSG00000039737,ENSMUSG00000018001,ENSMUSG00000019814,ENSMUSG00000035397,ENSMUSG00000028701,ENSMUSG00000021890,ENSMUSG00000053158,ENSMUSG00000032386,ENSMUSG00000022538,ENSMUSG00000066026,ENSMUSG00000038203,ENSMUSG00000031229,ENSMUSG00000026321,ENSMUSG00000058709,ENSMUSG00000033697,ENSMUSG00000039770,ENSMUSG00000000085,ENSMUSG00000021013,ENSMUSG00000063550,ENSMUSG00000066979,ENSMUSG00000022889,ENSMUSG00000014245,ENSMUSG00000051220,ENSMUSG00000055799,ENSMUSG00000052105,ENSMUSG00000030007,ENSMUSG00000020377,ENSMUSG00000025509,ENSMUSG00000039496,ENSMUSG00000042589,ENSMUSG00000032407,ENSMUSG00000038225,ENSMUSG00000019864,ENSMUSG00000079605,ENSMUSG00000001380,ENSMUSG00000049957,ENSMUSG00000038712,ENSMUSG00000004642,ENSMUSG00000038365,ENSMUSG00000035168,ENSMUSG00000028101,ENSMUSG00000029759,ENSMUSG00000032501,ENSMUSG00000029442,ENSMUSG00000062526,ENSMUSG00000032484,ENSMUSG00000026709,ENSMUSG00000022094,ENSMUSG00000114456,ENSMUSG00000031513,ENSMUSG00000043004,ENSMUSG00000028680,ENSMUSG00000031119,ENSMUSG00000020758,ENSMUSG00000039275,ENSMUSG00000036568,ENSMUSG00000003198,ENSMUSG00000006356,ENSMUSG00000038127,ENSMUSG00000041117,ENSMUSG00000037938,ENSMUSG00000030793,ENSMUSG00000022494,ENSMUSG00000036114,ENSMUSG00000021750,ENSMUSG00000049539,ENSMUSG00000045598,ENSMUSG00000044715,ENSMUSG00000054008,ENSMUSG00000015165,ENSMUSG00000049232,ENSMUSG00000029193,ENSMUSG00000039428,ENSMUSG00000029772,ENSMUSG00000021072,ENSMUSG00000050447,ENSMUSG00000028541,ENSMUSG00000020605,ENSMUSG00000047021,ENSMUSG00000040720,ENSMUSG00000074896,ENSMUSG00000052748,ENSMUSG00000024038,ENSMUSG00000046603,ENSMUSG00000021009,ENSMUSG00000019951,ENSMUSG00000018924,ENSMUSG00000052406,ENSMUSG00000021484,ENSMUSG00000043284,ENSMUSG00000025534,ENSMUSG00000025665,ENSMUSG00000030231,ENSMUSG00000024234,ENSMUSG00000037503,ENSMUSG00000032353,ENSMUSG00000031976,ENSMUSG00000017390,ENSMUSG00000020128,ENSMUSG00000068747,ENSMUSG00000004936,ENSMUSG00000003380,ENSMUSG00000022951,ENSMUSG00000024542,ENSMUSG00000066621,ENSMUSG00000026771,ENSMUSG00000035666,ENSMUSG00000020876,ENSMUSG00000079215,ENSMUSG00000032122,ENSMUSG00000039242,ENSMUSG00000067873,ENSMUSG00000021277,ENSMUSG00000051379,ENSMUSG00000039230,ENSMUSG00000005469,ENSMUSG00000041483,ENSMUSG00000032218,ENSMUSG00000026786,ENSMUSG00000030269,ENSMUSG00000076437,ENSMUSG00000049091,ENSMUSG00000022750,ENSMUSG00000026495,ENSMUSG00000028779,ENSMUSG00000031134,ENSMUSG00000029701,ENSMUSG00000032011,ENSMUSG00000070056,ENSMUSG00000089872,ENSMUSG00000026803,ENSMUSG00000047446,ENSMUSG00000025971,ENSMUSG00000000811,ENSMUSG00000032059,ENSMUSG00000051238,ENSMUSG00000034245,ENSMUSG00000029571,ENSMUSG00000018750,ENSMUSG00000038828,ENSMUSG00000047187,ENSMUSG00000030374,ENSMUSG00000021751,ENSMUSG00000019797,ENSMUSG00000029439,ENSMUSG00000060904,ENSMUSG00000044231,ENSMUSG00000028480,ENSMUSG00000034675,ENSMUSG00000059890,ENSMUSG00000027742,ENSMUSG00000024576,ENSMUSG00000032968,ENSMUSG00000001552,ENSMUSG00000022763,ENSMUSG00000020623,ENSMUSG00000020130,ENSMUSG00000039887,ENSMUSG00000067370,ENSMUSG00000095567,ENSMUSG00000027287,ENSMUSG00000021486,ENSMUSG00000026229,ENSMUSG00000059479,ENSMUSG00000025132,ENSMUSG00000025937,ENSMUSG00000058486,ENSMUSG00000022468,ENSMUSG00000043556,ENSMUSG00000029249,ENSMUSG00000038855,ENSMUSG00000034981,ENSMUSG00000000552,ENSMUSG00000021824,ENSMUSG00000027394,ENSMUSG00000040560,ENSMUSG00000032834,ENSMUSG00000018848,ENSMUSG00000064367,ENSMUSG00000028032,ENSMUSG00000003233,ENSMUSG00000068742,ENSMUSG00000040562,ENSMUSG00000032114,ENSMUSG00000006699,ENSMUSG00000037351,ENSMUSG00000035547,ENSMUSG00000052299,ENSMUSG00000025340,ENSMUSG00000046032,ENSMUSG00000030126,ENSMUSG00000048007,ENSMUSG00000017631,ENSMUSG00000043090,ENSMUSG00000094248,ENSMUSG00000020262,ENSMUSG00000078862,ENSMUSG00000112129,ENSMUSG00000052534,ENSMUSG00000054715,ENSMUSG00000056427,ENSMUSG00000055782,ENSMUSG00000037446,ENSMUSG00000026915,ENSMUSG00000032892,ENSMUSG00000051256,ENSMUSG00000039601,ENSMUSG00000006463,ENSMUSG00000035027,ENSMUSG00000040929,ENSMUSG00000041846,ENSMUSG00000021375,ENSMUSG00000003226,ENSMUSG00000032966,ENSMUSG00000038102,ENSMUSG00000070319,ENSMUSG00000038816,ENSMUSG00000039065,ENSMUSG00000035104,ENSMUSG00000028692,ENSMUSG00000050315,ENSMUSG00000021377,ENSMUSG00000028329,ENSMUSG00000026121,ENSMUSG00000022534,ENSMUSG00000022865,ENSMUSG00000040297,ENSMUSG00000028863,ENSMUSG00000029141,ENSMUSG00000072872,ENSMUSG00000044827,ENSMUSG00000032400,ENSMUSG00000055980,ENSMUSG00000038502,ENSMUSG00000069892,ENSMUSG00000068732,ENSMUSG00000029710,ENSMUSG00000020173,ENSMUSG00000028953,ENSMUSG00000016018,ENSMUSG00000005718,ENSMUSG00000013419,ENSMUSG00000004748,ENSMUSG00000027676,ENSMUSG00000036450,ENSMUSG00000050440,ENSMUSG00000063971,ENSMUSG00000035394,ENSMUSG00000027132,ENSMUSG00000040528,ENSMUSG00000041341,ENSMUSG00000030611,ENSMUSG00000056895,ENSMUSG00000071655,ENSMUSG00000054387,ENSMUSG00000025377,ENSMUSG00000070814,ENSMUSG00000030055,ENSMUSG00000026667,ENSMUSG00000024063,ENSMUSG00000022177,ENSMUSG00000030386,ENSMUSG00000004446,ENSMUSG00000033712,ENSMUSG00000016510,ENSMUSG00000015745,ENSMUSG00000022436,ENSMUSG00000008193,ENSMUSG00000036120,ENSMUSG00000022964,ENSMUSG00000060803,ENSMUSG00000028186,ENSMUSG00000016534,ENSMUSG00000031730,ENSMUSG00000045691,ENSMUSG00000027298,ENSMUSG00000041231,ENSMUSG00000053198,ENSMUSG00000004267,ENSMUSG00000028830,ENSMUSG00000024188,ENSMUSG00000051469,ENSMUSG00000038570,ENSMUSG00000013858,ENSMUSG00000055553,ENSMUSG00000046179,ENSMUSG00000049401,ENSMUSG00000030353,ENSMUSG00000038732,ENSMUSG00000009681,ENSMUSG00000026791,ENSMUSG00000034868,ENSMUSG00000029580,ENSMUSG00000019975,ENSMUSG00000025810,ENSMUSG00000022474,ENSMUSG00000025860,ENSMUSG00000022426,ENSMUSG00000047454,ENSMUSG00000059447,ENSMUSG00000028412,ENSMUSG00000020346,ENSMUSG00000017188,ENSMUSG00000090935,ENSMUSG00000022285,ENSMUSG00000030655,ENSMUSG00000029621,ENSMUSG00000024317,ENSMUSG00000037251,ENSMUSG00000053560,ENSMUSG00000021461,ENSMUSG00000035245,ENSMUSG00000042369,ENSMUSG00000042901,ENSMUSG00000028514,ENSMUSG00000027737,ENSMUSG00000031299,ENSMUSG00000056492,ENSMUSG00000046079,ENSMUSG00000060166,ENSMUSG00000024737,ENSMUSG00000056201,ENSMUSG00000050619,ENSMUSG00000006024,ENSMUSG00000040"
[truncated: 30,703,515 more chars]
