# Supplementary material for: Whole transcriptome analysis of the differential RNA profiles and associated competing endogenous RNA networks in LPS-induced acute lung injury (ALI)
Source: PLoS One. 2021 May 7;16(5):e0251359. doi: 10.1371/journal.pone.0251359 (PMC8104378; doi:10.1371/journal.pone.0251359)
Supplement: S9 Table — (XLS) [file pone.0251359.s016.xls]

pathway_term	rich_factor	qvalue	gene_number
TNF signaling pathway	0.834862385	0.497548992	91
Non-alcoholic fatty liver disease (NAFLD)	0.779220779	0.497548992	120
Spliceosome	0.795454545	0.497548992	105
Pathways in cancer	0.712074303	0.497548992	230
Ribosome	0.772413793	0.497548992	112
B cell receptor signaling pathway	0.849315068	0.497548992	62
Huntington" "s disease	0.741758242	0.497548992	135
Epstein-Barr virus infection	0.726415094	0.497548992	154
Apoptosis	0.817073171	0.497548992	67
Nucleotide excision repair	0.911111111	0.497548992	41
Adherens junction	0.824324324	0.497548992	61
ErbB signaling pathway	0.793103448	0.497548992	69
Chronic myeloid leukemia	0.808219178	0.497548992	59
Pyrimidine metabolism	0.766990291	0.497548992	79
Osteoclast differentiation	0.746031746	0.497548992	94
Endometrial cancer	0.846153846	0.497548992	44
Prostate cancer	0.775280899	0.497548992	69
Thyroid hormone signaling pathway	0.745762712	0.497548992	88
Oxidative phosphorylation	0.733333333	0.497548992	99
Neurotrophin signaling pathway	0.739837398	0.497548992	91
