# Supplementary material for: Whole transcriptome analysis of the differential RNA profiles and associated competing endogenous RNA networks in LPS-induced acute lung injury (ALI)
Source: PLoS One. 2021 May 7;16(5):e0251359. doi: 10.1371/journal.pone.0251359 (PMC8104378; doi:10.1371/journal.pone.0251359)
Supplement: S10 Table — (XLS) [file pone.0251359.s017.xls]

GO_accession	Description	Term_type	Over_represented_pValue	Corrected_pValue	CAD_item	CAD_list	Bg_item	Bg_list	Gene_ids	Gene_names
GO:0005622	intracellular	cellular_component	1.71E-105	3.28E-101	2358	2776	14301	22036	"ENSMUSG00000019312,ENSMUSG00000022427,ENSMUSG00000021814,ENSMUSG00000000568,ENSMUSG00000025504,ENSMUSG00000021996,ENSMUSG00000035877,ENSMUSG00000051375,ENSMUSG00000003184,ENSMUSG00000110277,ENSMUSG00000017670,ENSMUSG00000006731,ENSMUSG00000035392,ENSMUSG00000028953,ENSMUSG00000021302,ENSMUSG00000040289,ENSMUSG00000024777,ENSMUSG00000060636,ENSMUSG00000023456,ENSMUSG00000037531,ENSMUSG00000031622,ENSMUSG00000014763,ENSMUSG00000022994,ENSMUSG00000036273,ENSMUSG00000061983,ENSMUSG00000027395,ENSMUSG00000020472,ENSMUSG00000029767,ENSMUSG00000005501,ENSMUSG00000062995,ENSMUSG00000035958,ENSMUSG00000023832,ENSMUSG00000029502,ENSMUSG00000027349,ENSMUSG00000020029,ENSMUSG00000021794,ENSMUSG00000021114,ENSMUSG00000021400,ENSMUSG00000029148,ENSMUSG00000042229,ENSMUSG00000059854,ENSMUSG00000068134,ENSMUSG00000048755,ENSMUSG00000032280,ENSMUSG00000028948,ENSMUSG00000004455,ENSMUSG00000027737,ENSMUSG00000039232,ENSMUSG00000006526,ENSMUSG00000022160,ENSMUSG00000032575,ENSMUSG00000029484,ENSMUSG00000033253,ENSMUSG00000030231,ENSMUSG00000045098,ENSMUSG00000022106,ENSMUSG00000046329,ENSMUSG00000019738,ENSMUSG00000019773,ENSMUSG00000027995,ENSMUSG00000049001,ENSMUSG00000022684,ENSMUSG00000031939,ENSMUSG00000060032,ENSMUSG00000039953,ENSMUSG00000029627,ENSMUSG00000043716,ENSMUSG00000032855,ENSMUSG00000024535,ENSMUSG00000022248,ENSMUSG00000058126,ENSMUSG00000040274,ENSMUSG00000003308,ENSMUSG00000036371,ENSMUSG00000029787,ENSMUSG00000011837,ENSMUSG00000046841,ENSMUSG00000055782,ENSMUSG00000045107,ENSMUSG00000021990,ENSMUSG00000020246,ENSMUSG00000001910,ENSMUSG00000054051,ENSMUSG00000026031,ENSMUSG00000029166,ENSMUSG00000037731,ENSMUSG00000021375,ENSMUSG00000020832,ENSMUSG00000025372,ENSMUSG00000050271,ENSMUSG00000028926,ENSMUSG00000114797,ENSMUSG00000067288,ENSMUSG00000032834,ENSMUSG00000002250,ENSMUSG00000037938,ENSMUSG00000031641,ENSMUSG00000020124,ENSMUSG00000028140,ENSMUSG00000059883,ENSMUSG00000020457,ENSMUSG00000029640,ENSMUSG00000015335,ENSMUSG00000068966,ENSMUSG00000025722,ENSMUSG00000021039,ENSMUSG00000021171,ENSMUSG00000003344,ENSMUSG00000027422,ENSMUSG00000036733,ENSMUSG00000021466,ENSMUSG00000031488,ENSMUSG00000046312,ENSMUSG00000031167,ENSMUSG00000021978,ENSMUSG00000066842,ENSMUSG00000019988,ENSMUSG00000074884,ENSMUSG00000072258,ENSMUSG00000028688,ENSMUSG00000017428,ENSMUSG00000060373,ENSMUSG00000041836,ENSMUSG00000047123,ENSMUSG00000034274,ENSMUSG00000031711,ENSMUSG00000027523,ENSMUSG00000074748,ENSMUSG00000032501,ENSMUSG00000096910,ENSMUSG00000022452,ENSMUSG00000034893,ENSMUSG00000029617,ENSMUSG00000038886,ENSMUSG00000028676,ENSMUSG00000024548,ENSMUSG00000035125,ENSMUSG00000078193,ENSMUSG00000067942,ENSMUSG00000034055,ENSMUSG00000002957,ENSMUSG00000003546,ENSMUSG00000036144,ENSMUSG00000034610,ENSMUSG00000019969,ENSMUSG00000116564,ENSMUSG00000026698,ENSMUSG00000034940,ENSMUSG00000034845,ENSMUSG00000035105,ENSMUSG00000054435,ENSMUSG00000060397,ENSMUSG00000024772,ENSMUSG00000006599,ENSMUSG00000000740,ENSMUSG00000029428,ENSMUSG00000063200,ENSMUSG00000024293,ENSMUSG00000036893,ENSMUSG00000022091,ENSMUSG00000035165,ENSMUSG00000029826,ENSMUSG00000026166,ENSMUSG00000003382,ENSMUSG00000022668,ENSMUSG00000044337,ENSMUSG00000069601,ENSMUSG00000038028,ENSMUSG00000017561,ENSMUSG00000031785,ENSMUSG00000043336,ENSMUSG00000030842,ENSMUSG00000040152,ENSMUSG00000079658,ENSMUSG00000021431,ENSMUSG00000028538,ENSMUSG00000049755,ENSMUSG00000060261,ENSMUSG00000040128,ENSMUSG00000029101,ENSMUSG00000053293,ENSMUSG00000042348,ENSMUSG00000028525,ENSMUSG00000013539,ENSMUSG00000027079,ENSMUSG00000030980,ENSMUSG00000022436,ENSMUSG00000029600,ENSMUSG00000020176,ENSMUSG00000058900,ENSMUSG00000052837,ENSMUSG00000025609,ENSMUSG00000004891,ENSMUSG00000032525,ENSMUSG00000037262,ENSMUSG00000040097,ENSMUSG00000006818,ENSMUSG00000025956,ENSMUSG00000090019,ENSMUSG00000049892,ENSMUSG00000038398,ENSMUSG00000055531,ENSMUSG00000024370,ENSMUSG00000064354,ENSMUSG00000023277,ENSMUSG00000025940,ENSMUSG00000020458,ENSMUSG00000053347,ENSMUSG00000035666,ENSMUSG00000033107,ENSMUSG00000019873,ENSMUSG00000068479,ENSMUSG00000060475,ENSMUSG00000024528,ENSMUSG00000066232,ENSMUSG00000002108,ENSMUSG00000034187,ENSMUSG00000030201,ENSMUSG00000028970,ENSMUSG00000027312,ENSMUSG00000039130,ENSMUSG00000064363,ENSMUSG00000020956,ENSMUSG00000029073,ENSMUSG00000026930,ENSMUSG00000028675,ENSMUSG00000039768,ENSMUSG00000092607,ENSMUSG00000030447,ENSMUSG00000021000,ENSMUSG00000021476,ENSMUSG00000019997,ENSMUSG00000049396,ENSMUSG00000037349,ENSMUSG00000032802,ENSMUSG00000041958,ENSMUSG00000072568,ENSMUSG00000079465,ENSMUSG00000069844,ENSMUSG00000020381,ENSMUSG00000029415,ENSMUSG00000052406,ENSMUSG00000003731,ENSMUSG00000022283,ENSMUSG00000051674,ENSMUSG00000032000,ENSMUSG00000040818,ENSMUSG00000044730,ENSMUSG00000047675,ENSMUSG00000031320,ENSMUSG00000034509,ENSMUSG00000010110,ENSMUSG00000046330,ENSMUSG00000046139,ENSMUSG00000050148,ENSMUSG00000020961,ENSMUSG00000024778,ENSMUSG00000024824,ENSMUSG00000022973,ENSMUSG00000038733,ENSMUSG00000039202,ENSMUSG00000032744,ENSMUSG00000038508,ENSMUSG00000057551,ENSMUSG00000024835,ENSMUSG00000038375,ENSMUSG00000073079,ENSMUSG00000029012,ENSMUSG00000048758,ENSMUSG00000042535,ENSMUSG00000033016,ENSMUSG00000098022,ENSMUSG00000052085,ENSMUSG00000037103,ENSMUSG00000029478,ENSMUSG00000071550,ENSMUSG00000032103,ENSMUSG00000025812,ENSMUSG00000041268,ENSMUSG00000068823,ENSMUSG00000059772,ENSMUSG00000021281,ENSMUSG00000025531,ENSMUSG00000060510,ENSMUSG00000024120,ENSMUSG00000040703,ENSMUSG00000089832,ENSMUSG00000015312,ENSMUSG00000078881,ENSMUSG00000020538,ENSMUSG00000057421,ENSMUSG00000032601,ENSMUSG00000005320,ENSMUSG00000028030,ENSMUSG00000024012,ENSMUSG00000051413,ENSMUSG00000027829,ENSMUSG00000036873,ENSMUSG00000037514,ENSMUSG00000025261,ENSMUSG00000025195,ENSMUSG00000024241,ENSMUSG00000048537,ENSMUSG00000037257,ENSMUSG00000039754,ENSMUSG00000031887,ENSMUSG00000048578,ENSMUSG00000034707,ENSMUSG00000078779,ENSMUSG00000020211,ENSMUSG00000034892,ENSMUSG00000049717,ENSMUSG00000033918,ENSMUSG00000024002,ENSMUSG00000039831,ENSMUSG00000044167,ENSMUSG00000002455,ENSMUSG00000025885,ENSMUSG00000026917,ENSMUSG00000024232,ENSMUSG00000021892,ENSMUSG00000060126,ENSMUSG00000020400,ENSMUSG00000044340,ENSMUSG00000029624,ENSMUSG00000033454,ENSMUSG00000096010,ENSMUSG00000053877,ENSMUSG00000092558,ENSMUSG00000013787,ENSMUSG00000038650,ENSMUSG00000033557,ENSMUSG00000020894,ENSMUSG00000027509,ENSMUSG00000024976,ENSMUSG00000055053,ENSMUSG00000026821,ENSMUSG00000020544,ENSMUSG00000037852,ENSMUSG00000070733,ENSMUSG00000031358,ENSMUSG00000005846,ENSMUSG00000032475,ENSMUSG00000026240,ENSMUSG00000026965,ENSMUSG00000028214,ENSMUSG00000039356,ENSMUSG00000038365,ENSMUSG00000023947,ENSMUSG00000022280,ENSMUSG00000038507,ENSMUSG00000023026,ENSMUSG00000035595,ENSMUSG00000063488,ENSMUSG00000020781,ENSMUSG00000041895,ENSMUSG00000026347,ENSMUSG00000022353,ENSMUSG00000038683,ENSMUSG00000033685,ENSMUSG00000052684,ENSMUSG00000053870,ENSMUSG00000029038,ENSMUSG00000041736,ENSMUSG00000067369,ENSMUSG00000031666,ENSMUSG00000070923,ENSMUSG00000046873,ENSMUSG00000038644,ENSMUSG00000036202,ENSMUSG00000074166,ENSMUSG00000034412,ENSMUSG00000025958,ENSMUSG00000039781,ENSMUSG00000036019,ENSMUSG00000042650,ENSMUSG00000000085,ENSMUSG00000046791,ENSMUSG00000003032,ENSMUSG00000033530,ENSMUSG00000020962,ENSMUSG00000002983,ENSMUSG00000042303,ENSMUSG00000029465,ENSMUSG00000071655,ENSMUSG00000061589,ENSMUSG00000026248,ENSMUSG00000018849,ENSMUSG00000003235,ENSMUSG00000025794,ENSMUSG00000032216,ENSMUSG00000027132,ENSMUSG00000024906,ENSMUSG00000046434,ENSMUSG00000033955,ENSMUSG00000041841,ENSMUSG00000021662,ENSMUSG00000038459,ENSMUSG00000036948,ENSMUSG00000000194,ENSMUSG00000022159,ENSMUSG00000035873,ENSMUSG00000013736,ENSMUSG00000036104,ENSMUSG00000036309,ENSMUSG00000022890,ENSMUSG00000058070,ENSMUSG00000032741,ENSMUSG00000042447,ENSMUSG00000049164,ENSMUSG00000031955,ENSMUSG00000030987,ENSMUSG00000025026,ENSMUSG00000021182,ENSMUSG00000020430,ENSMUSG00000020224,ENSMUSG00000028654,ENSMUSG00000038894,ENSMUSG00000057329,ENSMUSG00000038648,ENSMUSG00000038900,ENSMUSG00000026972,ENSMUSG00000022553,ENSMUSG00000074519,ENSMUSG00000027411,ENSMUSG00000019960,ENSMUSG00000025204,ENSMUSG00000031103,ENSMUSG00000035863,ENSMUSG00000022206,ENSMUSG00000036990,ENSMUSG00000024921,ENSMUSG00000022772,ENSMUSG00000028906,ENSMUSG00000026034,ENSMUSG00000055319,ENSMUSG00000021048,ENSMUSG00000028194,ENSMUSG00000028691,ENSMUSG00000040462,ENSMUSG00000033983,ENSMUSG00000031652,ENSMUSG00000069184,ENSMUSG00000041453,ENSMUSG00000003154,ENSMUSG00000001632,ENSMUSG00000003623,ENSMUSG00000042354,ENSMUSG00000036391,ENSMUSG00000008976,ENSMUSG00000037624,ENSMUSG00000021549,ENSMUSG00000035441,ENSMUSG00000024683,ENSMUSG00000074794,ENSMUSG00000039158,ENSMUSG00000025235,ENSMUSG00000039706,ENSMUSG00000014195,ENSMUSG00000002603,ENSMUSG00000006390,ENSMUSG00000029209,ENSMUSG00000026280,ENSMUSG00000036504,ENSMUSG00000038859,ENSMUSG00000025212,ENSMUSG00000027206,ENSMUSG00000025176,ENSMUSG00000027201,ENSMUSG00000028252,ENSMUSG00000064370,ENSMUSG00000064367,ENSMUSG00000040268,ENSMUSG00000040483,ENSMUSG00000045854,ENSMUSG00000026843,ENSMUSG00000047434,ENSMUSG00000028522,ENSMUSG00000034453,ENSMUSG00000028289,ENSMUSG00000028243,ENSMUSG00000058093,ENSMUSG00000038069,ENSMUSG00000003929,ENSMUSG00000032186,ENSMUSG00000051351,ENSMUSG00000070031,ENSMUSG00000054893,ENSMUSG00000021270,ENSMUSG00000018322,ENSMUSG00000038503,ENSMUSG00000049690,ENSMUSG00000024393,ENSMUSG00000021134,ENSMUSG00000029587,ENSMUSG00000040560,ENSMUSG00000024913,ENSMUSG00000042807,ENSMUSG00000026657,ENSMUSG00000048154,ENSMUSG00000063179,ENSMUSG00000063334,ENSMUSG00000068523,ENSMUSG00000064210,ENSMUSG00000032288,ENSMUSG00000020099,ENSMUSG00000020628,ENSMUSG00000073176,ENSMUSG00000006519,ENSMUSG00000040412,ENSMUSG00000079941,ENSMUSG00000074582,ENSMUSG00000074238,ENSMUSG00000059423,ENSMUSG00000021124,ENSMUSG00000045962,ENSMUSG00000014554,ENSMUSG00000047547,ENSMUSG00000031987,ENSMUSG00000039449,ENSMUSG00000020792,ENSMUSG00000024608,ENSMUSG00000030527,ENSMUSG00000038025,ENSMUSG00000033684,ENSMUSG00000018449,ENSMUSG00000020257,ENSMUSG00000063632,ENSMUSG00000002052,ENSMUSG00000015176,ENSMUSG00000029169,ENSMUSG00000078941,ENSMUSG00000031378,ENSMUSG00000026155,ENSMUSG00000043090,ENSMUSG00000039218,ENSMUSG00000006471,ENSMUSG00000034640,ENSMUSG00000032946,ENSMUSG00000030022,ENSMUSG00000030216,ENSMUSG00000034168,ENSMUSG00000030225,ENSMUSG00000037876,ENSMUSG00000038803,ENSMUSG00000071281,ENSMUSG00000037622,ENSMUSG00000005469,ENSMUSG00000039068,ENSMUSG00000024726,ENSMUSG00000024212,ENSMUSG00000032604,ENSMUSG00000047649,ENSMUSG00000033191,ENSMUSG00000023043,ENSMUSG00000027936,ENSMUSG00000039199,ENSMUSG00000033713,ENSMUSG00000040998,ENSMUSG00000074527,ENSMUSG00000079184,ENSMUSG00000016637,ENSMUSG00000026628,ENSMUSG00000040195,ENSMUSG00000031885,ENSMUSG00000039670,ENSMUSG00000050697,ENSMUSG00000040479,ENSMUSG00000004096,ENSMUSG00000026203,ENSMUSG00000026786,ENSMUSG00000048351,ENSMUSG00000052889,ENSMUSG00000055994,ENSMUSG00000036206,ENSMUSG00000054720,ENSMUSG00000021339,ENSMUSG00000027931,ENSMUSG00000020463,ENSMUSG00000049354,ENSMUSG00000049225,ENSMUSG00000008333,ENSMUSG00000015165,ENSMUSG00000033278,ENSMUSG00000016554,ENSMUSG00000045680,ENSMUSG00000061544,ENSMUSG00000079104,ENSMUSG00000073700,ENSMUSG00000024927,ENSMUSG00000022828,ENSMUSG00000022010,ENSMUSG00000015806,ENSMUSG00000049516,ENSMUSG00000021501,ENSMUSG00000027387,ENSMUSG00000053931,ENSMUSG00000030301,ENSMUSG00000001855,ENSMUSG00000032316,ENSMUSG00000022204,ENSMUSG00000026339,ENSMUSG00000026425,ENSMUSG00000022614,ENSMUSG00000030189,ENSMUSG00000031730,ENSMUSG00000039458,ENSMUSG00000046688,ENSMUSG00000032648,ENSMUSG00000040435,ENSMUSG00000024590,ENSMUSG00000028729,ENSMUSG00000035049,ENSMUSG00000021775,ENSMUSG00000026977,ENSMUSG00000064345,ENSMUSG00000052144,ENSMUSG00000041720,ENSMUSG00000018909,ENSMUSG00000024758,ENSMUSG00000054252,ENSMUSG00000021809,ENSMUSG00000015697,ENSMUSG00000039148,ENSMUSG00000030722,ENSMUSG00000000631,ENSMUSG00000047215,ENSMUSG00000025283,ENSMUSG00000002343,ENSMUSG00000047824,ENSMUSG00000031921,ENSMUSG00000049489,ENSMUSG00000032290,ENSMUSG00000019849,ENSMUSG00000060450,ENSMUSG00000027739,ENSMUSG00000028581,ENSMUSG00000002546,ENSMUSG00000022961,ENSMUSG00000033106,ENSMUSG00000026131,ENSMUSG00000031834,ENSMUSG00000033228,ENSMUSG00000026753,ENSMUSG00000040651,ENSMUSG00000014039,ENSMUSG00000049038,ENSMUSG00000030966,ENSMUSG00000066042,ENSMUSG00000028737,ENSMUSG00000021577,ENSMUSG00000097333,ENSMUSG00000030064,ENSMUSG00000028341,ENSMUSG00000041360,ENSMUSG00000030888,ENSMUSG00000038235,ENSMUSG00000047407,ENSMUSG00000007815,ENSMUSG00000021025,ENSMUSG00000064357,ENSMUSG00000041235,ENSMUSG00000078578,ENSMUSG00000059811,ENSMUSG00000019877,ENSMUSG00000031386,ENSMUSG00000028672,ENSMUSG00000035443,ENSMUSG00000052512,ENSMUSG00000000902,ENSMUSG00000038811,ENSMUSG00000029036,ENSMUSG00000041815,ENSMUSG00000028868,ENSMUSG00000022443,ENSMUSG00000037754,ENSMUSG00000013846,ENSMUSG00000024654,ENSMUSG00000028413,ENSMUSG00000015247,ENSMUSG00000024339,ENSMUSG00000045128,ENSMUSG00000047557,ENSMUSG00000038518,ENSMUSG00000050668,ENSMUSG00000010607,ENSMUSG00000030386,ENSMUSG00000046185,ENSMUSG00000039069,ENSMUSG00000042745,ENSMUSG00000028514,ENSMUSG00000024982,ENSMUSG00000031753,ENSMUSG00000062345,ENSMUSG00000032078,ENSMUSG00000022791,ENSMUSG00000025404,ENSMUSG00000036160,ENSMUSG00000022052,ENSMUSG00000030403,ENSMUSG00000049517,ENSMUSG00000029014,ENSMUSG00000028649,ENSMUSG00000013707,ENSMUSG00000045757,ENSMUSG00000027067,ENSMUSG00000055200,ENSMUSG00000042111,ENSMUSG00000021548,ENSMUSG00000058163,ENSMUSG00000035798,ENSMUSG00000042507,ENSMUSG00000085793,ENSMUSG00000041168,ENSMUSG00000032245,ENSMUSG00000021028,ENSMUSG00000053175,ENSMUSG00000061286,ENSMUSG00000035673,ENSMUSG00000027752,ENSMUSG00000029575,ENSMUSG00000012429,ENSMUSG00000022074,ENSMUSG00000030790,ENSMUSG00000037860,ENSMUSG00000019210,ENSMUSG00000056515,ENSMUSG00000078517,ENSMUSG00000038539,ENSMUSG00000020492,ENSMUSG00000014773,ENSMUSG00000008575,ENSMUSG00000078879,ENSMUSG00000015143,ENSMUSG00000042082,ENSMUSG00000037962,ENSMUSG00000020585,ENSMUSG00000054079,ENSMUSG00000020340,ENSMUSG00000021870,ENSMUSG00000032264,ENSMUSG00000030522,ENSMUSG00000001150,ENSMUSG00000001415,ENSMUSG00000028382,ENSMUSG00000018263,ENSMUSG00000024660,ENSMUSG00000031119,ENSMUSG00000007655,ENSMUSG00000071866,ENSMUSG00000020315,ENSMUSG00000002944,ENSMUSG00000053390,ENSMUSG00000066152,ENSMUSG00000040940,ENSMUSG00000028745,ENSMUSG00000024097,ENSMUSG00000025995,ENSMUSG00000028796,ENSMUSG00000001289,ENSMUSG00000038013,ENSMUSG00000062078,ENSMUSG00000041278,ENSMUSG00000044881,ENSMUSG00000021009,ENSMUSG00000028619,ENSMUSG00000039128,ENSMUSG00000032058,ENSMUSG00000022031,ENSMUSG00000060002,ENSMUSG00000062591,ENSMUSG00000021248,ENSMUSG00000021371,ENSMUSG00000039621,ENSMUSG00000029547,ENSMUSG00000024245,ENSMUSG00000056427,ENSMUSG00000024646,ENSMUSG00000031217,ENSMUSG00000046352,ENSMUSG00000005148,ENSMUSG00000001783,ENSMUSG00000008958,ENSMUSG00000024645,ENSMUSG00000030826,ENSMUSG00000091512,ENSMUSG00000022623,ENSMUSG00000068882,ENSMUSG00000026150,ENSMUSG00000030166,ENSMUSG00000023027,ENSMUSG00000031505,ENSMUSG00000038416,ENSMUSG00000057134,ENSMUSG00000044502,ENSMUSG00000020423,ENSMUSG00000073557,ENSMUSG00000032440,ENSMUSG00000003665,ENSMUSG00000039640,ENSMUSG00000053483,ENSMUSG00000056820,ENSMUSG00000027184,ENSMUSG00000024759,ENSMUSG00000021178,ENSMUSG00000054931,ENSMUSG00000071645,ENSMUSG00000030726,ENSMUSG00000053113,ENSMUSG00000029193,ENSMUSG00000032382,ENSMUSG00000031762,ENSMUSG00000025076,ENSMUSG00000020420,ENSMUSG00000024401,ENSMUSG00000062169,ENSMUSG00000032481,ENSMUSG00000030138,ENSMUSG00000029312,ENSMUSG00000040532,ENSMUSG00000044813,ENSMUSG00000040774,ENSMUSG00000020186,ENSMUSG00000028397,ENSMUSG00000032044,ENSMUSG00000021782,ENSMUSG00000027998,ENSMUSG00000027208,ENSMUSG00000003360,ENSMUSG00000003380,ENSMUSG00000010205,ENSMUSG00000068855,ENSMUSG00000037001,ENSMUSG00000029330,ENSMUSG00000022898,ENSMUSG00000022629,ENSMUSG00000034259,ENSMUSG00000055493,ENSMUSG00000032602,ENSMUSG00000024027,ENSMUSG00000010936,ENSMUSG00000009575,ENSMUSG00000039982,ENSMUSG00000020642,ENSMUSG00000034832,ENSMUSG00000026482,ENSMUSG00000004934,ENSMUSG00000029056,ENSMUSG00000069206,ENSMUSG00000021585,ENSMUSG00000023087,ENSMUSG00000021065,ENSMUSG00000031504,ENSMUSG00000030738,ENSMUSG00000033068,ENSMUSG00000016028,ENSMUSG00000034708,ENSMUSG00000024691,ENSMUSG00000004897,ENSMUSG00000027932,ENSMUSG00000027287,ENSMUSG00000040549,ENSMUSG00000004591,ENSMUSG00000052302,ENSMUSG00000045996,ENSMUSG00000033389,ENSMUSG00000038806,ENSMUSG00000006273,ENSMUSG00000005267,ENSMUSG00000004364,ENSMUSG00000036615,ENSMUSG00000019143,ENSMUSG00000027864,ENSMUSG00000021621,ENSMUSG00000017667,ENSMUSG00000043061,ENSMUSG00000035530,ENSMUSG00000038168,ENSMUSG00000029554,ENSMUSG00000007038,ENSMUSG00000074088,ENSMUSG00000035451,ENSMUSG00000037933,ENSMUSG00000035048,ENSMUSG00000040270,ENSMUSG00000019850,ENSMUSG00000036862,ENSMUSG00000032215,ENSMUSG00000045039,ENSMUSG00000060441,ENSMUSG00000026104,ENSMUSG00000014353,ENSMUSG00000020790,ENSMUSG00000052798,ENSMUSG00000029610,ENSMUSG00000032067,ENSMUSG00000002699,ENSMUSG00000048489,ENSMUSG00000027551,ENSMUSG00000029817,ENSMUSG00000015533,ENSMUSG00000023921,ENSMUSG00000039844,ENSMUSG00000002496,ENSMUSG00000074030,ENSMUSG00000053644,ENSMUSG00000032212,ENSMUSG00000038533,ENSMUSG00000022114,ENSMUSG00000079043,ENSMUSG00000061079,ENSMUSG00000003068,ENSMUSG00000060279,ENSMUSG00000070780,ENSMUSG00000041506,ENSMUSG00000058881,ENSMUSG00000029920,ENSMUSG00000040253,ENSMUSG00000021279,ENSMUSG00000032285,ENSMUSG00000092416,ENSMUSG00000005583,ENSMUSG00000055407,ENSMUSG00000044715,ENSMUSG00000073002,ENSMUSG00000062944,ENSMUSG00000034686,ENSMUSG00000029020,ENSMUSG00000029192,ENSMUSG00000062270,ENSMUSG00000036693,ENSMUSG00000028793,ENSMUSG00000010358,ENSMUSG00000019731,ENSMUSG00000035133,ENSMUSG00000048047,ENSMUSG00000063382,ENSMUSG00000072941,ENSMUSG00000021453,ENSMUSG00000022517,ENSMUSG00000020346,ENSMUSG00000021222,ENSMUSG00000017721,ENSMUSG00000042506,ENSMUSG00000078656,ENSMUSG00000027164,ENSMUSG00000023067,ENSMUSG00000025532,ENSMUSG00000043286,ENSMUSG00000024104,ENSMUSG00000062901,ENSMUSG00000034120,ENSMUSG00000003808,ENSMUSG00000001127,ENSMUSG00000059263,ENSMUSG00000021277,ENSMUSG00000005696,ENSMUSG00000042350,ENSMUSG00000038290,ENSMUSG00000042198,ENSMUSG00000020954,ENSMUSG00000026858,ENSMUSG00000003435,ENSMUSG00000036721,ENSMUSG00000032540,ENSMUSG00000027953,ENSMUSG00000027002,ENSMUSG00000051864,ENSMUSG00000034042,ENSMUSG00000029535,ENSMUSG00000025145,ENSMUSG00000024142,ENSMUSG00000028085,ENSMUSG00000022378,ENSMUSG00000020621,ENSMUSG00000015536,ENSMUSG00000027940,ENSMUSG00000022314,ENSMUSG00000041297,ENSMUSG00000032244,ENSMUSG00000029135,ENSMUSG00000036636,ENSMUSG00000035671,ENSMUSG00000024908,ENSMUSG00000074305,ENSMUSG00000025508,ENSMUSG00000038762,ENSMUSG00000002658,ENSMUSG00000004980,ENSMUSG00000061458,ENSMUSG00000046731,ENSMUSG00000063884,ENSMUSG00000037225,ENSMUSG00000057895,ENSMUSG00000005370,ENSMUSG00000001229,ENSMUSG00000014303,ENSMUSG00000040913,ENSMUSG00000020455,ENSMUSG00000073490,ENSMUSG00000020561,ENSMUSG00000016946,ENSMUSG00000053841,ENSMUSG00000035754,ENSMUSG00000024387,ENSMUSG00000033565,ENSMUSG00000028706,ENSMUSG00000003458,ENSMUSG00000030655,ENSMUSG00000039428,ENSMUSG00000054823,ENSMUSG00000002617,ENSMUSG00000029634,ENSMUSG00000034850,ENSMUSG00000031060,ENSMUSG00000032841,ENSMUSG00000022831,ENSMUSG00000066595,ENSMUSG00000078862,ENSMUSG00000078816,ENSMUSG00000021686,ENSMUSG00000057465,ENSMUSG00000053600,ENSMUSG00000025499,ENSMUSG00000031749,ENSMUSG00000026469,ENSMUSG00000021693,ENSMUSG00000038880,ENSMUSG00000022414,ENSMUSG00000026360,ENSMUSG00000014301,ENSMUSG00000038861,ENSMUSG00000020018,ENSMUSG00000036620,ENSMUSG00000027472,ENSMUSG00000018678,ENSMUSG00000034471,ENSMUSG00000005506,ENSMUSG00000005610,ENSMUSG00000058392,ENSMUSG00000025377,ENSMUSG00000024847,ENSMUSG00000031879,ENSMUSG00000021635,ENSMUSG00000028565,ENSMUSG00000022992,ENSMUSG00000090266,ENSMUSG00000064181,ENSMUSG00000020120,ENSMUSG00000036943,ENSMUSG00000018932,ENSMUSG00000078870,ENSMUSG00000038446,ENSMUSG00000020902,ENSMUSG00000059890,ENSMUSG00000003752,ENSMUSG00000053510,ENSMUSG00000021366,ENSMUSG00000004263,ENSMUSG00000068039,ENSMUSG00000067150,ENSMUSG00000058230,ENSMUSG00000021661,ENSMUSG00000001630,ENSMUSG00000010755,ENSMUSG00000056529,ENSMUSG00000020993,ENSMUSG00000037679,ENSMUSG00000016526,ENSMUSG00000020219,ENSMUSG00000029313,ENSMUSG00000033460,ENSMUSG00000003037,ENSMUSG00000056459,ENSMUSG00000044150,ENSMUSG00000039849,ENSMUSG00000026806,ENSMUSG00000019970,ENSMUSG00000034390,ENSMUSG00000024621,ENSMUSG00000002345,ENSMUSG00000042211,ENSMUSG00000011171,ENSMUSG00000029173,ENSMUSG00000112640,ENSMUSG00000020076,ENSMUSG00000036097,ENSMUSG00000022677,ENSMUSG00000025498,ENSMUSG00000032691,ENSMUSG00000052105,ENSMUSG00000047242,ENSMUSG00000033596,ENSMUSG00000019841,ENSMUSG00000074749,ENSMUSG00000030559,ENSMUSG00000049800,ENSMUSG00000033294,ENSMUSG00000098274,ENSMUSG00000021877,ENSMUSG00000078889,ENSMUSG00000031774,ENSMUSG00000025967,ENSMUSG00000025626,ENSMUSG00000035764,ENSMUSG00000066839,ENSMUSG00000027406,ENSMUSG00000026492,ENSMUSG00000023723,ENSMUSG00000079605,ENSMUSG00000036120,ENSMUSG00000057322,ENSMUSG00000058325,ENSMUSG00000018169,ENSMUSG00000032479,ENSMUSG00000017999,ENSMUSG00000022761,ENSMUSG00000036478,ENSMUSG00000030868,ENSMUSG00000028159,ENSMUSG00000020755,ENSMUSG00000021458,ENSMUSG00000046079,ENSMUSG00000027405,ENSMUSG00000028680,ENSMUSG00000053560,ENSMUSG00000022194,ENSMUSG00000037111,ENSMUSG00000068240,ENSMUSG00000056486,ENSMUSG00000036860,ENSMUSG00000027583,ENSMUSG00000022177,ENSMUSG00000029911,ENSMUSG00000003464,ENSMUSG00000062070,ENSMUSG00000056492,ENSMUSG00000026112,ENSMUSG00000027357,ENSMUSG00000043702,ENSMUSG00000028057,ENSMUSG00000025743,ENSMUSG00000020128,ENSMUSG00000001305,ENSMUSG00000059834,ENSMUSG00000029772,ENSMUSG00000062825,ENSMUSG00000025241,ENSMUSG00000006288,ENSMUSG00000019578,ENSMUSG00000008668,ENSMUSG00000026641,ENSMUSG00000028060,ENSMUSG00000022500,ENSMUSG00000031904,ENSMUSG00000034192,ENSMUSG00000040250,ENSMUSG00000029106,ENSMUSG00000017288,ENSMUSG00000018507,ENSMUSG00000041740,ENSMUSG00000030695,ENSMUSG00000022565,ENSMUSG00000023991,ENSMUSG00000055652,ENSMUSG00000052384,ENSMUSG00000027498,ENSMUSG00000022704,ENSMUSG00000030657,ENSMUSG00000036822,ENSMUSG00000036550,ENSMUSG00000004895,ENSMUSG00000005982,ENSMUSG00000039103,ENSMUSG00000094936,ENSMUSG00000039046,ENSMUSG00000071076,ENSMUSG00000022407,ENSMUSG00000069114,ENSMUSG00000029064,ENSMUSG00000001053,ENSMUSG00000039183,ENSMUSG00000036533,ENSMUSG00000025949,ENSMUSG00000020022,ENSMUSG00000090137,ENSMUSG00000041040,ENSMUSG00000074364,ENSMUSG00000032469,ENSMUSG00000023953,ENSMUSG00000025578,ENSMUSG00000028601,ENSMUSG00000025142,ENSMUSG00000020525,ENSMUSG00000015846,ENSMUSG00000034173,ENSMUSG00000026317,ENSMUSG00000042472,ENSMUSG00000032561,ENSMUSG00000026380,ENSMUSG00000069727,ENSMUSG00000024019,ENSMUSG00000035181,ENSMUSG00000025746,ENSMUSG00000033769,ENSMUSG00000049300,ENSMUSG00000078619,ENSMUSG00000021559,ENSMUSG00000032372,ENSMUSG00000058729,ENSMUSG00000038418,ENSMUSG00000029328,ENSMUSG00000095362,ENSMUSG00000027248,ENSMUSG00000036835,ENSMUSG00000034101,ENSMUSG00000022338,ENSMUSG00000057604,ENSMUSG00000093930,ENSMUSG00000050621,ENSMUSG00000042660,ENSMUSG00000030878,ENSMUSG00000031023,ENSMUSG00000026509,ENSMUSG00000001482,ENSMUSG00000019907,ENSMUSG00000033933,ENSMUSG00000047379,ENSMUSG00000045427,ENSMUSG00000021096,ENSMUSG00000020901,ENSMUSG00000043004,ENSMUSG00000036661,ENSMUSG00000042121,ENSMUSG00000041324,ENSMUSG00000027011,ENSMUSG00000028869,ENSMUSG00000027552,ENSMUSG00000001016,ENSMUSG00000045624,ENSMUSG00000000078,ENSMUSG00000042063,ENSMUSG00000020515,ENSMUSG00000037353,ENSMUSG00000042541,ENSMUSG00000008682,ENSMUSG00000050213,ENSMUSG00000073988,ENSMUSG00000057363,ENSMUSG00000053769,ENSMUSG00000036613,ENSMUSG00000042699,ENSMUSG00000030595,ENSMUSG00000034595,ENSMUSG00000025810,ENSMUSG00000060301,ENSMUSG00000041671,ENSMUSG00000020275,ENSMUSG00000037260,ENSMUSG00000028795,ENSMUSG00000047832,ENSMUSG00000035245,ENSMUSG00000072762,ENSMUSG00000031533,ENSMUSG00000033128,ENSMUSG00000054693,ENSMUSG00000035868,ENSMUSG00000030019,ENSMUSG00000034761,ENSMUSG00000033760,ENSMUSG00000039461,ENSMUSG00000020566,ENSMUSG00000031681,ENSMUSG00000024817,ENSMUSG00000061315,ENSMUSG00000009079,ENSMUSG00000028309,ENSMUSG00000026491,ENSMUSG00000090272,ENSMUSG00000036644,ENSMUSG00000043953,ENSMUSG00000018428,ENSMUSG00000057894,ENSMUSG00000043311,ENSMUSG00000028496,ENSMUSG00000050989,ENSMUSG00000018651,ENSMUSG00000037085,ENSMUSG00000036109,ENSMUSG00000047613,ENSMUSG00000045251,ENSMUSG00000042895,ENSMUSG00000026875,ENSMUSG00000031221,ENSMUSG00000020358,ENSMUSG00000020205,ENSMUSG00000035847,ENSMUSG00000028121,ENSMUSG00000036442,ENSMUSG00000073639,ENSMUSG00000001105,ENSMUSG00000020078,ENSMUSG00000021027,ENSMUSG00000029247,ENSMUSG00000031171,ENSMUSG00000014504,ENSMUSG00000022285,ENSMUSG00000001983,ENSMUSG00000045671,ENSMUSG00000024423,ENSMUSG00000028410,ENSMUSG00000033392,ENSMUSG00000042608,ENSMUSG00000004393,ENSMUSG00000006262,ENSMUSG00000054364,ENSMUSG00000075467,ENSMUSG00000020739,ENSMUSG00000022220,ENSMUSG00000049550,ENSMUSG00000035726,ENSMUSG00000006850,ENSMUSG00000024855,ENSMUSG00000034379,ENSMUSG00000007338,ENSMUSG00000040124,ENSMUSG00000025246,ENSMUSG00000019432,ENSMUSG00000020453,ENSMUSG00000030770,ENSMUSG00000018654,ENSMUSG00000039145,ENSMUSG00000031523,ENSMUSG00000021294,ENSMUSG00000015971,ENSMUSG00000029009,ENSMUSG00000022604,ENSMUSG00000024867,ENSMUSG00000025280,ENSMUSG00000026944,ENSMUSG00000044308,ENSMUSG00000003345,ENSMUSG00000004500,ENSMUSG00000028041,ENSMUSG00000019943,ENSMUSG00000015672,ENSMUSG00000020982,ENSMUSG00000051735,ENSMUSG00000028414,ENSMUSG00000074811,ENSMUSG00000042688,ENSMUSG00000057058,ENSMUSG00000034105,ENSMUSG00000074115,ENSMUSG00000025862,ENSMUSG00000022419,ENSMUSG00000020439,ENSMUSG00000030602,ENSMUSG00000029598,ENSMUSG00000078903,ENSMUSG00000055128,ENSMUSG00000039634,ENSMUSG00000063511,ENSMUSG00000034413,ENSMUSG00000063889,ENSMUSG00000024999,ENSMUSG00000008763,ENSMUSG00000007670,ENSMUSG00000027180,ENSMUSG00000037007,ENSMUSG00000021266,ENSMUSG00000023092,ENSMUSG00000036850,ENSMUSG00000021496,ENSMUSG00000000916,ENSMUSG00000036918,ENSMUSG00000036698,ENSMUSG00000002233,ENSMUSG00000030587,ENSMUSG00000018845,ENSMUSG00000022241,ENSMUSG00000052296,ENSMUSG00000038740,ENSMUSG00000049470,ENSMUSG00000007029,ENSMUSG00000029715,ENSMUSG00000013089,ENSMUSG00000030530,ENSMUSG00000026088,ENSMUSG00000031662,ENSMUSG00000026433,ENSMUSG00000042167,ENSMUSG00000032966,ENSMUSG00000018899,ENSMUSG00000038697,ENSMUSG00000022711,ENSMUSG00000015711,ENSMUSG00000039763,ENSMUSG00000024587,ENSMUSG00000017929,ENSMUSG00000042323,ENSMUSG00000062203,ENSMUSG00000019984,ENSMUSG00000031659,ENSMUSG00000008734,ENSMUSG00000026721,ENSMUSG00000028882,ENSMUSG00000039960,ENSMUSG00000039699,ENSMUSG00000013160,ENSMUSG00000027706,ENSMUSG00000001552,ENSMUSG00000020743,ENSMUSG00000024789,ENSMUSG00000020092,ENSMUSG00000030339,ENSMUSG00000071256,ENSMUSG00000041781,ENSMUSG00000037295,ENSMUSG00000021681,ENSMUSG00000028902,ENSMUSG00000015749,ENSMUSG00000048924,ENSMUSG00000031429,ENSMUSG00000029623,ENSMUSG00000025786,ENSMUSG00000025216,ENSMUSG00000037062,ENSMUSG00000017843,ENSMUSG00000004561,ENSMUSG00000079003,ENSMUSG00000020611,ENSMUSG00000062116,ENSMUSG00000042106,ENSMUSG00000028653,ENSMUSG00000007817,ENSMUSG00000010406,ENSMUSG00000027366,ENSMUSG00000057497,ENSMUSG00000037475,ENSMUSG00000059839,ENSMUSG00000010045,ENSMUSG00000038836,ENSMUSG00000027399,ENSMUSG00000115388,ENSMUSG00000021901,ENSMUSG00000020074,ENSMUSG00000022468,ENSMUSG00000026888,ENSMUSG00000047867,ENSMUSG00000057110,ENSMUSG00000024404,ENSMUSG00000029710,ENSMUSG00000024474,ENSMUSG00000072623,ENSMUSG00000057842,ENSMUSG00000038914,ENSMUSG00000010057,ENSMUSG00000066621,ENSMUSG00000027533,ENSMUSG00000020044,ENSMUSG00000007908,ENSMUSG00000055932,ENSMUSG00000047084,ENSMUSG00000001674,ENSMUSG00000060601,ENSMUSG00000020091,ENSMUSG00000095098,ENSMUSG00000030611,ENSMUSG00000002799,ENSMUSG00000071291,ENSMUSG00000037286,ENSMUSG00000032171,ENSMUSG00000022855,ENSMUSG00000057672,ENSMUSG00000070426,ENSMUSG00000024914,ENSMUSG00000078671,ENSMUSG00000057278,ENSMUSG00000038544,ENSMUSG00000061143,ENSMUSG00000038604,ENSMUSG00000038274,ENSMUSG00000069743,ENSMUSG00000022253,ENSMUSG00000061787,ENSMUSG00000005803,ENSMUSG00000034889,ENSMUSG00000056216,ENSMUSG00000032580,ENSMUSG00000020640,ENSMUSG00000022325,ENSMUSG00000046722,ENSMUSG00000026582,ENSMUSG00000020448,ENSMUSG00000003134,ENSMUSG00000034255,ENSMUSG00000079641,ENSMUSG00000070697,ENSMUSG00000001524,ENSMUSG00000024592,ENSMUSG00000028034,ENSMUSG00000090698,ENSMUSG00000033166,ENSMUSG00000017421,ENSMUSG00000004100,ENSMUSG00000019978,ENSMUSG00000057229,ENSMUSG00000025209,ENSMUSG00000035325,ENSMUSG00000056629,ENSMUSG00000037849,ENSMUSG00000083012,ENSMUSG00000038213,ENSMUSG00000024833,ENSMUSG00000024581,ENSMUSG00000030795,ENSMUSG00000035367,ENSMUSG00000003198,ENSMUSG00000042569,ENSMUSG00000078922,ENSMUSG00000021532,ENSMUSG00000041570,ENSMUSG00000035697,ENSMUSG00000042284,ENSMUSG00000024991,ENSMUSG00000022024,ENSMUSG00000031922,ENSMUSG00000029050,ENSMUSG00000000131,ENSMUSG00000007659,ENSMUSG00000051557,ENSMUSG00000090093,ENSMUSG00000019774,ENSMUSG00000026819,ENSMUSG00000026571,ENSMUSG00000028381,ENSMUSG00000036513,ENSMUSG00000033763,ENSMUSG00000026439,ENSMUSG00000022526,ENSMUSG00000053536,ENSMUSG00000049532,ENSMUSG00000074863,ENSMUSG00000049858,ENSMUSG00000025135,ENSMUSG00000024045,ENSMUSG00000025354,ENSMUSG00000009630,ENSMUSG00000041840,ENSMUSG00000040446,ENSMUSG00000043279,ENSMUSG00000000982,ENSMUSG00000071470,ENSMUSG00000006930,ENSMUSG00000028466,ENSMUSG00000047714,ENSMUSG00000022682,ENSMUSG00000062762,ENSMUSG00000060073,ENSMUSG00000038502,ENSMUSG00000030435,ENSMUSG00000023022,ENSMUSG00000060166,ENSMUSG00000043131,ENSMUSG00000036114,ENSMUSG00000094786,ENSMUSG00000040648,ENSMUSG00000032217,ENSMUSG00000071516,ENSMUSG00000030161,ENSMUSG00000022865,ENSMUSG00000025041,ENSMUSG00000065947,ENSMUSG00000036155,ENSMUSG00000085795,ENSMUSG00000030417,ENSMUSG00000099689,ENSMUSG00000033751,ENSMUSG00000039959,ENSMUSG00000022299,ENSMUSG00000049577,ENSMUSG00000029458,ENSMUSG00000041638,ENSMUSG00000018405,ENSMUSG00000021250,ENSMUSG00000022952,ENSMUSG00000000600,ENSMUSG00000035078,ENSMUSG00000038244,ENSMUSG00000016664,ENSMUSG00000060216,ENSMUSG00000054008,ENSMUSG00000006307,ENSMUSG00000021824,ENSMUSG00000042349,ENSMUSG00000038372,ENSMUSG00000024235,ENSMUSG00000027340,ENSMUSG00000078974,ENSMUSG00000019278,ENSMUSG00000042613,ENSMUSG00000061650,ENSMUSG00000017548,ENSMUSG00000023074,ENSMUSG00000044763,ENSMUSG00000040652,ENSMUSG00000093904,ENSMUSG00000021203,ENSMUSG00000037321,ENSMUSG00000019998,ENSMUSG00000044456,ENSMUSG00000028651,ENSMUSG00000028059,ENSMUSG00000038332,ENSMUSG00000063108,ENSMUSG00000051671,ENSMUSG00000026273,ENSMUSG00000029705,ENSMUSG00000018476,ENSMUSG00000095788,ENSMUSG00000020644,ENSMUSG00000079614,ENSMUSG00000031754,ENSMUSG00000032578,ENSMUSG00000061032,ENSMUSG00000025821,ENSMUSG00000000378,ENSMUSG00000036352,ENSMUSG00000027223,ENSMUSG00000034377,ENSMUSG00000040459,ENSMUSG00000064127,ENSMUSG00000052459,ENSMUSG00000040738,ENSMUSG00000034518,ENSMUSG00000028954,ENSMUSG00000059923,ENSMUSG00000025759,ENSMUSG00000035575,ENSMUSG00000021067,ENSMUSG00000086784,ENSMUSG00000028247,ENSMUSG00000046010,ENSMUSG00000051469,ENSMUSG00000021598,ENSMUSG00000030465,ENSMUSG00000029708,ENSMUSG00000094441,ENSMUSG00000025737,ENSMUSG00000040464,ENSMUSG00000024941,ENSMUSG00000060336,ENSMUSG00000052928,ENSMUSG00000024427,ENSMUSG00000021500,ENSMUSG00000024732,ENSMUSG00000109864,ENSMUSG00000039952,ENSMUSG00000041187,ENSMUSG00000042644,ENSMUSG00000031446,ENSMUSG00000015290,ENSMUSG00000040710,ENSMUSG00000031723,ENSMUSG00000029267,ENSMUSG00000032012,ENSMUSG00000002365,ENSMUSG00000071654,ENSMUSG00000033295,ENSMUSG00000027569,ENSMUSG00000038781,ENSMUSG00000036057,ENSMUSG00000063785,ENSMUSG00000026723,ENSMUSG00000033285,ENSMUSG00000034110,ENSMUSG00000027562,ENSMUSG00000030432,ENSMUSG00000044857,ENSMUSG00000040711,ENSMUSG00000095432,ENSMUSG00000029446,ENSMUSG00000021127,ENSMUSG00000046541,ENSMUSG00000000838,ENSMUSG00000035266,ENSMUSG00000001911,ENSMUSG00000025008,ENSMUSG00000005442,ENSMUSG00000011427,ENSMUSG00000039917,ENSMUSG00000005198,ENSMUSG00000033009,ENSMUSG00000004268,ENSMUSG00000019948,ENSMUSG00000015994,ENSMUSG00000020694,ENSMUSG00000003527,ENSMUSG00000024926,ENSMUSG00000033060,ENSMUSG00000009418,ENSMUSG00000049760,ENSMUSG00000027668,ENSMUSG00000024620,ENSMUSG00000022698,ENSMUSG00000048249,ENSMUSG00000022678,ENSMUSG00000021488,ENSMUSG00000078866,ENSMUSG00000032252,ENSMUSG00000021704,ENSMUSG00000020235,ENSMUSG00000047921,ENSMUSG00000090841,ENSMUSG00000039062,ENSMUSG00000031375,ENSMUSG00000067847,ENSMUSG00000021510,ENSMUSG00000027455,ENSMUSG00000030126,ENSMUSG00000008348,ENSMUSG00000003316,ENSMUSG00000030852,ENS"	
"USG00000029518,ENSMUSG00000094724,ENSMUSG00000023932,ENSMUSG00000031016,ENSMUSG00000020706,ENSMUSG00000027944,ENSMUSG00000031983,ENSMUSG00000064341,ENSMUSG00000047281,ENSMUSG00000048222,ENSMUSG00000028807,ENSMUSG00000049106,ENSMUSG00000019982,ENSMUSG00000038593,ENSMUSG00000028599,ENSMUSG00000024091,ENSMUSG00000031029,ENSMUSG00000069565,ENSMUSG00000021595,ENSMUSG00000009585,ENSMUSG00000007880,ENSMUSG00000045973,ENSMUSG00000049130,ENSMUSG00000064356,ENSMUSG00000022350,ENSMUSG00000027546,ENSMUSG00000038014,ENSMUSG00000041530,ENSMUSG00000058056,ENSMUSG00000015127,ENSMUSG00000019494,ENSMUSG00000034826,ENSMUSG00000059291,ENSMUSG00000090963,ENSMUSG00000025017,ENSMUSG00000027381,ENSMUSG00000030619,ENSMUSG00000024081,ENSMUSG00000017801,ENSMUSG00000024130,ENSMUSG00000074829,ENSMUSG00000032892,ENSMUSG00000037035,ENSMUSG00000022914,ENSMUSG00000026142,ENSMUSG00000001240,ENSMUSG00000020570,ENSMUSG00000051650,ENSMUSG00000054150,ENSMUSG00000042364,ENSMUSG00000090112,ENSMUSG00000022641,ENSMUSG00000030067,ENSMUSG00000027014,ENSMUSG00000072582,ENSMUSG00000030059,ENSMUSG00000034639,ENSMUSG00000020589,ENSMUSG00000026103,ENSMUSG00000025477,ENSMUSG00000027475,ENSMUSG00000029798,ENSMUSG00000050732,ENSMUSG00000039795,ENSMUSG00000032220,ENSMUSG00000037242,ENSMUSG00000005417,ENSMUSG00000029176,ENSMUSG00000024953,ENSMUSG00000039826,ENSMUSG00000038712,ENSMUSG00000079555,ENSMUSG00000041881,ENSMUSG00000027368,ENSMUSG00000039361,ENSMUSG00000034327,ENSMUSG00000075602,ENSMUSG00000028419,ENSMUSG00000026580,ENSMUSG00000021713,ENSMUSG00000000628,ENSMUSG00000022426,ENSMUSG00000039285,ENSMUSG00000067928,ENSMUSG00000030103,ENSMUSG00000061288,ENSMUSG00000020311,ENSMUSG00000034330,ENSMUSG00000042410,ENSMUSG00000003541,ENSMUSG00000080717,ENSMUSG00000040021,ENSMUSG00000022339,ENSMUSG00000025047,ENSMUSG00000050627,ENSMUSG00000027230,ENSMUSG00000034088,ENSMUSG00000032338,ENSMUSG00000030591,ENSMUSG00000035215,ENSMUSG00000068335,ENSMUSG00000052727,ENSMUSG00000039725,ENSMUSG00000054855,ENSMUSG00000024764,ENSMUSG00000020184,ENSMUSG00000027198,ENSMUSG00000063047,ENSMUSG00000041438,ENSMUSG00000020923,ENSMUSG00000004508,ENSMUSG00000003437,ENSMUSG00000039242,ENSMUSG00000041161,ENSMUSG00000028229,ENSMUSG00000013033,ENSMUSG00000014418,ENSMUSG00000056019,ENSMUSG00000051451,ENSMUSG00000020612,ENSMUSG00000022475,ENSMUSG00000074797,ENSMUSG00000044252,ENSMUSG00000010290,ENSMUSG00000068856,ENSMUSG00000038253,ENSMUSG00000024818,ENSMUSG00000008683,ENSMUSG00000025473,ENSMUSG00000030335,ENSMUSG00000056608,ENSMUSG00000057396,ENSMUSG00000021699,ENSMUSG00000059475,ENSMUSG00000038268,ENSMUSG00000047371,ENSMUSG00000075486,ENSMUSG00000006362,ENSMUSG00000022884,ENSMUSG00000023861,ENSMUSG00000039942,ENSMUSG00000031984,ENSMUSG00000027881,ENSMUSG00000047030,ENSMUSG00000040782,ENSMUSG00000039005,ENSMUSG00000048832,ENSMUSG00000020677,ENSMUSG00000018648,ENSMUSG00000050370,ENSMUSG00000024639,ENSMUSG00000002524,ENSMUSG00000035770,ENSMUSG00000036779,ENSMUSG00000026377,ENSMUSG00000052033,ENSMUSG00000066880,ENSMUSG00000035601,ENSMUSG00000044155,ENSMUSG00000069089,ENSMUSG00000030203,ENSMUSG00000050856,ENSMUSG00000050931,ENSMUSG00000031731,ENSMUSG00000015461,ENSMUSG00000034189,ENSMUSG00000018923,ENSMUSG00000014959,ENSMUSG00000030846,ENSMUSG00000051256,ENSMUSG00000028907,ENSMUSG00000005813,ENSMUSG00000021711,ENSMUSG00000024260,ENSMUSG00000058291,ENSMUSG00000035069,ENSMUSG00000032060,ENSMUSG00000029561,ENSMUSG00000067274,ENSMUSG00000015776,ENSMUSG00000026121,ENSMUSG00000078435,ENSMUSG00000005609,ENSMUSG00000027978,ENSMUSG00000026087,ENSMUSG00000011877,ENSMUSG00000027680,ENSMUSG00000022000,ENSMUSG00000079109,ENSMUSG00000030824,ENSMUSG00000063412,ENSMUSG00000024912,ENSMUSG00000023852,ENSMUSG00000000555,ENSMUSG00000046733,ENSMUSG00000025784,ENSMUSG00000026027,ENSMUSG00000044018,ENSMUSG00000047821,ENSMUSG00000025066,ENSMUSG00000029094,ENSMUSG00000042626,ENSMUSG00000003051,ENSMUSG00000001847,ENSMUSG00000037887,ENSMUSG00000014601,ENSMUSG00000055240,ENSMUSG00000030079,ENSMUSG00000027828,ENSMUSG00000068290,ENSMUSG00000045382,ENSMUSG00000031661,ENSMUSG00000038150,ENSMUSG00000024276,ENSMUSG00000010608,ENSMUSG00000034751,ENSMUSG00000006445,ENSMUSG00000020806,ENSMUSG00000058748,ENSMUSG00000022463,ENSMUSG00000018848,ENSMUSG00000044345,ENSMUSG00000043019,ENSMUSG00000090150,ENSMUSG00000030880,ENSMUSG00000030232,ENSMUSG00000051586,ENSMUSG00000049969,ENSMUSG00000032187,ENSMUSG00000058331,ENSMUSG00000030847,ENSMUSG00000067424,ENSMUSG00000043162,ENSMUSG00000063524,ENSMUSG00000045316,ENSMUSG00000040843,ENSMUSG00000029780,ENSMUSG00000026349,ENSMUSG00000026771,ENSMUSG00000040524,ENSMUSG00000027708,ENSMUSG00000039841,ENSMUSG00000057530,ENSMUSG00000038970,ENSMUSG00000028431,ENSMUSG00000078878,ENSMUSG00000061898,ENSMUSG00000031916,ENSMUSG00000071415,ENSMUSG00000031765,ENSMUSG00000026283,ENSMUSG00000034612,ENSMUSG00000032698,ENSMUSG00000004865,ENSMUSG00000058298,ENSMUSG00000031310,ENSMUSG00000008384,ENSMUSG00000026833,ENSMUSG00000030057,ENSMUSG00000028577,ENSMUSG00000020273,ENSMUSG00000033590,ENSMUSG00000027845,ENSMUSG00000046470,ENSMUSG00000019979,ENSMUSG00000000399,ENSMUSG00000061111,ENSMUSG00000035352,ENSMUSG00000020775,ENSMUSG00000029578,ENSMUSG00000031974,ENSMUSG00000043079,ENSMUSG00000042677,ENSMUSG00000056851,ENSMUSG00000048429,ENSMUSG00000038695,ENSMUSG00000049957,ENSMUSG00000036840,ENSMUSG00000032009,ENSMUSG00000073131,ENSMUSG00000040952,ENSMUSG00000051184,ENSMUSG00000038151,ENSMUSG00000038872,ENSMUSG00000022789,ENSMUSG00000031583,ENSMUSG00000109336,ENSMUSG00000062234,ENSMUSG00000030614,ENSMUSG00000020156,ENSMUSG00000030036,ENSMUSG00000024773,ENSMUSG00000048000,ENSMUSG00000044786,ENSMUSG00000015112,ENSMUSG00000070319,ENSMUSG00000067199,ENSMUSG00000025825,ENSMUSG00000032300,ENSMUSG00000069729,ENSMUSG00000026126,ENSMUSG00000049625,ENSMUSG00000027361,ENSMUSG00000020075,ENSMUSG00000026872,ENSMUSG00000053477,ENSMUSG00000035834,ENSMUSG00000046062,ENSMUSG00000018559,ENSMUSG00000035385,ENSMUSG00000067430,ENSMUSG00000041408,ENSMUSG00000068267,ENSMUSG00000001383,ENSMUSG00000034263,ENSMUSG00000037526,ENSMUSG00000018765,ENSMUSG00000013419,ENSMUSG00000068130,ENSMUSG00000029557,ENSMUSG00000014551,ENSMUSG00000027502,ENSMUSG00000026791,ENSMUSG00000033327,ENSMUSG00000027882,ENSMUSG00000025870,ENSMUSG00000075415,ENSMUSG00000039637,ENSMUSG00000041124,ENSMUSG00000073563,ENSMUSG00000004677,ENSMUSG00000022849,ENSMUSG00000057101,ENSMUSG00000066979,ENSMUSG00000035621,ENSMUSG00000023156,ENSMUSG00000014426,ENSMUSG00000030204,ENSMUSG00000015027,ENSMUSG00000008301,ENSMUSG00000024942,ENSMUSG00000025555,ENSMUSG00000042918,ENSMUSG00000022657,ENSMUSG00000001440,ENSMUSG00000018347,ENSMUSG00000028029,ENSMUSG00000062867,ENSMUSG00000046982,ENSMUSG00000074909,ENSMUSG00000016984,ENSMUSG00000025208,ENSMUSG00000037936,ENSMUSG00000036718,ENSMUSG00000032498,ENSMUSG00000004530,ENSMUSG00000056692,ENSMUSG00000055305,ENSMUSG00000025481,ENSMUSG00000021457,ENSMUSG00000041828,ENSMUSG00000031403,ENSMUSG00000051695,ENSMUSG00000032041,ENSMUSG00000060803,ENSMUSG00000032504,ENSMUSG00000078765,ENSMUSG00000018040,ENSMUSG00000032803,ENSMUSG00000025158,ENSMUSG00000033014,ENSMUSG00000039048,ENSMUSG00000020137,ENSMUSG00000035898,ENSMUSG00000032398,ENSMUSG00000004951,ENSMUSG00000000303,ENSMUSG00000007476,ENSMUSG00000028098,ENSMUSG00000036572,ENSMUSG00000025591,ENSMUSG00000024843,ENSMUSG00000048371,ENSMUSG00000031214,ENSMUSG00000033916,ENSMUSG00000013593,ENSMUSG00000021910,ENSMUSG00000015291,ENSMUSG00000032369,ENSMUSG00000005362,ENSMUSG00000035919,ENSMUSG00000020486,ENSMUSG00000005656,ENSMUSG00000078994,ENSMUSG00000023020,ENSMUSG00000056941,ENSMUSG00000025408,ENSMUSG00000062175,ENSMUSG00000057789,ENSMUSG00000020390,ENSMUSG00000026288,ENSMUSG00000029466,ENSMUSG00000019790,ENSMUSG00000022022,ENSMUSG00000011960,ENSMUSG00000035569,ENSMUSG00000022346,ENSMUSG00000075703,ENSMUSG00000024810,ENSMUSG00000030037,ENSMUSG00000022742,ENSMUSG00000026773,ENSMUSG00000022724,ENSMUSG00000026341,ENSMUSG00000038102,ENSMUSG00000039713,ENSMUSG00000025959,ENSMUSG00000028899,ENSMUSG00000052920,ENSMUSG00000044393,ENSMUSG00000041733,ENSMUSG00000113450,ENSMUSG00000004936,ENSMUSG00000038406,ENSMUSG00000022094,ENSMUSG00000022109,ENSMUSG00000032315,ENSMUSG00000032340,ENSMUSG00000038976,ENSMUSG00000071302,ENSMUSG00000031633,ENSMUSG00000025144,ENSMUSG00000026999,ENSMUSG00000038421,ENSMUSG00000024472,ENSMUSG00000024939,ENSMUSG00000017677,ENSMUSG00000034566,ENSMUSG00000050567,ENSMUSG00000062397,ENSMUSG00000058655,ENSMUSG00000031701,ENSMUSG00000032468,ENSMUSG00000032402,ENSMUSG00000042675,ENSMUSG00000062006,ENSMUSG00000078896,ENSMUSG00000020696,ENSMUSG00000030894,ENSMUSG00000023980,ENSMUSG00000010517,ENSMUSG00000015120,ENSMUSG00000042363,ENSMUSG00000032565,ENSMUSG00000027665,ENSMUSG00000057863,ENSMUSG00000020422,ENSMUSG00000021494,ENSMUSG00000027185,ENSMUSG00000019820,ENSMUSG00000012519,ENSMUSG00000052557,ENSMUSG00000073616,ENSMUSG00000024521,ENSMUSG00000035356,ENSMUSG00000020745,ENSMUSG00000059273,ENSMUSG00000004085,ENSMUSG00000061455,ENSMUSG00000037740,ENSMUSG00000022836,ENSMUSG00000022048,ENSMUSG00000029407,ENSMUSG00000033306,ENSMUSG00000027968,ENSMUSG00000018567,ENSMUSG00000026199,ENSMUSG00000020250,ENSMUSG00000033313,ENSMUSG00000021650,ENSMUSG00000019818,ENSMUSG00000009470,ENSMUSG00000023110,ENSMUSG00000029196,ENSMUSG00000027176,ENSMUSG00000020817,ENSMUSG00000026796,ENSMUSG00000020888,ENSMUSG00000023965,ENSMUSG00000032513,ENSMUSG00000038546,ENSMUSG00000038530,ENSMUSG00000003847,ENSMUSG00000024975,ENSMUSG00000026097,ENSMUSG00000057522,ENSMUSG00000024137,ENSMUSG00000032905,ENSMUSG00000027351,ENSMUSG00000055723,ENSMUSG00000002147,ENSMUSG00000020412,ENSMUSG00000054381,ENSMUSG00000038366,ENSMUSG00000037204,ENSMUSG00000069874,ENSMUSG00000028494,ENSMUSG00000005057,ENSMUSG00000037315,ENSMUSG00000030869,ENSMUSG00000001419,ENSMUSG00000076435,ENSMUSG00000056370,ENSMUSG00000019851,ENSMUSG00000029676,ENSMUSG00000045078,ENSMUSG00000061313,ENSMUSG00000028484,ENSMUSG00000010663,ENSMUSG00000019923,ENSMUSG00000028991,ENSMUSG00000041741,ENSMUSG00000027167,ENSMUSG00000006276,ENSMUSG00000091474,ENSMUSG00000039852,ENSMUSG00000037640,ENSMUSG00000091896,ENSMUSG00000037331,ENSMUSG00000021420,ENSMUSG00000071253,ENSMUSG00000040760,ENSMUSG00000033335,ENSMUSG00000033411,ENSMUSG00000006418,ENSMUSG00000026803,ENSMUSG00000025193,ENSMUSG00000025024,ENSMUSG00000015087,ENSMUSG00000028437,ENSMUSG00000043602,ENSMUSG00000027333,ENSMUSG00000022876,ENSMUSG00000024007,ENSMUSG00000027750,ENSMUSG00000053128,ENSMUSG00000007850,ENSMUSG00000049076,ENSMUSG00000024068,ENSMUSG00000090641,ENSMUSG00000022476,ENSMUSG00000089756,ENSMUSG00000061878,ENSMUSG00000047721,ENSMUSG00000020707,ENSMUSG00000019951,ENSMUSG00000039357,ENSMUSG00000041827,ENSMUSG00000023791,ENSMUSG00000029455,ENSMUSG00000040102,ENSMUSG00000031647,ENSMUSG00000046351,ENSMUSG00000026842,ENSMUSG00000004296,ENSMUSG00000022105,ENSMUSG00000023827,ENSMUSG00000030823,ENSMUSG00000024251,ENSMUSG00000059824,ENSMUSG00000041548,ENSMUSG00000041119,ENSMUSG00000024014,ENSMUSG00000037798,ENSMUSG00000021998,ENSMUSG00000068732,ENSMUSG00000022191,ENSMUSG00000026986,ENSMUSG00000021732,ENSMUSG00000040236,ENSMUSG00000022672,ENSMUSG00000014907,ENSMUSG00000072872,ENSMUSG00000058558,ENSMUSG00000041935,ENSMUSG00000031935,ENSMUSG00000041528,ENSMUSG00000095193,ENSMUSG00000039067,ENSMUSG00000096210,ENSMUSG00000032534,ENSMUSG00000021144,ENSMUSG00000012848,ENSMUSG00000016128,ENSMUSG00000022433,ENSMUSG00000030660,ENSMUSG00000033972,ENSMUSG00000036676,ENSMUSG00000034575,ENSMUSG00000096433,ENSMUSG00000039671,ENSMUSG00000054619,ENSMUSG00000031586,ENSMUSG00000021120,ENSMUSG00000021922,ENSMUSG00000048696,ENSMUSG00000042275,ENSMUSG00000018697,ENSMUSG00000060679,ENSMUSG00000013662,ENSMUSG00000053754,ENSMUSG00000042607,ENSMUSG00000035011,ENSMUSG00000024400,ENSMUSG00000021282,ENSMUSG00000002748,ENSMUSG00000018501,ENSMUSG00000040725,ENSMUSG00000028847,ENSMUSG00000019564,ENSMUSG00000022814,ENSMUSG00000031367,ENSMUSG00000055116,ENSMUSG00000034022,ENSMUSG00000029389,ENSMUSG00000033940,ENSMUSG00000020473,ENSMUSG00000020705,ENSMUSG00000024150,ENSMUSG00000024960,ENSMUSG00000017686,ENSMUSG00000019947,ENSMUSG00000016534,ENSMUSG00000062585"	Grb7|Tomm22|Anxa7|Hnrnpd|Eps8l2|Esd|Zhx3|Pcdh1|Irf3|Gm45871|Elmo2|B4galnt1|Dennd1a|Abcf2|Ggps1|Hey1|Ppp2r5b|Rpl35a|Tpi1|Mrpl47|Sin3b|Fam120b|Adcy6|Lrrk2|Rps12|Polr1b|Zkscan17|Calu|Usp40|Ica1|Tdp2|Acat2|Golga3|Fam98b|Nudt4|Glud1|Atp6v1d|Wrnip1|Nrbp1|Rabif|Hydin|Zfp120|Mcat|Tle3|Nol9|Ppp1cc|Slc7a11|Stx11|Tmem110|Mettl3|Manf|Anxa3|Szt2|Plekha5|Kmt5b|Rcbtb2|Slc25a23|Polr2i|Fbxo5|Tlr2|Ndnf|Bfar|Taf1d|H2afj|Clstn1|Zkscan14|Rpl7|Pkd1|Snx24|Rad1|Tpm3-rs7|Cdk6|Keap1|Serbp1|Avl9|Snapc2|Ckap4|Abcd2|Saysd1|Spata13|Hcfc2|Nacc1|Ercc6|Cflar|Mapre3|Themis2|Kif13a|Eral1|Baiap2|Prag1|Cdk14|Gm49336|Rps28|Pwp2|Ppard|Chchd5|Cbr4|Usp15|Mrpl9|Irak4|Drg1|Usp12|Zdhhc12|Zbtb34|Wdr73|Snw1|Esyt2|Btbd2|Rrbp1|Rbm42|Ptch1|Rab11fip1|AI464131|Rbm3|Extl3|Hmcn1|Nedd1|Serf2|Taf1a|Toe1|Psmd11|Hnrnpc|Ptpre|Ticam1|Thoc5|Zfp330|Gnas|Atxn7l3b|Trib1|Zfp955b|Smdt1|Cog3|Ccz1|Man2a2|Srsf10|Setbp1|Gcfc2|Gm2000|Zfp160|Phka1|Ap2a2|Klc4|Meox2|Tut4|Psen1|Riok2|Pigc|Synrg|Plvap|Egln3|Gimap4|Zfp128|Ehd1|Gtf2h1|Rpl13|Stx2|Nol7|Esco1|Ehmt1|Sorbs3|Kcne3|Zc3hav1|Ccl20|Etv3|Gtpbp8|Ackr3|Ank3|Tigar|Crlf3|Adgrg1|Filip1l|Lamtor1|Thbs1|Eloc|Snrnp48|St3gal3|Zfp672|Gtf2i|Pnrc1|Rgs12|Pom121|Arl15|Pde4b|Tango2|Clp1|Knop1|Sh3bp1|Rita1|Grb10|Rsl1|Junb|Mkln1|Nes|Nktr|Kin|Flywch1|Sod2|Mettl21a|Gimap1|Rasd1|Upf3a|Cpsf6|Cdc23|mt-Co2|Twf2|Tmem70|Rtn4|Zfp943|Gtf3c4|Rnf125|Reep3|Mfap1a|Wtap|Srfbp1|Ipo7|Nr1h3|Nsf|Lrp6|Abcb1b|Atrn|Zc3hc1|mt-Nd4|Dtd2|Cptp|Gpsm1|Pnrc2|Dnajc11|Scnm1|Cyfip1|Mia2|Habp4|Ctgf|Gemin4|Nudt22|Srxn1|Pigs|Fam84b|Col4a3|Sco1|Mrnip|Sdad1|Rexo4|Kpna6|Pabpc1|Dcun1d4|Birc3|Dennd6a|9930104L06Rik|Rps8|Rps4x|Mad2l1bp|Stx5a|Rpl37a|Patl1|Ubqln2|Ston2|Fas|Rad9a|Synj1|Wdr26|Abhd2|Heyl|Gdf15|Zfp317|Coro1b|Trp53inp2|Srp54a|Orc5|Rpl29|Gtpbp1|Nfatc1|Zfp82|Dock8|Dcaf15|Ncor2|Cfap44|Pus3|Pard3|Dmxl2|Csde1|Slx1b|Tnfaip2|Chm|Zfp266|Lrpprc|Cyp2s1|Shkbp1|Gadd45b|Gm14434|Srebf1|Las1l|Prkar2a|Fgfr4|Tbck|Mtch1|Plagl2|Ccnl1|2410004B18Rik|Pank2|Huwe1|Dnmbp|Sos1|Phldb1|Aagab|Alkbh4|Tradd|Mlec|Gns|Zfp59|Sf3a2|Rps29|Lig4|Parl|Brd4|Arhgap29|Foxo1|Prpf6|Myo5b|Wdr5|Bambi|Sh3bp5|Tpt1|Tnip1|Phlpp1|Ptcd1|Zbtb1|Hist4h4|Srcap|Med20|Ehmt2|Rnh1|Fam20b|Vamp2|Rae1|Shoc2|Nfic|Ralgds|Cox11|Cpe|Fryl|Msl3|Rsl1d1|Nck1|Cops7b|Anapc2|Gem|Exosc2|Fbxo25|Nfkbie|Rnf19a|Parp12|Dip2b|1600002K03Rik|Zkscan7|Tsen54|Wipi1|Tmem163|Mtss1|Pak1ip1|Ucp2|Jun|Fpgt|Ssu72|Tspo|Trmt2b|Rbl2|Klhl9|Mbtps2|Pold1|Rif1|AW146154|Tbc1d10a|Creb1|Cep131|Tmtc2|Alkbh5|Scmh1|Riox1|Klf4|Ttc7b|Gtf2a1|Relb|Sgsm3|Arpc3|Ubxn1|Dot1l|Mrpl44|Wwc1|Eif2b5|Rpl14|Nedd4|Katnbl1|Mus81|Hnrnpa1|Tnks1bp1|Rpl37|Arhgef28|Abhd17c|BC037034|Gpr107|Rab2b|Pawr|Trnt1|Rab3gap1|Skp1a|Atp5j|Eml1|Tpcn1|Mios|Zfp518a|Bcar1|Stim1|Add3|Ccdc88c|Pes1|Llph|Mycl|Irs2|Bcl2|Creb3l2|Rpl12|Arrdc1|Maf1|Zfp971|Vps16|Dusp6|Ndufb8|Elf4|Palm|Npr3|Otud4|Smarca2|Senp5|Epb41|Clk1|Sec23ip|Mthfd1|Ddah1|Prdx1|Os9|Coil|N4bp1|Zfp72|Rpl21|Foxj2|Brpf1|Crot|Gnl3|Sec24a|Gabpa|Kcnk2|Rasa1|Myo1d|Mrpl16|Arrdc3|Akna|Bbs4|Ldb2|Dnajc7|Tgfb1|Elovl1|Gnpda2|Atg4b|Phpt1|Baiap2l1|Sfxn3|Cops2|Hoga1|Myef2|Ccnc|mt-Cytb|mt-Nd5|Plekha1|Xaf1|Lyrm2|Fubp3|Xxylt1|Mier1|Polr3b|Epha7|Ubxn2b|Zfp729b|Cdkn2aip|Zfp81|Tmod2|Zfp46|Sp140|Zfp667|Hsp90aa1|Tomm34|Mesd|Nckap5|Prrc2a|Srsf5|Zfp12|Wdr7|Lrp5|Hecw2|Frmd4a|Kmt2d|Pstk|Krr1|Gng5|Ano6|Imp3|Unc5b|Trappc12|Zfp449|Cyba|5330417C22Rik|Gm11273|Arfgef2|Ap1ar|Zfp933|Vti1b|Wnk1|Dguok|Cltb|Egln1|Prpf18|Exoc7|Rps14|Crtc3|Phf2|Qsox1|Rpain|Wdr82|Sox11|Supt6|Nolc1|Dhx15|Ak6|Abcd1|Smap1|Zfp866|Srrm2|Ndor1|Tiparp|Rasgrp2|Adamts9|Wbp11|Irf2bpl|Dera|Jmjd1c|Ost4|Zfp65|Wdtc1|Prkaca|Zzz3|Carnmt1|Mllt1|Qars|Cd3eap|Tie1|Krt18|Crtc2|Zdhhc1|Foxn3|Npnt|Gm14296|Mphosph8|Ift27|Atf3|Nemp1|Cbfb|Oxld1|Prkaa1|Dgkz|Cwc15|Dnajb2|Apbb1ip|Coa7|Prkcb|Nod2|Sh3bp4|Lrrc8c|Mrs2|Npr1|Ppp4r3b|Dcaf7|Pdp1|Snrpb2|Hnrnpl|Ptprm|Eif3d|Tcf21|Zfp229|Prps1l3|Klhl21|Rela|Gtf2e1|Tsc22d1|Qdpr|Spty2d1|Caml|Zc3h8|Cnn3|Ccdc91|Nup214|Clk3|Ngdn|Ccdc93|Srgap2|Lmf2|Ybx3|Dhodh|Mtmr12|Tifa|Pygm|Ppp1r15a|Lmnb1|Ebna1bp2|Rrp12|Nr1d2|March7|mt-Nd2|Ppp4r2|Pi4ka|Arrb1|Rtn3|Fgfr3|Nudt13|Setdb1|Sart1|Nfatc2ip|Myo18a|Rpl9|Sat1|Armc6|Pygo2|Terf2|Fam58b|Ptpn9|Prep|Rnf14|Rab33b|Laptm5|Golga2|Son|Slc7a6os|Dst|Pik3r2|Scaf11|Ppp6c|Fam208a|Prdm15|Mterf2|Trim21|Med18|Aldh4a1|Sdha|Zfp87|Frmd4b|Nr4a3|Pum3|Rrp8|F11r|Tgif1|Rhoa|Nfkbia|mt-Atp6|Chd7|Ube2d3|Atl2|Serinc1|Hcfc1|Hmgcl|Thyn1|Nav2|Smarcb1|Gngt2|Atad3a|Poldip3|Wasf2|Myh9|Ppp1r16b|St3gal1|Asrgl1|B4galt1|Nipsnap3b|Tap2|Rpl18a|Lxn|Jarid2|Gpatch11|Pigyl|Zfp606|Zfp84|Mtg2|Id1|Usp24|Zdhhc6|Cog4|Serpinb2|Zpr1|Tnk2|R3hdm2|Surf6|Ppp2r2a|Vasp|Rps23|Dnajc2|Macf1|Tnfaip8l2|Zfp764|Ssrp1|Sertad3|Ccdc115|Ccnh|Gm5431|Zdhhc17|Elmsan1|Lin52|Lonp1|Cln6|Mbip|Bcl3|Exosc5|Sbno2|Exosc8|Mmab|Mplkip|Tnfrsf10b|Adm|Aim2|Atp6v1e1|Rab31|Emc1|Atf5|Ska2|Dll1|Nfib|Zfp973|Actn1|Arsb|Rflna|Laptm4a|Utp18|Cyfip2|Slmap|Zw10|Mtmr10|Mcm3ap|Smg5|Ptbp3|Tbx5|Incenp|Gpc4|Cav1|Ppia|Sptbn1|Cd36|Zfp952|Slc31a2|Arhgef1|Capzb|Srsf7|Wdr75|Phc2|Pfdn5|Wipf2|Qk|Ttc1|Coa4|Ptpn21|Tceanc2|Cdc123|Ppp2r1b|Elp3|Chpt1|Tubb4a|Tmed10|Mcur1|Prex1|Ints1|Tmem178|Slit3|Cyb5a|Efnb1|Gjb2|Klf5|Rtcb|Vps72|Timm21|Bcat2|Lamtor3|Shank3|Ssb|Mff|Rad52|Atf1|Naxd|Cdc16|Ado|Bod1|Btg2|Ppp1r12b|Tgfbr2|Has1|Mrpl12|Usp21|Tsnax|Caprin1|Atl3|Psmc1|Zkscan4|Tut1|Pold3|Socs3|Cckar|Snx1|Mt2|Casp7|Zfp607a|Tnf|Cnih4|Smarcc1|Bms1|Klhl8|Abhd11|Shb|Cept1|Csrp2|Kdm4c|Rpusd4|Dlg5|Plrg1|Fgf7|Ddx23|Rabac1|Raver1|Hist2h2ac|Zfp39|Cds1|Dscr3|Kif21a|Exosc4|Epm2a|Slc25a20|Glp1r|Vac14|Cbx5|Dtx4|Rnf144a|Tet3|Rgl1|Pias4|Pank4|Zfp874a|Cast|Noct|Fut8|Rab20|Eif3c|Entpd6|Celsr1|Grn|Fam111a|Hdgf|Slc27a3|Snap23|Ckap5|Pkn2|Tbc1d30|Polr2k|Arhgap44|Sde2|Atp6v1b2|Zfp287|Cul3|Rfxap|Hars2|Ptgfrn|Zcchc9|Zfp334|Tmem18|Eif1|P3h2|Mad1l1|Neu1|Snrnp40|Foxa1|Bicd2|Anapc13|Bach2|Tnfaip3|Dchs1|Rsl24d1|Megf8|Trim5|Stat1|Tmem87b|Ankfy1|Nup107|Aimp2|Pts|Lcp2|Depp1|Zfp64|Tra2a|Itga2|Mut|Rapgef1|Tsc2|Exoc8|Aldh7a1|Sltm|Cbfa2t2|Spry2|Fastkd5|Zfp143|Stk11|Ap2a1|Rbm47|Rrp9|Zfp516|Smarcad1|Gbp7|Cdc42bpb|Dnaja4|Zfp141|Mef2c|Map6|Gskip|Vamp5|9130023H24Rik|Prr7|Mfn2|Tbc1d14|Morf4l1|Nop14|Rnf19b|Ifi35|Slc35e1|Arhgap5|Zbtb33|Bcl9l|Sod3|Gadd45g|Mgrn1|Mgat1|Dcaf4|Pigt|Usp22|Vps25|Traf6|Cdkn1a|Crcp|Pnpla1|Washc2|Klhl24|Srsf2|Farsa|Araf|Usp47|Traf3|Sh2d1a|Arel1|Smg6|Chchd7|Strn3|Miga2|Supt5|Zscan12|Abhd5|Slc50a1|Nckap1|Tbc1d22a|Gpbp1l1|Triap1|Lrrc45|Mlst8|Gatb|Fam49b|Rdh14|Mocs2|Tpm3|Rad21|Cdk13|Fem1b|Fosl2|Clcn7|Zswim4|Ppp6r3|Peak1|Rplp2|Abcf1|Gtf2f1|Hnrnpa2b1|Nol10|Kctd11|Ptcd3|Fgf2|Zfp105|Msh6|Dpp9|Glis2|Fbxw4|Trim11|Ifi207|Twistnb|Kctd5|Txlna|Wdr18|Csnk2b|Rbfox2|Nsun4|Ncstn|Smg1|Tmem135|Nsd3|Zfp40|Rnf6|Tmem127|Rbm10|Prr5l|Hcls1|Flvcr1|Gm14326|Prkcg|Ap3b1|Saa2|Zfp472|Hras|St3gal2|Xpr1|Kif2a|Mrps34|Tab1|Rgs2|Pam16|Pi4kb|Snrpf|Mgat4b|Pdrg1|Sp2|Caskin2|Celf1|Eif4g2|Rrp1b|Tepsin|Aip|Fam96b|Rad17|Nfia|Kansl2|Mettl23|Rab3ip|Plek|Rab8b|Map2k3|Gm14410|Cdc40|Ntn1|Ube4a|Itpkc|Nrd1|Hivep1|Atn1|Tcp1|Xpo5|Arhgap35|Ankra2|Stk38l|Cars|Ptafr|Trappc6b|Inf2|Dyrk3|Timm13|Aff1|Armcx1|Rab8a|Zbtb25|Bclaf3|Pcif1|Ddx31|Sgk1|Cmip|Csf1r|Borcs8|Fbxo38|Vipr2|Sepsecs|Gm32687|Ddx50|Slf2|Fopnl|Irf7|Nlrp3|Mtcl1|Taf9b|Rfwd3|Rev3l|Kiz|Rab38|Sertad2|Noc4l|Rpl24|Arf4|Gm14288|Fam192a|Eef1b2|Phf6|Fbxo45|Ecsit|Idh3b|Tfb2m|Mrps23|Zbtb9|Rfxank|Rpl38|Dock1|Mfng|Map4|Ddx27|Lztr1|Btg1|Dctn5|Dapp1|Sap30bp|2010111I01Rik|Lrrc8d|Nop56|Plk3|Ier2|Pabpn1|Setd7|Gm11808|Chn1|Mrpl55|Zbtb46|Haus4|Ssbp1|Pex19|Pgk1|Adgrf5|Coa5|Crls1|Pde12|Rit1|Sdc3|Vps54|Rrp15|Sclt1|Ahcyl2|Actg1|Fyco1|Ttc5|Ubxn6|Rps18|Usf1|Khdc4|Litaf|Slc7a6|Lsm3|Ints13|Add1|Vps53|Trpv2|Rnf10|Aldoa|Plec|Foxp4|Klhl25|Nrros|Cstf1|Qtrt2|Xylt1|Topors|Cnot1|Prcc|Naa60|Nexn|Rbm4|Usp6nl|Jund|Adsl|Zbtb10|Gnb1|N4bp3|Nubp2|Cdc42ep3|Pikfyve|Ndufa12|Uba52|Fam117b|Ehd2|Dbr1|Polh|Cbx8|Echdc2|Aspscr1|Ppm1d|Rxra|Zbed5|Cln8|Zfp410|Acpp|Tfcp2l1|Zfp975|Cmtr1|Heatr5a|Il6|Exoc6b|Prmt6|Smarcd2|Dapk1|Plscr2|Lin9|Egr1|Hnrnpdl|Gm14325|Pdia3|Psenen|Ctnnd1|Eny2|Lmcd1|Hmgcs1|Rps27rt|Wdr55|Cdr2|Akip1|Capn2|Def8|Ppp1r12a|Vhl|B4gat1|Hnrnph2|Ppm1a|Pik3r5|Gng2|Dennd3|Ssh1|Inhba|Ube2e3|Gnl2|E2f5|Ilf2|Esf1|Klf6|Zfp386|Cnot8|Letmd1|Sem1|Rpl10|Snip1|Ttpa|Uxs1|Lysmd1|Eipr1|Dhx9|Nfkbib|Ppp1r18|Nrp1|2610008E11Rik|Pyroxd1|Rel|Hgsnat|Ccdc28b|Cdca4|Eogt|4930522L14Rik|Mrps31|Gga1|Adam10|Zfp983|Fbxl14|Map4k5|Rbm4b|Tcta|Atp6v1c2|Smad1|Uhrf2|Naca|Ewsr1|Rnf20|Ahctf1|Mndal|Tbc1d9b|Ccrl2|Akap1|Zfp329|D17H6S53E|Mllt3|Selenon|Tada2a|Trmt12|Mbnl3|A430005L14Rik|Zfp688|Abra|Traf1|Igbp1|Hnrnpab|Phlda1|Ids|Bcar3|Thap11|Rab18|Ift20|Vps26a|Ralgapa1|Paics|Ftsj1|Srp19|Ywhaz|Taco1|Spred2|Impact|Dnaja1|Clasp2|Stk40|Ddx56|Mob1b|Rhob|Dnlz|Nup85|Adcy4|Clip1|Supt16|Tmco6|Pacs1|Wdr5b|Mrpl49|Gorab|Tbl1x|Ddx39b|Patz1|Parva|Ikzf1|Camk1d|Dlc1|Kif26a|Actr8|Mthfr|Cep97|Pip5k1b|Polr3a|Abca2|Ubr3|Csnk1g2|Zfp324|Adam15|Atp2b1|Mrpl32|Nemf|Rinl|Fktn|Hps6|Mapk6|Skap1|Tldc1|Saa1|Stag2|Deptor|Smtn|Pak4|Plbd2|Gm14391|Cgrrf1|Zfp189|Snrnp70|Neurl1b|Crem|Noc3l|Man1a2|Khsrp|Fbxo3|Zfp113|Wars|Fhl1|Mrpl41|Pcbd2|Nsun5|Ttc7|Ago2|Rhoc|2200002D01Rik|Unc45b|Tars|Ppp6r1|Mvb12b|Aff4|Vars|Pop7|Etv5|Furin|Mitd1|Snx20|Rab29|Papd4|Fkbp1a|Irf1|Taf5l|Pmm2|Prune1|Dnajc28|Nars|B4galt5|Pbrm1|Gspt1|Med23|Adcy7|Gprc5b|Rabgap1l|Ppp1r8|Rhou|Batf2|Atp6v0d1|Sec62|Jup|Mif4gd|Jak2|Pald1|Ltbr|Zfp213|Cpsf2|Ldlrap1|Aggf1|Sf3a3|Anp32e|Ccdc125|Psmd10|Pdap1|Zdhhc3|Lbx1|Sh3glb1|Ppp2r5c|Mettl17|Samd1|Gna13|Zfp954|Inka1|Trit1|Zmiz1|Mrpl52|Sppl2a|Fam136a|Thoc2|Zfp874b|Tmem115|Agbl3|Il1a|Eppk1|Bap1|Ccar1|Endou|Grb14|Gimap6|Cntrl|Riok3|Ephb4|Ik|Zfp9|Zfp595|Dido1|Nprl2|Tecpr1|Fabp5|Timp3|Hmgcll1|Fto|Ngrn|Ddx18|Nr1h2|Eif4ebp2|Ccdc85b|Mrps11|Jag2|Zfp58|Stag1|Pin1|Senp2|Pkn1|Rnf121|Drap1|Chd2|Snrpg|Inip|Maml3|Ripor1|Fau|Zfp820|Nadk2|Rps17|Sqor|Cactin|Cebpg|Rbm5|Itsn2|Pop1|Cdc42se1|Sele|Rnf185|Tbc1d8|Arhgap27|Rpl39|Utp3|Gtf2h4|C330018D20Rik|Fubp1|Apold1|Dis3|Zfp207|Ppan|Epb41l2|Dmac2|Twnk|Sec31a|Fkbp2|Ifi206|Fam220a|Tapbpl|Pola2|Napg|Fus|Rmi1|Zfp959|Dhrs7b|Tgtp1|Fastkd3|Camsap2|Arhgap45|Itga1|Eif3a|Sugt1|Cep57|Ski|Xpo6|Bcl2l1|Pusl1|Gm14399|Mtrf1l|Slc25a25|Dcaf6|Ugcg|Commd2|Mtss1l|Rbbp5|Zfp251|Cstf2t|Sall2|Platr25|Suox|Anapc11|Akap8|Dnajc14|Ppp2cb|Haus1|Rprd1a|Trim56|Ccl3|Ccnb1ip1|Hap1|Creb3|Ppp1r2|Rrn3|Ei24|Psma3|Ptov1|U2af2|Lima1|Zdhhc8|Mob1a|Rpp25l|Gm14403|Ppip5k2|Rnf111|Hist1h2ai|Gabarapl1|Cxadr|Nt5c2|mt-Nd4l|Mgat5|Zfp703|Pdcd5|Zfp383|Gadd45gip1|Hip1|Slc25a32|Zfpm1|Brap|Gcn1l1|Mrm1|Fos|Runx1|Krit1|Mtmr9|Mical2|Pacsin2|Arrb2|Ndst1|Kmt2b|Ap3m1|Ikbke|Gmds|Map3k8|Slc23a2|Sec61g|Dpep1|Pbxip1|Med9|Suz12|Mospd1|Trmt10c|Oaz2|Tomm20|Otub2|Tap1|Stx7|Rin3|Ppie|Arhgef2|Sesn1|Zfp26|Coa6|Mterf4|Cux1|Kdm6b|Sirpb1a|Id2|Seh1l|Nudt21|Cish|Rrp1|Zfp282|Ccm2|Ubac1|Mapk8ip1|Tulp4|Arglu1|Med14|Atp6v1a|Ints8|Hmgxb4|Nub1|Grb2|Mfsd8|Utp6|Sav1|Isoc2a|Coq3|Zfp830|Zfp24|Med10|Psd3|Gcc1|Zfp955a|Wdr24|Gtpbp10|Scyl1|Zfp937|Ctif|Spry4|Ddx46|Ccdc86|Eid3|Dag1|Prkd2|Itpr3|Cul4a|Ubl4a|St8sia4|Txnl4b|Mtf2|Nectin1|Snx9|Uqcc3|Ptprf|Mrgbp|Stap2|Ptpn23|Utp14a|Trdmt1|Wdr3|Kctd7|Car2|Rpl28|Lemd2|Sh3pxd2b|Zfp748|Psph|Zfp36l1|Zfp526|Fmr1|Helq|Nfix|Tctn3|Cic|Zfp790|Rhbdd2|Polr2a|Ogfod1|Emg1|Actr6|Fnta|Tlk2|Ess2|Kat5|Lmo7|Nav1|2410015M20Rik|Mfn1|Pdgfrb|Naa50|Crebrf|Nde1|Nsd1|Zfp970|Glce|Mtx3|Fzr1|Trappc9|Myl6|Anpep|Bgn|Romo1|Zfp729a|Nsfl1c|Tmcc1|Ubc|Glg1|Tacc2|Rab35|Rnaset2b|Cdc5l|Wee1|Ftsj3|Hax1|2310022B05Rik|mt-Nd1|Sfn|Mfap1b|Zbtb8a|Dcaf5|Myb|Tctn1|Tnfrsf1b|Vapa|Eif3f|Dazap1|Nsun2|Apobec3|Arid1a|Slc25a51|C5ar1|mt-Atp8|Washc5|Atp9a|Fam120a|Ago1|Palld|Unkl|Cops6|Nup54|Rpl11|Gm17655|Pik3ap1|Bcl2l11|Eed|Cebpz|Mlx|Abca3|2010315B03Rik|Rangrf|Inhbb|Brwd1|Rhbdd1|Ramp2|Sypl|B3gnt2|Syne3|Snx18|Shprh|Bbx|Foxp1|Cwc22|Ptrh2|Tmf1|Setmar|Fam49a|Gls|Inpp5a|Kif3b|Herc6|Vamp8|Zfand1|Myo1e|Clic4|Mprip|Anapc4|Prdx5|Trub2|Mindy1|Haus3|Ndufa7|Dusp2|Picalm|Kctd9|Ly6a|Chmp5|Selp|Ppwd1|Hk2|Josd1|Azi2|Zfp760|Bhlhe40|Taok3|Erlec1|Plcg2|Agps|Ier3|B230307C23Rik|Lats1|Ebag9|Pdcd11|Gpd1l|Creb3l1|Hdlbp|Hcn4|Psmd8|Lsm7|Dok1|Map1b|Trp53rka|Rnd1|Naa40|Mdm2|Ext2|Zfp780b|Utp4|Ubtf|Gab2|Paf1|B3galnt2|Otud3|Rmdn1|Adgrl1|Hps5|Zfp709|Crebzf|Prkar1a|Hdac7|Itpa|Osbpl1a|AI597479|Sf3b4|Hoxa5|Slc25a45|Rps15a|Adam8|Mrpl51|Chd9|Zfp759|Pde4d|Zfp426|Ovca2|Zfp768|Commd6|Cbfa2t3|Eif4a2|Mpc1|Ptger4|2810004N23Rik|Prpf38b|Spata2|Cop1|Tlr4|Vps37c|Ddx52|Dusp14|Ch25h|Gnaq|Puf60|Dync1li2|Papd5|Nifk|Pfdn4|Zfp617|Trmt10b|Lsm8|Cdk7|Dusp16|Atp5k|Sgms2|Ap1g1|Atf6b|Hsdl1|Med11|Gorasp2|Tial1|Jagn1|Utp11|Metap1|Trappc13|Sap130|Zfp68|Oma1|Cryab|Oasl2|Rplp0|Med22|Sema4c|AU041133|Ctr9|Prss12|Mrpl30|Git1|Fxr1|Zc3h13|Pms2|Nucb1|Gm10131|Fosl1|Chd1|Itga5|Gprc5a|Clec3b|Stradb|Mrpl50|Trim16|Sfr1|Afap1|Shc1|Elf3|Rac1|Dusp8|Strip1|Zfp101|Ruvbl1|Ssr3|Ddrgk1|Cxcr4|Nkd1|Ormdl3|Zfp397|Rbm25|Mast4|Epha2|Rhbdf2|Zfp958|Srebf2|Rars|Marveld1|Edem3|Acad11|Polr3e|Aebp2|Mical3|Plekhf2|Smarca4|Zfp85|Bag3|Zfp563|Pyurf|Eno1|Fahd1|Tiprl|Nt5c3|Ccnt2|Spopl|Zfp609|Dcun1d1|Zfp800|Ece1|Lmtk2|Ikbkap|Gm14305|Rbak|Cog8|Rpl23|Mt1|Ing5|Chst11|Lmo2|Srpk1|Mcm9|Zmym3|Sertad1|Olfm1|Cnbp|Plaa|Papolg|Myo5c|Dclre1b|Sox18|Apaf1|Ndufa9|Mcrip1|Ccl12|Mrpl38|Wipi2|Abcb10|Synpo|Zc3h12a|Pcbp2|Timm29|Josd2|Ccdc137|Siah1a|Sesn3|Vma21|Rps19|Zfp524|Prdm1|Zfhx3|Dnm1l|Wrn|Samd4b|Gak|Tmem126b|Mum1|Mogs|Atg2a|Gigyf2|Zfp36|Slc25a13|Eif3g|Frat1|Iscu|1700017B05Rik|Arid1b|Ptpn18|Tifab|Gabpb1|Ddx21|Zeb2|Tcf4|Polr3g|Ppp1r15b|Ctdnep1|Ccl2|Zfp763|Wapl|Cenpb|Zmat2|Ints14|Atg14|Fxr2|Zfp651|Zfp442|Mrm2|Mrps25|Rtf2|Slc2a8|Tnxb|Stxbp3|Arl10|Fnbp1|Coro7|Msantd4|Csnk1g3|Myo9b|Hspbap1|Zfp180|Bub3|Midn|Rpp14|Map3k4|Ddx47|Galns|Phax|Capn1|Farp1|Mamstr|Cd96|Kpnb1|Zkscan6|Aimp1|Impdh2|Tshz1|Ranbp6|Etaa1|Mrpl43|Scarb1|Micall2|Mlh1|Coro1c|D17Wsu92e|Zfp93|Urah|Syk|Abca8a|Dkc1|Pcbp1|Tirap|Gstp1|Pdcd6ip|U2af1l4|Rrp7a|Cdv3|Rfng|Trim33|Foxred1|Thap2|Uba6|Snapc5|Hspb1|Cdh1|Lrrc8a|Rnf115|Upf3b|Tma16|Chka|Pdp2|Ophn1|Chmp2a|Ndufs2|Nisch|Gdi1|Plscr1|Crbn|Bbs9|Sept4|Snx6|Zfp429|Cox14|Commd7|Ddit3|Tgif2|Bak1|Ube2b|Inpp5d|Anapc7|Stxbp5|Mtrf1|Ccnt1|Ankrd11|Myc|Selenoi|Il33|Mrpl53|Cpox|Pfkfb3|Riox2|Actr3|Trappc11|Plekhg5|Klf7|Taf12|Prkg1|Dsg2|Coq5|Gm49359|Map2k1|Scaf1|Slc39a14|Med4|Cyp1a1|Neo1|Ppp1r9b|2610044O15Rik8|Slc25a4|Cenpx|Nup35|Fcrla|Dcp2|Fam89b|Wsb1|Atp5h|Maml1|Zfp706|Eif4b|Dnaja2|Armc8|Smad3|Ypel3|Rpl34|Zfp965|Rffl|Tpp1|Taf8|Faf1|Ube2i|Lgalsl|Nudt16|Pik3ca|Rpl36|Tns3|Ddx41|Nat10|Utrn|Mlkl|Gan|Cops9|Pmaip1|Nfkbiz|Pafah1b1|Zc3h4|Map3k20|Stx17|Mrps26|Mylk|Dpysl2|Uso1|Lpp|Larp7|Gabarap|Ankzf1|Txnrd1|Fbxl8|Ptcd2|Cd164|Tnpo1|Prmt5|Tada2b|Cstf3|Rabep1|Fam129b|Dvl2|Fbxl17|Gorasp1|Ranbp9|Rgs4|Nfat5|Pdcd4|Ormdl1|Spop|E4f1|Atg12|Spred1|Rras2|Stat6|Ascc2|Zfp747|Lasp1|Atg101|Irgm2|Plin2|Sh2b2|Jade3|Ndufab1|Mef2d|Acsf2|Sftpb|Perp|Pot1a|Rnf216|Ddhd2|Psip1|Fads1|Zwint|Mtor|Pde3a|Elp4|Eps15l1|2610021A01Rik|Rere|Zfp60|Ube2d2a|Larp1|Fars2|Slc25a16|Appl1|Dnm2|Ctdspl2|Rnf114|Ttf1|Cutc|Smndc1|Rabl6|Ubap1|Zfp3|Smox|Samsn1|Ppil1|Postn|Rnf26|Hnrnph1|Acap2|Spast|Zfp712|Polr3h|Zfp966|Sphk1|Bola2|Rnf135|Uhrf1bp1l|Fut11|Oasl1|Pigx|Aldh2|Klhl42|Mfap3l|Zfp322a|Abl1|Il12b|Rb1|Agpat4|9130019O22Rik|Thada|Dbp|Hspb8|Pde9a|Pim1|Mat1a|Lcp1|Tmem167b|Drosha|Hnmt|Fgf10|Trappc5|Prkdc|Naf1|Rybp|Rpl5|AW549877|Med17|Rnf123|Gm20939|Psmd7|H1f0|Cep63|Mta1|Rps5|Stard13|Csnk1e|Pik3c2a|Zfp944|Tmtc3|Tent4a|Zfp994|Zmynd8|Mettl7a1|Rbpms|Pigh|Itih4|Mex3d|Pelo|Aatf|Mrps9|Atad1|Chd8|Asb4|Zbtb7a|Wdr33|Eif5|Baz1b|Ncor1|Hnrnpul1|Trappc3|Arid3a|Umps|Ap1s2|Arntl|Cpsf1|Ddx55|Brk1|Aebp1|Ddx42|Mcfd2|Plcb3|Rhot1|Arid5b|Lamp2|Cnr2|									
GO:0044260	cellular macromolecule metabolic process	biological_process	3.98E-92	3.82E-88	1492	2776	7656	22036	"ENSMUSG00000022338,ENSMUSG00000057604,ENSMUSG00000024400,ENSMUSG00000021282,ENSMUSG00000002748,ENSMUSG00000042660,ENSMUSG00000050621,ENSMUSG00000027248,ENSMUSG00000013662,ENSMUSG00000036835,ENSMUSG00000042607,ENSMUSG00000053754,ENSMUSG00000034101,ENSMUSG00000035011,ENSMUSG00000042275,ENSMUSG00000095362,ENSMUSG00000018697,ENSMUSG00000060679,ENSMUSG00000021120,ENSMUSG00000031586,ENSMUSG00000038418,ENSMUSG00000042121,ENSMUSG00000027011,ENSMUSG00000041324,ENSMUSG00000019947,ENSMUSG00000000078,ENSMUSG00000001016,ENSMUSG00000027552,ENSMUSG00000020473,ENSMUSG00000020901,ENSMUSG00000046223,ENSMUSG00000036661,ENSMUSG00000019564,ENSMUSG00000047379,ENSMUSG00000034022,ENSMUSG00000055116,ENSMUSG00000033933,ENSMUSG00000019907,ENSMUSG00000021096,ENSMUSG00000026509,ENSMUSG00000018501,ENSMUSG00000040725,ENSMUSG00000094936,ENSMUSG00000072872,ENSMUSG00000014907,ENSMUSG00000071076,ENSMUSG00000058558,ENSMUSG00000069114,ENSMUSG00000031935,ENSMUSG00000036550,ENSMUSG00000036822,ENSMUSG00000030657,ENSMUSG00000022704,ENSMUSG00000005982,ENSMUSG00000022191,ENSMUSG00000021732,ENSMUSG00000022672,ENSMUSG00000024014,ENSMUSG00000041740,ENSMUSG00000027498,ENSMUSG00000052384,ENSMUSG00000023991,ENSMUSG00000055652,ENSMUSG00000009569,ENSMUSG00000024251,ENSMUSG00000022500,ENSMUSG00000059824,ENSMUSG00000034192,ENSMUSG00000029106,ENSMUSG00000021559,ENSMUSG00000058729,ENSMUSG00000026317,ENSMUSG00000034575,ENSMUSG00000026380,ENSMUSG00000025746,ENSMUSG00000024019,ENSMUSG00000069727,ENSMUSG00000096433,ENSMUSG00000049300,ENSMUSG00000039671,ENSMUSG00000032469,ENSMUSG00000012848,ENSMUSG00000021144,ENSMUSG00000022433,ENSMUSG00000025578,ENSMUSG00000023953,ENSMUSG00000025142,ENSMUSG00000015846,ENSMUSG00000036676,ENSMUSG00000033972,ENSMUSG00000020525,ENSMUSG00000039067,ENSMUSG00000041528,ENSMUSG00000045216,ENSMUSG00000095193,ENSMUSG00000096210,ENSMUSG00000090137,ENSMUSG00000032534,ENSMUSG00000024007,ENSMUSG00000022120,ENSMUSG00000022876,ENSMUSG00000053128,ENSMUSG00000003464,ENSMUSG00000007850,ENSMUSG00000029911,ENSMUSG00000006418,ENSMUSG00000068240,ENSMUSG00000037111,ENSMUSG00000025024,ENSMUSG00000026803,ENSMUSG00000028437,ENSMUSG00000043602,ENSMUSG00000036860,ENSMUSG00000033335,ENSMUSG00000020755,ENSMUSG00000022194,ENSMUSG00000033411,ENSMUSG00000028680,ENSMUSG00000053560,ENSMUSG00000037331,ENSMUSG00000091896,ENSMUSG00000017999,ENSMUSG00000021420,ENSMUSG00000036478,ENSMUSG00000006288,ENSMUSG00000008668,ENSMUSG00000046351,ENSMUSG00000026641,ENSMUSG00000004296,ENSMUSG00000028060,ENSMUSG00000022105,ENSMUSG00000026842,ENSMUSG00000030823,ENSMUSG00000017466,ENSMUSG00000000562,ENSMUSG00000039357,ENSMUSG00000023791,ENSMUSG00000040102,ENSMUSG00000061878,ENSMUSG00000001305,ENSMUSG00000020707,ENSMUSG00000089756,ENSMUSG00000090641,ENSMUSG00000022476,ENSMUSG00000043702,ENSMUSG00000069874,ENSMUSG00000030869,ENSMUSG00000112640,ENSMUSG00000037315,ENSMUSG00000001419,ENSMUSG00000002147,ENSMUSG00000020412,ENSMUSG00000019970,ENSMUSG00000027351,ENSMUSG00000024621,ENSMUSG00000054381,ENSMUSG00000029173,ENSMUSG00000024975,ENSMUSG00000003847,ENSMUSG00000024137,ENSMUSG00000057522,ENSMUSG00000032905,ENSMUSG00000034135,ENSMUSG00000023965,ENSMUSG00000020888,ENSMUSG00000032513,ENSMUSG00000025626,ENSMUSG00000035764,ENSMUSG00000091474,ENSMUSG00000026492,ENSMUSG00000023723,ENSMUSG00000039852,ENSMUSG00000037640,ENSMUSG00000036120,ENSMUSG00000018169,ENSMUSG00000057322,ENSMUSG00000098274,ENSMUSG00000028991,ENSMUSG00000021877,ENSMUSG00000027167,ENSMUSG00000078889,ENSMUSG00000025967,ENSMUSG00000031774,ENSMUSG00000018930,ENSMUSG00000047242,ENSMUSG00000045078,ENSMUSG00000028484,ENSMUSG00000033596,ENSMUSG00000019841,ENSMUSG00000045896,ENSMUSG00000049800,ENSMUSG00000036097,ENSMUSG00000019851,ENSMUSG00000025498,ENSMUSG00000029676,ENSMUSG00000032691,ENSMUSG00000018932,ENSMUSG00000038446,ENSMUSG00000078870,ENSMUSG00000004085,ENSMUSG00000059890,ENSMUSG00000022836,ENSMUSG00000053510,ENSMUSG00000021366,ENSMUSG00000012519,ENSMUSG00000022992,ENSMUSG00000028028,ENSMUSG00000052557,ENSMUSG00000090266,ENSMUSG00000073616,ENSMUSG00000058392,ENSMUSG00000005610,ENSMUSG00000057863,ENSMUSG00000015120,ENSMUSG00000027665,ENSMUSG00000032565,ENSMUSG00000024847,ENSMUSG00000027185,ENSMUSG00000021494,ENSMUSG00000021635,ENSMUSG00000028565,ENSMUSG00000020696,ENSMUSG00000018678,ENSMUSG00000078896,ENSMUSG00000005506,ENSMUSG00000010517,ENSMUSG00000023980,ENSMUSG00000027176,ENSMUSG00000016526,ENSMUSG00000026796,ENSMUSG00000056529,ENSMUSG00000033313,ENSMUSG00000023110,ENSMUSG00000021650,ENSMUSG00000029196,ENSMUSG00000058230,ENSMUSG00000001630,ENSMUSG00000027968,ENSMUSG00000010755,ENSMUSG00000004263,ENSMUSG00000068039,ENSMUSG00000019977,ENSMUSG00000113450,ENSMUSG00000028706,ENSMUSG00000038406,ENSMUSG00000033565,ENSMUSG00000024387,ENSMUSG00000004936,ENSMUSG00000022109,ENSMUSG00000030655,ENSMUSG00000032340,ENSMUSG00000003458,ENSMUSG00000038976,ENSMUSG00000035754,ENSMUSG00000028899,ENSMUSG00000015126,ENSMUSG00000052920,ENSMUSG00000020561,ENSMUSG00000027806,ENSMUSG00000025959,ENSMUSG00000014303,ENSMUSG00000040913,ENSMUSG00000020455,ENSMUSG00000073490,ENSMUSG00000028108,ENSMUSG00000026360,ENSMUSG00000014301,ENSMUSG00000031503,ENSMUSG00000032402,ENSMUSG00000036620,ENSMUSG00000027472,ENSMUSG00000062006,ENSMUSG00000020018,ENSMUSG00000031749,ENSMUSG00000038880,ENSMUSG00000058655,ENSMUSG00000050567,ENSMUSG00000022414,ENSMUSG00000062397,ENSMUSG00000032468,ENSMUSG00000031701,ENSMUSG00000078862,ENSMUSG00000032841,ENSMUSG00000022831,ENSMUSG00000053600,ENSMUSG00000078816,ENSMUSG00000028331,ENSMUSG00000025499,ENSMUSG00000017677,ENSMUSG00000054823,ENSMUSG00000071302,ENSMUSG00000002617,ENSMUSG00000025144,ENSMUSG00000024472,ENSMUSG00000031060,ENSMUSG00000029634,ENSMUSG00000024142,ENSMUSG00000028085,ENSMUSG00000015536,ENSMUSG00000032369,ENSMUSG00000005362,ENSMUSG00000029535,ENSMUSG00000034042,ENSMUSG00000078994,ENSMUSG00000020486,ENSMUSG00000005656,ENSMUSG00000003435,ENSMUSG00000036721,ENSMUSG00000028540,ENSMUSG00000042350,ENSMUSG00000038290,ENSMUSG00000020954,ENSMUSG00000057895,ENSMUSG00000005370,ENSMUSG00000024810,ENSMUSG00000046731,ENSMUSG00000063884,ENSMUSG00000037225,ENSMUSG00000061458,ENSMUSG00000047067,ENSMUSG00000022022,ENSMUSG00000011960,ENSMUSG00000022346,ENSMUSG00000020390,ENSMUSG00000025508,ENSMUSG00000038762,ENSMUSG00000074305,ENSMUSG00000002658,ENSMUSG00000004980,ENSMUSG00000029466,ENSMUSG00000056941,ENSMUSG00000041297,ENSMUSG00000022314,ENSMUSG00000032244,ENSMUSG00000062175,ENSMUSG00000025408,ENSMUSG00000029135,ENSMUSG00000057789,ENSMUSG00000004530,ENSMUSG00000055305,ENSMUSG00000021457,ENSMUSG00000022517,ENSMUSG00000020346,ENSMUSG00000031403,ENSMUSG00000048047,ENSMUSG00000016984,ENSMUSG00000063382,ENSMUSG00000021453,ENSMUSG00000032498,ENSMUSG00000028793,ENSMUSG00000036693,ENSMUSG00000018347,ENSMUSG00000046982,ENSMUSG00000062270,ENSMUSG00000036572,ENSMUSG00000028098,ENSMUSG00000003808,ENSMUSG00000034120,ENSMUSG00000001127,ENSMUSG00000048371,ENSMUSG00000021277,ENSMUSG00000031214,ENSMUSG00000059263,ENSMUSG00000035898,ENSMUSG00000004951,ENSMUSG00000032398,ENSMUSG00000000303,ENSMUSG00000027164,ENSMUSG00000018040,ENSMUSG00000025532,ENSMUSG00000033014,ENSMUSG00000023067,ENSMUSG00000025158,ENSMUSG00000062901,ENSMUSG00000017721,ENSMUSG00000060803,ENSMUSG00000051695,ENSMUSG00000032041,ENSMUSG00000042506,ENSMUSG00000078656,ENSMUSG00000078765,ENSMUSG00000029557,ENSMUSG00000032212,ENSMUSG00000068130,ENSMUSG00000014551,ENSMUSG00000015533,ENSMUSG00000067430,ENSMUSG00000018559,ENSMUSG00000029817,ENSMUSG00000041408,ENSMUSG00000037526,ENSMUSG00000001383,ENSMUSG00000020075,ENSMUSG00000027361,ENSMUSG00000002699,ENSMUSG00000035834,ENSMUSG00000053477,ENSMUSG00000026872,ENSMUSG00000046062,ENSMUSG00000027551,ENSMUSG00000044715,ENSMUSG00000024942,ENSMUSG00000042918,ENSMUSG00000021279,ENSMUSG00000075122,ENSMUSG00000023156,ENSMUSG00000032285,ENSMUSG00000014426,ENSMUSG00000030204,ENSMUSG00000092416,ENSMUSG00000005583,ENSMUSG00000037405,ENSMUSG00000073563,ENSMUSG00000070780,ENSMUSG00000041506,ENSMUSG00000029920,ENSMUSG00000058881,ENSMUSG00000027502,ENSMUSG00000038533,ENSMUSG00000033327,ENSMUSG00000022114,ENSMUSG00000061079,ENSMUSG00000038067,ENSMUSG00000079043,ENSMUSG00000003068,ENSMUSG00000038151,ENSMUSG00000040952,ENSMUSG00000038872,ENSMUSG00000074088,ENSMUSG00000036840,ENSMUSG00000017667,ENSMUSG00000035530,ENSMUSG00000038168,ENSMUSG00000036615,ENSMUSG00000019143,ENSMUSG00000038695,ENSMUSG00000042677,ENSMUSG00000078202,ENSMUSG00000038806,ENSMUSG00000056851,ENSMUSG00000004364,ENSMUSG00000005267,ENSMUSG00000029610,ENSMUSG00000026126,ENSMUSG00000044786,ENSMUSG00000026104,ENSMUSG00000070319,ENSMUSG00000060441,ENSMUSG00000062234,ENSMUSG00000109336,ENSMUSG00000045039,ENSMUSG00000030036,ENSMUSG00000032215,ENSMUSG00000049878,ENSMUSG00000020156,ENSMUSG00000048000,ENSMUSG00000035451,ENSMUSG00000019850,ENSMUSG00000031583,ENSMUSG00000040270,ENSMUSG00000035048,ENSMUSG00000034612,ENSMUSG00000032698,ENSMUSG00000024027,ENSMUSG00000009575,ENSMUSG00000004865,ENSMUSG00000039982,ENSMUSG00000058298,ENSMUSG00000031310,ENSMUSG00000008384,ENSMUSG00000071415,ENSMUSG00000034259,ENSMUSG00000026283,ENSMUSG00000055493,ENSMUSG00000028431,ENSMUSG00000037001,ENSMUSG00000078878,ENSMUSG00000061898,ENSMUSG00000044813,ENSMUSG00000032044,ENSMUSG00000028397,ENSMUSG00000057530,ENSMUSG00000027208,ENSMUSG00000027998,ENSMUSG00000038970,ENSMUSG00000004591,ENSMUSG00000045996,ENSMUSG00000024691,ENSMUSG00000004897,ENSMUSG00000029578,ENSMUSG00000020273,ENSMUSG00000027845,ENSMUSG00000021065,ENSMUSG00000023087,ENSMUSG00000046470,ENSMUSG00000030738,ENSMUSG00000020642,ENSMUSG00000030057,ENSMUSG00000034832,ENSMUSG00000004934,ENSMUSG00000069206,ENSMUSG00000028577,ENSMUSG00000020423,ENSMUSG00000023027,ENSMUSG00000006445,ENSMUSG00000030166,ENSMUSG00000018848,ENSMUSG00000022463,ENSMUSG00000058748,ENSMUSG00000038416,ENSMUSG00000091512,ENSMUSG00000068882,ENSMUSG00000010608,ENSMUSG00000034751,ENSMUSG00000024276,ENSMUSG00000008958,ENSMUSG00000029726,ENSMUSG00000032481,ENSMUSG00000026771,ENSMUSG00000040524,ENSMUSG00000027708,ENSMUSG00000030138,ENSMUSG00000029312,ENSMUSG00000043162,ENSMUSG00000063524,ENSMUSG00000031072,ENSMUSG00000032382,ENSMUSG00000020420,ENSMUSG00000026349,ENSMUSG00000024401,ENSMUSG00000021178,ENSMUSG00000071645,ENSMUSG00000054931,ENSMUSG00000030232,ENSMUSG00000053113,ENSMUSG00000030726,ENSMUSG00000032187,ENSMUSG00000067424,ENSMUSG00000030847,ENSMUSG00000058331,ENSMUSG00000003665,ENSMUSG00000043019,ENSMUSG00000032440,ENSMUSG00000030880,ENSMUSG00000039640,ENSMUSG00000027184,ENSMUSG00000053483,ENSMUSG00000056820,ENSMUSG00000030342,ENSMUSG00000024912,ENSMUSG00000025995,ENSMUSG00000024097,ENSMUSG00000024727,ENSMUSG00000000555,ENSMUSG00000001289,ENSMUSG00000023852,ENSMUSG00000079109,ENSMUSG00000002944,ENSMUSG00000020315,ENSMUSG00000053390,ENSMUSG00000078435,ENSMUSG00000005609,ENSMUSG00000007655,ENSMUSG00000071866,ENSMUSG00000026087,ENSMUSG00000020922,ENSMUSG00000022000,ENSMUSG00000011877,ENSMUSG00000027680,ENSMUSG00000001415,ENSMUSG00000067274,ENSMUSG00000015776,ENSMUSG00000018263,ENSMUSG00000028382,ENSMUSG00000055240,ENSMUSG00000030079,ENSMUSG00000031217,ENSMUSG00000005148,ENSMUSG00000001783,ENSMUSG00000068290,ENSMUSG00000037887,ENSMUSG00000001847,ENSMUSG00000003051,ENSMUSG00000029547,ENSMUSG00000015468,ENSMUSG00000028619,ENSMUSG00000022031,ENSMUSG00000042626,ENSMUSG00000026027,ENSMUSG00000062078,ENSMUSG00000047821,ENSMUSG00000021009,ENSMUSG00000025066,ENSMUSG00000032245,ENSMUSG00000041168,ENSMUSG00000021028,ENSMUSG00000024639,ENSMUSG00000053175,ENSMUSG00000040782,ENSMUSG00000027881,ENSMUSG00000021548,ENSMUSG00000039005,ENSMUSG00000035798,ENSMUSG00000042507,ENSMUSG00000018648,ENSMUSG00000085793,ENSMUSG00000029014,ENSMUSG00000022884,ENSMUSG00000045757,ENSMUSG00000039942,ENSMUSG00000055200,ENSMUSG00000027067,ENSMUSG00000032078,ENSMUSG00000059475,ENSMUSG00000021699,ENSMUSG00000022791,ENSMUSG00000049517,ENSMUSG00000075486,ENSMUSG00000047371,ENSMUSG00000022052,ENSMUSG00000006362,ENSMUSG00000058291,ENSMUSG00000054079,ENSMUSG00000020340,ENSMUSG00000035069,ENSMUSG00000032060,ENSMUSG00000028907,ENSMUSG00000047747,ENSMUSG00000024260,ENSMUSG00000078879,ENSMUSG00000005813,ENSMUSG00000008575,ENSMUSG00000021711,ENSMUSG00000035601,ENSMUSG00000044155,ENSMUSG00000066880,ENSMUSG00000069089,ENSMUSG00000030203,ENSMUSG00000015461,ENSMUSG00000018923,ENSMUSG00000038539,ENSMUSG00000110206,ENSMUSG00000014773,ENSMUSG00000035673,ENSMUSG00000027752,ENSMUSG00000061286,ENSMUSG00000002524,ENSMUSG00000020630,ENSMUSG00000037860,ENSMUSG00000036779,ENSMUSG00000030790,ENSMUSG00000056515,ENSMUSG00000078517,ENSMUSG00000052033,ENSMUSG00000041161,ENSMUSG00000039242,ENSMUSG00000003437,ENSMUSG00000013846,ENSMUSG00000037754,ENSMUSG00000003810,ENSMUSG00000027198,ENSMUSG00000063047,ENSMUSG00000000902,ENSMUSG00000041438,ENSMUSG00000041815,ENSMUSG00000020923,ENSMUSG00000041235,ENSMUSG00000078578,ENSMUSG00000020184,ENSMUSG00000024764,ENSMUSG00000031386,ENSMUSG00000007888,ENSMUSG00000030591,ENSMUSG00000035215,ENSMUSG00000039725,ENSMUSG00000025314,ENSMUSG00000021025,ENSMUSG00000008683,ENSMUSG00000025473,ENSMUSG00000009376,ENSMUSG00000030335,ENSMUSG00000057396,ENSMUSG00000068856,ENSMUSG00000039069,ENSMUSG00000042745,ENSMUSG00000028514,ENSMUSG00000038253,ENSMUSG00000024982,ENSMUSG00000010607,ENSMUSG00000022475,ENSMUSG00000030386,ENSMUSG00000046185,ENSMUSG00000028413,ENSMUSG00000056019,ENSMUSG00000045128,ENSMUSG00000038518,ENSMUSG00000051451,ENSMUSG00000020612,ENSMUSG00000002546,ENSMUSG00000022961,ENSMUSG00000031834,ENSMUSG00000026753,ENSMUSG00000033228,ENSMUSG00000032290,ENSMUSG00000075054,ENSMUSG00000021713,ENSMUSG00000060450,ENSMUSG00000022426,ENSMUSG00000030722,ENSMUSG00000027368,ENSMUSG00000039361,ENSMUSG00000039148,ENSMUSG00000047215,ENSMUSG00000028419,ENSMUSG00000034327,ENSMUSG00000031921,ENSMUSG00000049489,ENSMUSG00000047824,ENSMUSG00000024953,ENSMUSG00000039826,ENSMUSG00000018909,ENSMUSG00000038712,ENSMUSG00000054252,ENSMUSG00000015697,ENSMUSG00000041881,ENSMUSG00000027230,ENSMUSG00000030888,ENSMUSG00000053286,ENSMUSG00000047407,ENSMUSG00000004535,ENSMUSG00000007815,ENSMUSG00000040021,ENSMUSG00000097333,ENSMUSG00000028341,ENSMUSG00000025047,ENSMUSG00000041360,ENSMUSG00000050627,ENSMUSG00000066042,ENSMUSG00000034330,ENSMUSG00000020311,ENSMUSG00000030966,ENSMUSG00000080717,ENSMUSG00000029377,ENSMUSG00000014039,ENSMUSG00000030103,ENSMUSG00000067928,ENSMUSG00000061288,ENSMUSG00000049038,ENSMUSG00000090112,ENSMUSG00000022828,ENSMUSG00000024927,ENSMUSG00000022010,ENSMUSG00000049516,ENSMUSG00000050069,ENSMUSG00000027387,ENSMUSG00000021501,ENSMUSG00000051650,ENSMUSG00000061544,ENSMUSG00000022914,ENSMUSG00000028760,ENSMUSG00000026142,ENSMUSG00000001240,ENSMUSG00000073700,ENSMUSG00000049791,ENSMUSG00000049354,ENSMUSG00000020463,ENSMUSG00000024081,ENSMUSG00000008333,ENSMUSG00000017801,ENSMUSG00000049225,ENSMUSG00000037035,ENSMUSG00000033278,ENSMUSG00000015165,ENSMUSG00000074829,ENSMUSG00000045680,ENSMUSG00000016554,ENSMUSG00000026977,ENSMUSG00000005417,ENSMUSG00000029176,ENSMUSG00000040435,ENSMUSG00000028729,ENSMUSG00000021775,ENSMUSG00000029798,ENSMUSG00000030189,ENSMUSG00000027014,ENSMUSG00000030059,ENSMUSG00000032648,ENSMUSG00000034639,ENSMUSG00000032316,ENSMUSG00000022204,ENSMUSG00000030067,ENSMUSG00000024212,ENSMUSG00000047281,ENSMUSG00000027944,ENSMUSG00000020706,ENSMUSG00000047649,ENSMUSG00000021451,ENSMUSG00000048222,ENSMUSG00000032604,ENSMUSG00000019982,ENSMUSG00000049106,ENSMUSG00000071281,ENSMUSG00000005469,ENSMUSG00000037622,ENSMUSG00000023932,ENSMUSG00000094724,ENSMUSG00000031016,ENSMUSG00000031375,ENSMUSG00000021510,ENSMUSG00000030216,ENSMUSG00000034168,ENSMUSG00000008348,ENSMUSG00000027455,ENSMUSG00000038803,ENSMUSG00000037876,ENSMUSG00000032252,ENSMUSG00000047921,ENSMUSG00000020235,ENSMUSG00000034640,ENSMUSG00000015127,ENSMUSG00000059291,ENSMUSG00000090963,ENSMUSG00000055994,ENSMUSG00000052889,ENSMUSG00000019494,ENSMUSG00000034343,ENSMUSG00000028643,ENSMUSG00000030619,ENSMUSG00000027931,ENSMUSG00000050697,ENSMUSG00000036398,ENSMUSG00000004096,ENSMUSG00000041530,ENSMUSG00000026203,ENSMUSG00000007880,ENSMUSG00000009585,ENSMUSG00000021595,ENSMUSG00000026628,ENSMUSG00000069565,ENSMUSG00000031885,ENSMUSG00000049130,ENSMUSG00000033191,ENSMUSG00000027936,ENSMUSG00000028599,ENSMUSG00000039199,ENSMUSG00000074527,ENSMUSG00000079184,ENSMUSG00000031029,ENSMUSG00000033713,ENSMUSG00000040998,ENSMUSG00000005442,ENSMUSG00000027111,ENSMUSG00000032288,ENSMUSG00000073176,ENSMUSG00000074582,ENSMUSG00000011427,ENSMUSG00000063179,ENSMUSG00000048154,ENSMUSG00000021127,ENSMUSG00000063334,ENSMUSG00000000838,ENSMUSG00000001911,ENSMUSG00000035266,ENSMUSG00000026723,ENSMUSG00000044857,ENSMUSG00000030432,ENSMUSG00000024913,ENSMUSG00000095432,ENSMUSG00000042807,ENSMUSG00000033295,ENSMUSG00000038503,ENSMUSG00000027569,ENSMUSG00000029587,ENSMUSG00000063785,ENSMUSG00000036057,ENSMUSG00000021134,ENSMUSG00000078941,ENSMUSG00000029169,ENSMUSG00000015176,ENSMUSG00000048249,ENSMUSG00000078866,ENSMUSG00000043090,ENSMUSG00000039218,ENSMUSG00000021488,ENSMUSG00000018449,ENSMUSG00000020257,ENSMUSG00000063632,ENSMUSG00000002052,ENSMUSG00000024926,ENSMUSG00000003527,ENSMUSG00000039449,ENSMUSG00000024608,ENSMUSG00000033060,ENSMUSG00000030527,ENSMUSG00000022698,ENSMUSG00000024620,ENSMUSG00000038025,ENSMUSG00000033009,ENSMUSG00000074238,ENSMUSG00000059423,ENSMUSG00000005198,ENSMUSG00000045962,ENSMUSG00000014554,ENSMUSG00000015994,ENSMUSG00000004268,ENSMUSG00000022721,ENSMUSG00000031987,ENSMUSG00000020694,ENSMUSG00000036504,ENSMUSG00000046010,ENSMUSG00000051469,ENSMUSG00000027206,ENSMUSG00000028954,ENSMUSG00000059923,ENSMUSG00000035575,ENSMUSG00000026280,ENSMUSG00000021067,ENSMUSG00000036352,ENSMUSG00000053007,ENSMUSG00000034377,ENSMUSG00000027223,ENSMUSG00000064127,ENSMUSG00000014195,ENSMUSG00000040738,ENSMUSG00000002603,ENSMUSG00000039706,ENSMUSG00000021549,ENSMUSG00000061032,ENSMUSG00000039158,ENSMUSG00000042997,ENSMUSG00000024683,ENSMUSG00000025821,ENSMUSG00000074794,ENSMUSG00000040710,ENSMUSG00000070031,ENSMUSG00000054893,ENSMUSG00000031723,ENSMUSG00000029267,ENSMUSG00000021270,ENSMUSG00000002365,ENSMUSG00000028289,ENSMUSG00000058093,ENSMUSG00000041187,ENSMUSG00000039952,ENSMUSG00000028243,ENSMUSG00000051351,ENSMUSG00000031446,ENSMUSG00000003929,ENSMUSG00000052928,ENSMUSG00000060336,ENSMUSG00000024941,ENSMUSG00000047434,ENSMUSG00000028522,ENSMUSG00000021500,ENSMUSG00000024427,ENSMUSG00000034453,ENSMUSG00000109864,ENSMUSG00000028252,ENSMUSG00000027201,ENSMUSG00000021598,ENSMUSG00000094441,ENSMUSG00000025584,ENSMUSG00000026843,ENSMUSG00000028059,ENSMUSG00000024921,ENSMUSG00000022772,ENSMUSG00000026034,ENSMUSG00000074519,ENSMUSG00000022553,ENSMUSG00000026972,ENSMUSG00000031103,ENSMUSG00000019960,ENSMUSG00000028651,ENSMUSG00000036990,ENSMUSG00000044763,ENSMUSG00000038648,ENSMUSG00000023074,ENSMUSG00000057329,ENSMUSG00000021203,ENSMUSG00000038900,ENSMUSG00000042613,ENSMUSG00000061650,ENSMUSG00000038894,ENSMUSG00000017548,ENSMUSG00000031754,ENSMUSG00000032578,ENSMUSG00000008976,ENSMUSG00000037624,ENSMUSG00000042354,ENSMUSG00000036391,ENSMUSG00000001632,ENSMUSG00000020644,ENSMUSG00000018476,ENSMUSG00000029705,ENSMUSG00000040462,ENSMUSG00000026273,ENSMUSG00000031652,ENSMUSG00000069184,ENSMUSG00000003154,ENSMUSG00000041453,ENSMUSG00000028194,ENSMUSG00000063108,ENSMUSG00000032216,ENSMUSG00000025794,ENSMUSG00000049577,ENSMUSG00000041638,ENSMUSG00000029458,ENSMUSG00000041841,ENSMUSG00000018405,ENSMUSG00000033955,ENSMUSG00000046434,ENSMUSG00000024906,ENSMUSG00000002983,ENSMUSG00000071655,ENSMUSG00000061589,ENSMUSG00000018849,ENSMUSG00000026248,ENSMUSG00000003235,ENSMUSG00000025958,ENSMUSG00000034412,ENSMUSG00000003032,ENSMUSG00000042650,ENSMUSG00000046791,ENSMUSG00000000085,ENSMUSG00000099689,ENSMUSG00000020962,ENSMUSG00000041736,ENSMUSG00000029038,ENSMUSG00000067369,ENSMUSG00000036155,ENSMUSG00000038644,ENSMUSG00000085795,ENSMUSG00000031666,ENSMUSG00000070923,ENSMUSG00000046873,ENSMUSG00000036202,ENSMUSG00000074166,ENSMUSG00000021182,ENSMUSG00000020430,ENSMUSG00000028654,ENSMUSG00000054008,ENSMUSG00000060216,ENSMUSG00000006307,ENSMUSG00000038119,ENSMUSG00000042349,ENSMUSG00000024235,ENSMUSG00000013736,ENSMUSG00000035873,ENSMUSG00000038244,ENSMUSG00000036309,ENSMUSG00000038459,ENSMUSG00000021250,ENSMUSG00000022952,ENSMUSG00000024045,ENSMUSG00000031358,ENSMUSG00000009630,ENSMUSG00000027954,ENSMUSG00000005846,ENSMUSG00000024976,ENSMUSG00000025135,ENSMUSG00000055053,ENSMUSG00000020363,ENSMUSG00000053536,ENSMUSG00000022526,ENSMUSG00000026439,ENSMUSG00000015305,ENSMUSG00000074863,ENSMUSG00000049532,ENSMUSG00000026571,ENSMUSG00000013787,ENSMUSG00000038279,ENSMUSG00000092558,ENSMUSG00000032217,ENSMUSG00000094786,ENSMUSG00000052684,ENSMUSG00000063488,ENSMUSG00000022682,ENSMUSG00000021796,ENSMUSG00000060073,ENSMUSG00000060166,ENSMUSG00000020781,ENSMUSG00000030435,ENSMUSG00000041895,ENSMUSG00000023947,ENSMUSG00000038365,ENSMUSG00000022280,ENSMUSG00000028466,ENSMUSG00000047714,ENSMUSG00000026240,ENSMUSG00000040446,ENSMUSG00000032475,ENSMUSG00000000982,ENSMUSG00000071470,ENSMUSG00000026965,ENSMUSG00000039356,ENSMUSG00000056629,ENSMUSG00000037849,ENSMUSG00000083012,ENSMUSG00000027829,ENSMUSG00000025209,ENSMUSG00000051413,ENSMUSG00000025261,ENSMUSG00000015312,ENSMUSG00000078881,ENSMUSG00000032601,ENSMUSG00000005320,ENSMUSG00000020538,ENSMUSG00000057421,ENSMUSG00000028030,ENSMUSG00000057229,ENSMUSG00000032103,ENSMUSG00000068823,ENSMUSG00000033166,ENSMUSG00000025812,ENSMUSG00000025531,ENSMUSG00000060510,ENSMUSG00000059772,ENSMUSG00000024120,ENSMUSG00000044340,ENSMUSG00000090093,ENSMUSG00000029624,ENSMUSG00000096010,ENSMUSG00000019774,ENSMUSG00000033454,ENSMUSG00000024232,ENSMUSG00000026917,ENSMUSG00000042284,ENSMUSG00000024991,ENSMUSG00000021892,ENSMUSG00000090077,ENSMUSG00000029050,ENSMUSG00000051557,ENSMUSG00000020400,ENSMUSG00000049717,ENSMUSG00000042190,ENSMUSG00000024002,ENSMUSG00000003198,ENSMUSG00000021532,ENSMUSG00000044167,ENSMUSG00000002455,ENSMUSG00000039754,ENSMUSG00000024833,ENSMUSG00000035367,ENSMUSG00000030795,ENSMUSG00000034892,ENSMUSG00000020211,ENSMUSG00000078779,ENSMUSG00000038544,ENSMUSG00000046330,ENSMUSG00000061143,ENSMUSG00000057278,ENSMUSG00000046139,ENSMUSG00000050148,ENSMUSG00000038274,ENSMUSG00000022283,ENSMUSG00000032171,ENSMUSG00000051674,ENSMUSG00000032000,ENSMUSG00000022855,ENSMUSG00000047675,ENSMUSG00000070426,ENSMUSG00000057672,ENSMUSG00000058297,ENSMUSG00000024914,ENSMUSG00000031320,ENSMUSG00000052406,ENSMUSG00000030611,ENSMUSG00000020381,ENSMUSG00000071291,ENSMUSG00000037286,ENSMUSG00000003731,ENSMUSG00000023972,ENSMUSG00000020091,ENSMUSG00000060601,ENSMUSG00000041958,ENSMUSG00000069844,ENSMUSG00000095098,ENSMUSG00000079641,ENSMUSG00000037103,ENSMUSG00000001524,ENSMUSG00000070697,ENSMUSG00000029478,ENSMUSG00000028034,ENSMUSG00000026582,ENSMUSG00000029012,ENSMUSG00000022325,ENSMUSG00000048758,ENSMUSG00000098022,ENSMUSG00000042535,ENSMUSG00000033016,ENSMUSG00000020448,ENSMUSG00000034889,ENSMUSG00000056216,ENSMUSG00000032580,ENSMUSG00000038375,ENSMUSG00000069743,ENSMUSG00000024778,ENSMUSG00000024824,ENSMUSG00000029577,ENSMUSG00000061787,ENSMUSG00000038508,ENSMUSG00000032744,ENSMUSG00000057551,ENSMUSG00000039130,ENSMUSG00000038836,ENSMUSG00000027399,ENSMUSG00000020956,ENSMUSG00000021901,ENSMUSG00000028675,ENSMUSG00000037475,ENSMUSG00000059839,ENSMUSG00000010045,ENSMUSG00000030201,ENSMUSG00000002108,ENSMUSG00000034187,ENSMUSG00000062116,ENSMUSG00000060475,ENSMUSG00000042106,ENSMUSG00000024528,ENSMUSG00000028653,ENSMUSG00000010406,ENSMUSG00000007817,ENSMUSG00000020044,ENSMUSG00000047084,ENSMUSG00000055932,ENSMUSG00000019795,ENSMUSG00000024474,ENSMUSG00000029710,ENSMUSG00000019997,ENSMUSG00000057842,ENSMUSG00000038914,ENSMUSG00000072623,ENSMUSG00000049396,ENSMUSG00000010057,ENSMUSG00000030447,ENSMUSG00000024404,ENSMUSG00000021476,ENSMUSG00000020074,ENSMUSG00000022468,ENSMUSG00000092607,ENSMUSG00000027079,ENSMUSG00000041781,ENSMUSG00000071256,ENSMUSG00000020176,ENSMUSG00000037295,ENSMUSG00000058900,ENSMUSG00000020743,ENSMUSG00000001552,ENSMUSG00000024789,ENSMUSG00000039699,ENSMUSG00000060261,ENSMUSG00000008734,ENSMUSG00000028882,ENSMUSG00000004561,ENSMUSG00000053347,ENSMUSG00000035666,ENSMUSG00000056310,ENSMUSG00000033107,ENSMUSG00000068479,ENSMUSG00000006818,ENSMUSG00000049892,ENSMUSG00000025956,ENSMUSG00000024370,ENSMUSG00000038398,ENSMUSG00000055531,ENSMUSG00000017843,ENSMUSG00000037062,ENSMUSG00000032525,ENSMUSG00000037262,ENSMUSG00000025786,ENSMUSG00000025216,ENSMUSG00000028902,ENSMUSG00000031429,ENSMUSG00000025609,ENSMUSG00000052837,ENSMUSG00000049470,ENSMUSG00000029715,ENSMUSG00000007029,ENSMUSG00000029335,ENSMUSG00000024293,ENSMUSG00000030530,ENSMUSG00000036893,ENSMUSG00000013089,ENSMUSG00000022091,ENSMUSG00000060397,ENSMUSG00000030942,ENSMUSG00000022241,ENSMUSG00000006599,ENSMUSG00000000740,ENSMUSG00000018845,ENSMUSG00000035105,ENSMUSG00000025383,ENSMUSG00000116564,ENSMUSG00000026698,ENSMUSG00000043895,ENSMUSG00000036698,ENSMUSG00000021431,ENSMUSG00000028538,ENSMUSG00000038250,ENSMUSG00000002329,ENSMUSG00000024587,ENSMUSG00000017929,ENSMUSG00000038697,ENSMUSG00000014980,ENSMUSG00000018899,ENSMUSG00000022711,ENSMUSG00000017561,ENSMUSG00000038028,ENSMUSG00000042323,ENSMUSG00000030842,ENSMUSG00000019984,ENSMUSG00000062203,ENSMUSG00000079658,ENSMUSG00000040152,ENSMUSG00000029826,ENSMUSG00000003382,ENSMUSG00000039168,ENSMUSG00000032966,ENSMUSG00000044337,ENSMUSG00000026433,ENSMUSG00000042167,ENSMUSG00000021754,ENSMUSG00000072258,ENSMUSG00000023106,ENSMUSG00000028688,ENSMUSG00000078903,ENSMUSG00000031167,ENSMUSG00000021978,ENSMUSG00000036733,ENSMUSG00000022419,ENSMUSG00000030602,ENSMUSG00000021466,ENSMUSG00000021039,ENSMUSG00000042688,ENSMUSG00000057058,ENSMUSG00000028414,ENSMUSG00000025862,ENSMUSG00000067942,ENSMUSG00000000916,ENSMUSG00000036144,ENSMUSG00000034610,ENSMUSG00000034055,ENSMUSG00000019969,ENSMUSG00000037007,ENSMUSG00000007670,ENSMUSG00000028676,ENSMUSG00000021266,ENSMUSG00000038886,ENSMUSG00000021496,ENSMUSG00000078193,ENSMUSG00000036850,ENSMUSG00000035125,ENSMUSG00000033554,ENSMUSG00000063889,ENSMUSG00000032501,ENSMUSG00000096910,ENSMUSG00000008763,ENSMUSG00000034893,ENSMUSG00000039634,ENSMUSG00000047123,ENSMUSG00000041836,ENSMUSG00000060373,ENSMUSG00000017428,ENSMUSG00000034274,ENSMUSG00000022144,ENSMUSG00000034413,ENSMUSG00000063511,ENSMUSG00000027523,ENSMUSG00000007338,ENSMUSG00000025246,ENSMUSG00000019432,ENSMUSG00000045671,ENSMUSG00000001983,ENSMUSG00000028410,ENSMUSG00000042608,ENSMUSG00000024423,ENSMUSG00000006262,ENSMUSG00000004393,ENSMUSG00000022248,ENSMUSG00000020739,ENSMUSG00000075467,ENSMUSG00000003308,ENSMUSG00000040274,ENSMUSG00000036442,ENSMUSG00000043716,ENSMUSG00000021027,ENSMUSG00000031171,ENSMUSG00000032855,ENSMUSG00000032834,ENSMUSG00000002250,ENSMUSG00000028140,ENSMUSG00000020124,ENSMUSG00000039108,ENSMUSG00000015672,ENSMUSG00000029640,ENSMUSG00000020982,ENSMUSG00000059883,ENSMUSG00000015335,ENSMUSG00000050271,ENSMUSG00000028926,ENSMUSG00000015971,ENSMUSG00000029009,ENSMUSG00000026944,ENSMUSG00000025280,ENSMUSG00000003345,ENSMUSG00000067288,ENSMUSG00000004500,ENSMUSG00000044308,ENSMUSG00000020253,ENSMUSG00000029166,ENSMUSG00000031523,ENSMUSG00000001910,ENSMUSG00000020453,ENSMUSG00000026031,ENSMUSG00000018654,ENSMUSG00000054051,ENSMUSG00000039145,ENSMUSG00000028948,ENSMUSG00000032280,ENSMUSG00000028496,ENSMUSG00000004455,ENSMUSG00000026491,ENSMUSG00000029148,ENSMUSG00000090272,ENSMUSG00000068134,ENSMUSG00000018428,ENSMUSG00000095440,ENSMUSG00000061315,ENSMUSG00000024817,ENSMUSG00000031681,ENSMUSG00000021400,ENSMUSG00000009079,ENSMUSG00000028309,ENSMUSG00000034761,ENSMUSG00000033760,ENSMUSG00000020358,ENSMUSG00000029627,ENSMUSG00000028121,ENSMUSG00000047180,ENSMUSG00000020205,ENSMUSG00000027995,ENSMUSG00000045251,ENSMUSG00000042895,ENSMUSG00000022684,ENSMUSG00000049001,ENSMUSG00000031939,ENSMUSG00000031221,ENSMUSG00000026875,ENSMUSG00000018651,ENSMUSG00000019738,ENSMUSG00000036109,ENSMUSG00000037085,ENSMUSG00000045098,ENSMUSG00000019773,ENSMUSG00000022160,ENSMUSG00000029484,ENSMUSG00000036273,ENSMUSG00000036613,ENSMUSG00000050213,ENSMUSG00000040289,ENSMUSG00000060636,ENSMUSG00000024777,ENSMUSG00000031622,ENSMUSG00000037531,ENSMUSG00000110277,ENSMUSG00000042541,ENSMUSG00000008682,ENSMUSG00000019312,ENSMUSG00000000568,ENSMUSG00000042063,ENSMUSG00000035877,ENSMUSG00000003184,ENSMUSG00000020515,ENSMUSG00000035958,ENSMUSG00000035868,ENSMUSG00000021179,ENSMUSG00000030929,ENSMUSG00000027349,ENSMUSG00000030019,ENSMUSG00000035245,ENSMUSG00000038095,ENSMUSG00000072762,ENSMUSG00000054693,ENSMUSG00000044952,ENSMUSG00000020472,ENSMUSG00000020275,ENSMUSG00000005501,ENSMUSG00000042699,ENSMUSG00000061983,ENSMUSG00000027395,ENSMUSG00000025810,ENSMUSG00000060301"	Eny2|Lmcd1|Wdr33|Eif5|Baz1b|Wdr55|Rps27rt|Pdia3|Atad1|Psenen|Asb4|Chd8|Ctnnd1|Zbtb7a|Pelo|Gm14325|Aatf|Mrps9|Pigh|Rbpms|Egr1|Ssh1|Ube2e3|Inhba|Arid5b|Klf6|Ilf2|E2f5|Aebp1|Pik3r5|Plaur|Dennd3|Arid3a|B4gat1|Cpsf1|Arntl|Vhl|Ppp1r12a|Ppm1a|Capn2|Ncor1|Hnrnpul1|Rbm4|Rybp|Naf1|Jund|Rpl5|Zbtb10|Med17|Cnot1|Topors|Xylt1|Qtrt2|Naa60|Drosha|Fgf10|Prkdc|Pim1|Rnf10|Cstf1|Nrros|Foxp4|Klhl25|Mkl2|Thada|Litaf|Dbp|Lsm3|Add1|Dapk1|Lin9|Cln8|Tent4a|Tfcp2l1|Il6|Cmtr1|Zfp975|Zfp994|Prmt6|Zmynd8|Dbr1|Rps5|Mta1|Csnk1e|Cbx8|Polh|Aspscr1|Rxra|Tmtc3|Zfp944|Ppm1d|Psmd7|Rnf123|Hs6st1|Gm20939|H1f0|Uba52|Cep63|Ppil1|Rnf219|Samsn1|Rnf26|Pex19|Hnrnph1|Ssbp1|Rnf114|Gm11808|Setd7|Smndc1|Ttf1|Ubap1|Zfp3|Mrpl55|Dnm2|Sap30bp|Pabpn1|Ctdspl2|Plk3|Ier2|Larp1|Ube2d2a|Ddx27|Fars2|Btg1|Ttc5|Rps18|Zfp322a|Usf1|Il12b|Khdc4|Rb1|Abl1|9130019O22Rik|Timp2|Adora3|Fut11|Pigx|Klhl42|Sphk1|Rrp15|Rnf135|Zfp966|Zfp712|Polr3h|Pde12|Irgm2|Ndufab1|Gm32687|Jade3|Mef2d|Stat6|Ascc2|Sgk1|Spred1|Csf1r|Zfp747|Sepsecs|Pdcd4|Nfat5|E4f1|Spop|Atg12|Sik3|Fbxl17|Dvl2|Gorasp1|Phf6|Fbxo45|2610021A01Rik|Tfb2m|Mrps23|Rere|Zfp60|Rfxank|Mfng|Rpl38|Rpl24|Mtor|Arf4|Elp4|Gm14288|Eef1b2|Fam192a|Ccl4|Taf9b|Rnf216|Psip1|Rfwd3|Rev3l|Paip2b|Sertad2|Slf2|Perp|Irf7|Pot1a|Nlrp3|Map2k3|Cdc40|Gm14410|Map3k20|Ube4a|Mylk|Nrd1|Hivep1|Mlkl|Kansl2|Alpk1|Gan|Mettl23|Cops9|Rrp1b|Eif4g2|Rpl36|Ube2i|Pik3ca|Nudt16|Aip|Nat10|Ddx41|Rad17|Nfia|Rffl|Sp2|Zfp965|Celf1|Faf1|Taf8|Cstf3|Dyrk3|Fam129b|Ptafr|Fbxl8|Prmt5|Ptcd2|Tada2b|Arhgap35|Stk38l|Larp7|Cars|Atn1|Tcp1|Hbs1l|Gm49359|Nsun4|Scaf1|Rbfox2|Csnk2b|Map2k1|Med4|Smg1|Neo1|Ncstn|Ppp1r9b|Wdr18|Taf12|Tsr3|Prkg1|Twistnb|Tsc22d2|Klf7|Glis2|Fbxw4|Trim11|Ifi207|Ecm1|Rgs2|Pam16|Col4a2|Smad3|Mgat4b|Pdrg1|Rpl34|Snrpf|St3gal2|Mrps34|Eif4b|Maml1|Tab1|Zfp706|Armc8|Dnaja2|Gm14326|Prr5l|Hcls1|Zfp472|Prkcg|Trmo|Hras|Wsb1|Nsd3|2610044O15Rik8|Zfp40|Cenpx|Dcp2|Rbm10|Rnf6|Mlst8|Gatb|Mocs2|Plscr1|Crbn|Triap1|Gpbp1l1|Zfp429|Sept4|Snx6|Supt5|Zscan12|Dph2|Arel1|Smg6|Strn3|Zfp105|Msh6|Il33|Kctd11|Ptcd3|Fgf2|Nol10|Dusp28|Mtrf1|Ccnt1|Myc|Ube2b|Rplp2|Abcf1|Peak1|Gtf2f1|Hnrnpa2b1|Anapc7|Commd7|Cdk13|Rad21|Fem1b|Tgif2|Ddit3|Fosl2|Bak1|Coro1c|Zfp93|Syk|Mgrn1|Mgat1|Dkc1|Zbtb33|Etaa1|Bcl9l|Gadd45g|Mlh1|Rnf19b|Nop14|Zkscan6|Tshz1|Morf4l1|Upf3b|Rnf115|Farsa|Srsf2|Araf|Pdp2|Traf3|Ophn1|Usp47|Uba6|Hspb1|Snapc5|Cdh1|Traf6|Rrp7a|Crcp|Trim33|Cdkn1a|Rfng|Klhl24|Pigt|Gstp1|Pcbp1|Tirap|Usp22|Vps25|U2af1l4|Mrm2|Sltm|Zfp442|Mrps25|Itga2|Zfp763|Ctdnep1|Tra2a|Wapl|Atg14|Zmat2|Ddx21|Gabpb1|Lcp2|Polr3g|Tcf4|Zeb2|Ppp1r15b|Zfp64|Gskip|Capn1|Mamstr|Cdc42bpb|Cd80|Rpp14|Dnaja4|Map3k4|Ddx47|Zfp141|Mef2c|Icam1|Csnk1g3|Rbm47|Rrp9|Smarcad1|Zfp516|Rtf2|Cbfa2t2|Tnxb|Spry2|Zfp143|Csf3|Fastkd5|Stk11|Prdm1|Rps19|Zfhx3|Snrnp40|Siah1a|Zfp334|Eif1|P3h2|Rfxap|Hars2|Josd2|Zc3h12a|Nrarp|Sde2|Pcbp2|Cul3|Zfp287|Aimp2|Ptpn18|Zfp36|Stat1|Eif3g|Trim5|Gak|Samd4b|Megf8|Mogs|Rsl24d1|Rlf|Mum1|Gigyf2|Foxa1|Tnfaip3|Wrn|Bach2|Anapc13|Chst11|Lmo2|Glp1r|Cbx5|Srpk1|Dtx4|Mcm9|Zmym3|Sertad1|Rpl23|Exosc4|Ing5|Epm2a|Ikbkap|Zfp39|Gm14305|Rbak|Shb|Rpusd4|Kdm4c|Ece1|Fgf7|Plrg1|Lmtk2|Pkn2|Polr2k|Fam111a|Hdgf|Wipi2|Papolg|Dclre1b|Fut8|Noct|Sox18|Eif3c|Rnf144a|Cnbp|Tet3|Pias4|Zfp874a|Plaa|Btg2|Atf1|Epha2|Rad52|Rars|Srebf2|Zfp958|Cdc16|Lamtor3|Ssb|Rbm25|Mast4|Zfp397|Vps72|Mepce|Smarcc1|Spopl|Zfp609|Dcun1d1|Bms1|Klhl8|Pyurf|Eno1|Oraov1|Snx1|Zfp607a|Ccnt2|Tnf|Psmc1|Tut1|Zkscan4|Aebp2|Socs3|Pold3|Smarca4|Zfp563|Bag3|Zfp85|Has1|Edem3|Tgfbr2|Polr3e|Mrpl12|Caprin1|Usp21|Tsnax|Cd9|Fosl1|Wdr75|Srsf7|Trpm6|Itga5|Pfdn5|Chd1|Pms2|Cd36|Sptbn1|Zfp952|AU041133|Ctr9|Cav1|Ppia|Mrpl30|Lsm12|Zc3h13|Git1|Fxr1|Smg5|Rplp0|Med22|Tbx5|Ptbp3|Zfp101|Ruvbl1|Efnb1|Klf5|Rtcb|Ddrgk1|Dusp8|Rac1|Elf3|Ints1|Notch4|Tceanc2|Elp3|Shc1|Stradb|Qk|Trim16|Ptpn21|Sfr1|Cln6|Lonp1|Mbip|Gnaq|Bcl3|Cop1|Prpf38b|Ccnh|Tlr4|Zdhhc17|Elmsan1|Dusp14|Lin52|Dnajc2|Eif4a2|Zfp764|Ptger4|Sertad3|Ssrp1|Zpr1|Zfp426|Pde4d|Tnk2|Rps23|Commd6|Zfp768|Ppp2r2a|Cbfa2t3|Zfp68|Utp18|Cyfip2|Oma1|Cryab|Utp11|Rnf150|Sap130|Zfp973|Metap1|Nfib|Trappc13|Trmt10b|Lsm8|Zfp617|Cdk7|Dusp16|Atf6b|Med11|Atf5|Flt3l|Dll1|Sbno2|Exosc8|Exosc5|Puf60|Rnaseh1|Aim2|Papd5|Adm|Rab31|Emc1|Pfdn4|Otud3|B3galnt2|Paf1|St3gal1|Ppp1r16b|Mast2|Ext2|Zfp780b|Smarcb1|Utp4|Poldip3|Ubtf|Chd7|Ube2d3|Mdm2|Naa40|Hcfc1|Crlf1|Psmd8|Lsm7|Trp53rka|Ptprj|Nfkbia|Rps15a|Adam8|Met|Mrpl51|Zfp759|Sf3b4|Mtg2|Id1|Usp24|Hoxa5|Zdhhc6|Pigyl|Hdac7|Zfp606|Zfp84|B4galt1|Zfp709|Rpl18a|Jarid2|Crebzf|Prkar1a|Golga2|Son|Pik3r2|Ppp6c|Scaf11|Ptpn9|Yae1d1|Ppwd1|Rnf14|Josd1|Nfatc2ip|Dusp2|Picalm|Sart1|Rpl9|Chmp5|Kctd9|Terf2|Fam58b|Pygo2|Prdx5|Trub2|Arrb1|Mindy1|Fgfr3|Setdb1|Ndufa7|Creb3l1|Rrp8|Trmt1l|Tgif1|Tax1bp1|Rhoa|Lats1|Zfp87|Nr4a3|Pdcd11|Pum3|Gpd1l|Med18|Plcg2|Erlec1|Trim21|B230307C23Rik|Ereg|Prdm15|Bhlhe40|Zfp760|Taok3|Mterf2|Shprh|Gtf2e1|Rela|Tsc22d1|Spty2d1|Grem2|Zc3h8|Caml|B3gnt2|Zfp229|Brwd1|Eif4g3|Rhbdd1|Ramp2|Klhl21|Fzd4|Dcaf7|Ppp4r3b|Cebpz|Snrpb2|Mlx|Pdp1|Inhbb|Ptprm|Hnrnpl|2010315B03Rik|Tcf21|Eif3d|March7|Mprip|Anapc4|Ppp1r15a|Ebna1bp2|Nr1d2|Herc6|Ybx3|Cwc22|Tmf1|Pygm|Setmar|Clk3|Ngdn|Foxp1|Mllt1|Sfn|Hax1|Ftsj3|Cd3eap|Sema4d|Mfap1b|Qars|Myb|Dcaf5|Zfp65|Prkaca|Wdtc1|Cdc5l|Rnaset2b|Wee1|Bgn|Zfp729a|Wbp11|Irf2bpl|Ubc|Nsfl1c|Ost4|Jmjd1c|Glce|Trappc9|Fzr1|Tiparp|Unkl|Rpl11|Gm17655|Nod2|Prkcb|Cops6|Ube2f|Svbp|Eed|Npr1|Prkaa1|Ppp1r11|Cwc15|Ago1|Dnajb2|Arid1a|Apobec3|Nsun2|Atf3|Dazap1|Cbfb|C5ar1|Tie1|Crtc2|Tnfrsf1b|Zdhhc1|Gm14296|Mphosph8|Eif3f|Foxn3|Npnt|Cic|Itga6|Imp3|Zfp449|Arfgef2|Zfp790|Pstk|Kmt2d|Zfp36l1|Krr1|Fmr1|Nfix|Helq|Trdmt1|Lemd2|Rpl28|Lrp5|Zfp748|Hecw2|Ptprf|Mesd|Mrgbp|Zfp12|Utp14a|Ptpn23|Srsf5|Ak6|Dhx15|Nolc1|Crebrf|Zfp970|Zfp866|Srrm2|Nsd1|Rpain|Wdr82|Sox11|Supt6|Kat5|Ess2|Prpf18|Rps14|Lmo7|Crtc3|Naa50|Pdgfrb|Phf2|Ogfod1|Ap1ar|Zfp933|Polr2a|Wnk1|Dguok|Fnta|Emg1|Trmt2a|Egln1|Tlk2|Phpt1|Zfp830|Zfp24|Cops2|Nub1|Grb2|Utp6|Atg4b|Sav1|Ubac1|Creb5|Tulp4|Mapk8ip1|Med14|Dnajc7|Ints8|Tgfb1|Ldb2|Rasa1|Rrp1|Akna|Nhlrc3|Mrpl16|Zfp282|Arrdc3|St8sia4|Sp140|Zfp667|Txnl4b|Mtf2|Hsp90aa1|Snx9|Epha7|Zfp729b|Prkd2|Dag1|Ubxn2b|Zfp46|Cul4a|Zfp81|Ctif|Zfp937|Scyl1|Xxylt1|Mier1|Ddx46|Spry4|Polr3b|Eid3|Ccnc|Myef2|Med10|Zfp955a|Pde8a|Fubp3|Arhgef2|Smarca2|Senp5|Clk1|Zfp971|Maf1|Arrdc1|Elf4|Dusp6|Ppie|Otud4|Trmt10c|Creb3l2|Mospd1|Bcl2|Otub2|Rpl12|Pbxip1|Med9|Irs2|Suz12|Nudt21|Cish|Gabpa|Kcnk2|Gnl3|Sec24a|Brpf1|Id2|Kdm6b|Cux1|Os9|Mterf4|N4bp1|Zfp72|Foxj2|Rpl21|Ddah1|Zfp26|Nedd4|Rpl14|Zfpm1|Gcn1l1|Brap|Rpl37|Mrm1|Tnks1bp1|Hnrnpa1|Mus81|Relb|Ubxn1|Dot1l|Wwc1|Mrpl44|Eif2b5|Creb1|Tbc1d10a|Klf4|Alkbh5|Riox1|Scmh1|Zfp383|Gtf2a1|Tspo|Ssu72|Trmt2b|Mgat5|Pold1|Zfp703|Rbl2|Klhl9|Mbtps2|Rif1|AW146154|Ccdc88c|Pes1|Mycl|Ndst1|Arrb2|Kmt2b|Cdon|Ikbke|Map3k8|Trnt1|Pawr|Mical2|Skp1a|Abhd17c|Fos|Runx1|Akap8|Msl3|Ppp2cb|Efna1|Rsl1d1|Shoc2|Anapc11|Nfic|Gfpt2|Cstf2t|Zfp251|Rbbp5|Sash1|Platr25|Sall2|Dcaf6|Ehmt2|Nop2|Med20|Rnf111|Gm14403|Jun|Zkscan7|Rrn3|Bmpr1a|Psma3|Zdhhc8|Tsen54|U2af2|Wipi1|Nfkbie|Fbxo25|Rnf19a|Creb3|Ppp1r2|Cops7b|Rprd1a|Nck1|Ccl3|Ccnb1ip1|Anapc2|Exosc2|Fkbp2|Ifi206|Fam220a|Ccnl1|Twnk|Plagl2|Huwe1|Gadd45b|Gm14434|Prkar2a|Fgfr4|Srebf1|Las1l|Tbck|Dmac2|Pus3|Csde1|Dis3|Pard3|Chm|Zfp266|Slx1b|Lrpprc|Phlpp1|Gm14399|Ptcd1|Hist4h4|Mtrf1l|Zbtb1|Bambi|Wdr5|Itga1|Eif3a|Sh3bp5|Lime1|Ski|Pusl1|Tnip1|Lig4|Cmklr1|Brd4|Zfp959|Fastkd3|Foxo1|Prpf6|Alkbh4|Pola2|Rmi1|Fus|Rps29|Sf3a2|Zfp59|Inip|Rpl37a|Maml3|Snrpg|Patl1|Ubqln2|Fau|Pabpc1|Pin1|Dcun1d4|Birc3|Senp2|Rps8|Rnf121|Pkn1|Spock2|Drap1|Rps4x|Rexo4|Mrps11|Mrnip|Zfp58|Stag1|Kpna6|Ptk7|Eif4ebp2|Nr1h2|Pigs|Sco1|Ccdc85b|Rpl39|Dcaf15|Gtf2h4|Utp3|Ncor2|Fubp1|Sele|Orc5|Pop1|Rpl29|Zfp82|Gtpbp1|Nfatc1|Rnf185|Cactin|Cebpg|Rbm5|Trp53inp2|Zfp820|Fas|Rad9a|Ube3b|Rps17|Gdf15|Heyl|Zfp317|Zc3hc1|Agbl3|Il1a|Dtd2|Bap1|Pnrc2|Thoc2|Zfp874b|Tmem115|Lrp6|Nr1h3|Nsf|Zfp954|Wtap|Inka1|Srfbp1|Trit1|Mrpl52|Zmiz1|Timp3|Ngrn|Fto|Pcmt1|Ik|Ephb4|Ctgf|Zfp595|Dido1|Zfp9|Gemin4|Nprl2|Cyfip1|Riok3|Habp4|Ccar1|Endou|Scnm1|Clp1|Cpsf2|Zfp213|Grb10|Ldlrap1|Rsl1|Mif4gd|Jup|Jak2|Batf2|Gtf2i|Gprc5b|Ppp1r8|Mettl17|Zfp943|Gtf3c4|Tyw1|Rnf125|Mfap1a|Sod2|Rasd1|Mettl21a|Cdc23|Upf3a|Cpsf6|Ppp2r5c|Sh3glb1|Nktr|Kin|Zdhhc3|Lbx1|Sf3a3|Psmd10|Mkln1|Junb|Aff4|Pop7|Vars|Bmp3|Esco1|Furin|Ehmt1|Etv5|Sorbs3|Zfp128|Thumpd1|Tars|Gtf2h1|Rpl13|Unc45b|Egln3|Il23a|Riok2|Pigc|S1pr2|Ago2|Snrnp48|St3gal3|Usp38|Mdp1|Nars|B4galt5|Taf5l|Tsen15|Irf1|Pmm2|Crlf3|Tigar|Pbrm1|Lamtor1|Med23|Gspt1|Eloc|Thbs1|Zc3hav1|Etv3|Dap|Fkbp1a|Ackr3|Rab29|Papd4|Map3k1|Taf1a|Denr|Toe1|Gm14391|Rbm3|Extl3|Rbm42|Deptor|Pak4|Ptch1|Snw1|Mapk6|Skap1|Fktn|Stag2|Zfp160|Nsun5|Meox2|Tut4|Phka1|Psen1|Zfp113|Khsrp|Srsf10|Wars|Man2a2|Pcbd2|Gm2000|Mrpl41|Gcfc2|Dph5|Crem|Trib1|Zfp955b|Man1a2|Cog3|Zfp189|Ticam1|Ptpre|Hnrnpc|Psmd11|Thoc5|Gdnf|Neurl1b|Snrnp70|Gnas|Mrpl49|Tbl1x|Ddx39b|Spred2|Taco1|Dnaja1|Stk40|Impact|Mob1b|Ddx56|Rad1|Nup85|Dnlz|Keap1|Cdk6|Thap11|Rpl7|Ralgapa1|Ftsj1|Pkd1|Pwp2|Ppard|Mrpl9|Usp15|Lsm14b|Mrpl32|Usp12|Nemf|Irak4|Zdhhc12|Prag1|Cdk14|Actr8|Mthfr|Abca2|Polr3a|Csnk1g2|Rps28|Zfp324|Ubr3|Ppm1m|Mapre3|Dlc1|Nacc1|Patz1|Cflar|Ikzf1|Ercc6|Camk1d|Nol9|Tle3|Mllt3|Ppp1cc|Ahctf1|Nrbp1|Mndal|Zfp120|Akap1|Fignl2|Naca|Uhrf2|Smad1|Wrnip1|Ewsr1|Rnf20|Map4k5|Rbm4b|Hnrnpab|Zkscan14|Bcar3|Neurl3|Phlda1|Tlr2|Zfp688|Abra|Bfar|Ndnf|Taf1d|Igbp1|Traf1|Tada2a|Polr2i|Mbnl3|Trmt12|Kmt5b|Fbxo5|Mettl3|Anxa3|Lrrk2|Eipr1|Snip1|Hey1|Rpl35a|Ppp2r5b|Sin3b|Mrpl47|Gm45871|Sem1|Rpl10|Grb7|Hnrnpd|Zfp386|Zhx3|Irf3|Cnot8|Tdp2|Zfp983|Nrde2|Eri2|Fam98b|Fbxl14|Eogt|Sbno1|4930522L14Rik|Adam10|Kctd21|Zkscan17|Rel|Usp40|Dhx9|Rps12|Polr1b|Nrp1|2610008E11Rik|
GO:0044237	cellular metabolic process	biological_process	1.90E-86	1.21E-82	1777	2776	9834	22036	"ENSMUSG00000028437,ENSMUSG00000043602,ENSMUSG00000036860,ENSMUSG00000068240,ENSMUSG00000006418,ENSMUSG00000037111,ENSMUSG00000056486,ENSMUSG00000025024,ENSMUSG00000026803,ENSMUSG00000053128,ENSMUSG00000003464,ENSMUSG00000049076,ENSMUSG00000029911,ENSMUSG00000007850,ENSMUSG00000024007,ENSMUSG00000022120,ENSMUSG00000027333,ENSMUSG00000022876,ENSMUSG00000036478,ENSMUSG00000091896,ENSMUSG00000037331,ENSMUSG00000017999,ENSMUSG00000021420,ENSMUSG00000022194,ENSMUSG00000028680,ENSMUSG00000033411,ENSMUSG00000053560,ENSMUSG00000033335,ENSMUSG00000020755,ENSMUSG00000039357,ENSMUSG00000023791,ENSMUSG00000040102,ENSMUSG00000041827,ENSMUSG00000029772,ENSMUSG00000000562,ENSMUSG00000023827,ENSMUSG00000022105,ENSMUSG00000004296,ENSMUSG00000026842,ENSMUSG00000028060,ENSMUSG00000017466,ENSMUSG00000030823,ENSMUSG00000006288,ENSMUSG00000019578,ENSMUSG00000026641,ENSMUSG00000046351,ENSMUSG00000008668,ENSMUSG00000089756,ENSMUSG00000022476,ENSMUSG00000090641,ENSMUSG00000027357,ENSMUSG00000043702,ENSMUSG00000062070,ENSMUSG00000056492,ENSMUSG00000001305,ENSMUSG00000020707,ENSMUSG00000061878,ENSMUSG00000011171,ENSMUSG00000054381,ENSMUSG00000029173,ENSMUSG00000020412,ENSMUSG00000002147,ENSMUSG00000027351,ENSMUSG00000019970,ENSMUSG00000024621,ENSMUSG00000112640,ENSMUSG00000030869,ENSMUSG00000037315,ENSMUSG00000001419,ENSMUSG00000069874,ENSMUSG00000037204,ENSMUSG00000023965,ENSMUSG00000020888,ENSMUSG00000003037,ENSMUSG00000032513,ENSMUSG00000024137,ENSMUSG00000057522,ENSMUSG00000034135,ENSMUSG00000032905,ENSMUSG00000039849,ENSMUSG00000024975,ENSMUSG00000003847,ENSMUSG00000038530,ENSMUSG00000026097,ENSMUSG00000025967,ENSMUSG00000031774,ENSMUSG00000018930,ENSMUSG00000098274,ENSMUSG00000028991,ENSMUSG00000021877,ENSMUSG00000027167,ENSMUSG00000078889,ENSMUSG00000036120,ENSMUSG00000037640,ENSMUSG00000058325,ENSMUSG00000018169,ENSMUSG00000057322,ENSMUSG00000035764,ENSMUSG00000025626,ENSMUSG00000027406,ENSMUSG00000091474,ENSMUSG00000039852,ENSMUSG00000026492,ENSMUSG00000023723,ENSMUSG00000025498,ENSMUSG00000029676,ENSMUSG00000032691,ENSMUSG00000052105,ENSMUSG00000076435,ENSMUSG00000056370,ENSMUSG00000036097,ENSMUSG00000019851,ENSMUSG00000010663,ENSMUSG00000030559,ENSMUSG00000033596,ENSMUSG00000028484,ENSMUSG00000061313,ENSMUSG00000019841,ENSMUSG00000045896,ENSMUSG00000049800,ENSMUSG00000045078,ENSMUSG00000047242,ENSMUSG00000042607,ENSMUSG00000053754,ENSMUSG00000034101,ENSMUSG00000035011,ENSMUSG00000027248,ENSMUSG00000013662,ENSMUSG00000036835,ENSMUSG00000093930,ENSMUSG00000002748,ENSMUSG00000042660,ENSMUSG00000050621,ENSMUSG00000022338,ENSMUSG00000024400,ENSMUSG00000021282,ENSMUSG00000057604,ENSMUSG00000038418,ENSMUSG00000031586,ENSMUSG00000021120,ENSMUSG00000095362,ENSMUSG00000018697,ENSMUSG00000060679,ENSMUSG00000042275,ENSMUSG00000018339,ENSMUSG00000036661,ENSMUSG00000020473,ENSMUSG00000024150,ENSMUSG00000020901,ENSMUSG00000046223,ENSMUSG00000016534,ENSMUSG00000000078,ENSMUSG00000027552,ENSMUSG00000001016,ENSMUSG00000024960,ENSMUSG00000041324,ENSMUSG00000027011,ENSMUSG00000042121,ENSMUSG00000019947,ENSMUSG00000040725,ENSMUSG00000018501,ENSMUSG00000026509,ENSMUSG00000021096,ENSMUSG00000022814,ENSMUSG00000019564,ENSMUSG00000034022,ENSMUSG00000047379,ENSMUSG00000055116,ENSMUSG00000033933,ENSMUSG00000019907,ENSMUSG00000026986,ENSMUSG00000021732,ENSMUSG00000022672,ENSMUSG00000030657,ENSMUSG00000036822,ENSMUSG00000036550,ENSMUSG00000022704,ENSMUSG00000005982,ENSMUSG00000022191,ENSMUSG00000071076,ENSMUSG00000039046,ENSMUSG00000058558,ENSMUSG00000031935,ENSMUSG00000069114,ENSMUSG00000022407,ENSMUSG00000094936,ENSMUSG00000072872,ENSMUSG00000014907,ENSMUSG00000059824,ENSMUSG00000034192,ENSMUSG00000029106,ENSMUSG00000041119,ENSMUSG00000009569,ENSMUSG00000024251,ENSMUSG00000022500,ENSMUSG00000052384,ENSMUSG00000027498,ENSMUSG00000055652,ENSMUSG00000023991,ENSMUSG00000024014,ENSMUSG00000037798,ENSMUSG00000030695,ENSMUSG00000041740,ENSMUSG00000069727,ENSMUSG00000024019,ENSMUSG00000096433,ENSMUSG00000025746,ENSMUSG00000049300,ENSMUSG00000039671,ENSMUSG00000026317,ENSMUSG00000034575,ENSMUSG00000032561,ENSMUSG00000026380,ENSMUSG00000058729,ENSMUSG00000021559,ENSMUSG00000090137,ENSMUSG00000032534,ENSMUSG00000020022,ENSMUSG00000039067,ENSMUSG00000025949,ENSMUSG00000095193,ENSMUSG00000041528,ENSMUSG00000045216,ENSMUSG00000096210,ENSMUSG00000030660,ENSMUSG00000028601,ENSMUSG00000025142,ENSMUSG00000015846,ENSMUSG00000036676,ENSMUSG00000020525,ENSMUSG00000033972,ENSMUSG00000016128,ENSMUSG00000012848,ENSMUSG00000032469,ENSMUSG00000021144,ENSMUSG00000022433,ENSMUSG00000025578,ENSMUSG00000023953,ENSMUSG00000029535,ENSMUSG00000034042,ENSMUSG00000078994,ENSMUSG00000005656,ENSMUSG00000020486,ENSMUSG00000032369,ENSMUSG00000005362,ENSMUSG00000028709,ENSMUSG00000015536,ENSMUSG00000024142,ENSMUSG00000020621,ENSMUSG00000028085,ENSMUSG00000028540,ENSMUSG00000038290,ENSMUSG00000013593,ENSMUSG00000042350,ENSMUSG00000020954,ENSMUSG00000028885,ENSMUSG00000015291,ENSMUSG00000036721,ENSMUSG00000032540,ENSMUSG00000003435,ENSMUSG00000022346,ENSMUSG00000046731,ENSMUSG00000063884,ENSMUSG00000037225,ENSMUSG00000061458,ENSMUSG00000047067,ENSMUSG00000022022,ENSMUSG00000011960,ENSMUSG00000026102,ENSMUSG00000024810,ENSMUSG00000022742,ENSMUSG00000026773,ENSMUSG00000057895,ENSMUSG00000075703,ENSMUSG00000005370,ENSMUSG00000029135,ENSMUSG00000024908,ENSMUSG00000057789,ENSMUSG00000056941,ENSMUSG00000041297,ENSMUSG00000022314,ENSMUSG00000032244,ENSMUSG00000062175,ENSMUSG00000025408,ENSMUSG00000004980,ENSMUSG00000002658,ENSMUSG00000019790,ENSMUSG00000029466,ENSMUSG00000020390,ENSMUSG00000026288,ENSMUSG00000025508,ENSMUSG00000038762,ENSMUSG00000074305,ENSMUSG00000072941,ENSMUSG00000021453,ENSMUSG00000032498,ENSMUSG00000016984,ENSMUSG00000048047,ENSMUSG00000063382,ENSMUSG00000037936,ENSMUSG00000021457,ENSMUSG00000022517,ENSMUSG00000020346,ENSMUSG00000031403,ENSMUSG00000056692,ENSMUSG00000004530,ENSMUSG00000025481,ENSMUSG00000055305,ENSMUSG00000029192,ENSMUSG00000062270,ENSMUSG00000029020,ENSMUSG00000018347,ENSMUSG00000046982,ENSMUSG00000062867,ENSMUSG00000028793,ENSMUSG00000036693,ENSMUSG00000004951,ENSMUSG00000032398,ENSMUSG00000000303,ENSMUSG00000035898,ENSMUSG00000048371,ENSMUSG00000024843,ENSMUSG00000001127,ENSMUSG00000021277,ENSMUSG00000059263,ENSMUSG00000031214,ENSMUSG00000036572,ENSMUSG00000028098,ENSMUSG00000003808,ENSMUSG00000029380,ENSMUSG00000034120,ENSMUSG00000078656,ENSMUSG00000078765,ENSMUSG00000017721,ENSMUSG00000060803,ENSMUSG00000042506,ENSMUSG00000051695,ENSMUSG00000032041,ENSMUSG00000043286,ENSMUSG00000062901,ENSMUSG00000026457,ENSMUSG00000027164,ENSMUSG00000018040,ENSMUSG00000025532,ENSMUSG00000033014,ENSMUSG00000025158,ENSMUSG00000023067,ENSMUSG00000073616,ENSMUSG00000020120,ENSMUSG00000022992,ENSMUSG00000012519,ENSMUSG00000028028,ENSMUSG00000052557,ENSMUSG00000090266,ENSMUSG00000061455,ENSMUSG00000059890,ENSMUSG00000022836,ENSMUSG00000021366,ENSMUSG00000003752,ENSMUSG00000053510,ENSMUSG00000020745,ENSMUSG00000018932,ENSMUSG00000038446,ENSMUSG00000078870,ENSMUSG00000004085,ENSMUSG00000010517,ENSMUSG00000005506,ENSMUSG00000023980,ENSMUSG00000020696,ENSMUSG00000078896,ENSMUSG00000018678,ENSMUSG00000030894,ENSMUSG00000027185,ENSMUSG00000021494,ENSMUSG00000021635,ENSMUSG00000028565,ENSMUSG00000058392,ENSMUSG00000057863,ENSMUSG00000005610,ENSMUSG00000032565,ENSMUSG00000015120,ENSMUSG00000027665,ENSMUSG00000024847,ENSMUSG00000023110,ENSMUSG00000021650,ENSMUSG00000029196,ENSMUSG00000056529,ENSMUSG00000033313,ENSMUSG00000020250,ENSMUSG00000026796,ENSMUSG00000020993,ENSMUSG00000027176,ENSMUSG00000016526,ENSMUSG00000020817,ENSMUSG00000019977,ENSMUSG00000068039,ENSMUSG00000004263,ENSMUSG00000001630,ENSMUSG00000027968,ENSMUSG00000018567,ENSMUSG00000010755,ENSMUSG00000058230,ENSMUSG00000035754,ENSMUSG00000028899,ENSMUSG00000015126,ENSMUSG00000052920,ENSMUSG00000032315,ENSMUSG00000022109,ENSMUSG00000030655,ENSMUSG00000038976,ENSMUSG00000032340,ENSMUSG00000003458,ENSMUSG00000113450,ENSMUSG00000041733,ENSMUSG00000030123,ENSMUSG00000038406,ENSMUSG00000028706,ENSMUSG00000024387,ENSMUSG00000033565,ENSMUSG00000004936,ENSMUSG00000020455,ENSMUSG00000073490,ENSMUSG00000028108,ENSMUSG00000025137,ENSMUSG00000014303,ENSMUSG00000040913,ENSMUSG00000029246,ENSMUSG00000025959,ENSMUSG00000020561,ENSMUSG00000027806,ENSMUSG00000058655,ENSMUSG00000062397,ENSMUSG00000050567,ENSMUSG00000022414,ENSMUSG00000032468,ENSMUSG00000031701,ENSMUSG00000031749,ENSMUSG00000038880,ENSMUSG00000038861,ENSMUSG00000032402,ENSMUSG00000031503,ENSMUSG00000027472,ENSMUSG00000036620,ENSMUSG00000020018,ENSMUSG00000062006,ENSMUSG00000026360,ENSMUSG00000014301,ENSMUSG00000031060,ENSMUSG00000024472,ENSMUSG00000029634,ENSMUSG00000054823,ENSMUSG00000071302,ENSMUSG00000002617,ENSMUSG00000025144,ENSMUSG00000034566,ENSMUSG00000017677,ENSMUSG00000025499,ENSMUSG00000078862,ENSMUSG00000022831,ENSMUSG00000032841,ENSMUSG00000053600,ENSMUSG00000078816,ENSMUSG00000028331,ENSMUSG00000034259,ENSMUSG00000055493,ENSMUSG00000026283,ENSMUSG00000071415,ENSMUSG00000039982,ENSMUSG00000058298,ENSMUSG00000031310,ENSMUSG00000008384,ENSMUSG00000010936,ENSMUSG00000032698,ENSMUSG00000034612,ENSMUSG00000024027,ENSMUSG00000004865,ENSMUSG00000009575,ENSMUSG00000027208,ENSMUSG00000057530,ENSMUSG00000027998,ENSMUSG00000038970,ENSMUSG00000040774,ENSMUSG00000044813,ENSMUSG00000032044,ENSMUSG00000028397,ENSMUSG00000029330,ENSMUSG00000061898,ENSMUSG00000028431,ENSMUSG00000037001,ENSMUSG00000078878,ENSMUSG00000004897,ENSMUSG00000029578,ENSMUSG00000027932,ENSMUSG00000000399,ENSMUSG00000024691,ENSMUSG00000035352,ENSMUSG00000045996,ENSMUSG00000052302,ENSMUSG00000004591,ENSMUSG00000004934,ENSMUSG00000029056,ENSMUSG00000069206,ENSMUSG00000028577,ENSMUSG00000034832,ENSMUSG00000030057,ENSMUSG00000020642,ENSMUSG00000030738,ENSMUSG00000046470,ENSMUSG00000020273,ENSMUSG00000027845,ENSMUSG00000023087,ENSMUSG00000021065,ENSMUSG00000038416,ENSMUSG00000006445,ENSMUSG00000023027,ENSMUSG00000030166,ENSMUSG00000031505,ENSMUSG00000018848,ENSMUSG00000022463,ENSMUSG00000058748,ENSMUSG00000020423,ENSMUSG00000044502,ENSMUSG00000029726,ENSMUSG00000030826,ENSMUSG00000008958,ENSMUSG00000068882,ENSMUSG00000034751,ENSMUSG00000010608,ENSMUSG00000024276,ENSMUSG00000038150,ENSMUSG00000091512,ENSMUSG00000029780,ENSMUSG00000040843,ENSMUSG00000020420,ENSMUSG00000026349,ENSMUSG00000024401,ENSMUSG00000043162,ENSMUSG00000063524,ENSMUSG00000031072,ENSMUSG00000032382,ENSMUSG00000022570,ENSMUSG00000029312,ENSMUSG00000032481,ENSMUSG00000026771,ENSMUSG00000040524,ENSMUSG00000027708,ENSMUSG00000030138,ENSMUSG00000020010,ENSMUSG00000027184,ENSMUSG00000053483,ENSMUSG00000056820,ENSMUSG00000003665,ENSMUSG00000032440,ENSMUSG00000043019,ENSMUSG00000030880,ENSMUSG00000090150,ENSMUSG00000039640,ENSMUSG00000032187,ENSMUSG00000067424,ENSMUSG00000058331,ENSMUSG00000030847,ENSMUSG00000071645,ENSMUSG00000021178,ENSMUSG00000054931,ENSMUSG00000030232,ENSMUSG00000053113,ENSMUSG00000030726,ENSMUSG00000002496,ENSMUSG00000015533,ENSMUSG00000023921,ENSMUSG00000039844,ENSMUSG00000014551,ENSMUSG00000053644,ENSMUSG00000031399,ENSMUSG00000029557,ENSMUSG00000068130,ENSMUSG00000032212,ENSMUSG00000048489,ENSMUSG00000027551,ENSMUSG00000046062,ENSMUSG00000020075,ENSMUSG00000027361,ENSMUSG00000002699,ENSMUSG00000053477,ENSMUSG00000035834,ENSMUSG00000026872,ENSMUSG00000037526,ENSMUSG00000001383,ENSMUSG00000035385,ENSMUSG00000067430,ENSMUSG00000029817,ENSMUSG00000018559,ENSMUSG00000041408,ENSMUSG00000030204,ENSMUSG00000005583,ENSMUSG00000092416,ENSMUSG00000037405,ENSMUSG00000021279,ENSMUSG00000075122,ENSMUSG00000035621,ENSMUSG00000023156,ENSMUSG00000014426,ENSMUSG00000032285,ENSMUSG00000042918,ENSMUSG00000044715,ENSMUSG00000025555,ENSMUSG00000024942,ENSMUSG00000038067,ENSMUSG00000061079,ENSMUSG00000079043,ENSMUSG00000003068,ENSMUSG00000038533,ENSMUSG00000027502,ENSMUSG00000022114,ENSMUSG00000033327,ENSMUSG00000041506,ENSMUSG00000029920,ENSMUSG00000058881,ENSMUSG00000004677,ENSMUSG00000073563,ENSMUSG00000070780,ENSMUSG00000035530,ENSMUSG00000038168,ENSMUSG00000021621,ENSMUSG00000032009,ENSMUSG00000036840,ENSMUSG00000017667,ENSMUSG00000024158,ENSMUSG00000038872,ENSMUSG00000007038,ENSMUSG00000074088,ENSMUSG00000038151,ENSMUSG00000040952,ENSMUSG00000006273,ENSMUSG00000027088,ENSMUSG00000004364,ENSMUSG00000005267,ENSMUSG00000042677,ENSMUSG00000033389,ENSMUSG00000038806,ENSMUSG00000078202,ENSMUSG00000056851,ENSMUSG00000019143,ENSMUSG00000038695,ENSMUSG00000051403,ENSMUSG00000036615,ENSMUSG00000026104,ENSMUSG00000060441,ENSMUSG00000070319,ENSMUSG00000015112,ENSMUSG00000044786,ENSMUSG00000032067,ENSMUSG00000029610,ENSMUSG00000026126,ENSMUSG00000019850,ENSMUSG00000031583,ENSMUSG00000035048,ENSMUSG00000040270,ENSMUSG00000035451,ENSMUSG00000045039,ENSMUSG00000030036,ENSMUSG00000049878,ENSMUSG00000020156,ENSMUSG00000032215,ENSMUSG00000048000,ENSMUSG00000024773,ENSMUSG00000062234,ENSMUSG00000109336,ENSMUSG00000026113,ENSMUSG00000041438,ENSMUSG00000041815,ENSMUSG00000020923,ENSMUSG00000003810,ENSMUSG00000028672,ENSMUSG00000027198,ENSMUSG00000063047,ENSMUSG00000000902,ENSMUSG00000013846,ENSMUSG00000037754,ENSMUSG00000024654,ENSMUSG00000041161,ENSMUSG00000039242,ENSMUSG00000003437,ENSMUSG00000039725,ENSMUSG00000021025,ENSMUSG00000025314,ENSMUSG00000007888,ENSMUSG00000035215,ENSMUSG00000030591,ENSMUSG00000019877,ENSMUSG00000020184,ENSMUSG00000031386,ENSMUSG00000024764,ENSMUSG00000064357,ENSMUSG00000078578,ENSMUSG00000041235,ENSMUSG00000028514,ENSMUSG00000042745,ENSMUSG00000038253,ENSMUSG00000024982,ENSMUSG00000039069,ENSMUSG00000068856,ENSMUSG00000030335,ENSMUSG00000057396,ENSMUSG00000008683,ENSMUSG00000025473,ENSMUSG00000009376,ENSMUSG00000045128,ENSMUSG00000056019,ENSMUSG00000038518,ENSMUSG00000020612,ENSMUSG00000051451,ENSMUSG00000028413,ENSMUSG00000046185,ENSMUSG00000040447,ENSMUSG00000010607,ENSMUSG00000022475,ENSMUSG00000030386,ENSMUSG00000074797,ENSMUSG00000075054,ENSMUSG00000021713,ENSMUSG00000060450,ENSMUSG00000027739,ENSMUSG00000022426,ENSMUSG00000000628,ENSMUSG00000032290,ENSMUSG00000031834,ENSMUSG00000026753,ENSMUSG00000033228,ENSMUSG00000022961,ENSMUSG00000002546,ENSMUSG00000038712,ENSMUSG00000054252,ENSMUSG00000015697,ENSMUSG00000041881,ENSMUSG00000018909,ENSMUSG00000024953,ENSMUSG00000039826,ENSMUSG00000025283,ENSMUSG00000049489,ENSMUSG00000031921,ENSMUSG00000047824,ENSMUSG00000030722,ENSMUSG00000027368,ENSMUSG00000039361,ENSMUSG00000039148,ENSMUSG00000028419,ENSMUSG00000047215,ENSMUSG00000034327,ENSMUSG00000028341,ENSMUSG00000025047,ENSMUSG00000041360,ENSMUSG00000050627,ENSMUSG00000040021,ENSMUSG00000097333,ENSMUSG00000047407,ENSMUSG00000004535,ENSMUSG00000007815,ENSMUSG00000030888,ENSMUSG00000027230,ENSMUSG00000038235,ENSMUSG00000053286,ENSMUSG00000030103,ENSMUSG00000067928,ENSMUSG00000049038,ENSMUSG00000061288,ENSMUSG00000014039,ENSMUSG00000021577,ENSMUSG00000080717,ENSMUSG00000029377,ENSMUSG00000066042,ENSMUSG00000042410,ENSMUSG00000020311,ENSMUSG00000030966,ENSMUSG00000034330,ENSMUSG00000028737,ENSMUSG00000039253,ENSMUSG00000053390,ENSMUSG00000063412,ENSMUSG00000002944,ENSMUSG00000079109,ENSMUSG00000020315,ENSMUSG00000000555,ENSMUSG00000024727,ENSMUSG00000001289,ENSMUSG00000023852,ENSMUSG00000030342,ENSMUSG00000040940,ENSMUSG00000025995,ENSMUSG00000024912,ENSMUSG00000024097,ENSMUSG00000028382,ENSMUSG00000018263,ENSMUSG00000001415,ENSMUSG00000067274,ENSMUSG00000015776,ENSMUSG00000029561,ENSMUSG00000071866,ENSMUSG00000026087,ENSMUSG00000020922,ENSMUSG00000022000,ENSMUSG00000011877,ENSMUSG00000027680,ENSMUSG00000078435,ENSMUSG00000005609,ENSMUSG00000007655,ENSMUSG00000015468,ENSMUSG00000003051,ENSMUSG00000001847,ENSMUSG00000037887,ENSMUSG00000029547,ENSMUSG00000039621,ENSMUSG00000031217,ENSMUSG00000005148,ENSMUSG00000001783,ENSMUSG00000068290,ENSMUSG00000024646,ENSMUSG00000030079,ENSMUSG00000055240,ENSMUSG00000062078,ENSMUSG00000047821,ENSMUSG00000021009,ENSMUSG00000025066,ENSMUSG00000026027,ENSMUSG00000042626,ENSMUSG00000060002,ENSMUSG00000022031,ENSMUSG00000028619,ENSMUSG00000021248,ENSMUSG00000042507,ENSMUSG00000018648,ENSMUSG00000085793,ENSMUSG00000027881,ENSMUSG00000021548,ENSMUSG00000040782,ENSMUSG00000039005,ENSMUSG00000035798,ENSMUSG00000021028,ENSMUSG00000024639,ENSMUSG00000053175,ENSMUSG00000032245,ENSMUSG00000041168,ENSMUSG00000075486,ENSMUSG00000049517,ENSMUSG00000047371,ENSMUSG00000022052,ENSMUSG00000006362,ENSMUSG00000032078,ENSMUSG00000059475,ENSMUSG00000022791,ENSMUSG00000021699,ENSMUSG00000055200,ENSMUSG00000027067,ENSMUSG00000029014,ENSMUSG00000022884,ENSMUSG00000045757,ENSMUSG00000039942,ENSMUSG00000047747,ENSMUSG00000024260,ENSMUSG00000078879,ENSMUSG00000021711,ENSMUSG00000005813,ENSMUSG00000008575,ENSMUSG00000028907,ENSMUSG00000020340,ENSMUSG00000035069,ENSMUSG00000032060,ENSMUSG00000058291,ENSMUSG00000042082,ENSMUSG00000054079,ENSMUSG00000056515,ENSMUSG00000078517,ENSMUSG00000052033,ENSMUSG00000035673,ENSMUSG00000027752,ENSMUSG00000061286,ENSMUSG00000002524,ENSMUSG00000020630,ENSMUSG00000036779,ENSMUSG00000037860,ENSMUSG00000030790,ENSMUSG00000029575,ENSMUSG00000110206,ENSMUSG00000015461,ENSMUSG00000050931,ENSMUSG00000038539,ENSMUSG00000018923,ENSMUSG00000014773,ENSMUSG00000035601,ENSMUSG00000044155,ENSMUSG00000066880,ENSMUSG00000050856,ENSMUSG00000069089,ENSMUSG00000030203,ENSMUSG00000000838,ENSMUSG00000035266,ENSMUSG00000001911,ENSMUSG00000048154,ENSMUSG00000063179,ENSMUSG00000021127,ENSMUSG00000029446,ENSMUSG00000063334,ENSMUSG00000040412,ENSMUSG00000006519,ENSMUSG00000073176,ENSMUSG00000074582,ENSMUSG00000079941,ENSMUSG00000011427,ENSMUSG00000005442,ENSMUSG00000027111,ENSMUSG00000032288,ENSMUSG00000005686,ENSMUSG00000029587,ENSMUSG00000063785,ENSMUSG00000036057,ENSMUSG00000021134,ENSMUSG00000033295,ENSMUSG00000071654,ENSMUSG00000038503,ENSMUSG00000027569,ENSMUSG00000024913,ENSMUSG00000095432,ENSMUSG00000042807,ENSMUSG00000026723,ENSMUSG00000040711,ENSMUSG00000044857,ENSMUSG00000030432,ENSMUSG00000018449,ENSMUSG00000020257,ENSMUSG00000002052,ENSMUSG00000063632,ENSMUSG00000026155,ENSMUSG00000031378,ENSMUSG00000043090,ENSMUSG00000078866,ENSMUSG00000039218,ENSMUSG00000021488,ENSMUSG00000078941,ENSMUSG00000029169,ENSMUSG00000048249,ENSMUSG00000015176,ENSMUSG00000015994,ENSMUSG00000014554,ENSMUSG00000004268,ENSMUSG00000022721,ENSMUSG00000031987,ENSMUSG00000020694,ENSMUSG00000074238,ENSMUSG00000059423,ENSMUSG00000033009,ENSMUSG00000005198,ENSMUSG00000045962,ENSMUSG00000030527,ENSMUSG00000033684,ENSMUSG00000022698,ENSMUSG00000027668,ENSMUSG00000024620,ENSMUSG00000038025,ENSMUSG00000003527,ENSMUSG00000024926,ENSMUSG00000039449,ENSMUSG00000024608,ENSMUSG00000033060,ENSMUSG00000029209,ENSMUSG00000035575,ENSMUSG00000026280,ENSMUSG00000021067,ENSMUSG00000028954,ENSMUSG00000006390,ENSMUSG00000025759,ENSMUSG00000059923,ENSMUSG00000046010,ENSMUSG00000051469,ENSMUSG00000027206,ENSMUSG00000025176,ENSMUSG00000036504,ENSMUSG00000028247,ENSMUSG00000025235,ENSMUSG00000021549,ENSMUSG00000035441,ENSMUSG00000061032,ENSMUSG00000039158,ENSMUSG00000024683,ENSMUSG00000042997,ENSMUSG00000025821,ENSMUSG00000074794,ENSMUSG00000064127,ENSMUSG00000002603,ENSMUSG00000040738,ENSMUSG00000014195,ENSMUSG00000052459,ENSMUSG00000039706,ENSMUSG00000053007,ENSMUSG00000036352,ENSMUSG00000034377,ENSMUSG00000027223,ENSMUSG00000051351,ENSMUSG00000003929,ENSMUSG00000031446,ENSMUSG00000028289,ENSMUSG00000039952,ENSMUSG00000041187,ENSMUSG00000058093,ENSMUSG00000028243,ENSMUSG00000029267,ENSMUSG00000021270,ENSMUSG00000002365,ENSMUSG00000040710,ENSMUSG00000070031,ENSMUSG00000054893,ENSMUSG00000031723,ENSMUSG00000040268,ENSMUSG00000025737,ENSMUSG00000025584,ENSMUSG00000094441,ENSMUSG00000026843,ENSMUSG00000028252,ENSMUSG00000027201,ENSMUSG00000021598,ENSMUSG00000064367,ENSMUSG00000064370,ENSMUSG00000034453,ENSMUSG00000109864,ENSMUSG00000060336,ENSMUSG00000052928,ENSMUSG00000024941,ENSMUSG00000028522,ENSMUSG00000047434,ENSMUSG00000021500,ENSMUSG00000024427,ENSMUSG00000049516,ENSMUSG00000050069,ENSMUSG00000051650,ENSMUSG00000021501,ENSMUSG00000027387,ENSMUSG00000022828,ENSMUSG00000024927,ENSMUSG00000015806,ENSMUSG00000022010,ENSMUSG00000042364,ENSMUSG00000053931,ENSMUSG00000090112,ENSMUSG00000033278,ENSMUSG00000037035,ENSMUSG00000074829,ENSMUSG00000015165,ENSMUSG00000045680,ENSMUSG00000016554,ENSMUSG00000049791,ENSMUSG00000049354,ENSMUSG00000024081,ENSMUSG00000020463,ENSMUSG00000008333,ENSMUSG00000017801,ENSMUSG00000049225,ENSMUSG00000028760,ENSMUSG00000079104,ENSMUSG00000026142,ENSMUSG00000001240,ENSMUSG00000073700,ENSMUSG00000061544,ENSMUSG00000022914,ENSMUSG00000050732,ENSMUSG00000021775,ENSMUSG00000029798,ENSMUSG00000040435,ENSMUSG00000025477,ENSMUSG00000026103,ENSMUSG00000028729,ENSMUSG00000005417,ENSMUSG00000052144,ENSMUSG00000064345,ENSMUSG00000029176,ENSMUSG00000041720,ENSMUSG00000026977,ENSMUSG00000022204,ENSMUSG00000026425,ENSMUSG00000030067,ENSMUSG00000032316,ENSMUSG00000030059,ENSMUSG00000032648,ENSMUSG00000034639,ENSMUSG00000027014,ENSMUSG00000030189,ENSMUSG00000031730,ENSMUSG00000002550,ENSMUSG00000023932,ENSMUSG00000094724,ENSMUSG00000024726,ENSMUSG00000031016,ENSMUSG00000071281,ENSMUSG00000037622,ENSMUSG00000005469,ENSMUSG00000047649,ENSMUSG00000048222,ENSMUSG00000021451,ENSMUSG00000032604,ENSMUSG00000019982,ENSMUSG00000030168,ENSMUSG00000049106,ENSMUSG00000024212,ENSMUSG00000047281,ENSMUSG00000064341,ENSMUSG00000027944,ENSMUSG00000020706,ENSMUSG00000047921,ENSMUSG00000020235,ENSMUSG00000034640,ENSMUSG00000039062,ENSMUSG00000032946,ENSMUSG00000032252,ENSMUSG00000034168,ENSMUSG00000027455,ENSMUSG00000008348,ENSMUSG00000038803,ENSMUSG00000037876,ENSMUSG00000030225,ENSMUSG00000067847,ENSMUSG00000031375,ENSMUSG00000030216,ENSMUSG00000021510,ENSMUSG00000041530,ENSMUSG00000026203,ENSMUSG00000040479,ENSMUSG00000050697,ENSMUSG00000036398,ENSMUSG00000004096,ENSMUSG00000028643,ENSMUSG00000030619,ENSMUSG00000027931,ENSMUSG00000015127,ENSMUSG00000090963,ENSMUSG00000036206,ENSMUSG00000059291,ENSMUSG00000055994,ENSMUSG00000052889,ENSMUSG00000019494,ENSMUSG00000034343,ENSMUSG00000039199,ENSMUSG00000031029,ENSMUSG00000074527,ENSMUSG00000079184,ENSMUSG00000033713,ENSMUSG00000040998,ENSMUSG00000033191,ENSMUSG00000028599,ENSMUSG00000027936,ENSMUSG00000053646,ENSMUSG00000049130,ENSMUSG00000064356,ENSMUSG00000009585,ENSMUSG00000007880,ENSMUSG00000026628,ENSMUSG00000021595,ENSMUSG00000069565,ENSMUSG00000031885,ENSMUSG00000025135,ENSMUSG00000055053,ENSMUSG00000026095,ENSMUSG00000024976,ENSMUSG00000049858,ENSMUSG00000031358,ENSMUSG00000009630,ENSMUSG00000005846,ENSMUSG00000027954,ENSMUSG00000020544,ENSMUSG00000024045,ENSMUSG00000037852,ENSMUSG00000019122,ENSMUSG00000013787,ENSMUSG00000038279,ENSMUSG00000092558,ENSMUSG00000028381,ENSMUSG00000026571,ENSMUSG00000053536,ENSMUSG00000022526,ENSMUSG00000026439,ENSMUSG00000015305,ENSMUSG00000049532,ENSMUSG00000074863,ENSMUSG00000020363,ENSMUSG00000033557,ENSMUSG00000060166,ENSMUSG00000041895,ENSMUSG00000020781,ENSMUSG00000030435,ENSMUSG00000063488,ENSMUSG00000022682,ENSMUSG00000021796,ENSMUSG00000060073,ENSMUSG00000030161,ENSMUSG00000052684,ENSMUSG00000032217,ENSMUSG00000094786,ENSMUSG00000040648,ENSMUSG00000000982,ENSMUSG00000071470,ENSMUSG00000026965,ENSMUSG00000006930,ENSMUSG00000039356,ENSMUSG00000026240,ENSMUSG00000040446,ENSMUSG00000032475,ENSMUSG00000047714,ENSMUSG00000023947,ENSMUSG00000038365,ENSMUSG00000022280,ENSMUSG00000028466,ENSMUSG00000037514,ENSMUSG00000025261,ENSMUSG00000025209,ENSMUSG00000051413,ENSMUSG00000027829,ENSMUSG00000083012,ENSMUSG00000056629,ENSMUSG00000037849,ENSMUSG00000025531,ENSMUSG00000060510,ENSMUSG00000059772,ENSMUSG00000040703,ENSMUSG00000024120,ENSMUSG00000032103,ENSMUSG00000068823,ENSMUSG00000025812,ENSMUSG00000033166,ENSMUSG00000005320,ENSMUSG00000032601,ENSMUSG00000020538,ENSMUSG00000057421,ENSMUSG00000028030,ENSMUSG00000057229,ENSMUSG00000078881,ENSMUSG00000015312,ENSMUSG00000029050,ENSMUSG00000051557,ENSMUSG00000007659,ENSMUSG00000020400,ENSMUSG00000026917,ENSMUSG00000024232,ENSMUSG00000042284,ENSMUSG00000024991,ENSMUSG00000021892,ENSMUSG00000090077,ENSMUSG00000029725,ENSMUSG00000096010,ENSMUSG00000026819,ENSMUSG00000019774,ENSMUSG00000033454,ENSMUSG00000044340,ENSMUSG00000090093,ENSMUSG00000029624,ENSMUSG00000034892,ENSMUSG00000035367,ENSMUSG00000030795,ENSMUSG00000034707,ENSMUSG00000078779,ENSMUSG00000020211,ENSMUSG00000039754,ENSMUSG00000024833,ENSMUSG00000021532,ENSMUSG00000039831,ENSMUSG00000044167,ENSMUSG00000035697,ENSMUSG00000002455,ENSMUSG00000049717,ENSMUSG00000042190,ENSMUSG00000024002,ENSMUSG00000003198,ENSMUSG00000033918,ENSMUSG00000042569,ENSMUSG00000035863,ENSMUSG00000022206,ENSMUSG00000028651,ENSMUSG00000036990,ENSMUSG00000074519,ENSMUSG00000022553,ENSMUSG00000026972,ENSMUSG00000031103,ENSMUSG00000025204,ENSMUSG00000019960,ENSMUSG00000044456,ENSMUSG00000026034,ENSMUSG00000024921,ENSMUSG00000028059,ENSMUSG00000022772,ENSMUSG00000038894,ENSMUSG00000017548,ENSMUSG00000019278,ENSMUSG00000061650,ENSMUSG00000042613,ENSMUSG00000021203,ENSMUSG00000038900,ENSMUSG00000038648,ENSMUSG00000040652,ENSMUSG00000044763,ENSMUSG00000023074,ENSMUSG00000057329,ENSMUSG00000001632,ENSMUSG00000020644,ENSMUSG00000037624,ENSMUSG00000008976,ENSMUSG00000042354,ENSMUSG00000036391,ENSMUSG00000003623,ENSMUSG00000032578,ENSMUSG00000031754,ENSMUSG00000028194,ENSMUSG00000028691,ENSMUSG00000038332,ENSMUSG00000051671,ENSMUSG00000063108,ENSMUSG00000021048,ENSMUSG00000069184,ENSMUSG00000003154,ENSMUSG00000041453,ENSMUSG00000029705,ENSMUSG00000060376,ENSMUSG00000018476,ENSMUSG00000040462,ENSMUSG00000026273,ENSMUSG00000031652,ENSMUSG00000018849,ENSMUSG00000026248,ENSMUSG00000022299,ENSMUSG00000003235,ENSMUSG00000042303,ENSMUSG00000002983,ENSMUSG00000071655,ENSMUSG00000061589,ENSMUSG00000041638,ENSMUSG00000029458,ENSMUSG00000041841,ENSMUSG00000046434,ENSMUSG00000018405,ENSMUSG00000024906,ENSMUSG00000033955,ENSMUSG00000025794,ENSMUSG00000032216,ENSMUSG00000049577,ENSMUSG00000085795,ENSMUSG00000038644,ENSMUSG00000070923,ENSMUSG00000031666,ENSMUSG00000046873,ENSMUSG00000074166,ENSMUSG00000036202,ENSMUSG00000041736,ENSMUSG00000029038,ENSMUSG00000067369,ENSMUSG00000025041,ENSMUSG00000065947,ENSMUSG00000036155,ENSMUSG00000033530,ENSMUSG00000099689,ENSMUSG00000020962,ENSMUSG00000025958,ENSMUSG00000034412,ENSMUSG00000003032,ENSMUSG00000000085,ENSMUSG00000042650,ENSMUSG00000046791,ENSMUSG00000038119,ENSMUSG00000038372,ENSMUSG00000042349,ENSMUSG00000024235,ENSMUSG00000054008,ENSMUSG00000032741,ENSMUSG00000006307,ENSMUSG00000060216,ENSMUSG00000016664,ENSMUSG00000029765,ENSMUSG00000028654,ENSMUSG00000021182,ENSMUSG00000027340,ENSMUSG00000020430,ENSMUSG00000063849,ENSMUSG00000022952,ENSMUSG00000038459,ENSMUSG00000021250,ENSMUSG00000036104,ENSMUSG00000022890,ENSMUSG00000036309,ENSMUSG00000038244,ENSMUSG00000035078,ENSMUSG00000013736,ENSMUSG00000035873,ENSMUSG00000020743,ENSMUSG00000001552,ENSMUSG00000024789,ENSMUSG00000041781,ENSMUSG00000022436,ENSMUSG00000071256,ENSMUSG00000020176,ENSMUSG00000058900,ENSMUSG00000037295,ENSMUSG00000027079,ENSMUSG00000049807,ENSMUSG00000060261,ENSMUSG00000026721,ENSMUSG00000008734,ENSMUSG00000029101,ENSMUSG00000055485,ENSMUSG00000028882,ENSMUSG00000039699,ENSMUSG00000024370,ENSMUSG00000038398,ENSMUSG00000055531,ENSMUSG00000017843,ENSMUSG00000064354,ENSMUSG00000037062,ENSMUSG00000006818,ENSMUSG00000049892,ENSMUSG00000025956,ENSMUSG00000068479,ENSMUSG00000004561,ENSMUSG00000053347,ENSMUSG00000056310,ENSMUSG00000033107,ENSMUSG00000035666,ENSMUSG00000031429,ENSMUSG00000052837,ENSMUSG00000025609,ENSMUSG00000028902,ENSMUSG00000037262,ENSMUSG00000025786,ENSMUSG00000025216,ENSMUSG00000026727,ENSMUSG00000032525,ENSMUSG00000006599,ENSMUSG00000000740,ENSMUSG00000052296,ENSMUSG00000022241,ENSMUSG00000060397,ENSMUSG00000030942,ENSMUSG00000022091,ENSMUSG00000049470,ENSMUSG00000029715,ENSMUSG00000007029,ENSMUSG00000029335,ENSMUSG00000030530,ENSMUSG00000024293,ENSMUSG00000036893,ENSMUSG00000013089,ENSMUSG00000026698,ENSMUSG00000043895,ENSMUSG00000036698,ENSMUSG00000025383,ENSMUSG00000116564,ENSMUSG00000035105,ENSMUSG00000018845,ENSMUSG00000030842,ENSMUSG00000019984,ENSMUSG00000062203,ENSMUSG00000079658,ENSMUSG00000040152,ENSMUSG00000017929,ENSMUSG00000015711,ENSMUSG00000024587,ENSMUSG00000018899,ENSMUSG00000038697,ENSMUSG00000022711,ENSMUSG00000014980,ENSMUSG00000038028,ENSMUSG00000042323,ENSMUSG00000017561,ENSMUSG00000002329,ENSMUSG00000028538,ENSMUSG00000021431,ENSMUSG00000031659,ENSMUSG00000038250,ENSMUSG00000042167,ENSMUSG00000026433,ENSMUSG00000044337,ENSMUSG00000029826,ENSMUSG00000003382,ENSMUSG00000039168,ENSMUSG00000026166,ENSMUSG00000032966,ENSMUSG00000070426,ENSMUSG00000047675,ENSMUSG00000057672,ENSMUSG00000058297,ENSMUSG00000024914,ENSMUSG00000031320,ENSMUSG00000032000,ENSMUSG00000032171,ENSMUSG00000022283,ENSMUSG00000051674,ENSMUSG00000022855,ENSMUSG00000046139,ENSMUSG00000050148,ENSMUSG00000038274,ENSMUSG00000046330,ENSMUSG00000038544,ENSMUSG00000061143,ENSMUSG00000057278,ENSMUSG00000095098,ENSMUSG00000069844,ENSMUSG00000020091,ENSMUSG00000023972,ENSMUSG00000060601,ENSMUSG00000041958,ENSMUSG00000071291,ENSMUSG00000037286,ENSMUSG00000003731,ENSMUSG00000052406,ENSMUSG00000030611,ENSMUSG00000020381,ENSMUSG00000052085,ENSMUSG00000042535,ENSMUSG00000020448,ENSMUSG00000033016,ENSMUSG00000098022,ENSMUSG00000034255,ENSMUSG00000029012,ENSMUSG00000026582,ENSMUSG00000022325,ENSMUSG00000048758,ENSMUSG00000001524,ENSMUSG00000037103,ENSMUSG00000070697,ENSMUSG00000029478,ENSMUSG00000028034,ENSMUSG00000079641,ENSMUSG00000038508,ENSMUSG00000061787,ENSMUSG00000022253,ENSMUSG00000032744,ENSMUSG00000039202,ENSMUSG00000057551,ENSMUSG00000022973,ENSMUSG00000069743,ENSMUSG00000024824,ENSMUSG00000024778,ENSMUSG00000029577,ENSMUSG00000056216,ENSMUSG00000032580,ENSMUSG00000038375,ENSMUSG00000034889,ENSMUSG00000005803,ENSMUSG00000059839,ENSMUSG00000010045,ENSMUSG00000037475,ENSMUSG00000020956,ENSMUSG00000029073,ENSMUSG00000026930,ENSMUSG00000021901,ENSMUSG00000028675,ENSMUSG00000064363,ENSMUSG00000039130,ENSMUSG00000038836,ENSMUSG00000027399,ENSMUSG00000024528,ENSMUSG00000028653,ENSMUSG00000010406,ENSMUSG00000007817,ENSMUSG00000062116,ENSMUSG00000060475,ENSMUSG00000042106,ENSMUSG00000034187,ENSMUSG00000002108,ENSMUSG00000030201,ENSMUSG00000038914,ENSMUSG00000057842,ENSMUSG00000072623,ENSMUSG00000049396,ENSMUSG00000027533,ENSMUSG00000010057,ENSMUSG00000066621,ENSMUSG00000024474,ENSMUSG00000019997,ENSMUSG00000029710,ENSMUSG00000047084,ENSMUSG00000055932,ENSMUSG00000019795,ENSMUSG00000020044,ENSMUSG00000007908,ENSMUSG00000092607,ENSMUSG00000020074,ENSMUSG00000022468,ENSMUSG00000021476,ENSMUSG00000024404,ENSMUSG00000030447,ENSMUSG00000018428,ENSMUSG00000048755,ENSMUSG00000029148,ENSMUSG00000026491,ENSMUSG00000090272,ENSMUSG00000068134,ENSMUSG00000028948,ENSMUSG00000032280,ENSMUSG00000028496,ENSMUSG00000004455,ENSMUSG00000020029,ENSMUSG00000034761,ENSMUSG00000033760,ENSMUSG00000115338,ENSMUSG00000021400,ENSMUSG00000009079,ENSMUSG00000028309,ENSMUSG00000021794,ENSMUSG00000061315,ENSMUSG00000095440,ENSMUSG00000031681,ENSMUSG00000024817,ENSMUSG00000031939,ENSMUSG00000031221,ENSMUSG00000026875,ENSMUSG00000045251,ENSMUSG00000027995,ENSMUSG00000042895,ENSMUSG00000049001,ENSMUSG00000022684,ENSMUSG00000029627,ENSMUSG00000028121,ENSMUSG00000047180,ENSMUSG00000020205,ENSMUSG00000020358,ENSMUSG00000029484,ENSMUSG00000022160,ENSMUSG00000019773,ENSMUSG00000018651,ENSMUSG00000036109,ENSMUSG00000019738,ENSMUSG00000037085,ENSMUSG00000046329,ENSMUSG00000045098,ENSMUSG00000057363,ENSMUSG00000024777,ENSMUSG00000023456,ENSMUSG00000060636,ENSMUSG00000031622,ENSMUSG00000037531,ENSMUSG00000021302,ENSMUSG00000073988,ENSMUSG00000050213,ENSMUSG00000040289,ENSMUSG00000036613,ENSMUSG00000022994,ENSMUSG00000036273,ENSMUSG00000021996,ENSMUSG00000035877,ENSMUSG00000003184,ENSMUSG00000020515,ENSMUSG00000019312,ENSMUSG00000021814,ENSMUSG00000042063,ENSMUSG00000000568,ENSMUSG00000035392,ENSMUSG00000006731,ENSMUSG00000110277,ENSMUSG00000042541,ENSMUSG00000008682,ENSMUSG00000072762,ENSMUSG00000038095,ENSMUSG00000054693,ENSMUSG00000044952,ENSMUSG00000035245,ENSMUSG00000030929,ENSMUSG00000027349,ENSMUSG00000030019,ENSMUSG00000023832,ENSMUSG00000035958,ENSMUSG00000035868,ENSMUSG00000021179,ENSMUSG00000027395,ENSMUSG00000025810,ENSMUSG00000060301,ENSMUSG00000042699,ENSMUSG00000061983,ENSMUSG00000005501,ENSMUSG00000020472,ENSMUSG00000020275,ENSMUSG00000021978,ENSMUSG00000078903,ENSMUSG00000031167,ENSMUSG00000072258,ENSMUSG00000023106,ENSMUSG00000028688,ENSMUSG00000021754,ENSMUSG00000057058,ENSMUSG00000042688,ENSMUSG00000028414,ENSMUSG00000025862,ENSMUSG00000051735,ENSMUSG00000021039,ENSMUSG00000030602,ENSMUSG00000021466,ENSMUSG00000036733,ENSMUSG00000022419,ENSMUSG00000078193,ENSMUSG00000021496,ENSMUSG00000035125,ENSMUSG00000036850,ENSMUSG00000037007,ENSMUSG00000007670,ENSMUSG00000021266,ENSMUSG00000028676,ENSMUSG00000038886,ENSMUSG00000036918,ENSMUSG00000019969,ENSMUSG00000067942,ENSMUSG00000000916,ENSMUSG00000034610,ENSMUSG00000036144,ENSMUSG00000034055,ENSMUSG00000034413,ENSMUSG00000063511,ENSMUSG00000027523,ENSMUSG00000039634,ENSMUSG00000047123,ENSMUSG00000041836,ENSMUSG00000060373,ENSMUSG00000017428,ENSMUSG00000022144,ENSMUSG00000034274,ENSMUSG00000096910,ENSMUSG00000032501,ENSMUSG00000008763,ENSMUSG00000034893,ENSMUSG00000033554,ENSMUSG00000063889,ENSMUSG00000025246,ENSMUSG00000019432,ENS"	
"USG00000055782,ENSMUSG00000007338,ENSMUSG00000031171,ENSMUSG00000029247,ENSMUSG00000032855,ENSMUSG00000036442,ENSMUSG00000043716,ENSMUSG00000021027,ENSMUSG00000001105,ENSMUSG00000006262,ENSMUSG00000004393,ENSMUSG00000022248,ENSMUSG00000075467,ENSMUSG00000020739,ENSMUSG00000022220,ENSMUSG00000003308,ENSMUSG00000040274,ENSMUSG00000045671,ENSMUSG00000001983,ENSMUSG00000024423,ENSMUSG00000042608,ENSMUSG00000028410,ENSMUSG00000026944,ENSMUSG00000025280,ENSMUSG00000024867,ENSMUSG00000004500,ENSMUSG00000003345,ENSMUSG00000067288,ENSMUSG00000044308,ENSMUSG00000050271,ENSMUSG00000028926,ENSMUSG00000015971,ENSMUSG00000029009,ENSMUSG00000020982,ENSMUSG00000015672,ENSMUSG00000029640,ENSMUSG00000059883,ENSMUSG00000015335,ENSMUSG00000031641,ENSMUSG00000002250,ENSMUSG00000032834,ENSMUSG00000028140,ENSMUSG00000020124,ENSMUSG00000039108,ENSMUSG00000039145,ENSMUSG00000001910,ENSMUSG00000020453,ENSMUSG00000026031,ENSMUSG00000018654,ENSMUSG00000054051,ENSMUSG00000029166,ENSMUSG00000020253,ENSMUSG00000031523"	Ubap1|Zfp3|Mrpl55|Gm11808|Rnf114|Setd7|Chn1|Smndc1|Ttf1|Rnf26|Pex19|Acap2|Ssbp1|Hnrnph1|Ppil1|Rnf219|Smox|Samsn1|Btg1|Ube2d2a|Larp1|Ddx27|Fars2|Pabpn1|Plk3|Ctdspl2|Ier2|Dnm2|Sap30bp|Fut11|Pigx|Klhl42|Oasl1|Ahcyl2|Adora3|Agpat4|Rb1|Il12b|Abl1|Khdc4|Timp2|9130019O22Rik|Ttc5|Ubxn6|Usf1|Zfp322a|Rps18|Zfp966|Polr3h|Zfp712|Crls1|Pde12|Pgk1|Adgrf5|Rrp15|Rnf135|Sphk1|Vipr2|Zfp747|Sepsecs|Ascc2|Stat6|Spred1|Sgk1|Csf1r|Gm32687|Ndufab1|Jade3|Mef2d|Irgm2|Atg101|Fbxl17|Dvl2|Rab8a|Gorasp1|E4f1|Spop|Sik3|Atg12|Pcif1|Pdcd4|Nfat5|Rgs4|Ormdl1|Eef1b2|Fam192a|Ccl4|Rpl24|Mtor|Arf4|Elp4|Gm14288|Rfxank|Zfp60|Dock1|Mfng|Rpl38|Fbxo45|Phf6|Idh3b|2610021A01Rik|Rere|Tfb2m|Mrps23|Irf7|Pot1a|Nlrp3|Mtcl1|Acsf2|Sftpb|Slf2|Perp|Fads1|Rab38|Rfwd3|Psip1|Ddhd2|Rev3l|Paip2b|Sertad2|Rnf216|Taf9b|Asb4|Chd8|Ctnnd1|Zbtb7a|Pdia3|Atad1|Psenen|Hmgcs1|Baz1b|Wdr55|Rps27rt|Eny2|Wdr33|Eif5|Lmcd1|Egr1|Rbpms|Pigh|Gm14325|Aatf|Mrps9|Pelo|Gpx3|Dennd3|Aebp1|Mcfd2|Pik3r5|Plaur|Lamp2|Klf6|E2f5|Ilf2|Plcb3|Inhba|Ube2e3|Ssh1|Arid5b|Hnrnpul1|Ncor1|Capn2|Ppm1a|Umps|Arid3a|Cpsf1|B4gat1|Arntl|Vhl|Ppp1r12a|Hnmt|Fgf10|Prkdc|Xylt1|Topors|Cnot1|Qtrt2|Naa60|Drosha|Jund|Usp6nl|Rpl5|Med17|Zbtb10|Adsl|Rbm4|Rybp|Naf1|Dbp|Lsm3|Add1|Pde9a|Mkl2|Thada|Litaf|Nrros|Cstf1|Klhl25|Foxp4|Pim1|Mat1a|Aldoa|Rnf10|Zfp975|Cmtr1|Zfp994|Il6|Prmt6|Zmynd8|Cln8|Tent4a|Acpp|Tfcp2l1|Lin9|Dapk1|Uba52|Cep63|Ndufa12|Psmd7|Pikfyve|Gm20939|Rnf123|Hs6st1|H1f0|Pik3c2a|Echdc2|Aspscr1|Rxra|Tmtc3|Ppm1d|Zfp944|Stard13|Rps5|Dbr1|Mta1|Csnk1e|Cbx8|Polh|Triap1|Gpbp1l1|Zfp429|Snx6|Sept4|Plscr1|Crbn|Mob3c|Mocs2|Mlst8|Rdh14|Gatb|Dph2|Smg6|Ndufs2|Arel1|Strn3|Smpdl3b|Gdi1|Zscan12|Abhd5|Supt5|Myc|Kctd11|Ptcd3|Fgf2|Nol10|Dusp28|Mtrf1|Ccnt1|Inpp1|Il33|Cpox|Pfkfb3|Zfp105|Selenoi|Msh6|Fosl2|Ppp6r3|Bak1|Commd7|Cdk13|Rad21|Fem1b|Tgif2|Ddit3|Hnrnpa2b1|Gtf2f1|Stxbp5|Anapc7|Ube2b|Inpp5d|Rplp2|Abcf1|Peak1|Sod3|Gadd45g|Mlh1|Etaa1|Zbtb33|Bcl9l|Scarb1|Syk|Mgrn1|Mgat1|Dkc1|D17Wsu92e|Coro1c|Urah|Zfp93|Tbc1d14|Morf4l1|Mfn2|Zkscan6|Tshz1|Impdh2|Rnf19b|Nop14|Hspb1|Snapc5|Cdh1|Uba6|Pdp2|Chka|Araf|Traf3|Usp47|Ophn1|Upf3b|Rnf115|Farsa|Cxcl1|Srsf2|Vps25|U2af1l4|Pigt|Gstp1|Usp22|Pcbp1|Tirap|Pnpla1|Klhl24|Adipor1|Traf6|Rrp7a|Crcp|Trim33|Rfng|Cdkn1a|Cops9|Plek|Kansl2|Mlkl|Alpk1|Gan|Mettl23|Stx17|Ube4a|Mylk|Hivep1|Itpkc|Nrd1|Pafah1b1|Map2k3|Cdc40|Gm14410|Map3k20|Faf1|Celf1|Taf8|Rffl|Zfp965|Sp2|Tpp1|Nat10|Ddx41|Rad17|Nfia|Rrp1b|Rpl36|Eif4g2|Nudt16|Ube2i|Pik3ca|Aip|Prmt5|Ptcd2|Tada2b|Ptafr|Fbxl8|Txnrd1|Fam129b|Trappc6b|Cstf3|Dyrk3|Rabep1|Hbs1l|Tcp1|Atn1|Stk38l|Larp7|Gabarap|Cars|Arhgap35|Wdr18|Taf12|Tsr3|Prkg1|Cyp1a1|Med4|Smg1|Ppp1r9b|Neo1|Ncstn|Gm49359|Coq5|Plxnd1|Scaf1|Nsun4|Csnk2b|Rbfox2|Map2k1|Trim11|Ifi207|Ecm1|Pcyt2|Glis2|Fbxw4|Ppat|Klf7|Twistnb|Tsc22d2|Eif4b|Zfp706|Maml1|Tab1|Armc8|Dnaja2|St3gal2|Mrps34|Pi4kb|Smad3|Col4a2|Pdrg1|Mgat4b|Snrpf|Rpl34|Rgs2|Pam16|Rbm10|Dcp2|Rnf6|Nsd3|2610044O15Rik8|Zfp40|Cenpx|Atp5h|Wsb1|Hras|Gm14326|Hcls1|Prr5l|Zfp472|Prkcg|Trmo|Exosc4|Epm2a|Ing5|Rpl23|Dtx4|Mcm9|Zmym3|Sertad1|Vac14|Lmo2|Chst11|Glp1r|Srpk1|Cbx5|Fgf7|Ece1|Plrg1|Lmtk2|Cept1|Shb|Rpusd4|Kdm4c|Cds1|Rbak|Ikbkap|Zfp39|Gm14305|Hdgf|Wipi2|Slc27a3|Ndufa9|Fam111a|Ccl12|Polr2k|Tbc1d30|Pkn2|Pias4|Pank4|Zfp874a|Plaa|Tet3|Cnbp|Rnf144a|Eif3c|Sox18|Papolg|Dclre1b|Noct|Fut8|Cdc16|Epha2|Atf1|Rad52|Naxd|Rars|Srebf2|Zfp958|Btg2|Bod1|Mepce|Bcat2|Vps72|Ssb|Mast4|Rbm25|Zfp397|Ormdl3|Lamtor3|Nt5c3|Tiprl|Zfp607a|Ccnt2|Tnf|Pyurf|Eno1|Oraov1|Snx1|Tsta3|Klhl8|Smarcc1|Spopl|Zfp609|Dcun1d1|Bms1|Vnn3|Caprin1|Usp21|Tsnax|Has1|Tgfbr2|Edem3|Polr3e|Acad11|Mrpl12|Smarca4|Zfp563|Zfp85|Bag3|Tut1|Psmc1|Zkscan4|Aebp2|Socs3|Pold3|Tsc2|Itga2|Mut|Rapgef1|Mrps25|Aldh7a1|Fam3a|Mrm2|Zfp442|Sltm|Depp1|Zfp64|Ppp1r15b|Ddx21|Gabpb1|Lcp2|Tcf4|Polr3g|Zeb2|Atg14|Zmat2|Ccl2|Zfp763|Tra2a|Ctdnep1|Wapl|Ddx47|Mef2c|Zfp141|Icam1|Cdc42bpb|Cd80|Midn|Rpp14|Map3k4|Dnaja4|Mamstr|Gskip|Farp1|Capn1|Csf3|Zfp143|Fastkd5|Stk11|Cbfa2t2|Rtf2|Spry2|Tnxb|Rrp9|Smarcad1|Zfp516|Myo9b|Csnk1g3|Rbm47|Eif1|P3h2|Zcchc9|Sesn3|Siah1a|Zfp334|Hagh|Zfhx3|Neu1|Snrnp40|Prdm1|Rps19|Atp6v1b2|Phospho2|Cul3|Zfp287|Zc3h12a|Arhgap44|Sde2|Nrarp|Pcbp2|Hars2|Josd2|Ppp1r37|Rfxap|Stat1|Trim5|Eif3g|Slc25a13|Zfp36|Pts|Aimp2|Ptpn18|Tnfaip3|Wrn|Anapc13|Bach2|Foxa1|Megf8|Mogs|Rlf|Mum1|Rsl24d1|Gigyf2|Atg2a|Gak|Samd4b|Inpp4a|Utp4|Poldip3|Ubtf|Mast2|Hmgcl|Ext2|Zfp780b|Smarcb1|St3gal1|Ppp1r16b|Asrgl1|Otud3|B3galnt2|Paf1|Trp53rka|Nfkbia|Ptprj|Crlf1|Lsm7|Psmd8|Serinc1|Mdm2|Hcfc1|Naa40|mt-Atp6|Ube2d3|Chd7|Usp24|Id1|Hoxa5|Zdhhc6|Mtg2|Sf3b4|Mrpl51|Zfp759|Rps15a|Adam8|Met|Rpl18a|Zfp709|Jarid2|Prkar1a|Crebzf|B4galt1|Zfp84|Spns2|Pigyl|Hdac7|Zfp606|Itpa|Yae1d1|Ppwd1|Rnf14|Rab33b|Josd1|Hk2|Ptpn9|Pik3r2|Ppp6c|Scaf11|Son|Golga2|Mindy1|Fgfr3|Setdb1|Ndufa7|Arrb1|Prdx5|Trub2|Sat1|Fam58b|Terf2|Pygo2|Nfatc2ip|Dusp2|Picalm|Sart1|Chmp5|Rpl9|Kctd9|Nr4a3|Pdcd11|Pum3|Gpd1l|Lats1|Zfp87|Tgif1|Tax1bp1|Rhoa|Rrp8|Creb3l1|F11r|Trmt1l|Bhlhe40|Zfp760|Mterf2|Taok3|Prdm15|Sdha|B230307C23Rik|Ereg|Med18|Agps|Erlec1|Trim21|Plcg2|Aldh4a1|Fn3krp|Zfp952|Gm10131|Cd36|Pms2|Sptbn1|Itga5|Trpm6|Pfdn5|Chd1|Cd9|Arhgef1|Wdr75|Fosl1|Srsf7|Ptbp3|Tbx5|Smg5|Rplp0|Med22|Oasl2|Ppia|Mrpl30|Lsm12|Zc3h13|Git1|Fxr1|AU041133|Ctr9|Cav1|Notch4|Elf3|Rac1|Dusp8|Ints1|Prex1|Efnb1|Klf5|Rtcb|Ddrgk1|Cyb5a|Ruvbl1|Zfp101|Qk|Trim16|Ptpn21|Sfr1|Stradb|Shc1|Chpt1|Elp3|Tceanc2|Tmed10|Elmsan1|Dusp14|Lin52|Prpf38b|Ccnh|Cop1|Tlr4|Zdhhc17|Mbip|Gnaq|Bcl3|Cln6|Lonp1|Commd6|Rps23|Zfp768|Ppp2r2a|Cbfa2t3|Zpr1|Zfp426|Tnk2|Pde4d|Sertad3|Ssrp1|Dnajc2|Eif4a2|Zfp764|Ptger4|Rnf150|Sap130|Zfp973|Trappc13|Metap1|Nfib|Utp11|Cyfip2|Oma1|Cryab|Zfp68|Arsb|Utp18|Rab31|Emc1|Pfdn4|Sbno2|Exosc8|Exosc5|Puf60|Rnaseh1|Papd5|Aim2|Adm|Mmab|Flt3l|Atf6b|Sgms2|Atf5|Med11|Dll1|Trmt10b|Lsm8|Zfp617|Atp5k|Cdk7|Dusp16|Fmr1|Helq|Nfix|Kmt2d|Pstk|Zfp36l1|Psph|Krr1|5330417C22Rik|Cyba|Zfp449|Arfgef2|Gm11273|Zfp790|Cic|Itga6|Imp3|Ampd3|Zfp12|Utp14a|Ptpn23|Srsf5|Ptprf|Uqcc3|Mesd|Mrgbp|Lrp5|Zfp748|Hecw2|Trdmt1|Sh3pxd2b|Lemd2|Rpl28|Rpain|Wdr82|Supt6|Sox11|Smap1|Abcd1|Zfp866|Zfp970|Srrm2|Nsd1|Ak6|Dhx15|Crebrf|Nolc1|Fnta|Dguok|Emg1|Trmt2a|Egln1|Tlk2|Ap1ar|Zfp933|Ogfod1|Polr2a|Wnk1|Crtc3|Qsox1|Naa50|Mfn1|Pdgfrb|Phf2|Ess2|Kat5|Prpf18|Rps14|Lmo7|Gnpda2|Utp6|Atg4b|Sav1|Nub1|Elovl1|Mfsd8|Grb2|Zfp830|Zfp24|Cops2|Hoga1|Phpt1|Coq3|Bbs4|Rasa1|Myo1d|Rrp1|Akna|Mrpl16|Nhlrc3|Zfp282|Arrdc3|Med14|Tgfb1|Ints8|Dnajc7|Atp6v1a|Ldb2|Creb5|Ubac1|Tulp4|Mapk8ip1|Zfp46|Zfp81|Cul4a|Epha7|Dag1|Prkd2|Zfp729b|Ubxn2b|Mtf2|Hsp90aa1|Snx9|St8sia4|Sp140|Zfp667|Txnl4b|Plekha1|Wdr24|Pde8a|Zfp955a|Fubp3|Ccnc|Myef2|Med10|mt-Nd5|mt-Cytb|Polr3b|Eid3|Zfp937|Ctif|Scyl1|Mier1|Xxylt1|Ddx46|Spry4|Spty2d1|Grem2|B3gnt2|Caml|Zc3h8|Gtf2e1|Rela|Qdpr|Tsc22d1|Snx18|Cnn3|Shprh|Ptprm|Inhbb|2010315B03Rik|Hnrnpl|Tcf21|Eif3d|Fzd4|Dcaf7|Cebpz|Ppp4r3b|Snrpb2|Mlx|Pdp1|Eif4g3|Prps1l3|Rhbdd1|Ramp2|Klhl21|Zfp229|Brwd1|Vamp8|Nr1d2|Herc6|Ppp1r15a|Inpp5a|Gls|Ebna1bp2|Mprip|Ppp4r2|mt-Nd2|Anapc4|Pi4ka|March7|Ngdn|Srgap2|Foxp1|Clk3|Tmf1|Pygm|Setmar|Cwc22|Ybx3|Dhodh|Uck1|Cdc5l|Rnaset2b|Carnmt1|Wee1|Zfp65|Wdtc1|Prkaca|Cd3eap|Mfap1b|Sema4d|Qars|Myb|Adipor2|Dcaf5|Mllt1|Sfn|mt-Nd1|Hax1|Ftsj3|Trappc9|Fzr1|Tiparp|Anpep|Rasgrp2|Glce|Irf2bpl|Nsfl1c|Ubc|Ost4|Jmjd1c|Dera|Romo1|Bgn|Wbp11|Zfp729a|Ago1|Dnajb2|Dgkz|Prkaa1|Ppp1r11|Cwc15|Svbp|Eed|Npr1|Unkl|Gm17655|Sh3bp4|Rpl11|Nod2|Prkcb|Cops6|Ube2f|Zdhhc1|Eif3f|Gm14296|Mphosph8|Foxn3|Npnt|Tie1|Tnfrsf1b|Crtc2|Plxnb1|C5ar1|mt-Atp8|Apobec3|Arid1a|Atf3|Nsun2|Dazap1|Cbfb|Anapc11|Nfic|Asnsd1|Shoc2|Suox|Msl3|Ppp2cb|Rsl1d1|Efna1|Cox11|Akap8|Cpe|Ccl9|Ehmt2|Nop2|Med20|Ugcg|Dcaf6|Cstf2t|Zfp251|Rbbp5|Sash1|Sall2|Platr25|Gfpt2|Fam20b|Zdhhc8|Wipi1|Tsen54|U2af2|Zkscan7|Rrn3|Bmpr1a|Psma3|Gabarapl1|Jun|Rnf111|Gm14403|Ppip5k2|Ccl3|Ccnb1ip1|Anapc2|Hap1|Exosc2|Cops7b|Rprd1a|Nck1|Ppp1r2|Nfkbie|Fbxo25|Rnf19a|Creb3|Pank2|Huwe1|Twnk|Plagl2|Ccnl1|Fam220a|Fkbp2|Ifi206|Chm|Zfp266|Slx1b|Cyp2s1|Lrpprc|Pus3|Csde1|Pard3|Dis3|Fgfr4|Prkar2a|Srebf1|Las1l|Tbck|Dmac2|Gm14434|Gadd45b|Ski|Pusl1|Bcl2l1|Tnip1|Wdr5|Bambi|Itga1|Eif3a|Sh3bp5|Lime1|Ppp1r35|Hist4h4|Slc25a25|Mtrf1l|Zbtb1|Phlpp1|Gm14399|Ptcd1|Rps29|Rmi1|Fus|Gns|Zfp59|Sf3a2|Alkbh4|Pola2|Fastkd3|Arhgap29|Foxo1|Arhgap45|Prpf6|Lig4|Cmklr1|Brd4|Zfp959|Parl|Dhrs7b|Palm|Npr3|Ppie|Otud4|Zfp971|Maf1|Arrdc1|Elf4|Ndufb8|Dusp6|Rin3|Clk1|Smarca2|Arhgef2|Senp5|Irs2|Suz12|Dpep1|Med9|Pbxip1|Otub2|Rpl12|Creb3l2|Oaz2|Trmt10c|Mospd1|Bcl2|Brpf1|Id2|Kcnk2|Gabpa|Gnl3|Sec24a|Crot|Cish|Nudt21|Ddah1|Prdx1|Sesn1|Coa6|Zfp26|Mthfd1|Zfp72|Foxj2|Rpl21|Cux1|Bckdha|Kdm6b|Os9|Mterf4|N4bp1|Wwc1|Mrpl44|Slc25a32|Eif2b5|Sgsm3|Relb|Ubxn1|Dot1l|Gcn1l1|Brap|Rpl37|Hnrnpa1|Mrm1|Mus81|Tnks1bp1|Rpl14|Nedd4|Zfpm1|Zfp703|Pold1|Klhl9|Rbl2|Mbtps2|AW146154|Rif1|Tspo|Ssu72|Trmt2b|Nt5c2|mt-Nd4l|Mgat5|Ttc7b|Zfp383|Gtf2a1|Creb1|Tbc1d10a|Klf4|Scmh1|Alkbh5|Riox1|Cdon|Gmds|Ikbke|Map3k8|Ndst1|Tpcn1|Kmt2b|Arrb2|Pacsin2|Plxna4|Mycl|Ccdc88c|Slc23a2|Pes1|Ppcdc|Runx1|Abhd17c|Fos|Rab3gap1|Atp5j|Skp1a|Mical2|Mtmr9|Trnt1|Pawr|Mif4gd|Jup|Jak2|Cpsf2|Sh3bp1|Zfp213|Grb10|Rsl1|Ldlrap1|Clp1|Arhgap23|Gtf2i|Rabgap1l|Gprc5b|Rgs12|Soga1|Ppp1r8|Batf2|Cdc23|Upf3a|Cpsf6|Ppp2r5c|mt-Co2|Sh3glb1|Sod2|Rasd1|Mettl21a|Mfap1a|Mettl17|Zfp943|Tyw1|Rnf125|Gtf3c4|Psmd10|Junb|Mkln1|Sf3a3|Kin|Zdhhc3|Lbx1|Rsu1|Nktr|Gtf2h1|Rpl13|Ppp6r1|Tars|Zfp128|Thumpd1|Sorbs3|Aff4|Pop7|Vars|Bmp3|Furin|Esco1|Ehmt1|Etv5|Pigc|S1pr2|Ago2|Il23a|Riok2|Egln3|Unc45b|Lamtor1|Med23|Gspt1|Eloc|Thbs1|B4galt5|Prune1|Nars|Irf1|Taf5l|Pmm2|Tsen15|Tigar|Pbrm1|Crlf3|Mdp1|St3gal3|Snrnp48|Adcy7|Usp38|Papd4|Rab29|Ackr3|Zc3hav1|Etv3|Dap|Ccl20|Fkbp1a|Rnf121|Rps8|Pkn1|Spock2|Drap1|Rps4x|Birc3|Pin1|Pabpc1|Dcun1d4|Senp2|Patl1|Ubqln2|Fau|Rpl37a|Inip|Maml3|Snrpg|Ccdc85b|Sco1|Eif4ebp2|Ptk7|Nr1h2|Pigs|Zfp58|Stag1|Kpna6|Rexo4|Mrps11|Mrnip|Dock8|Gtpbp1|Rnf185|Nfatc1|Zfp82|Arhgap27|Orc5|Sele|Pop1|Rpl29|Gtf2h4|Dcaf15|Utp3|Ncor2|Fubp1|Rpl39|Gdf15|Rps17|Nadk2|Heyl|Abhd2|Zfp317|Synj1|Zfp820|Rad9a|Fas|Ube3b|Cebpg|Rbm5|Trp53inp2|Cactin|Sqor|Zfp874b|Tmem115|Thoc2|Dtd2|Cptp|Gpsm1|Bap1|Pnrc2|mt-Nd4|Zc3hc1|Agbl3|Il1a|Srfbp1|Trit1|Mrpl52|Zmiz1|Zfp954|Wtap|Inka1|Nsf|Nr1h3|Lrp6|Dido1|Zfp595|Zfp9|Gemin4|Fabp5|Nprl2|Tecpr1|Ik|Ctgf|Ephb4|Ngrn|Fto|Pcmt1|Timp3|Hmgcll1|Scnm1|Ccar1|Endou|Habp4|Riok3|Cyfip1|Akap1|Mcat|Nrbp1|Ahctf1|Mndal|Zfp120|Nol9|Tle3|Mllt3|Ppp1cc|Nudt4|Map4k5|Rbm4b|Pnp|Wrnip1|Ewsr1|Rnf20|Glud1|Naca|Fignl2|Smad1|Uhrf2|Taf1d|Igbp1|Traf1|Zfp688|Tlr2|Abra|Ndnf|Bfar|Zkscan14|Bcar3|Neurl3|Phlda1|Hnrnpab|Anxa3|Mettl3|Fbxo5|Tada2a|Mbnl3|Polr2i|Trmt12|Slc25a23|Kmt5b|Uxs1|Ppp2r5b|Tpi1|Rpl35a|Sin3b|Mrpl47|Ggps1|Ttpa|Snip1|Hey1|Eipr1|Adcy6|Lrrk2|Esd|Zhx3|Irf3|Cnot8|Grb7|Anxa7|Zfp386|Hnrnpd|Dennd1a|B4galnt1|Gm45871|Sem1|Rpl10|4930522L14Rik|Sbno1|Adam10|Kctd21|Eogt|Eri2|Fam98b|Fbxl14|Acat2|Tdp2|Zfp983|Nrde2|Polr1b|Nrp1|2610008E11Rik|Dhx9|Rps12|Usp40|Zkscan17|Rel|Extl3|Gm14391|Rbm3|Taf1a|Denr|Toe1|Map3k1|Skap1|Mapk6|Fktn|Stag2|Rinl|Snw1|Pak4|Ptch1|Rbm42|Deptor|Gm2000|Pcbd2|Gcfc2|Mrpl41|Zfp113|Khsrp|Wars|Srsf10|Man2a2|Ttc7|Psen1|Zfp160|Nsun5|Tut4|Meox2|Phka1|Neurl1b|Snrnp70|Gnas|Zfp189|Ticam1|Ptpre|Hnrnpc|Psmd11|Gdnf|Thoc5|Zfp955b|Trib1|Man1a2|Cog3|Dph5|Crem|Tbl1x|Ddx39b|Abcd2|Mrpl49|Ftsj1|Paics|Pkd1|Thap11|Rpl7|Ralgapa1|Ift20|Mob1b|Ddx56|Rad1|Dnlz|Nup85|Adcy4|Keap1|Cdk6|Spred2|Taco1|Impact|Stk40|Dnaja1|Abca2|Polr3a|Pip5k1b|Zfp324|Csnk1g2|Rps28|Ubr3|Prag1|Cdk14|Actr8|Mthfr|Nemf|Mrpl32|Usp12|Irak4|Zdhhc12|Cbr4|Ppard|Pwp2|Mrpl9|Usp15|Lsm14b|Camk1d|Nacc1|Patz1|Cflar|Ikzf1|Ercc6|Mapre3|Ppm1m|Dlc1|									
GO:0044424	intracellular part	cellular_component	1.16E-85	5.53E-82	2254	2776	13778	22036	"ENSMUSG00000109864,ENSMUSG00000024732,ENSMUSG00000021500,ENSMUSG00000024427,ENSMUSG00000052928,ENSMUSG00000024941,ENSMUSG00000025737,ENSMUSG00000094441,ENSMUSG00000040464,ENSMUSG00000029708,ENSMUSG00000030465,ENSMUSG00000021598,ENSMUSG00000002365,ENSMUSG00000032012,ENSMUSG00000029267,ENSMUSG00000031723,ENSMUSG00000040710,ENSMUSG00000015290,ENSMUSG00000031446,ENSMUSG00000042644,ENSMUSG00000039952,ENSMUSG00000041187,ENSMUSG00000040738,ENSMUSG00000052459,ENSMUSG00000064127,ENSMUSG00000040459,ENSMUSG00000034377,ENSMUSG00000027223,ENSMUSG00000000378,ENSMUSG00000036352,ENSMUSG00000025821,ENSMUSG00000061032,ENSMUSG00000051469,ENSMUSG00000046010,ENSMUSG00000028247,ENSMUSG00000086784,ENSMUSG00000021067,ENSMUSG00000035575,ENSMUSG00000025759,ENSMUSG00000059923,ENSMUSG00000028954,ENSMUSG00000034518,ENSMUSG00000022698,ENSMUSG00000024620,ENSMUSG00000027668,ENSMUSG00000049760,ENSMUSG00000009418,ENSMUSG00000033060,ENSMUSG00000003527,ENSMUSG00000024926,ENSMUSG00000020694,ENSMUSG00000019948,ENSMUSG00000004268,ENSMUSG00000015994,ENSMUSG00000033009,ENSMUSG00000005198,ENSMUSG00000021488,ENSMUSG00000022678,ENSMUSG00000048249,ENSMUSG00000044857,ENSMUSG00000040711,ENSMUSG00000030432,ENSMUSG00000027562,ENSMUSG00000034110,ENSMUSG00000033285,ENSMUSG00000026723,ENSMUSG00000063785,ENSMUSG00000036057,ENSMUSG00000038781,ENSMUSG00000027569,ENSMUSG00000071654,ENSMUSG00000033295,ENSMUSG00000039917,ENSMUSG00000011427,ENSMUSG00000005442,ENSMUSG00000035266,ENSMUSG00000001911,ENSMUSG00000025008,ENSMUSG00000000838,ENSMUSG00000046541,ENSMUSG00000029446,ENSMUSG00000021127,ENSMUSG00000049130,ENSMUSG00000064356,ENSMUSG00000045973,ENSMUSG00000009585,ENSMUSG00000007880,ENSMUSG00000069565,ENSMUSG00000021595,ENSMUSG00000031029,ENSMUSG00000024091,ENSMUSG00000028599,ENSMUSG00000038593,ENSMUSG00000030619,ENSMUSG00000027381,ENSMUSG00000025017,ENSMUSG00000059291,ENSMUSG00000034826,ENSMUSG00000019494,ENSMUSG00000015127,ENSMUSG00000058056,ENSMUSG00000041530,ENSMUSG00000038014,ENSMUSG00000027546,ENSMUSG00000022350,ENSMUSG00000003316,ENSMUSG00000030126,ENSMUSG00000027455,ENSMUSG00000008348,ENSMUSG00000067847,ENSMUSG00000031375,ENSMUSG00000090841,ENSMUSG00000039062,ENSMUSG00000047921,ENSMUSG00000020235,ENSMUSG00000021704,ENSMUSG00000032252,ENSMUSG00000019982,ENSMUSG00000049106,ENSMUSG00000048222,ENSMUSG00000028807,ENSMUSG00000027944,ENSMUSG00000047281,ENSMUSG00000031983,ENSMUSG00000064341,ENSMUSG00000020706,ENSMUSG00000031016,ENSMUSG00000023932,ENSMUSG00000094724,ENSMUSG00000029518,ENSMUSG00000030852,ENSMUSG00000034639,ENSMUSG00000030059,ENSMUSG00000072582,ENSMUSG00000027014,ENSMUSG00000030067,ENSMUSG00000022641,ENSMUSG00000029176,ENSMUSG00000005417,ENSMUSG00000037242,ENSMUSG00000032220,ENSMUSG00000039795,ENSMUSG00000050732,ENSMUSG00000029798,ENSMUSG00000027475,ENSMUSG00000026103,ENSMUSG00000026142,ENSMUSG00000001240,ENSMUSG00000022914,ENSMUSG00000037035,ENSMUSG00000032892,ENSMUSG00000024130,ENSMUSG00000017801,ENSMUSG00000024081,ENSMUSG00000090112,ENSMUSG00000042364,ENSMUSG00000054150,ENSMUSG00000051650,ENSMUSG00000020570,ENSMUSG00000035697,ENSMUSG00000041570,ENSMUSG00000021532,ENSMUSG00000078922,ENSMUSG00000003198,ENSMUSG00000042569,ENSMUSG00000030795,ENSMUSG00000035367,ENSMUSG00000024581,ENSMUSG00000024833,ENSMUSG00000026819,ENSMUSG00000019774,ENSMUSG00000051557,ENSMUSG00000007659,ENSMUSG00000000131,ENSMUSG00000031922,ENSMUSG00000029050,ENSMUSG00000022024,ENSMUSG00000042284,ENSMUSG00000024991,ENSMUSG00000057229,ENSMUSG00000019978,ENSMUSG00000004100,ENSMUSG00000017421,ENSMUSG00000033166,ENSMUSG00000090698,ENSMUSG00000038213,ENSMUSG00000083012,ENSMUSG00000037849,ENSMUSG00000056629,ENSMUSG00000035325,ENSMUSG00000025209,ENSMUSG00000047714,ENSMUSG00000028466,ENSMUSG00000006930,ENSMUSG00000000982,ENSMUSG00000071470,ENSMUSG00000040446,ENSMUSG00000022865,ENSMUSG00000030161,ENSMUSG00000071516,ENSMUSG00000032217,ENSMUSG00000036114,ENSMUSG00000040648,ENSMUSG00000043131,ENSMUSG00000023022,ENSMUSG00000060166,ENSMUSG00000038502,ENSMUSG00000030435,ENSMUSG00000062762,ENSMUSG00000060073,ENSMUSG00000022682,ENSMUSG00000049532,ENSMUSG00000053536,ENSMUSG00000022526,ENSMUSG00000026439,ENSMUSG00000033763,ENSMUSG00000028381,ENSMUSG00000036513,ENSMUSG00000026571,ENSMUSG00000041840,ENSMUSG00000009630,ENSMUSG00000025354,ENSMUSG00000024045,ENSMUSG00000025135,ENSMUSG00000049858,ENSMUSG00000038244,ENSMUSG00000035078,ENSMUSG00000000600,ENSMUSG00000022952,ENSMUSG00000021250,ENSMUSG00000078974,ENSMUSG00000027340,ENSMUSG00000024235,ENSMUSG00000038372,ENSMUSG00000042349,ENSMUSG00000021824,ENSMUSG00000060216,ENSMUSG00000054008,ENSMUSG00000006307,ENSMUSG00000016664,ENSMUSG00000099689,ENSMUSG00000030417,ENSMUSG00000085795,ENSMUSG00000065947,ENSMUSG00000036155,ENSMUSG00000025041,ENSMUSG00000018405,ENSMUSG00000029458,ENSMUSG00000041638,ENSMUSG00000049577,ENSMUSG00000022299,ENSMUSG00000039959,ENSMUSG00000033751,ENSMUSG00000018476,ENSMUSG00000029705,ENSMUSG00000026273,ENSMUSG00000051671,ENSMUSG00000038332,ENSMUSG00000032578,ENSMUSG00000031754,ENSMUSG00000079614,ENSMUSG00000020644,ENSMUSG00000019998,ENSMUSG00000037321,ENSMUSG00000021203,ENSMUSG00000044763,ENSMUSG00000093904,ENSMUSG00000040652,ENSMUSG00000023074,ENSMUSG00000017548,ENSMUSG00000061650,ENSMUSG00000042613,ENSMUSG00000019278,ENSMUSG00000028059,ENSMUSG00000028651,ENSMUSG00000044456,ENSMUSG00000032966,ENSMUSG00000042167,ENSMUSG00000026433,ENSMUSG00000062203,ENSMUSG00000019984,ENSMUSG00000042323,ENSMUSG00000017929,ENSMUSG00000024587,ENSMUSG00000039763,ENSMUSG00000015711,ENSMUSG00000022711,ENSMUSG00000038697,ENSMUSG00000018899,ENSMUSG00000030587,ENSMUSG00000018845,ENSMUSG00000002233,ENSMUSG00000036698,ENSMUSG00000031662,ENSMUSG00000026088,ENSMUSG00000030530,ENSMUSG00000013089,ENSMUSG00000029715,ENSMUSG00000049470,ENSMUSG00000007029,ENSMUSG00000038740,ENSMUSG00000052296,ENSMUSG00000022241,ENSMUSG00000025216,ENSMUSG00000025786,ENSMUSG00000031429,ENSMUSG00000029623,ENSMUSG00000015749,ENSMUSG00000048924,ENSMUSG00000028902,ENSMUSG00000021681,ENSMUSG00000079003,ENSMUSG00000004561,ENSMUSG00000017843,ENSMUSG00000037062,ENSMUSG00000039699,ENSMUSG00000013160,ENSMUSG00000028882,ENSMUSG00000039960,ENSMUSG00000008734,ENSMUSG00000026721,ENSMUSG00000037295,ENSMUSG00000041781,ENSMUSG00000071256,ENSMUSG00000030339,ENSMUSG00000020092,ENSMUSG00000024789,ENSMUSG00000020743,ENSMUSG00000001552,ENSMUSG00000027706,ENSMUSG00000024404,ENSMUSG00000057110,ENSMUSG00000047867,ENSMUSG00000026888,ENSMUSG00000022468,ENSMUSG00000020074,ENSMUSG00000001674,ENSMUSG00000047084,ENSMUSG00000055932,ENSMUSG00000007908,ENSMUSG00000020044,ENSMUSG00000027533,ENSMUSG00000066621,ENSMUSG00000010057,ENSMUSG00000038914,ENSMUSG00000072623,ENSMUSG00000029710,ENSMUSG00000024474,ENSMUSG00000057497,ENSMUSG00000027366,ENSMUSG00000010406,ENSMUSG00000007817,ENSMUSG00000028653,ENSMUSG00000042106,ENSMUSG00000020611,ENSMUSG00000115388,ENSMUSG00000021901,ENSMUSG00000027399,ENSMUSG00000038836,ENSMUSG00000010045,ENSMUSG00000037475,ENSMUSG00000056216,ENSMUSG00000032580,ENSMUSG00000020640,ENSMUSG00000034889,ENSMUSG00000005803,ENSMUSG00000022253,ENSMUSG00000061787,ENSMUSG00000024592,ENSMUSG00000028034,ENSMUSG00000001524,ENSMUSG00000070697,ENSMUSG00000079641,ENSMUSG00000034255,ENSMUSG00000020448,ENSMUSG00000046722,ENSMUSG00000022325,ENSMUSG00000026582,ENSMUSG00000037286,ENSMUSG00000071291,ENSMUSG00000002799,ENSMUSG00000030611,ENSMUSG00000095098,ENSMUSG00000020091,ENSMUSG00000060601,ENSMUSG00000038274,ENSMUSG00000038604,ENSMUSG00000038544,ENSMUSG00000061143,ENSMUSG00000057278,ENSMUSG00000078671,ENSMUSG00000024914,ENSMUSG00000070426,ENSMUSG00000057672,ENSMUSG00000022855,ENSMUSG00000032171,ENSMUSG00000028795,ENSMUSG00000037260,ENSMUSG00000020275,ENSMUSG00000041671,ENSMUSG00000034595,ENSMUSG00000025810,ENSMUSG00000030595,ENSMUSG00000042699,ENSMUSG00000030019,ENSMUSG00000054693,ENSMUSG00000033128,ENSMUSG00000031533,ENSMUSG00000035245,ENSMUSG00000047832,ENSMUSG00000008682,ENSMUSG00000042541,ENSMUSG00000037353,ENSMUSG00000020515,ENSMUSG00000036613,ENSMUSG00000053769,ENSMUSG00000057363,ENSMUSG00000050213,ENSMUSG00000073988,ENSMUSG00000036109,ENSMUSG00000037085,ENSMUSG00000018651,ENSMUSG00000050989,ENSMUSG00000035847,ENSMUSG00000020205,ENSMUSG00000020358,ENSMUSG00000031221,ENSMUSG00000026875,ENSMUSG00000042895,ENSMUSG00000047613,ENSMUSG00000009079,ENSMUSG00000028309,ENSMUSG00000061315,ENSMUSG00000024817,ENSMUSG00000031681,ENSMUSG00000020566,ENSMUSG00000033760,ENSMUSG00000034761,ENSMUSG00000028496,ENSMUSG00000043311,ENSMUSG00000057894,ENSMUSG00000018428,ENSMUSG00000043953,ENSMUSG00000090272,ENSMUSG00000026491,ENSMUSG00000021294,ENSMUSG00000031523,ENSMUSG00000039145,ENSMUSG00000018654,ENSMUSG00000030770,ENSMUSG00000020453,ENSMUSG00000020982,ENSMUSG00000015672,ENSMUSG00000019943,ENSMUSG00000028041,ENSMUSG00000003345,ENSMUSG00000044308,ENSMUSG00000025280,ENSMUSG00000026944,ENSMUSG00000024867,ENSMUSG00000022604,ENSMUSG00000015971,ENSMUSG00000029009,ENSMUSG00000075467,ENSMUSG00000022220,ENSMUSG00000020739,ENSMUSG00000054364,ENSMUSG00000004393,ENSMUSG00000006262,ENSMUSG00000028410,ENSMUSG00000024423,ENSMUSG00000033392,ENSMUSG00000042608,ENSMUSG00000045671,ENSMUSG00000001983,ENSMUSG00000022285,ENSMUSG00000014504,ENSMUSG00000031171,ENSMUSG00000029247,ENSMUSG00000021027,ENSMUSG00000073639,ENSMUSG00000020078,ENSMUSG00000001105,ENSMUSG00000036442,ENSMUSG00000025246,ENSMUSG00000019432,ENSMUSG00000040124,ENSMUSG00000007338,ENSMUSG00000024855,ENSMUSG00000035726,ENSMUSG00000049550,ENSMUSG00000008763,ENSMUSG00000024999,ENSMUSG00000063889,ENSMUSG00000034413,ENSMUSG00000063511,ENSMUSG00000036918,ENSMUSG00000000916,ENSMUSG00000021496,ENSMUSG00000036850,ENSMUSG00000023092,ENSMUSG00000021266,ENSMUSG00000027180,ENSMUSG00000007670,ENSMUSG00000020439,ENSMUSG00000030602,ENSMUSG00000025862,ENSMUSG00000034105,ENSMUSG00000074115,ENSMUSG00000057058,ENSMUSG00000042688,ENSMUSG00000028414,ENSMUSG00000074811,ENSMUSG00000051735,ENSMUSG00000055128,ENSMUSG00000078903,ENSMUSG00000029598,ENSMUSG00000019923,ENSMUSG00000010663,ENSMUSG00000061313,ENSMUSG00000028484,ENSMUSG00000045078,ENSMUSG00000029676,ENSMUSG00000019851,ENSMUSG00000056370,ENSMUSG00000076435,ENSMUSG00000039852,ENSMUSG00000091474,ENSMUSG00000006276,ENSMUSG00000027167,ENSMUSG00000041741,ENSMUSG00000028991,ENSMUSG00000032905,ENSMUSG00000057522,ENSMUSG00000024137,ENSMUSG00000026097,ENSMUSG00000024975,ENSMUSG00000003847,ENSMUSG00000038530,ENSMUSG00000038546,ENSMUSG00000032513,ENSMUSG00000023965,ENSMUSG00000020888,ENSMUSG00000001419,ENSMUSG00000030869,ENSMUSG00000037315,ENSMUSG00000028494,ENSMUSG00000005057,ENSMUSG00000038366,ENSMUSG00000037204,ENSMUSG00000069874,ENSMUSG00000020412,ENSMUSG00000002147,ENSMUSG00000027351,ENSMUSG00000020707,ENSMUSG00000047721,ENSMUSG00000061878,ENSMUSG00000022476,ENSMUSG00000024068,ENSMUSG00000023827,ENSMUSG00000026842,ENSMUSG00000004296,ENSMUSG00000022105,ENSMUSG00000046351,ENSMUSG00000031647,ENSMUSG00000023791,ENSMUSG00000029455,ENSMUSG00000040102,ENSMUSG00000041827,ENSMUSG00000039357,ENSMUSG00000019951,ENSMUSG00000033411,ENSMUSG00000033335,ENSMUSG00000040760,ENSMUSG00000071253,ENSMUSG00000021420,ENSMUSG00000037331,ENSMUSG00000091896,ENSMUSG00000049076,ENSMUSG00000007850,ENSMUSG00000027750,ENSMUSG00000053128,ENSMUSG00000024007,ENSMUSG00000022876,ENSMUSG00000027333,ENSMUSG00000028437,ENSMUSG00000043602,ENSMUSG00000015087,ENSMUSG00000025193,ENSMUSG00000025024,ENSMUSG00000026803,ENSMUSG00000006418,ENSMUSG00000036676,ENSMUSG00000030660,ENSMUSG00000022433,ENSMUSG00000012848,ENSMUSG00000016128,ENSMUSG00000021144,ENSMUSG00000032534,ENSMUSG00000096210,ENSMUSG00000039067,ENSMUSG00000041528,ENSMUSG00000054619,ENSMUSG00000039671,ENSMUSG00000034575,ENSMUSG00000068732,ENSMUSG00000021998,ENSMUSG00000037798,ENSMUSG00000024014,ENSMUSG00000041119,ENSMUSG00000041548,ENSMUSG00000059824,ENSMUSG00000024251,ENSMUSG00000031935,ENSMUSG00000041935,ENSMUSG00000058558,ENSMUSG00000072872,ENSMUSG00000014907,ENSMUSG00000022672,ENSMUSG00000021732,ENSMUSG00000040236,ENSMUSG00000026986,ENSMUSG00000022191,ENSMUSG00000033940,ENSMUSG00000029389,ENSMUSG00000055116,ENSMUSG00000034022,ENSMUSG00000022814,ENSMUSG00000019564,ENSMUSG00000031367,ENSMUSG00000028847,ENSMUSG00000040725,ENSMUSG00000018501,ENSMUSG00000062585,ENSMUSG00000016534,ENSMUSG00000019947,ENSMUSG00000017686,ENSMUSG00000024960,ENSMUSG00000024150,ENSMUSG00000020473,ENSMUSG00000020705,ENSMUSG00000060679,ENSMUSG00000018697,ENSMUSG00000042275,ENSMUSG00000021922,ENSMUSG00000048696,ENSMUSG00000021120,ENSMUSG00000031586,ENSMUSG00000002748,ENSMUSG00000024400,ENSMUSG00000021282,ENSMUSG00000035011,ENSMUSG00000042607,ENSMUSG00000053754,ENSMUSG00000013662,ENSMUSG00000033014,ENSMUSG00000025158,ENSMUSG00000032803,ENSMUSG00000018040,ENSMUSG00000078765,ENSMUSG00000060803,ENSMUSG00000032504,ENSMUSG00000051695,ENSMUSG00000032041,ENSMUSG00000031214,ENSMUSG00000048371,ENSMUSG00000024843,ENSMUSG00000025591,ENSMUSG00000036572,ENSMUSG00000028098,ENSMUSG00000007476,ENSMUSG00000000303,ENSMUSG00000004951,ENSMUSG00000032398,ENSMUSG00000035898,ENSMUSG00000020137,ENSMUSG00000039048,ENSMUSG00000046982,ENSMUSG00000074909,ENSMUSG00000062867,ENSMUSG00000028029,ENSMUSG00000018347,ENSMUSG00000001440,ENSMUSG00000031403,ENSMUSG00000021457,ENSMUSG00000041828,ENSMUSG00000025481,ENSMUSG00000055305,ENSMUSG00000056692,ENSMUSG00000004530,ENSMUSG00000032498,ENSMUSG00000036718,ENSMUSG00000037936,ENSMUSG00000016984,ENSMUSG00000025208,ENSMUSG00000019790,ENSMUSG00000029466,ENSMUSG00000026288,ENSMUSG00000020390,ENSMUSG00000057789,ENSMUSG00000062175,ENSMUSG00000025408,ENSMUSG00000056941,ENSMUSG00000026773,ENSMUSG00000024810,ENSMUSG00000022742,ENSMUSG00000030037,ENSMUSG00000075703,ENSMUSG00000022346,ENSMUSG00000035569,ENSMUSG00000011960,ENSMUSG00000022022,ENSMUSG00000015291,ENSMUSG00000021910,ENSMUSG00000013593,ENSMUSG00000033916,ENSMUSG00000023020,ENSMUSG00000005656,ENSMUSG00000020486,ENSMUSG00000035919,ENSMUSG00000005362,ENSMUSG00000032369,ENSMUSG00000034566,ENSMUSG00000024939,ENSMUSG00000024472,ENSMUSG00000038421,ENSMUSG00000026999,ENSMUSG00000025144,ENSMUSG00000031633,ENSMUSG00000062006,ENSMUSG00000042675,ENSMUSG00000032402,ENSMUSG00000032468,ENSMUSG00000031701,ENSMUSG00000058655,ENSMUSG00000050567,ENSMUSG00000062397,ENSMUSG00000025959,ENSMUSG00000039713,ENSMUSG00000038102,ENSMUSG00000026341,ENSMUSG00000022724,ENSMUSG00000038976,ENSMUSG00000032340,ENSMUSG00000032315,ENSMUSG00000022109,ENSMUSG00000022094,ENSMUSG00000038406,ENSMUSG00000004936,ENSMUSG00000041733,ENSMUSG00000044393,ENSMUSG00000052920,ENSMUSG00000028899,ENSMUSG00000018567,ENSMUSG00000027968,ENSMUSG00000033306,ENSMUSG00000029407,ENSMUSG00000022048,ENSMUSG00000026796,ENSMUSG00000020817,ENSMUSG00000027176,ENSMUSG00000029196,ENSMUSG00000009470,ENSMUSG00000023110,ENSMUSG00000019818,ENSMUSG00000021650,ENSMUSG00000033313,ENSMUSG00000020250,ENSMUSG00000026199,ENSMUSG00000027185,ENSMUSG00000019820,ENSMUSG00000021494,ENSMUSG00000020422,ENSMUSG00000057863,ENSMUSG00000027665,ENSMUSG00000015120,ENSMUSG00000032565,ENSMUSG00000010517,ENSMUSG00000023980,ENSMUSG00000030894,ENSMUSG00000020696,ENSMUSG00000022836,ENSMUSG00000037740,ENSMUSG00000061455,ENSMUSG00000059273,ENSMUSG00000004085,ENSMUSG00000020745,ENSMUSG00000035356,ENSMUSG00000024521,ENSMUSG00000073616,ENSMUSG00000052557,ENSMUSG00000012519,ENSMUSG00000030847,ENSMUSG00000032187,ENSMUSG00000049969,ENSMUSG00000051586,ENSMUSG00000030232,ENSMUSG00000030880,ENSMUSG00000090150,ENSMUSG00000043019,ENSMUSG00000027708,ENSMUSG00000040524,ENSMUSG00000026771,ENSMUSG00000026349,ENSMUSG00000040843,ENSMUSG00000029780,ENSMUSG00000045316,ENSMUSG00000063524,ENSMUSG00000043162,ENSMUSG00000010608,ENSMUSG00000034751,ENSMUSG00000024276,ENSMUSG00000038150,ENSMUSG00000031661,ENSMUSG00000045382,ENSMUSG00000044345,ENSMUSG00000018848,ENSMUSG00000022463,ENSMUSG00000020806,ENSMUSG00000006445,ENSMUSG00000046470,ENSMUSG00000033590,ENSMUSG00000027845,ENSMUSG00000020273,ENSMUSG00000028577,ENSMUSG00000030057,ENSMUSG00000026833,ENSMUSG00000031974,ENSMUSG00000043079,ENSMUSG00000029578,ENSMUSG00000020775,ENSMUSG00000061111,ENSMUSG00000000399,ENSMUSG00000019979,ENSMUSG00000061898,ENSMUSG00000028431,ENSMUSG00000038970,ENSMUSG00000057530,ENSMUSG00000039841,ENSMUSG00000031310,ENSMUSG00000008384,ENSMUSG00000058298,ENSMUSG00000004865,ENSMUSG00000032698,ENSMUSG00000034612,ENSMUSG00000026283,ENSMUSG00000031765,ENSMUSG00000071415,ENSMUSG00000031916,ENSMUSG00000048000,ENSMUSG00000024773,ENSMUSG00000030036,ENSMUSG00000020156,ENSMUSG00000030614,ENSMUSG00000062234,ENSMUSG00000109336,ENSMUSG00000031583,ENSMUSG00000022789,ENSMUSG00000026126,ENSMUSG00000069729,ENSMUSG00000032300,ENSMUSG00000025825,ENSMUSG00000067199,ENSMUSG00000070319,ENSMUSG00000015112,ENSMUSG00000044786,ENSMUSG00000049957,ENSMUSG00000038695,ENSMUSG00000048429,ENSMUSG00000056851,ENSMUSG00000042677,ENSMUSG00000038872,ENSMUSG00000051184,ENSMUSG00000038151,ENSMUSG00000040952,ENSMUSG00000073131,ENSMUSG00000032009,ENSMUSG00000036840,ENSMUSG00000057101,ENSMUSG00000066979,ENSMUSG00000022849,ENSMUSG00000004677,ENSMUSG00000073563,ENSMUSG00000039637,ENSMUSG00000041124,ENSMUSG00000075415,ENSMUSG00000027882,ENSMUSG00000026791,ENSMUSG00000027502,ENSMUSG00000022657,ENSMUSG00000042918,ENSMUSG00000025555,ENSMUSG00000008301,ENSMUSG00000024942,ENSMUSG00000015027,ENSMUSG00000030204,ENSMUSG00000014426,ENSMUSG00000023156,ENSMUSG00000035621,ENSMUSG00000037526,ENSMUSG00000034263,ENSMUSG00000001383,ENSMUSG00000068267,ENSMUSG00000041408,ENSMUSG00000067430,ENSMUSG00000035385,ENSMUSG00000018559,ENSMUSG00000046062,ENSMUSG00000026872,ENSMUSG00000053477,ENSMUSG00000035834,ENSMUSG00000020075,ENSMUSG00000027361,ENSMUSG00000014551,ENSMUSG00000029557,ENSMUSG00000018765,ENSMUSG00000013419,ENSMUSG00000003541,ENSMUSG00000042410,ENSMUSG00000020311,ENSMUSG00000034330,ENSMUSG00000061288,ENSMUSG00000030103,ENSMUSG00000067928,ENSMUSG00000039285,ENSMUSG00000032338,ENSMUSG00000034088,ENSMUSG00000027230,ENSMUSG00000050627,ENSMUSG00000025047,ENSMUSG00000040021,ENSMUSG00000022339,ENSMUSG00000026580,ENSMUSG00000028419,ENSMUSG00000039361,ENSMUSG00000027368,ENSMUSG00000041881,ENSMUSG00000079555,ENSMUSG00000038712,ENSMUSG00000039826,ENSMUSG00000024953,ENSMUSG00000000628,ENSMUSG00000022426,ENSMUSG00000021713,ENSMUSG00000010290,ENSMUSG00000044252,ENSMUSG00000074797,ENSMUSG00000022475,ENSMUSG00000051451,ENSMUSG00000020612,ENSMUSG00000056019,ENSMUSG00000056608,ENSMUSG00000030335,ENSMUSG00000025473,ENSMUSG00000008683,ENSMUSG00000024818,ENSMUSG00000038253,ENSMUSG00000068856,ENSMUSG00000020184,ENSMUSG00000024764,ENSMUSG00000054855,ENSMUSG00000039725,ENSMUSG00000052727,ENSMUSG00000035215,ENSMUSG00000068335,ENSMUSG00000030591,ENSMUSG00000014418,ENSMUSG00000013033,ENSMUSG00000028229,ENSMUSG00000041161,ENSMUSG00000039242,ENSMUSG00000003437,ENSMUSG00000004508,ENSMUSG00000020923,ENSMUSG00000041438,ENSMUSG00000063047,ENSMUSG00000027198,ENSMUSG00000014959,ENSMUSG00000050931,ENSMUSG00000015461,ENSMUSG00000031731,ENSMUSG00000018923,ENSMUSG00000034189,ENSMUSG00000050856,ENSMUSG00000069089,ENSMUSG00000030203,ENSMUSG00000035601,ENSMUSG00000044155,ENSMUSG00000052033,ENSMUSG00000026377,ENSMUSG00000036779,ENSMUSG00000035770,ENSMUSG00000002524,ENSMUSG00000035069,ENSMUSG00000032060,ENSMUSG00000058291,ENSMUSG00000024260,ENSMUSG00000005813,ENSMUSG00000021711,ENSMUSG00000028907,ENSMUSG00000030846,ENSMUSG00000051256,ENSMUSG00000031984,ENSMUSG00000039942,ENSMUSG00000023861,ENSMUSG00000022884,ENSMUSG00000006362,ENSMUSG00000075486,ENSMUSG00000047371,ENSMUSG00000038268,ENSMUSG00000059475,ENSMUSG00000021699,ENSMUSG00000024639,ENSMUSG00000050370,ENSMUSG00000018648,ENSMUSG00000020677,ENSMUSG00000048832,ENSMUSG00000039005,ENSMUSG00000027881,ENSMUSG00000047030,ENSMUSG00000040782,ENSMUSG00000042626,ENSMUSG00000029094,ENSMUSG00000025066,ENSMUSG00000047821,ENSMUSG00000044018,ENSMUSG00000026027,ENSMUSG00000025784,ENSMUSG00000068290,ENSMUSG00000027828,ENSMUSG00000030079,ENSMUSG00000055240,ENSMUSG00000014601,ENSMUSG00000037887,ENSMUSG00000001847,ENSMUSG00000003051,ENSMUSG00000022000,ENSMUSG00000027680,ENSMUSG00000011877,ENSMUSG00000026087,ENSMUSG00000027978,ENSMUSG00000005609,ENSMUSG00000078435,ENSMUSG00000026121,ENSMUSG00000067274,ENSMUSG00000015776,ENSMUSG00000029561,ENSMUSG00000000555,ENSMUSG00000046733,ENSMUSG00000023852,ENSMUSG00000024912,ENSMUSG00000063412,ENSMUSG00000030824,ENSMUSG00000079109,ENSMUSG00000034453,ENSMUSG00000028522,ENSMUSG00000047434,ENSMUSG00000026843,ENSMUSG00000045854,ENSMUSG00000040483,ENSMUSG00000040268,ENSMUSG00000064367,ENSMUSG00000064370,ENSMUSG00000027201,ENSMUSG00000028252,ENSMUSG00000018322,ENSMUSG00000021270,ENSMUSG00000070031,ENSMUSG00000054893,ENSMUSG00000051351,ENSMUSG00000038069,ENSMUSG00000032186,ENSMUSG00000003929,ENSMUSG00000058093,ENSMUSG00000028243,ENSMUSG00000028289,ENSMUSG00000014195,ENSMUSG00000002603,ENSMUSG00000039706,ENSMUSG00000025235,ENSMUSG00000039158,ENSMUSG00000024683,ENSMUSG00000074794,ENSMUSG00000035441,ENSMUSG00000021549,ENSMUSG00000027206,ENSMUSG00000025176,ENSMUSG00000025212,ENSMUSG00000038859,ENSMUSG00000036504,ENSMUSG00000026280,ENSMUSG00000029209,ENSMUSG00000006390,ENSMUSG00000033684,ENSMUSG00000038025,ENSMUSG00000030527,ENSMUSG00000024608,ENSMUSG00000020792,ENSMUSG00000039449,ENSMUSG00000031987,ENSMUSG00000047547,ENSMUSG00000014554,ENSMUSG00000045962,ENSMUSG00000021124,ENSMUSG00000074238,ENSMUSG00000039218,ENSMUSG00000043090,ENSMUSG00000026155,ENSMUSG00000031378,ENSMUSG00000078941,ENSMUSG00000029169,ENSMUSG00000015176,ENSMUSG00000063632,ENSMUSG00000002052,ENSMUSG00000020257,ENSMUSG00000018449,ENSMUSG00000026657,ENSMUSG00000042807,ENSMUSG00000024913,ENSMUSG00000040560,ENSMUSG00000029587,ENSMUSG00000024393,ENSMUSG00000021134,ENSMUSG00000049690,ENSMUSG00000038503,ENSMUSG00000074582,ENSMUSG00000079941,ENSMUSG00000040412,ENSMUSG00000073176,ENSMUSG00000006519,ENSMUSG00000020628,ENSMUSG00000020099,ENSMUSG00000032288,ENSMUSG00000064210,ENSMUSG00000068523,ENSMUSG00000063334,ENSMUSG00000063179,ENSMUSG00000048154,ENSMUSG00000039670,ENSMUSG00000031885,ENSMUSG00000040195,ENSMUSG00000026628,ENSMUSG00000016637,ENSMUSG00000079184,ENSMUSG00000040998,ENSMUSG00000033713,ENSMUSG00000039199,ENSMUSG00000027936,ENSMUSG00000023043,ENSMUSG00000033191,ENSMUSG00000021339,ENSMUSG00000054720,ENSMUSG00000036206,ENSMUSG00000055994,ENSMUSG00000052889,ENSMUSG00000048351,ENSMUSG00000026203,ENSMUSG00000026786,ENSMUSG00000004096,ENSMUSG00000040479,ENSMUSG00000050697,ENSMUSG00000037876,ENSMUSG00000038803,ENSMUSG00000030225,ENSMUSG00000034168,ENSMUSG00000030216,ENSMUSG00000030022,ENSMUSG00000032946,ENSMUSG00000034640,ENSMUSG00000006471,ENSMUSG00000047649,ENSMUSG00000032604,ENSMUSG00000024212,ENSMUSG00000024726,ENSMUSG00000039068,ENSMUSG00000037622,ENSMUSG00000005469,ENSMUSG00000032648,ENSMUSG00000039458,ENSMUSG00000031730,ENSMUSG00000030189,ENSMUSG00000022614,ENSMUSG00000026425,ENSMUSG00000022204,ENSMUSG00000026339,ENSMUSG00000032316,ENSMUSG00000052144,ENSMUSG00000064345,ENSMUSG00000041720,ENSMUSG00000026977,ENSMUSG00000021775,ENSMUSG00000028729,ENSMUSG00000035049,ENSMUSG00000024590,ENSMUSG00000040435,ENSMUSG00000073700,ENSMUSG00000079104,ENSMUSG00000061544,ENSMUSG00000045680,ENSMUSG00000016554,ENSMUSG00000033278,ENSMUSG00000015165,ENSMUSG00000008333,ENSMUSG00000049225,ENSMUSG00000049354,ENSMUSG00000020463,ENSMUSG00000001855,ENSMUSG00000030301,ENSMUSG00000053931,ENSMUSG00000021501,ENSMUSG00000027387,ENSMUSG00000049516,ENSMUSG00000015806,ENSMUSG00000022010,ENSMUSG00000022828,ENSMUSG00000024927,ENSMUSG00000025885,ENSMUSG00000002455,ENSMUSG00000039831,ENSMUSG00000044167,ENSMUSG00000024002,ENSMUSG00000033918,ENSMUSG00000049717,ENSMUSG00000034892,ENSMUSG00000034707,ENSMUSG00000048578,ENSMUSG00000020211,ENSMUSG00000039754,ENSMUSG00000031887,ENSMUSG00000037257,ENSMUSG00000048537,ENSMUSG00000053877,ENSMUSG00000096010,ENSMUSG00000033454,ENSMUSG00000029624,ENSMUSG00000044340,ENSMUSG00000020400,ENSMUSG00000060126,ENSMUSG00000021892,ENSMUSG00000024232,ENSMUSG00000026917,ENSMUSG00000028030,ENSMUSG00000032601,ENSMUSG00000005320,ENSMUSG00000057421,ENSMUSG00000020538,ENSMUSG00000015312,ENSMUSG00000089832,ENSMUSG00000040703,ENSMUSG00000024120,ENSMUSG00000060510,ENSMUSG00000025531,ENSMUSG00000021281,ENSMUSG00000059772,ENSMUSG00000068823,ENSMUSG00000025812,ENSMUSG00000041268,ENSMUSG00000032103,ENSMUSG00000071550,ENSMUSG00000024241,ENSMUSG00000025195,ENSMUSG00000025261,ENSMUSG00000037514,ENSMUSG00000036873,ENSMUSG00000027829,ENSMUSG00000051413,ENSMUSG00000024012,ENSMUSG00000023026,ENSMUSG00000038507,ENSMUSG00000022280,ENSMUSG00000023947,ENSMUSG00000038365,ENSMUSG00000039356,ENSMUSG00000026965,ENSMUSG00000028214,ENSMUSG00000026240,ENSMUSG00000032475,ENSMUSG00000053870,ENSMUSG00000052684,ENSMUSG00000033685,ENSMUSG00000038683,ENSMUSG00000022353,ENSMUSG00000026347,ENSMUSG00000041895,ENSMUSG00000020781,ENSMUSG00000063488,ENSMUSG00000035595,ENSMUSG00000033557,ENSMUSG00000020894,ENSMUSG00000038650,ENSMUSG00000013787,ENSMUSG00000092558,ENSMUSG00000005846,ENSMUSG00000031358,ENSMUSG00000070733,ENSMUSG00000037852,ENSMUSG00000020544,ENSMUSG00000026821,ENSMUSG00000055053,ENSMUSG00000024976,ENSMUSG00000027509,ENSMUSG00000022890,ENSMUSG00000036309,ENSMUSG00000036104,ENSMUSG00000013736,ENSMUSG00000035873,ENSMUSG00000022159,ENSMUSG00000000194,ENSMUSG00000036948,ENSMUSG00000038459,ENSMUSG00000028654,ENSMUSG00000020224,ENSMUSG00000020430,ENSMUSG00000021182,ENSMUSG00000030987,ENSMUSG00000025026,ENSMUSG00000031955,ENSMUSG00000042447,ENSMUSG00000049164,ENSMUSG00000032741,ENSMUSG00000058070,ENSMUSG00000020962,ENSMUSG00000033530,ENSMUSG00000003032,ENSMUSG00000042650,ENSMUSG00000000085,ENSMUSG00000046791,ENSMUSG00000025958,ENSMUSG00000036019,ENSMUSG00000039781,ENSMUSG00000034412,ENSMUSG00000036202,ENSMUSG00000038644,ENSMUSG00000070923,ENSMUSG00000031666,ENSMUSG00000046873,ENSMUSG00000067369,ENSMUSG00000041736,ENSMUSG00000029038,ENSMUSG00000041841,ENSMUSG00000046434,ENSMUSG00000024906,ENSMUSG00000033955,ENSMUSG00000027132,ENSMUSG00000025794,ENSMUSG00000032216,ENSMUSG00000003235,ENSMUSG00000026248,ENSMUSG00000018849,ENSMUSG00000061589,ENSMUSG00000071655,ENSMUSG00000029465,ENSMUSG00000042303,ENSMUSG00000002983,ENSMUSG00000003154,ENSMUSG00000041453,ENSMUSG00000069184,ENSMUSG00000031652,ENSMUSG00000040462,ENSMUSG00000033983,ENSMUSG00000028194,ENSMUSG00000028691,ENSMUSG00000055319,ENSMUSG00000021048,ENSMUSG00000037624,ENSMUSG00000008976,ENSMUSG00000042354,ENSMUSG00000036391,ENSMUSG00000003623,ENSMUSG00000001632,ENSMUSG00000038900,ENSMUSG00000038648,ENSMUSG00000057329,ENSMUSG00000038894,ENSMUSG00000026034,ENSMUSG00000028906,ENSMUSG00000022772,ENSMUSG00000024921,ENSMUSG00000036990,ENSMUSG00000035863,ENSMUSG00000031103,ENSMUSG00000019960,ENSMUSG00000025204,ENSMUSG00000074519,ENSMUSG00000027411,ENSMUSG00000022553,ENSMUSG00000026972,ENSMUSG00000022668,ENSMUSG00000044337,ENSMUSG00000029826,ENSMUSG00000003382,ENSMUSG00000035165,ENSMUSG00000028538,ENSMUSG00000021431,ENSMUSG00000079658,ENSMUSG00000040152,ENSMUSG00000043336,ENSMUSG00000030842,ENSMUSG00000038028,ENSMUSG00000017561,ENSMUSG00000069601,ENSMUSG00000035105,ENSMUSG00000054435,ENSMUSG00000034940,ENSMUSG00000026698,ENSMUSG00000116564,ENSMUSG00000022091,ENSMUSG00000036893,ENSMUSG00000024293,ENSMUSG00000063200,ENSMUSG00000000740,ENSMUSG00000024772,ENSMUSG00000006599,ENSMUSG00000060397,ENSMUSG00000040097,ENSMUSG00000037262,ENSMUSG00000032525,ENSMUSG00000004891,ENSMUSG00000025609,ENSMUSG00000052837,ENSMUSG00000068479,ENSMUSG00000019873,ENSMUSG00000035666,ENSMUSG00000033107,ENSMUSG00000020458,ENSMUSG00000025940,ENSMUSG00000064354,ENSMUSG00000023277,ENSMUSG00000024370,ENSMUSG00000055531,ENSMUSG00000038398,ENSMUSG00000025956,ENSMUSG00000049892,ENSMUSG00000090019,ENSMUSG00000006818,ENSMUSG00000028525,ENSMUSG00000053293,ENSMUSG00000029101,ENSMUSG00000060261,ENSMUSG00000040128,ENSMUSG00000049755,ENSMUSG00000020176,ENSMUSG00000029600,ENSMUSG00000022436,ENSMUSG00000030980,ENSMUSG00000027079,ENSMUSG00000013539,ENSMUSG00000021476,ENSMUSG00000021000,ENSMUSG00000030447,ENSMUSG00000092607,ENSMUSG00000039768,ENSMUSG00000032802,ENSMUSG00000037349,ENSMUSG00000049396,ENSMUSG00000019997,ENSMUSG00000002108,ENSMUSG00000030201,ENSMUSG00000034187,ENSMUSG00000066232,ENSMUSG00000024528,ENSMUSG00000060475,ENSMUSG00000026930,ENSMUSG00000028675,ENSMUSG00000020956,ENSMUSG00000029073,ENSMUSG00000039130,ENSMUSG00000064363,ENSMUSG00000028970,ENSMUSG00000027312,ENSMUSG00000073079,ENSMUSG00000038375,ENSMUSG00000024835,ENSMUSG00000038508,ENSMUSG00000032744,ENSMUSG00000039202,ENSMUSG00000038733,ENSMUSG00000022973,ENSMUSG00000024778,ENSMUSG00000024824,ENSMUSG00000029478,ENSMUSG00000037103,ENSMUSG00000052085,ENSMUSG00000042535,ENSMUSG00000033016,ENSMUSG00000098022,ENSMUSG00000048758,ENSMUSG00000029012,ENSMUSG00000003731,ENSMUSG00000052406,ENSMUSG00000029415,ENSMUSG00000020381,ENSMUSG00000069844,ENSMUSG00000079465,ENSMUSG00000041958,ENSMUSG00000072568,ENSMUSG00000020961,ENSMUSG00000050148,ENSMUSG00000046139,ENSMUSG00000046330,ENSMUSG00000010110,ENSMUSG00000034509,ENSMUSG00000031320,ENSMUSG00000047675,ENSMUSG00000044730,ENSMUSG00000040818,ENSMUSG00000051674,ENSMUSG00000022283,ENSMUSG00000032000,ENSMUSG00000005501,ENSMUSG00000062995,ENSMUSG00000029767,ENSMUSG00000020472,ENSMUSG00000027395,ENSMUSG00000061983,ENSMUSG00000027349,ENSMUSG00000029502,ENSMUSG00000023832,ENSMUSG00000035958,ENSMUSG00000035392,ENSMUSG00000006731,ENSMUSG00000017670,ENSMUSG00000110277,ENSMUSG00000003184,ENSMUSG00000051375,ENSMUSG00000035877,ENSMUSG00000021996,ENSMUSG00000025504,ENSMUSG00000021814,ENSMUSG00000000568,ENSMUSG00000019312,ENSMUSG00000022427,ENSMUSG00000036273,ENSMUSG00000014763,ENSMUSG00000031622,ENSMUSG00000037531,ENSMUSG00000060636,ENSMUSG00000024777,ENSMUSG00000023456,ENSMUSG00000040289,ENSMUSG00000021302,ENSMUSG00000028953,ENSMUSG00000019773,ENSMUSG00000019738,ENSMUSG00000045098,ENSMUSG00000046329,ENSMUSG00000022106,ENSMUSG00000030231,ENSMUSG00000033253,ENSMUSG00000029484,ENSMUSG00000032575,ENSMUSG00000022160,ENSMUSG00000006526,ENSMUSG00000029627,ENSMUSG00000039953,ENSMUSG00000060032,ENSMUSG00000031939,ENSMUSG00000022684,ENSMUSG00000027995,ENSMUSG00000021400,ENSMUSG00000021114,ENSMUSG00000021794,ENSMUSG00000020029,ENSMUSG00000027737,ENSMUSG00000039232,ENSMUSG00000004455,ENSMUSG00000028948,ENSMUSG00000032280,ENSMUSG00000048755,ENSMUSG00000068134,ENSMUSG00000042229,ENSMUSG00000029148,ENSMUSG00000059854,ENSMUSG00000025372,ENSMUSG00000020832,ENSMUSG00000021375,ENSMUSG00000037731,ENSMUSG00000029166,ENSMUSG00000026031,ENSMUSG00000054051,ENSMUSG00000001910,ENSMUSG00000015335,ENSMUSG00000029640,ENSMUSG00000020457,ENSMUSG00000059883,ENSMUSG00000028140,ENSMUSG00000020124,ENSMUSG00000037938,ENSMUSG00000031641,ENSMUSG00000002250,ENSMUSG00000032834,ENSMUSG00000067288,ENSMUSG00000028926,ENSMUSG00000114797,ENSMUSG00000050271,ENSMUSG00000036371,ENSMUSG00000003308,ENSMUSG00000040274,ENSMUSG00000058126,ENSMUSG00000022248,ENSMUSG00000024535,ENSMUSG00000032855,ENSMUSG00000043716,ENSMUSG00000020246,ENSMUSG00000045107,ENSMUSG00000055782,ENSMUSG00000011837,ENSMUSG00000046841,ENSMUSG00000029787,ENSMUSG00000029617,ENSMUSG00000034893,ENSMUSG00000022452,ENSMUSG00000096910,ENSMUSG00000032501,ENSMUSG00000074748,ENSMUSG00000027523,ENSMUSG00000031711,ENSMUSG00000034274,ENSMUSG00000047123,ENSMUSG00000060373,ENSMUSG00000017428,ENSMUSG00000041836,ENSMUSG00000019969,ENSMUSG00000003546,ENSMUSG00000034610,ENSMUSG00000036144,ENSMUSG00000034055,ENSMUSG00000002957,ENSMUSG00000067942,ENSMUSG00000078193,ENSMUSG00000035125,ENSMUSG00000024548,ENSMUSG00000028676,ENSMUSG00000038886,ENSMUSG00000031488,ENSMUSG00000021466,ENSMUSG00000036733,ENSMUSG00000027422,ENSMUSG00000021171,ENSMUSG00000003344,ENSMUSG00000021039,ENSMUSG00000068966,ENSMUSG00000025722,ENSMUSG00000028688,ENSMUSG00000074884,ENSMUSG00000072258,ENSMUSG00000019988,ENSMUSG00000066842,ENSMUSG00000031167,ENSMUSG00000021978,ENSMUSG00000046312,ENSMUSG00000033294,ENSMUSG00000049800,ENSMUSG00000074749,ENSMUSG00000030559,ENSMUSG00000033596,ENSMUSG00000019841,ENSMUSG00000047242,ENSMUSG00000032691,ENSMUSG00000052105,ENSMUSG00000022677,ENSMUSG00000025498,ENSMUSG00000036097,ENSMUSG00000018169,ENSMUSG00000058325,ENSMUSG00000057322,ENSMUSG00000036120,ENSMUSG00000079605,ENSMUSG00000023723,ENSMUSG00000026492,ENSMUSG00000035764,ENSMUSG00000066839,ENSMUSG00000025626,ENSMUSG00000027406,ENSMUSG00000025967,ENSMUSG00000031774,ENSMUSG00000021877,ENSMUSG00000098274,ENSMUSG00000026806,ENSMUSG00000039849,ENSMUSG00000044150,ENSMUSG00000056459,ENSMUSG00000003037,ENSMUSG00000033460,ENSMUSG00000020076,ENSMUSG00000029173,ENSMUSG00000011171,ENSMUSG00000042211,ENSMUSG00000002345,ENSMUSG00000024621,ENSMUSG00000019970,ENSMUSG00000034390,ENSMUSG00000020128,ENSMUSG00000001305,ENSMUSG00000025743,ENSMUSG00000027357,ENSMUSG00000043702,ENSMUSG00000026112,ENSMUSG00000056492,ENSMUSG00000062070,ENSMUSG00000028060,ENSMUSG00000008668,ENSMUSG00000026641,ENSMUSG00000006288,ENSMUSG00000019578,ENSMUSG00000062825,ENSMUSG00000025241,ENSMUSG00000029772,ENSMUSG00000059834,ENSMUSG00000022194,ENSMUSG00000053560,ENSMUSG00000028680,ENSMUSG00000046079,ENSMUSG00000027405,ENSMUSG00000020755,ENSMUSG00000021458,ENSMUSG00000028159,ENSMUSG00000030868,ENSMUSG00000036478,ENSMUSG00000022761,ENSMUSG00000017999,ENSMUSG00000032479,ENSMUSG00000003464,ENSMUSG00000029911,ENS"	
"USG00000022177,ENSMUSG00000027583,ENSMUSG00000036860,ENSMUSG00000068240,ENSMUSG00000037111,ENSMUSG00000015846,ENSMUSG00000034173,ENSMUSG00000020525,ENSMUSG00000028601,ENSMUSG00000025142,ENSMUSG00000025578,ENSMUSG00000023953,ENSMUSG00000032469,ENSMUSG00000041040,ENSMUSG00000074364,ENSMUSG00000090137,ENSMUSG00000020022,ENSMUSG00000036533,ENSMUSG00000025949,ENSMUSG00000001053,ENSMUSG00000039183,ENSMUSG00000058729,ENSMUSG00000032372,ENSMUSG00000021559,ENSMUSG00000049300,ENSMUSG00000078619,ENSMUSG00000033769,ENSMUSG00000024019,ENSMUSG00000025746,ENSMUSG00000035181,ENSMUSG00000069727,ENSMUSG00000032561,ENSMUSG00000042472,ENSMUSG00000026380,ENSMUSG00000026317,ENSMUSG00000052384,ENSMUSG00000027498,ENSMUSG00000055652,ENSMUSG00000023991,ENSMUSG00000022565,ENSMUSG00000018507,ENSMUSG00000030695,ENSMUSG00000041740,ENSMUSG00000017288,ENSMUSG00000040250,ENSMUSG00000029106,ENSMUSG00000034192,ENSMUSG00000031904,ENSMUSG00000022500,ENSMUSG00000069114,ENSMUSG00000029064,ENSMUSG00000022407,ENSMUSG00000071076,ENSMUSG00000039046,ENSMUSG00000094936,ENSMUSG00000039103,ENSMUSG00000005982,ENSMUSG00000004895,ENSMUSG00000036822,ENSMUSG00000036550,ENSMUSG00000030657,ENSMUSG00000022704,ENSMUSG00000021096,ENSMUSG00000045427,ENSMUSG00000047379,ENSMUSG00000033933,ENSMUSG00000019907,ENSMUSG00000030878,ENSMUSG00000026509,ENSMUSG00000031023,ENSMUSG00000000078,ENSMUSG00000001016,ENSMUSG00000027552,ENSMUSG00000045624,ENSMUSG00000028869,ENSMUSG00000042121,ENSMUSG00000041324,ENSMUSG00000027011,ENSMUSG00000036661,ENSMUSG00000043004,ENSMUSG00000020901,ENSMUSG00000095362,ENSMUSG00000029328,ENSMUSG00000038418,ENSMUSG00000042660,ENSMUSG00000050621,ENSMUSG00000093930,ENSMUSG00000057604,ENSMUSG00000022338,ENSMUSG00000034101,ENSMUSG00000036835,ENSMUSG00000027248,ENSMUSG00000062901,ENSMUSG00000024104,ENSMUSG00000043286,ENSMUSG00000025532,ENSMUSG00000023067,ENSMUSG00000027164,ENSMUSG00000078656,ENSMUSG00000042506,ENSMUSG00000017721,ENSMUSG00000021222,ENSMUSG00000021277,ENSMUSG00000059263,ENSMUSG00000001127,ENSMUSG00000003808,ENSMUSG00000034120,ENSMUSG00000019731,ENSMUSG00000010358,ENSMUSG00000028793,ENSMUSG00000036693,ENSMUSG00000062270,ENSMUSG00000029192,ENSMUSG00000029020,ENSMUSG00000020346,ENSMUSG00000022517,ENSMUSG00000021453,ENSMUSG00000072941,ENSMUSG00000063382,ENSMUSG00000048047,ENSMUSG00000035133,ENSMUSG00000004980,ENSMUSG00000002658,ENSMUSG00000025508,ENSMUSG00000038762,ENSMUSG00000074305,ENSMUSG00000035671,ENSMUSG00000024908,ENSMUSG00000036636,ENSMUSG00000029135,ENSMUSG00000032244,ENSMUSG00000022314,ENSMUSG00000041297,ENSMUSG00000005370,ENSMUSG00000057895,ENSMUSG00000046731,ENSMUSG00000063884,ENSMUSG00000037225,ENSMUSG00000061458,ENSMUSG00000032540,ENSMUSG00000036721,ENSMUSG00000003435,ENSMUSG00000026858,ENSMUSG00000020954,ENSMUSG00000038290,ENSMUSG00000042350,ENSMUSG00000042198,ENSMUSG00000005696,ENSMUSG00000027940,ENSMUSG00000015536,ENSMUSG00000020621,ENSMUSG00000022378,ENSMUSG00000028085,ENSMUSG00000024142,ENSMUSG00000025145,ENSMUSG00000029535,ENSMUSG00000034042,ENSMUSG00000027953,ENSMUSG00000027002,ENSMUSG00000025499,ENSMUSG00000053600,ENSMUSG00000057465,ENSMUSG00000021686,ENSMUSG00000078816,ENSMUSG00000078862,ENSMUSG00000066595,ENSMUSG00000022831,ENSMUSG00000032841,ENSMUSG00000031060,ENSMUSG00000029634,ENSMUSG00000034850,ENSMUSG00000002617,ENSMUSG00000054823,ENSMUSG00000039428,ENSMUSG00000036620,ENSMUSG00000027472,ENSMUSG00000020018,ENSMUSG00000038861,ENSMUSG00000014301,ENSMUSG00000026360,ENSMUSG00000022414,ENSMUSG00000021693,ENSMUSG00000038880,ENSMUSG00000026469,ENSMUSG00000031749,ENSMUSG00000053841,ENSMUSG00000016946,ENSMUSG00000020561,ENSMUSG00000073490,ENSMUSG00000020455,ENSMUSG00000040913,ENSMUSG00000014303,ENSMUSG00000001229,ENSMUSG00000030655,ENSMUSG00000003458,ENSMUSG00000028706,ENSMUSG00000033565,ENSMUSG00000024387,ENSMUSG00000035754,ENSMUSG00000010755,ENSMUSG00000001630,ENSMUSG00000021661,ENSMUSG00000058230,ENSMUSG00000067150,ENSMUSG00000068039,ENSMUSG00000004263,ENSMUSG00000029313,ENSMUSG00000020219,ENSMUSG00000037679,ENSMUSG00000016526,ENSMUSG00000020993,ENSMUSG00000028565,ENSMUSG00000021635,ENSMUSG00000031879,ENSMUSG00000024847,ENSMUSG00000025377,ENSMUSG00000005610,ENSMUSG00000058392,ENSMUSG00000005506,ENSMUSG00000034471,ENSMUSG00000018678,ENSMUSG00000053510,ENSMUSG00000003752,ENSMUSG00000021366,ENSMUSG00000020902,ENSMUSG00000059890,ENSMUSG00000038446,ENSMUSG00000018932,ENSMUSG00000036943,ENSMUSG00000020120,ENSMUSG00000064181,ENSMUSG00000090266,ENSMUSG00000022992,ENSMUSG00000030726,ENSMUSG00000053113,ENSMUSG00000029193,ENSMUSG00000071645,ENSMUSG00000021178,ENSMUSG00000054931,ENSMUSG00000024759,ENSMUSG00000027184,ENSMUSG00000053483,ENSMUSG00000056820,ENSMUSG00000039640,ENSMUSG00000003665,ENSMUSG00000032440,ENSMUSG00000040532,ENSMUSG00000029312,ENSMUSG00000030138,ENSMUSG00000032481,ENSMUSG00000062169,ENSMUSG00000024401,ENSMUSG00000025076,ENSMUSG00000031762,ENSMUSG00000032382,ENSMUSG00000068882,ENSMUSG00000022623,ENSMUSG00000091512,ENSMUSG00000030826,ENSMUSG00000024645,ENSMUSG00000008958,ENSMUSG00000073557,ENSMUSG00000020423,ENSMUSG00000044502,ENSMUSG00000057134,ENSMUSG00000038416,ENSMUSG00000031505,ENSMUSG00000023027,ENSMUSG00000030166,ENSMUSG00000026150,ENSMUSG00000030738,ENSMUSG00000031504,ENSMUSG00000023087,ENSMUSG00000021065,ENSMUSG00000021585,ENSMUSG00000029056,ENSMUSG00000004934,ENSMUSG00000034832,ENSMUSG00000020642,ENSMUSG00000052302,ENSMUSG00000045996,ENSMUSG00000004591,ENSMUSG00000040549,ENSMUSG00000027287,ENSMUSG00000004897,ENSMUSG00000027932,ENSMUSG00000034708,ENSMUSG00000024691,ENSMUSG00000033068,ENSMUSG00000016028,ENSMUSG00000029330,ENSMUSG00000037001,ENSMUSG00000068855,ENSMUSG00000010205,ENSMUSG00000003380,ENSMUSG00000027208,ENSMUSG00000003360,ENSMUSG00000021782,ENSMUSG00000027998,ENSMUSG00000032044,ENSMUSG00000028397,ENSMUSG00000020186,ENSMUSG00000044813,ENSMUSG00000040774,ENSMUSG00000039982,ENSMUSG00000009575,ENSMUSG00000010936,ENSMUSG00000032602,ENSMUSG00000055493,ENSMUSG00000034259,ENSMUSG00000022629,ENSMUSG00000022898,ENSMUSG00000045039,ENSMUSG00000032215,ENSMUSG00000019850,ENSMUSG00000040270,ENSMUSG00000035048,ENSMUSG00000037933,ENSMUSG00000035451,ENSMUSG00000029610,ENSMUSG00000032067,ENSMUSG00000052798,ENSMUSG00000020790,ENSMUSG00000014353,ENSMUSG00000026104,ENSMUSG00000060441,ENSMUSG00000019143,ENSMUSG00000036615,ENSMUSG00000004364,ENSMUSG00000005267,ENSMUSG00000006273,ENSMUSG00000038806,ENSMUSG00000033389,ENSMUSG00000074088,ENSMUSG00000007038,ENSMUSG00000029554,ENSMUSG00000043061,ENSMUSG00000035530,ENSMUSG00000038168,ENSMUSG00000027864,ENSMUSG00000021621,ENSMUSG00000029920,ENSMUSG00000058881,ENSMUSG00000041506,ENSMUSG00000070780,ENSMUSG00000060279,ENSMUSG00000003068,ENSMUSG00000061079,ENSMUSG00000079043,ENSMUSG00000022114,ENSMUSG00000038533,ENSMUSG00000062944,ENSMUSG00000034686,ENSMUSG00000073002,ENSMUSG00000044715,ENSMUSG00000055407,ENSMUSG00000005583,ENSMUSG00000032285,ENSMUSG00000040253,ENSMUSG00000021279,ENSMUSG00000029817,ENSMUSG00000027551,ENSMUSG00000048489,ENSMUSG00000002699,ENSMUSG00000032212,ENSMUSG00000074030,ENSMUSG00000053644,ENSMUSG00000002496,ENSMUSG00000039844,ENSMUSG00000023921,ENSMUSG00000015533,ENSMUSG00000021577,ENSMUSG00000028737,ENSMUSG00000066042,ENSMUSG00000030966,ENSMUSG00000049038,ENSMUSG00000014039,ENSMUSG00000007815,ENSMUSG00000047407,ENSMUSG00000038235,ENSMUSG00000030888,ENSMUSG00000041360,ENSMUSG00000028341,ENSMUSG00000030064,ENSMUSG00000031921,ENSMUSG00000049489,ENSMUSG00000047824,ENSMUSG00000002343,ENSMUSG00000025283,ENSMUSG00000000631,ENSMUSG00000047215,ENSMUSG00000030722,ENSMUSG00000039148,ENSMUSG00000015697,ENSMUSG00000021809,ENSMUSG00000054252,ENSMUSG00000024758,ENSMUSG00000018909,ENSMUSG00000040651,ENSMUSG00000026753,ENSMUSG00000033228,ENSMUSG00000026131,ENSMUSG00000031834,ENSMUSG00000033106,ENSMUSG00000002546,ENSMUSG00000022961,ENSMUSG00000028581,ENSMUSG00000027739,ENSMUSG00000060450,ENSMUSG00000019849,ENSMUSG00000032290,ENSMUSG00000030386,ENSMUSG00000050668,ENSMUSG00000010607,ENSMUSG00000038518,ENSMUSG00000047557,ENSMUSG00000045128,ENSMUSG00000024339,ENSMUSG00000015247,ENSMUSG00000028413,ENSMUSG00000062345,ENSMUSG00000031753,ENSMUSG00000024982,ENSMUSG00000028514,ENSMUSG00000042745,ENSMUSG00000039069,ENSMUSG00000031386,ENSMUSG00000059811,ENSMUSG00000019877,ENSMUSG00000041235,ENSMUSG00000078578,ENSMUSG00000064357,ENSMUSG00000021025,ENSMUSG00000024654,ENSMUSG00000013846,ENSMUSG00000037754,ENSMUSG00000022443,ENSMUSG00000028868,ENSMUSG00000041815,ENSMUSG00000029036,ENSMUSG00000038811,ENSMUSG00000052512,ENSMUSG00000000902,ENSMUSG00000035443,ENSMUSG00000028672,ENSMUSG00000014773,ENSMUSG00000020492,ENSMUSG00000038539,ENSMUSG00000078517,ENSMUSG00000019210,ENSMUSG00000056515,ENSMUSG00000037860,ENSMUSG00000030790,ENSMUSG00000012429,ENSMUSG00000029575,ENSMUSG00000061286,ENSMUSG00000027752,ENSMUSG00000035673,ENSMUSG00000001150,ENSMUSG00000030522,ENSMUSG00000021870,ENSMUSG00000032264,ENSMUSG00000020340,ENSMUSG00000054079,ENSMUSG00000020585,ENSMUSG00000037962,ENSMUSG00000042082,ENSMUSG00000015143,ENSMUSG00000008575,ENSMUSG00000055200,ENSMUSG00000027067,ENSMUSG00000013707,ENSMUSG00000028649,ENSMUSG00000029014,ENSMUSG00000049517,ENSMUSG00000030403,ENSMUSG00000022052,ENSMUSG00000022791,ENSMUSG00000025404,ENSMUSG00000036160,ENSMUSG00000032078,ENSMUSG00000053175,ENSMUSG00000021028,ENSMUSG00000032245,ENSMUSG00000041168,ENSMUSG00000085793,ENSMUSG00000042507,ENSMUSG00000058163,ENSMUSG00000035798,ENSMUSG00000021548,ENSMUSG00000042111,ENSMUSG00000021248,ENSMUSG00000062591,ENSMUSG00000060002,ENSMUSG00000039128,ENSMUSG00000028619,ENSMUSG00000022031,ENSMUSG00000032058,ENSMUSG00000044881,ENSMUSG00000021009,ENSMUSG00000041278,ENSMUSG00000062078,ENSMUSG00000038013,ENSMUSG00000005148,ENSMUSG00000001783,ENSMUSG00000046352,ENSMUSG00000031217,ENSMUSG00000056427,ENSMUSG00000024646,ENSMUSG00000024245,ENSMUSG00000029547,ENSMUSG00000021371,ENSMUSG00000039621,ENSMUSG00000071866,ENSMUSG00000007655,ENSMUSG00000031119,ENSMUSG00000024660,ENSMUSG00000028382,ENSMUSG00000018263,ENSMUSG00000001415,ENSMUSG00000001289,ENSMUSG00000028796,ENSMUSG00000025995,ENSMUSG00000024097,ENSMUSG00000028745,ENSMUSG00000040940,ENSMUSG00000053390,ENSMUSG00000066152,ENSMUSG00000002944,ENSMUSG00000020315"	Eid3|Ccdc86|Ddx46|Spry4|Ctif|Scyl1|Wdr24|Zfp955a|Gtpbp10|Gcc1|Psd3|Med10|Snx9|Nectin1|Mtf2|Txnl4b|St8sia4|Ubl4a|Cul4a|Itpr3|Dag1|Prkd2|Ints8|Atp6v1a|Med14|Arglu1|Tulp4|Mapk8ip1|Ccm2|Ubac1|Zfp282|Rrp1|Zfp24|Zfp830|Coq3|Isoc2a|Sav1|Utp6|Mfsd8|Grb2|Nub1|Hmgxb4|Naa50|Pdgfrb|Mfn1|2410015M20Rik|Nav1|Lmo7|Ess2|Kat5|Tlk2|Actr6|Emg1|Fnta|Ogfod1|Polr2a|Nsd1|Nde1|Crebrf|Lemd2|Sh3pxd2b|Rpl28|Car2|Kctd7|Wdr3|Trdmt1|Utp14a|Ptpn23|Stap2|Mrgbp|Uqcc3|Ptprf|Rhbdd2|Zfp790|Cic|Helq|Nfix|Tctn3|Fmr1|Zfp526|Psph|Zfp36l1|C5ar1|mt-Atp8|Slc25a51|Apobec3|Arid1a|Dazap1|Nsun2|Eif3f|Vapa|Tnfrsf1b|Tctn1|Eed|Bcl2l11|Pik3ap1|Rpl11|Nup54|Cops6|Unkl|Palld|Ago1|Fam120a|Atp9a|Washc5|Glg1|Tmcc1|Nsfl1c|Ubc|Romo1|Bgn|Myl6|Anpep|Trappc9|Fzr1|Mtx3|Glce|Myb|Dcaf5|Mfap1b|Zbtb8a|Hax1|Sfn|2310022B05Rik|mt-Nd1|Ftsj3|Wee1|Cdc5l|Rnaset2b|Rab35|Tacc2|Setmar|Tmf1|Ptrh2|Cwc22|Foxp1|Bbx|Anapc4|Mprip|Clic4|Myo1e|Zfand1|Vamp8|Herc6|Kif3b|Gls|Rhbdd1|Ramp2|Brwd1|Inhbb|Rangrf|Abca3|Mlx|Cebpz|Shprh|Snx18|Syne3|B3gnt2|Sypl|Arhgap45|Camsap2|Fastkd3|Tgtp1|Zfp959|Dhrs7b|Fus|Rmi1|Napg|Pola2|Slc25a25|Mtrf1l|Pusl1|Bcl2l1|Xpo6|Cep57|Ski|Sugt1|Itga1|Eif3a|Dmac2|Epb41l2|Ppan|Zfp207|Dis3|Apold1|Tapbpl|Fam220a|Ifi206|Fkbp2|Sec31a|Twnk|Ppp1r2|Creb3|Hap1|Ccl3|Ccnb1ip1|Rprd1a|Cxadr|Gabarapl1|Hist1h2ai|Rnf111|Rpp25l|Ppip5k2|Mob1a|Lima1|Zdhhc8|Ptov1|U2af2|Ei24|Psma3|Rrn3|Sall2|Cstf2t|Zfp251|Rbbp5|Mtss1l|Ugcg|Commd2|Dcaf6|Haus1|Ppp2cb|Dnajc14|Akap8|Anapc11|Suox|Mical2|Mtmr9|Krit1|Runx1|Fos|Sec61g|Slc23a2|Map3k8|Gmds|Ikbke|Ap3m1|Arrb2|Ndst1|Kmt2b|Pacsin2|Zfp383|Pdcd5|Zfp703|mt-Nd4l|Mgat5|Nt5c2|Mrm1|Brap|Gcn1l1|Zfpm1|Slc25a32|Hip1|Gadd45gip1|Kdm6b|Cux1|Mterf4|Coa6|Sesn1|Cish|Nudt21|Seh1l|Id2|Stx7|Tap1|Otub2|Trmt10c|Tomm20|Oaz2|Mospd1|Suz12|Med9|Pbxip1|Dpep1|Arhgef2|Ppie|Rin3|Fkbp1a|Papd4|Rab29|Gspt1|Med23|Pbrm1|B4galt5|Nars|Dnajc28|Prune1|Pmm2|Taf5l|Irf1|2200002D01Rik|Unc45b|Rhoc|Ago2|Snx20|Mitd1|Furin|Etv5|Pop7|Aff4|Vars|Mvb12b|Ppp6r1|Tars|Lbx1|Zdhhc3|Psmd10|Pdap1|Anp32e|Ccdc125|Sf3a3|Aggf1|Samd1|Mettl17|Ppp2r5c|Sh3glb1|Batf2|Atp6v0d1|Ppp1r8|Rhou|Gprc5b|Rabgap1l|Ldlrap1|Cpsf2|Zfp213|Ltbr|Pald1|Jak2|Mif4gd|Jup|Sec62|Riok3|Cntrl|Gimap6|Grb14|Endou|Ccar1|Ddx18|Ngrn|Fto|Hmgcll1|Timp3|Fabp5|Tecpr1|Nprl2|Dido1|Zfp9|Ephb4|Ik|Fam136a|Sppl2a|Mrpl52|Zmiz1|Trit1|Inka1|Gna13|Eppk1|Bap1|Il1a|Agbl3|Tmem115|Thoc2|Cebpg|Rbm5|Itsn2|Cactin|Sqor|Nadk2|Rps17|C330018D20Rik|Fubp1|Gtf2h4|Utp3|Rpl39|Arhgap27|Rnf185|Cdc42se1|Pop1|Sele|Stag1|Zfp58|Jag2|Mrps11|Ccdc85b|Eif4ebp2|Nr1h2|Fau|Ripor1|Inip|Maml3|Snrpg|Chd2|Drap1|Rnf121|Pkn1|Senp2|Pin1|Ccdc28b|Hgsnat|Rel|Pyroxd1|Ppp1r18|Nrp1|Nfkbib|Dhx9|Fbxl14|Adam10|Gga1|Mrps31|Eogt|Cdca4|Rpl10|Sem1|Letmd1|Cnot8|Eipr1|Lysmd1|Uxs1|Snip1|Ttpa|Mbnl3|Trmt12|Tada2a|Selenon|Ids|Phlda1|Hnrnpab|Igbp1|Traf1|Abra|A430005L14Rik|Ewsr1|Rnf20|Naca|Uhrf2|Smad1|Atp6v1c2|Rbm4b|Map4k5|Mllt3|D17H6S53E|Zfp329|Akap1|Ccrl2|Mndal|Ahctf1|Kif26a|Dlc1|Camk1d|Ikzf1|Parva|Patz1|Nemf|Mrpl32|Atp2b1|Adam15|Csnk1g2|Ubr3|Polr3a|Abca2|Pip5k1b|Cep97|Actr8|Mthfr|Dnlz|Adcy4|Nup85|Rhob|Ddx56|Mob1b|Dnaja1|Impact|Clasp2|Stk40|Spred2|Taco1|Ywhaz|Srp19|Ftsj1|Paics|Ralgapa1|Rab18|Vps26a|Ift20|Thap11|Tbl1x|Ddx39b|Gorab|Mrpl49|Pacs1|Supt16|Clip1|Man1a2|Noc3l|Crem|Neurl1b|Snrnp70|Ttc7|Nsun5|Pcbd2|Mrpl41|Fhl1|Wars|Fbxo3|Khsrp|Smtn|Pak4|Stag2|Tldc1|Saa1|Skap1|Mapk6|Fktn|Hps6|Rinl|Cgrrf1|Gm14391|Plbd2|Zwint|Fads1|Ddhd2|Psip1|Rnf216|Pot1a|Perp|Sftpb|Acsf2|Rere|2610021A01Rik|Eps15l1|Elp4|Pde3a|Mtor|Atg12|Spop|E4f1|Ormdl1|Pdcd4|Nfat5|Rgs4|Ranbp9|Gorasp1|Fbxl17|Dvl2|Mef2d|Ndufab1|Jade3|Plin2|Sh2b2|Lasp1|Atg101|Irgm2|Ascc2|Stat6|Spred1|Rnf135|Bola2|Sphk1|Polr3h|Spast|Agpat4|Abl1|Il12b|Rb1|Zfp322a|Mfap3l|Pigx|Aldh2|Klhl42|Oasl1|Fut11|Uhrf1bp1l|Ctdspl2|Dnm2|Appl1|Slc25a16|Fars2|Larp1|Ube2d2a|Acap2|Hnrnph1|Postn|Rnf26|Ppil1|Samsn1|Smox|Ubap1|Zfp3|Rabl6|Cutc|Smndc1|Ttf1|Rnf114|Tmtc3|Pik3c2a|Csnk1e|Rps5|Stard13|Mta1|Cep63|H1f0|Psmd7|Rnf123|Mettl7a1|Zmynd8|Tent4a|Tmem167b|Lcp1|Mat1a|Pim1|Pde9a|Hspb8|Dbp|Thada|Med17|AW549877|Rpl5|Rybp|Naf1|Prkdc|Fgf10|Trappc5|Hnmt|Drosha|Brk1|Ddx55|Arntl|Cpsf1|Umps|Arid3a|Ap1s2|Trappc3|Hnrnpul1|Ncor1|Cnr2|Lamp2|Arid5b|Rhot1|Plcb3|Mcfd2|Aebp1|Ddx42|Mrps9|Aatf|Pelo|Itih4|Mex3d|Pigh|Rbpms|Baz1b|Wdr33|Eif5|Zbtb7a|Asb4|Chd8|Atad1|Trim33|Rfng|Cdv3|Rrp7a|U2af1l4|Gstp1|Pdcd6ip|Pcbp1|Tirap|Ophn1|Pdp2|Chka|Tma16|Upf3b|Rnf115|Lrrc8a|Cdh1|Hspb1|Snapc5|Uba6|Thap2|Foxred1|Tshz1|Ranbp6|Impdh2|Aimp1|Zkscan6|Kpnb1|Dkc1|Syk|Abca8a|Urah|Zfp93|D17Wsu92e|Coro1c|Mlh1|Micall2|Scarb1|Etaa1|Mrpl43|Stxbp5|Anapc7|Inpp5d|Ube2b|Bak1|Tgif2|Ddit3|Commd7|Pfkfb3|Il33|Cpox|Mrpl53|Selenoi|Myc|Ankrd11|Ccnt1|Mtrf1|Gdi1|Nisch|Ndufs2|Chmp2a|Cox14|Snx6|Sept4|Bbs9|Crbn|Plscr1|Atp5h|Fam89b|Dcp2|Fcrla|Nup35|Cenpx|Slc25a4|Rpl34|Ypel3|Smad3|Armc8|Dnaja2|Eif4b|Maml1|Zfp706|Klf7|Plekhg5|Trappc11|Actr3|Riox2|Ppp1r9b|Neo1|Cyp1a1|Med4|Slc39a14|Scaf1|Map2k1|Coq5|Dsg2|Prkg1|Taf12|Gabarap|Larp7|Lpp|Uso1|Dpysl2|Fam129b|Rabep1|Cstf3|Tada2b|Tnpo1|Prmt5|Cd164|Ptcd2|Fbxl8|Txnrd1|Ankzf1|Nat10|Utrn|Ddx41|Tns3|Rpl36|Pik3ca|Ube2i|Nudt16|Faf1|Taf8|Tpp1|Rffl|Mylk|Mrps26|Stx17|Zc3h4|Map3k20|Pafah1b1|Nfkbiz|Pmaip1|Cops9|Gan|Mlkl|Bag3|Smarca4|Plekhf2|Mical3|Aebp2|Polr3e|Acad11|Edem3|Dcun1d1|Zfp609|Spopl|Ccnt2|Tiprl|Nt5c3|Fahd1|Eno1|Pyurf|Rbm25|Mast4|Zfp397|Ormdl3|Nkd1|Cxcr4|Marveld1|Rars|Srebf2|Rhbdf2|Epha2|Sox18|Myo5c|Dclre1b|Papolg|Plaa|Cnbp|Olfm1|Abcb10|Synpo|Wipi2|Mrpl38|Mcrip1|Ndufa9|Apaf1|Rbak|Ikbkap|Lmtk2|Ece1|Zfp800|Zmym3|Sertad1|Mcm9|Srpk1|Lmo2|Chst11|Ing5|Mt1|Rpl23|Cog8|Gigyf2|Atg2a|Mogs|Mum1|Tmem126b|Gak|Samd4b|Wrn|Dnm1l|Ptpn18|Arid1b|1700017B05Rik|Iscu|Frat1|Eif3g|Slc25a13|Zfp36|Ccdc137|Josd2|Timm29|Pcbp2|Zc3h12a|Zfhx3|Zfp524|Prdm1|Rps19|Vma21|Sesn3|Siah1a|Zfp180|Bub3|Hspbap1|Myo9b|Csnk1g3|Coro7|Msantd4|Fnbp1|Stxbp3|Slc2a8|Rtf2|Cd96|Mamstr|Farp1|Phax|Capn1|Galns|Ddx47|Map3k4|Rpp14|Midn|Atg14|Ints14|Zmat2|Cenpb|Wapl|Zfp763|Ccl2|Ctdnep1|Ppp1r15b|Zeb2|Tcf4|Polr3g|Ddx21|Gabpb1|Mrps25|Mrm2|Fxr2|Zfp651|Ier3|Agps|Erlec1|Plcg2|Taok3|Bhlhe40|Zfp760|Azi2|Hcn4|Hdlbp|Creb3l1|Gpd1l|Pdcd11|Lats1|Ebag9|Selp|Chmp5|Picalm|Dusp2|Ndufa7|Haus3|Mindy1|Trub2|Prdx5|Hk2|Josd1|Ppwd1|AI597479|Osbpl1a|Itpa|Hdac7|Crebzf|Prkar1a|Zfp709|Chd9|Mrpl51|Adam8|Rps15a|Slc25a45|Hoxa5|Sf3b4|Mdm2|Naa40|Rnd1|Trp53rka|Map1b|Lsm7|Dok1|Psmd8|Hps5|Adgrl1|Rmdn1|Otud3|B3galnt2|Paf1|Gab2|Ubtf|Utp4|Zfp780b|Ext2|Gorasp2|Sgms2|Atf6b|Ap1g1|Med11|Hsdl1|Atp5k|Cdk7|Dusp16|Trmt10b|Lsm8|Pfdn4|Nifk|Papd5|Dync1li2|Puf60|Oma1|Cryab|Zfp68|Sap130|Metap1|Trappc13|Utp11|Tial1|Jagn1|2810004N23Rik|Ptger4|Mpc1|Eif4a2|Cbfa2t3|Commd6|Zfp768|Ovca2|Zfp426|Pde4d|Gnaq|Ch25h|Dusp14|Ddx52|Vps37c|Tlr4|Prpf38b|Spata2|Cop1|Shc1|Afap1|Sfr1|Trim16|Mrpl50|Stradb|Clec3b|Ddrgk1|Ssr3|Ruvbl1|Zfp101|Strip1|Dusp8|Rac1|Elf3|Zc3h13|Fxr1|Git1|Mrpl30|Prss12|Ctr9|AU041133|Sema4c|Rplp0|Med22|Oasl2|Itga5|Gprc5a|Chd1|Fosl1|Gm10131|Nucb1|Pms2|Polr3b|Mier1|Xxylt1|Fubp3|Lyrm2|Xaf1|Plekha1|mt-Nd5|mt-Cytb|Myef2|Ccnc|Tomm34|Hsp90aa1|Sp140|Zfp667|Zfp46|Cdkn2aip|Tmod2|Zfp81|Zfp729b|Ubxn2b|Epha7|Dnajc7|Tgfb1|Ldb2|Bbs4|Akna|Mrpl16|Arrdc3|Myo1d|Rasa1|Cops2|Hoga1|Sfxn3|Baiap2l1|Phpt1|Atg4b|Gnpda2|Elovl1|Qsox1|Phf2|Crtc3|Rps14|Exoc7|Prpf18|Egln1|Cltb|Dguok|Wnk1|Vti1b|Ap1ar|Srrm2|Zfp866|Smap1|Abcd1|Ak6|Dhx15|Nolc1|Sox11|Supt6|Wdr82|Rpain|Frmd4a|Hecw2|Lrp5|Wdr7|Zfp12|Prrc2a|Srsf5|Nckap5|Mesd|Arfgef2|Gm11273|5330417C22Rik|Zfp449|Cyba|Trappc12|Unc5b|Imp3|Ano6|Gng5|Krr1|Pstk|Kmt2d|Oxld1|Cbfb|Nemp1|Atf3|Ift27|Mphosph8|Npnt|Foxn3|Zdhhc1|Crtc2|Krt18|Tie1|Mrs2|Lrrc8c|Sh3bp4|Nod2|Prkcb|Coa7|Dnajb2|Apbb1ip|Cwc15|Dgkz|Prkaa1|Jmjd1c|Ost4|Dera|Irf2bpl|Wbp11|Adamts9|Rasgrp2|Tiparp|Ndor1|Cd3eap|Qars|Mllt1|Carnmt1|Zzz3|Wdtc1|Prkaca|Pygm|Mtmr12|Dhodh|Ybx3|Lmf2|Srgap2|Ngdn|Ccdc93|Clk3|Ppp4r2|mt-Nd2|Pi4ka|March7|Nr1d2|Ebna1bp2|Rrp12|Lmnb1|Ppp1r15a|Klhl21|Prps1l3|Zfp229|Tcf21|Eif3d|Ptprm|Hnrnpl|Snrpb2|Pdp1|Dcaf7|Ppp4r3b|Nup214|Ccdc91|Cnn3|Caml|Zc3h8|Spty2d1|Qdpr|Tsc22d1|Gtf2e1|Rela|Myo5b|Prpf6|Arhgap29|Foxo1|Brd4|Parl|Lig4|Rps29|Gns|Mlec|Sf3a2|Alkbh4|Tradd|Aagab|Phldb1|Srcap|Hist4h4|Zbtb1|Ptcd1|Phlpp1|Tnip1|Tpt1|Sh3bp5|Bambi|Wdr5|Tbck|Prkar2a|Fgfr4|Las1l|Srebf1|Gadd45b|Shkbp1|Cyp2s1|Lrpprc|Zfp266|Chm|Tnfaip2|Slx1b|Csde1|Pard3|Dmxl2|Pus3|Cfap44|Sos1|Dnmbp|Huwe1|Pank2|2410004B18Rik|Ccnl1|Plagl2|Mtch1|Dip2b|Parp12|Rnf19a|Nfkbie|Fbxo25|Exosc2|Anapc2|Gem|Cops7b|Nck1|Fpgt|Jun|Ucp2|Pak1ip1|Mtss1|Tmem163|Wipi1|Tsen54|Zkscan7|1600002K03Rik|Fam20b|Vamp2|Rnh1|Ehmt2|Med20|Rsl1d1|Msl3|Fryl|Cpe|Cox11|Ralgds|Nfic|Shoc2|Rae1|Atp5j|Skp1a|Rab3gap1|Trnt1|Pawr|Rab2b|Gpr107|BC037034|Abhd17c|Mycl|Llph|Pes1|Ccdc88c|Stim1|Add3|Bcar1|Mios|Zfp518a|Tpcn1|Eml1|Gtf2a1|Ttc7b|Klf4|Alkbh5|Scmh1|Riox1|Creb1|Tmtc2|Cep131|Tbc1d10a|Rif1|Pold1|Klhl9|Rbl2|Mbtps2|Trmt2b|Tspo|Ssu72|Rpl37|Hnrnpa1|Mus81|Tnks1bp1|Katnbl1|Rpl14|Nedd4|Eif2b5|Mrpl44|Wwc1|Dot1l|Ubxn1|Arpc3|Sgsm3|Relb|Foxj2|Rpl21|Zfp72|N4bp1|Os9|Coil|Ddah1|Prdx1|Sec23ip|Mthfd1|Kcnk2|Gabpa|Gnl3|Sec24a|Crot|Brpf1|Rpl12|Creb3l2|Bcl2|Irs2|Clk1|Epb41|Senp5|Smarca2|Otud4|Palm|Elf4|Dusp6|Ndufb8|Zfp971|Vps16|Maf1|Arrdc1|Gtpbp8|Ackr3|Zc3hav1|Etv3|Kcne3|St3gal3|Snrnp48|Eloc|Thbs1|Filip1l|Lamtor1|Tigar|Crlf3|Ank3|Egln3|Gimap4|Synrg|Pigc|Riok2|Sorbs3|Ehmt1|Esco1|Nol7|Rpl13|Ehd1|Gtf2h1|Zfp128|Flywch1|Kin|Nktr|Nes|Mkln1|Junb|Mfap1a|Reep3|Gtf3c4|Rnf125|Rtn4|Tmem70|mt-Co2|Twf2|Cdc23|Cpsf6|Upf3a|Mettl21a|Rasd1|Gimap1|Sod2|Pde4b|Pom121|Rgs12|Gtf2i|Pnrc1|Zfp672|Grb10|Rita1|Sh3bp1|Knop1|Clp1|Tango2|Habp4|Mia2|Cyfip1|Scnm1|Dnajc11|Srxn1|Nudt22|Gemin4|Ctgf|Nr1h3|Lrp6|Nsf|Ipo7|Srfbp1|Wtap|Gpsm1|Pnrc2|Dtd2|Cptp|Zc3hc1|mt-Nd4|Abcb1b|Atrn|Srp54a|Trp53inp2|Coro1b|Gdf15|Heyl|Abhd2|Wdr26|Synj1|Fas|Rad9a|Ncor2|Dcaf15|Dock8|Gtpbp1|Nfatc1|Zfp82|Rpl29|Orc5|Kpna6|Rexo4|Sdad1|Mrnip|Sco1|Col4a3|Pigs|Fam84b|Ston2|Ubqln2|Patl1|Rpl37a|Stx5a|Mad2l1bp|Rps4x|Rps8|9930104L06Rik|Dennd6a|Dcun1d4|Pabpc1|Birc3|Usp40|Ica1|Calu|Zkscan17|Polr1b|Rps12|Fam98b|Golga3|Acat2|Tdp2|Dennd1a|B4galnt1|Elmo2|Gm45871|Irf3|Pcdh1|Zhx3|Esd|Eps8l2|Anxa7|Hnrnpd|Grb7|Tomm22|Lrrk2|Fam120b|Sin3b|Mrpl47|Rpl35a|Ppp2r5b|Tpi1|Hey1|Ggps1|Abcf2|Fbxo5|Polr2i|Kmt5b|Slc25a23|Rcbtb2|Plekha5|Szt2|Anxa3|Manf|Mettl3|Tmem110|Zkscan14|Clstn1|H2afj|Taf1d|Bfar|Tlr2|Wrnip1|Atp6v1d|Glud1|Nudt4|Slc7a11|Stx11|Ppp1cc|Nol9|Tle3|Mcat|Zfp120|Rabif|Nrbp1|Hydin|Baiap2|Eral1|Kif13a|Themis2|Mapre3|Cflar|Ercc6|Nacc1|Zdhhc12|Usp12|Drg1|Irak4|Mrpl9|Usp15|Chchd5|Cbr4|Ppard|Pwp2|Rps28|Cdk14|Gm49336|Prag1|Serbp1|Keap1|Cdk6|Tpm3-rs7|Rad1|Snx24|Pkd1|Rpl7|Hcfc2|Saysd1|Abcd2|Snapc2|Ckap4|Avl9|Ccz1|Cog3|Smdt1|Zfp955b|Trib1|Atxn7l3b|Gnas|Zfp330|Thoc5|Ticam1|Hnrnpc|Psmd11|Ptpre|Psen1|Klc4|Tut4|Meox2|Phka1|Ap2a2|Zfp160|Gm2000|Gcfc2|Setbp1|Srsf10|Man2a2|Rab11fip1|Ptch1|Rbm42|Rrbp1|Esyt2|Btbd2|Snw1|Zbtb34|Wdr73|Toe1|Serf2|Taf1a|Nedd1|Hmcn1|Rbm3|Extl3|AI464131|Noc4l|Sertad2|Kiz|Rab38|Rfwd3|Rev3l|Taf9b|Nlrp3|Mtcl1|Fopnl|Irf7|Slf2|Mfng|Dock1|Rpl38|Rfxank|Zbtb9|Mrps23|Tfb2m|Fbxo45|Ecsit|Phf6|Idh3b|Eef1b2|Fam192a|Arf4|Rpl24|Ddx31|Pcif1|Bclaf3|Zbtb25|Rab8a|Armcx1|Ddx50|Sepsecs|Vipr2|Fbxo38|Borcs8|Csf1r|Sgk1|Cmip|Vps54|Rrp15|Sdc3|Crls1|Pde12|Coa5|Adgrf5|Pgk1|Khdc4|Rps18|Usf1|Ttc5|Ubxn6|Actg1|Fyco1|Ahcyl2|Sclt1|Pabpn1|Ier2|Plk3|Lrrc8d|Nop56|Sap30bp|2010111I01Rik|Dapp1|Dctn5|Btg1|Lztr1|Ddx27|Map4|Pex19|Ssbp1|Haus4|Zbtb46|Mrpl55|Gm11808|Setd7|Rxra|Zbed5|Ppm1d|Echdc2|Aspscr1|Cbx8|Polh|Dbr1|Fam117b|Ehd2|Uba52|Ndufa12|Cdc42ep3|Pikfyve|N4bp3|Nubp2|Lin9|Plscr2|Dapk1|Prmt6|Smarcd2|Exoc6b|Cmtr1|Il6|Heatr5a|Zfp975|Acpp|Zfp410|Tfcp2l1|Cln8|Nrros|Cstf1|Klhl25|Foxp4|Plec|Trpv2|Aldoa|Rnf10|Vps53|Ints13|Add1|Lsm3|Slc7a6|Litaf|Zbtb10|Gnb1|Adsl|Jund|Usp6nl|Rbm4|Nexn|Naa60|Prcc|Topors|Cnot1|Xylt1|Qtrt2|Ppm1a|Hnrnph2|B4gat1|Vhl|Ppp1r12a|Cdr2|Capn2|Akip1|Klf6|Ilf2|E2f5|Esf1|Gnl2|Ssh1|Inhba|Ube2e3|Dennd3|Gng2|Pik3r5|Gm14325|Hnrnpdl|Egr1|Wdr55|Rps27rt|Hmgcs1|Lmcd1|Eny2|Ctnnd1|Psenen|Pdia3|Klhl24|Washc2|Pnpla1|Crcp|Cdkn1a|Traf6|Vps25|Usp22|Pigt|Dcaf4|Traf3|Usp47|Araf|Farsa|Srsf2|Slc35e1|Ifi35|Rnf19b|Nop14|Morf4l1|Tbc1d14|Mfn2|Mgat1|Mgrn1|Gadd45g|Sod3|Bcl9l|Zbtb33|Arhgap5|Hnrnpa2b1|Gtf2f1|Rplp2|Abcf1|Peak1|Zswim4|Ppp6r3|Clcn7|Fosl2|Fem1b|Rad21|Cdk13|Msh6|Zfp105|Kctd11|Ptcd3|Fgf2|Nol10|Abhd5|Zscan12|Supt5|Miga2|Strn3|Smg6|Arel1|Chchd7|Sh2d1a|Tpm3|Mocs2|Rdh14|Fam49b|Gatb|Mlst8|Lrrc45|Triap1|Gpbp1l1|Slc50a1|Nckap1|Hras|Zfp472|Saa2|Ap3b1|Prkcg|Gm14326|Flvcr1|Hcls1|Prr5l|Rbm10|Rnf6|Tmem127|Zfp40|Nsd3|Tmem135|Mgat4b|Pdrg1|Snrpf|Pi4kb|Pam16|Rgs2|Tab1|Kif2a|Mrps34|Xpr1|St3gal2|Txlna|Kctd5|Twistnb|Ifi207|Trim11|Fbxw4|Glis2|Dpp9|Smg1|Ncstn|Nsun4|Rbfox2|Csnk2b|Wdr18|Cars|Stk38l|Ankra2|Arhgap35|Xpo5|Tcp1|Atn1|Aff1|Timm13|Inf2|Dyrk3|Trappc6b|Nfia|Rad17|Fam96b|Aip|Tepsin|Eif4g2|Rrp1b|Celf1|Caskin2|Sp2|Nrd1|Itpkc|Hivep1|Ntn1|Ube4a|Cdc40|Map2k3|Rab8b|Plek|Rab3ip|Mettl23|Kansl2|Pold3|Socs3|Cckar|Tut1|Psmc1|Zkscan4|Atl3|Caprin1|Usp21|Tsnax|Mrpl12|Has1|Tgfbr2|Abhd11|Klhl8|Bms1|Smarcc1|Cnih4|Tnf|Casp7|Mt2|Snx1|Ssb|Shank3|Lamtor3|Bcat2|Timm21|Vps72|Ppp1r12b|Btg2|Bod1|Ado|Cdc16|Naxd|Atf1|Rad52|Mff|Eif3c|Rab20|Noct|Fut8|Cast|Pank4|Pias4|Tet3|Rnf144a|Tbc1d30|Polr2k|Pkn2|Ckap5|Snap23|Hdgf|Slc27a3|Grn|Fam111a|Entpd6|Celsr1|Cds1|Zfp39|Hist2h2ac|Raver1|Rabac1|Fgf7|Ddx23|Dlg5|Plrg1|Rpusd4|Kdm4c|Csrp2|Shb|Cept1|Dtx4|Cbx5|Vac14|Slc25a20|Epm2a|Exosc4|Kif21a|Dscr3|Megf8|Rsl24d1|Tnfaip3|Bach2|Anapc13|Bicd2|Foxa1|Aimp2|Pts|Nup107|Ankfy1|Tmem87b|Stat1|Trim5|Hars2|Rfxap|Cul3|Zfp287|Atp6v1b2|Sde2|Arhgap44|Snrnp40|Neu1|Mad1l1|Tmem18|Eif1|P3h2|Ptgfrn|Zcchc9|Smarcad1|Zfp516|Rrp9|Rbm47|Ap2a1|Stk11|Zfp143|Fastkd5|Spry2|Cbfa2t2|9130023H24Rik|Prr7|Vamp5|Gskip|Map6|Mef2c|Dnaja4|Gbp7|Cdc42bpb|Tra2a|Zfp64|Depp1|Lcp2|Sltm|Exoc8|Aldh7a1|Tsc2|Rapgef1|Mut|Itga2|Sdha|Aldh4a1|Med18|Trim21|Mterf2|Prdm15|Rhoa|Tgif1|F11r|Rrp8|Pum3|Nr4a3|Frmd4b|Terf2|Fam58b|Pygo2|Armc6|Sat1|Myo18a|Rpl9|Nfatc2ip|Sart1|Setdb1|Nudt13|Fgfr3|Rtn3|Arrb1|Fam208a|Ppp6c|Scaf11|Dst|Pik3r2|Slc7a6os|Golga2|Son|Laptm5|Rab33b|Rnf14|Prep|Ptpn9|Zfp606|Gpatch11|Pigyl|Jarid2|Lxn|Rpl18a|Tap2|Nipsnap3b|B4galt1|Serpinb2|Cog4|Zdhhc6|Usp24|Id1|Mtg2|Hcfc1|Atl2|Serinc1|Chd7|Ube2d3|mt-Atp6|Nfkbia|Asrgl1|St3gal1|Ppp1r16b|Myh9|Wasf2|Poldip3|Atad3a|Gngt2|Nav2|Smarcb1|Thyn1|Hmgcl|Dll1|Ska2|Atf5|Emc1|Atp6v1e1|Rab31|Aim2|Adm|Mplkip|Mmab|Exosc5|Exosc8|Sbno2|Mcm3ap|Mtmr10|Slmap|Zw10|Cyfip2|Utp18|Laptm4a|Rflna|Arsb|Actn1|Nfib|Sertad3|Ssrp1|Tnfaip8l2|Macf1|Dnajc2|Rps23|Vasp|Ppp2r2a|Tnk2|R3hdm2|Surf6|Zpr1|Bcl3|Mbip|Cln6|Lonp1|Lin52|Elmsan1|Gm5431|Zdhhc17|Ccnh|Ccdc115|Tmed10|Tubb4a|Chpt1|Cdc123|Tceanc2|Elp3|Ppp2r1b|Coa4|Ptpn21|Ttc1|Qk|Wipf2|Klf5|Rtcb|Gjb2|Efnb1|Slit3|Cyb5a|Tmem178|Ints1|Mcur1|Prex1|Ppia|Cav1|Gpc4|Incenp|Ptbp3|Tbx5|Smg5|Pfdn5|Phc2|Wdr75|Srsf7|Capzb|Arhgef1|Zfp952|Slc31a2|Cd36|Sptbn1|									
GO:0010467	gene expression	biological_process	9.15E-79	3.51E-75	1067	2776	5093	22036	"ENSMUSG00000011960,ENSMUSG00000022022,ENSMUSG00000061458,ENSMUSG00000037225,ENSMUSG00000063884,ENSMUSG00000022346,ENSMUSG00000057895,ENSMUSG00000024810,ENSMUSG00000025408,ENSMUSG00000062175,ENSMUSG00000041297,ENSMUSG00000022314,ENSMUSG00000056941,ENSMUSG00000057789,ENSMUSG00000029135,ENSMUSG00000038762,ENSMUSG00000025508,ENSMUSG00000020390,ENSMUSG00000002658,ENSMUSG00000004980,ENSMUSG00000027002,ENSMUSG00000027953,ENSMUSG00000032369,ENSMUSG00000005656,ENSMUSG00000078994,ENSMUSG00000034042,ENSMUSG00000029535,ENSMUSG00000028085,ENSMUSG00000020954,ENSMUSG00000038290,ENSMUSG00000003435,ENSMUSG00000036721,ENSMUSG00000000303,ENSMUSG00000032398,ENSMUSG00000034120,ENSMUSG00000003808,ENSMUSG00000036572,ENSMUSG00000059263,ENSMUSG00000021277,ENSMUSG00000051695,ENSMUSG00000032041,ENSMUSG00000042506,ENSMUSG00000078765,ENSMUSG00000023067,ENSMUSG00000025532,ENSMUSG00000033014,ENSMUSG00000018040,ENSMUSG00000027164,ENSMUSG00000063382,ENSMUSG00000048047,ENSMUSG00000032498,ENSMUSG00000055305,ENSMUSG00000031403,ENSMUSG00000021457,ENSMUSG00000062270,ENSMUSG00000036693,ENSMUSG00000046982,ENSMUSG00000018347,ENSMUSG00000056529,ENSMUSG00000029196,ENSMUSG00000021650,ENSMUSG00000023110,ENSMUSG00000027176,ENSMUSG00000026796,ENSMUSG00000004263,ENSMUSG00000067150,ENSMUSG00000019977,ENSMUSG00000068039,ENSMUSG00000058230,ENSMUSG00000010755,ENSMUSG00000027968,ENSMUSG00000090266,ENSMUSG00000044258,ENSMUSG00000078870,ENSMUSG00000038446,ENSMUSG00000018932,ENSMUSG00000021366,ENSMUSG00000078896,ENSMUSG00000018678,ENSMUSG00000023980,ENSMUSG00000005506,ENSMUSG00000024847,ENSMUSG00000031879,ENSMUSG00000015120,ENSMUSG00000027665,ENSMUSG00000032565,ENSMUSG00000057863,ENSMUSG00000005610,ENSMUSG00000058392,ENSMUSG00000028565,ENSMUSG00000021494,ENSMUSG00000027185,ENSMUSG00000038880,ENSMUSG00000050567,ENSMUSG00000062397,ENSMUSG00000058655,ENSMUSG00000026360,ENSMUSG00000062006,ENSMUSG00000020018,ENSMUSG00000031503,ENSMUSG00000032402,ENSMUSG00000002617,ENSMUSG00000071302,ENSMUSG00000039428,ENSMUSG00000054823,ENSMUSG00000029634,ENSMUSG00000031060,ENSMUSG00000028331,ENSMUSG00000053600,ENSMUSG00000022831,ENSMUSG00000078862,ENSMUSG00000025499,ENSMUSG00000015126,ENSMUSG00000028899,ENSMUSG00000035754,ENSMUSG00000004936,ENSMUSG00000033565,ENSMUSG00000038406,ENSMUSG00000028706,ENSMUSG00000113450,ENSMUSG00000003458,ENSMUSG00000032340,ENSMUSG00000022109,ENSMUSG00000014303,ENSMUSG00000028108,ENSMUSG00000073490,ENSMUSG00000020455,ENSMUSG00000027806,ENSMUSG00000020561,ENSMUSG00000025959,ENSMUSG00000000562,ENSMUSG00000046351,ENSMUSG00000008668,ENSMUSG00000026641,ENSMUSG00000006288,ENSMUSG00000030823,ENSMUSG00000028060,ENSMUSG00000026842,ENSMUSG00000022105,ENSMUSG00000062070,ENSMUSG00000043702,ENSMUSG00000090641,ENSMUSG00000022476,ENSMUSG00000089756,ENSMUSG00000061878,ENSMUSG00000001305,ENSMUSG00000047721,ENSMUSG00000026803,ENSMUSG00000025024,ENSMUSG00000037111,ENSMUSG00000068240,ENSMUSG00000036860,ENSMUSG00000043602,ENSMUSG00000022120,ENSMUSG00000024007,ENSMUSG00000007850,ENSMUSG00000003464,ENSMUSG00000021420,ENSMUSG00000017999,ENSMUSG00000037331,ENSMUSG00000020755,ENSMUSG00000033411,ENSMUSG00000053560,ENSMUSG00000028680,ENSMUSG00000022194,ENSMUSG00000027167,ENSMUSG00000078889,ENSMUSG00000028991,ENSMUSG00000021877,ENSMUSG00000098274,ENSMUSG00000018930,ENSMUSG00000025967,ENSMUSG00000026492,ENSMUSG00000023723,ENSMUSG00000039852,ENSMUSG00000091474,ENSMUSG00000025626,ENSMUSG00000057322,ENSMUSG00000037640,ENSMUSG00000036120,ENSMUSG00000032691,ENSMUSG00000025498,ENSMUSG00000047242,ENSMUSG00000049800,ENSMUSG00000045896,ENSMUSG00000028484,ENSMUSG00000002147,ENSMUSG00000020412,ENSMUSG00000029173,ENSMUSG00000054381,ENSMUSG00000069874,ENSMUSG00000001419,ENSMUSG00000112640,ENSMUSG00000020888,ENSMUSG00000056459,ENSMUSG00000003847,ENSMUSG00000024975,ENSMUSG00000057522,ENSMUSG00000024137,ENSMUSG00000020473,ENSMUSG00000019947,ENSMUSG00000041324,ENSMUSG00000001016,ENSMUSG00000027552,ENSMUSG00000016534,ENSMUSG00000000078,ENSMUSG00000026509,ENSMUSG00000018501,ENSMUSG00000040725,ENSMUSG00000033933,ENSMUSG00000019907,ENSMUSG00000055116,ENSMUSG00000034022,ENSMUSG00000019564,ENSMUSG00000021096,ENSMUSG00000036835,ENSMUSG00000035011,ENSMUSG00000034101,ENSMUSG00000053754,ENSMUSG00000024400,ENSMUSG00000021282,ENSMUSG00000057604,ENSMUSG00000022338,ENSMUSG00000050621,ENSMUSG00000042660,ENSMUSG00000031586,ENSMUSG00000038418,ENSMUSG00000042275,ENSMUSG00000018697,ENSMUSG00000060679,ENSMUSG00000095362,ENSMUSG00000026380,ENSMUSG00000034575,ENSMUSG00000039671,ENSMUSG00000049300,ENSMUSG00000025746,ENSMUSG00000096433,ENSMUSG00000024019,ENSMUSG00000069727,ENSMUSG00000021559,ENSMUSG00000058729,ENSMUSG00000096210,ENSMUSG00000095193,ENSMUSG00000090137,ENSMUSG00000022433,ENSMUSG00000025578,ENSMUSG00000021144,ENSMUSG00000032469,ENSMUSG00000012848,ENSMUSG00000033972,ENSMUSG00000020525,ENSMUSG00000015846,ENSMUSG00000022191,ENSMUSG00000022704,ENSMUSG00000036822,ENSMUSG00000036550,ENSMUSG00000022672,ENSMUSG00000021732,ENSMUSG00000072872,ENSMUSG00000094936,ENSMUSG00000069114,ENSMUSG00000031935,ENSMUSG00000058558,ENSMUSG00000071076,ENSMUSG00000022500,ENSMUSG00000024251,ENSMUSG00000009569,ENSMUSG00000059824,ENSMUSG00000034192,ENSMUSG00000041740,ENSMUSG00000024014,ENSMUSG00000055652,ENSMUSG00000023991,ENSMUSG00000027498,ENSMUSG00000039069,ENSMUSG00000068856,ENSMUSG00000042745,ENSMUSG00000038253,ENSMUSG00000009376,ENSMUSG00000025473,ENSMUSG00000008683,ENSMUSG00000057396,ENSMUSG00000030335,ENSMUSG00000051451,ENSMUSG00000038518,ENSMUSG00000056019,ENSMUSG00000045128,ENSMUSG00000030386,ENSMUSG00000022475,ENSMUSG00000046185,ENSMUSG00000063047,ENSMUSG00000000902,ENSMUSG00000020923,ENSMUSG00000041815,ENSMUSG00000041438,ENSMUSG00000003437,ENSMUSG00000041161,ENSMUSG00000024654,ENSMUSG00000035215,ENSMUSG00000021025,ENSMUSG00000041235,ENSMUSG00000024764,ENSMUSG00000031386,ENSMUSG00000020184,ENSMUSG00000097333,ENSMUSG00000025047,ENSMUSG00000028341,ENSMUSG00000053286,ENSMUSG00000027230,ENSMUSG00000030888,ENSMUSG00000007815,ENSMUSG00000004535,ENSMUSG00000047407,ENSMUSG00000014039,ENSMUSG00000049038,ENSMUSG00000067928,ENSMUSG00000030103,ENSMUSG00000034330,ENSMUSG00000030966,ENSMUSG00000066042,ENSMUSG00000029377,ENSMUSG00000080717,ENSMUSG00000060450,ENSMUSG00000021713,ENSMUSG00000075054,ENSMUSG00000022961,ENSMUSG00000033228,ENSMUSG00000031834,ENSMUSG00000039826,ENSMUSG00000018909,ENSMUSG00000024953,ENSMUSG00000041881,ENSMUSG00000015697,ENSMUSG00000047215,ENSMUSG00000039148,ENSMUSG00000030722,ENSMUSG00000039361,ENSMUSG00000031921,ENSMUSG00000049489,ENSMUSG00000029547,ENSMUSG00000003051,ENSMUSG00000015468,ENSMUSG00000055240,ENSMUSG00000056427,ENSMUSG00000030079,ENSMUSG00000068290,ENSMUSG00000001783,ENSMUSG00000005148,ENSMUSG00000025066,ENSMUSG00000047821,ENSMUSG00000062078,ENSMUSG00000028619,ENSMUSG00000022031,ENSMUSG00000042626,ENSMUSG00000002944,ENSMUSG00000053390,ENSMUSG00000024097,ENSMUSG00000025995,ENSMUSG00000024912,ENSMUSG00000023852,ENSMUSG00000001289,ENSMUSG00000015776,ENSMUSG00000067274,ENSMUSG00000001415,ENSMUSG00000018263,ENSMUSG00000028382,ENSMUSG00000007655,ENSMUSG00000027978,ENSMUSG00000005609,ENSMUSG00000078435,ENSMUSG00000027680,ENSMUSG00000022000,ENSMUSG00000026087,ENSMUSG00000028907,ENSMUSG00000008575,ENSMUSG00000078879,ENSMUSG00000024260,ENSMUSG00000054079,ENSMUSG00000058291,ENSMUSG00000032060,ENSMUSG00000035069,ENSMUSG00000036779,ENSMUSG00000037860,ENSMUSG00000002524,ENSMUSG00000061286,ENSMUSG00000027752,ENSMUSG00000035673,ENSMUSG00000069089,ENSMUSG00000066880,ENSMUSG00000044155,ENSMUSG00000035601,ENSMUSG00000014773,ENSMUSG00000038539,ENSMUSG00000015461,ENSMUSG00000018923,ENSMUSG00000110206,ENSMUSG00000039005,ENSMUSG00000027881,ENSMUSG00000021548,ENSMUSG00000085793,ENSMUSG00000042507,ENSMUSG00000053175,ENSMUSG00000024639,ENSMUSG00000059475,ENSMUSG00000032078,ENSMUSG00000006362,ENSMUSG00000047371,ENSMUSG00000075486,ENSMUSG00000049517,ENSMUSG00000039942,ENSMUSG00000045757,ENSMUSG00000029014,ENSMUSG00000022884,ENSMUSG00000055200,ENSMUSG00000004897,ENSMUSG00000045996,ENSMUSG00000026833,ENSMUSG00000030057,ENSMUSG00000034832,ENSMUSG00000069206,ENSMUSG00000004934,ENSMUSG00000021065,ENSMUSG00000023087,ENSMUSG00000020273,ENSMUSG00000046470,ENSMUSG00000030738,ENSMUSG00000071415,ENSMUSG00000037824,ENSMUSG00000026283,ENSMUSG00000034259,ENSMUSG00000004865,ENSMUSG00000009575,ENSMUSG00000024027,ENSMUSG00000032698,ENSMUSG00000008384,ENSMUSG00000031310,ENSMUSG00000032044,ENSMUSG00000028397,ENSMUSG00000027998,ENSMUSG00000027208,ENSMUSG00000057530,ENSMUSG00000078878,ENSMUSG00000037001,ENSMUSG00000028431,ENSMUSG00000061898,ENSMUSG00000031072,ENSMUSG00000063524,ENSMUSG00000024401,ENSMUSG00000026349,ENSMUSG00000020420,ENSMUSG00000025076,ENSMUSG00000030138,ENSMUSG00000032481,ENSMUSG00000040524,ENSMUSG00000039640,ENSMUSG00000030880,ENSMUSG00000032440,ENSMUSG00000027184,ENSMUSG00000030232,ENSMUSG00000054931,ENSMUSG00000071645,ENSMUSG00000030847,ENSMUSG00000058331,ENSMUSG00000067424,ENSMUSG00000032187,ENSMUSG00000022463,ENSMUSG00000058748,ENSMUSG00000018848,ENSMUSG00000023027,ENSMUSG00000020423,ENSMUSG00000008958,ENSMUSG00000029726,ENSMUSG00000024276,ENSMUSG00000010608,ENSMUSG00000068882,ENSMUSG00000014426,ENSMUSG00000023156,ENSMUSG00000037405,ENSMUSG00000092416,ENSMUSG00000005583,ENSMUSG00000030204,ENSMUSG00000024942,ENSMUSG00000042918,ENSMUSG00000022114,ENSMUSG00000038533,ENSMUSG00000016481,ENSMUSG00000079043,ENSMUSG00000038067,ENSMUSG00000061079,ENSMUSG00000058881,ENSMUSG00000041506,ENSMUSG00000015533,ENSMUSG00000032212,ENSMUSG00000068130,ENSMUSG00000029557,ENSMUSG00000014551,ENSMUSG00000026872,ENSMUSG00000053477,ENSMUSG00000035834,ENSMUSG00000027361,ENSMUSG00000020075,ENSMUSG00000046062,ENSMUSG00000027551,ENSMUSG00000029817,ENSMUSG00000067430,ENSMUSG00000001383,ENSMUSG00000037526,ENSMUSG00000044786,ENSMUSG00000070319,ENSMUSG00000026104,ENSMUSG00000029610,ENSMUSG00000035451,ENSMUSG00000040270,ENSMUSG00000019850,ENSMUSG00000109336,ENSMUSG00000048000,ENSMUSG00000049878,ENSMUSG00000032215,ENSMUSG00000045039,ENSMUSG00000048058,ENSMUSG00000017667,ENSMUSG00000036840,ENSMUSG00000035530,ENSMUSG00000040952,ENSMUSG00000038151,ENSMUSG00000074088,ENSMUSG00000038872,ENSMUSG00000056851,ENSMUSG00000078202,ENSMUSG00000042677,ENSMUSG00000005267,ENSMUSG00000004364,ENSMUSG00000036615,ENSMUSG00000019143,ENSMUSG00000021796,ENSMUSG00000022682,ENSMUSG00000063488,ENSMUSG00000030435,ENSMUSG00000020781,ENSMUSG00000094786,ENSMUSG00000032217,ENSMUSG00000052684,ENSMUSG00000032475,ENSMUSG00000040446,ENSMUSG00000039356,ENSMUSG00000000982,ENSMUSG00000028466,ENSMUSG00000023947,ENSMUSG00000055053,ENSMUSG00000037852,ENSMUSG00000027954,ENSMUSG00000005846,ENSMUSG00000009630,ENSMUSG00000031358,ENSMUSG00000026571,ENSMUSG00000092558,ENSMUSG00000013787,ENSMUSG00000038279,ENSMUSG00000074863,ENSMUSG00000049532,ENSMUSG00000053536,ENSMUSG00000022526,ENSMUSG00000090077,ENSMUSG00000022024,ENSMUSG00000024991,ENSMUSG00000024232,ENSMUSG00000026917,ENSMUSG00000020400,ENSMUSG00000051557,ENSMUSG00000029050,ENSMUSG00000029624,ENSMUSG00000090093,ENSMUSG00000019774,ENSMUSG00000033454,ENSMUSG00000053877,ENSMUSG00000096010,ENSMUSG00000078779,ENSMUSG00000020211,ENSMUSG00000034892,ENSMUSG00000030795,ENSMUSG00000003198,ENSMUSG00000024002,ENSMUSG00000042190,ENSMUSG00000002455,ENSMUSG00000044167,ENSMUSG00000021532,ENSMUSG00000025209,ENSMUSG00000027829,ENSMUSG00000051413,ENSMUSG00000037849,ENSMUSG00000083012,ENSMUSG00000033166,ENSMUSG00000068823,ENSMUSG00000032103,ENSMUSG00000024120,ENSMUSG00000017421,ENSMUSG00000060510,ENSMUSG00000078881,ENSMUSG00000057421,ENSMUSG00000020538,ENSMUSG00000005320,ENSMUSG00000020644,ENSMUSG00000001632,ENSMUSG00000031754,ENSMUSG00000008976,ENSMUSG00000063108,ENSMUSG00000026273,ENSMUSG00000018476,ENSMUSG00000029705,ENSMUSG00000041453,ENSMUSG00000003154,ENSMUSG00000069184,ENSMUSG00000031103,ENSMUSG00000074519,ENSMUSG00000022553,ENSMUSG00000036990,ENSMUSG00000028651,ENSMUSG00000024921,ENSMUSG00000028059,ENSMUSG00000026034,ENSMUSG00000061650,ENSMUSG00000042613,ENSMUSG00000017548,ENSMUSG00000057329,ENSMUSG00000023074,ENSMUSG00000044763,ENSMUSG00000038648,ENSMUSG00000038900,ENSMUSG00000006307,ENSMUSG00000060216,ENSMUSG00000038119,ENSMUSG00000020430,ENSMUSG00000021182,ENSMUSG00000028654,ENSMUSG00000021250,ENSMUSG00000022952,ENSMUSG00000035873,ENSMUSG00000013736,ENSMUSG00000035078,ENSMUSG00000038244,ENSMUSG00000036104,ENSMUSG00000061589,ENSMUSG00000002983,ENSMUSG00000003235,ENSMUSG00000039959,ENSMUSG00000026248,ENSMUSG00000018849,ENSMUSG00000025794,ENSMUSG00000049577,ENSMUSG00000032216,ENSMUSG00000018405,ENSMUSG00000046434,ENSMUSG00000041841,ENSMUSG00000041638,ENSMUSG00000067369,ENSMUSG00000029038,ENSMUSG00000074166,ENSMUSG00000036202,ENSMUSG00000031666,ENSMUSG00000046873,ENSMUSG00000085795,ENSMUSG00000042650,ENSMUSG00000000085,ENSMUSG00000046791,ENSMUSG00000003032,ENSMUSG00000030417,ENSMUSG00000025958,ENSMUSG00000020962,ENSMUSG00000099689,ENSMUSG00000063632,ENSMUSG00000002052,ENSMUSG00000048249,ENSMUSG00000015176,ENSMUSG00000029169,ENSMUSG00000078941,ENSMUSG00000021488,ENSMUSG00000039218,ENSMUSG00000043090,ENSMUSG00000078866,ENSMUSG00000005198,ENSMUSG00000033009,ENSMUSG00000059423,ENSMUSG00000031987,ENSMUSG00000022721,ENSMUSG00000004268,ENSMUSG00000033060,ENSMUSG00000024608,ENSMUSG00000039449,ENSMUSG00000024926,ENSMUSG00000003527,ENSMUSG00000038025,ENSMUSG00000030527,ENSMUSG00000063334,ENSMUSG00000021127,ENSMUSG00000063179,ENSMUSG00000048154,ENSMUSG00000001911,ENSMUSG00000000838,ENSMUSG00000032288,ENSMUSG00000027111,ENSMUSG00000005442,ENSMUSG00000011427,ENSMUSG00000073176,ENSMUSG00000027569,ENSMUSG00000021134,ENSMUSG00000029587,ENSMUSG00000063785,ENSMUSG00000030432,ENSMUSG00000044857,ENSMUSG00000040711,ENSMUSG00000026723,ENSMUSG00000095432,ENSMUSG00000024913,ENSMUSG00000058093,ENSMUSG00000041187,ENSMUSG00000003929,ENSMUSG00000038069,ENSMUSG00000051351,ENSMUSG00000054893,ENSMUSG00000070031,ENSMUSG00000031723,ENSMUSG00000021270,ENSMUSG00000029267,ENSMUSG00000021598,ENSMUSG00000027201,ENSMUSG00000028252,ENSMUSG00000026843,ENSMUSG00000094441,ENSMUSG00000021500,ENSMUSG00000028522,ENSMUSG00000060336,ENSMUSG00000052928,ENSMUSG00000034453,ENSMUSG00000021067,ENSMUSG00000035575,ENSMUSG00000086784,ENSMUSG00000027206,ENSMUSG00000046010,ENSMUSG00000051469,ENSMUSG00000024683,ENSMUSG00000025821,ENSMUSG00000039158,ENSMUSG00000061032,ENSMUSG00000025235,ENSMUSG00000027223,ENSMUSG00000053007,ENSMUSG00000039706,ENSMUSG00000040738,ENSMUSG00000002603,ENSMUSG00000064127,ENSMUSG00000028729,ENSMUSG00000040435,ENSMUSG00000021775,ENSMUSG00000026977,ENSMUSG00000032316,ENSMUSG00000030067,ENSMUSG00000022204,ENSMUSG00000022614,ENSMUSG00000027014,ENSMUSG00000030189,ENSMUSG00000072582,ENSMUSG00000030059,ENSMUSG00000022010,ENSMUSG00000024927,ENSMUSG00000022828,ENSMUSG00000027387,ENSMUSG00000050069,ENSMUSG00000049516,ENSMUSG00000017801,ENSMUSG00000008333,ENSMUSG00000024081,ENSMUSG00000049791,ENSMUSG00000016554,ENSMUSG00000045680,ENSMUSG00000015165,ENSMUSG00000074829,ENSMUSG00000022914,ENSMUSG00000061544,ENSMUSG00000026142,ENSMUSG00000001240,ENSMUSG00000028760,ENSMUSG00000004096,ENSMUSG00000050697,ENSMUSG00000041530,ENSMUSG00000055994,ENSMUSG00000052889,ENSMUSG00000090963,ENSMUSG00000059291,ENSMUSG00000030619,ENSMUSG00000027936,ENSMUSG00000028599,ENSMUSG00000033713,ENSMUSG00000040998,ENSMUSG00000074527,ENSMUSG00000079184,ENSMUSG00000031029,ENSMUSG00000031885,ENSMUSG00000021595,ENSMUSG00000026628,ENSMUSG00000069565,ENSMUSG00000007880,ENSMUSG00000009585,ENSMUSG00000049130,ENSMUSG00000037622,ENSMUSG00000005469,ENSMUSG00000071281,ENSMUSG00000023932,ENSMUSG00000020706,ENSMUSG00000027944,ENSMUSG00000024212,ENSMUSG00000019982,ENSMUSG00000021451,ENSMUSG00000032604,ENSMUSG00000048222,ENSMUSG00000047649,ENSMUSG00000034640,ENSMUSG00000047921,ENSMUSG00000030216,ENSMUSG00000021510,ENSMUSG00000003316,ENSMUSG00000034168,ENSMUSG00000042895,ENSMUSG00000027995,ENSMUSG00000045251,ENSMUSG00000026875,ENSMUSG00000031221,ENSMUSG00000031939,ENSMUSG00000020358,ENSMUSG00000029627,ENSMUSG00000022160,ENSMUSG00000029484,ENSMUSG00000037085,ENSMUSG00000036109,ENSMUSG00000019738,ENSMUSG00000018651,ENSMUSG00000068134,ENSMUSG00000090272,ENSMUSG00000026491,ENSMUSG00000004455,ENSMUSG00000028496,ENSMUSG00000032280,ENSMUSG00000028948,ENSMUSG00000033760,ENSMUSG00000031681,ENSMUSG00000024817,ENSMUSG00000061315,ENSMUSG00000028309,ENSMUSG00000009079,ENSMUSG00000054693,ENSMUSG00000072762,ENSMUSG00000038095,ENSMUSG00000021179,ENSMUSG00000035868,ENSMUSG00000027349,ENSMUSG00000061983,ENSMUSG00000042699,ENSMUSG00000060301,ENSMUSG00000027395,ENSMUSG00000020275,ENSMUSG00000020472,ENSMUSG00000005501,ENSMUSG00000040289,ENSMUSG00000050213,ENSMUSG00000037531,ENSMUSG00000031622,ENSMUSG00000024777,ENSMUSG00000060636,ENSMUSG00000036273,ENSMUSG00000000568,ENSMUSG00000042063,ENSMUSG00000021814,ENSMUSG00000019312,ENSMUSG00000020515,ENSMUSG00000035877,ENSMUSG00000003184,ENSMUSG00000008682,ENSMUSG00000110277,ENSMUSG00000021266,ENSMUSG00000028676,ENSMUSG00000007670,ENSMUSG00000037007,ENSMUSG00000036850,ENSMUSG00000035125,ENSMUSG00000021496,ENSMUSG00000078193,ENSMUSG00000034610,ENSMUSG00000036144,ENSMUSG00000000916,ENSMUSG00000067942,ENSMUSG00000019969,ENSMUSG00000034274,ENSMUSG00000022144,ENSMUSG00000060373,ENSMUSG00000039634,ENSMUSG00000047123,ENSMUSG00000027523,ENSMUSG00000063511,ENSMUSG00000063889,ENSMUSG00000074748,ENSMUSG00000034893,ENSMUSG00000096910,ENSMUSG00000032501,ENSMUSG00000078903,ENSMUSG00000031167,ENSMUSG00000028688,ENSMUSG00000023106,ENSMUSG00000072258,ENSMUSG00000021039,ENSMUSG00000025862,ENSMUSG00000042688,ENSMUSG00000057058,ENSMUSG00000036733,ENSMUSG00000021466,ENSMUSG00000004500,ENSMUSG00000067288,ENSMUSG00000042268,ENSMUSG00000025280,ENSMUSG00000026944,ENSMUSG00000020124,ENSMUSG00000039108,ENSMUSG00000028140,ENSMUSG00000002250,ENSMUSG00000032834,ENSMUSG00000059883,ENSMUSG00000020982,ENSMUSG00000015672,ENSMUSG00000054051,ENSMUSG00000018654,ENSMUSG00000026031,ENSMUSG00000001910,ENSMUSG00000020453,ENSMUSG00000039145,ENSMUSG00000029166,ENSMUSG00000007338,ENSMUSG00000019432,ENSMUSG00000025246,ENSMUSG00000021027,ENSMUSG00000036442,ENSMUSG00000043716,ENSMUSG00000032855,ENSMUSG00000031171,ENSMUSG00000042608,ENSMUSG00000024423,ENSMUSG00000001983,ENSMUSG00000040274,ENSMUSG00000003308,ENSMUSG00000075467,ENSMUSG00000020739,ENSMUSG00000004393,ENSMUSG00000049892,ENSMUSG00000006818,ENSMUSG00000020458,ENSMUSG00000038398,ENSMUSG00000055531,ENSMUSG00000056310,ENSMUSG00000053347,ENSMUSG00000004561,ENSMUSG00000068479,ENSMUSG00000028902,ENSMUSG00000052837,ENSMUSG00000031429,ENSMUSG00000025216,ENSMUSG00000037262,ENSMUSG00000024789,ENSMUSG00000001552,ENSMUSG00000020743,ENSMUSG00000027079,ENSMUSG00000058900,ENSMUSG00000071256,ENSMUSG00000041781,ENSMUSG00000028882,ENSMUSG00000060261,ENSMUSG00000039699,ENSMUSG00000017561,ENSMUSG00000042323,ENSMUSG00000018899,ENSMUSG00000014980,ENSMUSG00000069601,ENSMUSG00000024587,ENSMUSG00000040152,ENSMUSG00000079658,ENSMUSG00000019984,ENSMUSG00000062203,ENSMUSG00000021431,ENSMUSG00000042167,ENSMUSG00000003382,ENSMUSG00000039168,ENSMUSG00000060397,ENSMUSG00000030942,ENSMUSG00000022241,ENSMUSG00000000740,ENSMUSG00000006599,ENSMUSG00000013089,ENSMUSG00000036893,ENSMUSG00000030530,ENSMUSG00000029335,ENSMUSG00000029715,ENSMUSG00000049470,ENSMUSG00000007029,ENSMUSG00000022091,ENSMUSG00000116564,ENSMUSG00000025383,ENSMUSG00000036698,ENSMUSG00000048758,ENSMUSG00000022325,ENSMUSG00000098022,ENSMUSG00000042535,ENSMUSG00000033016,ENSMUSG00000079641,ENSMUSG00000028034,ENSMUSG00000029478,ENSMUSG00000070697,ENSMUSG00000001524,ENSMUSG00000024778,ENSMUSG00000069743,ENSMUSG00000057551,ENSMUSG00000032744,ENSMUSG00000038508,ENSMUSG00000061787,ENSMUSG00000034889,ENSMUSG00000038375,ENSMUSG00000032580,ENSMUSG00000056216,ENSMUSG00000022855,ENSMUSG00000032171,ENSMUSG00000022283,ENSMUSG00000024914,ENSMUSG00000031320,ENSMUSG00000057672,ENSMUSG00000047675,ENSMUSG00000057278,ENSMUSG00000061143,ENSMUSG00000046330,ENSMUSG00000038274,ENSMUSG00000046139,ENSMUSG00000060601,ENSMUSG00000020091,ENSMUSG00000095098,ENSMUSG00000030611,ENSMUSG00000052406,ENSMUSG00000003731,ENSMUSG00000037286,ENSMUSG00000071291,ENSMUSG00000024474,ENSMUSG00000019997,ENSMUSG00000072623,ENSMUSG00000049396,ENSMUSG00000038914,ENSMUSG00000057842,ENSMUSG00000055932,ENSMUSG00000047084,ENSMUSG00000020074,ENSMUSG00000092607,ENSMUSG00000030447,ENSMUSG00000021476,ENSMUSG00000024404,ENSMUSG00000037475,ENSMUSG00000059839,ENSMUSG00000027399,ENSMUSG00000060475,ENSMUSG00000062116,ENSMUSG00000007817,ENSMUSG00000010406,ENSMUSG00000024528,ENSMUSG00000028653,ENSMUSG00000030201,ENSMUSG00000002108"	Ccnt1|Mtrf1|Nol10|Fgf2|Ptcd3|Myc|Zfp105|Il33|Ddit3|Tgif2|Cdk13|Rad21|Commd7|Bak1|Fosl2|Abcf1|Rplp2|Ube2b|Gtf2f1|Hnrnpa2b1|Nckap1|Slc50a1|Plscr1|Snx6|Zfp429|Gpbp1l1|Triap1|Gatb|Strn3|Smg6|Supt5|Zscan12|Cdh1|Snapc5|Srsf2|Farsa|Upf3b|Usp47|Traf3|Pcbp1|Tirap|Usp22|U2af1l4|Cdkn1a|Crcp|Trim33|Rrp7a|Traf6|Bcl9l|Zbtb33|Mlh1|Zfp93|Dkc1|Syk|Morf4l1|Nop14|Tshz1|Zkscan6|Ptafr|Tada2b|Ptcd2|Prmt5|Cstf3|Fam129b|Atn1|Xpo5|Hbs1l|Tcp1|Arhgap35|Cars|Larp7|Mettl23|Ctla2a|Gm14410|Cdc40|Map2k3|Hivep1|Zfp965|Sp2|Taf8|Celf1|Aip|Fam96b|Ube2i|Pik3ca|Nudt16|Rpl36|Eif4g2|Rrp1b|Nfia|Ddx41|Nat10|Mrps34|Maml1|Zfp706|Eif4b|Rgs2|Rpl34|Snrpf|Col4a2|Smad3|Zfp40|2610044O15Rik8|Tmem135|Nsd3|Rnf6|Rbm10|Trmo|Zfp472|Hcls1|Gm14326|Hras|Tsr3|Taf12|Wdr18|Map2k1|Rbfox2|Scaf1|Nsun4|Gm49359|Ncstn|Neo1|Med4|Glis2|Ecm1|Ifi207|Trim11|Tsc22d2|Twistnb|Klf7|Adora3|Zfp322a|Rps18|Usf1|Ttc5|9130019O22Rik|Khdc4|Abl1|Rb1|Pgk1|Pde12|Zfp712|Polr3h|Zfp966|Sphk1|Rrp15|Bola2|Ttf1|Smndc1|Setd7|Gm11808|Mrpl55|Zfp3|Rnf219|Ppil1|Hnrnph1|Pex19|Fars2|Ddx27|Larp1|Sap30bp|Ctdspl2|Ier2|Plk3|Pabpn1|Elp4|Gm14288|Mtor|Arf4|Rpl24|Ccl4|Eef1b2|Tfb2m|Mrps23|Rere|2610021A01Rik|Phf6|Rpl38|Zfp60|Rfxank|Nlrp3|Irf7|Taf9b|Sertad2|Paip2b|Psip1|Stat6|Ascc2|Sepsecs|Zfp747|Irgm2|Mef2d|Gm32687|Dvl2|Zbtb25|Nfat5|Pdcd4|Spop|E4f1|Aebp1|Arid5b|Inhba|Ilf2|E2f5|Lamp2|Klf6|Capn2|Ncor1|Hnrnpul1|Vhl|Ppp1r12a|Arntl|Cpsf1|Arid3a|Ppm1a|Psenen|Zbtb7a|Ctnnd1|Chd8|Wdr33|Eif5|Lmcd1|Eny2|Rps27rt|Wdr55|Rbpms|Egr1|Pelo|Aatf|Mrps9|Gm14325|Tfcp2l1|Tent4a|Zmynd8|Prmt6|Il6|Zfp994|Cmtr1|Zfp975|Dapk1|Lin9|H1f0|Gm20939|Uba52|Csnk1e|Cbx8|Mta1|Dbr1|Rps5|Zfp944|Ppm1d|Rxra|Drosha|Qtrt2|Topors|Cnot1|Prkdc|Fgf10|Rybp|Rbm4|Zbtb10|Med17|Rpl5|Jund|Litaf|Thada|Mkl2|Dbp|Lsm3|Rnf10|Pim1|Klhl25|Foxp4|Cstf1|Mtg2|Sf3b4|Id1|Hoxa5|Met|Adam8|Rps15a|Zfp759|Mrpl51|Crebzf|Jarid2|Zfp709|Rpl18a|Zfp606|Hdac7|Zfp84|Zfp780b|Smarcb1|Ubtf|Poldip3|Utp4|Paf1|Otud3|Asrgl1|Lsm7|Nfkbia|Chd7|Naa40|Hcfc1|Mdm2|Zfp87|Pdcd11|Nr4a3|Trmt1l|Creb3l1|Rrp8|Rhoa|Tax1bp1|Tgif1|Prdm15|Mterf2|Zfp760|Bhlhe40|Plcg2|Trim21|Med18|Ereg|B230307C23Rik|Rnf14|Ppwd1|Yae1d1|Son|Scaf11|Pik3r2|Trub2|Arrb1|Prdx5|Ndufa7|Setdb1|Rpl9|Sart1|Nfatc2ip|Picalm|Terf2|Fam58b|Ints1|Elf3|Notch4|Zfp101|Slit3|Ruvbl1|Ddrgk1|Rtcb|Klf5|Sfr1|Trim16|Qk|Tceanc2|Elp3|Shc1|Cd36|Zfp952|Srsf7|Wdr75|Fosl1|Chd1|Pfdn5|Med22|Rplp0|Smg5|Tbx5|Ptbp3|Cav1|Prss12|Ctr9|AU041133|Fxr1|Zc3h13|Mrpl30|Utp11|Nfib|Zfp973|Sap130|Utp18|Zfp68|Cryab|Oma1|Papd5|Aim2|Puf60|Exosc5|Exosc8|Sbno2|Cdk7|Zfp617|Lsm8|Trmt10b|Dll1|Atf5|Atf6b|Med11|Flt3l|Tlr4|Prpf38b|Ccnh|Lin52|Elmsan1|Bcl3|Gnaq|Zfp426|Zpr1|Cbfa2t3|Zfp768|Commd6|Rps23|Ptger4|Zfp764|Dnajc2|Eif4a2|Sertad3|Hdgf|Polr2k|Olfm1|Cnbp|Tet3|Zfp874a|Pias4|Fut8|Noct|Papolg|Sox18|Eif3c|Rpl23|Tspan14|Ing5|Exosc4|Srpk1|Cbx5|Glp1r|Lmo2|Sertad1|Zmym3|Rpusd4|Kdm4c|Plrg1|Fgf7|Ece1|Gm14305|Zfp39|Ikbkap|Rbak|Oraov1|Eno1|Tnf|Ccnt2|Zfp607a|Casp7|Bms1|Smarcc1|Zfp609|Mrpl12|Polr3e|Tgfbr2|Caprin1|Aebp2|Zkscan4|Tut1|Bag3|Zfp85|Zfp563|Smarca4|Srebf2|Zfp958|Rars|Atf1|Btg2|Vps72|Mepce|Zfp397|Rbm25|Ssb|Map3k4|Rpp14|Icam1|Zfp141|Mef2c|Ddx47|Capn1|Mamstr|Spry2|Cbfa2t2|Cr1l|Fastkd5|Csf3|Zfp143|Zfp516|Rrp9|Itga2|Sltm|Zfp442|Mrm2|Mrps25|Zeb2|Tcf4|Polr3g|Gabpb1|Ddx21|Ppp1r15b|Zfp64|Tra2a|Zfp763|Zmat2|Atg14|Zfp36|Eif3g|Stat1|Aimp2|Foxa1|Bach2|Tnfaip3|Samd4b|Gigyf2|Rlf|Rsl24d1|Megf8|Ldlrad3|Zfp334|Siah1a|Eif1|Rps19|Prdm1|Snrnp40|Zfhx3|Pcbp2|Nrarp|Zc3h12a|Zfp287|Cul3|Rfxap|Hars2|Bmpr1a|Rrn3|Zkscan7|U2af2|Tsen54|Gm14403|Rnf111|Jun|Nck1|Rprd1a|Exosc2|Ccl3|Creb3|Nfkbie|Nfic|Cpe|Efna1|Rsl1d1|Ppp2cb|Msl3|Dcaf6|Med20|Ehmt2|Nop2|Platr25|Sall2|Cstf2t|Zfp251|Lime1|Sugt1|Eif3a|Bambi|Wdr5|Tnip1|Pusl1|Ski|Ptcd1|Gm14399|Mtrf1l|Zbtb1|Srcap|Hist4h4|Zfp59|Sf3a2|Rps29|Fus|Zfp959|Brd4|Cmklr1|Prpf6|Foxo1|Fastkd3|Twnk|Ccnl1|Plagl2|Ifi206|Fam220a|Dis3|Csde1|Pus3|Lrpprc|Zfp207|Zfp266|Gm14434|Las1l|Srebf1|Fgfr4|Id2|Brpf1|Nudt21|Gabpa|Zfp26|Mterf4|Kdm6b|Cux1|Rpl21|Foxj2|Zfp72|Elf4|Zfp971|Maf1|Otud4|Ppie|Smarca2|Arhgef2|Clk1|Med9|Pbxip1|Suz12|Bcl2|Mospd1|Trmt10c|Creb3l2|Rpl12|Kmt2b|Arrb2|Cdon|Pes1|Ccdc88c|Mycl|Fos|Runx1|Pawr|Trnt1|Mtmr9|Mical2|Rab3gap1|Dot1l|Relb|Eif2b5|Hip1|Mrpl44|Wwc1|Rpl14|Zfpm1|Nedd4|Mrm1|Hnrnpa1|Rpl37|Gcn1l1|Trmt2b|Ssu72|AW146154|Rif1|Rbl2|Mbtps2|Zfp703|Alkbh5|Scmh1|Riox1|Klf4|Pdcd5|Creb1|Gtf2a1|Zfp383|Sox11|Supt6|Crebrf|Nolc1|Dhx15|Ak6|Nsd1|Srrm2|Zfp866|Zfp970|Polr2a|Ogfod1|Zfp933|Egln1|Trmt2a|Emg1|Lmo7|Rps14|Prpf18|Kat5|Ess2|Phf2|Crtc3|Krr1|Zfp36l1|Pstk|Kmt2d|Nfix|Fmr1|Imp3|Itga6|Cic|Zfp790|Zfp449|Mrgbp|Srsf5|Zfp12|Utp14a|Rpl28|Lemd2|Sh3pxd2b|Trdmt1|Zfp748|Lrp5|Zfp729b|Prkd2|Zfp81|Cdkn2aip|Zfp46|Zfp667|Sp140|Txnl4b|Hsp90aa1|Mtf2|Med10|Myef2|Ccnc|Fubp3|Zfp955a|Ddx46|Mier1|Zfp937|Ctif|Polr3b|Sav1|Utp6|Isoc2a|Cops2|Zfp830|Zfp24|Mrpl16|Zfp282|Akna|Rrp1|Bbs4|Mapk8ip1|Creb5|Ldb2|Ints8|Tgfb1|Med14|Ebna1bp2|Ppp1r15a|Nr1d2|March7|Clk3|Foxp1|Ngdn|Lmf2|Cwc22|Ybx3|Ptrh2|Tmf1|Tsc22d1|Rela|Gtf2e1|Zc3h8|Grem2|Spty2d1|Mlx|Snrpb2|Cebpz|Fzd4|Eif3d|Tcf21|Hnrnpl|2010315B03Rik|Brwd1|Zfp229|Rhbdd1|Ramp2|Eif4g3|Cwc15|Prkaa1|Ago1|Nod2|Prkcb|Gm17655|Rpl11|Eed|Crtc2|Tnfrsf1b|Foxn3|Npnt|Gm14296|Mphosph8|Eif3f|Cbfb|Nsun2|Atf3|Dazap1|Arid1a|Apobec3|C5ar1|Wdtc1|Prkaca|Zfp65|Cdc5l|Ftsj3|Hax1|Mllt1|Myb|Sema4d|Qars|Mfap1b|Cd3eap|Tiparp|Trappc9|Wbp11|Zfp729a|Glg1|Irf2bpl|Abra|Tlr2|Zfp688|Traf1|Igbp1|Taf1d|Hnrnpab|Zkscan14|Mettl3|Anxa3|Trmt12|Mbnl3|Polr2i|Tada2a|Zfp120|Mndal|Ahctf1|Ppp1cc|Mllt3|Tle3|Nol9|Rbm4b|Smad1|Uhrf2|Naca|Rnf20|Ewsr1|Adam10|4930522L14Rik|Sbno1|Nrde2|Zfp983|Fam98b|Rps12|Dhx9|2610008E11Rik|Polr1b|Rel|Zkscan17|Usp40|Hey1|Snip1|Mrpl47|Sin3b|Ppp2r5b|Rpl35a|Lrrk2|Hnrnpd|Zfp386|Anxa7|Grb7|Cnot8|Zhx3|Irf3|Rpl10|Gm45871|Wars|Srsf10|Khsrp|Zfp113|Mrpl41|Gcfc2|Pcbd2|Gm2000|Tut4|Meox2|Nsun5|Zfp160|Psen1|Thoc5|Gdnf|Hnrnpc|Zfp189|Ticam1|Gnas|Snrnp70|Crem|Atxn7l3b|Cog3|Zfp955b|Trib1|Gm14391|Rbm3|Toe1|Denr|Taf1a|Snw1|Stag2|Mapk6|Skap1|Rbm42|Ptch1|Zfp324|Rps28|Slc26a9|Polr3a|Abca2|Usp15|Lsm14b|Mrpl9|Ppard|Pwp2|Irak4|Nemf|Mrpl32|Ercc6|Ikzf1|Cflar|Nacc1|Patz1|Camk1d|Mapre3|Mrpl49|Ddx39b|Tbl1x|Ralgapa1|Thap11|Rpl7|Pkd1|Ftsj1|Stk40|Impact|Taco1|Cdk6|Keap1|Dnlz|Nup85|Ddx56|Rasd1|Sod2|Rtn4|Upf3a|Cpsf6|Tyw1|Zfp943|Mettl17|Mfap1a|Sf3a3|Junb|Psmd10|Lbx1|Kin|Jak2|Jup|Mif4gd|Clp1|Rsl1|Zfp213|Cpsf2|Ppp1r8|Gtf2i|Batf2|Crlf3|Pbrm1|Irf1|Tsen15|Ank3|Nars|Thbs1|Eloc|Med23|Gspt1|Snrnp48|Papd4|Etv3|Dap|Zfp128|Thumpd1|Tars|Rpl13|Gtf2h1|Etv5|Ehmt1|Furin|Bmp3|Pop7|Aff4|Vars|Sorbs3|Riok2|Il23a|Ago2|Rpl29|Pop1|Zfp82|Gtpbp1|Nfatc1|Rpl39|Fubp1|Ncor2|Utp3|Gtf2h4|Fas|Zfp820|Zfp317|Heyl|Gdf15|Rps17|Cactin|Trp53inp2|Rbm5|Cebpg|Senp2|Pin1|Pabpc1|Drap1|Rps4x|Pkn1|Rps8|Snrpg|Maml3|Rpl37a|Fau|Patl1|Nr1h2|Eif4ebp2|Ccdc85b|Mrps11|Rexo4|Kpna6|Stag1|Zfp58|Ik|Ctgf|Zfp9|Gemin4|Dido1|Zfp595|Fto|Ngrn|Ccar1|Scnm1|Cyfip1|Habp4|Riok3|Thoc2|Zfp874b|Il1a|Wtap|Zfp954|Zmiz1|Mrpl52|Srfbp1|Trit1|Lrp6|Nr1h3|
GO:0043170	macromolecule metabolic process	biological_process	9.96E-76	3.18E-72	1577	2776	8721	22036	"ENSMUSG00000041168,ENSMUSG00000032245,ENSMUSG00000021028,ENSMUSG00000053175,ENSMUSG00000024639,ENSMUSG00000040782,ENSMUSG00000027881,ENSMUSG00000021548,ENSMUSG00000035798,ENSMUSG00000039005,ENSMUSG00000042507,ENSMUSG00000085793,ENSMUSG00000018648,ENSMUSG00000029014,ENSMUSG00000022884,ENSMUSG00000039942,ENSMUSG00000045757,ENSMUSG00000027067,ENSMUSG00000055200,ENSMUSG00000032078,ENSMUSG00000021699,ENSMUSG00000022791,ENSMUSG00000059475,ENSMUSG00000022052,ENSMUSG00000047371,ENSMUSG00000049517,ENSMUSG00000075486,ENSMUSG00000006362,ENSMUSG00000058291,ENSMUSG00000054079,ENSMUSG00000020340,ENSMUSG00000035069,ENSMUSG00000032060,ENSMUSG00000028907,ENSMUSG00000078879,ENSMUSG00000021711,ENSMUSG00000005813,ENSMUSG00000008575,ENSMUSG00000024260,ENSMUSG00000047747,ENSMUSG00000066880,ENSMUSG00000044155,ENSMUSG00000035601,ENSMUSG00000030203,ENSMUSG00000069089,ENSMUSG00000018923,ENSMUSG00000110206,ENSMUSG00000038539,ENSMUSG00000015461,ENSMUSG00000014773,ENSMUSG00000002524,ENSMUSG00000027752,ENSMUSG00000061286,ENSMUSG00000035673,ENSMUSG00000030790,ENSMUSG00000037860,ENSMUSG00000036779,ENSMUSG00000020630,ENSMUSG00000056515,ENSMUSG00000052033,ENSMUSG00000078517,ENSMUSG00000043832,ENSMUSG00000030342,ENSMUSG00000024097,ENSMUSG00000025995,ENSMUSG00000024912,ENSMUSG00000001289,ENSMUSG00000023852,ENSMUSG00000024727,ENSMUSG00000000555,ENSMUSG00000020315,ENSMUSG00000002944,ENSMUSG00000079109,ENSMUSG00000053390,ENSMUSG00000030800,ENSMUSG00000078435,ENSMUSG00000027978,ENSMUSG00000007655,ENSMUSG00000005609,ENSMUSG00000020922,ENSMUSG00000026087,ENSMUSG00000071866,ENSMUSG00000011877,ENSMUSG00000027680,ENSMUSG00000022000,ENSMUSG00000001415,ENSMUSG00000029561,ENSMUSG00000067274,ENSMUSG00000015776,ENSMUSG00000018263,ENSMUSG00000028382,ENSMUSG00000056427,ENSMUSG00000030079,ENSMUSG00000055240,ENSMUSG00000031217,ENSMUSG00000068290,ENSMUSG00000001783,ENSMUSG00000005148,ENSMUSG00000001847,ENSMUSG00000037887,ENSMUSG00000029547,ENSMUSG00000003051,ENSMUSG00000015468,ENSMUSG00000022031,ENSMUSG00000028619,ENSMUSG00000021248,ENSMUSG00000042626,ENSMUSG00000026027,ENSMUSG00000047821,ENSMUSG00000062078,ENSMUSG00000025066,ENSMUSG00000021009,ENSMUSG00000022961,ENSMUSG00000002546,ENSMUSG00000031834,ENSMUSG00000033228,ENSMUSG00000026753,ENSMUSG00000032290,ENSMUSG00000019849,ENSMUSG00000060450,ENSMUSG00000021713,ENSMUSG00000075054,ENSMUSG00000022426,ENSMUSG00000039148,ENSMUSG00000027368,ENSMUSG00000030722,ENSMUSG00000039361,ENSMUSG00000034327,ENSMUSG00000047215,ENSMUSG00000028419,ENSMUSG00000047824,ENSMUSG00000031921,ENSMUSG00000049489,ENSMUSG00000024953,ENSMUSG00000018909,ENSMUSG00000039826,ENSMUSG00000054252,ENSMUSG00000038712,ENSMUSG00000041881,ENSMUSG00000015697,ENSMUSG00000027230,ENSMUSG00000030888,ENSMUSG00000053286,ENSMUSG00000047407,ENSMUSG00000007815,ENSMUSG00000004535,ENSMUSG00000040021,ENSMUSG00000097333,ENSMUSG00000025047,ENSMUSG00000028341,ENSMUSG00000050627,ENSMUSG00000041360,ENSMUSG00000020311,ENSMUSG00000030966,ENSMUSG00000034330,ENSMUSG00000066042,ENSMUSG00000080717,ENSMUSG00000029377,ENSMUSG00000014039,ENSMUSG00000067928,ENSMUSG00000030103,ENSMUSG00000061288,ENSMUSG00000049038,ENSMUSG00000039242,ENSMUSG00000003437,ENSMUSG00000022443,ENSMUSG00000041161,ENSMUSG00000037754,ENSMUSG00000013846,ENSMUSG00000024654,ENSMUSG00000027198,ENSMUSG00000074874,ENSMUSG00000003810,ENSMUSG00000063047,ENSMUSG00000000902,ENSMUSG00000041438,ENSMUSG00000020923,ENSMUSG00000041815,ENSMUSG00000041235,ENSMUSG00000078578,ENSMUSG00000031386,ENSMUSG00000024764,ENSMUSG00000020184,ENSMUSG00000007888,ENSMUSG00000030591,ENSMUSG00000035215,ENSMUSG00000039725,ENSMUSG00000025314,ENSMUSG00000021025,ENSMUSG00000025473,ENSMUSG00000008683,ENSMUSG00000009376,ENSMUSG00000030335,ENSMUSG00000057396,ENSMUSG00000039069,ENSMUSG00000068856,ENSMUSG00000028514,ENSMUSG00000042745,ENSMUSG00000038253,ENSMUSG00000024982,ENSMUSG00000022475,ENSMUSG00000010607,ENSMUSG00000030386,ENSMUSG00000046185,ENSMUSG00000028413,ENSMUSG00000045128,ENSMUSG00000056019,ENSMUSG00000020612,ENSMUSG00000051451,ENSMUSG00000038518,ENSMUSG00000040952,ENSMUSG00000038151,ENSMUSG00000038872,ENSMUSG00000074088,ENSMUSG00000036840,ENSMUSG00000048058,ENSMUSG00000017667,ENSMUSG00000038168,ENSMUSG00000035530,ENSMUSG00000036615,ENSMUSG00000019143,ENSMUSG00000038695,ENSMUSG00000038806,ENSMUSG00000042677,ENSMUSG00000078202,ENSMUSG00000056851,ENSMUSG00000005267,ENSMUSG00000004364,ENSMUSG00000029610,ENSMUSG00000026126,ENSMUSG00000044786,ENSMUSG00000060441,ENSMUSG00000070319,ENSMUSG00000026104,ENSMUSG00000109336,ENSMUSG00000062234,ENSMUSG00000032215,ENSMUSG00000049878,ENSMUSG00000020156,ENSMUSG00000030036,ENSMUSG00000045039,ENSMUSG00000048000,ENSMUSG00000035451,ENSMUSG00000035048,ENSMUSG00000040270,ENSMUSG00000031583,ENSMUSG00000019850,ENSMUSG00000068130,ENSMUSG00000032212,ENSMUSG00000029557,ENSMUSG00000014551,ENSMUSG00000015533,ENSMUSG00000018559,ENSMUSG00000029817,ENSMUSG00000067430,ENSMUSG00000035385,ENSMUSG00000041408,ENSMUSG00000001383,ENSMUSG00000037526,ENSMUSG00000027361,ENSMUSG00000020075,ENSMUSG00000053477,ENSMUSG00000035834,ENSMUSG00000026872,ENSMUSG00000002699,ENSMUSG00000046062,ENSMUSG00000027551,ENSMUSG00000044715,ENSMUSG00000024942,ENSMUSG00000042918,ENSMUSG00000023156,ENSMUSG00000021279,ENSMUSG00000075122,ENSMUSG00000014426,ENSMUSG00000032285,ENSMUSG00000030204,ENSMUSG00000005583,ENSMUSG00000037405,ENSMUSG00000092416,ENSMUSG00000073563,ENSMUSG00000070780,ENSMUSG00000060279,ENSMUSG00000041506,ENSMUSG00000058881,ENSMUSG00000029920,ENSMUSG00000038533,ENSMUSG00000027502,ENSMUSG00000016481,ENSMUSG00000022114,ENSMUSG00000033327,ENSMUSG00000079043,ENSMUSG00000061079,ENSMUSG00000038067,ENSMUSG00000003068,ENSMUSG00000020423,ENSMUSG00000030166,ENSMUSG00000023027,ENSMUSG00000006445,ENSMUSG00000020806,ENSMUSG00000058748,ENSMUSG00000022463,ENSMUSG00000018848,ENSMUSG00000038416,ENSMUSG00000091512,ENSMUSG00000068882,ENSMUSG00000024276,ENSMUSG00000038150,ENSMUSG00000034751,ENSMUSG00000010608,ENSMUSG00000008958,ENSMUSG00000029726,ENSMUSG00000031661,ENSMUSG00000032481,ENSMUSG00000040524,ENSMUSG00000026771,ENSMUSG00000030138,ENSMUSG00000027708,ENSMUSG00000029312,ENSMUSG00000063524,ENSMUSG00000043162,ENSMUSG00000032382,ENSMUSG00000031072,ENSMUSG00000020420,ENSMUSG00000025076,ENSMUSG00000026349,ENSMUSG00000024401,ENSMUSG00000030232,ENSMUSG00000021178,ENSMUSG00000054931,ENSMUSG00000071645,ENSMUSG00000030726,ENSMUSG00000053113,ENSMUSG00000032187,ENSMUSG00000030847,ENSMUSG00000058331,ENSMUSG00000067424,ENSMUSG00000032440,ENSMUSG00000043019,ENSMUSG00000003665,ENSMUSG00000039640,ENSMUSG00000030880,ENSMUSG00000053483,ENSMUSG00000056820,ENSMUSG00000027184,ENSMUSG00000024027,ENSMUSG00000032698,ENSMUSG00000034612,ENSMUSG00000004865,ENSMUSG00000009575,ENSMUSG00000058298,ENSMUSG00000039982,ENSMUSG00000008384,ENSMUSG00000031310,ENSMUSG00000071415,ENSMUSG00000037824,ENSMUSG00000034259,ENSMUSG00000026283,ENSMUSG00000055493,ENSMUSG00000028431,ENSMUSG00000078878,ENSMUSG00000037001,ENSMUSG00000061898,ENSMUSG00000044813,ENSMUSG00000032044,ENSMUSG00000028397,ENSMUSG00000027998,ENSMUSG00000057530,ENSMUSG00000027208,ENSMUSG00000038970,ENSMUSG00000004591,ENSMUSG00000045996,ENSMUSG00000024691,ENSMUSG00000029578,ENSMUSG00000004897,ENSMUSG00000020273,ENSMUSG00000021585,ENSMUSG00000021065,ENSMUSG00000023087,ENSMUSG00000027845,ENSMUSG00000046470,ENSMUSG00000030738,ENSMUSG00000026833,ENSMUSG00000020642,ENSMUSG00000030057,ENSMUSG00000034832,ENSMUSG00000004934,ENSMUSG00000028577,ENSMUSG00000069206,ENSMUSG00000113450,ENSMUSG00000033565,ENSMUSG00000024387,ENSMUSG00000004936,ENSMUSG00000038406,ENSMUSG00000028706,ENSMUSG00000022109,ENSMUSG00000038976,ENSMUSG00000032340,ENSMUSG00000003458,ENSMUSG00000030655,ENSMUSG00000028899,ENSMUSG00000035754,ENSMUSG00000052920,ENSMUSG00000015126,ENSMUSG00000020561,ENSMUSG00000027806,ENSMUSG00000025959,ENSMUSG00000001229,ENSMUSG00000014303,ENSMUSG00000040913,ENSMUSG00000020455,ENSMUSG00000073490,ENSMUSG00000028108,ENSMUSG00000026360,ENSMUSG00000014301,ENSMUSG00000032402,ENSMUSG00000031503,ENSMUSG00000020018,ENSMUSG00000062006,ENSMUSG00000036620,ENSMUSG00000027472,ENSMUSG00000031749,ENSMUSG00000038880,ENSMUSG00000062397,ENSMUSG00000050567,ENSMUSG00000022414,ENSMUSG00000058655,ENSMUSG00000031701,ENSMUSG00000032468,ENSMUSG00000032841,ENSMUSG00000022831,ENSMUSG00000078862,ENSMUSG00000078816,ENSMUSG00000028331,ENSMUSG00000053600,ENSMUSG00000025499,ENSMUSG00000017677,ENSMUSG00000039428,ENSMUSG00000071302,ENSMUSG00000054823,ENSMUSG00000002617,ENSMUSG00000025144,ENSMUSG00000029634,ENSMUSG00000031060,ENSMUSG00000024472,ENSMUSG00000018932,ENSMUSG00000004085,ENSMUSG00000078870,ENSMUSG00000038446,ENSMUSG00000059890,ENSMUSG00000053510,ENSMUSG00000021366,ENSMUSG00000022836,ENSMUSG00000044258,ENSMUSG00000028028,ENSMUSG00000012519,ENSMUSG00000022992,ENSMUSG00000090266,ENSMUSG00000052557,ENSMUSG00000073616,ENSMUSG00000015120,ENSMUSG00000027665,ENSMUSG00000032565,ENSMUSG00000005610,ENSMUSG00000057863,ENSMUSG00000058392,ENSMUSG00000031879,ENSMUSG00000024847,ENSMUSG00000021635,ENSMUSG00000021494,ENSMUSG00000027185,ENSMUSG00000028565,ENSMUSG00000078896,ENSMUSG00000018678,ENSMUSG00000020696,ENSMUSG00000030894,ENSMUSG00000023980,ENSMUSG00000005506,ENSMUSG00000010517,ENSMUSG00000027176,ENSMUSG00000016526,ENSMUSG00000026796,ENSMUSG00000056529,ENSMUSG00000033313,ENSMUSG00000021650,ENSMUSG00000023110,ENSMUSG00000029196,ENSMUSG00000058230,ENSMUSG00000027968,ENSMUSG00000001630,ENSMUSG00000010755,ENSMUSG00000004263,ENSMUSG00000068039,ENSMUSG00000019977,ENSMUSG00000067150,ENSMUSG00000004530,ENSMUSG00000055305,ENSMUSG00000022517,ENSMUSG00000021457,ENSMUSG00000031403,ENSMUSG00000020346,ENSMUSG00000016984,ENSMUSG00000048047,ENSMUSG00000063382,ENSMUSG00000032498,ENSMUSG00000021453,ENSMUSG00000036693,ENSMUSG00000028793,ENSMUSG00000018347,ENSMUSG00000046982,ENSMUSG00000062270,ENSMUSG00000028098,ENSMUSG00000031790,ENSMUSG00000036572,ENSMUSG00000034120,ENSMUSG00000003808,ENSMUSG00000001127,ENSMUSG00000048371,ENSMUSG00000031214,ENSMUSG00000059263,ENSMUSG00000021277,ENSMUSG00000035898,ENSMUSG00000032398,ENSMUSG00000004951,ENSMUSG00000000303,ENSMUSG00000018040,ENSMUSG00000027164,ENSMUSG00000023067,ENSMUSG00000025158,ENSMUSG00000033014,ENSMUSG00000025532,ENSMUSG00000062901,ENSMUSG00000017721,ENSMUSG00000032041,ENSMUSG00000051695,ENSMUSG00000042506,ENSMUSG00000060803,ENSMUSG00000078656,ENSMUSG00000078765,ENSMUSG00000024142,ENSMUSG00000028085,ENSMUSG00000015536,ENSMUSG00000032369,ENSMUSG00000005362,ENSMUSG00000027953,ENSMUSG00000027002,ENSMUSG00000034042,ENSMUSG00000029535,ENSMUSG00000005656,ENSMUSG00000020486,ENSMUSG00000078994,ENSMUSG00000003435,ENSMUSG00000036721,ENSMUSG00000032540,ENSMUSG00000042350,ENSMUSG00000038290,ENSMUSG00000028540,ENSMUSG00000020954,ENSMUSG00000057895,ENSMUSG00000005370,ENSMUSG00000024810,ENSMUSG00000022022,ENSMUSG00000047067,ENSMUSG00000061458,ENSMUSG00000063884,ENSMUSG00000046731,ENSMUSG00000037225,ENSMUSG00000011960,ENSMUSG00000022346,ENSMUSG00000020390,ENSMUSG00000074305,ENSMUSG00000026288,ENSMUSG00000038762,ENSMUSG00000025508,ENSMUSG00000029466,ENSMUSG00000002658,ENSMUSG00000004980,ENSMUSG00000041297,ENSMUSG00000022314,ENSMUSG00000056941,ENSMUSG00000025408,ENSMUSG00000062175,ENSMUSG00000032244,ENSMUSG00000029135,ENSMUSG00000057789,ENSMUSG00000015850,ENSMUSG00000094936,ENSMUSG00000014907,ENSMUSG00000072872,ENSMUSG00000058558,ENSMUSG00000071076,ENSMUSG00000031935,ENSMUSG00000069114,ENSMUSG00000022704,ENSMUSG00000036550,ENSMUSG00000036822,ENSMUSG00000030657,ENSMUSG00000022191,ENSMUSG00000005982,ENSMUSG00000021732,ENSMUSG00000022672,ENSMUSG00000024014,ENSMUSG00000041740,ENSMUSG00000023991,ENSMUSG00000055652,ENSMUSG00000027498,ENSMUSG00000052384,ENSMUSG00000022500,ENSMUSG00000009569,ENSMUSG00000024251,ENSMUSG00000059824,ENSMUSG00000034192,ENSMUSG00000029106,ENSMUSG00000021559,ENSMUSG00000058729,ENSMUSG00000034575,ENSMUSG00000026317,ENSMUSG00000026380,ENSMUSG00000025746,ENSMUSG00000024019,ENSMUSG00000096433,ENSMUSG00000069727,ENSMUSG00000039671,ENSMUSG00000049300,ENSMUSG00000021144,ENSMUSG00000012848,ENSMUSG00000032469,ENSMUSG00000023953,ENSMUSG00000025578,ENSMUSG00000022433,ENSMUSG00000025142,ENSMUSG00000036676,ENSMUSG00000020525,ENSMUSG00000033972,ENSMUSG00000015846,ENSMUSG00000041528,ENSMUSG00000045216,ENSMUSG00000095193,ENSMUSG00000039067,ENSMUSG00000096210,ENSMUSG00000090137,ENSMUSG00000032534,ENSMUSG00000022338,ENSMUSG00000024400,ENSMUSG00000021282,ENSMUSG00000057604,ENSMUSG00000050621,ENSMUSG00000002748,ENSMUSG00000042660,ENSMUSG00000027248,ENSMUSG00000013662,ENSMUSG00000036835,ENSMUSG00000053754,ENSMUSG00000042607,ENSMUSG00000035011,ENSMUSG00000034101,ENSMUSG00000021922,ENSMUSG00000042275,ENSMUSG00000024754,ENSMUSG00000095362,ENSMUSG00000060679,ENSMUSG00000018697,ENSMUSG00000021120,ENSMUSG00000031586,ENSMUSG00000038418,ENSMUSG00000041324,ENSMUSG00000027011,ENSMUSG00000042121,ENSMUSG00000019947,ENSMUSG00000001016,ENSMUSG00000027552,ENSMUSG00000016534,ENSMUSG00000000078,ENSMUSG00000020473,ENSMUSG00000020901,ENSMUSG00000046223,ENSMUSG00000036661,ENSMUSG00000019564,ENSMUSG00000019907,ENSMUSG00000033933,ENSMUSG00000055116,ENSMUSG00000034022,ENSMUSG00000047379,ENSMUSG00000021096,ENSMUSG00000026509,ENSMUSG00000018501,ENSMUSG00000040725,ENSMUSG00000069874,ENSMUSG00000037315,ENSMUSG00000112640,ENSMUSG00000030869,ENSMUSG00000001419,ENSMUSG00000027351,ENSMUSG00000019970,ENSMUSG00000024621,ENSMUSG00000020412,ENSMUSG00000002147,ENSMUSG00000054381,ENSMUSG00000029173,ENSMUSG00000003847,ENSMUSG00000024975,ENSMUSG00000026097,ENSMUSG00000024137,ENSMUSG00000057522,ENSMUSG00000034135,ENSMUSG00000032905,ENSMUSG00000020888,ENSMUSG00000023965,ENSMUSG00000032513,ENSMUSG00000056459,ENSMUSG00000091474,ENSMUSG00000025626,ENSMUSG00000035764,ENSMUSG00000039852,ENSMUSG00000023723,ENSMUSG00000026492,ENSMUSG00000037640,ENSMUSG00000036120,ENSMUSG00000057322,ENSMUSG00000018169,ENSMUSG00000098274,ENSMUSG00000028991,ENSMUSG00000021877,ENSMUSG00000078889,ENSMUSG00000027167,ENSMUSG00000018930,ENSMUSG00000025967,ENSMUSG00000031774,ENSMUSG00000045078,ENSMUSG00000047242,ENSMUSG00000028484,ENSMUSG00000033596,ENSMUSG00000019841,ENSMUSG00000049800,ENSMUSG00000045896,ENSMUSG00000019851,ENSMUSG00000036097,ENSMUSG00000025498,ENSMUSG00000029676,ENSMUSG00000032691,ENSMUSG00000022876,ENSMUSG00000022120,ENSMUSG00000024007,ENSMUSG00000053128,ENSMUSG00000029911,ENSMUSG00000007850,ENSMUSG00000003464,ENSMUSG00000037111,ENSMUSG00000006418,ENSMUSG00000068240,ENSMUSG00000026803,ENSMUSG00000025024,ENSMUSG00000036860,ENSMUSG00000028437,ENSMUSG00000043602,ENSMUSG00000021458,ENSMUSG00000020755,ENSMUSG00000033335,ENSMUSG00000033411,ENSMUSG00000028680,ENSMUSG00000053560,ENSMUSG00000022194,ENSMUSG00000037331,ENSMUSG00000091896,ENSMUSG00000021420,ENSMUSG00000017999,ENSMUSG00000036478,ENSMUSG00000006288,ENSMUSG00000026641,ENSMUSG00000046351,ENSMUSG00000008668,ENSMUSG00000004296,ENSMUSG00000028060,ENSMUSG00000022105,ENSMUSG00000026842,ENSMUSG00000017466,ENSMUSG00000030823,ENSMUSG00000000562,ENSMUSG00000039357,ENSMUSG00000041827,ENSMUSG00000040102,ENSMUSG00000023791,ENSMUSG00000061878,ENSMUSG00000047721,ENSMUSG00000001305,ENSMUSG00000020707,ENSMUSG00000062070,ENSMUSG00000090641,ENSMUSG00000022476,ENSMUSG00000089756,ENSMUSG00000043702,ENSMUSG00000007338,ENSMUSG00000025246,ENSMUSG00000019432,ENSMUSG00000001983,ENSMUSG00000045671,ENSMUSG00000028410,ENSMUSG00000042608,ENSMUSG00000024423,ENSMUSG00000022248,ENSMUSG00000006262,ENSMUSG00000004393,ENSMUSG00000003308,ENSMUSG00000040274,ENSMUSG00000020739,ENSMUSG00000075467,ENSMUSG00000036442,ENSMUSG00000043716,ENSMUSG00000021027,ENSMUSG00000032855,ENSMUSG00000031171,ENSMUSG00000002250,ENSMUSG00000028041,ENSMUSG00000032834,ENSMUSG00000039108,ENSMUSG00000020124,ENSMUSG00000028140,ENSMUSG00000059883,ENSMUSG00000015672,ENSMUSG00000029640,ENSMUSG00000020982,ENSMUSG00000015335,ENSMUSG00000050271,ENSMUSG00000028926,ENSMUSG00000015971,ENSMUSG00000029009,ENSMUSG00000042268,ENSMUSG00000026944,ENSMUSG00000025280,ENSMUSG00000004500,ENSMUSG00000003345,ENSMUSG00000067288,ENSMUSG00000044308,ENSMUSG00000020253,ENSMUSG00000029166,ENSMUSG00000031523,ENSMUSG00000020453,ENSMUSG00000001910,ENSMUSG00000054051,ENSMUSG00000018654,ENSMUSG00000026031,ENSMUSG00000039145,ENSMUSG00000021754,ENSMUSG00000072258,ENSMUSG00000028688,ENSMUSG00000023106,ENSMUSG00000021978,ENSMUSG00000031167,ENSMUSG00000078903,ENSMUSG00000036733,ENSMUSG00000022419,ENSMUSG00000021466,ENSMUSG00000030602,ENSMUSG00000021039,ENSMUSG00000028414,ENSMUSG00000057058,ENSMUSG00000042688,ENSMUSG00000025862,ENSMUSG00000000916,ENSMUSG00000067942,ENSMUSG00000034055,ENSMUSG00000036144,ENSMUSG00000034610,ENSMUSG00000019969,ENSMUSG00000007670,ENSMUSG00000037007,ENSMUSG00000021266,ENSMUSG00000038886,ENSMUSG00000028676,ENSMUSG00000035125,ENSMUSG00000036850,ENSMUSG00000021496,ENSMUSG00000078193,ENSMUSG00000033554,ENSMUSG00000074748,ENSMUSG00000063889,ENSMUSG00000032501,ENSMUSG00000096910,ENSMUSG00000034893,ENSMUSG00000008763,ENSMUSG00000017428,ENSMUSG00000060373,ENSMUSG00000041836,ENSMUSG00000039634,ENSMUSG00000047123,ENSMUSG00000034274,ENSMUSG00000022144,ENSMUSG00000063511,ENSMUSG00000034413,ENSMUSG00000027523,ENSMUSG00000036273,ENSMUSG00000036613,ENSMUSG00000050213,ENSMUSG00000040289,ENSMUSG00000060636,ENSMUSG00000024777,ENSMUSG00000037531,ENSMUSG00000031622,ENSMUSG00000042541,ENSMUSG00000110277,ENSMUSG00000008682,ENSMUSG00000019312,ENSMUSG00000000568,ENSMUSG00000042063,ENSMUSG00000021814,ENSMUSG00000020515,ENSMUSG00000035877,ENSMUSG00000003184,ENSMUSG00000035958,ENSMUSG00000021179,ENSMUSG00000035868,ENSMUSG00000030929,ENSMUSG00000027349,ENSMUSG00000030019,ENSMUSG00000035245,ENSMUSG00000072762,ENSMUSG00000038095,ENSMUSG00000033128,ENSMUSG00000044952,ENSMUSG00000054693,ENSMUSG00000020472,ENSMUSG00000020275,ENSMUSG00000005501,ENSMUSG00000042699,ENSMUSG00000061983,ENSMUSG00000027395,ENSMUSG00000025810,ENSMUSG00000060301,ENSMUSG00000032280,ENSMUSG00000028948,ENSMUSG00000004455,ENSMUSG00000028496,ENSMUSG00000026491,ENSMUSG00000029148,ENSMUSG00000068134,ENSMUSG00000090272,ENSMUSG00000018428,ENSMUSG00000031681,ENSMUSG00000024817,ENSMUSG00000095440,ENSMUSG00000061315,ENSMUSG00000009079,ENSMUSG00000028309,ENSMUSG00000021400,ENSMUSG00000034761,ENSMUSG00000033760,ENSMUSG00000020358,ENSMUSG00000029627,ENSMUSG00000020205,ENSMUSG00000047180,ENSMUSG00000028121,ENSMUSG00000027995,ENSMUSG00000045251,ENSMUSG00000049001,ENSMUSG00000022684,ENSMUSG00000042895,ENSMUSG00000031939,ENSMUSG00000026875,ENSMUSG00000031221,ENSMUSG00000018651,ENSMUSG00000037085,ENSMUSG00000045098,ENSMUSG00000019738,ENSMUSG00000036109,ENSMUSG00000019773,ENSMUSG00000022160,ENSMUSG00000056656,ENSMUSG00000029484,ENSMUSG00000038836,ENSMUSG00000039130,ENSMUSG00000027399,ENSMUSG00000020956,ENSMUSG00000021901,ENSMUSG00000028675,ENSMUSG00000037475,ENSMUSG00000010045,ENSMUSG00000059839,ENSMUSG00000027366,ENSMUSG00000002108,ENSMUSG00000034187,ENSMUSG00000030201,ENSMUSG00000060475,ENSMUSG00000062116,ENSMUSG00000042106,ENSMUSG00000024528,ENSMUSG00000028653,ENSMUSG00000010406,ENSMUSG00000007817,ENSMUSG00000020044,ENSMUSG00000055932,ENSMUSG00000047084,ENSMUSG00000019795,ENSMUSG00000029710,ENSMUSG00000024474,ENSMUSG00000019997,ENSMUSG00000049396,ENSMUSG00000072623,ENSMUSG00000057842,ENSMUSG00000038914,ENSMUSG00000010057,ENSMUSG00000030447,ENSMUSG00000024404,ENSMUSG00000021476,ENSMUSG00000020074,ENSMUSG00000022468,ENSMUSG00000092607,ENSMUSG00000010110,ENSMUSG00000057278,ENSMUSG00000038544,ENSMUSG00000046330,ENSMUSG00000061143,ENSMUSG00000046139,ENSMUSG00000038274,ENSMUSG00000050148,ENSMUSG00000051674,ENSMUSG00000032171,ENSMUSG00000022283,ENSMUSG00000032000,ENSMUSG00000022855,ENSMUSG00000057672,ENSMUSG00000047675,ENSMUSG00000070426,ENSMUSG00000024914,ENSMUSG00000031320,ENSMUSG00000058297,ENSMUSG00000030611,ENSMUSG00000020381,ENSMUSG00000052406,ENSMUSG00000071291,ENSMUSG00000037286,ENSMUSG00000003731,ENSMUSG00000060601,ENSMUSG00000023972,ENSMUSG00000020091,ENSMUSG00000041958,ENSMUSG00000069844,ENSMUSG00000095098,ENSMUSG00000079641,ENSMUSG00000070697,ENSMUSG00000037103,ENSMUSG00000001524,ENSMUSG00000028034,ENSMUSG00000029478,ENSMUSG00000029012,ENSMUSG00000022325,ENSMUSG00000026582,ENSMUSG00000048758,ENSMUSG00000033016,ENSMUSG00000042535,ENSMUSG00000098022,ENSMUSG00000020448,ENSMUSG00000034889,ENSMUSG00000038375,ENSMUSG00000032580,ENSMUSG00000056216,ENSMUSG00000024824,ENSMUSG00000024778,ENSMUSG00000069743,ENSMUSG00000029577,ENSMUSG00000032744,ENSMUSG00000061787,ENSMUSG00000038508,ENSMUSG00000057551,ENSMUSG00000029335,ENSMUSG00000049470,ENSMUSG00000029715,ENSMUSG00000007029,ENSMUSG00000013089,ENSMUSG00000036893,ENSMUSG00000030530,ENSMUSG00000024293,ENSMUSG00000022091,ENSMUSG00000030942,ENSMUSG00000060397,ENSMUSG00000022241,ENSMUSG00000006599,ENSMUSG00000000740,ENSMUSG00000018845,ENSMUSG00000035105,ENSMUSG00000116564,ENSMUSG00000025383,ENSMUSG00000026698,ENSMUSG00000043895,ENSMUSG00000036698,ENSMUSG00000028538,ENSMUSG00000021431,ENSMUSG00000038250,ENSMUSG00000002329,ENSMUSG00000018899,ENSMUSG00000038697,ENSMUSG00000022711,ENSMUSG00000014980,ENSMUSG00000069601,ENSMUSG00000017929,ENSMUSG00000024587,ENSMUSG00000042323,ENSMUSG00000038028,ENSMUSG00000017561,ENSMUSG00000019984,ENSMUSG00000062203,ENSMUSG00000030842,ENSMUSG00000040152,ENSMUSG00000079658,ENSMUSG00000029826,ENSMUSG00000003382,ENSMUSG00000039168,ENSMUSG00000026166,ENSMUSG00000032966,ENSMUSG00000044337,ENSMUSG00000026433,ENSMUSG00000042167,ENSMUSG00000027079,ENSMUSG00000071256,ENSMUSG00000041781,ENSMUSG00000020176,ENSMUSG00000058900,ENSMUSG00000037295,ENSMUSG00000001552,ENSMUSG00000020743,ENSMUSG00000024789,ENSMUSG00000039699,ENSMUSG00000060261,ENSMUSG00000008734,ENSMUSG00000028882,ENSMUSG00000053347,ENSMUSG00000004561,ENSMUSG00000056310,ENSMUSG00000035666,ENSMUSG00000033107,ENSMUSG00000068479,ENSMUSG00000006818,ENSMUSG00000025956,ENSMUSG00000049892,ENSMUSG00000038398,ENSMUSG00000055531,ENSMUSG00000024370,ENSMUSG00000037062,ENSMUSG00000017843,ENSMUSG00000020458,ENSMUSG00000032525,ENSMUSG00000025786,ENSMUSG00000037262,ENSMUSG00000025216,ENSMUSG00000028902,ENSMUSG00000031429,ENSMUSG00000052837,ENSMUSG00000025609,ENSMUSG00000049577,ENSMUSG00000025794,ENSMUSG00000032216,ENSMUSG00000041638,ENSMUSG00000029458,ENSMUSG00000018405,ENSMUSG00000033955,ENSMUSG00000046434,ENSMUSG00000024906,ENSMUSG00000041841,ENSMUSG00000002983,ENSMUSG00000042303,ENSMUSG00000071655,ENSMUSG00000061589,ENSMUSG00000026248,ENSMUSG00000018849,ENSMUSG00000039959,ENSMUSG00000003235,ENSMUSG00000030417,ENSMUSG00000034412,ENSMUSG00000025958,ENSMUSG00000046791,ENSMUSG00000042650,ENSMUSG00000000085,ENSMUSG00000003032,ENSMUSG00000020962,ENSMUSG00000099689,ENSMUSG00000029038,ENSMUSG00000041736,ENSMUSG00000036155,ENSMUSG00000067369,ENSMUSG00000046873,ENSMUSG00000031666,ENSMUSG00000070923,ENSMUSG00000085795,ENSMUSG00000038644,ENSMUSG00000074166,ENSMUSG00000036202,ENSMUSG00000021182,ENSMUSG00000020430,ENSMUSG00000028654,ENSMUSG00000054008,ENSMUSG00000060216,ENSMUSG00000006307,ENSMUSG00000042349,ENSMUSG00000038119,ENSMUSG00000024235,ENSMUSG00000035873,ENSMUSG00000035078,ENSMUSG00000013736,ENSMUSG00000036104,ENSMUSG00000038244,ENSMUSG00000036309,ENSMUSG00000038459,ENSMUSG00000021250,ENSMUSG00000022952,ENSMUSG00000028059,ENSMUSG00000024921,ENSMUSG00000022772,ENSMUSG00000026034,ENSMUSG00000026972,ENSMUSG00000022553,ENSMUSG00000074519,ENSMUSG00000019960,ENSMUSG00000031103,ENSMUSG00000028651,ENSMUSG00000036990,ENSMUSG00000057329,ENSMUSG00000023074,ENSMUSG00000044763,ENSMUSG00000040652,ENSMUSG00000038648,ENSMUSG00000021203,ENSMUSG00000038900,ENSMUSG00000019278,ENSMUSG00000042613,ENSMUSG00000061650,ENSMUSG00000017548,ENSMUSG00000038894,ENSMUSG00000031754,ENSMUSG00000032578,ENSMUSG00000042354,ENSMUSG00000036391,ENSMUSG00000008976,ENSMUSG00000037624,ENSMUSG00000001632,ENSMUSG00000020644,ENSMUSG00000026273,ENSMUSG00000040462,ENSMUSG00000018476,ENSMUSG00000029705,ENSMUSG00000031652,ENSMUSG00000069184,ENSMUSG00000041453,ENSMUSG00000003154,ENSMUSG00000028194,ENSMUSG00000063108,ENSMUSG00000056629,ENSMUSG00000037849,ENSMUSG00000083012,ENSMUSG00000025209,ENSMUSG00000051413,ENSMUSG00000027829,ENSMUSG00000045027,ENSMUSG00000025261,ENSMUSG00000078881,ENSMUSG00000015312,ENSMUSG00000020538,ENSMUSG00000057421,ENSMUSG00000005320,ENSMUSG00000032601,ENSMUSG00000057229,ENSMUSG00000028030,ENSMUSG00000032103,ENSMUSG00000033166,ENSMUSG00000090698,ENSMUSG00000025812,ENSMUSG00000068823,ENSMUSG00000059772,ENSMUSG00000060510,ENSMUSG00000025531,ENSMUSG00000017421,ENSMUSG00000024120,ENSMUSG00000090093,ENSMUSG00000044340,ENSMUSG00000029624,ENSMUSG00000033454,ENSMUSG00000019774,ENSMUSG00000053877,ENSMUSG00000096010,ENSMUSG00000024991,ENSMUSG00000042284,ENSMUSG00000024232,ENSMUSG00000026917,ENSMUSG00000090077,ENSMUSG00000022024,ENSMUSG00000021892,ENSMUSG00000029050,ENSMUSG00000020400,ENSMUSG00000051557,ENSMUSG00000049717,ENSMUSG00000003198,ENSMUSG00000033918,ENSMUSG00000042190,ENSMUSG00000024002,ENSMUSG00000044167,ENSMUSG00000021532,ENSMUSG00000002455,ENSMUSG00000039754,ENSMUSG00000024833,ENSMUSG00000034707,ENSMUSG00000078779,ENSMUSG00000020211,ENSMUSG00000034892,ENSMUSG00000035367,ENSMUSG00000030795,ENSMUSG00000024045,ENSMUSG00000037852,ENSMUSG00000009630,ENSMUSG00000031358,ENSMUSG00000005846,ENSMUSG00000027954,ENSMUSG00000024976,ENSMUSG00000055053,ENSMUSG00000025135,ENSMUSG00000020363,ENSMUSG00000026439,ENSMUSG00000022526,ENSMUSG00000053536,ENSMUSG00000015305,ENSMUSG00000049532,ENSMUSG00000074863,ENSMUSG00000026571,ENSMUSG00000092558,ENSMUSG00000013787,ENSMUSG00000038279,ENSMUSG00000094786,ENSMUSG00000032217,ENSMUSG00000052684,ENSMUSG00000022682,ENSMUSG00000063488,ENSMUSG00000060073,ENSMUSG00000021796,ENSMUSG00000020781,ENSMUSG00000041895,ENSMUSG00000030435,ENSMUSG00000060166,ENSMUSG00000038365,ENSMUSG00000023947,ENSMUSG00000022280,ENSMUSG00000028466,ENSMUSG00000047714,ENSMUSG00000040446,ENSMUSG00000032475,ENSMUSG00000026240,ENSMUSG00000026965,ENSMUSG00000071470,ENSMUSG00000000982,ENSMUSG00000039356,ENSMUSG00000024212,ENSMUSG00000068246,ENSMUSG00000020706,ENSMUSG00000047281,ENSMUSG00000027944,ENSMUSG00000048222,ENSMUSG00000021451,ENSMUSG00000032604,ENSMUSG00000047649,ENSMUSG00000049106,ENSMUSG00000019982,ENSMUSG00000071281,ENSMUSG00000037622,ENSMUSG00000005469,ENSMUSG00000094724,ENSMUSG00000023932,ENSMUSG00000031016,ENSMUSG00000031375,ENSMUSG00000046169,ENSMUSG00000030216,ENSMUSG00000021510,ENSMUSG00000008348,ENSMUSG00000027455,ENSMUSG00000034168,ENSMUSG00000037876,ENSMUSG00000038803,ENSMUSG00000003316,ENSMUSG00000032252,ENSMUSG00000034640,ENSMUSG00000047921,ENSMUSG00000020235,ENSMUSG00000039062,ENSMUSG00000030022,ENSMUSG00000015127,ENSMUSG00000055994,ENSMUSG00000034343,ENSMUSG00000052889,ENSMUSG00000019494,ENSMUSG00000090963,ENSMUSG00000059291,ENSMUSG00000028643,ENSMUSG00000027931,ENSMUSG00000030619,ENSMUSG00000050697,ENSMUSG00000004096,ENSMUSG00000036398,ENSMUSG00000041530,ENSMUSG00000026203,ENSMUSG00000026628,ENSMUSG00000021595,ENSMUSG00000069565,ENSMUSG00000009585,ENSMUSG00000007880,ENSMUSG00000031885,ENSMUSG00000049130,ENSMUSG00000033191,ENSMUSG00000027936,ENSMUSG00000028599,ENSMUSG00000039199,ENSMUSG00000033713,ENSMUSG00000040998,ENSMUSG00000074527,ENSMUSG00000031029,ENSMUSG00000079184,ENSMUSG00000090112,ENSMUSG00000024927,ENSMUSG00000022828,ENSMUSG00000022010,ENSMUSG00000050069,ENSMUSG00000049516,ENSMUSG00000021501,ENSMUSG00000027387,ENSMUSG00000051650,ENSMUSG00000061544,ENSMUSG00000022914,ENSMUSG00000001240,ENSMUSG00000026142,ENSMUSG00000028760,ENSMUSG00000073700,ENSMUSG00000024081,ENSMUSG00000020463,ENSMUSG00000049354,ENSMUSG00000049791,ENSMUSG00000017801,ENSMUSG00000049225,ENSMUSG00000008333,ENSMUSG00000040488,ENSMUSG00000015165,ENSMUSG00000074829,ENSMUSG00000037035,ENSMUSG00000033278,ENSMUSG00000016554,ENSMUSG00000045680,ENSMUSG00000026977,ENSMUSG00000005417,ENSMUSG00000029176,ENSMUSG00000040435,ENSMUSG00000028729,ENSMUSG00000032289,ENSMUSG00000029798,ENSMUSG00000021775,ENSMUSG00000022614,ENSMUSG00000027014,ENSMUSG00000030189,ENSMUSG00000072582,ENSMUSG00000032648,ENSMUSG00000030059,ENSMUSG00000034639,ENSMUSG00000032316,ENSMUSG00000022204,ENSMUSG00000030067,ENSMUSG00000036504,ENSMUSG00000086784,ENSMUSG00000046010,ENSMUSG00000051469,ENSMUSG00000027206,ENSMUSG00000028954,ENSMUSG00000059923,ENSMUSG00000035575,ENSMUSG00000021067,ENSMUSG00000026280,ENSMUSG00000053007,ENSMUSG00000036352,ENSMUSG00000027223,ENSMUSG00000034377,ENSMUSG00000064127,ENSMUSG00000039706,ENSMUSG00000002603,ENSMUSG00000040738,ENSMUSG00000014195,ENSMUSG00000061032,ENSMUSG00000021549,ENSMUSG00000024683,ENSMUSG00000042997,ENSMUSG00000025821,ENSMUSG00000074794,ENSMUSG00000039158,ENSMUSG00000025235,ENSMUSG00000040710,ENSMUSG00000054893,ENSMUSG00000070031,ENSMUSG00000031723,ENSMUSG00000021270,ENSMUSG00000029267,ENSMUSG00000002365,ENSMUSG00000028289,ENSMUSG00000028243,ENSMUSG00000039952,ENSMUSG00000041187,ENSMUSG00000058093,ENSMUSG00000038069,ENSMUSG00000031446,ENSMUSG00000003929,ENSMUSG00000051351,ENSMUSG00000079105,ENSMUSG00000024941,ENSMUSG00000052928,ENSMUSG00000060336,ENSMUSG00000024427,ENSMUSG00000047434,ENSMUSG00000028522,ENSMUSG00000021500,ENSMUSG00000109864,ENSMUSG00000034453,ENSMUSG00000021598,ENSMUSG00000028252,ENSMUSG00000027201,ENSMUSG00000094441,ENSMUSG00000025584,ENSMUSG00000026843,ENSMUSG00000027111,ENSMUSG00000005442,ENSMUSG00000032288,ENSMUSG00000020628,ENSMUSG00000073176,ENSMUSG00000011427,ENSMUSG00000074582,ENSMUSG00000039917,ENSMUSG00000063179,ENSMUSG00000048154,ENSMUSG00000063334,ENSMUSG00000021127,ENSMUSG00000000838,ENSMUSG00000035266,ENSMUSG00000001911,ENSMUSG00000026723,ENSMUSG00000030432,ENSMUSG00000044857,ENSMUSG00000040711,ENSMUSG00000024913,ENSMUSG00000042807,ENSMUSG00000095432,ENSMUSG00000038503,ENSMUSG00000033295,ENSMUSG00000027569,ENSMUSG00000021134,ENSMUSG00000036057,ENSMUSG00000029587,ENSMUSG00000063785,ENSMUSG00000037780,ENSMUSG00000015176,ENSMUSG00000048249,ENSMUSG00000078941,ENSMUSG00000029169,ENSMUSG00000021488,ENSMUSG00000078866,ENSMUSG00000043090,ENSMUSG00000039218,ENSMUSG00000020257,ENSMUSG00000018449,ENSMUSG00000063632,ENSMUSG00000002052,ENSMUSG00000039449,ENSMUSG00000003527,ENSMUSG00000024926,ENSMUSG00000033060,ENSMUSG00000024608,ENSMUSG00000030527,ENSMUSG00000038025,ENSMUSG00000024620,ENSMUSG00000022698,ENSMUSG00000005198,ENSMUSG00000074238,ENSMUSG00000059423,ENSMUSG00000033009,ENSMUSG00000045962,ENSMUSG00000022721,ENSMUSG00000004268,ENSMUSG00000015994,ENSMUSG00000014554,ENSMUSG00000020694,ENSMUSG00000031987"	Lonp1|Cln6|Mbip|Bcl3|Gnaq|Cop1|Prpf38b|Ccnh|Zdhhc17|Tlr4|Elmsan1|Lin52|Dusp14|Dnajc2|Eif4a2|Ptger4|Zfp764|Ssrp1|Sertad3|Zpr1|Pde4d|Tnk2|Zfp426|Ppp2r2a|Zfp768|Rps23|Commd6|Cbfa2t3|Zfp68|Utp18|Cyfip2|Oma1|Cryab|Utp11|Zfp973|Trappc13|Metap1|Nfib|Sap130|Rnf150|Zfp617|Lsm8|Trmt10b|Dusp16|Cdk7|Med11|Flt3l|Atf5|Atf6b|Dll1|Puf60|Exosc8|Exosc5|Sbno2|Adm|Aim2|Papd5|Rnaseh1|Rab31|Pfdn4|Emc1|Clec4a3|Cd9|Srsf7|Wdr75|Fosl1|Pfdn5|Chd1|Trpm6|Itga5|Sptbn1|Cd36|Pms2|Zfp952|Prss8|AU041133|Prss12|Cav1|Ctr9|Lsm12|Mrpl30|Ppia|Git1|Fxr1|Zc3h13|Smg5|Oasl2|Rplp0|Med22|Tbx5|Ptbp3|Slit3|Ruvbl1|Zfp101|Efnb1|Ddrgk1|Rtcb|Klf5|Rac1|Dusp8|Ints1|Elf3|Notch4|Elp3|Tceanc2|Tmed10|Shc1|Stradb|Trim16|Qk|Sfr1|Ptpn21|Son|Golga2|Pik3r2|Scaf11|Ppp6c|Ptpn9|Prep|Rnf14|Ppwd1|Yae1d1|Josd1|Sart1|Dusp2|Nfatc2ip|Picalm|Kctd9|Rpl9|Chmp5|Pygo2|Terf2|Fam58b|Prdx5|Arrb1|Trub2|Fgfr3|Mindy1|Ndufa7|Setdb1|Creb3l1|Rrp8|Trmt1l|Tgif1|Rhoa|Tax1bp1|Lats1|Zfp87|Pdcd11|Nr4a3|Gpd1l|Pum3|Erlec1|Trim21|Plcg2|Med18|B230307C23Rik|Ereg|Prdm15|Zfp760|Bhlhe40|Taok3|Mterf2|B3galnt2|Paf1|Myh9|Otud3|Ppp1r16b|St3gal1|Asrgl1|Ext2|Ctla2b|Mast2|Zfp780b|Smarcb1|Utp4|Ubtf|Poldip3|Chd7|Ube2d3|Hcfc1|Naa40|Mdm2|Crlf1|Psmd8|Lsm7|Trp53rka|Ptprj|Nfkbia|Adam8|Rps15a|Met|Mrpl51|Zfp759|Mtg2|Sf3b4|Usp24|Id1|Hoxa5|Zdhhc6|Hdac7|Pigyl|Zfp606|Zfp84|B4galt1|Rpl18a|Zfp709|Prkar1a|Crebzf|Jarid2|Rps19|Prdm1|Zfhx3|Snrnp40|Siah1a|Ldlrad3|Zfp334|P3h2|Eif1|Rfxap|Hars2|Josd2|Sde2|Zc3h12a|Nrarp|Pcbp2|Zfp287|Cul3|Aimp2|Ptpn18|Zfp36|Trim5|Eif3g|Stat1|Samd4b|Gak|Rsl24d1|Rlf|Mum1|Mogs|Megf8|Gigyf2|Foxa1|Anapc13|Bach2|Wrn|Tnfaip3|Zfp442|Sltm|Mrm2|Mrps25|Itga2|Ctdnep1|Tra2a|Zfp763|Ccl2|Wapl|Zmat2|Atg14|Gabpb1|Ddx21|Tcf4|Polr3g|Zeb2|Lcp2|Ppp1r15b|Zfp64|Gskip|Capn1|Mamstr|Rpp14|Cdc42bpb|Cd80|Map3k4|Dnaja4|Ddx47|Mef2c|Icam1|Zfp141|Csnk1g3|Rbm47|Ap2a1|Rrp9|Zfp516|Smarcad1|Cbfa2t2|Rtf2|Cr1l|Spry2|Tnxb|Fastkd5|Zfp143|Csf3|Stk11|Btg2|Rad52|Atf1|Epha2|Rhbdf2|Zfp958|Srebf2|Rars|Cdc16|Lamtor3|Ssb|Zfp397|Ormdl3|Mast4|Rbm25|Vps72|Mepce|Nkd1|Smarcc1|Zfp609|Spopl|Bms1|Dcun1d1|Klhl8|Eno1|Pyurf|Snx1|Oraov1|Zfp607a|Casp7|Ccnt2|Tnf|Aebp2|Psmc1|Zkscan4|Tut1|Pold3|Socs3|Smarca4|Bag3|Zfp85|Zfp563|Tgfbr2|Edem3|Has1|Mrpl12|Polr3e|Usp21|Tsnax|Caprin1|Glp1r|Lmo2|Chst11|Srpk1|Cbx5|Mcm9|Dtx4|Sertad1|Zmym3|Rpl23|Tspan14|Exosc4|Ing5|Epm2a|Ikbkap|Gm14305|Zfp39|Rbak|Shb|Rpusd4|Kdm4c|Plrg1|Ece1|Fgf7|Lmtk2|Pkn2|Polr2k|Fam111a|Wipi2|Hdgf|Papolg|Cast|Fut8|Noct|Dclre1b|Sox18|Eif3c|Olfm1|Rnf144a|Cnbp|Tet3|Pias4|Plaa|Zfp874a|Gm49359|Rbfox2|Csnk2b|Map2k1|Scaf1|Nsun4|Med4|Ppp1r9b|Neo1|Ncstn|Smg1|Taf12|Wdr18|Prkg1|Tsr3|Twistnb|Tsc22d2|Klf7|Dpp9|Glis2|Fbxw4|Trim11|Ifi207|Ecm1|Rgs2|Pam16|Smad3|Col4a2|Snrpf|Rpl34|Mgat4b|Pdrg1|St3gal2|Mrps34|Zfp706|Maml1|Tab1|Eif4b|Dnaja2|Armc8|Prr5l|Hcls1|Gm14326|Prkcg|Trmo|Zfp472|Hras|Wsb1|Tmem135|2610044O15Rik8|Nsd3|Zfp40|Cenpx|Rnf6|Rbm10|Dcp2|Map2k3|Map3k20|Gm14410|Cdc40|Ube4a|Nrd1|Hivep1|Mylk|Ctla2a|Alpk1|Mlkl|Kansl2|Mettl23|Gan|Cops9|Ube2i|Pik3ca|Nudt16|Eif4g2|Rpl36|Rrp1b|Fam96b|Aip|Rad17|Ddx41|Nat10|Nfia|Zfp965|Sp2|Rffl|Tpp1|Taf8|Celf1|Faf1|Cstf3|Dyrk3|Fam129b|Ptafr|Fbxl8|Ptcd2|Prmt5|Tada2b|Arhgap35|Larp7|Stk38l|Cars|Atn1|Tcp1|Hbs1l|Xpo5|Coro1c|Zfp93|Mgrn1|Syk|Dkc1|Mgat1|Etaa1|Zbtb33|Bcl9l|Mlh1|Gadd45g|Nop14|Rnf19b|Zkscan6|Tshz1|Morf4l1|Rnf115|Mmp15|Upf3b|Srsf2|Farsa|Araf|Pdp2|Ophn1|Usp47|Traf3|Uba6|Snapc5|Hspb1|Cdh1|Rrp7a|Traf6|Cdkn1a|Rfng|Trim33|Crcp|Klhl24|Pigt|Tirap|Pcbp1|Usp22|Gstp1|Vps25|U2af1l4|Mlst8|Gatb|Mocs2|Plscr1|Crbn|Slc50a1|Nckap1|Gpbp1l1|Triap1|Snx6|Sept4|Zfp429|Supt5|Zscan12|Abhd5|Arel1|Smg6|Dph2|Strn3|Zfp105|Msh6|Il33|Mtrf1|Dusp28|Nol10|Ptcd3|Kctd11|Fgf2|Ccnt1|Myc|Ube2b|Peak1|Inpp5d|Abcf1|Rplp2|Anapc7|Gtf2f1|Hnrnpa2b1|Cdk13|Rad21|Commd7|Ddit3|Tgif2|Fem1b|Fosl2|Bak1|Adamtsl4|Rbm4|Naf1|Rybp|Rpl5|Jund|Med17|Zbtb10|Qtrt2|Cnot1|Topors|Xylt1|Drosha|Naa60|Fgf10|Prkdc|Pim1|Rnf10|Foxp4|Klhl25|Cstf1|Nrros|Litaf|Mkl2|Thada|Dbp|Lsm3|Add1|Dapk1|Lin9|Tent4a|Cln8|Tfcp2l1|Il6|Cmtr1|Zfp994|Zfp975|Zmynd8|Prmt6|Mta1|Rps5|Dbr1|Polh|Cbx8|Csnk1e|Aspscr1|Tmtc3|Ppm1d|Zfp944|Rxra|Rnf123|Hs6st1|Gm20939|Psmd7|H1f0|Uba52|Cep63|Eny2|Wdr33|Eif5|Lmcd1|Rps27rt|Baz1b|Wdr55|Pdia3|Atad1|Psenen|Chd8|Asb4|Zbtb7a|Ctnnd1|Itih4|Pelo|Tmem2|Gm14325|Mrps9|Aatf|Pigh|Rbpms|Egr1|Inhba|Ube2e3|Ssh1|Arid5b|Ilf2|E2f5|Lamp2|Klf6|Aebp1|Pik3r5|Plaur|Dennd3|Arid3a|Ppp1r12a|Vhl|Arntl|Cpsf1|B4gat1|Ppm1a|Capn2|Ncor1|Hnrnpul1|Irgm2|Jade3|Gm32687|Ndufab1|Mef2d|Spred1|Sgk1|Csf1r|Ascc2|Stat6|Zfp747|Sepsecs|Nfat5|Pdcd4|Ormdl1|E4f1|Spop|Sik3|Atg12|Dvl2|Fbxl17|Gorasp1|Zbtb25|2610021A01Rik|Phf6|Fbxo45|Rere|Mrps23|Tfb2m|Zfp60|Rfxank|Rpl38|Mfng|Rpl24|Mtor|Arf4|Gm14288|Elp4|Ccl4|Eef1b2|Fam192a|Rnf216|Taf9b|Psip1|Rfwd3|Rev3l|Sertad2|Paip2b|Perp|Slf2|Irf7|Pot1a|Nlrp3|Samsn1|Rnf219|Ppil1|Rnf26|Ssbp1|Hnrnph1|Pex19|Setd7|Rnf114|Gm11808|Ttf1|Smndc1|Mrpl55|Ubap1|Zfp3|2010111I01Rik|Sap30bp|Dnm2|Ctdspl2|Plk3|Ier2|Pabpn1|Larp1|Ube2d2a|Fars2|Ddx27|Btg1|Ttc5|Usf1|Zfp322a|Rps18|Il12b|Khdc4|Rb1|Abl1|Timp2|9130019O22Rik|Adora3|Fut11|Oasl1|Klhl42|Pigx|Sphk1|Bola2|Rrp15|Rnf135|Pgk1|Zfp712|Polr3h|Zfp966|Pde12|Mrpl49|Tbl1x|Ddx39b|Taco1|Spred2|Dnaja1|Stk40|Impact|Rad1|Mob1b|Ddx56|Keap1|Cdk6|Nup85|Dnlz|Thap11|Rpl7|Ralgapa1|Pkd1|Ftsj1|Ppard|Adam15|Pwp2|Lsm14b|Usp15|Mrpl9|Irak4|Mrpl32|Usp12|Nemf|Zdhhc12|Prag1|Cdk14|Actr8|Mthfr|Slc26a9|Abca2|Polr3a|Zfp324|Csnk1g2|Rps28|Ubr3|Ppm1m|Mapre3|Dlc1|Patz1|Nacc1|Ercc6|Ikzf1|Cflar|Camk1d|Map3k1|Taf1a|Toe1|Denr|Extl3|Rbm3|Gm14391|Rbm42|Deptor|Ptch1|Pak4|Snw1|Fktn|Skap1|Mapk6|Stag2|Nsun5|Zfp160|Phka1|Meox2|Tut4|Psen1|Khsrp|Zfp113|Wars|Man2a2|Srsf10|Gcfc2|Mrpl41|Pcbd2|Gm2000|Dph5|Atxn7l3b|Crem|Trib1|Zfp955b|Cog3|Man1a2|Psmd11|Hnrnpc|Ptpre|Zfp189|Ticam1|Thoc5|Gdnf|Snrnp70|Neurl1b|Gnas|Lrrk2|Eipr1|Snip1|Hey1|Rpl35a|Ppp2r5b|Mrpl47|Sin3b|Sem1|Gm45871|Rpl10|Grb7|Hnrnpd|Zfp386|Anxa7|Cnot8|Zhx3|Irf3|Tdp2|Nrde2|Zfp983|Eri2|Fam98b|Fbxl14|Eogt|4930522L14Rik|Sbno1|Gga1|Kctd21|Adam10|Zkscan17|Rel|Usp40|Dhx9|Rps12|Polr1b|Nrp1|2610008E11Rik|Tle3|Nol9|Ppp1cc|Mllt3|Ahctf1|Nrbp1|Zfp120|Mndal|Akap1|Smad1|Uhrf2|Fignl2|Naca|Ewsr1|Rnf20|Wrnip1|Map4k5|Rbm4b|Hnrnpab|Zkscan14|Phlda1|Neurl3|Bcar3|Tlr2|Zfp688|Ndnf|Bfar|Abra|Taf1d|Traf1|Igbp1|Tada2a|Trmt12|Kmt5b|Polr2i|Mbnl3|Fbxo5|Mettl3|Apol8|Anxa3|Agbl3|Zc3hc1|Il1a|Dtd2|Bap1|Pnrc2|Thoc2|Tmem115|Zfp874b|Sppl2a|Nr1h3|Nsf|Lrp6|Wtap|Zfp954|Inka1|Srfbp1|Trit1|Mrpl52|Zmiz1|Timp3|Fto|Ngrn|Pcmt1|Ephb4|Ik|Ctgf|Gemin4|Zfp9|Zfp595|Dido1|Nprl2|Cyfip1|Riok3|Habp4|Ccar1|Endou|Scnm1|Stx5a|Snrpg|Inip|Rpl37a|Maml3|Patl1|Fau|Ubqln2|Dcun1d4|Pin1|Pabpc1|Birc3|Senp2|Pkn1|Rps8|Rnf121|Drap1|Rps4x|Spock2|Mrps11|Mrnip|Rexo4|Zfp58|Stag1|Kpna6|Nr1h2|Ptk7|Eif4ebp2|Pigs|Sco1|Ccdc85b|Rpl39|Utp3|Dcaf15|Gtf2h4|Fubp1|Ncor2|Orc5|Pop1|Sele|Rpl29|Nfatc1|Gtpbp1|Zfp82|Rnf185|Cactin|Trp53inp2|Rbm5|Cebpg|Rad9a|Fas|Zfp820|Ube3b|Heyl|Rps17|Gdf15|Zfp317|Bmp3|Aff4|Pop7|Vars|Etv5|Ehmt1|Furin|Esco1|Sorbs3|Thumpd1|Zfp128|Tars|Gtf2h1|Rpl13|Unc45b|Egln3|Riok2|Il23a|Pigc|S1pr2|Ago2|St3gal3|Snrnp48|Usp38|Mdp1|Irf1|Taf5l|Pmm2|Tsen15|Ank3|B4galt5|Nars|Pbrm1|Tigar|Crlf3|Med23|Gspt1|Lamtor1|Thbs1|Eloc|Zc3hav1|Etv3|Dap|Ccl20|Fkbp1a|Ackr3|Rab29|Papd4|Clp1|Zfp213|Cpsf2|Grb10|Rsl1|Ldlrap1|Jup|Mif4gd|Jak2|Batf2|Gtf2i|Gprc5b|Ppp1r8|Zfp943|Mettl17|Tyw1|Gtf3c4|Rnf125|Mfap1a|Sod2|Mettl21a|Rasd1|Upf3a|Cpsf6|Cdc23|Sh3glb1|Ppp2r5c|Rtn4|Nktr|Zdhhc3|Kin|Lbx1|Sf3a3|Psmd10|Junb|Mkln1|Zfpm1|Rpl14|Nedd4|Gcn1l1|Brap|Mrm1|Tnks1bp1|Hnrnpa1|Mus81|Rpl37|Relb|Sgsm3|Ubxn1|Dot1l|Mrpl44|Wwc1|Hip1|Eif2b5|Pdcd5|Tbc1d10a|Creb1|Riox1|Alkbh5|Scmh1|Klf4|Gtf2a1|Zfp383|Ssu72|Tspo|Mgat5|Trmt2b|Mbtps2|Rbl2|Klhl9|Zfp703|Pold1|AW146154|Rif1|Ccdc88c|Pes1|Mycl|Ndst1|Arrb2|Kmt2b|Ikbke|Cdon|Map3k8|Pawr|Mtmr9|Trnt1|Rab3gap1|Mical2|Skp1a|Abhd17c|Fos|Runx1|Arhgef2|Smarca2|Senp5|Clk1|Arrdc1|Maf1|Zfp971|Dusp6|Elf4|Ppie|Otud4|Bcl2|Mospd1|Trmt10c|Oaz2|Creb3l2|Otub2|Rpl12|Dpep1|Pbxip1|Med9|Suz12|Irs2|Nudt21|Cish|Gnl3|Sec24a|Gabpa|Kcnk2|Brpf1|Id2|Mterf4|Os9|Kdm6b|Cux1|N4bp1|Zfp72|Rpl21|Foxj2|Ddah1|Zfp26|Fkbp2|Ifi206|Fam220a|Twnk|Plagl2|Ccnl1|Prss22|Huwe1|Gm14434|Gadd45b|Srebf1|Las1l|Fgfr4|Prkar2a|Dmac2|Tbck|Pus3|Dis3|Apold1|Pard3|Csde1|Slx1b|Zfp266|Chm|Zfp207|Lrpprc|Gm14399|Phlpp1|Ptcd1|Zbtb1|Mtrf1l|Srcap|Hist4h4|Eif3a|Itga1|Bambi|Wdr5|Lime1|Sugt1|Sh3bp5|Ski|Tnip1|Pusl1|Lig4|Zfp959|Parl|Cmklr1|Brd4|Foxo1|Fastkd3|Prpf6|Alkbh4|Pola2|Gns|Zfp59|Sf3a2|Rps29|Rmi1|Fus|Akap8|Cpe|Ppp2cb|Msl3|Rsl1d1|Efna1|Shoc2|Nfic|Anapc11|Gfpt2|Rbbp5|Zfp251|Cstf2t|Sash1|Sall2|Platr25|Dcaf6|Med20|Ehmt2|Nop2|Gm14403|Rnf111|Jun|Rrn3|Zkscan7|Psma3|Bmpr1a|Tsen54|Wipi1|U2af2|Zdhhc8|Fbxo25|Nfkbie|Rnf19a|Creb3|Ppp1r2|Rprd1a|Nck1|Cops7b|Anapc2|Ccnb1ip1|Ccl3|Exosc2|Mllt1|Apol9b|Ftsj3|Sfn|Hax1|Mfap1b|Sema4d|Qars|Cd3eap|Dcaf5|Myb|Zfp65|Wdtc1|Prkaca|Rnaset2b|Cdc5l|Wee1|Bgn|Adamts6|Wbp11|Zfp729a|Ubc|Nsfl1c|Irf2bpl|Jmjd1c|Ost4|Glg1|Glce|Tiparp|Trappc9|Fzr1|Anpep|Adamts9|Unkl|Nod2|Ube2f|Prkcb|Cops6|Gm17655|Rpl11|Svbp|Npr1|Eed|Prkaa1|Cwc15|Ppp1r11|Ago1|Dnajb2|Atf3|Nsun2|Dazap1|Apobec3|Arid1a|Cbfb|C5ar1|Tie1|Crtc2|Tnfrsf1b|Zdhhc1|Foxn3|Npnt|Gm14296|Eif3f|Mphosph8|Shprh|Rela|Gtf2e1|Tsc22d1|Grem2|Spty2d1|Caml|Zc3h8|B3gnt2|Zfp229|Brwd1|Ramp2|Rhbdd1|Eif4g3|Klhl21|Cebpz|Ppp4r3b|Dcaf7|Fzd4|Mlx|Pdp1|Snrpb2|Ltbp4|Hnrnpl|2010315B03Rik|Inhbb|Ptprm|Eif3d|Tcf21|March7|Mprip|Anapc4|Ppp1r15a|Ebna1bp2|Thsd4|Herc6|Nr1d2|Lmf2|Cwc22|Ybx3|Ptrh2|Pygm|Tmf1|Setmar|Clk3|Ngdn|Foxp1|Phpt1|Isoc2a|Zfp830|Zfp24|Cops2|Nub1|Grb2|Utp6|Sav1|Atg4b|Creb5|Ubac1|Mapk8ip1|Tulp4|Med14|Ldb2|Tgfb1|Ints8|Dnajc7|Rrp1|Rasa1|Mrpl16|Nhlrc3|Zfp282|Arrdc3|Akna|Bbs4|St8sia4|Zfp667|Sp140|Txnl4b|Hsp90aa1|Mtf2|Snx9|Epha7|Ubxn2b|Dag1|Prkd2|Zfp729b|Cdkn2aip|Cul4a|Zfp81|Zfp46|C7|Scyl1|Ctif|Zfp937|Spry4|Xxylt1|Mier1|Ddx46|Eid3|Polr3b|Med10|Ccnc|Myef2|Zfp955a|Pde8a|Fubp3|Itga6|Cic|Imp3|Trappc12|Zfp449|Zfp790|Arfgef2|Rhbdd2|Pstk|Kmt2d|Krr1|Zfp36l1|Fmr1|Helq|Nfix|Trdmt1|Rpl28|Lemd2|Sh3pxd2b|Lrp5|Hecw2|Zfp748|Mesd|Ptprf|Mrgbp|Srsf5|Ptpn23|Zfp12|Utp14a|Mbl1|Nolc1|Crebrf|Ak6|Dhx15|Nsd1|Zfp970|Zfp866|Srrm2|Wdr82|Rpain|Sox11|Supt6|Prpf18|Ess2|Kat5|Lmo7|Rps14|Crtc3|Phf2|Pdgfrb|Naa50|Polr2a|Ap1ar|Zfp933|Ogfod1|Wnk1|Trmt2a|Emg1|Fnta|Dguok|Tlk2|Egln1|
GO:0016070	RNA metabolic process	biological_process	1.63E-72	4.46E-69	898	2776	4055	22036	"ENSMUSG00000003731,ENSMUSG00000037286,ENSMUSG00000001383,ENSMUSG00000071291,ENSMUSG00000067430,ENSMUSG00000052406,ENSMUSG00000029817,ENSMUSG00000027551,ENSMUSG00000095098,ENSMUSG00000026872,ENSMUSG00000035834,ENSMUSG00000053477,ENSMUSG00000020075,ENSMUSG00000060601,ENSMUSG00000027361,ENSMUSG00000046139,ENSMUSG00000029557,ENSMUSG00000061143,ENSMUSG00000057278,ENSMUSG00000032212,ENSMUSG00000068130,ENSMUSG00000024914,ENSMUSG00000047675,ENSMUSG00000057672,ENSMUSG00000022855,ENSMUSG00000032171,ENSMUSG00000022283,ENSMUSG00000058881,ENSMUSG00000056216,ENSMUSG00000032580,ENSMUSG00000041506,ENSMUSG00000038375,ENSMUSG00000034889,ENSMUSG00000070780,ENSMUSG00000057551,ENSMUSG00000038508,ENSMUSG00000038067,ENSMUSG00000061787,ENSMUSG00000061079,ENSMUSG00000032744,ENSMUSG00000079043,ENSMUSG00000069743,ENSMUSG00000038533,ENSMUSG00000028034,ENSMUSG00000029478,ENSMUSG00000001524,ENSMUSG00000042918,ENSMUSG00000070697,ENSMUSG00000092416,ENSMUSG00000005583,ENSMUSG00000037405,ENSMUSG00000030204,ENSMUSG00000098022,ENSMUSG00000042535,ENSMUSG00000033016,ENSMUSG00000022325,ENSMUSG00000023156,ENSMUSG00000002108,ENSMUSG00000030201,ENSMUSG00000019143,ENSMUSG00000036615,ENSMUSG00000007817,ENSMUSG00000004364,ENSMUSG00000005267,ENSMUSG00000028653,ENSMUSG00000024528,ENSMUSG00000062116,ENSMUSG00000060475,ENSMUSG00000042677,ENSMUSG00000078202,ENSMUSG00000074088,ENSMUSG00000028675,ENSMUSG00000020956,ENSMUSG00000038872,ENSMUSG00000027399,ENSMUSG00000038151,ENSMUSG00000040952,ENSMUSG00000059839,ENSMUSG00000017667,ENSMUSG00000037475,ENSMUSG00000024404,ENSMUSG00000021476,ENSMUSG00000045039,ENSMUSG00000019850,ENSMUSG00000092607,ENSMUSG00000040270,ENSMUSG00000022468,ENSMUSG00000035451,ENSMUSG00000020074,ENSMUSG00000055932,ENSMUSG00000038914,ENSMUSG00000057842,ENSMUSG00000026104,ENSMUSG00000072623,ENSMUSG00000049396,ENSMUSG00000024474,ENSMUSG00000044786,ENSMUSG00000061898,ENSMUSG00000039699,ENSMUSG00000037001,ENSMUSG00000078878,ENSMUSG00000028431,ENSMUSG00000028882,ENSMUSG00000060261,ENSMUSG00000027208,ENSMUSG00000027998,ENSMUSG00000028397,ENSMUSG00000032044,ENSMUSG00000031310,ENSMUSG00000058900,ENSMUSG00000008384,ENSMUSG00000041781,ENSMUSG00000071256,ENSMUSG00000009575,ENSMUSG00000004865,ENSMUSG00000027079,ENSMUSG00000032698,ENSMUSG00000024027,ENSMUSG00000026283,ENSMUSG00000024789,ENSMUSG00000001552,ENSMUSG00000034259,ENSMUSG00000071415,ENSMUSG00000025216,ENSMUSG00000046470,ENSMUSG00000037262,ENSMUSG00000023087,ENSMUSG00000020273,ENSMUSG00000069206,ENSMUSG00000052837,ENSMUSG00000031429,ENSMUSG00000004934,ENSMUSG00000034832,ENSMUSG00000030057,ENSMUSG00000028902,ENSMUSG00000068479,ENSMUSG00000045996,ENSMUSG00000056310,ENSMUSG00000053347,ENSMUSG00000004897,ENSMUSG00000055531,ENSMUSG00000038398,ENSMUSG00000049892,ENSMUSG00000006818,ENSMUSG00000010608,ENSMUSG00000024276,ENSMUSG00000068882,ENSMUSG00000036698,ENSMUSG00000029726,ENSMUSG00000025383,ENSMUSG00000116564,ENSMUSG00000008958,ENSMUSG00000020423,ENSMUSG00000022091,ENSMUSG00000036893,ENSMUSG00000013089,ENSMUSG00000029715,ENSMUSG00000049470,ENSMUSG00000007029,ENSMUSG00000029335,ENSMUSG00000006599,ENSMUSG00000018848,ENSMUSG00000060397,ENSMUSG00000022463,ENSMUSG00000030942,ENSMUSG00000058748,ENSMUSG00000022241,ENSMUSG00000023027,ENSMUSG00000067424,ENSMUSG00000030847,ENSMUSG00000058331,ENSMUSG00000032187,ENSMUSG00000071645,ENSMUSG00000039168,ENSMUSG00000029826,ENSMUSG00000003382,ENSMUSG00000054931,ENSMUSG00000030232,ENSMUSG00000042167,ENSMUSG00000056820,ENSMUSG00000030880,ENSMUSG00000039640,ENSMUSG00000030138,ENSMUSG00000021431,ENSMUSG00000040524,ENSMUSG00000032481,ENSMUSG00000079658,ENSMUSG00000026349,ENSMUSG00000024401,ENSMUSG00000020420,ENSMUSG00000062203,ENSMUSG00000019984,ENSMUSG00000017561,ENSMUSG00000042323,ENSMUSG00000063524,ENSMUSG00000024587,ENSMUSG00000014980,ENSMUSG00000018899,ENSMUSG00000022000,ENSMUSG00000020922,ENSMUSG00000021466,ENSMUSG00000005609,ENSMUSG00000007655,ENSMUSG00000078435,ENSMUSG00000036733,ENSMUSG00000025862,ENSMUSG00000018263,ENSMUSG00000028382,ENSMUSG00000057058,ENSMUSG00000015776,ENSMUSG00000021039,ENSMUSG00000001415,ENSMUSG00000001289,ENSMUSG00000023852,ENSMUSG00000028688,ENSMUSG00000072258,ENSMUSG00000024912,ENSMUSG00000025995,ENSMUSG00000024097,ENSMUSG00000078903,ENSMUSG00000031167,ENSMUSG00000053390,ENSMUSG00000002944,ENSMUSG00000042626,ENSMUSG00000096910,ENSMUSG00000032501,ENSMUSG00000063889,ENSMUSG00000028619,ENSMUSG00000022031,ENSMUSG00000027523,ENSMUSG00000025066,ENSMUSG00000062078,ENSMUSG00000047821,ENSMUSG00000063511,ENSMUSG00000034274,ENSMUSG00000022144,ENSMUSG00000047123,ENSMUSG00000039634,ENSMUSG00000060373,ENSMUSG00000001783,ENSMUSG00000005148,ENSMUSG00000068290,ENSMUSG00000019969,ENSMUSG00000036144,ENSMUSG00000034610,ENSMUSG00000000916,ENSMUSG00000067942,ENSMUSG00000030079,ENSMUSG00000055240,ENSMUSG00000021496,ENSMUSG00000078193,ENSMUSG00000035125,ENSMUSG00000015468,ENSMUSG00000028676,ENSMUSG00000021266,ENSMUSG00000037007,ENSMUSG00000003051,ENSMUSG00000029547,ENSMUSG00000007670,ENSMUSG00000020739,ENSMUSG00000040274,ENSMUSG00000003308,ENSMUSG00000004393,ENSMUSG00000055200,ENSMUSG00000045757,ENSMUSG00000024423,ENSMUSG00000029014,ENSMUSG00000006362,ENSMUSG00000075486,ENSMUSG00000031171,ENSMUSG00000047371,ENSMUSG00000032855,ENSMUSG00000059475,ENSMUSG00000021027,ENSMUSG00000036442,ENSMUSG00000043716,ENSMUSG00000032078,ENSMUSG00000019432,ENSMUSG00000025246,ENSMUSG00000053175,ENSMUSG00000085793,ENSMUSG00000042507,ENSMUSG00000039005,ENSMUSG00000027881,ENSMUSG00000021548,ENSMUSG00000014773,ENSMUSG00000110206,ENSMUSG00000038539,ENSMUSG00000015461,ENSMUSG00000018923,ENSMUSG00000069089,ENSMUSG00000035601,ENSMUSG00000029166,ENSMUSG00000044155,ENSMUSG00000066880,ENSMUSG00000039145,ENSMUSG00000037860,ENSMUSG00000020630,ENSMUSG00000036779,ENSMUSG00000026031,ENSMUSG00000054051,ENSMUSG00000018654,ENSMUSG00000035673,ENSMUSG00000061286,ENSMUSG00000027752,ENSMUSG00000001910,ENSMUSG00000020453,ENSMUSG00000002524,ENSMUSG00000059883,ENSMUSG00000054079,ENSMUSG00000020124,ENSMUSG00000058291,ENSMUSG00000032834,ENSMUSG00000002250,ENSMUSG00000024260,ENSMUSG00000004500,ENSMUSG00000078879,ENSMUSG00000067288,ENSMUSG00000008575,ENSMUSG00000026944,ENSMUSG00000025280,ENSMUSG00000028907,ENSMUSG00000009079,ENSMUSG00000020184,ENSMUSG00000028309,ENSMUSG00000024764,ENSMUSG00000031386,ENSMUSG00000061315,ENSMUSG00000041235,ENSMUSG00000031681,ENSMUSG00000021025,ENSMUSG00000033760,ENSMUSG00000035215,ENSMUSG00000028496,ENSMUSG00000003437,ENSMUSG00000028948,ENSMUSG00000032280,ENSMUSG00000020923,ENSMUSG00000041438,ENSMUSG00000090272,ENSMUSG00000068134,ENSMUSG00000000902,ENSMUSG00000063047,ENSMUSG00000026491,ENSMUSG00000046185,ENSMUSG00000019738,ENSMUSG00000036109,ENSMUSG00000030386,ENSMUSG00000037085,ENSMUSG00000018651,ENSMUSG00000022475,ENSMUSG00000038518,ENSMUSG00000051451,ENSMUSG00000029484,ENSMUSG00000056019,ENSMUSG00000022160,ENSMUSG00000057396,ENSMUSG00000029627,ENSMUSG00000009376,ENSMUSG00000025473,ENSMUSG00000020358,ENSMUSG00000031221,ENSMUSG00000026875,ENSMUSG00000042745,ENSMUSG00000031939,ENSMUSG00000038253,ENSMUSG00000042895,ENSMUSG00000068856,ENSMUSG00000045251,ENSMUSG00000027995,ENSMUSG00000049489,ENSMUSG00000008682,ENSMUSG00000039361,ENSMUSG00000030722,ENSMUSG00000110277,ENSMUSG00000039148,ENSMUSG00000003184,ENSMUSG00000015697,ENSMUSG00000035877,ENSMUSG00000020515,ENSMUSG00000042063,ENSMUSG00000024953,ENSMUSG00000039826,ENSMUSG00000018909,ENSMUSG00000033228,ENSMUSG00000031834,ENSMUSG00000022961,ENSMUSG00000031622,ENSMUSG00000021713,ENSMUSG00000060636,ENSMUSG00000024777,ENSMUSG00000060450,ENSMUSG00000040289,ENSMUSG00000050213,ENSMUSG00000029377,ENSMUSG00000080717,ENSMUSG00000020275,ENSMUSG00000020472,ENSMUSG00000066042,ENSMUSG00000030966,ENSMUSG00000049038,ENSMUSG00000060301,ENSMUSG00000027395,ENSMUSG00000030103,ENSMUSG00000067928,ENSMUSG00000014039,ENSMUSG00000042699,ENSMUSG00000004535,ENSMUSG00000007815,ENSMUSG00000047407,ENSMUSG00000030929,ENSMUSG00000035868,ENSMUSG00000021179,ENSMUSG00000053286,ENSMUSG00000030888,ENSMUSG00000027230,ENSMUSG00000028341,ENSMUSG00000072762,ENSMUSG00000038095,ENSMUSG00000025047,ENSMUSG00000097333,ENSMUSG00000060679,ENSMUSG00000018697,ENSMUSG00000095362,ENSMUSG00000042275,ENSMUSG00000022914,ENSMUSG00000061544,ENSMUSG00000045680,ENSMUSG00000015165,ENSMUSG00000038418,ENSMUSG00000074829,ENSMUSG00000031586,ENSMUSG00000008333,ENSMUSG00000017801,ENSMUSG00000049791,ENSMUSG00000024081,ENSMUSG00000042660,ENSMUSG00000050621,ENSMUSG00000057604,ENSMUSG00000024400,ENSMUSG00000022338,ENSMUSG00000027387,ENSMUSG00000035011,ENSMUSG00000049516,ENSMUSG00000053754,ENSMUSG00000050069,ENSMUSG00000022010,ENSMUSG00000022828,ENSMUSG00000024927,ENSMUSG00000021096,ENSMUSG00000055116,ENSMUSG00000034022,ENSMUSG00000019907,ENSMUSG00000033933,ENSMUSG00000019564,ENSMUSG00000027014,ENSMUSG00000030189,ENSMUSG00000030067,ENSMUSG00000022204,ENSMUSG00000040725,ENSMUSG00000018501,ENSMUSG00000032316,ENSMUSG00000000078,ENSMUSG00000001016,ENSMUSG00000027552,ENSMUSG00000019947,ENSMUSG00000041324,ENSMUSG00000021775,ENSMUSG00000028729,ENSMUSG00000020473,ENSMUSG00000040435,ENSMUSG00000027498,ENSMUSG00000023991,ENSMUSG00000034168,ENSMUSG00000030216,ENSMUSG00000021510,ENSMUSG00000041740,ENSMUSG00000024014,ENSMUSG00000047921,ENSMUSG00000059824,ENSMUSG00000034192,ENSMUSG00000024251,ENSMUSG00000009569,ENSMUSG00000022500,ENSMUSG00000069114,ENSMUSG00000019982,ENSMUSG00000031935,ENSMUSG00000071076,ENSMUSG00000047649,ENSMUSG00000021451,ENSMUSG00000058558,ENSMUSG00000048222,ENSMUSG00000032604,ENSMUSG00000072872,ENSMUSG00000027944,ENSMUSG00000014907,ENSMUSG00000020706,ENSMUSG00000094936,ENSMUSG00000024212,ENSMUSG00000022672,ENSMUSG00000023932,ENSMUSG00000021732,ENSMUSG00000094724,ENSMUSG00000037622,ENSMUSG00000005469,ENSMUSG00000022191,ENSMUSG00000071281,ENSMUSG00000036822,ENSMUSG00000036550,ENSMUSG00000022704,ENSMUSG00000015846,ENSMUSG00000033972,ENSMUSG00000020525,ENSMUSG00000049130,ENSMUSG00000025578,ENSMUSG00000031885,ENSMUSG00000007880,ENSMUSG00000009585,ENSMUSG00000032469,ENSMUSG00000021144,ENSMUSG00000021595,ENSMUSG00000026628,ENSMUSG00000069565,ENSMUSG00000074527,ENSMUSG00000079184,ENSMUSG00000040998,ENSMUSG00000033713,ENSMUSG00000027936,ENSMUSG00000096210,ENSMUSG00000095193,ENSMUSG00000058729,ENSMUSG00000030619,ENSMUSG00000090963,ENSMUSG00000059291,ENSMUSG00000055994,ENSMUSG00000052889,ENSMUSG00000049300,ENSMUSG00000039671,ENSMUSG00000069727,ENSMUSG00000024019,ENSMUSG00000041530,ENSMUSG00000025746,ENSMUSG00000096433,ENSMUSG00000004096,ENSMUSG00000026380,ENSMUSG00000034575,ENSMUSG00000095432,ENSMUSG00000022194,ENSMUSG00000028680,ENSMUSG00000053560,ENSMUSG00000024913,ENSMUSG00000033411,ENSMUSG00000044857,ENSMUSG00000020755,ENSMUSG00000026723,ENSMUSG00000063785,ENSMUSG00000029587,ENSMUSG00000021134,ENSMUSG00000017999,ENSMUSG00000027569,ENSMUSG00000021420,ENSMUSG00000007850,ENSMUSG00000011427,ENSMUSG00000073176,ENSMUSG00000024007,ENSMUSG00000022120,ENSMUSG00000032288,ENSMUSG00000005442,ENSMUSG00000027111,ENSMUSG00000043602,ENSMUSG00000001911,ENSMUSG00000000838,ENSMUSG00000025024,ENSMUSG00000021127,ENSMUSG00000026803,ENSMUSG00000063334,ENSMUSG00000037111,ENSMUSG00000063179,ENSMUSG00000048154,ENSMUSG00000038025,ENSMUSG00000001305,ENSMUSG00000030527,ENSMUSG00000024608,ENSMUSG00000033060,ENSMUSG00000061878,ENSMUSG00000003527,ENSMUSG00000024926,ENSMUSG00000039449,ENSMUSG00000043702,ENSMUSG00000031987,ENSMUSG00000089756,ENSMUSG00000004268,ENSMUSG00000090641,ENSMUSG00000022721,ENSMUSG00000022476,ENSMUSG00000059423,ENSMUSG00000005198,ENSMUSG00000043090,ENSMUSG00000039218,ENSMUSG00000078866,ENSMUSG00000021488,ENSMUSG00000030823,ENSMUSG00000022105,ENSMUSG00000026842,ENSMUSG00000028060,ENSMUSG00000046351,ENSMUSG00000026641,ENSMUSG00000078941,ENSMUSG00000029169,ENSMUSG00000006288,ENSMUSG00000048249,ENSMUSG00000015176,ENSMUSG00000063632,ENSMUSG00000002052,ENSMUSG00000000562,ENSMUSG00000040738,ENSMUSG00000002603,ENSMUSG00000039706,ENSMUSG00000057522,ENSMUSG00000024137,ENSMUSG00000064127,ENSMUSG00000027223,ENSMUSG00000053007,ENSMUSG00000024975,ENSMUSG00000003847,ENSMUSG00000039158,ENSMUSG00000025821,ENSMUSG00000020888,ENSMUSG00000061032,ENSMUSG00000001419,ENSMUSG00000027206,ENSMUSG00000112640,ENSMUSG00000046010,ENSMUSG00000051469,ENSMUSG00000029173,ENSMUSG00000021067,ENSMUSG00000054381,ENSMUSG00000035575,ENSMUSG00000020412,ENSMUSG00000002147,ENSMUSG00000049800,ENSMUSG00000034453,ENSMUSG00000028484,ENSMUSG00000028522,ENSMUSG00000021500,ENSMUSG00000047242,ENSMUSG00000052928,ENSMUSG00000060336,ENSMUSG00000026843,ENSMUSG00000032691,ENSMUSG00000094441,ENSMUSG00000025498,ENSMUSG00000028252,ENSMUSG00000027201,ENSMUSG00000021598,ENSMUSG00000036120,ENSMUSG00000029267,ENSMUSG00000037640,ENSMUSG00000054893,ENSMUSG00000070031,ENSMUSG00000031723,ENSMUSG00000026492,ENSMUSG00000039852,ENSMUSG00000025626,ENSMUSG00000091474,ENSMUSG00000051351,ENSMUSG00000018930,ENSMUSG00000003929,ENSMUSG00000078889,ENSMUSG00000041187,ENSMUSG00000027167,ENSMUSG00000058093,ENSMUSG00000028991,ENSMUSG00000021877,ENSMUSG00000028565,ENSMUSG00000027185,ENSMUSG00000021494,ENSMUSG00000038648,ENSMUSG00000044763,ENSMUSG00000058392,ENSMUSG00000032565,ENSMUSG00000015120,ENSMUSG00000023074,ENSMUSG00000005506,ENSMUSG00000023980,ENSMUSG00000017548,ENSMUSG00000061650,ENSMUSG00000042613,ENSMUSG00000018678,ENSMUSG00000078896,ENSMUSG00000026034,ENSMUSG00000021366,ENSMUSG00000038446,ENSMUSG00000078870,ENSMUSG00000024921,ENSMUSG00000028059,ENSMUSG00000018932,ENSMUSG00000028651,ENSMUSG00000031103,ENSMUSG00000090266,ENSMUSG00000022553,ENSMUSG00000074519,ENSMUSG00000003154,ENSMUSG00000010755,ENSMUSG00000069184,ENSMUSG00000027968,ENSMUSG00000029705,ENSMUSG00000058230,ENSMUSG00000018476,ENSMUSG00000026273,ENSMUSG00000063108,ENSMUSG00000004263,ENSMUSG00000008976,ENSMUSG00000026796,ENSMUSG00000031754,ENSMUSG00000027176,ENSMUSG00000020644,ENSMUSG00000029196,ENSMUSG00000023110,ENSMUSG00000021650,ENSMUSG00000001632,ENSMUSG00000056529,ENSMUSG00000099689,ENSMUSG00000020962,ENSMUSG00000025959,ENSMUSG00000003032,ENSMUSG00000027806,ENSMUSG00000042650,ENSMUSG00000046791,ENSMUSG00000000085,ENSMUSG00000025958,ENSMUSG00000020561,ENSMUSG00000036202,ENSMUSG00000074166,ENSMUSG00000073490,ENSMUSG00000028108,ENSMUSG00000085795,ENSMUSG00000020455,ENSMUSG00000046873,ENSMUSG00000031666,ENSMUSG00000067369,ENSMUSG00000014303,ENSMUSG00000029038,ENSMUSG00000030655,ENSMUSG00000018405,ENSMUSG00000046434,ENSMUSG00000032340,ENSMUSG00000041638,ENSMUSG00000022109,ENSMUSG00000038406,ENSMUSG00000028706,ENSMUSG00000004936,ENSMUSG00000033565,ENSMUSG00000113450,ENSMUSG00000025794,ENSMUSG00000032216,ENSMUSG00000049577,ENSMUSG00000026248,ENSMUSG00000018849,ENSMUSG00000061589,ENSMUSG00000015126,ENSMUSG00000035754,ENSMUSG00000002983,ENSMUSG00000028899,ENSMUSG00000025499,ENSMUSG00000038244,ENSMUSG00000053600,ENSMUSG00000013736,ENSMUSG00000035873,ENSMUSG00000028331,ENSMUSG00000078862,ENSMUSG00000022831,ENSMUSG00000032841,ENSMUSG00000022952,ENSMUSG00000024472,ENSMUSG00000031060,ENSMUSG00000029634,ENSMUSG00000002617,ENSMUSG00000021250,ENSMUSG00000054823,ENSMUSG00000071302,ENSMUSG00000028654,ENSMUSG00000020018,ENSMUSG00000032402,ENSMUSG00000031503,ENSMUSG00000020430,ENSMUSG00000038119,ENSMUSG00000062397,ENSMUSG00000050567,ENSMUSG00000006307,ENSMUSG00000060216,ENSMUSG00000074863,ENSMUSG00000049532,ENSMUSG00000053536,ENSMUSG00000022526,ENSMUSG00000036721,ENSMUSG00000003435,ENSMUSG00000013787,ENSMUSG00000038279,ENSMUSG00000092558,ENSMUSG00000020954,ENSMUSG00000038290,ENSMUSG00000026571,ENSMUSG00000005846,ENSMUSG00000027954,ENSMUSG00000031358,ENSMUSG00000028085,ENSMUSG00000078994,ENSMUSG00000005656,ENSMUSG00000029535,ENSMUSG00000055053,ENSMUSG00000034042,ENSMUSG00000032369,ENSMUSG00000002658,ENSMUSG00000004980,ENSMUSG00000028466,ENSMUSG00000023947,ENSMUSG00000020390,ENSMUSG00000039356,ENSMUSG00000000982,ENSMUSG00000029135,ENSMUSG00000062175,ENSMUSG00000025408,ENSMUSG00000056941,ENSMUSG00000041297,ENSMUSG00000022314,ENSMUSG00000040446,ENSMUSG00000032475,ENSMUSG00000052684,ENSMUSG00000024810,ENSMUSG00000032217,ENSMUSG00000094786,ENSMUSG00000057895,ENSMUSG00000022346,ENSMUSG00000020781,ENSMUSG00000030435,ENSMUSG00000021796,ENSMUSG00000011960,ENSMUSG00000063488,ENSMUSG00000037225,ENSMUSG00000022682,ENSMUSG00000061458,ENSMUSG00000046982,ENSMUSG00000057421,ENSMUSG00000018347,ENSMUSG00000020538,ENSMUSG00000078881,ENSMUSG00000036693,ENSMUSG00000062270,ENSMUSG00000024120,ENSMUSG00000060510,ENSMUSG00000068823,ENSMUSG00000033166,ENSMUSG00000032103,ENSMUSG00000031403,ENSMUSG00000083012,ENSMUSG00000021457,ENSMUSG00000037849,ENSMUSG00000055305,ENSMUSG00000032498,ENSMUSG00000051413,ENSMUSG00000025209,ENSMUSG00000027829,ENSMUSG00000063382,ENSMUSG00000048047,ENSMUSG00000002455,ENSMUSG00000044167,ENSMUSG00000024002,ENSMUSG00000025532,ENSMUSG00000033014,ENSMUSG00000042190,ENSMUSG00000003198,ENSMUSG00000027164,ENSMUSG00000018040,ENSMUSG00000078765,ENSMUSG00000030795,ENSMUSG00000078779,ENSMUSG00000020211,ENSMUSG00000032041,ENSMUSG00000051695,ENSMUSG00000042506,ENSMUSG00000021277,ENSMUSG00000096010,ENSMUSG00000059263,ENSMUSG00000033454,ENSMUSG00000003808,ENSMUSG00000034120,ENSMUSG00000029624,ENSMUSG00000036572,ENSMUSG00000090093,ENSMUSG00000051557,ENSMUSG00000000303,ENSMUSG00000020400,ENSMUSG00000029050,ENSMUSG00000032398,ENSMUSG00000090077,ENSMUSG00000024232,ENSMUSG00000026917"	Kpna6|Stag1|Zmat2|Zfp58|Zfp763|Rexo4|Tra2a|Zfp64|Ccdc85b|Zeb2|Polr3g|Tcf4|Ddx21|Nr1h2|Gabpb1|Patl1|Mrm2|Maml3|Snrpg|Sltm|Zfp442|Drap1|Rps8|Pkn1|Senp2|Pin1|Pabpc1|Zfp516|Cebpg|Rbm5|Rrp9|Trp53inp2|Cactin|Rbm47|Zfp317|Gdf15|Csf3|Rps17|Zfp143|Heyl|Fastkd5|Zfp820|Cbfa2t2|Fubp1|Ncor2|Gtf2h4|Mamstr|Utp3|Zfp141|Mef2c|Icam1|Ddx47|Zfp82|Gtpbp1|Nfatc1|Pop1|Rpp14|Nr1h3|Lrp6|Hars2|Rfxap|Zmiz1|Cul3|Zfp287|Trit1|Srfbp1|Zfp954|Wtap|Zc3h12a|Nrarp|Snrnp40|Pnrc2|Dtd2|Zfhx3|Il1a|Prdm1|Rps19|Zfp874b|Zfp334|Thoc2|Riok3|Habp4|Megf8|Tnfaip3|Scnm1|Bach2|Endou|Foxa1|Ccar1|Fto|Dido1|Zfp595|Stat1|Zfp9|Gemin4|Ik|Zfp36|Rbak|Batf2|Zfp39|Gm14305|Ikbkap|Ppp1r8|Gtf2i|Fgf7|Plrg1|Kdm4c|Rpusd4|Zmym3|Rsl1|Sertad1|Cpsf2|Zfp213|Cbx5|Srpk1|Clp1|Lmo2|Glp1r|Ing5|Jak2|Jup|Exosc4|Rpl23|Lbx1|Sox18|Kin|Noct|Papolg|Zfp874a|Junb|Psmd10|Pias4|Tet3|Cnbp|Sf3a3|Mfap1a|Polr2k|Tyw1|Zfp943|Hdgf|Cpsf6|Upf3a|Rasd1|Sod2|Rbm25|Zfp397|Ssb|Ago2|Mepce|Il23a|Riok2|Vps72|Btg2|Sorbs3|Ehmt1|Etv5|Pop7|Aff4|Vars|Bmp3|Gtf2h1|Rars|Zfp128|Srebf2|Thumpd1|Zfp958|Tars|Atf1|Zfp563|Bag3|Zfp85|Smarca4|Tut1|Dap|Zc3hav1|Etv3|Zkscan4|Aebp2|Papd4|Tsnax|Polr3e|Mrpl12|Bms1|Snrnp48|Zfp609|Smarcc1|Eloc|Ccnt2|Tnf|Zfp607a|Gspt1|Med23|Crlf3|Pbrm1|Eno1|Nars|Tsen15|Irf1|Zc3h13|Lsm12|Ptch1|Ctr9|Cav1|AU041133|Rbm42|Stag2|Tbx5|Ptbp3|Skap1|Med22|Snw1|Smg5|Pfdn5|Chd1|Toe1|Taf1a|Fosl1|Wdr75|Srsf7|Gm14391|Rbm3|Zfp952|Cd36|Shc1|Zfp955b|Trib1|Crem|Tceanc2|Elp3|Gnas|Sfr1|Qk|Trim16|Snrnp70|Thoc5|Gdnf|Ticam1|Zfp189|Hnrnpc|Rtcb|Klf5|Ddrgk1|Psen1|Meox2|Tut4|Nsun5|Zfp160|Ruvbl1|Zfp101|Pcbd2|Gm2000|Gcfc2|Notch4|Srsf10|Wars|Zfp113|Elf3|Ints1|Khsrp|Nup85|Cdk6|Keap1|Ddx56|Sertad3|Zfp764|Impact|Dnajc2|Cbfa2t3|Commd6|Ftsj1|Zfp768|Pkd1|Zfp426|Ralgapa1|Thap11|Rpl7|Zpr1|Ddx39b|Tbl1x|Bcl3|Lin52|Elmsan1|Tlr4|Prpf38b|Ccnh|Dll1|Flt3l|Atf5|Atf6b|Med11|Cdk7|Trmt10b|Mapre3|Lsm8|Zfp617|Camk1d|Aim2|Rnaseh1|Papd5|Cflar|Ercc6|Ikzf1|Sbno2|Exosc5|Exosc8|Nacc1|Patz1|Puf60|Irak4|Utp18|Usp15|Zfp68|Pwp2|Ppard|Sap130|Zfp324|Zfp973|Rps28|Nfib|Abca2|Polr3a|Utp11|Ewsr1|Mdm2|Rnf20|Naa40|Hcfc1|Naca|Chd7|Smad1|Nfkbia|Rbm4b|Lsm7|Mllt3|Paf1|Nol9|Tle3|Ubtf|Utp4|Mndal|Zfp120|Smarcb1|Zfp780b|Ahctf1|Zfp84|Polr2i|Mbnl3|Zfp606|Trmt12|Tada2a|Hdac7|Jarid2|Crebzf|Anxa3|Zfp709|Mettl3|Zfp759|Zkscan14|Met|Adam8|Hnrnpab|Igbp1|Traf1|Id1|Taf1d|Hoxa5|Abra|Sf3b4|Zfp688|Tlr2|Fam58b|Rpl10|Picalm|Nfatc2ip|Gm45871|Sart1|Irf3|Setdb1|Zhx3|Cnot8|Zfp386|Prdx5|Trub2|Arrb1|Scaf11|Pik3r2|Son|Sin3b|Ppwd1|Rpl35a|Ppp2r5b|Rnf14|Hey1|Snip1|Ereg|B230307C23Rik|Rel|Zkscan17|Med18|Trim21|Mterf2|2610008E11Rik|Polr1b|Bhlhe40|Zfp760|Prdm15|Dhx9|Tax1bp1|Rhoa|Tgif1|Eri2|Zfp983|Nrde2|Trmt1l|Rrp8|Creb3l1|Nr4a3|4930522L14Rik|Sbno1|Pdcd11|Zfp87|Mrps9|Aatf|Gm14325|Pelo|Brwd1|Zfp229|Tcf21|Hnrnpl|Egr1|2010315B03Rik|Rbpms|Snrpb2|Mlx|Fzd4|Cebpz|Wdr55|Rps27rt|Lmcd1|Wdr33|Eny2|Zc3h8|Zbtb7a|Spty2d1|Chd8|Grem2|Tsc22d1|Gtf2e1|Rela|Ppm1a|Arntl|Cpsf1|Ppp1r12a|Vhl|Arid3a|Cwc22|Ybx3|Foxp1|Ngdn|Hnrnpul1|Ncor1|Clk3|Klf6|Ilf2|E2f5|Arid5b|Inhba|Nr1d2|Ebna1bp2|Aebp1|Ppp1r15a|Cstf1|Foxp4|Irf2bpl|Wbp11|Zfp729a|Rnf10|Pim1|Trappc9|Dbp|Lsm3|Thada|Mkl2|Litaf|Zbtb10|Myb|Med17|Jund|Cd3eap|Sema4d|Rpl5|Mfap1b|Qars|Rybp|Hax1|Naf1|Ftsj3|Rbm4|Mllt1|Prkdc|Cdc5l|Fgf10|Rnaset2b|Wdtc1|Prkaca|Drosha|Zfp65|Topors|Cnot1|Qtrt2|Rxra|Zfp944|Ppm1d|C5ar1|Cbx8|Cbfb|Arid1a|Apobec3|Dbr1|Mta1|Nsun2|Atf3|Dazap1|Gm14296|Mphosph8|Npnt|Foxn3|Crtc2|H1f0|Gm20939|Lin9|Eed|Gm17655|Rpl11|Nod2|Prkcb|Prmt6|Zmynd8|Zfp975|Cmtr1|Ago1|Il6|Zfp994|Cwc15|Tfcp2l1|Tent4a|Zfp748|Pabpn1|Plk3|Ier2|Lrp5|Ctdspl2|Lemd2|Sap30bp|Trdmt1|Utp14a|Zfp12|Srsf5|Ddx27|Mrgbp|Fars2|Hnrnph1|Zfp790|Zfp449|Ppil1|Rnf219|Imp3|Cic|Itga6|Zfp3|Nfix|Fmr1|Smndc1|Zfp36l1|Ttf1|Krr1|Setd7|Pstk|Kmt2d|Phf2|Rrp15|Crtc3|Rps14|Lmo7|Sphk1|Ess2|Kat5|Prpf18|Pde12|Egln1|Zfp966|Emg1|Zfp712|Trmt2a|Polr3h|Zfp933|Polr2a|Zfp866|Srrm2|Zfp970|Nsd1|9130019O22Rik|Rb1|Abl1|Khdc4|Zfp322a|Usf1|Ak6|Dhx15|Ttc5|Crebrf|Nolc1|Sox11|Supt6|Adora3|Ints8|Tgfb1|Ldb2|Spop|E4f1|Med14|Mapk8ip1|Creb5|Pdcd4|Nfat5|Akna|Zfp282|Dvl2|Rrp1|Mef2d|Cops2|Gm32687|Zfp830|Zfp24|Sepsecs|Sav1|Zfp747|Utp6|Ascc2|Stat6|Sertad2|Polr3b|Psip1|Mier1|Ddx46|Taf9b|Ctif|Zfp937|Fubp3|Nlrp3|Zfp955a|Irf7|Ccnc|Myef2|Med10|Rfxank|Mtf2|Zfp60|Zfp667|Sp140|Txnl4b|Tfb2m|Rere|Phf6|2610021A01Rik|Zfp46|Ccl4|Zfp81|Gm14288|Prkd2|Elp4|Zfp729b|Mtor|Arf4|Nfia|Nat10|Ddx41|Creb3l2|Trmt10c|Rrp1b|Nudt16|Ube2i|Mospd1|Celf1|Taf8|Suz12|Med9|Pbxip1|Sp2|Zfp965|Clk1|Hivep1|Cdc40|Gm14410|Smarca2|Arhgef2|Map2k3|Ppie|Elf4|Mettl23|Maf1|Zfp971|Foxj2|Cars|Zfp72|Larp7|Cux1|Arhgap35|Kdm6b|Mterf4|Zfp26|Atn1|Gabpa|Fam129b|Nudt21|Cstf3|Id2|Tada2b|Prmt5|Ptcd2|Brpf1|Ptafr|Zfp383|Gtf2a1|Klf7|Klf4|Tsc22d2|Alkbh5|Riox1|Scmh1|Creb1|Twistnb|Rif1|AW146154|Ifi207|Ecm1|Zfp703|Trim11|Mbtps2|Rbl2|Trmt2b|Glis2|Ssu72|Smg1|Mrm1|Hnrnpa1|Neo1|Gcn1l1|Med4|Scaf1|Nsun4|Map2k1|Rbfox2|Gm49359|Rpl14|Nedd4|Zfpm1|Mrpl44|Wwc1|Dot1l|Tsr3|Wdr18|Relb|Taf12|Hras|Mical2|Zfp472|Trnt1|Pawr|Trmo|Gm14326|Hcls1|Prr5l|Runx1|Dcp2|Rbm10|Rnf6|Zfp40|Fos|Nsd3|2610044O15Rik8|Mycl|Snrpf|Smad3|Col4a2|Pes1|Cdon|Zfp706|Maml1|Kmt2b|Arrb2|Platr25|Sall2|Cstf2t|Zfp251|Zscan12|Supt5|Ehmt2|Nop2|Med20|Strn3|Smg6|Dcaf6|Rsl1d1|Efna1|Msl3|Gatb|Zfp429|Snx6|Triap1|Nfic|Gpbp1l1|Plscr1|Gtf2f1|Hnrnpa2b1|Creb3|Nfkbie|Ube2b|Exosc2|Ccl3|Fosl2|Tgif2|Ddit3|Commd7|Cdk13|Rad21|Rprd1a|Nck1|Jun|Il33|Rnf111|Gm14403|Zfp105|Myc|Tsen54|U2af2|Bmpr1a|Ccnt1|Zkscan7|Fgf2|Rrn3|Nol10|Tshz1|Las1l|Zkscan6|Srebf1|Gm14434|Nop14|Morf4l1|Lrpprc|Zfp266|Csde1|Dis3|Pus3|Dkc1|Fam220a|Syk|Ifi206|Zfp93|Mlh1|Plagl2|Twnk|Ccnl1|Bcl9l|Zbtb33|Prpf6|Foxo1|Brd4|Crcp|Trim33|Cmklr1|Zfp959|Traf6|Rrp7a|U2af1l4|Fus|Zfp59|Sf3a2|Tirap|Pcbp1|Usp22|Traf3|Hist4h4|Usp47|Zbtb1|Farsa|Srsf2|Ptcd1|Upf3b|Gm14399|Pusl1|Cdh1|Tnip1|Ski|Snapc5|Lime1|Bambi|Wdr5|
GO:0006139	nucleobase-containing compound metabolic process	biological_process	3.29E-70	7.87E-67	1109	2776	5426	22036	"ENSMUSG00000021476,ENSMUSG00000024404,ENSMUSG00000092607,ENSMUSG00000020074,ENSMUSG00000022468,ENSMUSG00000055932,ENSMUSG00000038914,ENSMUSG00000057842,ENSMUSG00000049396,ENSMUSG00000072623,ENSMUSG00000010057,ENSMUSG00000024474,ENSMUSG00000019997,ENSMUSG00000002108,ENSMUSG00000030201,ENSMUSG00000028653,ENSMUSG00000024528,ENSMUSG00000007817,ENSMUSG00000062116,ENSMUSG00000060475,ENSMUSG00000020956,ENSMUSG00000028675,ENSMUSG00000026930,ENSMUSG00000027399,ENSMUSG00000059839,ENSMUSG00000037475,ENSMUSG00000032580,ENSMUSG00000056216,ENSMUSG00000038375,ENSMUSG00000034889,ENSMUSG00000061787,ENSMUSG00000022253,ENSMUSG00000038508,ENSMUSG00000032744,ENSMUSG00000057551,ENSMUSG00000069743,ENSMUSG00000024824,ENSMUSG00000001524,ENSMUSG00000070697,ENSMUSG00000028034,ENSMUSG00000029478,ENSMUSG00000052085,ENSMUSG00000042535,ENSMUSG00000098022,ENSMUSG00000033016,ENSMUSG00000034255,ENSMUSG00000022325,ENSMUSG00000029012,ENSMUSG00000071291,ENSMUSG00000037286,ENSMUSG00000003731,ENSMUSG00000052406,ENSMUSG00000020381,ENSMUSG00000095098,ENSMUSG00000060601,ENSMUSG00000046139,ENSMUSG00000061143,ENSMUSG00000038544,ENSMUSG00000057278,ENSMUSG00000047675,ENSMUSG00000057672,ENSMUSG00000024914,ENSMUSG00000022283,ENSMUSG00000032171,ENSMUSG00000022855,ENSMUSG00000029826,ENSMUSG00000039168,ENSMUSG00000003382,ENSMUSG00000026166,ENSMUSG00000042167,ENSMUSG00000021431,ENSMUSG00000031659,ENSMUSG00000062203,ENSMUSG00000019984,ENSMUSG00000079658,ENSMUSG00000024587,ENSMUSG00000022711,ENSMUSG00000018899,ENSMUSG00000014980,ENSMUSG00000017561,ENSMUSG00000038028,ENSMUSG00000042323,ENSMUSG00000036698,ENSMUSG00000025383,ENSMUSG00000116564,ENSMUSG00000022091,ENSMUSG00000049470,ENSMUSG00000029715,ENSMUSG00000007029,ENSMUSG00000029335,ENSMUSG00000036893,ENSMUSG00000024293,ENSMUSG00000013089,ENSMUSG00000006599,ENSMUSG00000030942,ENSMUSG00000060397,ENSMUSG00000022241,ENSMUSG00000037262,ENSMUSG00000025216,ENSMUSG00000026727,ENSMUSG00000031429,ENSMUSG00000052837,ENSMUSG00000028902,ENSMUSG00000068479,ENSMUSG00000053347,ENSMUSG00000056310,ENSMUSG00000055531,ENSMUSG00000038398,ENSMUSG00000064354,ENSMUSG00000006818,ENSMUSG00000049892,ENSMUSG00000039699,ENSMUSG00000060261,ENSMUSG00000026721,ENSMUSG00000029101,ENSMUSG00000028882,ENSMUSG00000022436,ENSMUSG00000041781,ENSMUSG00000071256,ENSMUSG00000058900,ENSMUSG00000027079,ENSMUSG00000049807,ENSMUSG00000001552,ENSMUSG00000024789,ENSMUSG00000029166,ENSMUSG00000031523,ENSMUSG00000039145,ENSMUSG00000001910,ENSMUSG00000020453,ENSMUSG00000026031,ENSMUSG00000054051,ENSMUSG00000018654,ENSMUSG00000059883,ENSMUSG00000032834,ENSMUSG00000002250,ENSMUSG00000020124,ENSMUSG00000025280,ENSMUSG00000026944,ENSMUSG00000004500,ENSMUSG00000067288,ENSMUSG00000015971,ENSMUSG00000029009,ENSMUSG00000004393,ENSMUSG00000022248,ENSMUSG00000020739,ENSMUSG00000022220,ENSMUSG00000003308,ENSMUSG00000040274,ENSMUSG00000024423,ENSMUSG00000028410,ENSMUSG00000031171,ENSMUSG00000029247,ENSMUSG00000032855,ENSMUSG00000036442,ENSMUSG00000043716,ENSMUSG00000021027,ENSMUSG00000019432,ENSMUSG00000025246,ENSMUSG00000096910,ENSMUSG00000032501,ENSMUSG00000063889,ENSMUSG00000063511,ENSMUSG00000027523,ENSMUSG00000047123,ENSMUSG00000039634,ENSMUSG00000060373,ENSMUSG00000034274,ENSMUSG00000022144,ENSMUSG00000019969,ENSMUSG00000000916,ENSMUSG00000067942,ENSMUSG00000034610,ENSMUSG00000036144,ENSMUSG00000078193,ENSMUSG00000021496,ENSMUSG00000035125,ENSMUSG00000037007,ENSMUSG00000007670,ENSMUSG00000021266,ENSMUSG00000028676,ENSMUSG00000021466,ENSMUSG00000036733,ENSMUSG00000057058,ENSMUSG00000025862,ENSMUSG00000051735,ENSMUSG00000021039,ENSMUSG00000072258,ENSMUSG00000028688,ENSMUSG00000078903,ENSMUSG00000031167,ENSMUSG00000020472,ENSMUSG00000020275,ENSMUSG00000027395,ENSMUSG00000025810,ENSMUSG00000060301,ENSMUSG00000042699,ENSMUSG00000030929,ENSMUSG00000035958,ENSMUSG00000035868,ENSMUSG00000021179,ENSMUSG00000072762,ENSMUSG00000038095,ENSMUSG00000035392,ENSMUSG00000110277,ENSMUSG00000042541,ENSMUSG00000008682,ENSMUSG00000035877,ENSMUSG00000003184,ENSMUSG00000020515,ENSMUSG00000042063,ENSMUSG00000000568,ENSMUSG00000022994,ENSMUSG00000036273,ENSMUSG00000057363,ENSMUSG00000060636,ENSMUSG00000024777,ENSMUSG00000031622,ENSMUSG00000050213,ENSMUSG00000040289,ENSMUSG00000019773,ENSMUSG00000018651,ENSMUSG00000019738,ENSMUSG00000036109,ENSMUSG00000037085,ENSMUSG00000029484,ENSMUSG00000022160,ENSMUSG00000029627,ENSMUSG00000020358,ENSMUSG00000031939,ENSMUSG00000031221,ENSMUSG00000026875,ENSMUSG00000045251,ENSMUSG00000027995,ENSMUSG00000042895,ENSMUSG00000115338,ENSMUSG00000009079,ENSMUSG00000028309,ENSMUSG00000021400,ENSMUSG00000061315,ENSMUSG00000095440,ENSMUSG00000031681,ENSMUSG00000024817,ENSMUSG00000020029,ENSMUSG00000033760,ENSMUSG00000028948,ENSMUSG00000032280,ENSMUSG00000028496,ENSMUSG00000026491,ENSMUSG00000090272,ENSMUSG00000068134,ENSMUSG00000064356,ENSMUSG00000053646,ENSMUSG00000049130,ENSMUSG00000007880,ENSMUSG00000009585,ENSMUSG00000021595,ENSMUSG00000026628,ENSMUSG00000069565,ENSMUSG00000031885,ENSMUSG00000074527,ENSMUSG00000079184,ENSMUSG00000033713,ENSMUSG00000040998,ENSMUSG00000027936,ENSMUSG00000030619,ENSMUSG00000027931,ENSMUSG00000036206,ENSMUSG00000059291,ENSMUSG00000090963,ENSMUSG00000055994,ENSMUSG00000052889,ENSMUSG00000041530,ENSMUSG00000026203,ENSMUSG00000004096,ENSMUSG00000034168,ENSMUSG00000030225,ENSMUSG00000021510,ENSMUSG00000030216,ENSMUSG00000047921,ENSMUSG00000020235,ENSMUSG00000032946,ENSMUSG00000047649,ENSMUSG00000032604,ENSMUSG00000021451,ENSMUSG00000048222,ENSMUSG00000019982,ENSMUSG00000024212,ENSMUSG00000027944,ENSMUSG00000020706,ENSMUSG00000023932,ENSMUSG00000094724,ENSMUSG00000071281,ENSMUSG00000005469,ENSMUSG00000037622,ENSMUSG00000030189,ENSMUSG00000027014,ENSMUSG00000031730,ENSMUSG00000002550,ENSMUSG00000022204,ENSMUSG00000030067,ENSMUSG00000026425,ENSMUSG00000032316,ENSMUSG00000021775,ENSMUSG00000040435,ENSMUSG00000028729,ENSMUSG00000079104,ENSMUSG00000061544,ENSMUSG00000022914,ENSMUSG00000015165,ENSMUSG00000074829,ENSMUSG00000045680,ENSMUSG00000049791,ENSMUSG00000024081,ENSMUSG00000008333,ENSMUSG00000017801,ENSMUSG00000042364,ENSMUSG00000053931,ENSMUSG00000090112,ENSMUSG00000049516,ENSMUSG00000050069,ENSMUSG00000027387,ENSMUSG00000022828,ENSMUSG00000024927,ENSMUSG00000022010,ENSMUSG00000034453,ENSMUSG00000109864,ENSMUSG00000060336,ENSMUSG00000052928,ENSMUSG00000028522,ENSMUSG00000021500,ENSMUSG00000025584,ENSMUSG00000094441,ENSMUSG00000026843,ENSMUSG00000028252,ENSMUSG00000027201,ENSMUSG00000021598,ENSMUSG00000029267,ENSMUSG00000021270,ENSMUSG00000002365,ENSMUSG00000070031,ENSMUSG00000054893,ENSMUSG00000031723,ENSMUSG00000051351,ENSMUSG00000031446,ENSMUSG00000003929,ENSMUSG00000058093,ENSMUSG00000041187,ENSMUSG00000064127,ENSMUSG00000002603,ENSMUSG00000040738,ENSMUSG00000052459,ENSMUSG00000039706,ENSMUSG00000053007,ENSMUSG00000027223,ENSMUSG00000025235,ENSMUSG00000021549,ENSMUSG00000061032,ENSMUSG00000039158,ENSMUSG00000025821,ENSMUSG00000051469,ENSMUSG00000046010,ENSMUSG00000027206,ENSMUSG00000029209,ENSMUSG00000035575,ENSMUSG00000021067,ENSMUSG00000030527,ENSMUSG00000027668,ENSMUSG00000038025,ENSMUSG00000024926,ENSMUSG00000003527,ENSMUSG00000039449,ENSMUSG00000024608,ENSMUSG00000033060,ENSMUSG00000014554,ENSMUSG00000004268,ENSMUSG00000022721,ENSMUSG00000031987,ENSMUSG00000059423,ENSMUSG00000005198,ENSMUSG00000045962,ENSMUSG00000026155,ENSMUSG00000043090,ENSMUSG00000078866,ENSMUSG00000039218,ENSMUSG00000021488,ENSMUSG00000078941,ENSMUSG00000029169,ENSMUSG00000015176,ENSMUSG00000048249,ENSMUSG00000018449,ENSMUSG00000063632,ENSMUSG00000002052,ENSMUSG00000024913,ENSMUSG00000095432,ENSMUSG00000026723,ENSMUSG00000044857,ENSMUSG00000005686,ENSMUSG00000029587,ENSMUSG00000063785,ENSMUSG00000021134,ENSMUSG00000071654,ENSMUSG00000027569,ENSMUSG00000073176,ENSMUSG00000011427,ENSMUSG00000005442,ENSMUSG00000027111,ENSMUSG00000032288,ENSMUSG00000000838,ENSMUSG00000035266,ENSMUSG00000001911,ENSMUSG00000048154,ENSMUSG00000063179,ENSMUSG00000021127,ENSMUSG00000063334,ENSMUSG00000036104,ENSMUSG00000022890,ENSMUSG00000038244,ENSMUSG00000013736,ENSMUSG00000035873,ENSMUSG00000063849,ENSMUSG00000022952,ENSMUSG00000021250,ENSMUSG00000029765,ENSMUSG00000028654,ENSMUSG00000020430,ENSMUSG00000038119,ENSMUSG00000038372,ENSMUSG00000006307,ENSMUSG00000060216,ENSMUSG00000099689,ENSMUSG00000020962,ENSMUSG00000025958,ENSMUSG00000003032,ENSMUSG00000000085,ENSMUSG00000042650,ENSMUSG00000046791,ENSMUSG00000038644,ENSMUSG00000085795,ENSMUSG00000046873,ENSMUSG00000031666,ENSMUSG00000036202,ENSMUSG00000074166,ENSMUSG00000029038,ENSMUSG00000067369,ENSMUSG00000025041,ENSMUSG00000041638,ENSMUSG00000046434,ENSMUSG00000018405,ENSMUSG00000033955,ENSMUSG00000024906,ENSMUSG00000025794,ENSMUSG00000049577,ENSMUSG00000032216,ENSMUSG00000018849,ENSMUSG00000026248,ENSMUSG00000042303,ENSMUSG00000002983,ENSMUSG00000061589,ENSMUSG00000069184,ENSMUSG00000003154,ENSMUSG00000029705,ENSMUSG00000018476,ENSMUSG00000026273,ENSMUSG00000063108,ENSMUSG00000021048,ENSMUSG00000008976,ENSMUSG00000037624,ENSMUSG00000042354,ENSMUSG00000003623,ENSMUSG00000031754,ENSMUSG00000001632,ENSMUSG00000020644,ENSMUSG00000044763,ENSMUSG00000038648,ENSMUSG00000023074,ENSMUSG00000017548,ENSMUSG00000061650,ENSMUSG00000042613,ENSMUSG00000026034,ENSMUSG00000028059,ENSMUSG00000024921,ENSMUSG00000022206,ENSMUSG00000035863,ENSMUSG00000028651,ENSMUSG00000036990,ENSMUSG00000022553,ENSMUSG00000074519,ENSMUSG00000031103,ENSMUSG00000044456,ENSMUSG00000044167,ENSMUSG00000039831,ENSMUSG00000035697,ENSMUSG00000002455,ENSMUSG00000049717,ENSMUSG00000042190,ENSMUSG00000024002,ENSMUSG00000003198,ENSMUSG00000035367,ENSMUSG00000030795,ENSMUSG00000020211,ENSMUSG00000078779,ENSMUSG00000024833,ENSMUSG00000096010,ENSMUSG00000026819,ENSMUSG00000033454,ENSMUSG00000090093,ENSMUSG00000029624,ENSMUSG00000029050,ENSMUSG00000051557,ENSMUSG00000020400,ENSMUSG00000007659,ENSMUSG00000026917,ENSMUSG00000024232,ENSMUSG00000090077,ENSMUSG00000005320,ENSMUSG00000057421,ENSMUSG00000020538,ENSMUSG00000078881,ENSMUSG00000025531,ENSMUSG00000060510,ENSMUSG00000059772,ENSMUSG00000024120,ENSMUSG00000032103,ENSMUSG00000068823,ENSMUSG00000033166,ENSMUSG00000083012,ENSMUSG00000037849,ENSMUSG00000037514,ENSMUSG00000025261,ENSMUSG00000025209,ENSMUSG00000027829,ENSMUSG00000051413,ENSMUSG00000023947,ENSMUSG00000028466,ENSMUSG00000000982,ENSMUSG00000071470,ENSMUSG00000039356,ENSMUSG00000032475,ENSMUSG00000040446,ENSMUSG00000052684,ENSMUSG00000032217,ENSMUSG00000094786,ENSMUSG00000020781,ENSMUSG00000030435,ENSMUSG00000063488,ENSMUSG00000022682,ENSMUSG00000021796,ENSMUSG00000053536,ENSMUSG00000022526,ENSMUSG00000049532,ENSMUSG00000074863,ENSMUSG00000020363,ENSMUSG00000019122,ENSMUSG00000013787,ENSMUSG00000038279,ENSMUSG00000092558,ENSMUSG00000026571,ENSMUSG00000031358,ENSMUSG00000005846,ENSMUSG00000027954,ENSMUSG00000024045,ENSMUSG00000055053,ENSMUSG00000045039,ENSMUSG00000049878,ENSMUSG00000020156,ENSMUSG00000019850,ENSMUSG00000031583,ENSMUSG00000040270,ENSMUSG00000035451,ENSMUSG00000026104,ENSMUSG00000015112,ENSMUSG00000044786,ENSMUSG00000019143,ENSMUSG00000036615,ENSMUSG00000006273,ENSMUSG00000004364,ENSMUSG00000005267,ENSMUSG00000042677,ENSMUSG00000033389,ENSMUSG00000078202,ENSMUSG00000038806,ENSMUSG00000038872,ENSMUSG00000074088,ENSMUSG00000038151,ENSMUSG00000040952,ENSMUSG00000017667,ENSMUSG00000041506,ENSMUSG00000029920,ENSMUSG00000058881,ENSMUSG00000004677,ENSMUSG00000070780,ENSMUSG00000061079,ENSMUSG00000038067,ENSMUSG00000079043,ENSMUSG00000027502,ENSMUSG00000038533,ENSMUSG00000022114,ENSMUSG00000042918,ENSMUSG00000030204,ENSMUSG00000037405,ENSMUSG00000092416,ENSMUSG00000005583,ENSMUSG00000023156,ENSMUSG00000014426,ENSMUSG00000001383,ENSMUSG00000067430,ENSMUSG00000035385,ENSMUSG00000029817,ENSMUSG00000041408,ENSMUSG00000027551,ENSMUSG00000020075,ENSMUSG00000027361,ENSMUSG00000053477,ENSMUSG00000026872,ENSMUSG00000035834,ENSMUSG00000029557,ENSMUSG00000032212,ENSMUSG00000068130,ENSMUSG00000002496,ENSMUSG00000023921,ENSMUSG00000039844,ENSMUSG00000032187,ENSMUSG00000067424,ENSMUSG00000058331,ENSMUSG00000030847,ENSMUSG00000054931,ENSMUSG00000071645,ENSMUSG00000030232,ENSMUSG00000030726,ENSMUSG00000056820,ENSMUSG00000030880,ENSMUSG00000039640,ENSMUSG00000022570,ENSMUSG00000040524,ENSMUSG00000032481,ENSMUSG00000030138,ENSMUSG00000020420,ENSMUSG00000029780,ENSMUSG00000026349,ENSMUSG00000024401,ENSMUSG00000063524,ENSMUSG00000068882,ENSMUSG00000010608,ENSMUSG00000024276,ENSMUSG00000029726,ENSMUSG00000008958,ENSMUSG00000020423,ENSMUSG00000023027,ENSMUSG00000006445,ENSMUSG00000030166,ENSMUSG00000031505,ENSMUSG00000018848,ENSMUSG00000022463,ENSMUSG00000058748,ENSMUSG00000046470,ENSMUSG00000020273,ENSMUSG00000027845,ENSMUSG00000021065,ENSMUSG00000023087,ENSMUSG00000004934,ENSMUSG00000029056,ENSMUSG00000069206,ENSMUSG00000030057,ENSMUSG00000034832,ENSMUSG00000045996,ENSMUSG00000052302,ENSMUSG00000004897,ENSMUSG00000024691,ENSMUSG00000035352,ENSMUSG00000061898,ENSMUSG00000028431,ENSMUSG00000037001,ENSMUSG00000078878,ENSMUSG00000027208,ENSMUSG00000027998,ENSMUSG00000028397,ENSMUSG00000032044,ENSMUSG00000058298,ENSMUSG00000031310,ENSMUSG00000008384,ENSMUSG00000032698,ENSMUSG00000024027,ENSMUSG00000009575,ENSMUSG00000004865,ENSMUSG00000034259,ENSMUSG00000026283,ENSMUSG00000071415,ENSMUSG00000015461,ENSMUSG00000038539,ENSMUSG00000018923,ENSMUSG00000110206,ENSMUSG00000014773,ENSMUSG00000035601,ENSMUSG00000044155,ENSMUSG00000066880,ENSMUSG00000050856,ENSMUSG00000069089,ENSMUSG00000035673,ENSMUSG00000061286,ENSMUSG00000027752,ENSMUSG00000002524,ENSMUSG00000036779,ENSMUSG00000020630,ENSMUSG00000037860,ENSMUSG00000058291,ENSMUSG00000054079,ENSMUSG00000024260,ENSMUSG00000078879,ENSMUSG00000008575,ENSMUSG00000021711,ENSMUSG00000028907,ENSMUSG00000055200,ENSMUSG00000027067,ENSMUSG00000029014,ENSMUSG00000045757,ENSMUSG00000075486,ENSMUSG00000047371,ENSMUSG00000006362,ENSMUSG00000032078,ENSMUSG00000059475,ENSMUSG00000021699,ENSMUSG00000024639,ENSMUSG00000053175,ENSMUSG00000042507,ENSMUSG00000085793,ENSMUSG00000027881,ENSMUSG00000021548,ENSMUSG00000039005,ENSMUSG00000042626,ENSMUSG00000028619,ENSMUSG00000022031,ENSMUSG00000062078,ENSMUSG00000047821,ENSMUSG00000025066,ENSMUSG00000001783,ENSMUSG00000005148,ENSMUSG00000068290,ENSMUSG00000055240,ENSMUSG00000030079,ENSMUSG00000015468,ENSMUSG00000001847,ENSMUSG00000029547,ENSMUSG00000003051,ENSMUSG00000039621,ENSMUSG00000020922,ENSMUSG00000022000,ENSMUSG00000011877,ENSMUSG00000078435,ENSMUSG00000005609,ENSMUSG00000007655,ENSMUSG00000028382,ENSMUSG00000018263,ENSMUSG00000001415,ENSMUSG00000015776,ENSMUSG00000029561,ENSMUSG00000023852,ENSMUSG00000001289,ENSMUSG00000040940,ENSMUSG00000025995,ENSMUSG00000024912,ENSMUSG00000024097,ENSMUSG00000053390,ENSMUSG00000063412,ENSMUSG00000079109,ENSMUSG00000002944,ENSMUSG00000080717,ENSMUSG00000029377,ENSMUSG00000066042,ENSMUSG00000030966,ENSMUSG00000067928,ENSMUSG00000030103,ENSMUSG00000061288,ENSMUSG00000049038,ENSMUSG00000014039,ENSMUSG00000047407,ENSMUSG00000004535,ENSMUSG00000007815,ENSMUSG00000030888,ENSMUSG00000027230,ENSMUSG00000038235,ENSMUSG00000053286,ENSMUSG00000028341,ENSMUSG00000025047,ENSMUSG00000050627,ENSMUSG00000097333,ENSMUSG00000031921,ENSMUSG00000049489,ENSMUSG00000039361,ENSMUSG00000030722,ENSMUSG00000039148,ENSMUSG00000015697,ENSMUSG00000018909,ENSMUSG00000039826,ENSMUSG00000024953,ENSMUSG00000031834,ENSMUSG00000033228,ENSMUSG00000022961,ENSMUSG00000021713,ENSMUSG00000060450,ENSMUSG00000046185,ENSMUSG00000022475,ENSMUSG00000074797,ENSMUSG00000030386,ENSMUSG00000056019,ENSMUSG00000038518,ENSMUSG00000051451,ENSMUSG00000057396,ENSMUSG00000025473,ENSMUSG00000009376,ENSMUSG00000038253,ENSMUSG00000042745,ENSMUSG00000068856,ENSMUSG00000020184,ENSMUSG00000024764,ENSMUSG00000031386,ENSMUSG00000064357,ENSMUSG00000041235,ENSMUSG00000078578,ENSMUSG00000039725,ENSMUSG00000021025,ENSMUSG00000035215,ENSMUSG00000003437,ENSMUSG00000039242,ENSMUSG00000041438,ENSMUSG00000020923,ENSMUSG00000000902,ENSMUSG00000063047,ENSMUSG00000015846,ENSMUSG00000020525,ENSMUSG00000033972,ENSMUSG00000032469,ENSMUSG00000016128,ENSMUSG00000021144,ENSMUSG00000025578,ENSMUSG00000023953,ENSMUSG00000032534,ENSMUSG00000095193,ENSMUSG00000096210,ENSMUSG00000058729,ENSMUSG00000096433,ENSMUSG00000069727,ENSMUSG00000024019,ENSMUSG00000025746,ENSMUSG00000049300,ENSMUSG00000039671,ENSMUSG00000034575,ENSMUSG00000032561,ENSMUSG00000026380,ENSMUSG00000027498,ENSMUSG00000023991,ENSMUSG00000024014,ENSMUSG00000041740,ENSMUSG00000037798,ENSMUSG00000030695,ENSMUSG00000034192,ENSMUSG00000059824,ENSMUSG00000041119,ENSMUSG00000024251,ENSMUSG00000009569,ENSMUSG00000022500,ENSMUSG00000071076,ENSMUSG00000039046,ENSMUSG00000058558,ENSMUSG00000069114,ENSMUSG00000031935,ENSMUSG00000022407,ENSMUSG00000094936,ENSMUSG00000072872,ENSMUSG00000014907,ENSMUSG00000021732,ENSMUSG00000022672,ENSMUSG00000036822,ENSMUSG00000036550,ENSMUSG00000022704,ENSMUSG00000005982,ENSMUSG00000022191,ENSMUSG00000021096,ENSMUSG00000022814,ENSMUSG00000019564,ENSMUSG00000034022,ENSMUSG00000055116,ENSMUSG00000033933,ENSMUSG00000019907,ENSMUSG00000018501,ENSMUSG00000040725,ENSMUSG00000000078,ENSMUSG00000027552,ENSMUSG00000001016,ENSMUSG00000041324,ENSMUSG00000019947,ENSMUSG00000020473,ENSMUSG00000095362,ENSMUSG00000060679,ENSMUSG00000018697,ENSMUSG00000042275,ENSMUSG00000038418,ENSMUSG00000031586,ENSMUSG00000042660,ENSMUSG00000050621,ENSMUSG00000022338,ENSMUSG00000024400,ENSMUSG00000057604,ENSMUSG00000053754,ENSMUSG00000035011,ENSMUSG00000028484,ENSMUSG00000019841,ENSMUSG00000033596,ENSMUSG00000049800,ENSMUSG00000047242,ENSMUSG00000025498,ENSMUSG00000032691,ENSMUSG00000029676,ENSMUSG00000036097,ENSMUSG00000037640,ENSMUSG00000036120,ENSMUSG00000058325,ENSMUSG00000025626,ENSMUSG00000027406,ENSMUSG00000091474,ENSMUSG00000039852,ENSMUSG00000026492,ENSMUSG00000018930,ENSMUSG00000028991,ENSMUSG00000021877,ENSMUSG00000078889,ENSMUSG00000027167,ENSMUSG00000024137,ENSMUSG00000057522,ENSMUSG00000024975,ENSMUSG00000003847,ENSMUSG00000038530,ENSMUSG00000020888,ENSMUSG00000112640,ENSMUSG00000001419,ENSMUSG00000011171,ENSMUSG00000054381,ENSMUSG00000029173,ENSMUSG00000002147,ENSMUSG00000020412,ENSMUSG00000001305,ENSMUSG00000061878,ENSMUSG00000089756,ENSMUSG00000022476,ENSMUSG00000090641,ENSMUSG00000043702,ENSMUSG00000028060,ENSMUSG00000026842,ENSMUSG00000022105,ENSMUSG00000017466,ENSMUSG00000030823,ENSMUSG00000006288,ENSMUSG00000046351,ENSMUSG00000026641,ENSMUSG00000041827,ENSMUSG00000000562,ENSMUSG00000022194,ENSMUSG00000028680,ENSMUSG00000033411,ENSMUSG00000053560,ENSMUSG00000020755,ENSMUSG00000017999,ENSMUSG00000021420,ENSMUSG00000049076,ENSMUSG00000029911,ENSMUSG00000007850,ENSMUSG00000022120,ENSMUSG00000024007,ENSMUSG00000043602,ENSMUSG00000037111,ENSMUSG00000056486,ENSMUSG00000025024,ENSMUSG00000026803,ENSMUSG00000034566,ENSMUSG00000025499,ENSMUSG00000078862,ENSMUSG00000022831,ENSMUSG00000032841,ENSMUSG00000053600,ENSMUSG00000078816,ENSMUSG00000028331,ENSMUSG00000031060,ENSMUSG00000024472,ENSMUSG00000029634,ENSMUSG00000054823,ENSMUSG00000071302,ENSMUSG00000002617,ENSMUSG00000025144,ENSMUSG00000032402,ENSMUSG00000031503,ENSMUSG00000020018,ENSMUSG00000026360,ENSMUSG00000014301,ENSMUSG00000062397,ENSMUSG00000050567,ENSMUSG00000031701,ENSMUSG00000029246,ENSMUSG00000025959,ENSMUSG00000020561,ENSMUSG00000027806,ENSMUSG00000020455,ENSMUSG00000028108,ENSMUSG00000073490,ENSMUSG00000014303,ENSMUSG00000022109,ENSMUSG00000030655,ENSMUSG00000032340,ENSMUSG00000113450,ENSMUSG00000030123,ENSMUSG00000028706,ENSMUSG00000038406,ENSMUSG00000033565,ENSMUSG00000004936,ENSMUSG00000035754,ENSMUSG00000028899,ENSMUSG00000015126,ENSMUSG00000052920,ENSMUSG00000027968,ENSMUSG00000010755,ENSMUSG00000058230,ENSMUSG00000068039,ENSMUSG00000004263,ENSMUSG00000026796,ENSMUSG00000020993,ENSMUSG00000027176,ENSMUSG00000020817,ENSMUSG00000023110,ENSMUSG00000021650,ENSMUSG00000029196,ENSMUSG00000056529,ENSMUSG00000020250,ENSMUSG00000027185,ENSMUSG00000021494,ENSMUSG00000021635,ENSMUSG00000028565,ENSMUSG00000058392,ENSMUSG00000027665,ENSMUSG00000015120,ENSMUSG00000032565,ENSMUSG00000010517,ENSMUSG00000005506,ENSMUSG00000023980,ENSMUSG00000018678,ENSMUSG00000078896,ENSMUSG00000021366,ENSMUSG00000020745,ENSMUSG00000018932,ENSMUSG00000038446,ENSMUSG00000078870,ENSMUSG00000090266,ENSMUSG00000027164,ENSMUSG00000018040,ENSMUSG00000025532,ENSMUSG00000033014,ENSMUSG00000023067,ENSMUSG00000078765,ENSMUSG00000051695,ENSMUSG00000042506,ENSMUSG00000032041,ENSMUSG00000021277,ENSMUSG00000059263,ENSMUSG00000031214,ENSMUSG00000036572,ENSMUSG00000034120,ENSMUSG00000003808,ENSMUSG00000032398,ENSMUSG00000000303,ENSMUSG00000018347,ENSMUSG00000062867,ENSMUSG00000046982,ENSMUSG00000036693,ENSMUSG00000062270,ENSMUSG00000021457,ENSMUSG00000020346,ENSMUSG00000031403,ENSMUSG00000025481,ENSMUSG00000055305,ENSMUSG00000032498,ENSMUSG00000048047,ENSMUSG00000016984,ENSMUSG00000063382,ENSMUSG00000002658,ENSMUSG00000004980,ENSMUSG00000019790,ENSMUSG00000020390,ENSMUSG00000029135,ENSMUSG00000056941,ENSMUSG00000041297,ENSMUSG00000022314,ENSMUSG00000062175,ENSMUSG00000025408,ENSMUSG00000024810,ENSMUSG00000057895,ENSMUSG00000005370,ENSMUSG00000022346,ENSMUSG00000037225,ENSMUSG00000061458,ENSMUSG00000011960,ENSMUSG00000015291,ENSMUSG00000036721,ENSMUSG00000003435,ENSMUSG00000038290,ENSMUSG00000020954,ENSMUSG00000024142,ENSMUSG00000028085,ENSMUSG00000029535,ENSMUSG00000034042,ENSMUSG00000078994,ENSMUSG00000005656,ENSMUSG00000032369"	Habp4|Riok3|Scnm1|Ccar1|Endou|Fto|Dido1|Zfp595|Gemin4|Zfp9|Nprl2|Ik|Ctgf|Nr1h3|Lrp6|Trit1|Srfbp1|Zmiz1|Zfp954|Wtap|Dtd2|Pnrc2|Gpsm1|Il1a|Zfp874b|Thoc2|Rbm5|Cebpg|Trp53inp2|Cactin|Rps17|Nadk2|Gdf15|Heyl|Zfp317|Zfp820|Rad9a|Gtf2h4|Utp3|Fubp1|Ncor2|Dock8|Gtpbp1|Zfp82|Nfatc1|Arhgap27|Pop1|Orc5|Zfp58|Stag1|Kpna6|Rexo4|Mrnip|Ccdc85b|Nr1h2|Patl1|Maml3|Inip|Snrpg|Rps8|Pkn1|Drap1|Pabpc1|Pin1|Senp2|Zc3hav1|Dap|Etv3|Ccl20|Papd4|Snrnp48|Adcy7|Gspt1|Med23|Eloc|Nars|Pmm2|Irf1|Tsen15|Crlf3|Tigar|Pbrm1|Ago2|Il23a|Riok2|Sorbs3|Aff4|Pop7|Vars|Bmp3|Ehmt1|Esco1|Etv5|Gtf2h1|Thumpd1|Zfp128|Tars|Kin|Lbx1|Rsu1|Psmd10|Junb|Sf3a3|Mfap1a|Zfp943|Tyw1|Cpsf6|Upf3a|mt-Co2|Sod2|Rasd1|Batf2|Gtf2i|Rabgap1l|Rgs12|Ppp1r8|Sh3bp1|Cpsf2|Zfp213|Rsl1|Clp1|Arhgap23|Jup|Jak2|Mapre3|Dlc1|Camk1d|Nacc1|Patz1|Cflar|Ercc6|Ikzf1|Irak4|Pwp2|Ppard|Usp15|Polr3a|Abca2|Zfp324|Rps28|Actr8|Mthfr|Ddx56|Rad1|Nup85|Adcy4|Keap1|Cdk6|Impact|Dnaja1|Ftsj1|Paics|Pkd1|Thap11|Rpl7|Ralgapa1|Ddx39b|Tbl1x|Zfp955b|Trib1|Crem|Snrnp70|Gnas|Ticam1|Zfp189|Hnrnpc|Thoc5|Gdnf|Psen1|Nsun5|Zfp160|Tut4|Meox2|Gm2000|Pcbd2|Gcfc2|Zfp113|Khsrp|Wars|Srsf10|Ptch1|Rbm42|Skap1|Stag2|Rinl|Snw1|Taf1a|Toe1|Gm14391|Rbm3|Zkscan17|Rel|Polr1b|Nrp1|2610008E11Rik|Dhx9|Eri2|Tdp2|Zfp983|Nrde2|4930522L14Rik|Sbno1|Dennd1a|Gm45871|Sem1|Rpl10|Zhx3|Irf3|Cnot8|Zfp386|Hnrnpd|Adcy6|Lrrk2|Uxs1|Rpl35a|Ppp2r5b|Sin3b|Snip1|Hey1|Fbxo5|Tada2a|Polr2i|Mbnl3|Trmt12|Anxa3|Mettl3|Zkscan14|Hnrnpab|Taf1d|Igbp1|Traf1|Zfp688|Tlr2|Abra|Pnp|Ewsr1|Rnf20|Wrnip1|Naca|Fignl2|Smad1|Uhrf2|Nudt4|Rbm4b|Nol9|Tle3|Mllt3|Ahctf1|Mndal|Zfp120|mt-Atp8|Plxnb1|C5ar1|Arid1a|Apobec3|Nsun2|Atf3|Dazap1|Cbfb|Gm14296|Mphosph8|Foxn3|Npnt|Crtc2|Eed|Npr1|Sh3bp4|Rpl11|Gm17655|Nod2|Prkcb|Ago1|Dnajb2|Cwc15|Irf2bpl|Dera|Zfp729a|Wbp11|Trappc9|Fzr1|Rasgrp2|Cd3eap|Qars|Sema4d|Mfap1b|Myb|Mllt1|Hax1|Ftsj3|Cdc5l|Rnaset2b|Zfp65|Prkaca|Wdtc1|Ybx3|Cwc22|Dhodh|Uck1|Ngdn|Foxp1|Srgap2|Clk3|Nr1d2|Ppp1r15a|Ebna1bp2|Prps1l3|Zfp229|Brwd1|Hnrnpl|2010315B03Rik|Tcf21|Fzd4|Cebpz|Snrpb2|Mlx|Snx18|Cnn3|Shprh|Spty2d1|Grem2|Zc3h8|Gtf2e1|Rela|Tsc22d1|Polr3b|Eid3|Zfp937|Ctif|Mier1|Ddx46|Pde8a|Zfp955a|Fubp3|Ccnc|Myef2|Med10|Mtf2|Hsp90aa1|Snx9|Sp140|Zfp667|Txnl4b|Zfp46|Cul4a|Zfp81|Zfp729b|Prkd2|Med14|Tgfb1|Ints8|Atp6v1a|Ldb2|Creb5|Mapk8ip1|Bbs4|Rasa1|Rrp1|Akna|Zfp282|Zfp24|Zfp830|Cops2|Gnpda2|Utp6|Sav1|Crtc3|Mfn1|Phf2|Kat5|Ess2|Prpf18|Rps14|Lmo7|Dguok|Emg1|Trmt2a|Egln1|Zfp933|Polr2a|Wnk1|Smap1|Zfp866|Zfp970|Srrm2|Nsd1|Ak6|Dhx15|Nolc1|Crebrf|Rpain|Sox11|Supt6|Lrp5|Zfp748|Trdmt1|Lemd2|Ampd3|Zfp12|Utp14a|Srsf5|Uqcc3|Mrgbp|Zfp449|Zfp790|Cic|Itga6|Imp3|Fmr1|Helq|Nfix|Kmt2d|Pstk|Zfp36l1|Krr1|Rab3gap1|Atp5j|Mical2|Trnt1|Pawr|Ppcdc|Runx1|Fos|Plxna4|Mycl|Pes1|Cdon|Gmds|Kmt2b|Arrb2|Zfp383|Gtf2a1|Creb1|Klf4|Scmh1|Alkbh5|Riox1|Pold1|Zfp703|Mbtps2|Rbl2|Rif1|AW146154|Ssu72|Trmt2b|Nt5c2|Gcn1l1|Hnrnpa1|Mrm1|Tnks1bp1|Mus81|Rpl14|Zfpm1|Nedd4|Wwc1|Mrpl44|Sgsm3|Relb|Dot1l|Zfp72|Foxj2|Cux1|Kdm6b|Mterf4|Zfp26|Mthfd1|Gabpa|Kcnk2|Gnl3|Crot|Nudt21|Brpf1|Id2|Trmt10c|Creb3l2|Mospd1|Suz12|Med9|Pbxip1|Clk1|Arhgef2|Smarca2|Npr3|Palm|Ppie|Otud4|Maf1|Zfp971|Elf4|Rin3|Foxo1|Arhgap29|Arhgap45|Prpf6|Lig4|Cmklr1|Brd4|Zfp959|Rmi1|Fus|Sf3a2|Zfp59|Pola2|Hist4h4|Slc25a25|Zbtb1|Gm14399|Ptcd1|Ski|Pusl1|Tnip1|Bcl2l1|Wdr5|Bambi|Lime1|Fgfr4|Las1l|Srebf1|Gm14434|Chm|Zfp266|Slx1b|Lrpprc|Pus3|Csde1|Dis3|Fam220a|Ifi206|Pank2|Huwe1|Twnk|Ccnl1|Plagl2|Nfkbie|Creb3|Ccl3|Ccnb1ip1|Exosc2|Nck1|Rprd1a|Jun|Rnf111|Gm14403|Tsen54|U2af2|Zkscan7|Rrn3|Bmpr1a|Cstf2t|Zfp251|Sall2|Platr25|Gfpt2|Ccl9|Ehmt2|Nop2|Med20|Dcaf6|Msl3|Rsl1d1|Efna1|Akap8|Nfic|Megf8|Rlf|Mum1|Tnfaip3|Wrn|Bach2|Foxa1|Stat1|Slc25a13|Zfp36|Hars2|Rfxap|Atp6v1b2|Cul3|Zfp287|Zc3h12a|Arhgap44|Nrarp|Sde2|Zfhx3|Snrnp40|Prdm1|Rps19|Zfp334|Rrp9|Smarcad1|Zfp516|Myo9b|Rbm47|Zfp143|Csf3|Fastkd5|Rtf2|Cbfa2t2|Spry2|Mamstr|Ddx47|Icam1|Zfp141|Mef2c|Rpp14|Map3k4|Zmat2|Zfp763|Ccl2|Tra2a|Wapl|Zfp64|Ddx21|Gabpb1|Tcf4|Zeb2|Polr3g|Mrm2|Sltm|Zfp442|Tsc2|Mut|Rapgef1|Smarca4|Zfp563|Zfp85|Bag3|Zkscan4|Tut1|Aebp2|Pold3|Tsnax|Polr3e|Mrpl12|Tsta3|Zfp609|Smarcc1|Bms1|Zfp607a|Nt5c3|Ccnt2|Tnf|Eno1|Ssb|Rbm25|Zfp397|Mepce|Vps72|Btg2|Atf1|Epha2|Rad52|Naxd|Rars|Srebf2|Zfp958|Sox18|Papolg|Dclre1b|Fut8|Noct|Pias4|Pank4|Zfp874a|Cnbp|Tet3|Polr2k|Tbc1d30|Hdgf|Fam111a|Ccl12|Rbak|Ikbkap|Zfp39|Gm14305|Fgf7|Plrg1|Kdm4c|Rpusd4|Mcm9|Zmym3|Sertad1|Lmo2|Glp1r|Cbx5|Srpk1|Exosc4|Ing5|Rpl23|Atf6b|Atf5|Med11|Flt3l|Dll1|Trmt10b|Lsm8|Zfp617|Atp5k|Cdk7|Sbno2|Exosc5|Exosc8|Puf60|Papd5|Rnaseh1|Aim2|Zfp68|Utp18|Sap130|Zfp973|Nfib|Trappc13|Utp11|Sertad3|Ssrp1|Dnajc2|Zfp764|Commd6|Zfp768|Cbfa2t3|Zpr1|Zfp426|Pde4d|Gnaq|Bcl3|Elmsan1|Lin52|Prpf38b|Ccnh|Tlr4|Shc1|Tceanc2|Elp3|Qk|Trim16|Sfr1|Rtcb|Klf5|Ddrgk1|Zfp101|Ruvbl1|Notch4|Rac1|Ints1|Elf3|Prex1|Lsm12|Zc3h13|Git1|AU041133|Ctr9|Cav1|Ptbp3|Tbx5|Smg5|Med22|Oasl2|Chd1|Pfdn5|Arhgef1|Wdr75|Fosl1|Srsf7|Zfp952|Gm10131|Pms2|Cd36|B230307C23Rik|Ereg|Med18|Trim21|Zfp760|Bhlhe40|Taok3|Mterf2|Prdm15|Tgif1|Tax1bp1|Rhoa|Rrp8|Creb3l1|F11r|Trmt1l|Nr4a3|Pdcd11|Gpd1l|Zfp87|Terf2|Fam58b|Picalm|Nfatc2ip|Sart1|Setdb1|Arrb1|Trub2|Prdx5|Pik3r2|Scaf11|Son|Ppwd1|Rnf14|Zfp84|Hdac7|Itpa|Zfp606|Zfp709|Jarid2|Crebzf|Zfp759|Adam8|Met|Hoxa5|Id1|Sf3b4|Mdm2|Naa40|Hcfc1|mt-Atp6|Chd7|Ube2d3|Trp53rka|Nfkbia|Lsm7|Paf1|B3galnt2|Utp4|Ubtf|Smarcb1|Zfp780b|Rxra|Ppm1d|Zfp944|Dbr1|Stard13|Mta1|Cbx8|Polh|Cep63|Gm20939|H1f0|Lin9|Zfp994|Zfp975|Cmtr1|Il6|Prmt6|Zmynd8|Tent4a|Acpp|Tfcp2l1|Cstf1|Foxp4|Pim1|Rnf10|Mat1a|Aldoa|Lsm3|Dbp|Pde9a|Thada|Mkl2|Litaf|Jund|Usp6nl|Rpl5|Zbtb10|Med17|Adsl|Rbm4|Rybp|Naf1|Fgf10|Prkdc|Topors|Cnot1|Qtrt2|Naa60|Drosha|Ppm1a|Umps|Arid3a|Cpsf1|Arntl|Vhl|Ppp1r12a|Ncor1|Hnrnpul1|Klf6|E2f5|Ilf2|Inhba|Arid5b|Aebp1|Gm14325|Mrps9|Aatf|Pelo|Egr1|Rbpms|Wdr55|Rps27rt|Eny2|Wdr33|Lmcd1|Chd8|Zbtb7a|Psip1|Rev3l|Rfwd3|Sertad2|Taf9b|Irf7|Nlrp3|Pot1a|Slf2|Zfp60|Rfxank|Dock1|Phf6|Idh3b|2610021A01Rik|Rere|Tfb2m|Ccl4|Mtor|Arf4|Gm14288|Elp4|E4f1|Spop|Pdcd4|Nfat5|Rgs4|Dvl2|Gm32687|Mef2d|Vipr2|Zfp747|Sepsecs|Stat6|Ascc2|Rrp15|Sphk1|Zfp966|Polr3h|Zfp712|Pde12|Khdc4|Abl1|Rb1|Timp2|9130019O22Rik|Ttc5|Zfp322a|Usf1|Oasl1|Adora3|Pabpn1|Plk3|Ctdspl2|Ier2|Sap30bp|Ddx27|Fars2|Acap2|Ssbp1|Hnrnph1|Rnf219|Ppil1|Zfp3|Setd7|Chn1|Smndc1|Ttf1|Atp5h|Hras|Gm14326|Hcls1|Prr5l|Zfp472|Prkcg|Trmo|Rbm10|Dcp2|Rnf6|Nsd3|2610044O15Rik8|Zfp40|Cenpx|Smad3|Col4a2|Snrpf|Rgs2|Pam16|Zfp706|Maml1|Dnaja2|Ppat|Klf7|Twistnb|Tsc22d2|Trim11|Ecm1|Ifi207|Glis2|Med4|Smg1|Neo1|Gm49359|Plxnd1|Nsun4|Scaf1|Rbfox2|Map2k1|Wdr18|Taf12|Tsr3|Prkg1|Larp7|Cars|Arhgap35|Tcp1|Atn1|Fam129b|Trappc6b|Cstf3|Rabep1|Prmt5|Ptcd2|Tada2b|Ptafr|Txnrd1|Nat10|Ddx41|Rad17|Nfia|Rrp1b|Pik3ca|Ube2i|Nudt16|Faf1|Celf1|Taf8|Sp2|Zfp965|Hivep1|Pafah1b1|Map2k3|Cdc40|Gm14410|Mettl23|Traf6|Rrp7a|Crcp|Trim33|Cdkn1a|U2af1l4|Pcbp1|Usp22|Tirap|Traf3|Usp47|Ophn1|Upf3b|Srsf2|Farsa|Snapc5|Cdh1|Zkscan6|Impdh2|Tshz1|Nop14|Morf4l1|Syk|Mgat1|Dkc1|Urah|Zfp93|Mlh1|Zbtb33|Etaa1|Bcl9l|Gtf2f1|Hnrnpa2b1|Stxbp5|Ube2b|Fosl2|Commd7|Cdk13|Rad21|Tgif2|Ddit3|Il33|Zfp105|Msh6|Myc|Fgf2|Nol10|Ccnt1|Gdi1|Zscan12|Supt5|Smg6|Strn3|Mlst8|Gatb|Triap1|Gpbp1l1|Zfp429|Snx6|Plscr1|
GO:0043226	organelle	cellular_component	5.46E-70	1.16E-66	2030	2776	12227	22036	"ENSMUSG00000024621,ENSMUSG00000019970,ENSMUSG00000034390,ENSMUSG00000027351,ENSMUSG00000020412,ENSMUSG00000002147,ENSMUSG00000002345,ENSMUSG00000042211,ENSMUSG00000011171,ENSMUSG00000029173,ENSMUSG00000038366,ENSMUSG00000069874,ENSMUSG00000028494,ENSMUSG00000005057,ENSMUSG00000037315,ENSMUSG00000030869,ENSMUSG00000001419,ENSMUSG00000020076,ENSMUSG00000020888,ENSMUSG00000023965,ENSMUSG00000033460,ENSMUSG00000038546,ENSMUSG00000003037,ENSMUSG00000032513,ENSMUSG00000056459,ENSMUSG00000044150,ENSMUSG00000003847,ENSMUSG00000038530,ENSMUSG00000039849,ENSMUSG00000024975,ENSMUSG00000026097,ENSMUSG00000057522,ENSMUSG00000024137,ENSMUSG00000026806,ENSMUSG00000032905,ENSMUSG00000021877,ENSMUSG00000028991,ENSMUSG00000098274,ENSMUSG00000027167,ENSMUSG00000031774,ENSMUSG00000025967,ENSMUSG00000006276,ENSMUSG00000091474,ENSMUSG00000035764,ENSMUSG00000027406,ENSMUSG00000066839,ENSMUSG00000025626,ENSMUSG00000026492,ENSMUSG00000039852,ENSMUSG00000023723,ENSMUSG00000079605,ENSMUSG00000036120,ENSMUSG00000057322,ENSMUSG00000058325,ENSMUSG00000018169,ENSMUSG00000056370,ENSMUSG00000076435,ENSMUSG00000019851,ENSMUSG00000036097,ENSMUSG00000025498,ENSMUSG00000022677,ENSMUSG00000032691,ENSMUSG00000029676,ENSMUSG00000052105,ENSMUSG00000047242,ENSMUSG00000045078,ENSMUSG00000019841,ENSMUSG00000028484,ENSMUSG00000033596,ENSMUSG00000061313,ENSMUSG00000074749,ENSMUSG00000010663,ENSMUSG00000030559,ENSMUSG00000049800,ENSMUSG00000019923,ENSMUSG00000033294,ENSMUSG00000037111,ENSMUSG00000068240,ENSMUSG00000006418,ENSMUSG00000026803,ENSMUSG00000025193,ENSMUSG00000025024,ENSMUSG00000015087,ENSMUSG00000036860,ENSMUSG00000043602,ENSMUSG00000028437,ENSMUSG00000027583,ENSMUSG00000022876,ENSMUSG00000027333,ENSMUSG00000024007,ENSMUSG00000022177,ENSMUSG00000027750,ENSMUSG00000053128,ENSMUSG00000029911,ENSMUSG00000007850,ENSMUSG00000003464,ENSMUSG00000049076,ENSMUSG00000037331,ENSMUSG00000032479,ENSMUSG00000021420,ENSMUSG00000017999,ENSMUSG00000022761,ENSMUSG00000071253,ENSMUSG00000036478,ENSMUSG00000030868,ENSMUSG00000040760,ENSMUSG00000020755,ENSMUSG00000021458,ENSMUSG00000033335,ENSMUSG00000027405,ENSMUSG00000046079,ENSMUSG00000033411,ENSMUSG00000028680,ENSMUSG00000053560,ENSMUSG00000022194,ENSMUSG00000059834,ENSMUSG00000029772,ENSMUSG00000019951,ENSMUSG00000025241,ENSMUSG00000062825,ENSMUSG00000039357,ENSMUSG00000041827,ENSMUSG00000023791,ENSMUSG00000029455,ENSMUSG00000040102,ENSMUSG00000031647,ENSMUSG00000019578,ENSMUSG00000006288,ENSMUSG00000008668,ENSMUSG00000046351,ENSMUSG00000026641,ENSMUSG00000028060,ENSMUSG00000004296,ENSMUSG00000022105,ENSMUSG00000026842,ENSMUSG00000023827,ENSMUSG00000056492,ENSMUSG00000024068,ENSMUSG00000022476,ENSMUSG00000026112,ENSMUSG00000027357,ENSMUSG00000043702,ENSMUSG00000025743,ENSMUSG00000061878,ENSMUSG00000020128,ENSMUSG00000047721,ENSMUSG00000022704,ENSMUSG00000036822,ENSMUSG00000030657,ENSMUSG00000036550,ENSMUSG00000022191,ENSMUSG00000004895,ENSMUSG00000005982,ENSMUSG00000040236,ENSMUSG00000021732,ENSMUSG00000022672,ENSMUSG00000039103,ENSMUSG00000094936,ENSMUSG00000014907,ENSMUSG00000072872,ENSMUSG00000039046,ENSMUSG00000058558,ENSMUSG00000071076,ENSMUSG00000041935,ENSMUSG00000022407,ENSMUSG00000069114,ENSMUSG00000029064,ENSMUSG00000031935,ENSMUSG00000022500,ENSMUSG00000024251,ENSMUSG00000031904,ENSMUSG00000059824,ENSMUSG00000034192,ENSMUSG00000041548,ENSMUSG00000041119,ENSMUSG00000040250,ENSMUSG00000029106,ENSMUSG00000017288,ENSMUSG00000024014,ENSMUSG00000030695,ENSMUSG00000037798,ENSMUSG00000018507,ENSMUSG00000041740,ENSMUSG00000022565,ENSMUSG00000023991,ENSMUSG00000021998,ENSMUSG00000068732,ENSMUSG00000027498,ENSMUSG00000052384,ENSMUSG00000034575,ENSMUSG00000026317,ENSMUSG00000042472,ENSMUSG00000026380,ENSMUSG00000032561,ENSMUSG00000024019,ENSMUSG00000035181,ENSMUSG00000069727,ENSMUSG00000039671,ENSMUSG00000049300,ENSMUSG00000078619,ENSMUSG00000021559,ENSMUSG00000032372,ENSMUSG00000058729,ENSMUSG00000039183,ENSMUSG00000001053,ENSMUSG00000041528,ENSMUSG00000025949,ENSMUSG00000036533,ENSMUSG00000039067,ENSMUSG00000096210,ENSMUSG00000020022,ENSMUSG00000032534,ENSMUSG00000090137,ENSMUSG00000021144,ENSMUSG00000074364,ENSMUSG00000012848,ENSMUSG00000016128,ENSMUSG00000032469,ENSMUSG00000023953,ENSMUSG00000025578,ENSMUSG00000022433,ENSMUSG00000025142,ENSMUSG00000028601,ENSMUSG00000030660,ENSMUSG00000036676,ENSMUSG00000020525,ENSMUSG00000034173,ENSMUSG00000015846,ENSMUSG00000027248,ENSMUSG00000036835,ENSMUSG00000013662,ENSMUSG00000053754,ENSMUSG00000035011,ENSMUSG00000034101,ENSMUSG00000022338,ENSMUSG00000057604,ENSMUSG00000024400,ENSMUSG00000050621,ENSMUSG00000042660,ENSMUSG00000002748,ENSMUSG00000031586,ENSMUSG00000021120,ENSMUSG00000038418,ENSMUSG00000029328,ENSMUSG00000048696,ENSMUSG00000042275,ENSMUSG00000095362,ENSMUSG00000060679,ENSMUSG00000018697,ENSMUSG00000020705,ENSMUSG00000020473,ENSMUSG00000024150,ENSMUSG00000020901,ENSMUSG00000027011,ENSMUSG00000042121,ENSMUSG00000024960,ENSMUSG00000017686,ENSMUSG00000019947,ENSMUSG00000028869,ENSMUSG00000045624,ENSMUSG00000027552,ENSMUSG00000001016,ENSMUSG00000016534,ENSMUSG00000000078,ENSMUSG00000031023,ENSMUSG00000018501,ENSMUSG00000040725,ENSMUSG00000026509,ENSMUSG00000028847,ENSMUSG00000022814,ENSMUSG00000019564,ENSMUSG00000031367,ENSMUSG00000033933,ENSMUSG00000019907,ENSMUSG00000034022,ENSMUSG00000047379,ENSMUSG00000055116,ENSMUSG00000029389,ENSMUSG00000045427,ENSMUSG00000033940,ENSMUSG00000021096,ENSMUSG00000035133,ENSMUSG00000016984,ENSMUSG00000025208,ENSMUSG00000048047,ENSMUSG00000063382,ENSMUSG00000037936,ENSMUSG00000072941,ENSMUSG00000036718,ENSMUSG00000032498,ENSMUSG00000021453,ENSMUSG00000004530,ENSMUSG00000056692,ENSMUSG00000055305,ENSMUSG00000025481,ENSMUSG00000022517,ENSMUSG00000041828,ENSMUSG00000021457,ENSMUSG00000031403,ENSMUSG00000020346,ENSMUSG00000001440,ENSMUSG00000029020,ENSMUSG00000029192,ENSMUSG00000062270,ENSMUSG00000036693,ENSMUSG00000028793,ENSMUSG00000010358,ENSMUSG00000018347,ENSMUSG00000062867,ENSMUSG00000074909,ENSMUSG00000046982,ENSMUSG00000019731,ENSMUSG00000039048,ENSMUSG00000020137,ENSMUSG00000032398,ENSMUSG00000004951,ENSMUSG00000000303,ENSMUSG00000025591,ENSMUSG00000036572,ENSMUSG00000034120,ENSMUSG00000048371,ENSMUSG00000001127,ENSMUSG00000031214,ENSMUSG00000021277,ENSMUSG00000017721,ENSMUSG00000042506,ENSMUSG00000051695,ENSMUSG00000032504,ENSMUSG00000060803,ENSMUSG00000078656,ENSMUSG00000078765,ENSMUSG00000018040,ENSMUSG00000027164,ENSMUSG00000023067,ENSMUSG00000025158,ENSMUSG00000033014,ENSMUSG00000025532,ENSMUSG00000024104,ENSMUSG00000032369,ENSMUSG00000027002,ENSMUSG00000027953,ENSMUSG00000005362,ENSMUSG00000034042,ENSMUSG00000029535,ENSMUSG00000035919,ENSMUSG00000020486,ENSMUSG00000005656,ENSMUSG00000025145,ENSMUSG00000028085,ENSMUSG00000022378,ENSMUSG00000020621,ENSMUSG00000023020,ENSMUSG00000015536,ENSMUSG00000027940,ENSMUSG00000033916,ENSMUSG00000013593,ENSMUSG00000042198,ENSMUSG00000038290,ENSMUSG00000020954,ENSMUSG00000026858,ENSMUSG00000003435,ENSMUSG00000021910,ENSMUSG00000036721,ENSMUSG00000015291,ENSMUSG00000022022,ENSMUSG00000061458,ENSMUSG00000037225,ENSMUSG00000063884,ENSMUSG00000011960,ENSMUSG00000035569,ENSMUSG00000022346,ENSMUSG00000057895,ENSMUSG00000005370,ENSMUSG00000075703,ENSMUSG00000030037,ENSMUSG00000024810,ENSMUSG00000022742,ENSMUSG00000026773,ENSMUSG00000022314,ENSMUSG00000041297,ENSMUSG00000056941,ENSMUSG00000025408,ENSMUSG00000032244,ENSMUSG00000062175,ENSMUSG00000029135,ENSMUSG00000036636,ENSMUSG00000057789,ENSMUSG00000024908,ENSMUSG00000020390,ENSMUSG00000074305,ENSMUSG00000025508,ENSMUSG00000038762,ENSMUSG00000026288,ENSMUSG00000029466,ENSMUSG00000019790,ENSMUSG00000004980,ENSMUSG00000002658,ENSMUSG00000028899,ENSMUSG00000035754,ENSMUSG00000052920,ENSMUSG00000044393,ENSMUSG00000041733,ENSMUSG00000024387,ENSMUSG00000033565,ENSMUSG00000004936,ENSMUSG00000038406,ENSMUSG00000028706,ENSMUSG00000022109,ENSMUSG00000032315,ENSMUSG00000032340,ENSMUSG00000003458,ENSMUSG00000038976,ENSMUSG00000030655,ENSMUSG00000022724,ENSMUSG00000014303,ENSMUSG00000026341,ENSMUSG00000020455,ENSMUSG00000038102,ENSMUSG00000073490,ENSMUSG00000020561,ENSMUSG00000039713,ENSMUSG00000025959,ENSMUSG00000031749,ENSMUSG00000021693,ENSMUSG00000026469,ENSMUSG00000038880,ENSMUSG00000062397,ENSMUSG00000050567,ENSMUSG00000022414,ENSMUSG00000031701,ENSMUSG00000032468,ENSMUSG00000026360,ENSMUSG00000014301,ENSMUSG00000032402,ENSMUSG00000038861,ENSMUSG00000042675,ENSMUSG00000062006,ENSMUSG00000020018,ENSMUSG00000036620,ENSMUSG00000039428,ENSMUSG00000031633,ENSMUSG00000054823,ENSMUSG00000025144,ENSMUSG00000002617,ENSMUSG00000026999,ENSMUSG00000029634,ENSMUSG00000034850,ENSMUSG00000031060,ENSMUSG00000024472,ENSMUSG00000022831,ENSMUSG00000032841,ENSMUSG00000066595,ENSMUSG00000078862,ENSMUSG00000021686,ENSMUSG00000057465,ENSMUSG00000078816,ENSMUSG00000053600,ENSMUSG00000025499,ENSMUSG00000034566,ENSMUSG00000022992,ENSMUSG00000090266,ENSMUSG00000064181,ENSMUSG00000052557,ENSMUSG00000073616,ENSMUSG00000024521,ENSMUSG00000036943,ENSMUSG00000035356,ENSMUSG00000020745,ENSMUSG00000004085,ENSMUSG00000059273,ENSMUSG00000038446,ENSMUSG00000059890,ENSMUSG00000061455,ENSMUSG00000003752,ENSMUSG00000037740,ENSMUSG00000053510,ENSMUSG00000021366,ENSMUSG00000022836,ENSMUSG00000018678,ENSMUSG00000020696,ENSMUSG00000030894,ENSMUSG00000023980,ENSMUSG00000010517,ENSMUSG00000005506,ENSMUSG00000015120,ENSMUSG00000032565,ENSMUSG00000057863,ENSMUSG00000058392,ENSMUSG00000025377,ENSMUSG00000031879,ENSMUSG00000021494,ENSMUSG00000021635,ENSMUSG00000027185,ENSMUSG00000019820,ENSMUSG00000028565,ENSMUSG00000020250,ENSMUSG00000021650,ENSMUSG00000023110,ENSMUSG00000009470,ENSMUSG00000019818,ENSMUSG00000029196,ENSMUSG00000027176,ENSMUSG00000020993,ENSMUSG00000016526,ENSMUSG00000020817,ENSMUSG00000020219,ENSMUSG00000026796,ENSMUSG00000029313,ENSMUSG00000004263,ENSMUSG00000068039,ENSMUSG00000029407,ENSMUSG00000022048,ENSMUSG00000033306,ENSMUSG00000067150,ENSMUSG00000058230,ENSMUSG00000021661,ENSMUSG00000001630,ENSMUSG00000027968,ENSMUSG00000018567,ENSMUSG00000026150,ENSMUSG00000030166,ENSMUSG00000023027,ENSMUSG00000020806,ENSMUSG00000022463,ENSMUSG00000031505,ENSMUSG00000018848,ENSMUSG00000038416,ENSMUSG00000057134,ENSMUSG00000044502,ENSMUSG00000044345,ENSMUSG00000020423,ENSMUSG00000073557,ENSMUSG00000008958,ENSMUSG00000045382,ENSMUSG00000024645,ENSMUSG00000030826,ENSMUSG00000091512,ENSMUSG00000022623,ENSMUSG00000068882,ENSMUSG00000024276,ENSMUSG00000038150,ENSMUSG00000010608,ENSMUSG00000043162,ENSMUSG00000032382,ENSMUSG00000031762,ENSMUSG00000045316,ENSMUSG00000025076,ENSMUSG00000029780,ENSMUSG00000024401,ENSMUSG00000026349,ENSMUSG00000062169,ENSMUSG00000026771,ENSMUSG00000032481,ENSMUSG00000040524,ENSMUSG00000030138,ENSMUSG00000027708,ENSMUSG00000029312,ENSMUSG00000040532,ENSMUSG00000043019,ENSMUSG00000039640,ENSMUSG00000090150,ENSMUSG00000030880,ENSMUSG00000053483,ENSMUSG00000056820,ENSMUSG00000027184,ENSMUSG00000024759,ENSMUSG00000030232,ENSMUSG00000021178,ENSMUSG00000071645,ENSMUSG00000054931,ENSMUSG00000030726,ENSMUSG00000029193,ENSMUSG00000051586,ENSMUSG00000049969,ENSMUSG00000032187,ENSMUSG00000030847,ENSMUSG00000031916,ENSMUSG00000071415,ENSMUSG00000031765,ENSMUSG00000022629,ENSMUSG00000022898,ENSMUSG00000034259,ENSMUSG00000055493,ENSMUSG00000032602,ENSMUSG00000026283,ENSMUSG00000034612,ENSMUSG00000010936,ENSMUSG00000032698,ENSMUSG00000004865,ENSMUSG00000009575,ENSMUSG00000058298,ENSMUSG00000008384,ENSMUSG00000031310,ENSMUSG00000044813,ENSMUSG00000040774,ENSMUSG00000020186,ENSMUSG00000032044,ENSMUSG00000028397,ENSMUSG00000039841,ENSMUSG00000027998,ENSMUSG00000021782,ENSMUSG00000027208,ENSMUSG00000003360,ENSMUSG00000057530,ENSMUSG00000038970,ENSMUSG00000003380,ENSMUSG00000010205,ENSMUSG00000028431,ENSMUSG00000068855,ENSMUSG00000037001,ENSMUSG00000029330,ENSMUSG00000061898,ENSMUSG00000019979,ENSMUSG00000033068,ENSMUSG00000016028,ENSMUSG00000000399,ENSMUSG00000061111,ENSMUSG00000024691,ENSMUSG00000034708,ENSMUSG00000020775,ENSMUSG00000029578,ENSMUSG00000004897,ENSMUSG00000027932,ENSMUSG00000027287,ENSMUSG00000040549,ENSMUSG00000031974,ENSMUSG00000043079,ENSMUSG00000004591,ENSMUSG00000045996,ENSMUSG00000052302,ENSMUSG00000026833,ENSMUSG00000020642,ENSMUSG00000034832,ENSMUSG00000030057,ENSMUSG00000004934,ENSMUSG00000028577,ENSMUSG00000020273,ENSMUSG00000021585,ENSMUSG00000023087,ENSMUSG00000021065,ENSMUSG00000033590,ENSMUSG00000027845,ENSMUSG00000031504,ENSMUSG00000046470,ENSMUSG00000036840,ENSMUSG00000032009,ENSMUSG00000021621,ENSMUSG00000027864,ENSMUSG00000073131,ENSMUSG00000043061,ENSMUSG00000035530,ENSMUSG00000038168,ENSMUSG00000040952,ENSMUSG00000051184,ENSMUSG00000038151,ENSMUSG00000029554,ENSMUSG00000007038,ENSMUSG00000038872,ENSMUSG00000074088,ENSMUSG00000042677,ENSMUSG00000033389,ENSMUSG00000038806,ENSMUSG00000056851,ENSMUSG00000006273,ENSMUSG00000005267,ENSMUSG00000004364,ENSMUSG00000048429,ENSMUSG00000036615,ENSMUSG00000019143,ENSMUSG00000049957,ENSMUSG00000044786,ENSMUSG00000015112,ENSMUSG00000070319,ENSMUSG00000060441,ENSMUSG00000014353,ENSMUSG00000026104,ENSMUSG00000067199,ENSMUSG00000020790,ENSMUSG00000025825,ENSMUSG00000052798,ENSMUSG00000032067,ENSMUSG00000029610,ENSMUSG00000069729,ENSMUSG00000026126,ENSMUSG00000035451,ENSMUSG00000022789,ENSMUSG00000037933,ENSMUSG00000035048,ENSMUSG00000040270,ENSMUSG00000031583,ENSMUSG00000019850,ENSMUSG00000062234,ENSMUSG00000020156,ENSMUSG00000030614,ENSMUSG00000032215,ENSMUSG00000030036,ENSMUSG00000045039,ENSMUSG00000024773,ENSMUSG00000048000,ENSMUSG00000023921,ENSMUSG00000015533,ENSMUSG00000013419,ENSMUSG00000039844,ENSMUSG00000002496,ENSMUSG00000053644,ENSMUSG00000074030,ENSMUSG00000032212,ENSMUSG00000029557,ENSMUSG00000014551,ENSMUSG00000027361,ENSMUSG00000020075,ENSMUSG00000035834,ENSMUSG00000026872,ENSMUSG00000053477,ENSMUSG00000048489,ENSMUSG00000027551,ENSMUSG00000046062,ENSMUSG00000029817,ENSMUSG00000018559,ENSMUSG00000035385,ENSMUSG00000067430,ENSMUSG00000041408,ENSMUSG00000068267,ENSMUSG00000001383,ENSMUSG00000034263,ENSMUSG00000037526,ENSMUSG00000035621,ENSMUSG00000023156,ENSMUSG00000021279,ENSMUSG00000040253,ENSMUSG00000030204,ENSMUSG00000037405,ENSMUSG00000005583,ENSMUSG00000055407,ENSMUSG00000015027,ENSMUSG00000044715,ENSMUSG00000008301,ENSMUSG00000024942,ENSMUSG00000025555,ENSMUSG00000042918,ENSMUSG00000073002,ENSMUSG00000034686,ENSMUSG00000062944,ENSMUSG00000038533,ENSMUSG00000027502,ENSMUSG00000027882,ENSMUSG00000026791,ENSMUSG00000022114,ENSMUSG00000075415,ENSMUSG00000039637,ENSMUSG00000041124,ENSMUSG00000079043,ENSMUSG00000061079,ENSMUSG00000003068,ENSMUSG00000004677,ENSMUSG00000060279,ENSMUSG00000070780,ENSMUSG00000041506,ENSMUSG00000058881,ENSMUSG00000066979,ENSMUSG00000029920,ENSMUSG00000057101,ENSMUSG00000019849,ENSMUSG00000060450,ENSMUSG00000021713,ENSMUSG00000027739,ENSMUSG00000000628,ENSMUSG00000028581,ENSMUSG00000022961,ENSMUSG00000002546,ENSMUSG00000031834,ENSMUSG00000026131,ENSMUSG00000033106,ENSMUSG00000033228,ENSMUSG00000040651,ENSMUSG00000024953,ENSMUSG00000039826,ENSMUSG00000018909,ENSMUSG00000024758,ENSMUSG00000054252,ENSMUSG00000038712,ENSMUSG00000021809,ENSMUSG00000079555,ENSMUSG00000041881,ENSMUSG00000015697,ENSMUSG00000039148,ENSMUSG00000030722,ENSMUSG00000039361,ENSMUSG00000027368,ENSMUSG00000028419,ENSMUSG00000000631,ENSMUSG00000047215,ENSMUSG00000026580,ENSMUSG00000047824,ENSMUSG00000031921,ENSMUSG00000049489,ENSMUSG00000040021,ENSMUSG00000022339,ENSMUSG00000030064,ENSMUSG00000025047,ENSMUSG00000028341,ENSMUSG00000041360,ENSMUSG00000027230,ENSMUSG00000030888,ENSMUSG00000034088,ENSMUSG00000038235,ENSMUSG00000047407,ENSMUSG00000007815,ENSMUSG00000014039,ENSMUSG00000067928,ENSMUSG00000030103,ENSMUSG00000061288,ENSMUSG00000049038,ENSMUSG00000030966,ENSMUSG00000020311,ENSMUSG00000066042,ENSMUSG00000042410,ENSMUSG00000003541,ENSMUSG00000028737,ENSMUSG00000021577,ENSMUSG00000028672,ENSMUSG00000027198,ENSMUSG00000035443,ENSMUSG00000052512,ENSMUSG00000000902,ENSMUSG00000063047,ENSMUSG00000041438,ENSMUSG00000029036,ENSMUSG00000020923,ENSMUSG00000041815,ENSMUSG00000028868,ENSMUSG00000039242,ENSMUSG00000003437,ENSMUSG00000022443,ENSMUSG00000028229,ENSMUSG00000037754,ENSMUSG00000013033,ENSMUSG00000013846,ENSMUSG00000035215,ENSMUSG00000068335,ENSMUSG00000052727,ENSMUSG00000039725,ENSMUSG00000021025,ENSMUSG00000064357,ENSMUSG00000041235,ENSMUSG00000078578,ENSMUSG00000054855,ENSMUSG00000059811,ENSMUSG00000019877,ENSMUSG00000031386,ENSMUSG00000024764,ENSMUSG00000020184,ENSMUSG00000068856,ENSMUSG00000039069,ENSMUSG00000042745,ENSMUSG00000038253,ENSMUSG00000024818,ENSMUSG00000024982,ENSMUSG00000031753,ENSMUSG00000025473,ENSMUSG00000008683,ENSMUSG00000030335,ENSMUSG00000056608,ENSMUSG00000028413,ENSMUSG00000015247,ENSMUSG00000024339,ENSMUSG00000045128,ENSMUSG00000056019,ENSMUSG00000020612,ENSMUSG00000051451,ENSMUSG00000038518,ENSMUSG00000022475,ENSMUSG00000050668,ENSMUSG00000010607,ENSMUSG00000030386,ENSMUSG00000044252,ENSMUSG00000042111,ENSMUSG00000027881,ENSMUSG00000021548,ENSMUSG00000040782,ENSMUSG00000047030,ENSMUSG00000058163,ENSMUSG00000035798,ENSMUSG00000039005,ENSMUSG00000048832,ENSMUSG00000020677,ENSMUSG00000042507,ENSMUSG00000085793,ENSMUSG00000018648,ENSMUSG00000041168,ENSMUSG00000032245,ENSMUSG00000021028,ENSMUSG00000053175,ENSMUSG00000050370,ENSMUSG00000024639,ENSMUSG00000032078,ENSMUSG00000025404,ENSMUSG00000022791,ENSMUSG00000021699,ENSMUSG00000036160,ENSMUSG00000059475,ENSMUSG00000047371,ENSMUSG00000038268,ENSMUSG00000075486,ENSMUSG00000030403,ENSMUSG00000049517,ENSMUSG00000006362,ENSMUSG00000029014,ENSMUSG00000028649,ENSMUSG00000039942,ENSMUSG00000023861,ENSMUSG00000027067,ENSMUSG00000055200,ENSMUSG00000031984,ENSMUSG00000030846,ENSMUSG00000051256,ENSMUSG00000028907,ENSMUSG00000008575,ENSMUSG00000021711,ENSMUSG00000024260,ENSMUSG00000015143,ENSMUSG00000037962,ENSMUSG00000042082,ENSMUSG00000020585,ENSMUSG00000058291,ENSMUSG00000054079,ENSMUSG00000020340,ENSMUSG00000021870,ENSMUSG00000032264,ENSMUSG00000035069,ENSMUSG00000032060,ENSMUSG00000001150,ENSMUSG00000002524,ENSMUSG00000061286,ENSMUSG00000035770,ENSMUSG00000035673,ENSMUSG00000027752,ENSMUSG00000012429,ENSMUSG00000029575,ENSMUSG00000036779,ENSMUSG00000037860,ENSMUSG00000019210,ENSMUSG00000056515,ENSMUSG00000026377,ENSMUSG00000078517,ENSMUSG00000052033,ENSMUSG00000044155,ENSMUSG00000069089,ENSMUSG00000030203,ENSMUSG00000050856,ENSMUSG00000018923,ENSMUSG00000050931,ENSMUSG00000038539,ENSMUSG00000031731,ENSMUSG00000034189,ENSMUSG00000015461,ENSMUSG00000014959,ENSMUSG00000020492,ENSMUSG00000014773,ENSMUSG00000020315,ENSMUSG00000002944,ENSMUSG00000030824,ENSMUSG00000053390,ENSMUSG00000066152,ENSMUSG00000028745,ENSMUSG00000030342,ENSMUSG00000024097,ENSMUSG00000024912,ENSMUSG00000025995,ENSMUSG00000028796,ENSMUSG00000001289,ENSMUSG00000023852,ENSMUSG00000046733,ENSMUSG00000000555,ENSMUSG00000001415,ENSMUSG00000029561,ENSMUSG00000015776,ENSMUSG00000067274,ENSMUSG00000028382,ENSMUSG00000018263,ENSMUSG00000026121,ENSMUSG00000024660,ENSMUSG00000078435,ENSMUSG00000007655,ENSMUSG00000027978,ENSMUSG00000031119,ENSMUSG00000005609,ENSMUSG00000026087,ENSMUSG00000071866,ENSMUSG00000027680,ENSMUSG00000011877,ENSMUSG00000022000,ENSMUSG00000021371,ENSMUSG00000001847,ENSMUSG00000037887,ENSMUSG00000003051,ENSMUSG00000029547,ENSMUSG00000014601,ENSMUSG00000025511,ENSMUSG00000030079,ENSMUSG00000056427,ENSMUSG00000024646,ENSMUSG00000024245,ENSMUSG00000055240,ENSMUSG00000027828,ENSMUSG00000031217,ENSMUSG00000068290,ENSMUSG00000005148,ENSMUSG00000001783,ENSMUSG00000025784,ENSMUSG00000044018,ENSMUSG00000026027,ENSMUSG00000047821,ENSMUSG00000038013,ENSMUSG00000062078,ENSMUSG00000025066,ENSMUSG00000044881,ENSMUSG00000021009,ENSMUSG00000060002,ENSMUSG00000028619,ENSMUSG00000022031,ENSMUSG00000062591,ENSMUSG00000021248,ENSMUSG00000029094,ENSMUSG00000042626,ENSMUSG00000034518,ENSMUSG00000028954,ENSMUSG00000006390,ENSMUSG00000059923,ENSMUSG00000025759,ENSMUSG00000035575,ENSMUSG00000021067,ENSMUSG00000038859,ENSMUSG00000086784,ENSMUSG00000025212,ENSMUSG00000028247,ENSMUSG00000051469,ENSMUSG00000046010,ENSMUSG00000027206,ENSMUSG00000025176,ENSMUSG00000061032,ENSMUSG00000021549,ENSMUSG00000035441,ENSMUSG00000074794,ENSMUSG00000024683,ENSMUSG00000025821,ENSMUSG00000039158,ENSMUSG00000025235,ENSMUSG00000000378,ENSMUSG00000036352,ENSMUSG00000027223,ENSMUSG00000034377,ENSMUSG00000040459,ENSMUSG00000064127,ENSMUSG00000052459,ENSMUSG00000039706,ENSMUSG00000040738,ENSMUSG00000002603,ENSMUSG00000014195,ENSMUSG00000028243,ENSMUSG00000058093,ENSMUSG00000041187,ENSMUSG00000039952,ENSMUSG00000003929,ENSMUSG00000038069,ENSMUSG00000042644,ENSMUSG00000032186,ENSMUSG00000051351,ENSMUSG00000015290,ENSMUSG00000040710,ENSMUSG00000070031,ENSMUSG00000054893,ENSMUSG00000031723,ENSMUSG00000021270,ENSMUSG00000029267,ENSMUSG00000002365,ENSMUSG00000032012,ENSMUSG00000018322,ENSMUSG00000021598,ENSMUSG00000027201,ENSMUSG00000029708,ENSMUSG00000030465,ENSMUSG00000028252,ENSMUSG00000064370,ENSMUSG00000064367,ENSMUSG00000040268,ENSMUSG00000040464,ENSMUSG00000025737,ENSMUSG00000094441,ENSMUSG00000045854,ENSMUSG00000040483,ENSMUSG00000026843,ENSMUSG00000024941,ENSMUSG00000021500,ENSMUSG00000047434,ENSMUSG00000028522,ENSMUSG00000024732,ENSMUSG00000034453,ENSMUSG00000109864,ENSMUSG00000063179,ENSMUSG00000048154,ENSMUSG00000063334,ENSMUSG00000021127,ENSMUSG00000068523,ENSMUSG00000046541,ENSMUSG00000000838,ENSMUSG00000025008,ENSMUSG00000001911,ENSMUSG00000005442,ENSMUSG00000032288,ENSMUSG00000020628,ENSMUSG00000073176,ENSMUSG00000006519,ENSMUSG00000040412,ENSMUSG00000011427,ENSMUSG00000079941,ENSMUSG00000074582,ENSMUSG00000039917,ENSMUSG00000038503,ENSMUSG00000033295,ENSMUSG00000071654,ENSMUSG00000049690,ENSMUSG00000027569,ENSMUSG00000036057,ENSMUSG00000021134,ENSMUSG00000024393,ENSMUSG00000063785,ENSMUSG00000029587,ENSMUSG00000033285,ENSMUSG00000040560,ENSMUSG00000026723,ENSMUSG00000030432,ENSMUSG00000040711,ENSMUSG00000044857,ENSMUSG00000024913,ENSMUSG00000042807,ENSMUSG00000026657,ENSMUSG00000018449,ENSMUSG00000020257,ENSMUSG00000063632,ENSMUSG00000002052,ENSMUSG00000015176,ENSMUSG00000048249,ENSMUSG00000029169,ENSMUSG00000078941,ENSMUSG00000022678,ENSMUSG00000031378,ENSMUSG00000021488,ENSMUSG00000043090,ENSMUSG00000039218,ENSMUSG00000005198,ENSMUSG00000074238,ENSMUSG00000033009,ENSMUSG00000021124,ENSMUSG00000004268,ENSMUSG00000019948,ENSMUSG00000015994,ENSMUSG00000014554,ENSMUSG00000047547,ENSMUSG00000020694,ENSMUSG00000031987,ENSMUSG00000039449,ENSMUSG00000003527,ENSMUSG00000024926,ENSMUSG00000009418,ENSMUSG00000033060,ENSMUSG00000020792,ENSMUSG00000024608,ENSMUSG00000049760,ENSMUSG00000030527,ENSMUSG00000027668,ENSMUSG00000024620,ENSMUSG00000038025,ENSMUSG00000033684,ENSMUSG00000053897,ENSMUSG00000022698,ENSMUSG00000030852,ENSMUSG00000005469,ENSMUSG00000037622,ENSMUSG00000094724,ENSMUSG00000029518,ENSMUSG00000039068,ENSMUSG00000023932,ENSMUSG00000031016,ENSMUSG00000024726,ENSMUSG00000024212,ENSMUSG00000020706,ENSMUSG00000047281,ENSMUSG00000027944,ENSMUSG00000064341,ENSMUSG00000028807,ENSMUSG00000048222,ENSMUSG00000047649,ENSMUSG00000049106,ENSMUSG00000019982,ENSMUSG00000006471,ENSMUSG00000032252,ENSMUSG00000021704,ENSMUSG00000034640,ENSMUSG00000020235,ENSMUSG00000047921,ENSMUSG00000090841,ENSMUSG00000039062,ENSMUSG00000030022,ENSMUSG00000031375,ENSMUSG00000067847,ENSMUSG00000030216,ENSMUSG00000008348,ENSMUSG00000027455,ENSMUSG00000030126,ENSMUSG00000034168,ENSMUSG00000030225,ENSMUSG00000003316,ENSMUSG00000037876,ENSMUSG00000038803,ENSMUSG00000050697,ENSMUSG00000022350,ENSMUSG00000040479,ENSMUSG00000027546,ENSMUSG00000004096,ENSMUSG00000041530,ENSMUSG00000038014,ENSMUSG00000026786,ENSMUSG00000058056,ENSMUSG00000026203,ENSMUSG00000015127,ENSMUSG00000048351,ENSMUSG00000055994,ENSMUSG00000052889,ENSMUSG00000019494,ENSMUSG00000034826,ENSMUSG00000036206,ENSMUSG00000059291,ENSMUSG00000054720,ENSMUSG00000021339,ENSMUSG00000027381,ENSMUSG00000030619,ENSMUSG00000038593,ENSMUSG00000023043,ENSMUSG00000028599,ENSMUSG00000027936,ENSMUSG00000024091,ENSMUSG00000039199,ENSMUSG00000040998,ENSMUSG00000033713,ENSMUSG00000079184,ENSMUSG00000026628,ENSMUSG00000016637,ENSMUSG00000021595,ENSMUSG00000069565,ENSMUSG00000009585,ENSMUSG00000007880,ENSMUSG00000040195,ENSMUSG00000031885,ENSMUSG00000045973,ENSMUSG00000049130,ENSMUSG00000064356,ENSMUSG00000039670,ENSMUSG00000024927,ENSMUSG00000020570,ENSMUSG00000022828,ENSMUSG00000022010,ENSMUSG00000015806,ENSMUSG00000049516,ENSMUSG00000051650,ENSMUSG00000021501,ENSMUSG00000027387,ENSMUSG00000053931,ENSMUSG00000054150,ENSMUSG00000042364,ENSMUSG00000030301,ENSMUSG00000090112,ENSMUSG00000001855,ENSMUSG00000020463,ENSMUSG00000024081,ENSMUSG00000049354,ENSMUSG00000049225,ENSMUSG00000017801,ENSMUSG00000008333,ENSMUSG00000024130,ENSMUSG00000015165,ENSMUSG00000032892,ENSMUSG00000045680,ENSMUSG00000061544,ENSMUSG00000022914,ENSMUSG00000026142,ENSMUSG00000073700,ENSMUSG00000026103,ENSMUSG00000040435,ENSMUSG00000024590,ENSMUSG00000035049,ENSMUSG00000028729,ENSMUSG00000027475,ENSMUSG00000029798,ENSMUSG00000021775,ENSMUSG00000050732,ENSMUSG00000039795,ENSMUSG00000026977,ENSMUSG00000032220,ENSMUSG00000037242,ENSMUSG00000005417,ENSMUSG00000029176,ENSMUSG00000064345,ENSMUSG00000032316,ENSMUSG00000022204,ENSMUSG00000022641,ENSMUSG00000026339,ENSMUSG00000030067,ENSMUSG00000026425,ENSMUSG00000022614,ENSMUSG00000030189,ENSMUSG00000027014,ENSMUSG00000031730,ENSMUSG00000032648,ENSMUSG00000072582,ENSMUSG00000030059,ENSMUSG00000034639,ENSMUSG00000024012,ENSMUSG00000027829,ENSMUSG00000025209,ENSMUSG00000051413,ENSMUSG00000035325,ENSMUSG00000036873,ENSMUSG00000037514,ENSMUSG00000025261,ENSMUSG00000056629,ENSMUSG00000024241,ENSMUSG00000037849,ENSMUSG00000083012,ENSMUSG00000038213,ENSMUSG00000071550,ENSMUSG00000032103,ENSMUSG00000090698,ENSMUSG00000033166,ENSMUSG00000025812,ENSMUSG00000041268,ENSMUSG00000068823,ENSMUSG00000059772,ENSMUSG00000060510,ENSMUSG00000024120,ENSMUSG00000017421,ENSMUSG00000040703,ENSMUSG00000089832,ENSMUSG00000004100,ENSMUSG00000015312,ENSMUSG00000057421,ENSMUSG00000020538,ENSMUSG00000032601,ENSMUSG00000005320,ENSMUSG00000019978,ENSMUSG00000057229,ENSMUSG00000028030,ENSMUSG00000042284,ENSMUSG00000024991,ENSMUSG00000026917,ENSMUSG00000022024,ENSMUSG00000021892,ENSMUSG00000029050,ENSMUSG00000031922,ENSMUSG00000060126,ENSMUSG00000020400,ENSMUSG00000007659,ENSMUSG00000000131,ENSMUSG00000051557,ENSMUSG00000044340,ENSMUSG00000029624,ENSMUSG00000026819,ENSMUSG00000019774,ENSMUSG00000033454,ENSMUSG00000096010,ENSMUSG00000053877,ENSMUSG00000037257,ENSMUSG00000039754,ENSMUSG00000031887,ENSMUSG00000024833,ENSMUSG00000034707,ENSMUSG00000048578,ENSMUSG00000024581,ENSMUSG00000020211,ENSMUSG00000030795,ENSMUSG00000035367,ENSMUSG00000034892,ENSMUSG00000049717,ENSMUSG00000003198,ENSMUSG00000033918,ENSMUSG00000042569,ENSMUSG00000024002,ENSMUSG00000078922,ENSMUSG00000044167,ENSMUSG00000021532,ENSMUSG00000002455,ENSMUSG00000041570,ENSMUSG00000025885,ENSMUSG00000027509,ENSMUSG00000024976,ENSMUSG00000049858,ENSMUSG00000055053,ENSMUSG00000025135,ENSMUSG00000026821,ENSMUSG00000024045,ENSMUSG00000020544,ENSMUSG00000025354,ENSMUSG00000037852,ENSMUSG00000009630,ENSMUSG00000031358,ENSMUSG00000005846,ENSMUSG00000041840,ENSMUSG00000026571,ENSMUSG00000092558,ENSMUSG00000028381,ENSMUSG00000013787,ENSMUSG00000033763,ENSMUSG00000038650,ENSMUSG00000033557,ENSMUSG00000020894,ENSMUSG00000026439,ENSMUSG00000053536,ENSMUSG00000022526,ENSMUSG00000049532,ENSMUSG00000022682,ENSMUSG00000063488,ENSMUSG00000062762,ENSMUSG00000060073,ENSMUSG00000020781,ENSMUSG00000030435,ENSMUSG00000041895,ENSMUSG00000038502,ENSMUSG00000060166,ENSMUSG00000026347,ENSMUSG00000023022,ENSMUSG00000043131,ENSMUSG00000022353,ENSMUSG00000038683,ENSMUSG00000036114,ENSMUSG00000032217,ENSMUSG00000071516,ENSMUSG00000033685,ENSMUSG00000052684,ENSMUSG00000030161,ENSMUSG00000022865,ENSMUSG00000032475,ENSMUSG00000040446,ENSMUSG00000026240,ENSMUSG00000026965,ENSMUSG00000028214,ENSMUSG00000071470,ENSMUSG00000039356,ENSMUSG00000006930,ENSMUSG00000038365,ENSMUSG00000023947,ENSMUSG00000028466,ENSMUSG00000022280,ENSMUSG00000038507,ENSMUSG00000023026,ENSMUSG00000002983,ENSMUSG00000029465,ENSMUSG00000033751,ENSMUSG00000071655,ENSMUSG00000061589,ENSMUSG00000018849,ENSMUSG00000026248,ENSMUSG00000039959,ENSMUSG00000003235,ENSMUSG00000022299,ENSMUSG00000025794,ENSMUSG00000032216,ENSMUSG00000049577,ENSMUSG00000027132,ENSMUSG00000029458,ENSMUSG00000046434,ENSMUSG00000018405,ENSMUSG00000033955,ENSMUSG00000024906,ENSMUSG00000041841,ENSMUSG00000029038,ENSMUSG00000041736,ENSMUSG00000065947,ENSMUSG00000036155,ENSMUSG00000067369,ENSMUSG00000031666,ENSMUSG00000046873,ENSMUSG00000085795,ENSMUSG00000038644,ENSMUSG00000036202,ENSMUSG00000030417,ENSMUSG00000025958,ENSMUSG00000039781,ENSMUSG00000036019,ENSMUSG00000042650,ENSMUSG00000000085,ENSMUSG00000046791,ENSMUSG00000003032,ENSMUSG00000020962,ENSMUSG00000099689,ENSMUSG00000016664,ENSMUSG00000058070,ENSMUSG00000006307,ENSMUSG00000054008,ENSMUSG00000032741,ENSMUSG00000060216,ENSMUSG00000042349,ENSMUSG00000021824,ENSMUSG00000049164,ENSMUSG00000042447,ENSMUSG00000031955,ENSMUSG00000025026,ENSMUSG00000030987,ENSMUSG00000021182,ENSMUSG00000020430,ENSMUSG00000027340,ENSMUSG00000020224,ENSMUSG00000028654,ENSMUSG00000078974,ENSMUSG00000038459,ENSMUSG00000036948,ENSMUSG00000021250,ENSMUSG00000000194,ENSMUSG00000022952,ENSMUSG00000022159,ENSMUSG00000000600,ENSMUSG00000035873,ENSMUSG00000013736,ENSMUSG00000036104,ENSMUSG00000038244,ENSMUSG00000036309,ENSMUSG00000022890,ENSMUSG00000026972,ENSMUSG00000074519,ENSMUSG00000027411,ENSMUSG00000022553,ENSMUSG00000044456,ENSMUSG00000025204,ENSMUSG00000031103,ENSMUSG00000035863,ENSMUSG00000028651,ENSMUSG00000036990,ENSMUSG00000024921,ENSMUSG00000028059,ENSMUSG00000022772,ENSMUSG00000028906,ENSMUSG00000026034,ENSMUSG00000019278,ENSMUSG00000042613,ENSMUSG00000061650,ENSMUSG00000017548,ENSMUSG00000023074,ENSMUSG00000057329,ENSMUSG00000040652,ENSMUSG00000044763,ENSMUSG00000093904,ENSMUSG00000038648,ENSMUSG00000021203,ENSMUSG00000037321,ENSMUSG00000038900,ENSMUSG00000019998,ENSMUSG00000001632,ENSMUSG00000020644,ENSMUSG00000003623,ENSMUSG00000079614,ENSMUSG00000031754,ENSMUSG00000036391,ENSMUSG00000042354,ENSMUSG00000037624,ENSMUSG00000008976,ENSMUSG00000055319,ENSMUSG00000021048,ENSMUSG00000028691,ENSMUSG00000028194,ENSMUSG00000038332,ENSMUSG00000051671,ENSMUSG00000033983,ENSMUSG00000040462,ENSMUSG00000026273,ENSMUSG00000018476,ENSMUSG00000029705,ENSMUSG00000031652,ENSMUSG00000069184,ENSMUSG00000003154,ENSMUSG00000041453,ENSMUSG00000022241,ENSMUSG00000060397,ENSMUSG00000038740,ENSMUSG00000024772,ENSMUSG00000006599,ENSMUSG00000000740,ENSMUSG00000029335,ENSMUSG00000029715,ENSMUSG00000049470,ENSMUSG00000007029,ENSMUSG00000013089,ENSMUSG00000063200,ENSMUSG00000024293,ENSMUSG00000030530,ENSMUSG00000036893,ENSMUSG00000026088,ENSMUSG00000031662,ENSMUSG00000022091,ENSMUSG00000116564,ENSMUSG00000026698,ENSMUSG00000036698,ENSMUSG00000002233,ENSMUSG00000034940,ENSMUSG00000030587,ENSMUSG00000035105,ENSMUSG00000022711,ENSMUSG00000038697,ENSMUSG00000018899,ENSMUSG00000015711,ENSMUSG00000039763,ENSMUSG00000069601,ENSMUSG00000017929,ENSMUSG00000024587,ENSMUSG00000017561,ENSMUSG00000038028,ENSMUSG00000042323,ENSMUSG00000019984,ENSMUSG00000030842,ENSMUSG00000043336,ENSMUSG00000040152,ENSMUSG00000079658,ENSMUSG00000028538,ENSMUSG00000021431,ENSMUSG00000035165,ENSMUSG00000026433,ENSMUSG00000042167,ENSMUSG00000029826,ENSMUSG00000003382,ENSMUSG00000032966,ENSMUSG00000022668,ENSMUSG00000044337,ENSMUSG00000027706,ENSMUSG00000013539,ENSMUSG00000001552,ENSMUSG00000020743,ENSMUSG00000024789,ENSMUSG00000027079,ENSMUSG00000030980,ENSMUSG00000071256,ENSMUSG00000030339,ENSMUSG00000041781,ENSMUSG00000022436,ENSMUSG00000029600,ENSMUSG00000037295,ENSMUSG00000049755,ENSMUSG00000060261,ENSMUSG00000040128,ENSMUSG00000026721,ENSMUSG00000008734,ENSMUSG00000039960,ENSMUSG00000029101,ENSMUSG00000028882,ENSMUSG00000053293,ENSMUSG00000013160,ENSMUSG00000039699,ENSMUSG00000028525,ENSMUSG00000006818,ENSMUSG00000049892,ENSMUSG00000090019,ENSMUSG00000038398,ENSMUSG00000055531,ENSMUSG00000024370,ENSMUSG00000017843,ENSMUSG00000064354,ENSMUSG00000025940,ENSMUSG00000037062,ENSMUSG00000023277,ENSMUSG00000020458,ENSMUSG00000004561,ENSMUSG00000035666,ENSMUSG00000033107,ENSMUSG00000019873,ENSMUSG00000068479,ENSMUSG00000028902,ENSMUSG00000015749,ENSMUSG00000031429,ENSMUSG00000052837,ENSMUSG00000025609,ENSMUSG00000004891,ENSMUSG00000032525,ENSMUSG00000025786,ENSMUSG00000037262,ENSMUSG00000040097,ENSMUSG00000025216,ENSMUSG00000037475,ENSMUSG00000028970,ENSMUSG00000010045,ENSMUSG00000039130,ENSMUSG00000064363,ENSMUSG00000029073,ENSMUSG00000026930,ENSMUSG00000115388,ENSMUSG00000028675,ENSMUSG00000021901,ENSMUSG00000020611,ENSMUSG00000060475,ENSMUSG00000042106,ENSMUSG00000024528,ENSMUSG00000028653,ENSMUSG00000007817,ENSMUSG00000010406,ENSMUSG00000066232,ENSMUSG00000027366,ENSMUSG00000034187,ENSMUSG00000002108,ENSMUSG00000030201,ENSMUSG00000057497,ENSMUSG00000019997,ENSMUSG00000024474,ENSMUSG00000049396,ENSMUSG00000072623,ENSMUSG00000037349,ENSMUSG00000038914,ENSMUSG00000066621,ENSMUSG00000010057,ENSMUSG00000027533,ENSMUSG00000007908,ENSMUSG00000055932,ENSMUSG00000047084,ENSMUSG00000001674,ENSMUSG00000020074,ENSMUSG00000026888,ENSMUSG00000039768,ENSMUSG00000047867,ENSMUSG00000092607,ENS"	
"USG00000021000,ENSMUSG00000057110,ENSMUSG00000021476,ENSMUSG00000032000,ENSMUSG00000032171,ENSMUSG00000022283,ENSMUSG00000051674,ENSMUSG00000022855,ENSMUSG00000057672,ENSMUSG00000040818,ENSMUSG00000044730,ENSMUSG00000047675,ENSMUSG00000070426,ENSMUSG00000031320,ENSMUSG00000024914,ENSMUSG00000034509,ENSMUSG00000078671,ENSMUSG00000057278,ENSMUSG00000010110,ENSMUSG00000038544,ENSMUSG00000061143,ENSMUSG00000046330,ENSMUSG00000038604,ENSMUSG00000046139,ENSMUSG00000020961,ENSMUSG00000038274,ENSMUSG00000050148,ENSMUSG00000060601,ENSMUSG00000041958,ENSMUSG00000079465,ENSMUSG00000095098,ENSMUSG00000069844,ENSMUSG00000020381,ENSMUSG00000030611,ENSMUSG00000052406,ENSMUSG00000029415,ENSMUSG00000071291,ENSMUSG00000037286,ENSMUSG00000003731,ENSMUSG00000029012,ENSMUSG00000022325,ENSMUSG00000046722,ENSMUSG00000026582,ENSMUSG00000048758,ENSMUSG00000033016,ENSMUSG00000098022,ENSMUSG00000020448,ENSMUSG00000034255,ENSMUSG00000079641,ENSMUSG00000070697,ENSMUSG00000001524,ENSMUSG00000029478,ENSMUSG00000028034,ENSMUSG00000024592,ENSMUSG00000024824,ENSMUSG00000024778,ENSMUSG00000022973,ENSMUSG00000038733,ENSMUSG00000039202,ENSMUSG00000032744,ENSMUSG00000061787,ENSMUSG00000038508,ENSMUSG00000022253,ENSMUSG00000024835,ENSMUSG00000005803,ENSMUSG00000034889,ENSMUSG00000038375,ENSMUSG00000020640,ENSMUSG00000056216,ENSMUSG00000032580,ENSMUSG00000073079,ENSMUSG00000073988,ENSMUSG00000050213,ENSMUSG00000028953,ENSMUSG00000040289,ENSMUSG00000024777,ENSMUSG00000060636,ENSMUSG00000057363,ENSMUSG00000037531,ENSMUSG00000031622,ENSMUSG00000014763,ENSMUSG00000053769,ENSMUSG00000036273,ENSMUSG00000036613,ENSMUSG00000019312,ENSMUSG00000022427,ENSMUSG00000021814,ENSMUSG00000000568,ENSMUSG00000025504,ENSMUSG00000021996,ENSMUSG00000020515,ENSMUSG00000051375,ENSMUSG00000035877,ENSMUSG00000003184,ENSMUSG00000037353,ENSMUSG00000042541,ENSMUSG00000110277,ENSMUSG00000008682,ENSMUSG00000006731,ENSMUSG00000035392,ENSMUSG00000047832,ENSMUSG00000035245,ENSMUSG00000031533,ENSMUSG00000033128,ENSMUSG00000054693,ENSMUSG00000035958,ENSMUSG00000023832,ENSMUSG00000029502,ENSMUSG00000027349,ENSMUSG00000042699,ENSMUSG00000061983,ENSMUSG00000030595,ENSMUSG00000027395,ENSMUSG00000025810,ENSMUSG00000034595,ENSMUSG00000020472,ENSMUSG00000041671,ENSMUSG00000020275,ENSMUSG00000029767,ENSMUSG00000037260,ENSMUSG00000028795,ENSMUSG00000062995,ENSMUSG00000059854,ENSMUSG00000026491,ENSMUSG00000068134,ENSMUSG00000090272,ENSMUSG00000018428,ENSMUSG00000048755,ENSMUSG00000057894,ENSMUSG00000032280,ENSMUSG00000028948,ENSMUSG00000004455,ENSMUSG00000028496,ENSMUSG00000027737,ENSMUSG00000039232,ENSMUSG00000033760,ENSMUSG00000020029,ENSMUSG00000021794,ENSMUSG00000021114,ENSMUSG00000020566,ENSMUSG00000031681,ENSMUSG00000024817,ENSMUSG00000061315,ENSMUSG00000021400,ENSMUSG00000009079,ENSMUSG00000028309,ENSMUSG00000047613,ENSMUSG00000027995,ENSMUSG00000022684,ENSMUSG00000042895,ENSMUSG00000031939,ENSMUSG00000060032,ENSMUSG00000031221,ENSMUSG00000020358,ENSMUSG00000039953,ENSMUSG00000029627,ENSMUSG00000020205,ENSMUSG00000035847,ENSMUSG00000006526,ENSMUSG00000050989,ENSMUSG00000022160,ENSMUSG00000032575,ENSMUSG00000029484,ENSMUSG00000033253,ENSMUSG00000018651,ENSMUSG00000030231,ENSMUSG00000045098,ENSMUSG00000022106,ENSMUSG00000046329,ENSMUSG00000019738,ENSMUSG00000036109,ENSMUSG00000019773,ENSMUSG00000049550,ENSMUSG00000029787,ENSMUSG00000046841,ENSMUSG00000011837,ENSMUSG00000035726,ENSMUSG00000024855,ENSMUSG00000055782,ENSMUSG00000045107,ENSMUSG00000007338,ENSMUSG00000040124,ENSMUSG00000019432,ENSMUSG00000025246,ENSMUSG00000020246,ENSMUSG00000043716,ENSMUSG00000036442,ENSMUSG00000001105,ENSMUSG00000073639,ENSMUSG00000020078,ENSMUSG00000021027,ENSMUSG00000032855,ENSMUSG00000022285,ENSMUSG00000014504,ENSMUSG00000001983,ENSMUSG00000045671,ENSMUSG00000042608,ENSMUSG00000033392,ENSMUSG00000024535,ENSMUSG00000028410,ENSMUSG00000022248,ENSMUSG00000004393,ENSMUSG00000006262,ENSMUSG00000058126,ENSMUSG00000003308,ENSMUSG00000040274,ENSMUSG00000054364,ENSMUSG00000020739,ENSMUSG00000075467,ENSMUSG00000036371,ENSMUSG00000050271,ENSMUSG00000114797,ENSMUSG00000028926,ENSMUSG00000015971,ENSMUSG00000022604,ENSMUSG00000026944,ENSMUSG00000025280,ENSMUSG00000067288,ENSMUSG00000028041,ENSMUSG00000002250,ENSMUSG00000032834,ENSMUSG00000037938,ENSMUSG00000019943,ENSMUSG00000031641,ENSMUSG00000020124,ENSMUSG00000028140,ENSMUSG00000020457,ENSMUSG00000059883,ENSMUSG00000029640,ENSMUSG00000015672,ENSMUSG00000020982,ENSMUSG00000015335,ENSMUSG00000020453,ENSMUSG00000001910,ENSMUSG00000030770,ENSMUSG00000054051,ENSMUSG00000018654,ENSMUSG00000039145,ENSMUSG00000029166,ENSMUSG00000037731,ENSMUSG00000031523,ENSMUSG00000021294,ENSMUSG00000021375,ENSMUSG00000020832,ENSMUSG00000025372,ENSMUSG00000029598,ENSMUSG00000046312,ENSMUSG00000031167,ENSMUSG00000021978,ENSMUSG00000078903,ENSMUSG00000019988,ENSMUSG00000074884,ENSMUSG00000072258,ENSMUSG00000028688,ENSMUSG00000055128,ENSMUSG00000051735,ENSMUSG00000068966,ENSMUSG00000025722,ENSMUSG00000021039,ENSMUSG00000021171,ENSMUSG00000003344,ENSMUSG00000074811,ENSMUSG00000028414,ENSMUSG00000027422,ENSMUSG00000042688,ENSMUSG00000057058,ENSMUSG00000074115,ENSMUSG00000025862,ENSMUSG00000036733,ENSMUSG00000021466,ENSMUSG00000020439,ENSMUSG00000031488,ENSMUSG00000007670,ENSMUSG00000027180,ENSMUSG00000021266,ENSMUSG00000038886,ENSMUSG00000028676,ENSMUSG00000023092,ENSMUSG00000024548,ENSMUSG00000035125,ENSMUSG00000036850,ENSMUSG00000078193,ENSMUSG00000021496,ENSMUSG00000067942,ENSMUSG00000000916,ENSMUSG00000002957,ENSMUSG00000003546,ENSMUSG00000036144,ENSMUSG00000034610,ENSMUSG00000019969,ENSMUSG00000041836,ENSMUSG00000060373,ENSMUSG00000047123,ENSMUSG00000034274,ENSMUSG00000063511,ENSMUSG00000034413,ENSMUSG00000031711,ENSMUSG00000027523,ENSMUSG00000063889,ENSMUSG00000032501,ENSMUSG00000024999,ENSMUSG00000096910,ENSMUSG00000022452,ENSMUSG00000034893,ENSMUSG00000029617,ENSMUSG00000008763"	Csf1r|Sgk1|Cmip|Spred1|Ascc2|Stat6|Borcs8|Fbxo38|Vipr2|Sepsecs|Lasp1|Irgm2|Plin2|Sh2b2|Jade3|Ndufab1|Mef2d|Ddx50|Dvl2|Fbxl17|Armcx1|Ranbp9|Rab8a|Gorasp1|Zbtb25|Bclaf3|Nfat5|Rgs4|Pcif1|Pdcd4|Ormdl1|Spop|E4f1|Ddx31|Atg12|Arf4|Mtor|Rpl24|Elp4|Fam192a|Eef1b2|Eps15l1|2610021A01Rik|Fbxo45|Idh3b|Ecsit|Phf6|Tfb2m|Rere|Mrps23|Zbtb9|Rfxank|Rpl38|Dock1|Mfng|Sftpb|Acsf2|Perp|Slf2|Irf7|Fopnl|Nlrp3|Pot1a|Mtcl1|Taf9b|Rnf216|Rev3l|Psip1|Rfwd3|Ddhd2|Kiz|Fads1|Rab38|Sertad2|Zwint|Noc4l|Setd7|Gm11808|Rnf114|Ttf1|Cutc|Smndc1|Rabl6|Mrpl55|Zfp3|Ubap1|Zbtb46|Samsn1|Smox|Ppil1|Haus4|Postn|Rnf26|Ssbp1|Hnrnph1|Pex19|Acap2|Larp1|Map4|Fars2|Ddx27|Lztr1|Slc25a16|Btg1|Dctn5|Appl1|Sap30bp|2010111I01Rik|Dnm2|Nop56|Lrrc8d|Ctdspl2|Plk3|Ier2|Pabpn1|Sclt1|Ahcyl2|Uhrf1bp1l|Fyco1|Actg1|Fut11|Oasl1|Pigx|Aldh2|Klhl42|Mfap3l|Ubxn6|Ttc5|Rps18|Zfp322a|Usf1|Khdc4|Il12b|Rb1|Abl1|Agpat4|Adgrf5|Spast|Polr3h|Coa5|Crls1|Pde12|Sdc3|Sphk1|Vps54|Bola2|Qtrt2|Topors|Xylt1|Cnot1|Drosha|Prcc|Naa60|Trappc5|Fgf10|Prkdc|Nexn|Rbm4|Naf1|Rybp|Usp6nl|Rpl5|Jund|AW549877|Adsl|Zbtb10|Gnb1|Med17|Litaf|Thada|Slc7a6|Dbp|Lsm3|Hspb8|Pde9a|Ints13|Add1|Vps53|Pim1|Aldoa|Mat1a|Trpv2|Rnf10|Plec|Foxp4|Lcp1|Tmem167b|Cstf1|Nrros|Tent4a|Cln8|Zfp410|Tfcp2l1|Acpp|Cmtr1|Heatr5a|Zfp975|Zmynd8|Prmt6|Smarcd2|Dapk1|Plscr2|Lin9|Nubp2|N4bp3|Rnf123|Pikfyve|Cdc42ep3|Psmd7|H1f0|Ndufa12|Cep63|Uba52|Mta1|Ehd2|Rps5|Stard13|Dbr1|Polh|Cbx8|Csnk1e|Aspscr1|Echdc2|Pik3c2a|Tmtc3|Ppm1d|Zbed5|Rxra|Pdia3|Psenen|Atad1|Chd8|Zbtb7a|Ctnnd1|Eny2|Lmcd1|Wdr33|Rps27rt|Wdr55|Baz1b|Rbpms|Pigh|Egr1|Hnrnpdl|Mex3d|Pelo|Gm14325|Mrps9|Aatf|Ddx42|Aebp1|Mcfd2|Pik3r5|Ube2e3|Ssh1|Plcb3|Rhot1|Arid5b|Gnl2|Esf1|E2f5|Ilf2|Lamp2|Klf6|Akip1|Ncor1|Hnrnpul1|Capn2|Trappc3|Umps|Arid3a|Ap1s2|Vhl|Ppp1r12a|Cpsf1|B4gat1|Arntl|Ddx55|Hnrnph2|Brk1|Ppm1a|Arhgap5|Etaa1|Mrpl43|Zbtb33|Bcl9l|Scarb1|Sod3|Micall2|Mlh1|Gadd45g|Coro1c|D17Wsu92e|Zfp93|Urah|Mgrn1|Abca8a|Syk|Dkc1|Mgat1|Kpnb1|Mfn2|Tbc1d14|Morf4l1|Nop14|Rnf19b|Ifi35|Zkscan6|Impdh2|Ranbp6|Tshz1|Slc35e1|Foxred1|Thap2|Snapc5|Hspb1|Cdh1|Tma16|Upf3b|Srsf2|Pdp2|Araf|Ophn1|Traf3|Pigt|Usp22|Pcbp1|Pdcd6ip|Gstp1|Vps25|U2af1l4|Rrp7a|Traf6|Cdkn1a|Rfng|Trim33|Crcp|Washc2|Plscr1|Nckap1|Slc50a1|Crbn|Gpbp1l1|Triap1|Bbs9|Sept4|Snx6|Lrrc45|Gatb|Fam49b|Rdh14|Cox14|Mocs2|Tpm3|Chmp2a|Ndufs2|Chchd7|Smg6|Strn3|Miga2|Supt5|Nisch|Zscan12|Gdi1|Mtrf1|Nol10|Fgf2|Ptcd3|Ccnt1|Ankrd11|Myc|Zfp105|Msh6|Selenoi|Mrpl53|Il33|Cpox|Pfkfb3|Rad21|Cdk13|Commd7|Ddit3|Fem1b|Tgif2|Fosl2|Clcn7|Bak1|Ppp6r3|Ube2b|Peak1|Rplp2|Abcf1|Inpp5d|Anapc7|Stxbp5|Hnrnpa2b1|Gtf2f1|Taf12|Wdr18|Prkg1|Dsg2|Coq5|Csnk2b|Rbfox2|Map2k1|Scaf1|Nsun4|Med4|Cyp1a1|Neo1|Ncstn|Ppp1r9b|Smg1|Riox2|Glis2|Actr3|Trim11|Trappc11|Ifi207|Twistnb|Plekhg5|Klf7|St3gal2|Kif2a|Xpr1|Mrps34|Zfp706|Maml1|Tab1|Dnaja2|Armc8|Rgs2|Pam16|Smad3|Pi4kb|Ypel3|Rpl34|Snrpf|Mgat4b|Tmem135|Slc25a4|Nsd3|Cenpx|Zfp40|Nup35|Rnf6|Tmem127|Rbm10|Dcp2|Hcls1|Prr5l|Flvcr1|Gm14326|Ap3b1|Saa2|Prkcg|Zfp472|Hras|Atp5h|Kansl2|Mettl23|Rab3ip|Gan|Cops9|Pmaip1|Rab8b|Nfkbiz|Pafah1b1|Map3k20|Zc3h4|Cdc40|Ube4a|Stx17|Itpkc|Mrps26|Nrd1|Hivep1|Mylk|Sp2|Rffl|Tpp1|Taf8|Faf1|Celf1|Ube2i|Nudt16|Rpl36|Rrp1b|Tepsin|Fam96b|Ddx41|Rad17|Nat10|Utrn|Nfia|Txnrd1|Ptcd2|Prmt5|Tnpo1|Cd164|Tada2b|Cstf3|Trappc6b|Dyrk3|Rabep1|Timm13|Fam129b|Aff1|Atn1|Tcp1|Uso1|Dpysl2|Lpp|Xpo5|Arhgap35|Ankra2|Stk38l|Larp7|Gabarap|Mff|Rad52|Atf1|Rhbdf2|Srebf2|Naxd|Rars|Cdc16|Ado|Bod1|Marveld1|Btg2|Ppp1r12b|Vps72|Cxcr4|Timm21|Bcat2|Lamtor3|Shank3|Ssb|Zfp397|Ormdl3|Rbm25|Pyurf|Snx1|Mt2|Fahd1|Casp7|Nt5c3|Tnf|Ccnt2|Cnih4|Spopl|Smarcc1|Zfp609|Bms1|Dcun1d1|Klhl8|Abhd11|Edem3|Mrpl12|Acad11|Polr3e|Usp21|Tsnax|Caprin1|Atl3|Aebp2|Psmc1|Tut1|Zkscan4|Pold3|Cckar|Mical3|Plekhf2|Smarca4|Bag3|Cog8|Rpl23|Mt1|Kif21a|Dscr3|Exosc4|Epm2a|Slc25a20|Ing5|Chst11|Vac14|Lmo2|Srpk1|Cbx5|Mcm9|Sertad1|Zmym3|Shb|Cept1|Csrp2|Rpusd4|Kdm4c|Zfp800|Plrg1|Dlg5|Fgf7|Ddx23|Ece1|Lmtk2|Rabac1|Raver1|Ikbkap|Hist2h2ac|Zfp39|Cds1|Rbak|Apaf1|Entpd6|Celsr1|Ndufa9|Mcrip1|Fam111a|Grn|Mrpl38|Wipi2|Hdgf|Slc27a3|Snap23|Ckap5|Abcb10|Synpo|Pkn2|Polr2k|Tbc1d30|Olfm1|Rnf144a|Tet3|Cnbp|Pias4|Plaa|Papolg|Cast|Noct|Fut8|Myo5c|Dclre1b|Rab20|Sox18|Siah1a|Sesn3|Zcchc9|Ptgfrn|Vma21|Tmem18|Eif1|P3h2|Rps19|Zfp524|Prdm1|Mad1l1|Neu1|Zfhx3|Snrnp40|Zc3h12a|Arhgap44|Sde2|Pcbp2|Atp6v1b2|Zfp287|Cul3|Timm29|Rfxap|Hars2|Ccdc137|Zfp36|Slc25a13|Eif3g|Trim5|Tmem87b|Stat1|Frat1|Ankfy1|Iscu|Nup107|Pts|Aimp2|Arid1b|Ptpn18|Foxa1|Dnm1l|Bicd2|Anapc13|Bach2|Wrn|Tnfaip3|Gak|Mum1|Tmem126b|Rsl24d1|Mogs|Megf8|Atg2a|Gigyf2|Mut|Itga2|Zfp651|Rapgef1|Tsc2|Aldh7a1|Exoc8|Sltm|Mrm2|Mrps25|Gabpb1|Ddx21|Polr3g|Zeb2|Tcf4|Depp1|Zfp64|Ppp1r15b|Tra2a|Ctdnep1|Ccl2|Zfp763|Wapl|Cenpb|Zmat2|Ints14|Atg14|Midn|Rpp14|Cdc42bpb|Gbp7|Ddx47|Icam1|Mef2c|Map6|Galns|Gskip|Phax|Capn1|Farp1|Mamstr|Vamp5|Prr7|9130023H24Rik|Cbfa2t2|Rtf2|Stxbp3|Slc2a8|Spry2|Fnbp1|Coro7|Msantd4|Fastkd5|Zfp143|Stk11|Myo9b|Ap2a1|Rbm47|Rrp9|Zfp516|Bub3|Smarcad1|Zfp180|Prep|Rnf14|Ppwd1|Rab33b|Hk2|Laptm5|Son|Golga2|Pik3r2|Dst|Slc7a6os|Scaf11|Fam208a|Prdx5|Trub2|Arrb1|Rtn3|Fgfr3|Mindy1|Nudt13|Haus3|Ndufa7|Setdb1|Sart1|Nfatc2ip|Picalm|Dusp2|Chmp5|Myo18a|Rpl9|Selp|Pygo2|Terf2|Fam58b|Lats1|Ebag9|Frmd4b|Pdcd11|Nr4a3|Pum3|Creb3l1|Rrp8|Hdlbp|F11r|Tgif1|Rhoa|Prdm15|Zfp760|Bhlhe40|Taok3|Mterf2|Trim21|Erlec1|Med18|Agps|Ier3|Aldh4a1|Sdha|Hmgcl|Ext2|Thyn1|Nav2|Smarcb1|Zfp780b|Utp4|Atad3a|Ubtf|Poldip3|Wasf2|B3galnt2|Paf1|Myh9|Rmdn1|Ppp1r16b|Adgrl1|St3gal1|Lsm7|Dok1|Map1b|Trp53rka|Nfkbia|mt-Atp6|Chd7|Ube2d3|Rnd1|Atl2|Serinc1|Hcfc1|Naa40|Mdm2|Sf3b4|Mtg2|Id1|Hoxa5|Slc25a45|Zdhhc6|Cog4|Adam8|Rps15a|Mrpl51|Chd9|B4galt1|Nipsnap3b|Tap2|Rpl18a|Zfp709|Prkar1a|Crebzf|Jarid2|Hdac7|Gpatch11|Pigyl|Zfp606|Osbpl1a|Ccdc115|Prpf38b|Ccnh|Cop1|Spata2|Gm5431|Zdhhc17|Tlr4|Vps37c|Ddx52|Elmsan1|Lin52|Dusp14|Lonp1|Cln6|Mbip|Bcl3|Ch25h|Gnaq|Zpr1|R3hdm2|Tnk2|Pde4d|Surf6|Zfp426|Zfp768|Ovca2|Commd6|Vasp|Rps23|Cbfa2t3|Dnajc2|Macf1|Ptger4|Mpc1|Ssrp1|Sertad3|2810004N23Rik|Tial1|Jagn1|Utp11|Nfib|Trappc13|Sap130|Actn1|Rflna|Arsb|Laptm4a|Zfp68|Utp18|Cyfip2|Slmap|Zw10|Oma1|Cryab|Mcm3ap|Puf60|Exosc5|Dync1li2|Sbno2|Exosc8|Mplkip|Mmab|Papd5|Aim2|Atp6v1e1|Rab31|Nifk|Emc1|Pfdn4|Lsm8|Cdk7|Dusp16|Atp5k|Med11|Sgms2|Atf5|Ap1g1|Hsdl1|Atf6b|Gorasp2|Ska2|Dll1|Sptbn1|Cd36|Nucb1|Zfp952|Slc31a2|Capzb|Cd9|Srsf7|Fosl1|Wdr75|Phc2|Pfdn5|Chd1|Gprc5a|Itga5|Smg5|Oasl2|Med22|Rplp0|Ptbp3|Tbx5|Sema4c|Incenp|AU041133|Cav1|Prss12|Gpc4|Ctr9|Mrpl30|Ppia|Fxr1|Git1|Zc3h13|Mcur1|Rac1|Dusp8|Elf3|Ints1|Strip1|Tspan4|Ruvbl1|Slit3|Cyb5a|Tmem178|Zfp101|Ssr3|Efnb1|Ddrgk1|Klf5|Rtcb|Clec3b|Mrpl50|Stradb|Trim16|Wipf2|Qk|Sfr1|Coa4|Ptpn21|Chpt1|Tceanc2|Elp3|Tubb4a|Tmed10|Afap1|Shc1|Hmgxb4|Nub1|Elovl1|Grb2|Mfsd8|Utp6|Sav1|Baiap2l1|Isoc2a|Sfxn3|Coq3|Zfp24|Zfp830|Cops2|Hoga1|Rrp1|Rasa1|Myo1d|Arrdc3|Mrpl16|Zfp282|Akna|Bbs4|Ccm2|Ubac1|Mapk8ip1|Tulp4|Arglu1|Med14|Atp6v1a|Ldb2|Ints8|Tgfb1|Dnajc7|Ubxn2b|Zfp729b|Prkd2|Dag1|Zfp81|Cdkn2aip|Itpr3|Tmod2|Zfp46|Ubl4a|St8sia4|Sp140|Zfp667|Txnl4b|Hsp90aa1|Mtf2|Snx9|Nectin1|Tomm34|Med10|Myef2|Gcc1|Psd3|Ccnc|mt-Cytb|mt-Nd5|Plekha1|Gtpbp10|Wdr24|Zfp955a|Lyrm2|Xaf1|Fubp3|Scyl1|Ddx46|Xxylt1|Mier1|Ccdc86|Polr3b|Eid3|Pstk|Kmt2d|Krr1|Zfp36l1|Gng5|Zfp526|Fmr1|Tctn3|Nfix|Cic|Imp3|Trappc12|Zfp449|Cyba|5330417C22Rik|Zfp790|Gm11273|Arfgef2|Rhbdd2|Mesd|Ptprf|Uqcc3|Nckap5|Mrgbp|Ptpn23|Srsf5|Prrc2a|Utp14a|Zfp12|Wdr3|Wdr7|Trdmt1|Rpl28|Sh3pxd2b|Lemd2|Lrp5|Hecw2|Frmd4a|Rpain|Wdr82|Sox11|Supt6|Nolc1|Crebrf|Dhx15|Ak6|Nde1|Abcd1|Nsd1|Zfp866|Srrm2|Polr2a|Ap1ar|Ogfod1|Vti1b|Emg1|Actr6|Fnta|Dguok|Cltb|Tlk2|Egln1|Prpf18|Ess2|Kat5|Nav1|Lmo7|Exoc7|Rps14|2410015M20Rik|Crtc3|Mfn1|Pdgfrb|Phf2|Qsox1|Slc39a8|Naa50|Tacc2|Prkaca|Wdtc1|Rnaset2b|Rab35|Zzz3|Cdc5l|Wee1|Carnmt1|Mllt1|Ftsj3|Sfn|Hax1|mt-Nd1|Zbtb8a|Mfap1b|Cd3eap|Dcaf5|Myb|Ndor1|Glce|Mtx3|Tiparp|Fzr1|Trappc9|Myl6|Anpep|Adamts9|Bgn|Romo1|Wbp11|Ubc|Nsfl1c|Tmcc1|Irf2bpl|Dera|Glg1|Jmjd1c|Ost4|Prkaa1|Washc5|Dgkz|Atp9a|Cwc15|Ago1|Fam120a|Apbb1ip|Palld|Dnajb2|Unkl|Coa7|Nod2|Prkcb|Cops6|Nup54|Sh3bp4|Rpl11|Lrrc8c|Mrs2|Bcl2l11|Eed|Tctn1|Krt18|Tnfrsf1b|Crtc2|Vapa|Zdhhc1|Npnt|Foxn3|Mphosph8|Atf3|Ift27|Nsun2|Dazap1|Apobec3|Arid1a|Nemp1|Cbfb|Slc25a51|C5ar1|mt-Atp8|Oxld1|Rela|Sypl|Gtf2e1|Tsc22d1|Qdpr|Spty2d1|B3gnt2|Caml|Zc3h8|Cnn3|Syne3|Snx18|Ccdc91|Shprh|Nup214|Ppp4r3b|Cebpz|Dcaf7|Pdp1|Mlx|Snrpb2|Abca3|Hnrnpl|Rangrf|Tcf21|Zfp229|Brwd1|Rhbdd1|Klhl21|Gls|Ppp1r15a|Lmnb1|Rrp12|Ebna1bp2|Kif3b|Herc6|Nr1d2|Vamp8|Zfand1|March7|Myo1e|Clic4|Mprip|Anapc4|mt-Nd2|Clk3|Ngdn|Bbx|Ccdc93|Foxp1|Srgap2|Lmf2|Ybx3|Cwc22|Dhodh|Pygm|Ptrh2|Tmf1|Setmar|Mtch1|Ccnl1|Twnk|Plagl2|Sec31a|2410004B18Rik|Pank2|Huwe1|Fkbp2|Sos1|Ifi206|Fam220a|Tapbpl|Cfap44|Pus3|Apold1|Dis3|Pard3|Dmxl2|Csde1|Slx1b|Zfp266|Lrpprc|Zfp207|Cyp2s1|Shkbp1|Ppan|Gadd45b|Las1l|Srebf1|Prkar2a|Fgfr4|Epb41l2|Dmac2|Tbck|Itga1|Eif3a|Wdr5|Sugt1|Sh3bp5|Ski|Cep57|Tpt1|Tnip1|Bcl2l1|Xpo6|Pusl1|Phlpp1|Ptcd1|Slc25a25|Mtrf1l|Zbtb1|Hist4h4|Srcap|Aagab|Alkbh4|Tradd|Pola2|Gns|Mlec|Napg|Sf3a2|Fus|Rmi1|Rps29|Lig4|Zfp959|Parl|Dhrs7b|Brd4|Tgtp1|Foxo1|Fastkd3|Prpf6|Camsap2|Myo5b|Rae1|Shoc2|Suox|Nfic|Anapc11|Ralgds|Akap8|Cox11|Dnajc14|Cpe|Ppp2cb|Msl3|Rsl1d1|Haus1|Dcaf6|Med20|Ugcg|Ehmt2|Mtss1l|Rnh1|Fam20b|Vamp2|Rbbp5|Cstf2t|Zfp251|Sall2|Rrn3|Zkscan7|Ei24|Psma3|Tsen54|U2af2|Wipi1|Ptov1|Zdhhc8|Tmem163|Lima1|Mob1a|Mtss1|Pak1ip1|Rpp25l|Rnf111|Hist1h2ai|Ucp2|Jun|Gabarapl1|Cxadr|Nck1|Rprd1a|Cops7b|Anapc2|Gem|Ccnb1ip1|Exosc2|Hap1|Fbxo25|Nfkbie|Creb3|Rnf19a|Parp12|Dip2b|Relb|Arpc3|Gadd45gip1|Ubxn1|Dot1l|Wwc1|Mrpl44|Hip1|Eif2b5|Slc25a32|Rpl14|Nedd4|Zfpm1|Katnbl1|Brap|Hnrnpa1|Mrm1|Tnks1bp1|Mus81|Rpl37|Ssu72|Tspo|mt-Nd4l|Mgat5|Trmt2b|Rbl2|Mbtps2|Zfp703|Pold1|Rif1|Pdcd5|Creb1|Cep131|Tmtc2|Alkbh5|Scmh1|Riox1|Klf4|Gtf2a1|Zfp383|Pacsin2|Eml1|Kmt2b|Ndst1|Tpcn1|Arrb2|Ikbke|Ap3m1|Zfp518a|Mios|Bcar1|Add3|Stim1|Ccdc88c|Pes1|Slc23a2|Llph|Mycl|Sec61g|Abhd17c|BC037034|Fos|Gpr107|Runx1|Rab2b|Krit1|Pawr|Trnt1|Rab3gap1|Mical2|Skp1a|Atp5j|Arrdc1|Zfp971|Vps16|Maf1|Rin3|Ndufb8|Elf4|Palm|Ppie|Otud4|Smarca2|Arhgef2|Senp5|Epb41|Clk1|Dpep1|Pbxip1|Med9|Suz12|Mospd1|Bcl2|Oaz2|Trmt10c|Tomm20|Creb3l2|Otub2|Tap1|Rpl12|Stx7|Brpf1|Id2|Crot|Seh1l|Nudt21|Sec24a|Gnl3|Kcnk2|Gabpa|Sec23ip|Mthfd1|Prdx1|Ddah1|Sesn1|Coa6|Coil|Os9|Mterf4|Kdm6b|Cux1|N4bp1|Zfp72|Foxj2|Rpl21|Tars|Zfp128|Mvb12b|Ehd1|Gtf2h1|Rpl13|Bmp3|Pop7|Aff4|Vars|Etv5|Nol7|Esco1|Furin|Ehmt1|Mitd1|Snx20|Sorbs3|Riok2|Pigc|Ago2|Rhoc|Synrg|2200002D01Rik|Egln3|Pmm2|Taf5l|Irf1|Prune1|Dnajc28|Ank3|B4galt5|Nars|Crlf3|Tigar|Pbrm1|Med23|Lamtor1|Filip1l|Thbs1|Eloc|St3gal3|Snrnp48|Kcne3|Rab29|Papd4|Zc3hav1|Etv3|Fkbp1a|Gtpbp8|Ackr3|Sec62|Tango2|Jup|Mif4gd|Jak2|Clp1|Knop1|Zfp213|Ltbr|Cpsf2|Sh3bp1|Rita1|Ldlrap1|Zfp672|Gtf2i|Pnrc1|Rabgap1l|Gprc5b|Rhou|Rgs12|Ppp1r8|Pom121|Atp6v0d1|Batf2|Pde4b|Sod2|Rasd1|Gimap1|Upf3a|Cpsf6|Cdc23|Ppp2r5c|mt-Co2|Tmem70|Sh3glb1|Twf2|Rtn4|Mettl17|Gtf3c4|Rnf125|Reep3|Mfap1a|Sf3a3|Anp32e|Psmd10|Junb|Mkln1|Nes|Nktr|Zdhhc3|Kin|Flywch1|Lbx1|Thoc2|Abcb1b|Tmem115|Zc3hc1|mt-Nd4|Cptp|Gpsm1|Eppk1|Pnrc2|Bap1|Gna13|Wtap|Inka1|Srfbp1|Trit1|Zmiz1|Mrpl52|Ipo7|Sppl2a|Nsf|Nr1h3|Lrp6|Fam136a|Ctgf|Ik|Gemin4|Zfp9|Nudt22|Dido1|Tecpr1|Nprl2|Fabp5|Hmgcll1|Fto|Ngrn|Ddx18|Ccar1|Grb14|Dnajc11|Gimap6|Scnm1|Mia2|Cntrl|Habp4|Birc3|Pin1|Pabpc1|Dcun1d4|Senp2|Pkn1|Dennd6a|9930104L06Rik|Rps8|Rnf121|Rps4x|Drap1|Mad2l1bp|Chd2|Snrpg|Stx5a|Inip|Maml3|Rpl37a|Ripor1|Patl1|Ston2|Fau|Ubqln2|Nr1h2|Pigs|Col4a3|Ccdc85b|Sco1|Mrnip|Mrps11|Rexo4|Sdad1|Zfp58|Stag1|Kpna6|Orc5|Pop1|Cdc42se1|Sele|Rpl29|Nfatc1|Zfp82|Rnf185|Arhgap27|Rpl39|Utp3|Gtf2h4|Ncor2|Fubp1|C330018D20Rik|Rad9a|Fas|Synj1|Wdr26|Abhd2|Heyl|Rps17|Gdf15|Nadk2|Coro1b|Sqor|Cactin|Trp53inp2|Itsn2|Cebpg|Rbm5|Srp54a|Ttpa|Snip1|Abcf2|Hey1|Ppp2r5b|Rpl35a|Uxs1|Mrpl47|Sin3b|Fam120b|Lysmd1|Lrrk2|Eipr1|Grb7|Tomm22|Anxa7|Hnrnpd|Eps8l2|Esd|Cnot8|Pcdh1|Zhx3|Irf3|Letmd1|Sem1|Gm45871|Rpl10|B4galnt1|Dennd1a|Cdca4|Eogt|Mrps31|Gga1|Adam10|Tdp2|Acat2|Golga3|Fam98b|Dhx9|Rps12|Nfkbib|Polr1b|Nrp1|Ppp1r18|Zkscan17|Pyroxd1|Rel|Calu|Hgsnat|Ccdc28b|Ica1|Hydin|Ahctf1|Zfp120|Mndal|Akap1|Mcat|Zfp329|Tle3|Nol9|Ppp1cc|Mllt3|Slc7a11|Stx11|Rbm4b|Nudt4|Glud1|Atp6v1d|Atp6v1c2|Smad1|Uhrf2|Naca|Wrnip1|Ewsr1|Rnf20|A430005L14Rik|Tlr2|Bfar|Abra|Taf1d|H2afj|Igbp1|Hnrnpab|Clstn1|Zkscan14|Phlda1|Ids|Tmem110|Selenon|Mettl3|Manf|Anxa3|Szt2|Tada2a|Plekha5|Kmt5b|Rcbtb2|Slc25a23|Polr2i|Mbnl3|Fbxo5|Clip1|Avl9|Ckap4|Snapc2|Supt16|Pacs1|Abcd2|Saysd1|Mrpl49|Gorab|Ddx39b|Tbl1x|Hcfc2|Rpl7|Thap11|Ift20|Rab18|Vps26a|Ralgapa1|Pkd1|Ywhaz|Srp19|Taco1|Spred2|Stk40|Clasp2|Snx24|Dnaja1|Rad1|Ddx56|Mob1b|Tpm3-rs7|Keap1|Cdk6|Rhob|Nup85|Dnlz|Serbp1|Prag1|Gm49336|Cdk14|Actr8|Cep97|Abca2|Polr3a|Rps28|Adam15|Ppard|Pwp2|Chchd5|Atp2b1|Cbr4|Usp15|Mrpl9|Drg1|Irak4|Usp12|Mrpl32|Nemf|Zdhhc12|Patz1|Nacc1|Parva|Ercc6|Ikzf1|Camk1d|Mapre3|Themis2|Dlc1|Kif26a|Kif13a|Eral1|Baiap2|Plbd2|AI464131|Rbm3|Extl3|Gm14391|Nedd1|Serf2|Taf1a|Toe1|Cgrrf1|Rinl|Zbtb34|Wdr73|Snw1|Esyt2|Btbd2|Hps6|Fktn|Rrbp1|Mapk6|Skap1|Saa1|Stag2|Rbm42|Ptch1|Smtn|Rab11fip1|Khsrp|Fbxo3|Wars|Man2a2|Srsf10|Fhl1|Setbp1|Gcfc2|Mrpl41|Gm2000|Pcbd2|Zfp160|Nsun5|Ap2a2|Klc4|Meox2|Tut4|Psen1|Ptpre|Hnrnpc|Ticam1|Thoc5|Snrnp70|Neurl1b|Zfp330|Gnas|Crem|Trib1|Noc3l|Zfp955b|Smdt1|Cog3|Ccz1|Man1a2|
[truncated: 8,957,935 more chars]
