# Supplementary material for: Whole transcriptome analysis of the differential RNA profiles and associated competing endogenous RNA networks in LPS-induced acute lung injury (ALI)
Source: PLoS One. 2021 May 7;16(5):e0251359. doi: 10.1371/journal.pone.0251359 (PMC8104378; doi:10.1371/journal.pone.0251359)
Supplement: S11 Table — (XLS) [file pone.0251359.s018.xls]

pathway_term	rich_factor	qvalue	gene_number
TNF signaling pathway	0.394495413	0.003502182	43
Spliceosome	0.325757576	0.058432097	43
Ribosome	0.310344828	0.06777009	45
Hepatitis B	0.282758621	0.339494278	41
Chagas disease (American trypanosomiasis)	0.300970874	0.356281843	31
Osteoclast differentiation	0.277777778	0.374928847	35
Chronic myeloid leukemia	0.315068493	0.374928847	23
NF-kappa B signaling pathway	0.29	0.374928847	29
mRNA surveillance pathway	0.291666667	0.374928847	28
Toll-like receptor signaling pathway	0.287128713	0.374928847	29
RNA transport	0.253012048	0.464641419	42
Leishmaniasis	0.307692308	0.464641419	20
Cell cycle	0.261904762	0.464641419	33
Pathways in cancer	0.226006192	0.464641419	73
Prostate cancer	0.280898876	0.464641419	25
PI3K-Akt signaling pathway	0.222222222	0.490889831	78
B cell receptor signaling pathway	0.287671233	0.498287853	21
Glycosaminoglycan biosynthesis - keratan sulfate	0.466666667	0.498287853	7
Malaria	0.3125	0.498287853	15
Estrogen signaling pathway	0.265306122	0.498287853	26
