# Supplementary material for: Whole transcriptome analysis of the differential RNA profiles and associated competing endogenous RNA networks in LPS-induced acute lung injury (ALI)
Source: PLoS One. 2021 May 7;16(5):e0251359. doi: 10.1371/journal.pone.0251359 (PMC8104378; doi:10.1371/journal.pone.0251359)
Supplement: S12 Table — (XLS) [file pone.0251359.s019.xls]

GO_accession	Description	Term_type	Over_represented_pValue	Corrected_pValue	DEG_item	DEG_list	Bg_item	Bg_list	Gene_names
GO:0044424	intracellular part	cellular_component	2.39E-47	5.06E-43	2875	4007	13657	22042	"ENSMUSG00000024844,ENSMUSG00000057465,ENSMUSG00000048154,ENSMUSG00000028563,ENSMUSG00000063651,ENSMUSG00000078622,ENSMUSG00000026172,ENSMUSG00000046854,ENSMUSG00000044201,ENSMUSG00000029705,ENSMUSG00000048481,ENSMUSG00000041685,ENSMUSG00000087598,ENSMUSG00000042978,ENSMUSG00000034071,ENSMUSG00000021902,ENSMUSG00000025754,ENSMUSG00000023993,ENSMUSG00000014444,ENSMUSG00000034868,ENSMUSG00000016510,ENSMUSG00000031901,ENSMUSG00000031981,ENSMUSG00000030505,ENSMUSG00000023345,ENSMUSG00000040860,ENSMUSG00000020827,ENSMUSG00000029207,ENSMUSG00000032571,ENSMUSG00000032185,ENSMUSG00000063779,ENSMUSG00000032511,ENSMUSG00000098530,ENSMUSG00000029191,ENSMUSG00000059208,ENSMUSG00000050240,ENSMUSG00000071359,ENSMUSG00000055912,ENSMUSG00000024833,ENSMUSG00000034245,ENSMUSG00000021027,ENSMUSG00000005625,ENSMUSG00000022516,ENSMUSG00000005936,ENSMUSG00000028836,ENSMUSG00000094945,ENSMUSG00000031927,ENSMUSG00000037434,ENSMUSG00000021280,ENSMUSG00000031827,ENSMUSG00000038193,ENSMUSG00000010660,ENSMUSG00000040650,ENSMUSG00000044139,ENSMUSG00000032946,ENSMUSG00000070953,ENSMUSG00000004263,ENSMUSG00000034930,ENSMUSG00000035228,ENSMUSG00000059013,ENSMUSG00000022211,ENSMUSG00000029247,ENSMUSG00000041215,ENSMUSG00000012117,ENSMUSG00000032411,ENSMUSG00000004056,ENSMUSG00000011877,ENSMUSG00000101174,ENSMUSG00000044927,ENSMUSG00000019254,ENSMUSG00000021541,ENSMUSG00000020946,ENSMUSG00000042761,ENSMUSG00000046460,ENSMUSG00000033826,ENSMUSG00000042644,ENSMUSG00000004356,ENSMUSG00000022634,ENSMUSG00000005054,ENSMUSG00000026074,ENSMUSG00000023274,ENSMUSG00000029599,ENSMUSG00000059439,ENSMUSG00000029576,ENSMUSG00000026313,ENSMUSG00000002963,ENSMUSG00000074671,ENSMUSG00000038709,ENSMUSG00000018906,ENSMUSG00000009293,ENSMUSG00000113949,ENSMUSG00000066026,ENSMUSG00000032423,ENSMUSG00000098488,ENSMUSG00000026878,ENSMUSG00000031837,ENSMUSG00000024818,ENSMUSG00000008318,ENSMUSG00000001053,ENSMUSG00000059810,ENSMUSG00000074476,ENSMUSG00000046722,ENSMUSG00000003099,ENSMUSG00000050440,ENSMUSG00000035757,ENSMUSG00000031487,ENSMUSG00000052384,ENSMUSG00000026211,ENSMUSG00000031371,ENSMUSG00000032508,ENSMUSG00000051682,ENSMUSG00000035615,ENSMUSG00000027630,ENSMUSG00000059689,ENSMUSG00000057229,ENSMUSG00000002249,ENSMUSG00000035431,ENSMUSG00000056370,ENSMUSG00000030062,ENSMUSG00000041528,ENSMUSG00000026005,ENSMUSG00000020781,ENSMUSG00000041654,ENSMUSG00000003464,ENSMUSG00000095677,ENSMUSG00000070000,ENSMUSG00000028149,ENSMUSG00000037621,ENSMUSG00000030451,ENSMUSG00000066643,ENSMUSG00000044294,ENSMUSG00000060257,ENSMUSG00000060073,ENSMUSG00000021537,ENSMUSG00000029003,ENSMUSG00000060402,ENSMUSG00000028600,ENSMUSG00000031575,ENSMUSG00000052837,ENSMUSG00000035863,ENSMUSG00000022199,ENSMUSG00000037364,ENSMUSG00000094936,ENSMUSG00000044876,ENSMUSG00000020037,ENSMUSG00000020456,ENSMUSG00000000340,ENSMUSG00000032743,ENSMUSG00000004952,ENSMUSG00000029486,ENSMUSG00000028042,ENSMUSG00000066042,ENSMUSG00000025486,ENSMUSG00000022186,ENSMUSG00000008690,ENSMUSG00000041147,ENSMUSG00000002781,ENSMUSG00000045608,ENSMUSG00000041769,ENSMUSG00000013698,ENSMUSG00000031090,ENSMUSG00000039850,ENSMUSG00000028729,ENSMUSG00000048206,ENSMUSG00000020776,ENSMUSG00000030557,ENSMUSG00000097487,ENSMUSG00000029603,ENSMUSG00000034949,ENSMUSG00000036181,ENSMUSG00000026659,ENSMUSG00000052684,ENSMUSG00000026339,ENSMUSG00000026942,ENSMUSG00000075701,ENSMUSG00000041126,ENSMUSG00000036438,ENSMUSG00000062234,ENSMUSG00000036186,ENSMUSG00000037487,ENSMUSG00000021359,ENSMUSG00000015766,ENSMUSG00000027455,ENSMUSG00000028945,ENSMUSG00000018565,ENSMUSG00000039285,ENSMUSG00000034667,ENSMUSG00000070056,ENSMUSG00000040857,ENSMUSG00000058638,ENSMUSG00000002831,ENSMUSG00000056605,ENSMUSG00000023307,ENSMUSG00000036372,ENSMUSG00000024050,ENSMUSG00000053329,ENSMUSG00000069170,ENSMUSG00000058454,ENSMUSG00000013160,ENSMUSG00000110469,ENSMUSG00000044641,ENSMUSG00000035722,ENSMUSG00000038615,ENSMUSG00000028687,ENSMUSG00000046841,ENSMUSG00000032606,ENSMUSG00000028744,ENSMUSG00000042757,ENSMUSG00000042198,ENSMUSG00000029471,ENSMUSG00000015127,ENSMUSG00000028464,ENSMUSG00000030403,ENSMUSG00000026270,ENSMUSG00000079550,ENSMUSG00000015966,ENSMUSG00000030577,ENSMUSG00000052533,ENSMUSG00000027654,ENSMUSG00000018770,ENSMUSG00000056367,ENSMUSG00000066640,ENSMUSG00000036160,ENSMUSG00000021266,ENSMUSG00000025188,ENSMUSG00000020901,ENSMUSG00000038319,ENSMUSG00000034807,ENSMUSG00000028392,ENSMUSG00000062713,ENSMUSG00000034771,ENSMUSG00000000568,ENSMUSG00000033653,ENSMUSG00000029661,ENSMUSG00000052915,ENSMUSG00000007564,ENSMUSG00000032590,ENSMUSG00000024052,ENSMUSG00000020166,ENSMUSG00000041782,ENSMUSG00000001023,ENSMUSG00000032231,ENSMUSG00000057329,ENSMUSG00000052212,ENSMUSG00000033222,ENSMUSG00000024740,ENSMUSG00000030945,ENSMUSG00000016664,ENSMUSG00000042694,ENSMUSG00000002100,ENSMUSG00000022836,ENSMUSG00000074569,ENSMUSG00000021248,ENSMUSG00000092607,ENSMUSG00000035632,ENSMUSG00000033987,ENSMUSG00000032869,ENSMUSG00000096145,ENSMUSG00000027714,ENSMUSG00000070330,ENSMUSG00000028217,ENSMUSG00000026825,ENSMUSG00000005417,ENSMUSG00000054823,ENSMUSG00000018659,ENSMUSG00000028127,ENSMUSG00000045136,ENSMUSG00000021400,ENSMUSG00000034157,ENSMUSG00000020869,ENSMUSG00000069582,ENSMUSG00000000805,ENSMUSG00000021700,ENSMUSG00000025035,ENSMUSG00000059811,ENSMUSG00000062252,ENSMUSG00000022400,ENSMUSG00000054716,ENSMUSG00000004364,ENSMUSG00000000149,ENSMUSG00000024319,ENSMUSG00000019102,ENSMUSG00000030867,ENSMUSG00000026873,ENSMUSG00000021281,ENSMUSG00000037894,ENSMUSG00000051111,ENSMUSG00000029151,ENSMUSG00000044881,ENSMUSG00000025027,ENSMUSG00000031847,ENSMUSG00000061809,ENSMUSG00000048439,ENSMUSG00000041801,ENSMUSG00000038330,ENSMUSG00000021095,ENSMUSG00000020108,ENSMUSG00000030098,ENSMUSG00000018398,ENSMUSG00000034059,ENSMUSG00000029518,ENSMUSG00000034731,ENSMUSG00000029126,ENSMUSG00000020156,ENSMUSG00000025369,ENSMUSG00000023439,ENSMUSG00000004187,ENSMUSG00000003379,ENSMUSG00000058239,ENSMUSG00000027194,ENSMUSG00000020806,ENSMUSG00000040136,ENSMUSG00000041921,ENSMUSG00000030126,ENSMUSG00000036672,ENSMUSG00000074811,ENSMUSG00000029480,ENSMUSG00000028078,ENSMUSG00000049232,ENSMUSG00000052363,ENSMUSG00000015016,ENSMUSG00000034751,ENSMUSG00000029920,ENSMUSG00000093445,ENSMUSG00000026245,ENSMUSG00000006024,ENSMUSG00000018666,ENSMUSG00000029165,ENSMUSG00000018572,ENSMUSG00000019461,ENSMUSG00000034165,ENSMUSG00000040236,ENSMUSG00000029802,ENSMUSG00000019843,ENSMUSG00000003528,ENSMUSG00000021087,ENSMUSG00000043572,ENSMUSG00000029032,ENSMUSG00000011837,ENSMUSG00000018648,ENSMUSG00000056724,ENSMUSG00000022542,ENSMUSG00000040738,ENSMUSG00000014769,ENSMUSG00000072878,ENSMUSG00000038780,ENSMUSG00000049866,ENSMUSG00000039316,ENSMUSG00000032308,ENSMUSG00000005378,ENSMUSG00000023949,ENSMUSG00000000325,ENSMUSG00000020889,ENSMUSG00000061718,ENSMUSG00000026792,ENSMUSG00000042632,ENSMUSG00000079523,ENSMUSG00000024767,ENSMUSG00000068917,ENSMUSG00000003072,ENSMUSG00000025235,ENSMUSG00000002205,ENSMUSG00000050908,ENSMUSG00000028961,ENSMUSG00000025231,ENSMUSG00000022498,ENSMUSG00000042520,ENSMUSG00000024792,ENSMUSG00000039219,ENSMUSG00000026987,ENSMUSG00000058291,ENSMUSG00000054364,ENSMUSG00000000617,ENSMUSG00000048981,ENSMUSG00000040220,ENSMUSG00000079235,ENSMUSG00000044134,ENSMUSG00000022094,ENSMUSG00000039307,ENSMUSG00000043648,ENSMUSG00000033068,ENSMUSG00000028960,ENSMUSG00000006445,ENSMUSG00000021252,ENSMUSG00000007655,ENSMUSG00000020804,ENSMUSG00000021506,ENSMUSG00000003662,ENSMUSG00000021661,ENSMUSG00000071646,ENSMUSG00000025572,ENSMUSG00000020476,ENSMUSG00000052160,ENSMUSG00000023944,ENSMUSG00000024215,ENSMUSG00000060098,ENSMUSG00000026887,ENSMUSG00000031543,ENSMUSG00000050132,ENSMUSG00000031706,ENSMUSG00000015217,ENSMUSG00000002379,ENSMUSG00000032717,ENSMUSG00000021156,ENSMUSG00000042675,ENSMUSG00000026162,ENSMUSG00000030314,ENSMUSG00000015605,ENSMUSG00000032579,ENSMUSG00000038619,ENSMUSG00000024613,ENSMUSG00000005640,ENSMUSG00000052105,ENSMUSG00000068566,ENSMUSG00000000184,ENSMUSG00000021068,ENSMUSG00000061613,ENSMUSG00000026426,ENSMUSG00000064030,ENSMUSG00000042292,ENSMUSG00000025484,ENSMUSG00000024797,ENSMUSG00000063268,ENSMUSG00000029608,ENSMUSG00000001661,ENSMUSG00000025792,ENSMUSG00000022032,ENSMUSG00000022685,ENSMUSG00000032026,ENSMUSG00000024534,ENSMUSG00000063410,ENSMUSG00000032017,ENSMUSG00000047674,ENSMUSG00000034006,ENSMUSG00000000605,ENSMUSG00000055128,ENSMUSG00000026222,ENSMUSG00000032291,ENSMUSG00000030346,ENSMUSG00000051811,ENSMUSG00000075590,ENSMUSG00000031980,ENSMUSG00000020225,ENSMUSG00000030811,ENSMUSG00000005980,ENSMUSG00000031149,ENSMUSG00000020766,ENSMUSG00000044149,ENSMUSG00000034881,ENSMUSG00000022889,ENSMUSG00000030528,ENSMUSG00000000693,ENSMUSG00000046733,ENSMUSG00000027368,ENSMUSG00000001168,ENSMUSG00000024213,ENSMUSG00000049506,ENSMUSG00000023991,ENSMUSG00000053702,ENSMUSG00000019055,ENSMUSG00000020544,ENSMUSG00000048455,ENSMUSG00000032064,ENSMUSG00000020381,ENSMUSG00000023971,ENSMUSG00000040632,ENSMUSG00000022359,ENSMUSG00000103421,ENSMUSG00000054715,ENSMUSG00000024906,ENSMUSG00000029122,ENSMUSG00000001520,ENSMUSG00000043421,ENSMUSG00000035011,ENSMUSG00000033530,ENSMUSG00000019518,ENSMUSG00000029440,ENSMUSG00000037622,ENSMUSG00000027070,ENSMUSG00000024366,ENSMUSG00000032340,ENSMUSG00000066687,ENSMUSG00000024037,ENSMUSG00000043439,ENSMUSG00000028357,ENSMUSG00000033862,ENSMUSG00000020311,ENSMUSG00000028792,ENSMUSG00000034509,ENSMUSG00000044367,ENSMUSG00000074882,ENSMUSG00000041886,ENSMUSG00000007946,ENSMUSG00000007783,ENSMUSG00000038695,ENSMUSG00000047767,ENSMUSG00000022484,ENSMUSG00000039963,ENSMUSG00000053119,ENSMUSG00000041025,ENSMUSG00000022433,ENSMUSG00000025081,ENSMUSG00000006179,ENSMUSG00000031378,ENSMUSG00000031295,ENSMUSG00000027242,ENSMUSG00000023953,ENSMUSG00000028737,ENSMUSG00000056458,ENSMUSG00000030693,ENSMUSG00000039671,ENSMUSG00000025408,ENSMUSG00000015013,ENSMUSG00000021048,ENSMUSG00000050751,ENSMUSG00000020892,ENSMUSG00000020882,ENSMUSG00000057054,ENSMUSG00000024926,ENSMUSG00000042569,ENSMUSG00000062031,ENSMUSG00000001576,ENSMUSG00000078789,ENSMUSG00000021375,ENSMUSG00000038866,ENSMUSG00000056648,ENSMUSG00000018932,ENSMUSG00000048758,ENSMUSG00000056917,ENSMUSG00000033847,ENSMUSG00000031970,ENSMUSG00000004891,ENSMUSG00000020549,ENSMUSG00000027404,ENSMUSG00000074884,ENSMUSG00000030507,ENSMUSG00000039824,ENSMUSG00000025077,ENSMUSG00000069920,ENSMUSG00000018882,ENSMUSG00000022779,ENSMUSG00000022914,ENSMUSG00000020652,ENSMUSG00000006599,ENSMUSG00000020186,ENSMUSG00000046295,ENSMUSG00000031549,ENSMUSG00000028524,ENSMUSG00000026193,ENSMUSG00000072214,ENSMUSG00000033287,ENSMUSG00000023328,ENSMUSG00000023067,ENSMUSG00000037885,ENSMUSG00000029780,ENSMUSG00000023952,ENSMUSG00000030888,ENSMUSG00000028953,ENSMUSG00000041264,ENSMUSG00000030683,ENSMUSG00000028329,ENSMUSG00000022489,ENSMUSG00000002546,ENSMUSG00000022385,ENSMUSG00000010358,ENSMUSG00000020744,ENSMUSG00000094913,ENSMUSG00000029413,ENSMUSG00000003665,ENSMUSG00000041673,ENSMUSG00000037185,ENSMUSG00000042678,ENSMUSG00000039328,ENSMUSG00000020826,ENSMUSG00000032194,ENSMUSG00000005609,ENSMUSG00000076435,ENSMUSG00000034889,ENSMUSG00000030839,ENSMUSG00000050335,ENSMUSG00000022098,ENSMUSG00000026479,ENSMUSG00000028591,ENSMUSG00000063882,ENSMUSG00000018750,ENSMUSG00000029713,ENSMUSG00000045236,ENSMUSG00000062488,ENSMUSG00000024870,ENSMUSG00000030091,ENSMUSG00000006567,ENSMUSG00000026203,ENSMUSG00000060152,ENSMUSG00000023191,ENSMUSG00000021743,ENSMUSG00000022000,ENSMUSG00000031665,ENSMUSG00000013787,ENSMUSG00000059851,ENSMUSG00000040268,ENSMUSG00000054836,ENSMUSG00000029860,ENSMUSG00000003657,ENSMUSG00000029153,ENSMUSG00000032519,ENSMUSG00000002825,ENSMUSG00000002280,ENSMUSG00000028948,ENSMUSG00000071256,ENSMUSG00000042148,ENSMUSG00000042425,ENSMUSG00000049932,ENSMUSG00000042439,ENSMUSG00000020700,ENSMUSG00000039483,ENSMUSG00000050945,ENSMUSG00000078127,ENSMUSG00000074794,ENSMUSG00000008668,ENSMUSG00000023902,ENSMUSG00000035711,ENSMUSG00000033065,ENSMUSG00000039987,ENSMUSG00000030534,ENSMUSG00000021311,ENSMUSG00000079627,ENSMUSG00000060260,ENSMUSG00000035964,ENSMUSG00000018541,ENSMUSG00000016495,ENSMUSG00000031169,ENSMUSG00000029290,ENSMUSG00000090714,ENSMUSG00000071657,ENSMUSG00000020740,ENSMUSG00000028060,ENSMUSG00000050627,ENSMUSG00000041798,ENSMUSG00000024248,ENSMUSG00000042109,ENSMUSG00000016458,ENSMUSG00000014859,ENSMUSG00000067071,ENSMUSG00000024212,ENSMUSG00000003119,ENSMUSG00000051985,ENSMUSG00000041229,ENSMUSG00000028318,ENSMUSG00000026356,ENSMUSG00000071342,ENSMUSG00000001998,ENSMUSG00000027611,ENSMUSG00000002602,ENSMUSG00000027637,ENSMUSG00000037351,ENSMUSG00000030278,ENSMUSG00000039515,ENSMUSG00000031392,ENSMUSG00000005986,ENSMUSG00000062861,ENSMUSG00000017344,ENSMUSG00000068876,ENSMUSG00000029466,ENSMUSG00000031434,ENSMUSG00000030083,ENSMUSG00000040824,ENSMUSG00000038665,ENSMUSG00000057729,ENSMUSG00000020891,ENSMUSG00000037944,ENSMUSG00000013629,ENSMUSG00000028647,ENSMUSG00000037260,ENSMUSG00000035873,ENSMUSG00000034908,ENSMUSG00000025337,ENSMUSG00000047658,ENSMUSG00000027303,ENSMUSG00000044783,ENSMUSG00000029408,ENSMUSG00000025812,ENSMUSG00000063065,ENSMUSG00000038393,ENSMUSG00000021037,ENSMUSG00000025586,ENSMUSG00000020086,ENSMUSG00000059845,ENSMUSG00000070425,ENSMUSG00000024067,ENSMUSG00000024120,ENSMUSG00000029168,ENSMUSG00000022568,ENSMUSG00000060843,ENSMUSG00000058354,ENSMUSG00000039834,ENSMUSG00000048458,ENSMUSG00000030996,ENSMUSG00000018634,ENSMUSG00000026475,ENSMUSG00000009876,ENSMUSG00000075702,ENSMUSG00000031959,ENSMUSG00000007021,ENSMUSG00000029478,ENSMUSG00000044033,ENSMUSG00000109493,ENSMUSG00000027584,ENSMUSG00000031996,ENSMUSG00000026944,ENSMUSG00000026805,ENSMUSG00000074886,ENSMUSG00000008200,ENSMUSG00000033909,ENSMUSG00000042821,ENSMUSG00000038691,ENSMUSG00000021866,ENSMUSG00000039953,ENSMUSG00000024302,ENSMUSG00000030287,ENSMUSG00000029716,ENSMUSG00000068551,ENSMUSG00000005373,ENSMUSG00000057609,ENSMUSG00000007591,ENSMUSG00000038886,ENSMUSG00000061589,ENSMUSG00000036270,ENSMUSG00000035392,ENSMUSG00000023791,ENSMUSG00000036955,ENSMUSG00000063646,ENSMUSG00000019737,ENSMUSG00000011096,ENSMUSG00000039956,ENSMUSG00000000948,ENSMUSG00000079635,ENSMUSG00000021337,ENSMUSG00000023452,ENSMUSG00000009545,ENSMUSG00000031832,ENSMUSG00000028018,ENSMUSG00000038046,ENSMUSG00000021911,ENSMUSG00000019943,ENSMUSG00000058886,ENSMUSG00000031807,ENSMUSG00000033475,ENSMUSG00000020988,ENSMUSG00000004455,ENSMUSG00000013495,ENSMUSG00000029199,ENSMUSG00000021611,ENSMUSG00000006095,ENSMUSG00000032562,ENSMUSG00000030911,ENSMUSG00000030643,ENSMUSG00000059323,ENSMUSG00000067594,ENSMUSG00000019989,ENSMUSG00000031661,ENSMUSG00000021263,ENSMUSG00000020935,ENSMUSG00000048200,ENSMUSG00000022623,ENSMUSG00000020741,ENSMUSG00000094870,ENSMUSG00000028923,ENSMUSG00000003752,ENSMUSG00000031774,ENSMUSG00000058499,ENSMUSG00000015133,ENSMUSG00000037280,ENSMUSG00000019818,ENSMUSG00000056201,ENSMUSG00000041977,ENSMUSG00000047417,ENSMUSG00000028603,ENSMUSG00000005716,ENSMUSG00000052593,ENSMUSG00000015837,ENSMUSG00000052616,ENSMUSG00000037805,ENSMUSG00000022946,ENSMUSG00000078619,ENSMUSG00000039738,ENSMUSG00000032192,ENSMUSG00000063971,ENSMUSG00000073838,ENSMUSG00000027569,ENSMUSG00000032815,ENSMUSG00000021196,ENSMUSG00000029319,ENSMUSG00000046269,ENSMUSG00000078923,ENSMUSG00000045328,ENSMUSG00000028893,ENSMUSG00000041477,ENSMUSG00000044072,ENSMUSG00000022961,ENSMUSG00000019841,ENSMUSG00000031255,ENSMUSG00000041895,ENSMUSG00000036323,ENSMUSG00000013736,ENSMUSG00000024873,ENSMUSG00000042419,ENSMUSG00000031458,ENSMUSG00000043487,ENSMUSG00000006920,ENSMUSG00000011589,ENSMUSG00000055609,ENSMUSG00000066027,ENSMUSG00000022441,ENSMUSG00000031731,ENSMUSG00000030842,ENSMUSG00000067942,ENSMUSG00000089739,ENSMUSG00000029059,ENSMUSG00000028782,ENSMUSG00000030987,ENSMUSG00000029624,ENSMUSG00000014767,ENSMUSG00000032299,ENSMUSG00000049653,ENSMUSG00000111409,ENSMUSG00000027472,ENSMUSG00000035824,ENSMUSG00000061462,ENSMUSG00000055027,ENSMUSG00000043311,ENSMUSG00000028969,ENSMUSG00000040364,ENSMUSG00000022561,ENSMUSG00000020392,ENSMUSG00000067713,ENSMUSG00000025047,ENSMUSG00000020219,ENSMUSG00000006403,ENSMUSG00000052142,ENSMUSG00000040167,ENSMUSG00000026418,ENSMUSG00000044117,ENSMUSG00000045100,ENSMUSG00000024912,ENSMUSG00000051397,ENSMUSG00000039768,ENSMUSG00000039384,ENSMUSG00000026456,ENSMUSG00000035969,ENSMUSG00000003346,ENSMUSG00000029594,ENSMUSG00000021905,ENSMUSG00000044737,ENSMUSG00000057058,ENSMUSG00000024384,ENSMUSG00000023973,ENSMUSG00000030303,ENSMUSG00000031622,ENSMUSG00000007987,ENSMUSG00000027811,ENSMUSG00000025579,ENSMUSG00000055612,ENSMUSG00000031586,ENSMUSG00000024883,ENSMUSG00000024989,ENSMUSG00000001665,ENSMUSG00000037103,ENSMUSG00000028229,ENSMUSG00000034837,ENSMUSG00000026425,ENSMUSG00000032615,ENSMUSG00000021285,ENSMUSG00000074870,ENSMUSG00000030815,ENSMUSG00000030688,ENSMUSG00000073102,ENSMUSG00000051177,ENSMUSG00000053929,ENSMUSG00000043614,ENSMUSG00000032939,ENSMUSG00000004849,ENSMUSG00000034412,ENSMUSG00000019969,ENSMUSG00000071649,ENSMUSG00000063704,ENSMUSG00000032396,ENSMUSG00000025492,ENSMUSG00000068205,ENSMUSG00000027077,ENSMUSG00000031065,ENSMUSG00000033237,ENSMUSG00000095870,ENSMUSG00000038255,ENSMUSG00000078656,ENSMUSG00000032259,ENSMUSG00000024942,ENSMUSG00000021492,ENSMUSG00000039242,ENSMUSG00000002949,ENSMUSG00000071770,ENSMUSG00000025609,ENSMUSG00000037958,ENSMUSG00000059772,ENSMUSG00000046230,ENSMUSG00000030824,ENSMUSG00000042104,ENSMUSG00000044430,ENSMUSG00000021947,ENSMUSG00000024049,ENSMUSG00000009076,ENSMUSG00000064037,ENSMUSG00000030838,ENSMUSG00000005958,ENSMUSG00000020893,ENSMUSG00000074657,ENSMUSG00000079633,ENSMUSG00000048027,ENSMUSG00000028264,ENSMUSG00000015748,ENSMUSG00000022881,ENSMUSG00000047654,ENSMUSG00000056536,ENSMUSG00000033444,ENSMUSG00000014633,ENSMUSG00000016933,ENSMUSG00000024941,ENSMUSG00000011305,ENSMUSG00000020732,ENSMUSG00000038126,ENSMUSG00000067653,ENSMUSG00000038805,ENSMUSG00000074151,ENSMUSG00000036459,ENSMUSG00000056493,ENSMUSG00000033498,ENSMUSG00000041890,ENSMUSG00000001349,ENSMUSG00000028700,ENSMUSG00000063919,ENSMUSG00000039137,ENSMUSG00000007812,ENSMUSG00000040046,ENSMUSG00000023805,ENSMUSG00000027708,ENSMUSG00000026628,ENSMUSG00000059518,ENSMUSG00000024982,ENSMUSG00000020277,ENSMUSG00000052488,ENSMUSG00000038302,ENSMUSG00000032239,ENSMUSG00000021287,ENSMUSG00000074483,ENSMUSG00000040701,ENSMUSG00000004221,ENSMUSG00000079628,ENSMUSG00000030423,ENSMUSG00000022615,ENSMUSG00000000216,ENSMUSG00000040562,ENSMUSG00000033488,ENSMUSG00000051650,ENSMUSG00000056014,ENSMUSG00000037443,ENSMUSG00000033857,ENSMUSG00000009097,ENSMUSG00000036908,ENSMUSG00000051451,ENSMUSG00000041638,ENSMUSG00000037234,ENSMUSG00000096852,ENSMUSG00000026389,ENSMUSG00000031264,ENSMUSG00000056763,ENSMUSG00000043017,ENSMUSG00000042367,ENSMUSG00000031748,ENSMUSG00000070618,ENSMUSG00000020424,ENSMUSG00000021910,ENSMUSG00000042055,ENSMUSG00000001555,ENSMUSG00000027367,ENSMUSG00000026028,ENSMUSG00000019428,ENSMUSG00000022394,ENSMUSG00000020196,ENSMUSG00000033021,ENSMUSG00000019590,ENSMUSG00000042918,ENSMUSG00000029778,ENSMUSG00000028223,ENSMUSG00000039714,ENSMUSG00000027478,ENSMUSG00000034998,ENSMUSG00000048763,ENSMUSG00000071771,ENSMUSG00000071195,ENSMUSG00000075415,ENSMUSG00000064068,ENSMUSG00000020260,ENSMUSG00000015176,ENSMUSG00000038831,ENSMUSG00000018238,ENSMUSG00000018669,ENSMUSG00000075045,ENSMUSG00000049620,ENSMUSG00000015461,ENSMUSG00000030545,ENSMUSG00000032294,ENSMUSG00000020917,ENSMUSG00000011751,ENSMUSG00000022812,ENSMUSG00000022468,ENSMUSG00000026207,ENSMUSG00000035342,ENSMUSG00000079560,ENSMUSG00000054434,ENSMUSG00000060992,ENSMUSG00000031818,ENSMUSG00000042096,ENSMUSG00000032080,ENSMUSG00000017715,ENSMUSG00000061751,ENSMUSG00000045671,ENSMUSG00000000378,ENSMUSG00000041453,ENSMUSG00000028049,ENSMUSG00000014856,ENSMUSG00000021221,ENSMUSG00000015957,ENSMUSG00000006313,ENSMUSG00000021176,ENSMUSG00000040734,ENSMUSG00000038967,ENSMUSG00000022898,ENSMUSG00000027566,ENSMUSG00000021589,ENSMUSG00000036779,ENSMUSG00000025738,ENSMUSG00000027651,ENSMUSG00000020649,ENSMUSG00000021040,ENSMUSG00000021773,ENSMUSG00000042496,ENSMUSG00000029404,ENSMUSG00000032030,ENSMUSG00000061175,ENSMUSG00000003051,ENSMUSG00000011114,ENSMUSG00000004885,ENSMUSG00000044145,ENSMUSG00000028059,ENSMUSG00000001034,ENSMUSG00000079494,ENSMUSG00000021288,ENSMUSG00000068040,ENSMUSG00000025358,ENSMUSG00000035284,ENSMUSG00000027646,ENSMUSG00000021144,ENSMUSG00000015776,ENSMUSG00000025478,ENSMUSG00000058908,ENSMUSG00000021819,ENSMUSG00000038542,ENSMUSG00000029470,ENSMUSG00000048003,ENSMUSG00000035582,ENSMUSG00000039632,ENSMUSG00000025499,ENSMUSG00000075600,ENSMUSG00000045658,ENSMUSG00000025138,ENSMUSG00000026817,ENSMUSG00000020419,ENSMUSG00000021685,ENSMUSG00000033770,ENSMUSG00000073702,ENSMUSG00000011658,ENSMUSG00000037012,ENSMUSG00000026103,ENSMUSG00000023206,ENSMUSG00000027669,ENSMUSG00000005503,ENSMUSG00000021481,ENSMUSG00000038248,ENSMUSG00000048626,ENSMUSG00000034254,ENSMUSG00000058135,ENSMUSG00000055371,ENSMUSG00000067288,ENSMUSG00000021194,ENSMUSG00000026469,ENSMUSG00000032245,ENSMUSG00000024034,ENSMUSG00000020246,ENSMUSG00000021367,ENSMUSG00000000301,ENSMUSG00000032583,ENSMUSG00000021427,ENSMUSG00000001082,ENSMUSG00000035027,ENSMUSG00000026240,ENSMUSG00000055681,ENSMUSG00000020715,ENSMUSG00000052139,ENSMUSG00000072946,ENSMUSG00000052406,ENSMUSG00000026288,ENSMUSG00000044991,ENSMUSG00000020085,ENSMUSG00000021143,ENSMUSG00000060063,ENSMUSG00000000037,ENSMUSG00000033597,ENSMUSG00000078240,ENSMUSG00000056673,ENSMUSG00000074486,ENSMUSG00000071723,ENSMUSG00000014303,ENSMUSG00000070509,ENSMUSG00000026209,ENSMUSG00000029346,ENSMUSG00000031446,ENSMUSG00000054405,ENSMUSG00000034292,ENSMUSG00000004897,ENSMUSG00000024644,ENSMUSG00000028809,ENSMUSG00000046541,ENSMUSG00000023017,ENSMUSG00000006498,ENSMUSG00000001864,ENSMUSG00000027330,ENSMUSG00000031066,ENSMUSG00000046768,ENSMUSG00000079036,ENSMUSG00000007415,ENSMUSG00000006389,ENSMUSG00000024892,ENSMUSG00000041609,ENSMUSG00000021557,ENSMUSG00000022822,ENSMUSG00000020930,ENSMUSG00000003549,ENSMUSG00000096351,ENSMUSG00000042429,ENSMUSG00000019823,ENSMUSG00000024830,ENSMUSG00000028194,ENSMUSG00000030589,ENSMUSG00000038195,ENSMUSG00000034738,ENSMUSG00000010830,ENSMUSG00000028849,ENSMUSG00000044502,ENSMUSG00000027285,ENSMUSG00000034083,ENSMUSG00000016918,ENSMUSG00000043411,ENSMUSG00000020692,ENSMUSG00000029561,ENSMUSG00000089669,ENSMUSG00000024947,ENSMUSG00000021959,ENSMUSG00000046321,ENSMUSG00000052707,ENSMUSG00000037905,ENSMUSG00000040907,ENSMUSG00000046352,ENSMUSG00000022382,ENSMUSG00000000632,ENSMUSG00000030271,ENSMUSG00000019362,ENSMUSG00000022751,ENSMUSG00000053877,ENSMUSG00000063382,ENSMUSG00000039050,ENSMUSG00000031530,ENSMUSG00000021276,ENSMUSG00000071226,ENSMUSG00000027575,ENSMUSG00000022178,ENSMUSG00000025403,ENSMUSG00000016308,ENSMUSG00000031328,ENSMUSG00000038534,ENSMUSG00000014329,ENSMUSG00000015478,ENSMUSG00000031834,ENSMUSG00000048755,ENSMUSG00000032479,ENSMUSG00000026821,ENSMUSG00000029763,ENSMUSG00000003545,ENSMUSG00000055652,ENSMUSG00000027306,ENSMUSG00000031839,ENSMUSG00000021699,ENSMUSG00000043079,ENSMUSG00000023079,ENSMUSG00000032041,ENSMUSG00000029020,ENSMUSG00000037196,ENSMUSG00000005882,ENSMUSG00000003848,ENSMUSG00000030894,ENSMUSG00000055660,ENSMUSG00000031955,ENSMUSG00000032013,ENSMUSG00000041540,ENSMUSG00000020451,ENSMUSG00000035297,ENSMUSG00000003438,ENSMUSG00000020329,ENSMUSG00000021182,ENSMUSG00000035637,ENSMUSG00000025409,ENSMUSG00000024799,ENSMUSG00000001999,ENSMUSG00000029771,ENSMUSG00000031431,ENSMUSG00000044165,ENSMUSG00000036006,ENSMUSG00000004864,ENSMUSG00000047719,ENSMUSG00000049858,ENSMUSG00000040964,ENSMUSG00000040061,ENSMUSG00000003452,ENSMUSG00000018507,ENSMUSG00000042557,ENSMUSG00000005514,ENSMUSG00000066842,ENSMUSG00000061048,ENSMUSG00000024737,ENSMUSG00000041650,ENSMUSG00000043144,ENSMUSG00000020354,ENSMUSG00000010095,ENSMUSG00000071229,ENSMUSG00000021219,ENSMUSG00000024260,ENSMUSG00000031711,ENSMUSG00000060279,ENSMUSG00000037624,ENSMUSG00000053113,ENSMUSG00000107283,ENSMUSG00000025154,ENSMUSG00000040188,ENSMUSG00000026721,ENSMUSG00000029166,ENSMUSG00000022911,ENSMUSG00000056260,ENSMUSG00000021608,ENSMUSG00000043987,ENSMUSG00000030682,ENSMUSG00000024483,ENSMUSG00000020235,ENSMUSG00000044948,ENSMUSG00000068220,ENSMUSG00000028035,ENSMUSG00000026149,ENSMUSG00000005681,ENSMUSG00000029581,ENSMUSG00000078765,ENSMUSG00000079277,ENSMUSG00000025410,ENSMUSG00000020289,ENSMUSG00000004328,ENSMUSG00000057880,ENSMUSG00000031786,ENSMUSG00000037936,ENSMUSG00000026304,ENSMUSG00000058626,ENSMUSG00000028943,ENSMUSG00000027387,ENSMUSG00000037410,ENSMUSG00000020358,ENSMUSG00000061525,ENSMUSG00000037326,ENSMUSG00000033096,ENSMUSG00000045078,ENSMUSG00000035769,ENSMUSG00000028581,ENSMUSG00000035530,ENSMUSG00000034951,ENSMUSG00000008461,ENSMUSG00000068663,ENSMUSG00000036435,ENSMUSG00000044701,ENSMUSG00000021884,ENSMUSG00000020612,ENSMUSG00000039615,ENSMUSG00000045817,ENSMUSG00000026707,ENSMUSG00000046997,ENSMUSG00000050732,ENSMUSG00000044199,ENSMUSG00000026961,ENSMUSG00000033423,ENSMUSG00000020713,ENSMUSG00000031266,ENSMUSG00000030034,ENSMUSG00000005718,ENSMUSG00000034777,ENSMUSG00000007817,ENSMUSG00000021193,ENSMUSG00000047547,ENSMUSG00000015452,ENSMUSG00000032187,ENSMUSG00000032643,ENSMUSG00000075334,ENSMUSG00000024406,ENSMUSG00000031370,ENSMUSG00000020808,ENSMUSG00000059479,ENSMUSG00000005899,ENSMUSG00000005949,ENSMUSG00000025724,ENSMUSG00000020914,ENSMUSG00000036853,ENSMUSG00000026883,ENSMUSG00000027568,ENSMUSG00000033039,ENSMUSG00000023980,ENSMUSG00000073730,ENSMUSG00000032228,ENSMUSG00000038838,ENSMUSG00000021185,ENSMUSG00000062939,ENSMUSG00000040751,ENSMUSG00000033720,ENSMUSG00000007097,ENSMUSG00000079637,ENSMUSG00000028896,ENSMUSG00000000730,ENSMUSG00000035829,ENSMUSG00000018537,ENSMUSG00000063730,ENSMUSG00000032536,ENSMUSG00000040724,ENSMUSG00000020898,ENSMUSG00000027869,ENSMUSG00000037110,ENSMUSG00000026489,ENSMUSG00000062960,ENSMUSG00000021798,ENSMUSG00000029644,ENSMUSG00000046456,ENSMUSG00000042828,ENSMUSG00000022475,ENSMUSG00000074896,ENSMUSG00000060671,ENSMUSG00000021338,ENSMUSG00000040482,ENSMUSG00000029816,ENSMUSG00000020875,ENSMUSG00000036106,ENSMUSG00000034730,ENSMUSG00000023262,ENSMUSG00000029053,ENSMUSG00000035640,ENSMUSG00000075410,ENSMUSG00000021097,ENSMUSG00000020900,ENSMUSG00000029127,ENSMUSG00000041329,ENSMUSG00000032091,ENSMUSG00000033216,ENSMUSG00000054160,ENSMUSG00000030978,ENSMUSG00000000317,ENSMUSG00000035781,ENSMUSG00000040843,ENSMUSG00000059436,ENSMUSG00000027901,ENSMUSG00000026199,ENSMUSG00000071341,ENSMUSG00000041378,ENSMUSG00000027430,ENSMUSG00000059409,ENSMUSG00000027186,ENSMUSG00000001930,ENSMUSG00000052712,ENSMUSG00000031902,ENSMUSG00000017718,ENSMUSG00000069020,ENSMUSG00000069917,ENSMUSG00000020620,ENSMUSG00000015087,ENSMUSG00000028664,ENSMUSG00000041966,ENSMUSG00000044217,ENSMUSG00000002768,ENSMUSG00000034799,ENSMUSG00000031389,ENSMUSG00000072770,ENSMUSG00000007739,ENSMUSG00000062624,ENSMUSG00000024300,ENSMUSG00000026955,ENSMUSG00000003644,ENSMUSG00000023186,ENSMUSG00000007050,ENSMUSG00000060679,ENSMUSG00000033249,ENSMUSG00000040028,ENSMUSG00000042031,ENSMUSG00000069089,ENSMUSG00000015843,ENSMUSG00000004451,ENSMUSG00000019087,ENSMUSG00000021595,ENSMUSG00000024856,ENSMUSG00000030324,ENSMUSG00000034673,ENSMUSG00000025422,ENSMUSG00000020096,ENSMUSG00000022831,ENSMUSG00000020380,ENSMUSG00000002109,ENSMUSG00000037428,ENSMUSG00000010044,ENSMUSG00000039661,ENSMUSG00000039680,ENSMUSG00000054675,ENSMUSG00000029597,ENSMUSG00000053644,ENSMUSG00000031349,ENSMUSG00000048677,ENSMUSG00000026532,ENSMUSG00000022905,ENSMUSG00000032515,ENSMUSG00000029056,ENSMUSG00000045680,ENSMUSG00000078572,ENSMUSG00000020686,ENSMUSG00000024515,ENSMUSG00000004040,ENSMUSG00000026575,ENSMUSG00000027833,ENSMUSG00000038762,ENSMUSG00000036054,ENSMUSG00000034161,ENSMUSG00000048537,ENSMUSG00000026208,ENSMUSG00000032120,ENSMUSG00000037845,ENSMUSG00000027951,ENSMUSG00000006356,ENSMUSG00000025218,ENSMUSG00000032295,ENSMUSG00000011263,ENSMUSG00000034891,ENSMUSG00000053128,ENSMUSG00000026519,ENSMUSG00000020752,ENSMUSG00000035451,ENSMUSG00000002325,ENSMUSG00000021792,ENSMUSG00000020536,ENSMUSG00000039623,ENSMUSG00000058569,ENSMUSG00000022768,ENSMUSG00000041730,ENSMUSG00000024247,ENSMUSG00000053111,ENSMUSG00000046846,ENSMUSG00000070283,ENSMUSG00000011884,ENSMUSG00000003382,ENSMUSG00000020916,ENSMUSG00000026035,ENSMUSG00000032079,ENSMUSG00000021038,ENSMUSG00000029925,ENSMUSG00000030022,ENSMUSG00000071337,ENSMUSG00000044542,ENSMUSG00000029557,ENSMUSG00000001240,ENSMUSG00000018428,ENSMUSG00000038000,ENSMUSG00000022747,ENSMUSG00000040731,ENSMUSG00000068921,ENSMUSG00000032046,ENSMUSG00000047379,ENSMUSG00000031864,ENSMUSG00000017670,ENSMUSG00000074358,ENSMUSG00000028124,ENSMUSG00000057177,ENSMUSG00000002833,ENSMUSG00000027502,ENSMUSG00000030330,ENSMUSG00000005142,ENSMUSG00000020216,ENSMUSG00000013936,ENSMUSG00000045322,ENSMUSG00000023030,ENSMUSG00000028294,ENSMUSG00000021111,ENSMUSG00000037916,ENSMUSG00000033697,ENSMUSG00000057506,ENSMUSG00000072294,ENSMUSG00000025737,ENSMUSG00000032271,ENSMUSG00000068890,ENSMUSG00000056666,ENSMUSG00000058446,ENSMUSG00000024220,ENSMUSG00000024843,ENSMUSG00000028141,ENSMUSG00000032782,ENSMUSG00000062694,ENSMUSG00000021062,ENSMUSG00000022564,ENSMUSG00000039456,ENSMUSG00000014158,ENSMUSG00000074064,ENSMUSG00000041359,ENSMUSG00000023027,ENSMUSG00000038582,ENSMUSG00000030994,ENSMUSG00000046676,ENSMUSG00000074457,ENSMUSG00000036995,ENSMUSG00000035273,ENSMUSG00000022346,ENSMUSG00000025907,ENSMUSG00000015335,ENSMUSG00000022555,ENSMUSG00000043088,ENSMUSG00000008153,ENSMUSG00000026816,ENSMUSG00000040481,ENSMUSG00000039745,ENSMUSG00000029602,ENSMUSG00000038538,ENSMUSG00000030172,ENSMUSG00000032177,ENSMUSG00000052760,ENSMUSG00000049687,ENSMUSG00000039936,ENSMUSG00000037679,ENSMUSG00000052974,ENSMUSG00000053334,ENSMUSG00000030649,ENSMUSG00000022763,ENSMUSG00000035203,ENSMUSG00000027933,ENSMUSG00000029994,ENSMUSG00000039678,ENSMUSG00000038803,ENSMUSG00000069806,ENSMUSG00000025576,ENSMUSG00000064224,ENSMUSG00000058966,ENSMUSG00000025173,ENSMUSG00000023041,ENSMUSG00000030019,ENSMUSG00000037857,ENSMUSG00000108596,ENSMUSG00000031778,ENSMUSG00000061288,ENSMUSG00000025745,ENSMUSG00000033306,ENSMUSG00000038552,ENSMUSG00000024824,ENSMUSG00000052921,ENSMUSG00000023009,ENSMUSG00000046434,ENSMUSG00000109336,ENSMUSG00000064201,ENSMUSG00000067889,ENSMUSG00000038489,ENSMUSG00000021906,ENSMUSG00000032892,ENSMUSG00000039201,ENSMUSG00000003435,ENSMUSG00000020537,ENSMUSG00000053137,ENSMUSG00000006589,ENSMUSG00000018566,ENSMUSG00000036026,ENSMUSG00000027257,ENSMUSG00000027510,ENSMUSG00000026851,ENSMUSG00000040407,ENSMUSG00000032897,ENSMUSG00000020817,ENSMUSG00000049350,ENSMUSG00000026842,ENSMUSG00000026981,ENSMUSG00000036112,ENSMUSG00000062190,ENSMUSG00000070334,ENSMUSG00000028656,ENSMUSG00000027244,ENSMUSG00000029675,ENSMUSG00000056612,ENSMUSG00000016349,ENSMUSG00000030170,ENSMUSG00000037608,ENSMUSG00000035047,ENSMUSG00000000275,ENSMUSG00000030946,ENSMUSG00000037606,ENSMUSG00000002968,ENSMUSG00000064181,ENSMUSG00000066979,ENSMUSG00000022906,ENSMUSG00000041544,ENSMUSG00000026925,ENSMUSG00000021493,ENSMUSG00000024780,ENSMUSG00000073982,ENSMUSG00000004268,ENSMUSG00000004233,ENSMUSG00000034107,ENSMUSG00000022185,ENSMUSG00000090841,ENSMUSG00000071054,ENSMUSG00000040532,ENSMUSG00000070473,ENSMUSG00000067567,ENSMUSG00000006469,ENSMUSG00000006191,ENSMUSG00000044254,ENSMUSG00000042625,ENSMUSG00000090213,ENSMUSG00000054362,ENSMUSG00000089715,ENSMUSG00000037519,ENSMUSG00000017499,ENSMUSG00000053046,ENSMUSG00000067873,ENSMUSG00000032178,ENSMUSG00000026708,ENSMUSG00000068302,ENSMUSG00000053477,ENSMUSG00000066191,ENSMUSG00000020785,ENSMUSG00000040761,ENSMUSG00000029291,ENSMUSG00000021670,ENSMUSG00000046731,ENSMUSG00000046792,ENSMUSG00000038641,ENSMUSG00000021000,ENSMUSG00000036114,ENSMUSG00000051510,ENSMUSG00000021273,ENSMUSG00000027534,ENSMUSG00000010051,ENSMUSG00000028307,ENSMUSG00000034112,ENSMUSG00000060441,ENSMUSG00000022214,ENSMUSG00000058440,ENSMUSG00000033257,ENSMUSG00000038456,ENSMUSG00000033961,ENSMUSG00000030590,ENSMUSG00000028680,ENSMUSG00000022255,ENSMUSG00000048387,ENSMUSG00000049091,ENSMUSG00000059834,ENSMUSG00000041225,ENSMUSG00000073422,ENSMUSG00000039231,ENSMUSG00000020022,ENSMUSG00000019082,ENSMUSG00000042766,ENSMUSG00000019857,ENSMUSG00000039531,ENSMUSG00000079639,ENSMUSG00000005262,ENSMUSG00000067615,ENSMUSG00000038208,ENSMUSG00000020263,ENSMUSG00000006200,ENSMUSG00000027224,ENSMUSG00000039887,ENSMUSG00000025869,ENSMUSG00000026930,ENSMUSG00000043811,ENSMUSG00000037204,ENSMUSG00000055044,ENSMUSG00000006299,ENSMUSG00000041550,ENSMUSG00000001552,ENSMUSG00000022807,ENSMUSG00000054256,ENSMUSG00000023018,ENSMUSG00000017861,ENSMUSG00000028099,ENSMUSG00000073795,ENSMUSG00000115958,ENSMUSG00000001441,ENSMUSG00000063952,ENSMUSG00000030268,ENSMUSG00000033765,ENSMUSG00000025722,ENSMUSG00000020457,ENSMUSG00000035469,ENSMUSG00000021645,ENSMUSG00000079630,ENSMUSG00000040249,ENSMUSG00000004100,ENSMUSG00000032123,ENSMUSG00000070730,ENSMUSG00000024952,ENSMUSG00000025161,ENSMUSG00000073987,ENSMUSG00000019952,ENSMUSG00000029439,ENSMUSG00000052698,ENSMUSG00000021432,ENS"
"USG00000027984,ENSMUSG00000033595,ENSMUSG00000020886,ENSMUSG00000026632,ENSMUSG00000020224,ENSMUSG00000030291,ENSMUSG00000022203,ENSMUSG00000024981,ENSMUSG00000040506,ENSMUSG00000024121,ENSMUSG00000018474,ENSMUSG00000032691,ENSMUSG00000027087,ENSMUSG00000024695,ENSMUSG00000060332,ENSMUSG00000029545,ENSMUSG00000038644,ENSMUSG00000075046,ENSMUSG00000022702,ENSMUSG00000032959,ENSMUSG00000021477,ENSMUSG00000025377,ENSMUSG00000066152,ENSMUSG00000013584,ENSMUSG00000031770,ENSMUSG00000027457,ENSMUSG00000025270,ENSMUSG00000002393,ENSMUSG00000066867,ENSMUSG00000005763,ENSMUSG00000061458,ENSMUSG00000029472,ENSMUSG00000022992,ENSMUSG00000026192,ENSMUSG00000004654,ENSMUSG00000041488,ENSMUSG00000005374,ENSMUSG00000024571,ENSMUSG00000004285,ENSMUSG00000037493,ENSMUSG00000032555,ENSMUSG00000044894,ENSMUSG00000001924,ENSMUSG00000044949,ENSMUSG00000063884,ENSMUSG00000070426,ENSMUSG00000042508,ENSMUSG00000032358,ENSMUSG00000028833,ENSMUSG00000020400,ENSMUSG00000016253,ENSMUSG00000020307,ENSMUSG00000001794,ENSMUSG00000030685,ENSMUSG00000018765,ENSMUSG00000033373,ENSMUSG00000069919,ENSMUSG00000008958,ENSMUSG00000075595,ENSMUSG00000044730,ENSMUSG00000027610,ENSMUSG00000005124,ENSMUSG00000028793,ENSMUSG00000026698,ENSMUSG00000056698,ENSMUSG00000026433,ENSMUSG00000031565,ENSMUSG00000025223,ENSMUSG00000029580,ENSMUSG00000033233,ENSMUSG00000026278,ENSMUSG00000023904,ENSMUSG00000027076,ENSMUSG00000055150,ENSMUSG00000024807,ENSMUSG00000004562,ENSMUSG00000000561,ENSMUSG00000071454,ENSMUSG00000019794,ENSMUSG00000086598,ENSMUSG00000018040,ENSMUSG00000035459,ENSMUSG00000021381,ENSMUSG00000079466,ENSMUSG00000022860,ENSMUSG00000003762,ENSMUSG00000003527,ENSMUSG00000053801,ENSMUSG00000017453,ENSMUSG00000033577,ENSMUSG00000044433,ENSMUSG00000021255,ENSMUSG00000021950,ENSMUSG00000057068,ENSMUSG00000040648,ENSMUSG00000107482,ENSMUSG00000024335,ENSMUSG00000032481,ENSMUSG00000038893,ENSMUSG00000026839,ENSMUSG00000039826,ENSMUSG00000028138,ENSMUSG00000047992,ENSMUSG00000038828,ENSMUSG00000032594,ENSMUSG00000021258,ENSMUSG00000022718,ENSMUSG00000039005,ENSMUSG00000074570,ENSMUSG00000020810,ENSMUSG00000002486,ENSMUSG00000028582,ENSMUSG00000047810,ENSMUSG00000004937,ENSMUSG00000003341,ENSMUSG00000039018,ENSMUSG00000036585,ENSMUSG00000040390,ENSMUSG00000030739,ENSMUSG00000020091,ENSMUSG00000031461,ENSMUSG00000020453,ENSMUSG00000018661,ENSMUSG00000015709,ENSMUSG00000070733,ENSMUSG00000040896,ENSMUSG00000032011,ENSMUSG00000022957,ENSMUSG00000070319,ENSMUSG00000023348,ENSMUSG00000025739,ENSMUSG00000032044,ENSMUSG00000042078,ENSMUSG00000020077,ENSMUSG00000033589,ENSMUSG00000006315,ENSMUSG00000020477,ENSMUSG00000023021,ENSMUSG00000025647,ENSMUSG00000025899,ENSMUSG00000020131,ENSMUSG00000005483,ENSMUSG00000020721,ENSMUSG00000020231,ENSMUSG00000033735,ENSMUSG00000010362,ENSMUSG00000029684,ENSMUSG00000094012,ENSMUSG00000022514,ENSMUSG00000006221,ENSMUSG00000032936,ENSMUSG00000008305,ENSMUSG00000063802,ENSMUSG00000027936,ENSMUSG00000060090,ENSMUSG00000002409,ENSMUSG00000024268,ENSMUSG00000034156,ENSMUSG00000049643,ENSMUSG00000037570,ENSMUSG00000061286,ENSMUSG00000002028,ENSMUSG00000026384,ENSMUSG00000029063,ENSMUSG00000045302,ENSMUSG00000021810,ENSMUSG00000085795,ENSMUSG00000078672,ENSMUSG00000037190,ENSMUSG00000028785,ENSMUSG00000024905,ENSMUSG00000020198,ENSMUSG00000035642,ENSMUSG00000031805,ENSMUSG00000110234,ENSMUSG00000060261,ENSMUSG00000026259,ENSMUSG00000026641,ENSMUSG00000036564,ENSMUSG00000038859,ENSMUSG00000032484,ENSMUSG00000031481,ENSMUSG00000028487,ENSMUSG00000109324,ENSMUSG00000034088,ENSMUSG00000070691,ENSMUSG00000023051,ENSMUSG00000073491,ENSMUSG00000006335,ENSMUSG00000099041,ENSMUSG00000030051,ENSMUSG00000073209,ENSMUSG00000019188,ENSMUSG00000071766,ENSMUSG00000038387,ENSMUSG00000039187,ENSMUSG00000036099,ENSMUSG00000033326,ENSMUSG00000053559,ENSMUSG00000078435,ENSMUSG00000074607,ENSMUSG00000017830,ENSMUSG00000027233,ENSMUSG00000025226,ENSMUSG00000004677,ENSMUSG00000022456,ENSMUSG00000081058,ENSMUSG00000035437,ENSMUSG00000029915,ENSMUSG00000029674,ENSMUSG00000036529,ENSMUSG00000026535,ENSMUSG00000047407,ENSMUSG00000001418,ENSMUSG00000031166,ENSMUSG00000040694,ENSMUSG00000015120,ENSMUSG00000066568,ENSMUSG00000032449,ENSMUSG00000093485,ENSMUSG00000021791,ENSMUSG00000037971,ENSMUSG00000000142,ENSMUSG00000068086,ENSMUSG00000051879,ENSMUSG00000032656,ENSMUSG00000039092,ENSMUSG00000037808,ENSMUSG00000040725,ENSMUSG00000052752,ENSMUSG00000020185,ENSMUSG00000013593,ENSMUSG00000003500,ENSMUSG00000031938,ENSMUSG00000026280,ENSMUSG00000003813,ENSMUSG00000026496,ENSMUSG00000017428,ENSMUSG00000003033,ENSMUSG00000018841,ENSMUSG00000022369,ENSMUSG00000031887,ENSMUSG00000024694,ENSMUSG00000063506,ENSMUSG00000006463,ENSMUSG00000044813,ENSMUSG00000022469,ENSMUSG00000029101,ENSMUSG00000044986,ENSMUSG00000048065,ENSMUSG00000015950,ENSMUSG00000035161,ENSMUSG00000040007,ENSMUSG00000036948,ENSMUSG00000025580,ENSMUSG00000003863,ENSMUSG00000018143,ENSMUSG00000115956,ENSMUSG00000033318,ENSMUSG00000024735,ENSMUSG00000031889,ENSMUSG00000042303,ENSMUSG00000022263,ENSMUSG00000029703,ENSMUSG00000025420,ENSMUSG00000061981,ENSMUSG00000042228,ENSMUSG00000041831,ENSMUSG00000023072,ENSMUSG00000018412,ENSMUSG00000035638,ENSMUSG00000000214,ENSMUSG00000036678,ENSMUSG00000046589,ENSMUSG00000017491,ENSMUSG00000026436,ENSMUSG00000025485,ENSMUSG00000038236,ENSMUSG00000017009,ENSMUSG00000040451,ENSMUSG00000024617,ENSMUSG00000029512,ENSMUSG00000061136,ENSMUSG00000022620,ENSMUSG00000006333,ENSMUSG00000052396,ENSMUSG00000006728,ENSMUSG00000024151,ENSMUSG00000038324,ENSMUSG00000020532,ENSMUSG00000033713,ENSMUSG00000022614,ENSMUSG00000034211,ENSMUSG00000003309,ENSMUSG00000025911,ENSMUSG00000019433,ENSMUSG00000032554,ENSMUSG00000028047,ENSMUSG00000033918,ENSMUSG00000061118,ENSMUSG00000024013,ENSMUSG00000042870,ENSMUSG00000039577,ENSMUSG00000017837,ENSMUSG00000010755,ENSMUSG00000028631,ENSMUSG00000027882,ENSMUSG00000063160,ENSMUSG00000025782,ENSMUSG00000034867,ENSMUSG00000025290,ENSMUSG00000018678,ENSMUSG00000026867,ENSMUSG00000025889,ENSMUSG00000020634,ENSMUSG00000009073,ENSMUSG00000042903,ENSMUSG00000021032,ENSMUSG00000052833,ENSMUSG00000034105,ENSMUSG00000025470,ENSMUSG00000062590,ENSMUSG00000023826,ENSMUSG00000015943,ENSMUSG00000054855,ENSMUSG00000071350,ENSMUSG00000029432,ENSMUSG00000028101,ENSMUSG00000006476,ENSMUSG00000001143,ENSMUSG00000022420,ENSMUSG00000034796,ENSMUSG00000013465,ENSMUSG00000038412,ENSMUSG00000070934,ENSMUSG00000020868,ENSMUSG00000055435,ENSMUSG00000047721,ENSMUSG00000025127,ENSMUSG00000007891,ENSMUSG00000017561,ENSMUSG00000039376,ENSMUSG00000010110,ENSMUSG00000040410,ENSMUSG00000008601,ENSMUSG00000045034,ENSMUSG00000029570,ENSMUSG00000052889,ENSMUSG00000045252,ENSMUSG00000023055,ENSMUSG00000031758,ENSMUSG00000008140,ENSMUSG00000026917,ENSMUSG00000022099,ENSMUSG00000059824,ENSMUSG00000004031,ENSMUSG00000052551,ENSMUSG00000024370,ENSMUSG00000028613,ENSMUSG00000055067,ENSMUSG00000002372,ENSMUSG00000000093,ENSMUSG00000028567,ENSMUSG00000059883,ENSMUSG00000069565,ENSMUSG00000017843,ENSMUSG00000038415,ENSMUSG00000020831,ENSMUSG00000103458,ENSMUSG00000033540,ENSMUSG00000089694,ENSMUSG00000031753,ENSMUSG00000036002,ENSMUSG00000003053,ENSMUSG00000032526,ENSMUSG00000030256,ENSMUSG00000010663,ENSMUSG00000070002,ENSMUSG00000031167,ENSMUSG00000033628,ENSMUSG00000058523,ENSMUSG00000000889,ENSMUSG00000030587,ENSMUSG00000025393,ENSMUSG00000000531,ENSMUSG00000047804,ENSMUSG00000012609,ENSMUSG00000039601,ENSMUSG00000044303,ENSMUSG00000022184,ENSMUSG00000020178,ENSMUSG00000033055,ENSMUSG00000074489,ENSMUSG00000018012,ENSMUSG00000039656,ENSMUSG00000030216,ENSMUSG00000051984,ENSMUSG00000040010,ENSMUSG00000022436,ENSMUSG00000056270,ENSMUSG00000020923,ENSMUSG00000013973,ENSMUSG00000079033,ENSMUSG00000051703,ENSMUSG00000067148,ENSMUSG00000027317,ENSMUSG00000028610,ENSMUSG00000014846,ENSMUSG00000029848,ENSMUSG00000025316,ENSMUSG00000069601,ENSMUSG00000041578,ENSMUSG00000027498,ENSMUSG00000075706,ENSMUSG00000019295,ENSMUSG00000030538,ENSMUSG00000030591,ENSMUSG00000022571,ENSMUSG00000026309,ENSMUSG00000068015,ENSMUSG00000029106,ENSMUSG00000058420,ENSMUSG00000025903,ENSMUSG00000019853,ENSMUSG00000066800,ENSMUSG00000022858,ENSMUSG00000079426,ENSMUSG00000009566,ENSMUSG00000013833,ENSMUSG00000079334,ENSMUSG00000071112,ENSMUSG00000044700,ENSMUSG00000038781,ENSMUSG00000089809,ENSMUSG00000002111,ENSMUSG00000051498,ENSMUSG00000023045,ENSMUSG00000027513,ENSMUSG00000056215,ENSMUSG00000037062,ENSMUSG00000028790,ENSMUSG00000053175,ENSMUSG00000003360,ENSMUSG00000079495,ENSMUSG00000039637,ENSMUSG00000048602,ENSMUSG00000038555,ENSMUSG00000007659,ENSMUSG00000035086,ENSMUSG00000061374,ENSMUSG00000039787,ENSMUSG00000003283,ENSMUSG00000037979,ENSMUSG00000029414,ENSMUSG00000043067,ENSMUSG00000033545,ENSMUSG00000030541,ENSMUSG00000038683,ENSMUSG00000026926,ENSMUSG00000031826,ENSMUSG00000030890,ENSMUSG00000027859,ENSMUSG00000046329,ENSMUSG00000037098,ENSMUSG00000022070,ENSMUSG00000005354,ENSMUSG00000037174,ENSMUSG00000031144,ENSMUSG00000025330,ENSMUSG00000050373,ENSMUSG00000040618,ENSMUSG00000030220,ENSMUSG00000047539,ENSMUSG00000007656,ENSMUSG00000032575,ENSMUSG00000037446,ENSMUSG00000020333,ENSMUSG00000033124,ENSMUSG00000032315,ENSMUSG00000071078,ENSMUSG00000044080,ENSMUSG00000030826,ENSMUSG00000016528,ENSMUSG00000015714,ENSMUSG00000030834,ENSMUSG00000048752,ENSMUSG00000013646,ENSMUSG00000025525,ENSMUSG00000063576,ENSMUSG00000029550,ENSMUSG00000026959,ENSMUSG00000025103,ENSMUSG00000045521,ENSMUSG00000033819,ENSMUSG00000061479,ENSMUSG00000057789,ENSMUSG00000022841,ENSMUSG00000029600,ENSMUSG00000026603,ENSMUSG00000002083,ENSMUSG00000027381,ENSMUSG00000022951,ENSMUSG00000039337,ENSMUSG00000025498,ENSMUSG00000042831,ENSMUSG00000057666,ENSMUSG00000045983,ENSMUSG00000036202,ENSMUSG00000030720,ENSMUSG00000031697,ENSMUSG00000043388,ENSMUSG00000049327,ENSMUSG00000004267,ENSMUSG00000021368,ENSMUSG00000030850,ENSMUSG00000041939,ENSMUSG00000095576,ENSMUSG00000068885,ENSMUSG00000041355,ENSMUSG00000041164,ENSMUSG00000020681,ENSMUSG00000090958,ENSMUSG00000006456,ENSMUSG00000003444,ENSMUSG00000041616,ENSMUSG00000030082,ENSMUSG00000033871,ENSMUSG00000048310,ENSMUSG00000056851,ENSMUSG00000022710,ENSMUSG00000028952,ENSMUSG00000029790,ENSMUSG00000021190,ENSMUSG00000028066,ENSMUSG00000026798,ENSMUSG00000022773,ENSMUSG00000027871,ENSMUSG00000035513,ENSMUSG00000030822,ENSMUSG00000020682,ENSMUSG00000037940,ENSMUSG00000027875,ENSMUSG00000038618,ENSMUSG00000001508,ENSMUSG00000058665,ENSMUSG00000063904,ENSMUSG00000044475,ENSMUSG00000029560,ENSMUSG00000022517,ENSMUSG00000005968,ENSMUSG00000024885,ENSMUSG00000038690,ENSMUSG00000045639,ENSMUSG00000049723,ENSMUSG00000020190,ENSMUSG00000036427,ENSMUSG00000109941,ENSMUSG00000110190,ENSMUSG00000018322,ENSMUSG00000022887,ENSMUSG00000078974,ENSMUSG00000029503,ENSMUSG00000031618,ENSMUSG00000020590,ENSMUSG00000015143,ENSMUSG00000045038,ENSMUSG00000014453,ENSMUSG00000056752,ENSMUSG00000022556,ENSMUSG00000046020,ENSMUSG00000003344,ENSMUSG00000037447,ENSMUSG00000041881,ENSMUSG00000029095,ENSMUSG00000038539,ENSMUSG00000021639,ENSMUSG00000030982,ENSMUSG00000028779,ENSMUSG00000014778,ENSMUSG00000001054,ENSMUSG00000002804,ENSMUSG00000026315,ENSMUSG00000001891,ENSMUSG00000017132,ENSMUSG00000044405,ENSMUSG00000001415,ENSMUSG00000063130,ENSMUSG00000025932,ENSMUSG00000027820,ENSMUSG00000006932,ENSMUSG00000017721,ENSMUSG00000018727,ENSMUSG00000024900,ENSMUSG00000095241,ENSMUSG00000001473,ENSMUSG00000070837,ENSMUSG00000038417,ENSMUSG00000074115,ENSMUSG00000020415,ENSMUSG00000027673,ENSMUSG00000042558,ENSMUSG00000040370,ENSMUSG00000002233,ENSMUSG00000020668,ENSMUSG00000024621,ENSMUSG00000020323,ENSMUSG00000028655,ENSMUSG00000042535,ENSMUSG00000025184,ENSMUSG00000030374,ENSMUSG00000014554,ENSMUSG00000021245,ENSMUSG00000025002,ENSMUSG00000101645,ENSMUSG00000062012,ENSMUSG00000045594,ENSMUSG00000053716,ENSMUSG00000028452,ENSMUSG00000031488,ENSMUSG00000116069,ENSMUSG00000074652,ENSMUSG00000038697,ENSMUSG00000039254,ENSMUSG00000051827,ENSMUSG00000062683,ENSMUSG00000061111,ENSMUSG00000015474,ENSMUSG00000014030,ENSMUSG00000060187,ENSMUSG00000047878,ENSMUSG00000032826,ENSMUSG00000053198,ENSMUSG00000051934,ENSMUSG00000073725,ENSMUSG00000076437,ENSMUSG00000034833,ENSMUSG00000047907,ENSMUSG00000025217,ENSMUSG00000026385,ENSMUSG00000025825,ENSMUSG00000028991,ENSMUSG00000035934,ENSMUSG00000022391,ENSMUSG00000025733,ENSMUSG00000021113,ENSMUSG00000035278,ENSMUSG00000040253,ENSMUSG00000023046,ENSMUSG00000059791,ENSMUSG00000079019,ENSMUSG00000045994,ENSMUSG00000029076,ENSMUSG00000030433,ENSMUSG00000002007,ENSMUSG00000026815,ENSMUSG00000032180,ENSMUSG00000001786,ENSMUSG00000028706,ENSMUSG00000099083,ENSMUSG00000021782,ENSMUSG00000036437,ENSMUSG00000049134,ENSMUSG00000029098,ENSMUSG00000030222,ENSMUSG00000042622,ENSMUSG00000041220,ENSMUSG00000032705,ENSMUSG00000038256,ENSMUSG00000095276,ENSMUSG00000027403,ENSMUSG00000030854,ENSMUSG00000000766,ENSMUSG00000035478,ENSMUSG00000047586,ENSMUSG00000048277,ENSMUSG00000054626,ENSMUSG00000032531,ENSMUSG00000027223,ENSMUSG00000006418,ENSMUSG00000030057,ENSMUSG00000030796,ENSMUSG00000001065,ENSMUSG00000037361,ENSMUSG00000016179,ENSMUSG00000021650,ENSMUSG00000028064,ENSMUSG00000026799,ENSMUSG00000029646,ENSMUSG00000039153,ENSMUSG00000032316,ENSMUSG00000022476,ENSMUSG00000009614,ENSMUSG00000042279,ENSMUSG00000027200,ENSMUSG00000067279,ENSMUSG00000027579,ENSMUSG00000035963,ENSMUSG00000032870,ENSMUSG00000027490,ENSMUSG00000040548,ENSMUSG00000003269,ENSMUSG00000040640,ENSMUSG00000023495,ENSMUSG00000036986,ENSMUSG00000025142,ENSMUSG00000026114,ENSMUSG00000021127,ENSMUSG00000029275,ENSMUSG00000037353,ENSMUSG00000062312,ENSMUSG00000020402,ENSMUSG00000045667,ENSMUSG00000000563,ENSMUSG00000020430,ENSMUSG00000060429,ENSMUSG00000070699,ENSMUSG00000074673,ENSMUSG00000032112,ENSMUSG00000030701,ENSMUSG00000025147,ENSMUSG00000020056,ENSMUSG00000110195,ENSMUSG00000019235,ENSMUSG00000024732,ENSMUSG00000045091,ENSMUSG00000022771,ENSMUSG00000054978,ENSMUSG00000028621,ENSMUSG00000068798,ENSMUSG00000000215,ENSMUSG00000028599,ENSMUSG00000059481,ENSMUSG00000030733,ENSMUSG00000022194,ENSMUSG00000058070,ENSMUSG00000049686,ENSMUSG00000025034,ENSMUSG00000006304,ENSMUSG00000047797,ENSMUSG00000035845,ENSMUSG00000045659,ENSMUSG00000035283,ENSMUSG00000030583,ENSMUSG00000059975,ENSMUSG00000026669,ENSMUSG00000007039,ENSMUSG00000038233,ENSMUSG00000035696,ENSMUSG00000097328,ENSMUSG00000110103,ENSMUSG00000032537,ENSMUSG00000055799,ENSMUSG00000020647,ENSMUSG00000047507,ENSMUSG00000049600,ENSMUSG00000022412,ENSMUSG00000116158,ENSMUSG00000040044,ENSMUSG00000030669,ENSMUSG00000002608,ENSMUSG00000000308,ENSMUSG00000000690,ENSMUSG00000000131,ENSMUSG00000042349,ENSMUSG00000040174,ENSMUSG00000029131,ENSMUSG00000026223,ENSMUSG00000032334,ENSMUSG00000037279,ENSMUSG00000034177,ENSMUSG00000017697,ENSMUSG00000028433,ENSMUSG00000033885,ENSMUSG00000032077,ENSMUSG00000001098,ENSMUSG00000031808,ENSMUSG00000030276,ENSMUSG00000028975,ENSMUSG00000070643,ENSMUSG00000026554,ENSMUSG00000061979,ENSMUSG00000040712,ENSMUSG00000056481,ENSMUSG00000027131,ENSMUSG00000046818,ENSMUSG00000034226,ENSMUSG00000053898,ENSMUSG00000027613,ENSMUSG00000048416,ENSMUSG00000021461,ENSMUSG00000061353,ENSMUSG00000021870,ENSMUSG00000022791,ENSMUSG00000038482,ENSMUSG00000024913,ENSMUSG00000047641,ENSMUSG00000033684,ENSMUSG00000027447,ENSMUSG00000028873,ENSMUSG00000001403,ENSMUSG00000050705,ENSMUSG00000019791,ENSMUSG00000029616,ENSMUSG00000070003,ENSMUSG00000006732,ENSMUSG00000039959,ENSMUSG00000051146,ENSMUSG00000024862,ENSMUSG00000068335,ENSMUSG00000045934,ENSMUSG00000023995,ENSMUSG00000112858,ENSMUSG00000018160,ENSMUSG00000038384,ENSMUSG00000021416,ENSMUSG00000024959,ENSMUSG00000042404,ENSMUSG00000039476,ENSMUSG00000039427,ENSMUSG00000037580,ENSMUSG00000020787,ENSMUSG00000073968,ENSMUSG00000049482,ENSMUSG00000044312,ENSMUSG00000006435,ENSMUSG00000018196,ENSMUSG00000026213,ENSMUSG00000029445,ENSMUSG00000045273,ENSMUSG00000038467,ENSMUSG00000004266,ENSMUSG00000091803,ENSMUSG00000032215,ENSMUSG00000020847,ENSMUSG00000041351,ENSMUSG00000046574,ENSMUSG00000032135,ENSMUSG00000019923,ENSMUSG00000041560,ENSMUSG00000097148,ENSMUSG00000002957,ENSMUSG00000028718,ENSMUSG00000031791,ENSMUSG00000033722,ENSMUSG00000077450,ENSMUSG00000029270,ENSMUSG00000060860,ENSMUSG00000020109,ENSMUSG00000057963,ENSMUSG00000029027,ENSMUSG00000038473,ENSMUSG00000028068,ENSMUSG00000034271,ENSMUSG00000029676,ENSMUSG00000024426,ENSMUSG00000046679,ENSMUSG00000032400,ENSMUSG00000090272,ENSMUSG00000059956,ENSMUSG00000024381,ENSMUSG00000042605,ENSMUSG00000062181,ENSMUSG00000031601,ENSMUSG00000027509,ENSMUSG00000000278,ENSMUSG00000028933,ENSMUSG00000071234,ENSMUSG00000052738,ENSMUSG00000027102,ENSMUSG00000020287,ENSMUSG00000029068,ENSMUSG00000002748,ENSMUSG00000030680,ENSMUSG00000052273,ENSMUSG00000079592,ENSMUSG00000078945,ENSMUSG00000019992,ENSMUSG00000042807,ENSMUSG00000042677,ENSMUSG00000040658,ENSMUSG00000003541,ENSMUSG00000072825,ENSMUSG00000030435,ENSMUSG00000055850,ENSMUSG00000028467,ENSMUSG00000033128,ENSMUSG00000037523,ENSMUSG00000001518,ENSMUSG00000042372,ENSMUSG00000038271,ENSMUSG00000038371,ENSMUSG00000033335,ENSMUSG00000055553,ENSMUSG00000027546,ENSMUSG00000051331,ENSMUSG00000017146,ENSMUSG00000032609,ENSMUSG00000038936,ENSMUSG00000001472,ENSMUSG00000038738,ENSMUSG00000042015,ENSMUSG00000047284,ENSMUSG00000029468,ENSMUSG00000026254,ENSMUSG00000030058,ENSMUSG00000039048,ENSMUSG00000030689,ENSMUSG00000000902,ENSMUSG00000018567,ENSMUSG00000023092,ENSMUSG00000078816,ENSMUSG00000054272,ENSMUSG00000021953,ENSMUSG00000039099,ENSMUSG00000022974,ENSMUSG00000021490,ENSMUSG00000018334,ENSMUSG00000029875,ENSMUSG00000019960,ENSMUSG00000026686,ENSMUSG00000022463,ENSMUSG00000025428,ENSMUSG00000031816,ENSMUSG00000073676,ENSMUSG00000046711,ENSMUSG00000009772,ENSMUSG00000116165,ENSMUSG00000022504,ENSMUSG00000087687,ENSMUSG00000028974,ENSMUSG00000029797,ENSMUSG00000000732,ENSMUSG00000029556,ENSMUSG00000024969,ENSMUSG00000036737,ENSMUSG00000025104,ENSMUSG00000032113,ENSMUSG00000006948,ENSMUSG00000027602,ENSMUSG00000019338,ENSMUSG00000042626,ENSMUSG00000001510,ENSMUSG00000021692,ENSMUSG00000038346,ENSMUSG00000028405,ENSMUSG00000069581,ENSMUSG00000052446,ENSMUSG00000021768,ENSMUSG00000047248,ENSMUSG00000050174,ENSMUSG00000028525,ENSMUSG00000070808,ENSMUSG00000025876,ENSMUSG00000025340,ENSMUSG00000078719,ENSMUSG00000030527,ENSMUSG00000090115,ENSMUSG00000026781,ENSMUSG00000108841,ENSMUSG00000000416,ENSMUSG00000024795,ENSMUSG00000034708,ENSMUSG00000025381,ENSMUSG00000025132,ENSMUSG00000029185,ENSMUSG00000038025,ENSMUSG00000040113,ENSMUSG00000025209,ENSMUSG00000039345,ENSMUSG00000040809,ENSMUSG00000078249,ENSMUSG00000025135,ENSMUSG00000027405,ENSMUSG00000023764,ENSMUSG00000023912,ENSMUSG00000037664,ENSMUSG00000004038,ENSMUSG00000055053,ENSMUSG00000024397,ENSMUSG00000000384,ENSMUSG00000032290,ENSMUSG00000031737,ENSMUSG00000025374,ENSMUSG00000032040,ENSMUSG00000038765,ENSMUSG00000023951,ENSMUSG00000060147,ENSMUSG00000060373,ENSMUSG00000038880,ENSMUSG00000030806,ENSMUSG00000062270,ENSMUSG00000020736,ENSMUSG00000058076,ENSMUSG00000015627,ENSMUSG00000021824,ENSMUSG00000009828,ENSMUSG00000033955,ENSMUSG00000038170,ENSMUSG00000079629,ENSMUSG00000024442,ENSMUSG00000074923,ENSMUSG00000032384,ENSMUSG00000026594,ENSMUSG00000097084,ENSMUSG00000029245,ENSMUSG00000031962,ENSMUSG00000034793,ENSMUSG00000039713,ENSMUSG00000055210,ENSMUSG00000030347,ENSMUSG00000047921,ENSMUSG00000035266,ENSMUSG00000044465,ENSMUSG00000029361,ENSMUSG00000039474,ENSMUSG00000031812,ENSMUSG00000002279,ENSMUSG00000079477,ENSMUSG00000036687,ENSMUSG00000030615,ENSMUSG00000057110,ENSMUSG00000043857,ENSMUSG00000025787,ENSMUSG00000019828,ENSMUSG00000003354,ENSMUSG00000030816,ENSMUSG00000057469,ENSMUSG00000026275,ENSMUSG00000006675,ENSMUSG00000026526,ENSMUSG00000087408,ENSMUSG00000025468,ENSMUSG00000028847,ENSMUSG00000020660,ENSMUSG00000028677,ENSMUSG00000038372,ENSMUSG00000091898,ENSMUSG00000063888,ENSMUSG00000026273,ENSMUSG00000042570,ENSMUSG00000015750,ENSMUSG00000030825,ENSMUSG00000052926,ENSMUSG00000021279,ENSMUSG00000001419,ENSMUSG00000004231,ENSMUSG00000022031,ENSMUSG00000028755,ENSMUSG00000006289,ENSMUSG00000009207,ENSMUSG00000041515,ENSMUSG00000045179,ENSMUSG00000058586,ENSMUSG00000020137,ENSMUSG00000005465,ENSMUSG00000112920,ENSMUSG00000032661,ENSMUSG00000048096,ENSMUSG00000027175,ENSMUSG00000034659,ENSMUSG00000020737,ENSMUSG00000071064,ENSMUSG00000026127,ENSMUSG00000019863,ENSMUSG00000018442,ENSMUSG00000031781,ENSMUSG00000028085,ENSMUSG00000030972,ENSMUSG00000040414,ENSMUSG00000020115,ENSMUSG00000039210,ENSMUSG00000066900,ENSMUSG00000062519,ENSMUSG00000031070,ENSMUSG00000029528,ENSMUSG00000020528,ENSMUSG00000068391,ENSMUSG00000028776,ENSMUSG00000028541,ENSMUSG00000089832,ENSMUSG00000071773,ENSMUSG00000042502,ENSMUSG00000027649,ENSMUSG00000048756,ENSMUSG00000009585,ENSMUSG00000038685,ENSMUSG00000039105,ENSMUSG00000029175,ENSMUSG00000037890,ENSMUSG00000028438,ENSMUSG00000075229,ENSMUSG00000052087,ENSMUSG00000018820,ENSMUSG00000032313,ENSMUSG00000039323,ENSMUSG00000028332,ENSMUSG00000013997,ENSMUSG00000025373,ENSMUSG00000035699,ENSMUSG00000026239,ENSMUSG00000040699,ENSMUSG00000038181,ENSMUSG00000063406,ENSMUSG00000048450,ENSMUSG00000047459,ENSMUSG00000041333,ENSMUSG00000032965,ENSMUSG00000027222,ENSMUSG00000009350,ENSMUSG00000034201,ENSMUSG00000032560,ENSMUSG00000021458,ENSMUSG00000029625,ENSMUSG00000041734,ENSMUSG00000091931,ENSMUSG00000040462,ENSMUSG00000036620,ENSMUSG00000059146,ENSMUSG00000027201,ENSMUSG00000032855,ENSMUSG00000022414,ENSMUSG00000025144,ENSMUSG00000003233,ENSMUSG00000040086,ENSMUSG00000027679,ENSMUSG00000020894,ENSMUSG00000009075,ENSMUSG00000010086,ENSMUSG00000025140,ENSMUSG00000000552,ENSMUSG00000028910,ENSMUSG00000027895,ENSMUSG00000022545,ENSMUSG00000041556,ENSMUSG00000022540,ENSMUSG00000042642,ENSMUSG00000038524,ENSMUSG00000029125,ENSMUSG00000002580,ENSMUSG00000033855,ENSMUSG00000074916,ENSMUSG00000037509,ENSMUSG00000000127,ENSMUSG00000016921,ENSMUSG00000031150,ENSMUSG00000001521,ENSMUSG00000022383,ENSMUSG00000022096,ENSMUSG00000078144,ENSMUSG00000037463,ENSMUSG00000002052"									
GO:0005622	intracellular	cellular_component	1.22E-44	1.29E-40	2955	4007	14197	22042	"ENSMUSG00000049506,ENSMUSG00000023991,ENSMUSG00000024213,ENSMUSG00000019055,ENSMUSG00000053702,ENSMUSG00000020544,ENSMUSG00000000693,ENSMUSG00000046733,ENSMUSG00000027368,ENSMUSG00000001168,ENSMUSG00000020381,ENSMUSG00000023971,ENSMUSG00000048455,ENSMUSG00000032064,ENSMUSG00000022359,ENSMUSG00000040632,ENSMUSG00000032911,ENSMUSG00000029122,ENSMUSG00000001520,ENSMUSG00000103421,ENSMUSG00000024906,ENSMUSG00000054715,ENSMUSG00000019518,ENSMUSG00000033530,ENSMUSG00000029440,ENSMUSG00000043421,ENSMUSG00000035011,ENSMUSG00000066687,ENSMUSG00000032340,ENSMUSG00000024037,ENSMUSG00000037622,ENSMUSG00000027070,ENSMUSG00000024366,ENSMUSG00000000489,ENSMUSG00000033862,ENSMUSG00000020311,ENSMUSG00000028357,ENSMUSG00000043439,ENSMUSG00000061613,ENSMUSG00000021068,ENSMUSG00000025484,ENSMUSG00000042292,ENSMUSG00000024797,ENSMUSG00000074865,ENSMUSG00000026426,ENSMUSG00000064030,ENSMUSG00000001661,ENSMUSG00000063268,ENSMUSG00000029608,ENSMUSG00000022685,ENSMUSG00000022032,ENSMUSG00000056486,ENSMUSG00000025792,ENSMUSG00000055128,ENSMUSG00000000605,ENSMUSG00000026222,ENSMUSG00000032026,ENSMUSG00000024534,ENSMUSG00000063410,ENSMUSG00000047674,ENSMUSG00000034006,ENSMUSG00000032017,ENSMUSG00000031980,ENSMUSG00000075590,ENSMUSG00000020225,ENSMUSG00000030811,ENSMUSG00000005980,ENSMUSG00000032291,ENSMUSG00000051811,ENSMUSG00000030346,ENSMUSG00000031149,ENSMUSG00000020766,ENSMUSG00000044149,ENSMUSG00000021981,ENSMUSG00000034881,ENSMUSG00000022889,ENSMUSG00000030528,ENSMUSG00000039307,ENSMUSG00000043648,ENSMUSG00000033068,ENSMUSG00000028960,ENSMUSG00000021506,ENSMUSG00000020804,ENSMUSG00000006445,ENSMUSG00000007655,ENSMUSG00000021252,ENSMUSG00000020476,ENSMUSG00000003662,ENSMUSG00000021661,ENSMUSG00000071646,ENSMUSG00000025572,ENSMUSG00000021619,ENSMUSG00000024215,ENSMUSG00000060098,ENSMUSG00000051864,ENSMUSG00000052160,ENSMUSG00000023944,ENSMUSG00000002379,ENSMUSG00000032717,ENSMUSG00000021662,ENSMUSG00000031543,ENSMUSG00000026887,ENSMUSG00000031706,ENSMUSG00000050132,ENSMUSG00000015217,ENSMUSG00000015605,ENSMUSG00000038619,ENSMUSG00000032579,ENSMUSG00000024613,ENSMUSG00000021156,ENSMUSG00000042675,ENSMUSG00000036644,ENSMUSG00000026162,ENSMUSG00000030314,ENSMUSG00000069206,ENSMUSG00000000184,ENSMUSG00000005640,ENSMUSG00000052105,ENSMUSG00000068566,ENSMUSG00000056724,ENSMUSG00000022542,ENSMUSG00000040738,ENSMUSG00000014769,ENSMUSG00000029032,ENSMUSG00000011837,ENSMUSG00000018648,ENSMUSG00000038780,ENSMUSG00000072878,ENSMUSG00000039316,ENSMUSG00000049866,ENSMUSG00000028184,ENSMUSG00000032308,ENSMUSG00000005378,ENSMUSG00000061718,ENSMUSG00000026792,ENSMUSG00000042632,ENSMUSG00000023949,ENSMUSG00000000325,ENSMUSG00000020889,ENSMUSG00000068917,ENSMUSG00000003072,ENSMUSG00000025235,ENSMUSG00000024767,ENSMUSG00000079523,ENSMUSG00000050908,ENSMUSG00000028961,ENSMUSG00000002205,ENSMUSG00000024792,ENSMUSG00000039219,ENSMUSG00000025231,ENSMUSG00000042520,ENSMUSG00000022498,ENSMUSG00000054364,ENSMUSG00000058291,ENSMUSG00000000617,ENSMUSG00000048981,ENSMUSG00000026987,ENSMUSG00000022094,ENSMUSG00000040220,ENSMUSG00000079235,ENSMUSG00000044134,ENSMUSG00000018541,ENSMUSG00000016495,ENSMUSG00000021311,ENSMUSG00000079627,ENSMUSG00000035964,ENSMUSG00000060260,ENSMUSG00000029290,ENSMUSG00000031169,ENSMUSG00000020740,ENSMUSG00000090714,ENSMUSG00000071657,ENSMUSG00000050627,ENSMUSG00000028060,ENSMUSG00000041798,ENSMUSG00000024248,ENSMUSG00000067071,ENSMUSG00000024212,ENSMUSG00000003119,ENSMUSG00000051985,ENSMUSG00000042109,ENSMUSG00000016458,ENSMUSG00000014859,ENSMUSG00000026356,ENSMUSG00000071342,ENSMUSG00000041229,ENSMUSG00000028318,ENSMUSG00000039515,ENSMUSG00000030278,ENSMUSG00000031392,ENSMUSG00000005986,ENSMUSG00000062861,ENSMUSG00000001998,ENSMUSG00000027611,ENSMUSG00000002602,ENSMUSG00000027637,ENSMUSG00000037351,ENSMUSG00000031434,ENSMUSG00000030083,ENSMUSG00000040824,ENSMUSG00000002844,ENSMUSG00000068876,ENSMUSG00000017344,ENSMUSG00000029466,ENSMUSG00000020891,ENSMUSG00000092260,ENSMUSG00000037944,ENSMUSG00000057729,ENSMUSG00000038665,ENSMUSG00000045236,ENSMUSG00000062488,ENSMUSG00000024870,ENSMUSG00000030091,ENSMUSG00000006567,ENSMUSG00000026203,ENSMUSG00000028591,ENSMUSG00000026479,ENSMUSG00000063882,ENSMUSG00000018750,ENSMUSG00000029713,ENSMUSG00000023191,ENSMUSG00000060152,ENSMUSG00000022000,ENSMUSG00000031665,ENSMUSG00000066838,ENSMUSG00000013787,ENSMUSG00000059851,ENSMUSG00000021743,ENSMUSG00000003657,ENSMUSG00000029860,ENSMUSG00000029153,ENSMUSG00000040268,ENSMUSG00000054836,ENSMUSG00000042148,ENSMUSG00000063535,ENSMUSG00000042425,ENSMUSG00000032519,ENSMUSG00000002825,ENSMUSG00000002280,ENSMUSG00000071256,ENSMUSG00000028948,ENSMUSG00000050945,ENSMUSG00000078127,ENSMUSG00000049932,ENSMUSG00000020700,ENSMUSG00000042439,ENSMUSG00000039483,ENSMUSG00000008668,ENSMUSG00000074794,ENSMUSG00000078580,ENSMUSG00000039987,ENSMUSG00000033065,ENSMUSG00000030534,ENSMUSG00000023902,ENSMUSG00000035711,ENSMUSG00000069920,ENSMUSG00000018882,ENSMUSG00000027404,ENSMUSG00000030507,ENSMUSG00000074884,ENSMUSG00000039824,ENSMUSG00000025077,ENSMUSG00000020652,ENSMUSG00000006599,ENSMUSG00000022779,ENSMUSG00000022914,ENSMUSG00000033287,ENSMUSG00000023328,ENSMUSG00000020186,ENSMUSG00000028524,ENSMUSG00000046295,ENSMUSG00000031549,ENSMUSG00000026193,ENSMUSG00000072214,ENSMUSG00000025219,ENSMUSG00000037885,ENSMUSG00000029780,ENSMUSG00000023067,ENSMUSG00000041264,ENSMUSG00000030683,ENSMUSG00000028329,ENSMUSG00000022489,ENSMUSG00000023952,ENSMUSG00000030888,ENSMUSG00000028953,ENSMUSG00000094913,ENSMUSG00000020744,ENSMUSG00000003665,ENSMUSG00000029413,ENSMUSG00000002546,ENSMUSG00000022385,ENSMUSG00000010358,ENSMUSG00000020826,ENSMUSG00000032194,ENSMUSG00000076435,ENSMUSG00000005609,ENSMUSG00000041673,ENSMUSG00000037185,ENSMUSG00000042678,ENSMUSG00000039328,ENSMUSG00000050335,ENSMUSG00000030839,ENSMUSG00000022098,ENSMUSG00000034889,ENSMUSG00000034509,ENSMUSG00000028792,ENSMUSG00000038695,ENSMUSG00000047767,ENSMUSG00000022484,ENSMUSG00000039963,ENSMUSG00000044367,ENSMUSG00000041886,ENSMUSG00000074882,ENSMUSG00000007946,ENSMUSG00000007783,ENSMUSG00000022433,ENSMUSG00000042203,ENSMUSG00000025081,ENSMUSG00000053119,ENSMUSG00000041025,ENSMUSG00000023953,ENSMUSG00000028737,ENSMUSG00000006179,ENSMUSG00000031378,ENSMUSG00000031295,ENSMUSG00000027242,ENSMUSG00000039671,ENSMUSG00000025408,ENSMUSG00000015013,ENSMUSG00000050751,ENSMUSG00000020892,ENSMUSG00000021048,ENSMUSG00000056458,ENSMUSG00000030693,ENSMUSG00000001576,ENSMUSG00000078789,ENSMUSG00000057054,ENSMUSG00000020882,ENSMUSG00000024926,ENSMUSG00000042569,ENSMUSG00000062031,ENSMUSG00000056648,ENSMUSG00000038866,ENSMUSG00000018932,ENSMUSG00000054662,ENSMUSG00000021375,ENSMUSG00000031970,ENSMUSG00000033847,ENSMUSG00000004891,ENSMUSG00000020549,ENSMUSG00000048758,ENSMUSG00000056917,ENSMUSG00000041654,ENSMUSG00000095677,ENSMUSG00000003464,ENSMUSG00000070000,ENSMUSG00000030062,ENSMUSG00000041528,ENSMUSG00000026005,ENSMUSG00000020781,ENSMUSG00000060257,ENSMUSG00000030451,ENSMUSG00000037621,ENSMUSG00000028149,ENSMUSG00000066643,ENSMUSG00000044294,ENSMUSG00000029003,ENSMUSG00000060402,ENSMUSG00000028600,ENSMUSG00000060073,ENSMUSG00000021537,ENSMUSG00000022199,ENSMUSG00000094936,ENSMUSG00000037364,ENSMUSG00000044876,ENSMUSG00000031575,ENSMUSG00000052837,ENSMUSG00000035863,ENSMUSG00000000340,ENSMUSG00000032743,ENSMUSG00000020037,ENSMUSG00000020456,ENSMUSG00000066042,ENSMUSG00000025486,ENSMUSG00000022186,ENSMUSG00000008690,ENSMUSG00000004952,ENSMUSG00000029486,ENSMUSG00000028042,ENSMUSG00000002781,ENSMUSG00000041147,ENSMUSG00000045608,ENSMUSG00000041769,ENSMUSG00000031090,ENSMUSG00000013698,ENSMUSG00000059439,ENSMUSG00000023274,ENSMUSG00000029599,ENSMUSG00000029576,ENSMUSG00000026313,ENSMUSG00000002963,ENSMUSG00000074671,ENSMUSG00000009293,ENSMUSG00000113949,ENSMUSG00000066026,ENSMUSG00000018906,ENSMUSG00000038709,ENSMUSG00000024818,ENSMUSG00000031837,ENSMUSG00000026878,ENSMUSG00000008318,ENSMUSG00000001053,ENSMUSG00000032423,ENSMUSG00000098488,ENSMUSG00000059810,ENSMUSG00000050440,ENSMUSG00000035757,ENSMUSG00000031487,ENSMUSG00000046722,ENSMUSG00000074476,ENSMUSG00000003099,ENSMUSG00000032508,ENSMUSG00000051682,ENSMUSG00000052384,ENSMUSG00000026211,ENSMUSG00000031371,ENSMUSG00000059689,ENSMUSG00000002249,ENSMUSG00000057229,ENSMUSG00000056370,ENSMUSG00000035431,ENSMUSG00000035615,ENSMUSG00000027630,ENSMUSG00000024833,ENSMUSG00000034245,ENSMUSG00000028836,ENSMUSG00000094945,ENSMUSG00000031927,ENSMUSG00000005625,ENSMUSG00000021027,ENSMUSG00000005936,ENSMUSG00000022516,ENSMUSG00000040650,ENSMUSG00000044139,ENSMUSG00000037434,ENSMUSG00000021280,ENSMUSG00000038193,ENSMUSG00000031827,ENSMUSG00000010660,ENSMUSG00000004263,ENSMUSG00000032946,ENSMUSG00000070953,ENSMUSG00000035228,ENSMUSG00000059013,ENSMUSG00000022211,ENSMUSG00000034930,ENSMUSG00000004056,ENSMUSG00000011877,ENSMUSG00000029247,ENSMUSG00000041215,ENSMUSG00000012117,ENSMUSG00000032411,ENSMUSG00000044927,ENSMUSG00000028057,ENSMUSG00000019254,ENSMUSG00000021541,ENSMUSG00000020946,ENSMUSG00000101174,ENSMUSG00000026074,ENSMUSG00000046460,ENSMUSG00000042644,ENSMUSG00000042761,ENSMUSG00000033826,ENSMUSG00000004356,ENSMUSG00000022634,ENSMUSG00000005054,ENSMUSG00000057465,ENSMUSG00000024844,ENSMUSG00000063651,ENSMUSG00000028563,ENSMUSG00000078622,ENSMUSG00000044201,ENSMUSG00000046854,ENSMUSG00000026172,ENSMUSG00000048154,ENSMUSG00000087598,ENSMUSG00000042978,ENSMUSG00000029705,ENSMUSG00000048481,ENSMUSG00000041685,ENSMUSG00000023993,ENSMUSG00000034868,ENSMUSG00000016510,ENSMUSG00000014444,ENSMUSG00000031981,ENSMUSG00000031901,ENSMUSG00000021902,ENSMUSG00000034071,ENSMUSG00000025754,ENSMUSG00000040860,ENSMUSG00000020827,ENSMUSG00000029207,ENSMUSG00000030505,ENSMUSG00000023345,ENSMUSG00000063779,ENSMUSG00000032511,ENSMUSG00000098530,ENSMUSG00000029191,ENSMUSG00000032571,ENSMUSG00000032185,ENSMUSG00000055912,ENSMUSG00000059208,ENSMUSG00000050240,ENSMUSG00000071359,ENSMUSG00000020108,ENSMUSG00000044988,ENSMUSG00000030098,ENSMUSG00000018398,ENSMUSG00000021095,ENSMUSG00000041801,ENSMUSG00000038330,ENSMUSG00000029126,ENSMUSG00000020156,ENSMUSG00000023439,ENSMUSG00000025369,ENSMUSG00000004187,ENSMUSG00000034059,ENSMUSG00000029518,ENSMUSG00000034731,ENSMUSG00000027194,ENSMUSG00000058239,ENSMUSG00000020806,ENSMUSG00000041921,ENSMUSG00000040136,ENSMUSG00000030126,ENSMUSG00000003379,ENSMUSG00000028078,ENSMUSG00000049232,ENSMUSG00000052363,ENSMUSG00000036672,ENSMUSG00000074811,ENSMUSG00000029480,ENSMUSG00000015016,ENSMUSG00000034751,ENSMUSG00000029920,ENSMUSG00000093445,ENSMUSG00000006024,ENSMUSG00000026245,ENSMUSG00000034165,ENSMUSG00000040236,ENSMUSG00000029165,ENSMUSG00000018666,ENSMUSG00000018572,ENSMUSG00000019461,ENSMUSG00000019843,ENSMUSG00000003528,ENSMUSG00000021087,ENSMUSG00000043572,ENSMUSG00000029802,ENSMUSG00000092607,ENSMUSG00000021248,ENSMUSG00000035632,ENSMUSG00000032869,ENSMUSG00000033987,ENSMUSG00000042694,ENSMUSG00000002100,ENSMUSG00000022836,ENSMUSG00000074569,ENSMUSG00000005417,ENSMUSG00000026825,ENSMUSG00000054823,ENSMUSG00000070330,ENSMUSG00000096145,ENSMUSG00000027714,ENSMUSG00000028217,ENSMUSG00000021400,ENSMUSG00000034157,ENSMUSG00000047342,ENSMUSG00000018659,ENSMUSG00000028127,ENSMUSG00000045136,ENSMUSG00000069582,ENSMUSG00000020869,ENSMUSG00000000805,ENSMUSG00000021700,ENSMUSG00000025035,ENSMUSG00000059811,ENSMUSG00000062252,ENSMUSG00000000149,ENSMUSG00000019102,ENSMUSG00000024319,ENSMUSG00000022400,ENSMUSG00000054716,ENSMUSG00000004364,ENSMUSG00000030867,ENSMUSG00000044881,ENSMUSG00000025027,ENSMUSG00000029151,ENSMUSG00000031847,ENSMUSG00000061809,ENSMUSG00000048439,ENSMUSG00000026873,ENSMUSG00000037894,ENSMUSG00000021281,ENSMUSG00000051111,ENSMUSG00000028744,ENSMUSG00000042757,ENSMUSG00000028687,ENSMUSG00000046841,ENSMUSG00000032606,ENSMUSG00000028464,ENSMUSG00000030403,ENSMUSG00000042198,ENSMUSG00000029471,ENSMUSG00000015127,ENSMUSG00000052533,ENSMUSG00000027654,ENSMUSG00000079550,ENSMUSG00000026270,ENSMUSG00000015966,ENSMUSG00000030577,ENSMUSG00000056367,ENSMUSG00000027931,ENSMUSG00000018770,ENSMUSG00000020901,ENSMUSG00000066640,ENSMUSG00000021266,ENSMUSG00000036160,ENSMUSG00000025188,ENSMUSG00000000568,ENSMUSG00000033653,ENSMUSG00000052915,ENSMUSG00000029661,ENSMUSG00000038319,ENSMUSG00000034807,ENSMUSG00000028392,ENSMUSG00000062713,ENSMUSG00000034771,ENSMUSG00000020166,ENSMUSG00000041782,ENSMUSG00000032590,ENSMUSG00000007564,ENSMUSG00000024052,ENSMUSG00000033222,ENSMUSG00000024740,ENSMUSG00000030945,ENSMUSG00000016664,ENSMUSG00000001023,ENSMUSG00000032231,ENSMUSG00000057329,ENSMUSG00000052212,ENSMUSG00000030557,ENSMUSG00000097487,ENSMUSG00000039850,ENSMUSG00000028729,ENSMUSG00000020776,ENSMUSG00000048206,ENSMUSG00000036181,ENSMUSG00000026659,ENSMUSG00000029603,ENSMUSG00000034949,ENSMUSG00000036438,ENSMUSG00000062234,ENSMUSG00000036186,ENSMUSG00000037487,ENSMUSG00000052684,ENSMUSG00000026339,ENSMUSG00000026942,ENSMUSG00000041126,ENSMUSG00000075701,ENSMUSG00000028945,ENSMUSG00000027455,ENSMUSG00000018565,ENSMUSG00000039285,ENSMUSG00000034667,ENSMUSG00000015766,ENSMUSG00000021359,ENSMUSG00000002831,ENSMUSG00000056605,ENSMUSG00000070056,ENSMUSG00000058638,ENSMUSG00000040857,ENSMUSG00000036372,ENSMUSG00000024050,ENSMUSG00000053329,ENSMUSG00000023307,ENSMUSG00000058454,ENSMUSG00000013160,ENSMUSG00000069170,ENSMUSG00000038615,ENSMUSG00000110469,ENSMUSG00000044641,ENSMUSG00000035722,ENSMUSG00000027575,ENSMUSG00000022178,ENSMUSG00000031530,ENSMUSG00000021276,ENSMUSG00000071226,ENSMUSG00000014329,ENSMUSG00000031834,ENSMUSG00000015478,ENSMUSG00000025403,ENSMUSG00000016308,ENSMUSG00000031328,ENSMUSG00000038534,ENSMUSG00000055652,ENSMUSG00000027306,ENSMUSG00000032479,ENSMUSG00000048755,ENSMUSG00000026821,ENSMUSG00000029763,ENSMUSG00000003545,ENSMUSG00000043079,ENSMUSG00000023079,ENSMUSG00000031839,ENSMUSG00000021699,ENSMUSG00000005882,ENSMUSG00000003848,ENSMUSG00000030894,ENSMUSG00000055660,ENSMUSG00000032041,ENSMUSG00000029020,ENSMUSG00000037196,ENSMUSG00000003438,ENSMUSG00000021182,ENSMUSG00000020329,ENSMUSG00000031955,ENSMUSG00000032013,ENSMUSG00000020451,ENSMUSG00000041540,ENSMUSG00000035297,ENSMUSG00000025409,ENSMUSG00000024799,ENSMUSG00000001999,ENSMUSG00000035637,ENSMUSG00000025477,ENSMUSG00000044165,ENSMUSG00000036006,ENSMUSG00000029771,ENSMUSG00000031431,ENSMUSG00000019823,ENSMUSG00000040596,ENSMUSG00000042429,ENSMUSG00000024830,ENSMUSG00000034855,ENSMUSG00000030589,ENSMUSG00000038195,ENSMUSG00000034738,ENSMUSG00000010830,ENSMUSG00000028194,ENSMUSG00000034083,ENSMUSG00000027285,ENSMUSG00000016918,ENSMUSG00000043411,ENSMUSG00000028849,ENSMUSG00000044502,ENSMUSG00000024947,ENSMUSG00000089669,ENSMUSG00000029561,ENSMUSG00000021959,ENSMUSG00000020692,ENSMUSG00000037905,ENSMUSG00000040907,ENSMUSG00000046352,ENSMUSG00000000632,ENSMUSG00000022382,ENSMUSG00000046321,ENSMUSG00000052707,ENSMUSG00000030271,ENSMUSG00000022751,ENSMUSG00000019362,ENSMUSG00000063382,ENSMUSG00000039050,ENSMUSG00000053877,ENSMUSG00000026240,ENSMUSG00000055681,ENSMUSG00000020715,ENSMUSG00000021427,ENSMUSG00000001082,ENSMUSG00000035027,ENSMUSG00000072946,ENSMUSG00000052406,ENSMUSG00000052139,ENSMUSG00000000037,ENSMUSG00000033597,ENSMUSG00000056673,ENSMUSG00000078240,ENSMUSG00000074486,ENSMUSG00000026288,ENSMUSG00000044991,ENSMUSG00000020085,ENSMUSG00000060063,ENSMUSG00000021143,ENSMUSG00000071723,ENSMUSG00000014303,ENSMUSG00000070509,ENSMUSG00000026209,ENSMUSG00000031446,ENSMUSG00000029346,ENSMUSG00000024644,ENSMUSG00000028809,ENSMUSG00000034292,ENSMUSG00000054405,ENSMUSG00000004897,ENSMUSG00000031066,ENSMUSG00000027330,ENSMUSG00000046768,ENSMUSG00000046541,ENSMUSG00000023017,ENSMUSG00000006498,ENSMUSG00000001864,ENSMUSG00000041609,ENSMUSG00000024892,ENSMUSG00000021557,ENSMUSG00000022822,ENSMUSG00000020930,ENSMUSG00000003549,ENSMUSG00000096351,ENSMUSG00000079036,ENSMUSG00000007415,ENSMUSG00000006389,ENSMUSG00000068040,ENSMUSG00000021288,ENSMUSG00000025358,ENSMUSG00000021144,ENSMUSG00000035284,ENSMUSG00000027646,ENSMUSG00000028059,ENSMUSG00000001034,ENSMUSG00000079494,ENSMUSG00000058908,ENSMUSG00000021819,ENSMUSG00000015776,ENSMUSG00000025478,ENSMUSG00000025499,ENSMUSG00000039632,ENSMUSG00000075600,ENSMUSG00000045658,ENSMUSG00000038542,ENSMUSG00000029470,ENSMUSG00000048003,ENSMUSG00000035582,ENSMUSG00000026817,ENSMUSG00000025138,ENSMUSG00000037012,ENSMUSG00000020419,ENSMUSG00000033770,ENSMUSG00000021685,ENSMUSG00000073702,ENSMUSG00000011658,ENSMUSG00000023206,ENSMUSG00000027669,ENSMUSG00000005503,ENSMUSG00000026103,ENSMUSG00000048626,ENSMUSG00000058135,ENSMUSG00000034254,ENSMUSG00000067288,ENSMUSG00000055371,ENSMUSG00000021194,ENSMUSG00000021481,ENSMUSG00000038248,ENSMUSG00000020246,ENSMUSG00000021367,ENSMUSG00000000301,ENSMUSG00000032583,ENSMUSG00000026469,ENSMUSG00000032245,ENSMUSG00000024034,ENSMUSG00000031785,ENSMUSG00000032091,ENSMUSG00000041329,ENSMUSG00000033216,ENSMUSG00000000317,ENSMUSG00000054160,ENSMUSG00000030978,ENSMUSG00000071341,ENSMUSG00000041378,ENSMUSG00000035781,ENSMUSG00000040843,ENSMUSG00000059436,ENSMUSG00000027901,ENSMUSG00000026199,ENSMUSG00000031902,ENSMUSG00000017718,ENSMUSG00000069020,ENSMUSG00000059409,ENSMUSG00000027430,ENSMUSG00000027186,ENSMUSG00000001930,ENSMUSG00000052712,ENSMUSG00000044217,ENSMUSG00000041966,ENSMUSG00000069917,ENSMUSG00000020620,ENSMUSG00000015087,ENSMUSG00000028664,ENSMUSG00000034799,ENSMUSG00000031389,ENSMUSG00000062624,ENSMUSG00000072770,ENSMUSG00000007739,ENSMUSG00000024300,ENSMUSG00000002768,ENSMUSG00000026955,ENSMUSG00000007050,ENSMUSG00000060679,ENSMUSG00000033249,ENSMUSG00000040028,ENSMUSG00000003644,ENSMUSG00000023186,ENSMUSG00000038838,ENSMUSG00000032228,ENSMUSG00000021185,ENSMUSG00000062939,ENSMUSG00000023980,ENSMUSG00000073730,ENSMUSG00000028896,ENSMUSG00000000730,ENSMUSG00000040751,ENSMUSG00000033720,ENSMUSG00000007097,ENSMUSG00000079637,ENSMUSG00000032536,ENSMUSG00000063730,ENSMUSG00000040724,ENSMUSG00000035829,ENSMUSG00000018537,ENSMUSG00000037110,ENSMUSG00000062960,ENSMUSG00000026489,ENSMUSG00000021798,ENSMUSG00000020898,ENSMUSG00000027869,ENSMUSG00000074896,ENSMUSG00000060671,ENSMUSG00000021338,ENSMUSG00000040482,ENSMUSG00000029644,ENSMUSG00000022475,ENSMUSG00000046456,ENSMUSG00000042828,ENSMUSG00000029816,ENSMUSG00000023262,ENSMUSG00000029053,ENSMUSG00000020875,ENSMUSG00000036106,ENSMUSG00000034730,ENSMUSG00000029127,ENSMUSG00000020900,ENSMUSG00000035640,ENSMUSG00000075410,ENSMUSG00000021097,ENSMUSG00000033096,ENSMUSG00000045078,ENSMUSG00000035769,ENSMUSG00000037410,ENSMUSG00000020358,ENSMUSG00000037326,ENSMUSG00000061525,ENSMUSG00000035530,ENSMUSG00000008461,ENSMUSG00000034951,ENSMUSG00000028581,ENSMUSG00000021884,ENSMUSG00000020612,ENSMUSG00000039615,ENSMUSG00000045817,ENSMUSG00000026707,ENSMUSG00000046997,ENSMUSG00000068663,ENSMUSG00000036435,ENSMUSG00000044701,ENSMUSG00000050732,ENSMUSG00000026961,ENSMUSG00000044199,ENSMUSG00000033423,ENSMUSG00000020713,ENSMUSG00000037594,ENSMUSG00000034777,ENSMUSG00000007817,ENSMUSG00000021193,ENSMUSG00000031266,ENSMUSG00000030034,ENSMUSG00000005718,ENSMUSG00000047547,ENSMUSG00000015452,ENSMUSG00000020808,ENSMUSG00000059479,ENSMUSG00000005899,ENSMUSG00000032643,ENSMUSG00000032187,ENSMUSG00000075334,ENSMUSG00000024406,ENSMUSG00000031370,ENSMUSG00000036853,ENSMUSG00000026883,ENSMUSG00000033039,ENSMUSG00000027568,ENSMUSG00000005949,ENSMUSG00000025724,ENSMUSG00000020914,ENSMUSG00000049858,ENSMUSG00000040964,ENSMUSG00000018507,ENSMUSG00000040061,ENSMUSG00000003452,ENSMUSG00000004864,ENSMUSG00000047719,ENSMUSG00000061048,ENSMUSG00000034845,ENSMUSG00000042557,ENSMUSG00000005514,ENSMUSG00000066842,ENSMUSG00000071229,ENSMUSG00000021219,ENSMUSG00000024737,ENSMUSG00000043144,ENSMUSG00000041650,ENSMUSG00000020354,ENSMUSG00000022579,ENSMUSG00000010095,ENSMUSG00000031711,ENSMUSG00000060279,ENSMUSG00000037624,ENSMUSG00000024260,ENSMUSG00000029166,ENSMUSG00000022911,ENSMUSG00000056260,ENSMUSG00000053113,ENSMUSG00000107283,ENSMUSG00000040188,ENSMUSG00000025154,ENSMUSG00000026721,ENSMUSG00000030682,ENSMUSG00000020235,ENSMUSG00000024483,ENSMUSG00000044948,ENSMUSG00000021608,ENSMUSG00000043987,ENSMUSG00000005681,ENSMUSG00000029581,ENSMUSG00000061577,ENSMUSG00000068220,ENSMUSG00000028035,ENSMUSG00000026149,ENSMUSG00000057880,ENSMUSG00000031786,ENSMUSG00000037936,ENSMUSG00000026304,ENSMUSG00000058626,ENSMUSG00000028943,ENSMUSG00000027387,ENSMUSG00000078765,ENSMUSG00000079277,ENSMUSG00000025410,ENSMUSG00000020289,ENSMUSG00000004328,ENSMUSG00000028969,ENSMUSG00000040364,ENSMUSG00000022561,ENSMUSG00000020392,ENSMUSG00000055027,ENSMUSG00000061462,ENSMUSG00000043311,ENSMUSG00000006403,ENSMUSG00000025047,ENSMUSG00000067713,ENSMUSG00000020219,ENSMUSG00000073158,ENSMUSG00000044117,ENSMUSG00000045100,ENSMUSG00000022827,ENSMUSG00000040167,ENSMUSG00000052142,ENSMUSG00000026418,ENSMUSG00000035969,ENSMUSG00000003346,ENSMUSG00000039768,ENSMUSG00000051397,ENSMUSG00000024912,ENSMUSG00000039384,ENSMUSG00000026456,ENSMUSG00000044737,ENSMUSG00000049556,ENSMUSG00000057058,ENSMUSG00000024384,ENSMUSG00000029594,ENSMUSG00000021905,ENSMUSG00000031586,ENSMUSG00000024883,ENSMUSG00000023973,ENSMUSG00000030303,ENSMUSG00000031622,ENSMUSG00000027811,ENSMUSG00000007987,ENSMUSG00000055612,ENSMUSG00000025579,ENSMUSG00000073102,ENSMUSG00000030688,ENSMUSG00000051177,ENSMUSG00000053929,ENSMUSG00000043614,ENSMUSG00000024989,ENSMUSG00000037103,ENSMUSG00000001665,ENSMUSG00000028229,ENSMUSG00000026425,ENSMUSG00000034837,ENSMUSG00000032615,ENSMUSG00000021285,ENSMUSG00000030815,ENSMUSG00000074870,ENSMUSG00000034412,ENSMUSG00000019969,ENSMUSG00000032939,ENSMUSG00000004849,ENSMUSG00000052593,ENSMUSG00000052616,ENSMUSG00000015837,ENSMUSG00000037805,ENSMUSG00000022946,ENSMUSG00000005716,ENSMUSG00000063971,ENSMUSG00000073838,ENSMUSG00000078619,ENSMUSG00000032192,ENSMUSG00000039738,ENSMUSG00000046269,ENSMUSG00000029319,ENSMUSG00000078923,ENSMUSG00000028893,ENSMUSG00000045328,ENSMUSG00000041477,ENSMUSG00000027569,ENSMUSG00000032815,ENSMUSG00000021196,ENSMUSG00000031255,ENSMUSG00000019841,ENSMUSG00000036323,ENSMUSG00000041895,ENSMUSG00000044072,ENSMUSG00000022961,ENSMUSG00000031458,ENSMUSG00000043487,ENSMUSG00000013736,ENSMUSG00000024873,ENSMUSG00000042419,ENSMUSG00000031731,ENSMUSG00000066027,ENSMUSG00000030842,ENSMUSG00000022441,ENSMUSG00000089739,ENSMUSG00000067942,ENSMUSG00000029059,ENSMUSG00000028782,ENSMUSG00000006920,ENSMUSG00000011589,ENSMUSG00000055609,ENSMUSG00000030987,ENSMUSG00000029624,ENSMUSG00000014767,ENSMUSG00000111409,ENSMUSG00000027472,ENSMUSG00000035824,ENSMUSG00000032299,ENSMUSG00000049653,ENSMUSG00000036270,ENSMUSG00000035392,ENSMUSG00000023791,ENSMUSG00000057609,ENSMUSG00000007591,ENSMUSG00000038886,ENSMUSG00000061589,ENSMUSG00000063646,ENSMUSG00000019737,ENSMUSG00000011096,ENSMUSG00000039956,ENSMUSG00000036955,ENSMUSG00000079635,ENSMUSG00000021337,ENSMUSG00000023452,ENSMUSG00000009545,ENSMUSG00000000948,ENSMUSG00000019943,ENSMUSG00000058886,ENSMUSG00000031807,ENSMUSG00000031832,ENSMUSG00000028018,ENSMUSG00000038046,ENSMUSG00000021911,ENSMUSG00000013495,ENSMUSG00000029199,ENSMUSG00000021611,ENSMUSG00000006095,ENSMUSG00000033475,ENSMUSG00000020988,ENSMUSG00000004455,ENSMUSG00000067594,ENSMUSG00000031661,ENSMUSG00000021263,ENSMUSG00000020935,ENSMUSG00000019989,ENSMUSG00000048200,ENSMUSG00000032562,ENSMUSG00000030911,ENSMUSG00000030643,ENSMUSG00000059323,ENSMUSG00000058499,ENSMUSG00000031774,ENSMUSG00000015133,ENSMUSG00000037280,ENSMUSG00000022623,ENSMUSG00000020741,ENSMUSG00000094870,ENSMUSG00000003752,ENSMUSG00000028923,ENSMUSG00000019818,ENSMUSG00000056201,ENSMUSG00000047417,ENSMUSG00000041977,ENSMUSG00000028469,ENSMUSG00000028603,ENSMUSG00000025337,ENSMUSG00000034908,ENSMUSG00000027303,ENSMUSG00000047658,ENSMUSG00000044783,ENSMUSG00000013629,ENSMUSG00000037260,ENSMUSG00000035873,ENSMUSG00000028647,ENSMUSG00000025586,ENSMUSG00000002771,ENSMUSG00000029408,ENSMUSG00000025812,ENSMUSG00000063065,ENSMUSG00000038393,ENSMUSG00000021037,ENSMUSG00000024067,ENSMUSG00000024120,ENSMUSG00000029168,ENSMUSG00000020086,ENSMUSG00000059845,ENSMUSG00000070425,ENSMUSG00000030996,ENSMUSG00000018634,ENSMUSG00000022568,ENSMUSG00000060843,ENSMUSG00000058354,ENSMUSG00000039834,ENSMUSG00000048458,ENSMUSG00000075702,ENSMUSG00000031959,ENSMUSG00000007021,ENSMUSG00000029478,ENSMUSG00000026475,ENSMUSG00000009876,ENSMUSG00000109493,ENSMUSG00000044033,ENSMUSG00000008200,ENSMUSG00000042821,ENSMUSG00000033909,ENSMUSG00000027584,ENSMUSG00000031996,ENSMUSG00000026805,ENSMUSG00000026944,ENSMUSG00000074886,ENSMUSG00000024302,ENSMUSG00000030287,ENSMUSG00000068551,ENSMUSG00000029716,ENSMUSG00000005373,ENSMUSG00000038691,ENSMUSG00000021866,ENSMUSG00000039953,ENSMUSG00000075045,ENSMUSG00000049620,ENSMUSG00000030545,ENSMUSG00000015461,ENSMUSG00000015176,ENSMUSG00000018238,ENSMUSG00000038831,ENSMUSG00000018669,ENSMUSG00000032294,ENSMUSG00000020917,ENSMUSG00000011751,ENSMUSG00000022812,ENSMUSG00000031818,ENSMUSG00000042096,ENSMUSG00000032080,ENSMUSG00000022468,ENSMUSG00000026207,ENSMUSG00000035342,ENSMUSG00000079560,ENSMUSG00000060992,ENSMUSG00000054434,ENSMUSG00000045671,ENSMUSG00000041453,ENSMUSG00000028049,ENSMUSG00000000378,ENSMUSG00000017715,ENSMUSG00000061751,ENSMUSG00000006313,ENSMUSG00000021176,ENSMUSG00000040734,ENSMUSG00000014856,ENSMUSG00000021221,ENSMUSG00000015957,ENSMUSG00000036779,ENSMUSG00000025738,ENSMUSG00000038967,ENSMUSG00000027566,ENSMUSG00000021589,ENSMUSG00000022898,ENSMUSG00000020649,ENSMUSG00000021773,ENSMUSG00000021040,ENSMUSG00000042496,ENSMUSG00000032030,ENSMUSG00000029404,ENSMUSG00000027651,ENSMUSG00000003051,ENSMUSG00000011114,ENSMUSG00000038515,ENSMUSG00000004885,ENSMUSG00000044145,ENSMUSG00000061175,ENSMUSG00000022615,ENSMUSG00000079628,ENSMUSG00000030423,ENSMUSG00000000216,ENSMUSG00000040701,ENSMUSG00000004221,ENSMUSG00000037443,ENSMUSG00000046093,ENSMUSG00000040562,ENSMUSG00000033488,ENSMUSG00000051650,ENSMUSG00000056014,ENSMUSG00000033857,ENSMUSG00000009097,ENSMUSG00000036908,ENSMUSG00000051451,ENSMUSG00000041638,ENSMUSG00000037234,ENSMUSG00000024186,ENSMUSG00000031264,ENSMUSG00000056763,ENSMUSG00000043017,ENSMUSG00000096852,ENSMUSG00000026389,ENSMUSG00000001555,ENSMUSG00000026028,ENSMUSG00000027367,ENSMUSG00000031748,ENSMUSG00000042367,ENSMUSG00000070618,ENSMUSG00000020424,ENSMUSG00000042055,ENSMUSG00000021910,ENSMUSG00000033021,ENSMUSG00000019590,ENSMUSG00000042918,ENSMUSG00000029778,ENSMUSG00000028223,ENSMUSG00000019428,ENSMUSG00000020196,ENSMUSG00000022394,ENSMUSG00000071195,ENSMUSG00000075415,ENSMUSG00000064068,ENSMUSG00000020260,ENSMUSG00000027478,ENSMUSG00000039714,ENSMUSG00000034998,ENSMUSG00000071771,ENSMUSG00000048763,ENSMUSG00000016933,ENSMUSG00000024941,ENSMUSG00000011305,ENSMUSG00000056536,ENSMUSG00000014633,ENSMUSG00000033444,ENSMUSG00000067653,ENSMUSG00000038126,ENSMUSG00000020732,ENSMUSG00000020963,ENSMUSG00000036459,ENSMUSG00000056493,ENSMUSG00000074151,ENSMUSG00000038805,ENSMUSG00000033498,ENSMUSG00000041890,ENSMUSG00000001349,ENSMUSG00000028700,ENSMUSG00000063919,ENSMUSG00000039137,ENSMUSG00000027708,ENSMUSG00000026628,ENSMUSG00000040046,ENSMUSG00000007812,ENSMUSG00000023805,ENSMUSG00000038302,ENSMUSG00000052488,ENSMUSG00000032239,ENSMUSG00000021287,ENSMUSG00000029685,ENSMUSG00000059518,ENSMUSG00000024982,ENSMUSG00000020277,ENSMUSG00000074483,ENSMUSG00000032396,ENSMUSG00000071649,ENSMUSG00000063704,ENSMUSG00000027077,ENSMUSG00000031065,ENSMUSG00000037579,ENSMUSG00000025492,ENSMUSG00000068205,ENSMUSG00000095870,ENSMUSG00000033237,ENSMUSG00000021492,ENSMUSG00000002949,ENSMUSG00000039242,ENSMUSG00000038255,ENSMUSG00000078656,ENSMUSG00000032259,ENSMUSG00000024942,ENSMUSG00000030824,ENSMUSG00000071770,ENSMUSG00000025609,ENSMUSG00000037958,ENSMUSG00000059772,ENSMUSG00000046230,ENSMUSG00000024049,ENSMUSG00000021947,ENSMUSG00000009076,ENSMUSG00000064037,ENSMUSG00000044430,ENSMUSG00000042104,ENSMUSG00000020893,ENSMUSG00000030838,ENSMUSG00000005958,ENSMUSG00000028264,ENSMUSG00000015748,ENSMUSG00000022881,ENSMUSG00000047654,ENSMUSG00000074657,ENSMUSG00000079633,ENSMUSG00000048027,ENSMUSG00000032484,ENSMUSG00000060261,ENSMUSG00000026259,ENSMUSG00000026641,ENSMUSG00000036564,ENSMUSG00000038859,ENSMUSG00000031481,ENSMUSG00000028487,ENSMUSG00000034088,ENSMUSG00000109324,ENSMUSG00000073491,ENSMUSG00000006335,ENSMUSG00000099041,ENSMUSG00000070691,ENSMUSG00000023051,ENSMUSG00000073209,ENSMUSG00000019188,ENSMUSG00000071766,ENSMUSG00000069208,ENSMUSG00000030051,ENSMUSG00000039187,ENSMUSG00000036099,ENSMUSG00000033326,ENSMUSG00000038387,ENSMUSG00000032578,ENSMUSG00000074607,ENSMUSG00000017830,ENSMUSG00000078435,ENSMUSG00000053559,ENSMUSG00000004677,ENSMUSG00000022456,ENSMUSG00000027233,ENSMUSG00000025226,ENSMUSG00000029674,ENSMUSG00000036529,ENSMUSG00000026535,ENSMUSG00000047407,ENSMUSG00000031166,ENSMUSG00000001418,ENSMUSG00000081058,ENSMUSG00000029915,ENSMUSG00000035437,ENSMUSG00000023348,ENSMUSG00000025739,ENSMUSG00000042078,ENSMUSG00000032044,ENSMUSG00000070733,ENSMUSG00000040896,ENSMUSG00000032011,ENSMUSG00000022957,ENSMUSG00000070319,ENSMUSG00000020477,ENSMUSG00000006315,ENSMUSG00000023021,ENSMUSG00000025647,ENSMUSG00000025899,ENSMUSG00000020131,ENSMUSG00000005483,ENSMUSG00000040663,ENSMUSG00000033589,ENSMUSG00000020077,ENSMUSG00000010362,ENSMUSG00000020721,ENSMUSG00000020231,ENSMUSG00000033735,ENSMUSG00000006221,ENSMUSG00000032936,ENSMUSG00000094012,ENSMUSG00000029684,ENSMUSG00000022514,ENSMUSG00000063802,ENSMUSG00000027936,ENSMUSG00000008305,ENSMUSG00000034156,ENSMUSG00000037570,ENSMUSG00000049643,ENSMUSG00000060090,ENSMUSG00000002409,ENSMUSG00000024268,ENSMUSG00000026384,ENSMUSG00000029063,ENSMUSG00000061286,ENSMUSG00000002028,ENSMUSG00000024905,ENSMUSG00000020198,ENSMUSG00000031805,ENSMUSG00000035642,ENSMUSG00000110234,ENSMUSG00000021810,ENSMUSG00000045302,ENSMUSG00000085795,ENSMUSG00000078672,ENSMUSG00000037190,ENSMUSG00000028785,ENSMUSG00000021381,ENSMUSG00000079466,ENSMUSG00000022860,ENSMUSG00000003762,ENSMUSG00000003527,ENSMUSG00000053801,ENSMUSG00000019794,ENSMUSG00000086598,ENSMUSG00000035459,ENSMUSG00000018040,ENSMUSG00000044433,ENSMUSG00000033577,ENSMUSG00000021255,ENSMUSG00000021950,ENSMUSG00000057068,ENSMUSG00000017453,ENSMUSG00000047992,ENSMUSG00000028138,ENSMUSG00000038828,ENSMUSG00000032594,ENSMUSG00000021258,ENSMUSG00000022718,ENSMUSG00000040648,ENSMUSG00000107482,ENSMUSG00000024335,ENSMUSG00000038893,ENSMUSG00000032481,ENSMUSG00000039826,ENSMUSG00000026839,ENSMUSG00000002486,ENSMUSG00000039005,ENSMUSG00000074570,ENSMUSG00000020810,ENSMUSG00000050747,ENSMUSG00000047810,ENSMUSG00000028582,ENSMUSG00000003341,ENSMUSG00000004937,ENSMUSG00000039018,ENSMUSG00000036585,ENSMUSG00000020453,ENSMUSG00000018661,ENSMUSG00000015709,ENSMUSG00000040390,ENSMUSG00000030739,ENSMUSG00000020091,ENSMUSG00000031461,ENSMUSG00000005374,ENSMUSG00000004285,ENSMUSG00000024571,ENSMUSG00000037493,ENSMUSG00000070426,ENSMUSG00000063884,ENSMUSG00000042508,ENSMUSG00000032358,ENSMUSG00000032555,ENSMUSG00000044894,ENSMUSG00000001924,ENSMUSG00000044949,ENSMUSG00000016253,ENSMUSG00000020307,ENSMUSG00000028833,ENSMUSG00000020400,ENSMUSG00000069919,ENSMUSG00000033373,ENSMUSG00000008958,ENSMUSG00000075595,ENSMUSG00000030685,ENSMUSG00000001794,ENSMUSG00000018765,ENSMUSG00000028793,ENSMUSG00000005124,ENSMUSG00000026698,ENSMUSG00000027610,ENSMUSG00000044730,ENSMUSG00000056698,ENSMUSG00000026433,ENSMUSG00000031565,ENSMUSG00000026278,ENSMUSG00000023904,ENSMUSG00000027076,ENSMUSG00000055150,ENSMUSG00000025223,ENSMUSG00000029580,ENSMUSG00000033233,ENSMUSG00000071454,ENSMUSG00000024807,ENSMUSG00000004562,ENSMUSG00000000561,ENSMUSG00000008140,ENSMUSG00000026917,ENSMUSG00000022099,ENSMUSG00000045034,ENSMUSG00000029570,ENSMUSG00000052889,ENSMUSG00000045252,ENSMUSG00000031758,ENSMUSG00000023055,ENSMUSG00000028613,ENSMUSG00000059824,ENSMUSG00000004031,ENSMUSG00000024370,ENSMUSG00000052551,ENSMUSG00000017843,ENSMUSG00000038415,ENSMUSG00000020831,ENSMUSG00000055067,ENSMUSG00000002372,ENSMUSG00000000093,ENSMUSG00000028567,ENSMUSG00000059883,ENSMUSG00000069565,ENSMUSG00000103458,ENSMUSG00000089694,ENSMUSG00000031753,ENSMUSG00000033540,ENSMUSG00000031167,ENSMUSG00000000889,ENSMUSG00000058523,ENSMUSG00000033628,ENSMUSG00000036002,ENSMUSG00000003053,ENSMUSG00000030256,ENSMUSG00000032526,ENSMUSG00000010663,ENSMUSG00000070002,ENSMUSG00000044303,ENSMUSG00000022184,ENSMUSG00000020178,ENSMUSG00000030587,ENSMUSG00000025393,ENSMUSG00000000531,ENSMUSG00000047804,ENSMUSG00000039601,ENSMUSG00000012609,ENSMUSG00000039656,ENSMUSG00000051984,ENSMUSG00000030216,ENSMUSG00000033055,ENSMUSG00000018012,ENSMUSG00000074489,ENSMUSG00000056270,ENSMUSG00000022436,ENSMUSG00000040010,ENSMUSG00000039577,ENSMUSG00000017837,ENSMUSG00000010755,ENSMUSG00000028631,ENSMUSG00000027882,ENSMUSG00000042870,ENSMUSG00000025782,ENSMUSG00000063160,ENSMUSG00000034867,ENSMUSG00000025290,ENSMUSG00000018678,ENSMUSG00000020634,ENSMUSG00000042903,ENSMUSG00000009073,ENSMUSG00000021032,ENSMUSG00000026867,ENSMUSG00000025889,ENSMUSG00000054855,ENSMUSG00000052833,ENSMUSG00000025470,ENSMUSG00000034105,ENSMUSG00000062590,ENSMUSG00000015943,ENSMUSG00000023826,ENSMUSG00000029432,ENSMUSG00000028101,ENSMUSG00000006476,ENSMUSG00000071350,ENSMUSG00000070934,ENSMUSG00000001143,ENSMUSG00000022420,ENSMUSG00000034796,ENSMUSG00000013465,ENSMUSG00000038412,ENSMUSG00000025127,ENS"
"USG00000007891,ENSMUSG00000055435,ENSMUSG00000020868,ENSMUSG00000047721,ENSMUSG00000010110,ENSMUSG00000040410,ENSMUSG00000008601,ENSMUSG00000017561,ENSMUSG00000039376,ENSMUSG00000019822,ENSMUSG00000022263,ENSMUSG00000029703,ENSMUSG00000031889,ENSMUSG00000042303,ENSMUSG00000042228,ENSMUSG00000025420,ENSMUSG00000061981,ENSMUSG00000036678,ENSMUSG00000046589,ENSMUSG00000017491,ENSMUSG00000041831,ENSMUSG00000023072,ENSMUSG00000018412,ENSMUSG00000000214,ENSMUSG00000035638,ENSMUSG00000025485,ENSMUSG00000038236,ENSMUSG00000017009,ENSMUSG00000026436,ENSMUSG00000029512,ENSMUSG00000040451,ENSMUSG00000024617,ENSMUSG00000006333,ENSMUSG00000061136,ENSMUSG00000022620,ENSMUSG00000022614,ENSMUSG00000034211,ENSMUSG00000052396,ENSMUSG00000006728,ENSMUSG00000038324,ENSMUSG00000024151,ENSMUSG00000033713,ENSMUSG00000020532,ENSMUSG00000028047,ENSMUSG00000061118,ENSMUSG00000033918,ENSMUSG00000024013,ENSMUSG00000025911,ENSMUSG00000003309,ENSMUSG00000019433,ENSMUSG00000032554,ENSMUSG00000040694,ENSMUSG00000015120,ENSMUSG00000066568,ENSMUSG00000032449,ENSMUSG00000093485,ENSMUSG00000037971,ENSMUSG00000021791,ENSMUSG00000051879,ENSMUSG00000068086,ENSMUSG00000032656,ENSMUSG00000037808,ENSMUSG00000039092,ENSMUSG00000000142,ENSMUSG00000003500,ENSMUSG00000031938,ENSMUSG00000052752,ENSMUSG00000040725,ENSMUSG00000020185,ENSMUSG00000013593,ENSMUSG00000017428,ENSMUSG00000026496,ENSMUSG00000026280,ENSMUSG00000003813,ENSMUSG00000006463,ENSMUSG00000044813,ENSMUSG00000022469,ENSMUSG00000029101,ENSMUSG00000003033,ENSMUSG00000018841,ENSMUSG00000024694,ENSMUSG00000022369,ENSMUSG00000031887,ENSMUSG00000063506,ENSMUSG00000015950,ENSMUSG00000035161,ENSMUSG00000040007,ENSMUSG00000044986,ENSMUSG00000048065,ENSMUSG00000036948,ENSMUSG00000025580,ENSMUSG00000003863,ENSMUSG00000018143,ENSMUSG00000115956,ENSMUSG00000024735,ENSMUSG00000033318,ENSMUSG00000039745,ENSMUSG00000029602,ENSMUSG00000040481,ENSMUSG00000049687,ENSMUSG00000052760,ENSMUSG00000031390,ENSMUSG00000039936,ENSMUSG00000037679,ENSMUSG00000038538,ENSMUSG00000032177,ENSMUSG00000030172,ENSMUSG00000030649,ENSMUSG00000022763,ENSMUSG00000035203,ENSMUSG00000027933,ENSMUSG00000029994,ENSMUSG00000039678,ENSMUSG00000038803,ENSMUSG00000052974,ENSMUSG00000053334,ENSMUSG00000030019,ENSMUSG00000023041,ENSMUSG00000069806,ENSMUSG00000025576,ENSMUSG00000064224,ENSMUSG00000058966,ENSMUSG00000025173,ENSMUSG00000108596,ENSMUSG00000031778,ENSMUSG00000037857,ENSMUSG00000020220,ENSMUSG00000033306,ENSMUSG00000061288,ENSMUSG00000025745,ENSMUSG00000109336,ENSMUSG00000038552,ENSMUSG00000052921,ENSMUSG00000024824,ENSMUSG00000023009,ENSMUSG00000046434,ENSMUSG00000021906,ENSMUSG00000039201,ENSMUSG00000032892,ENSMUSG00000003435,ENSMUSG00000031833,ENSMUSG00000067889,ENSMUSG00000064201,ENSMUSG00000038489,ENSMUSG00000030330,ENSMUSG00000027502,ENSMUSG00000020216,ENSMUSG00000013936,ENSMUSG00000005142,ENSMUSG00000045322,ENSMUSG00000023030,ENSMUSG00000074358,ENSMUSG00000028124,ENSMUSG00000057177,ENSMUSG00000002833,ENSMUSG00000041014,ENSMUSG00000035355,ENSMUSG00000057506,ENSMUSG00000028294,ENSMUSG00000021111,ENSMUSG00000037916,ENSMUSG00000033697,ENSMUSG00000056666,ENSMUSG00000058446,ENSMUSG00000072294,ENSMUSG00000025737,ENSMUSG00000032271,ENSMUSG00000068890,ENSMUSG00000062694,ENSMUSG00000024843,ENSMUSG00000024220,ENSMUSG00000028141,ENSMUSG00000032782,ENSMUSG00000039456,ENSMUSG00000014158,ENSMUSG00000074064,ENSMUSG00000022564,ENSMUSG00000021062,ENSMUSG00000023027,ENSMUSG00000038582,ENSMUSG00000030994,ENSMUSG00000041359,ENSMUSG00000025907,ENSMUSG00000015335,ENSMUSG00000046676,ENSMUSG00000036995,ENSMUSG00000074457,ENSMUSG00000022346,ENSMUSG00000035273,ENSMUSG00000026816,ENSMUSG00000008153,ENSMUSG00000043088,ENSMUSG00000022555,ENSMUSG00000036054,ENSMUSG00000034161,ENSMUSG00000048537,ENSMUSG00000026208,ENSMUSG00000032120,ENSMUSG00000026519,ENSMUSG00000035451,ENSMUSG00000020752,ENSMUSG00000021792,ENSMUSG00000002325,ENSMUSG00000006356,ENSMUSG00000037845,ENSMUSG00000027951,ENSMUSG00000032295,ENSMUSG00000025218,ENSMUSG00000034891,ENSMUSG00000011263,ENSMUSG00000053128,ENSMUSG00000022768,ENSMUSG00000041730,ENSMUSG00000020536,ENSMUSG00000039623,ENSMUSG00000058569,ENSMUSG00000070283,ENSMUSG00000011884,ENSMUSG00000003382,ENSMUSG00000024247,ENSMUSG00000046846,ENSMUSG00000053111,ENSMUSG00000032079,ENSMUSG00000021038,ENSMUSG00000020916,ENSMUSG00000026035,ENSMUSG00000029557,ENSMUSG00000029925,ENSMUSG00000030022,ENSMUSG00000044542,ENSMUSG00000071337,ENSMUSG00000068921,ENSMUSG00000032046,ENSMUSG00000047379,ENSMUSG00000031864,ENSMUSG00000017670,ENSMUSG00000018428,ENSMUSG00000001240,ENSMUSG00000038000,ENSMUSG00000022747,ENSMUSG00000040731,ENSMUSG00000021595,ENSMUSG00000019087,ENSMUSG00000024856,ENSMUSG00000017418,ENSMUSG00000042031,ENSMUSG00000069089,ENSMUSG00000015843,ENSMUSG00000004451,ENSMUSG00000020096,ENSMUSG00000022831,ENSMUSG00000025870,ENSMUSG00000030324,ENSMUSG00000034673,ENSMUSG00000025422,ENSMUSG00000002109,ENSMUSG00000037428,ENSMUSG00000010044,ENSMUSG00000080717,ENSMUSG00000020380,ENSMUSG00000029597,ENSMUSG00000032451,ENSMUSG00000039661,ENSMUSG00000054675,ENSMUSG00000039680,ENSMUSG00000031349,ENSMUSG00000053644,ENSMUSG00000022905,ENSMUSG00000026532,ENSMUSG00000048677,ENSMUSG00000045680,ENSMUSG00000078572,ENSMUSG00000020686,ENSMUSG00000024515,ENSMUSG00000032515,ENSMUSG00000029056,ENSMUSG00000026575,ENSMUSG00000027833,ENSMUSG00000038762,ENSMUSG00000004040,ENSMUSG00000022203,ENSMUSG00000024981,ENSMUSG00000040506,ENSMUSG00000020224,ENSMUSG00000030291,ENSMUSG00000018474,ENSMUSG00000024121,ENSMUSG00000032691,ENSMUSG00000027087,ENSMUSG00000060332,ENSMUSG00000024695,ENSMUSG00000029545,ENSMUSG00000027797,ENSMUSG00000075046,ENSMUSG00000038644,ENSMUSG00000022702,ENSMUSG00000032959,ENSMUSG00000013584,ENSMUSG00000066152,ENSMUSG00000025377,ENSMUSG00000021477,ENSMUSG00000025270,ENSMUSG00000027457,ENSMUSG00000002393,ENSMUSG00000005763,ENSMUSG00000066867,ENSMUSG00000061458,ENSMUSG00000029472,ENSMUSG00000031770,ENSMUSG00000004654,ENSMUSG00000041488,ENSMUSG00000022992,ENSMUSG00000026192,ENSMUSG00000022255,ENSMUSG00000048387,ENSMUSG00000049091,ENSMUSG00000059834,ENSMUSG00000028680,ENSMUSG00000020022,ENSMUSG00000039461,ENSMUSG00000041225,ENSMUSG00000039231,ENSMUSG00000073422,ENSMUSG00000079639,ENSMUSG00000005262,ENSMUSG00000067615,ENSMUSG00000038208,ENSMUSG00000019082,ENSMUSG00000042766,ENSMUSG00000019857,ENSMUSG00000039531,ENSMUSG00000039887,ENSMUSG00000020263,ENSMUSG00000006200,ENSMUSG00000027224,ENSMUSG00000055044,ENSMUSG00000025869,ENSMUSG00000026930,ENSMUSG00000043811,ENSMUSG00000037204,ENSMUSG00000073795,ENSMUSG00000115958,ENSMUSG00000063952,ENSMUSG00000001441,ENSMUSG00000030268,ENSMUSG00000033765,ENSMUSG00000041550,ENSMUSG00000006299,ENSMUSG00000001552,ENSMUSG00000022807,ENSMUSG00000028099,ENSMUSG00000054256,ENSMUSG00000023018,ENSMUSG00000017861,ENSMUSG00000021645,ENSMUSG00000040249,ENSMUSG00000079630,ENSMUSG00000004100,ENSMUSG00000070730,ENSMUSG00000032123,ENSMUSG00000024952,ENSMUSG00000025161,ENSMUSG00000025722,ENSMUSG00000035469,ENSMUSG00000020457,ENSMUSG00000020886,ENSMUSG00000026632,ENSMUSG00000073987,ENSMUSG00000029439,ENSMUSG00000019952,ENSMUSG00000021432,ENSMUSG00000052698,ENSMUSG00000033595,ENSMUSG00000027984,ENSMUSG00000071054,ENSMUSG00000034107,ENSMUSG00000022185,ENSMUSG00000090841,ENSMUSG00000006469,ENSMUSG00000067567,ENSMUSG00000006191,ENSMUSG00000040532,ENSMUSG00000070473,ENSMUSG00000089715,ENSMUSG00000037519,ENSMUSG00000017499,ENSMUSG00000044254,ENSMUSG00000042625,ENSMUSG00000090213,ENSMUSG00000054362,ENSMUSG00000053046,ENSMUSG00000067873,ENSMUSG00000032178,ENSMUSG00000020785,ENSMUSG00000029291,ENSMUSG00000040761,ENSMUSG00000026708,ENSMUSG00000053477,ENSMUSG00000068302,ENSMUSG00000066191,ENSMUSG00000046792,ENSMUSG00000021000,ENSMUSG00000038641,ENSMUSG00000021670,ENSMUSG00000046731,ENSMUSG00000051510,ENSMUSG00000021273,ENSMUSG00000027534,ENSMUSG00000010051,ENSMUSG00000028307,ENSMUSG00000036114,ENSMUSG00000030590,ENSMUSG00000033257,ENSMUSG00000033961,ENSMUSG00000038456,ENSMUSG00000034112,ENSMUSG00000067629,ENSMUSG00000060441,ENSMUSG00000058440,ENSMUSG00000022214,ENSMUSG00000036026,ENSMUSG00000018566,ENSMUSG00000020537,ENSMUSG00000053137,ENSMUSG00000006589,ENSMUSG00000026851,ENSMUSG00000040407,ENSMUSG00000027510,ENSMUSG00000032897,ENSMUSG00000027257,ENSMUSG00000049350,ENSMUSG00000026842,ENSMUSG00000020817,ENSMUSG00000070334,ENSMUSG00000026981,ENSMUSG00000036112,ENSMUSG00000062190,ENSMUSG00000016349,ENSMUSG00000056612,ENSMUSG00000030170,ENSMUSG00000037608,ENSMUSG00000028656,ENSMUSG00000027244,ENSMUSG00000029675,ENSMUSG00000000275,ENSMUSG00000035047,ENSMUSG00000030946,ENSMUSG00000037606,ENSMUSG00000066979,ENSMUSG00000022906,ENSMUSG00000064181,ENSMUSG00000041544,ENSMUSG00000002968,ENSMUSG00000024780,ENSMUSG00000073982,ENSMUSG00000004268,ENSMUSG00000004233,ENSMUSG00000026925,ENSMUSG00000021493,ENSMUSG00000024969,ENSMUSG00000036737,ENSMUSG00000029797,ENSMUSG00000029556,ENSMUSG00000000732,ENSMUSG00000025104,ENSMUSG00000032113,ENSMUSG00000006948,ENSMUSG00000027602,ENSMUSG00000001510,ENSMUSG00000042626,ENSMUSG00000019338,ENSMUSG00000028525,ENSMUSG00000050174,ENSMUSG00000070808,ENSMUSG00000021692,ENSMUSG00000038346,ENSMUSG00000028405,ENSMUSG00000069581,ENSMUSG00000052446,ENSMUSG00000021768,ENSMUSG00000033669,ENSMUSG00000047248,ENSMUSG00000025340,ENSMUSG00000002210,ENSMUSG00000025876,ENSMUSG00000090115,ENSMUSG00000026781,ENSMUSG00000078719,ENSMUSG00000030527,ENSMUSG00000108841,ENSMUSG00000034708,ENSMUSG00000000416,ENSMUSG00000024795,ENSMUSG00000025381,ENSMUSG00000040113,ENSMUSG00000038025,ENSMUSG00000025209,ENSMUSG00000039345,ENSMUSG00000048728,ENSMUSG00000040809,ENSMUSG00000025132,ENSMUSG00000029185,ENSMUSG00000033128,ENSMUSG00000028467,ENSMUSG00000037523,ENSMUSG00000038271,ENSMUSG00000042372,ENSMUSG00000033335,ENSMUSG00000038371,ENSMUSG00000001518,ENSMUSG00000078945,ENSMUSG00000079592,ENSMUSG00000019992,ENSMUSG00000042677,ENSMUSG00000042807,ENSMUSG00000003541,ENSMUSG00000040658,ENSMUSG00000072825,ENSMUSG00000030435,ENSMUSG00000055850,ENSMUSG00000001472,ENSMUSG00000038936,ENSMUSG00000032609,ENSMUSG00000042015,ENSMUSG00000038738,ENSMUSG00000027546,ENSMUSG00000055553,ENSMUSG00000051331,ENSMUSG00000017146,ENSMUSG00000030689,ENSMUSG00000039048,ENSMUSG00000000902,ENSMUSG00000018567,ENSMUSG00000029468,ENSMUSG00000047284,ENSMUSG00000026254,ENSMUSG00000030058,ENSMUSG00000078816,ENSMUSG00000054272,ENSMUSG00000023092,ENSMUSG00000039099,ENSMUSG00000021953,ENSMUSG00000046709,ENSMUSG00000018334,ENSMUSG00000022974,ENSMUSG00000021490,ENSMUSG00000025428,ENSMUSG00000031816,ENSMUSG00000029875,ENSMUSG00000026686,ENSMUSG00000019960,ENSMUSG00000033327,ENSMUSG00000022463,ENSMUSG00000009772,ENSMUSG00000116165,ENSMUSG00000022504,ENSMUSG00000087687,ENSMUSG00000028974,ENSMUSG00000073676,ENSMUSG00000046711,ENSMUSG00000032215,ENSMUSG00000020847,ENSMUSG00000004266,ENSMUSG00000091803,ENSMUSG00000041351,ENSMUSG00000046574,ENSMUSG00000032135,ENSMUSG00000019923,ENSMUSG00000041560,ENSMUSG00000002957,ENSMUSG00000097148,ENSMUSG00000031791,ENSMUSG00000028718,ENSMUSG00000033722,ENSMUSG00000077450,ENSMUSG00000038473,ENSMUSG00000028068,ENSMUSG00000029027,ENSMUSG00000029270,ENSMUSG00000060860,ENSMUSG00000020109,ENSMUSG00000057963,ENSMUSG00000024426,ENSMUSG00000046679,ENSMUSG00000034271,ENSMUSG00000029676,ENSMUSG00000059956,ENSMUSG00000032400,ENSMUSG00000090272,ENSMUSG00000000278,ENSMUSG00000071234,ENSMUSG00000028933,ENSMUSG00000052738,ENSMUSG00000050377,ENSMUSG00000027102,ENSMUSG00000024381,ENSMUSG00000042605,ENSMUSG00000062181,ENSMUSG00000031601,ENSMUSG00000027509,ENSMUSG00000002748,ENSMUSG00000030680,ENSMUSG00000052273,ENSMUSG00000029068,ENSMUSG00000020287,ENSMUSG00000056481,ENSMUSG00000031132,ENSMUSG00000027131,ENSMUSG00000046818,ENSMUSG00000030276,ENSMUSG00000028975,ENSMUSG00000061979,ENSMUSG00000070643,ENSMUSG00000026554,ENSMUSG00000040712,ENSMUSG00000022791,ENSMUSG00000021870,ENSMUSG00000053898,ENSMUSG00000027613,ENSMUSG00000034226,ENSMUSG00000048416,ENSMUSG00000061353,ENSMUSG00000021461,ENSMUSG00000028873,ENSMUSG00000001403,ENSMUSG00000050705,ENSMUSG00000038482,ENSMUSG00000047641,ENSMUSG00000024913,ENSMUSG00000027447,ENSMUSG00000033684,ENSMUSG00000024862,ENSMUSG00000051146,ENSMUSG00000029616,ENSMUSG00000019791,ENSMUSG00000070003,ENSMUSG00000039959,ENSMUSG00000006732,ENSMUSG00000023995,ENSMUSG00000068335,ENSMUSG00000045934,ENSMUSG00000021416,ENSMUSG00000112858,ENSMUSG00000018160,ENSMUSG00000038384,ENSMUSG00000039476,ENSMUSG00000039427,ENSMUSG00000037580,ENSMUSG00000042404,ENSMUSG00000024959,ENSMUSG00000029445,ENSMUSG00000045273,ENSMUSG00000038467,ENSMUSG00000073968,ENSMUSG00000020787,ENSMUSG00000049482,ENSMUSG00000006435,ENSMUSG00000044312,ENSMUSG00000026213,ENSMUSG00000018196,ENSMUSG00000048450,ENSMUSG00000031659,ENSMUSG00000047459,ENSMUSG00000038181,ENSMUSG00000063406,ENSMUSG00000032560,ENSMUSG00000029625,ENSMUSG00000021458,ENSMUSG00000091931,ENSMUSG00000041734,ENSMUSG00000040462,ENSMUSG00000041333,ENSMUSG00000032965,ENSMUSG00000027222,ENSMUSG00000009350,ENSMUSG00000034201,ENSMUSG00000027201,ENSMUSG00000032855,ENSMUSG00000036620,ENSMUSG00000059146,ENSMUSG00000027679,ENSMUSG00000020894,ENSMUSG00000009075,ENSMUSG00000104346,ENSMUSG00000010086,ENSMUSG00000025140,ENSMUSG00000022414,ENSMUSG00000025144,ENSMUSG00000003233,ENSMUSG00000040086,ENSMUSG00000000552,ENSMUSG00000028910,ENSMUSG00000027895,ENSMUSG00000041556,ENSMUSG00000022545,ENSMUSG00000038524,ENSMUSG00000029125,ENSMUSG00000002580,ENSMUSG00000042642,ENSMUSG00000022540,ENSMUSG00000016921,ENSMUSG00000000127,ENSMUSG00000031150,ENSMUSG00000033855,ENSMUSG00000074916,ENSMUSG00000037509,ENSMUSG00000037463,ENSMUSG00000002052,ENSMUSG00000001521,ENSMUSG00000022383,ENSMUSG00000022096,ENSMUSG00000078144,ENSMUSG00000032661,ENSMUSG00000048096,ENSMUSG00000027175,ENSMUSG00000020137,ENSMUSG00000005465,ENSMUSG00000112920,ENSMUSG00000019863,ENSMUSG00000031781,ENSMUSG00000018442,ENSMUSG00000034659,ENSMUSG00000020737,ENSMUSG00000071064,ENSMUSG00000026127,ENSMUSG00000020115,ENSMUSG00000028085,ENSMUSG00000030972,ENSMUSG00000040414,ENSMUSG00000031070,ENSMUSG00000029528,ENSMUSG00000020528,ENSMUSG00000066900,ENSMUSG00000039210,ENSMUSG00000062519,ENSMUSG00000027649,ENSMUSG00000048756,ENSMUSG00000068391,ENSMUSG00000028776,ENSMUSG00000071773,ENSMUSG00000089832,ENSMUSG00000028541,ENSMUSG00000042502,ENSMUSG00000029175,ENSMUSG00000037890,ENSMUSG00000009585,ENSMUSG00000038685,ENSMUSG00000039105,ENSMUSG00000075229,ENSMUSG00000052087,ENSMUSG00000028438,ENSMUSG00000035699,ENSMUSG00000026239,ENSMUSG00000040699,ENSMUSG00000044017,ENSMUSG00000032313,ENSMUSG00000018820,ENSMUSG00000039323,ENSMUSG00000028332,ENSMUSG00000013997,ENSMUSG00000025373,ENSMUSG00000031442,ENSMUSG00000047921,ENSMUSG00000035266,ENSMUSG00000044465,ENSMUSG00000079477,ENSMUSG00000002279,ENSMUSG00000029361,ENSMUSG00000039474,ENSMUSG00000031812,ENSMUSG00000003354,ENSMUSG00000057469,ENSMUSG00000030816,ENSMUSG00000026275,ENSMUSG00000036687,ENSMUSG00000030615,ENSMUSG00000043857,ENSMUSG00000057110,ENSMUSG00000025787,ENSMUSG00000019828,ENSMUSG00000087408,ENSMUSG00000025468,ENSMUSG00000028847,ENSMUSG00000020660,ENSMUSG00000028677,ENSMUSG00000006675,ENSMUSG00000026526,ENSMUSG00000038372,ENSMUSG00000091898,ENSMUSG00000063888,ENSMUSG00000052926,ENSMUSG00000042570,ENSMUSG00000015750,ENSMUSG00000026273,ENSMUSG00000030825,ENSMUSG00000004231,ENSMUSG00000028755,ENSMUSG00000022031,ENSMUSG00000021279,ENSMUSG00000001419,ENSMUSG00000045179,ENSMUSG00000058586,ENSMUSG00000006289,ENSMUSG00000041515,ENSMUSG00000009207,ENSMUSG00000027405,ENSMUSG00000023764,ENSMUSG00000023912,ENSMUSG00000078249,ENSMUSG00000025135,ENSMUSG00000024397,ENSMUSG00000000384,ENSMUSG00000032290,ENSMUSG00000031737,ENSMUSG00000037664,ENSMUSG00000055053,ENSMUSG00000004038,ENSMUSG00000060147,ENSMUSG00000023951,ENSMUSG00000032040,ENSMUSG00000025374,ENSMUSG00000038765,ENSMUSG00000062270,ENSMUSG00000020736,ENSMUSG00000060373,ENSMUSG00000038880,ENSMUSG00000030806,ENSMUSG00000021824,ENSMUSG00000058076,ENSMUSG00000015627,ENSMUSG00000009828,ENSMUSG00000033955,ENSMUSG00000038170,ENSMUSG00000079629,ENSMUSG00000074923,ENSMUSG00000032384,ENSMUSG00000026594,ENSMUSG00000097084,ENSMUSG00000024442,ENSMUSG00000029245,ENSMUSG00000034793,ENSMUSG00000055210,ENSMUSG00000030347,ENSMUSG00000039713,ENSMUSG00000031962,ENSMUSG00000020590,ENSMUSG00000018322,ENSMUSG00000110190,ENSMUSG00000109941,ENSMUSG00000022887,ENSMUSG00000078974,ENSMUSG00000031618,ENSMUSG00000029503,ENSMUSG00000056752,ENSMUSG00000022556,ENSMUSG00000003344,ENSMUSG00000046020,ENSMUSG00000015143,ENSMUSG00000045038,ENSMUSG00000014453,ENSMUSG00000021639,ENSMUSG00000074824,ENSMUSG00000038539,ENSMUSG00000041881,ENSMUSG00000037447,ENSMUSG00000029095,ENSMUSG00000001891,ENSMUSG00000026315,ENSMUSG00000017132,ENSMUSG00000030982,ENSMUSG00000014778,ENSMUSG00000028779,ENSMUSG00000001054,ENSMUSG00000002804,ENSMUSG00000025932,ENSMUSG00000027820,ENSMUSG00000001415,ENSMUSG00000044405,ENSMUSG00000063130,ENSMUSG00000018727,ENSMUSG00000024900,ENSMUSG00000095241,ENSMUSG00000006932,ENSMUSG00000017721,ENSMUSG00000074115,ENSMUSG00000027673,ENSMUSG00000020415,ENSMUSG00000042558,ENSMUSG00000040370,ENSMUSG00000001473,ENSMUSG00000070837,ENSMUSG00000038417,ENSMUSG00000024621,ENSMUSG00000020323,ENSMUSG00000042535,ENSMUSG00000028655,ENSMUSG00000002233,ENSMUSG00000020668,ENSMUSG00000031697,ENSMUSG00000030720,ENSMUSG00000049327,ENSMUSG00000043388,ENSMUSG00000013033,ENSMUSG00000045983,ENSMUSG00000036202,ENSMUSG00000041939,ENSMUSG00000095576,ENSMUSG00000068885,ENSMUSG00000004267,ENSMUSG00000030850,ENSMUSG00000021368,ENSMUSG00000041164,ENSMUSG00000020681,ENSMUSG00000041355,ENSMUSG00000006456,ENSMUSG00000090958,ENSMUSG00000003444,ENSMUSG00000041616,ENSMUSG00000030082,ENSMUSG00000033871,ENSMUSG00000056851,ENSMUSG00000048310,ENSMUSG00000022710,ENSMUSG00000026798,ENSMUSG00000022773,ENSMUSG00000027871,ENSMUSG00000028952,ENSMUSG00000029790,ENSMUSG00000021190,ENSMUSG00000028066,ENSMUSG00000038618,ENSMUSG00000027875,ENSMUSG00000001508,ENSMUSG00000058665,ENSMUSG00000035513,ENSMUSG00000030822,ENSMUSG00000020682,ENSMUSG00000037940,ENSMUSG00000029560,ENSMUSG00000005968,ENSMUSG00000022517,ENSMUSG00000024885,ENSMUSG00000044475,ENSMUSG00000063904,ENSMUSG00000049723,ENSMUSG00000020190,ENSMUSG00000036427,ENSMUSG00000038690,ENSMUSG00000045639,ENSMUSG00000061374,ENSMUSG00000039787,ENSMUSG00000039637,ENSMUSG00000048602,ENSMUSG00000038555,ENSMUSG00000007659,ENSMUSG00000035086,ENSMUSG00000043067,ENSMUSG00000030541,ENSMUSG00000033545,ENSMUSG00000038683,ENSMUSG00000003283,ENSMUSG00000037979,ENSMUSG00000029414,ENSMUSG00000027859,ENSMUSG00000037098,ENSMUSG00000046329,ENSMUSG00000022070,ENSMUSG00000037174,ENSMUSG00000005354,ENSMUSG00000026926,ENSMUSG00000031826,ENSMUSG00000030890,ENSMUSG00000040618,ENSMUSG00000007656,ENSMUSG00000047539,ENSMUSG00000032575,ENSMUSG00000037446,ENSMUSG00000030220,ENSMUSG00000033124,ENSMUSG00000020333,ENSMUSG00000031144,ENSMUSG00000025330,ENSMUSG00000050373,ENSMUSG00000071078,ENSMUSG00000044080,ENSMUSG00000030826,ENSMUSG00000016528,ENSMUSG00000032315,ENSMUSG00000048752,ENSMUSG00000013646,ENSMUSG00000025525,ENSMUSG00000063576,ENSMUSG00000029550,ENSMUSG00000026959,ENSMUSG00000015714,ENSMUSG00000030834,ENSMUSG00000022841,ENSMUSG00000029600,ENSMUSG00000026603,ENSMUSG00000025103,ENSMUSG00000033819,ENSMUSG00000045521,ENSMUSG00000057789,ENSMUSG00000061479,ENSMUSG00000042831,ENSMUSG00000057666,ENSMUSG00000002083,ENSMUSG00000022951,ENSMUSG00000027381,ENSMUSG00000039337,ENSMUSG00000025498,ENSMUSG00000079033,ENSMUSG00000051703,ENSMUSG00000067148,ENSMUSG00000020923,ENSMUSG00000013973,ENSMUSG00000029848,ENSMUSG00000014846,ENSMUSG00000027317,ENSMUSG00000028610,ENSMUSG00000025316,ENSMUSG00000069601,ENSMUSG00000041578,ENSMUSG00000022571,ENSMUSG00000027498,ENSMUSG00000075706,ENSMUSG00000019295,ENSMUSG00000030591,ENSMUSG00000030538,ENSMUSG00000058420,ENSMUSG00000025903,ENSMUSG00000026309,ENSMUSG00000068015,ENSMUSG00000029106,ENSMUSG00000019853,ENSMUSG00000066800,ENSMUSG00000022858,ENSMUSG00000009566,ENSMUSG00000079426,ENSMUSG00000013833,ENSMUSG00000071112,ENSMUSG00000044700,ENSMUSG00000089809,ENSMUSG00000002111,ENSMUSG00000038781,ENSMUSG00000051498,ENSMUSG00000023045,ENSMUSG00000079334,ENSMUSG00000053175,ENSMUSG00000079495,ENSMUSG00000003360,ENSMUSG00000027513,ENSMUSG00000056215,ENSMUSG00000037062,ENSMUSG00000028790,ENSMUSG00000028599,ENSMUSG00000059481,ENSMUSG00000030733,ENSMUSG00000058070,ENSMUSG00000022194,ENSMUSG00000022771,ENSMUSG00000054978,ENSMUSG00000028621,ENSMUSG00000000215,ENSMUSG00000068798,ENSMUSG00000006304,ENSMUSG00000047797,ENSMUSG00000035845,ENSMUSG00000049686,ENSMUSG00000025034,ENSMUSG00000026669,ENSMUSG00000045659,ENSMUSG00000035283,ENSMUSG00000030583,ENSMUSG00000059975,ENSMUSG00000035696,ENSMUSG00000007039,ENSMUSG00000038233,ENSMUSG00000047507,ENSMUSG00000049600,ENSMUSG00000022412,ENSMUSG00000116158,ENSMUSG00000097328,ENSMUSG00000110103,ENSMUSG00000032537,ENSMUSG00000055799,ENSMUSG00000020647,ENSMUSG00000000690,ENSMUSG00000000131,ENSMUSG00000042349,ENSMUSG00000040044,ENSMUSG00000030669,ENSMUSG00000037949,ENSMUSG00000000308,ENSMUSG00000002608,ENSMUSG00000026223,ENSMUSG00000040174,ENSMUSG00000029131,ENSMUSG00000028433,ENSMUSG00000033885,ENSMUSG00000032077,ENSMUSG00000001098,ENSMUSG00000031808,ENSMUSG00000032334,ENSMUSG00000037279,ENSMUSG00000034177,ENSMUSG00000017697,ENSMUSG00000027200,ENSMUSG00000067279,ENSMUSG00000032316,ENSMUSG00000022476,ENSMUSG00000009614,ENSMUSG00000042279,ENSMUSG00000040548,ENSMUSG00000027579,ENSMUSG00000035963,ENSMUSG00000032870,ENSMUSG00000027490,ENSMUSG00000040640,ENSMUSG00000003269,ENSMUSG00000060913,ENSMUSG00000025142,ENSMUSG00000026114,ENSMUSG00000023495,ENSMUSG00000036986,ENSMUSG00000029275,ENSMUSG00000021127,ENSMUSG00000045667,ENSMUSG00000058022,ENSMUSG00000020430,ENSMUSG00000000563,ENSMUSG00000060429,ENSMUSG00000037353,ENSMUSG00000062312,ENSMUSG00000020402,ENSMUSG00000032112,ENSMUSG00000030701,ENSMUSG00000025147,ENSMUSG00000070699,ENSMUSG00000074673,ENSMUSG00000019235,ENSMUSG00000024732,ENSMUSG00000045091,ENSMUSG00000020056,ENSMUSG00000110195,ENSMUSG00000040253,ENSMUSG00000035278,ENSMUSG00000023046,ENSMUSG00000022391,ENSMUSG00000025733,ENSMUSG00000018500,ENSMUSG00000021113,ENSMUSG00000045994,ENSMUSG00000079019,ENSMUSG00000029076,ENSMUSG00000030433,ENSMUSG00000059791,ENSMUSG00000045348,ENSMUSG00000001786,ENSMUSG00000028706,ENSMUSG00000099083,ENSMUSG00000021782,ENSMUSG00000026815,ENSMUSG00000002007,ENSMUSG00000032180,ENSMUSG00000042622,ENSMUSG00000041220,ENSMUSG00000032705,ENSMUSG00000038256,ENSMUSG00000029098,ENSMUSG00000049134,ENSMUSG00000036437,ENSMUSG00000030222,ENSMUSG00000095276,ENSMUSG00000027403,ENSMUSG00000054626,ENSMUSG00000027223,ENSMUSG00000032531,ENSMUSG00000030854,ENSMUSG00000035478,ENSMUSG00000000766,ENSMUSG00000047586,ENSMUSG00000048277,ENSMUSG00000016179,ENSMUSG00000021650,ENSMUSG00000006418,ENSMUSG00000030796,ENSMUSG00000030057,ENSMUSG00000001065,ENSMUSG00000037361,ENSMUSG00000029646,ENSMUSG00000039153,ENSMUSG00000028064,ENSMUSG00000026799,ENSMUSG00000042594,ENSMUSG00000037605,ENSMUSG00000025184,ENSMUSG00000030374,ENSMUSG00000021245,ENSMUSG00000014554,ENSMUSG00000062012,ENSMUSG00000101645,ENSMUSG00000025002,ENSMUSG00000074652,ENSMUSG00000039254,ENSMUSG00000038697,ENSMUSG00000051827,ENSMUSG00000045594,ENSMUSG00000053716,ENSMUSG00000028452,ENSMUSG00000116069,ENSMUSG00000031488,ENSMUSG00000014030,ENSMUSG00000060187,ENSMUSG00000001687,ENSMUSG00000062683,ENSMUSG00000061111,ENSMUSG00000015474,ENSMUSG00000032826,ENSMUSG00000047878,ENSMUSG00000034833,ENSMUSG00000076437,ENSMUSG00000073725,ENSMUSG00000047907,ENSMUSG00000053198,ENSMUSG00000051934,ENSMUSG00000026385,ENSMUSG00000025825,ENSMUSG00000028991,ENSMUSG00000035934,ENSMUSG00000025217"									
GO:0005737	cytoplasm	cellular_component	4.61E-38	3.25E-34	2305	4007	10671	22042	"ENSMUSG00000048537,ENSMUSG00000026208,ENSMUSG00000032120,ENSMUSG00000027951,ENSMUSG00000037845,ENSMUSG00000006356,ENSMUSG00000032295,ENSMUSG00000034891,ENSMUSG00000011263,ENSMUSG00000053128,ENSMUSG00000026519,ENSMUSG00000020752,ENSMUSG00000002325,ENSMUSG00000021792,ENSMUSG00000020536,ENSMUSG00000039623,ENSMUSG00000058569,ENSMUSG00000022768,ENSMUSG00000024247,ENSMUSG00000053111,ENSMUSG00000046846,ENSMUSG00000070283,ENSMUSG00000011884,ENSMUSG00000032079,ENSMUSG00000021038,ENSMUSG00000030022,ENSMUSG00000029925,ENSMUSG00000071337,ENSMUSG00000029557,ENSMUSG00000001240,ENSMUSG00000018428,ENSMUSG00000022747,ENSMUSG00000040731,ENSMUSG00000068921,ENSMUSG00000032046,ENSMUSG00000047379,ENSMUSG00000017670,ENSMUSG00000042031,ENSMUSG00000069089,ENSMUSG00000004451,ENSMUSG00000019087,ENSMUSG00000021595,ENSMUSG00000024856,ENSMUSG00000030324,ENSMUSG00000025422,ENSMUSG00000020096,ENSMUSG00000022831,ENSMUSG00000037428,ENSMUSG00000010044,ENSMUSG00000039661,ENSMUSG00000039680,ENSMUSG00000054675,ENSMUSG00000029597,ENSMUSG00000031349,ENSMUSG00000053644,ENSMUSG00000048677,ENSMUSG00000022905,ENSMUSG00000026532,ENSMUSG00000029056,ENSMUSG00000078572,ENSMUSG00000024515,ENSMUSG00000020686,ENSMUSG00000004040,ENSMUSG00000038762,ENSMUSG00000040481,ENSMUSG00000029602,ENSMUSG00000039745,ENSMUSG00000030172,ENSMUSG00000032177,ENSMUSG00000049687,ENSMUSG00000039936,ENSMUSG00000037679,ENSMUSG00000052974,ENSMUSG00000053334,ENSMUSG00000035203,ENSMUSG00000022763,ENSMUSG00000027933,ENSMUSG00000029994,ENSMUSG00000039678,ENSMUSG00000038803,ENSMUSG00000069806,ENSMUSG00000025576,ENSMUSG00000064224,ENSMUSG00000058966,ENSMUSG00000025173,ENSMUSG00000030019,ENSMUSG00000037857,ENSMUSG00000108596,ENSMUSG00000031778,ENSMUSG00000025745,ENSMUSG00000061288,ENSMUSG00000033306,ENSMUSG00000038552,ENSMUSG00000024824,ENSMUSG00000052921,ENSMUSG00000023009,ENSMUSG00000046434,ENSMUSG00000109336,ENSMUSG00000067889,ENSMUSG00000021906,ENSMUSG00000032892,ENSMUSG00000039201,ENSMUSG00000028124,ENSMUSG00000057177,ENSMUSG00000030330,ENSMUSG00000013936,ENSMUSG00000020216,ENSMUSG00000005142,ENSMUSG00000045322,ENSMUSG00000023030,ENSMUSG00000021111,ENSMUSG00000028294,ENSMUSG00000037916,ENSMUSG00000057506,ENSMUSG00000072294,ENSMUSG00000025737,ENSMUSG00000068890,ENSMUSG00000032271,ENSMUSG00000056666,ENSMUSG00000058446,ENSMUSG00000024843,ENSMUSG00000028141,ENSMUSG00000032782,ENSMUSG00000062694,ENSMUSG00000022564,ENSMUSG00000021062,ENSMUSG00000014158,ENSMUSG00000074064,ENSMUSG00000041359,ENSMUSG00000038582,ENSMUSG00000030994,ENSMUSG00000046676,ENSMUSG00000036995,ENSMUSG00000074457,ENSMUSG00000022346,ENSMUSG00000035273,ENSMUSG00000025907,ENSMUSG00000015335,ENSMUSG00000043088,ENSMUSG00000022555,ENSMUSG00000008153,ENSMUSG00000034107,ENSMUSG00000022185,ENSMUSG00000040532,ENSMUSG00000070473,ENSMUSG00000067567,ENSMUSG00000006469,ENSMUSG00000006191,ENSMUSG00000044254,ENSMUSG00000042625,ENSMUSG00000090213,ENSMUSG00000054362,ENSMUSG00000037519,ENSMUSG00000017499,ENSMUSG00000053046,ENSMUSG00000032178,ENSMUSG00000066191,ENSMUSG00000020785,ENSMUSG00000029291,ENSMUSG00000021670,ENSMUSG00000046731,ENSMUSG00000021000,ENSMUSG00000038641,ENSMUSG00000027534,ENSMUSG00000021273,ENSMUSG00000028307,ENSMUSG00000010051,ENSMUSG00000034112,ENSMUSG00000060441,ENSMUSG00000058440,ENSMUSG00000038456,ENSMUSG00000033257,ENSMUSG00000020537,ENSMUSG00000053137,ENSMUSG00000006589,ENSMUSG00000018566,ENSMUSG00000027257,ENSMUSG00000026851,ENSMUSG00000027510,ENSMUSG00000040407,ENSMUSG00000020817,ENSMUSG00000026842,ENSMUSG00000049350,ENSMUSG00000026981,ENSMUSG00000062190,ENSMUSG00000036112,ENSMUSG00000027244,ENSMUSG00000028656,ENSMUSG00000029675,ENSMUSG00000056612,ENSMUSG00000016349,ENSMUSG00000037608,ENSMUSG00000030170,ENSMUSG00000000275,ENSMUSG00000030946,ENSMUSG00000037606,ENSMUSG00000064181,ENSMUSG00000022906,ENSMUSG00000041544,ENSMUSG00000026925,ENSMUSG00000021493,ENSMUSG00000024780,ENSMUSG00000004233,ENSMUSG00000073982,ENSMUSG00000024981,ENSMUSG00000022203,ENSMUSG00000040506,ENSMUSG00000024121,ENSMUSG00000018474,ENSMUSG00000032691,ENSMUSG00000027087,ENSMUSG00000029545,ENSMUSG00000038644,ENSMUSG00000032959,ENSMUSG00000021477,ENSMUSG00000025377,ENSMUSG00000013584,ENSMUSG00000066152,ENSMUSG00000031770,ENSMUSG00000025270,ENSMUSG00000027457,ENSMUSG00000066867,ENSMUSG00000005763,ENSMUSG00000022992,ENSMUSG00000026192,ENSMUSG00000041488,ENSMUSG00000004654,ENSMUSG00000028680,ENSMUSG00000022255,ENSMUSG00000049091,ENSMUSG00000048387,ENSMUSG00000059834,ENSMUSG00000041225,ENSMUSG00000073422,ENSMUSG00000020022,ENSMUSG00000019082,ENSMUSG00000042766,ENSMUSG00000039531,ENSMUSG00000005262,ENSMUSG00000038208,ENSMUSG00000020263,ENSMUSG00000027224,ENSMUSG00000039887,ENSMUSG00000026930,ENSMUSG00000043811,ENSMUSG00000037204,ENSMUSG00000055044,ENSMUSG00000041550,ENSMUSG00000006299,ENSMUSG00000001552,ENSMUSG00000022807,ENSMUSG00000054256,ENSMUSG00000115958,ENSMUSG00000073795,ENSMUSG00000030268,ENSMUSG00000001441,ENSMUSG00000025722,ENSMUSG00000035469,ENSMUSG00000020457,ENSMUSG00000021645,ENSMUSG00000040249,ENSMUSG00000024952,ENSMUSG00000070730,ENSMUSG00000032123,ENSMUSG00000073987,ENSMUSG00000019952,ENSMUSG00000021432,ENSMUSG00000027984,ENSMUSG00000033595,ENSMUSG00000020886,ENSMUSG00000026632,ENSMUSG00000019794,ENSMUSG00000018040,ENSMUSG00000035459,ENSMUSG00000003762,ENSMUSG00000022860,ENSMUSG00000053801,ENSMUSG00000017453,ENSMUSG00000044433,ENSMUSG00000033577,ENSMUSG00000021255,ENSMUSG00000021950,ENSMUSG00000057068,ENSMUSG00000040648,ENSMUSG00000107482,ENSMUSG00000032481,ENSMUSG00000024335,ENSMUSG00000038893,ENSMUSG00000039826,ENSMUSG00000026839,ENSMUSG00000047992,ENSMUSG00000028138,ENSMUSG00000032594,ENSMUSG00000038828,ENSMUSG00000022718,ENSMUSG00000074570,ENSMUSG00000039005,ENSMUSG00000020810,ENSMUSG00000002486,ENSMUSG00000047810,ENSMUSG00000004937,ENSMUSG00000003341,ENSMUSG00000039018,ENSMUSG00000036585,ENSMUSG00000040390,ENSMUSG00000030739,ENSMUSG00000020091,ENSMUSG00000031461,ENSMUSG00000018661,ENSMUSG00000015709,ENSMUSG00000005374,ENSMUSG00000024571,ENSMUSG00000004285,ENSMUSG00000037493,ENSMUSG00000032555,ENSMUSG00000044894,ENSMUSG00000044949,ENSMUSG00000001924,ENSMUSG00000063884,ENSMUSG00000070426,ENSMUSG00000042508,ENSMUSG00000032358,ENSMUSG00000028833,ENSMUSG00000020400,ENSMUSG00000020307,ENSMUSG00000001794,ENSMUSG00000018765,ENSMUSG00000033373,ENSMUSG00000069919,ENSMUSG00000044730,ENSMUSG00000027610,ENSMUSG00000005124,ENSMUSG00000028793,ENSMUSG00000026698,ENSMUSG00000056698,ENSMUSG00000026433,ENSMUSG00000031565,ENSMUSG00000033233,ENSMUSG00000029580,ENSMUSG00000026278,ENSMUSG00000023904,ENSMUSG00000027076,ENSMUSG00000004562,ENSMUSG00000024807,ENSMUSG00000000561,ENSMUSG00000071454,ENSMUSG00000060261,ENSMUSG00000026259,ENSMUSG00000036564,ENSMUSG00000038859,ENSMUSG00000032484,ENSMUSG00000031481,ENSMUSG00000109324,ENSMUSG00000034088,ENSMUSG00000070691,ENSMUSG00000023051,ENSMUSG00000073491,ENSMUSG00000006335,ENSMUSG00000099041,ENSMUSG00000030051,ENSMUSG00000019188,ENSMUSG00000038387,ENSMUSG00000036099,ENSMUSG00000039187,ENSMUSG00000033326,ENSMUSG00000053559,ENSMUSG00000017830,ENSMUSG00000027233,ENSMUSG00000025226,ENSMUSG00000004677,ENSMUSG00000022456,ENSMUSG00000029915,ENSMUSG00000035437,ENSMUSG00000029674,ENSMUSG00000036529,ENSMUSG00000026535,ENSMUSG00000001418,ENSMUSG00000040896,ENSMUSG00000070733,ENSMUSG00000032011,ENSMUSG00000070319,ENSMUSG00000022957,ENSMUSG00000023348,ENSMUSG00000032044,ENSMUSG00000042078,ENSMUSG00000033589,ENSMUSG00000020077,ENSMUSG00000006315,ENSMUSG00000020477,ENSMUSG00000025647,ENSMUSG00000023021,ENSMUSG00000005483,ENSMUSG00000025899,ENSMUSG00000020131,ENSMUSG00000020721,ENSMUSG00000033735,ENSMUSG00000010362,ENSMUSG00000029684,ENSMUSG00000022514,ENSMUSG00000006221,ENSMUSG00000032936,ENSMUSG00000008305,ENSMUSG00000063802,ENSMUSG00000027936,ENSMUSG00000060090,ENSMUSG00000024268,ENSMUSG00000034156,ENSMUSG00000037570,ENSMUSG00000061286,ENSMUSG00000002028,ENSMUSG00000026384,ENSMUSG00000029063,ENSMUSG00000045302,ENSMUSG00000021810,ENSMUSG00000085795,ENSMUSG00000078672,ENSMUSG00000028785,ENSMUSG00000037190,ENSMUSG00000020198,ENSMUSG00000024905,ENSMUSG00000035642,ENSMUSG00000110234,ENSMUSG00000031889,ENSMUSG00000042303,ENSMUSG00000029703,ENSMUSG00000022263,ENSMUSG00000025420,ENSMUSG00000061981,ENSMUSG00000042228,ENSMUSG00000023072,ENSMUSG00000041831,ENSMUSG00000000214,ENSMUSG00000035638,ENSMUSG00000036678,ENSMUSG00000046589,ENSMUSG00000026436,ENSMUSG00000025485,ENSMUSG00000017009,ENSMUSG00000024617,ENSMUSG00000040451,ENSMUSG00000029512,ENSMUSG00000061136,ENSMUSG00000022620,ENSMUSG00000006333,ENSMUSG00000052396,ENSMUSG00000006728,ENSMUSG00000020532,ENSMUSG00000022614,ENSMUSG00000034211,ENSMUSG00000025911,ENSMUSG00000003309,ENSMUSG00000032554,ENSMUSG00000019433,ENSMUSG00000028047,ENSMUSG00000033918,ENSMUSG00000061118,ENSMUSG00000024013,ENSMUSG00000015120,ENSMUSG00000040694,ENSMUSG00000066568,ENSMUSG00000032449,ENSMUSG00000093485,ENSMUSG00000000142,ENSMUSG00000051879,ENSMUSG00000068086,ENSMUSG00000039092,ENSMUSG00000032656,ENSMUSG00000013593,ENSMUSG00000003500,ENSMUSG00000026280,ENSMUSG00000003813,ENSMUSG00000026496,ENSMUSG00000003033,ENSMUSG00000018841,ENSMUSG00000024694,ENSMUSG00000031887,ENSMUSG00000063506,ENSMUSG00000006463,ENSMUSG00000044813,ENSMUSG00000022469,ENSMUSG00000029101,ENSMUSG00000044986,ENSMUSG00000048065,ENSMUSG00000015950,ENSMUSG00000025580,ENSMUSG00000003863,ENSMUSG00000033318,ENSMUSG00000024735,ENSMUSG00000045034,ENSMUSG00000023055,ENSMUSG00000052889,ENSMUSG00000029570,ENSMUSG00000008140,ENSMUSG00000022099,ENSMUSG00000004031,ENSMUSG00000052551,ENSMUSG00000055067,ENSMUSG00000002372,ENSMUSG00000059883,ENSMUSG00000028567,ENSMUSG00000069565,ENSMUSG00000017843,ENSMUSG00000020831,ENSMUSG00000103458,ENSMUSG00000033540,ENSMUSG00000031753,ENSMUSG00000003053,ENSMUSG00000010663,ENSMUSG00000031167,ENSMUSG00000000889,ENSMUSG00000033628,ENSMUSG00000058523,ENSMUSG00000025393,ENSMUSG00000000531,ENSMUSG00000047804,ENSMUSG00000012609,ENSMUSG00000039601,ENSMUSG00000044303,ENSMUSG00000022184,ENSMUSG00000033055,ENSMUSG00000074489,ENSMUSG00000018012,ENSMUSG00000030216,ENSMUSG00000051984,ENSMUSG00000040010,ENSMUSG00000022436,ENSMUSG00000056270,ENSMUSG00000042870,ENSMUSG00000039577,ENSMUSG00000017837,ENSMUSG00000028631,ENSMUSG00000010755,ENSMUSG00000027882,ENSMUSG00000063160,ENSMUSG00000025290,ENSMUSG00000034867,ENSMUSG00000026867,ENSMUSG00000025889,ENSMUSG00000020634,ENSMUSG00000009073,ENSMUSG00000042903,ENSMUSG00000021032,ENSMUSG00000034105,ENSMUSG00000052833,ENSMUSG00000062590,ENSMUSG00000015943,ENSMUSG00000023826,ENSMUSG00000054855,ENSMUSG00000071350,ENSMUSG00000029432,ENSMUSG00000028101,ENSMUSG00000006476,ENSMUSG00000001143,ENSMUSG00000022420,ENSMUSG00000034796,ENSMUSG00000038412,ENSMUSG00000070934,ENSMUSG00000020868,ENSMUSG00000055435,ENSMUSG00000047721,ENSMUSG00000007891,ENSMUSG00000025127,ENSMUSG00000017561,ENSMUSG00000039376,ENSMUSG00000010110,ENSMUSG00000040410,ENSMUSG00000008601,ENSMUSG00000039637,ENSMUSG00000007659,ENSMUSG00000038555,ENSMUSG00000035086,ENSMUSG00000039787,ENSMUSG00000061374,ENSMUSG00000003283,ENSMUSG00000037979,ENSMUSG00000029414,ENSMUSG00000033545,ENSMUSG00000030541,ENSMUSG00000026926,ENSMUSG00000031826,ENSMUSG00000030890,ENSMUSG00000027859,ENSMUSG00000037098,ENSMUSG00000046329,ENSMUSG00000005354,ENSMUSG00000037174,ENSMUSG00000031144,ENSMUSG00000025330,ENSMUSG00000050373,ENSMUSG00000040618,ENSMUSG00000030220,ENSMUSG00000007656,ENSMUSG00000037446,ENSMUSG00000032575,ENSMUSG00000033124,ENSMUSG00000020333,ENSMUSG00000032315,ENSMUSG00000044080,ENSMUSG00000016528,ENSMUSG00000030826,ENSMUSG00000015714,ENSMUSG00000030834,ENSMUSG00000013646,ENSMUSG00000025525,ENSMUSG00000048752,ENSMUSG00000063576,ENSMUSG00000029550,ENSMUSG00000026959,ENSMUSG00000025103,ENSMUSG00000045521,ENSMUSG00000033819,ENSMUSG00000057789,ENSMUSG00000029600,ENSMUSG00000022841,ENSMUSG00000026603,ENSMUSG00000002083,ENSMUSG00000022951,ENSMUSG00000027381,ENSMUSG00000025498,ENSMUSG00000039337,ENSMUSG00000042831,ENSMUSG00000057666,ENSMUSG00000013973,ENSMUSG00000051703,ENSMUSG00000027317,ENSMUSG00000029848,ENSMUSG00000014846,ENSMUSG00000069601,ENSMUSG00000075706,ENSMUSG00000019295,ENSMUSG00000030591,ENSMUSG00000030538,ENSMUSG00000022571,ENSMUSG00000026309,ENSMUSG00000068015,ENSMUSG00000029106,ENSMUSG00000058420,ENSMUSG00000025903,ENSMUSG00000019853,ENSMUSG00000066800,ENSMUSG00000022858,ENSMUSG00000079426,ENSMUSG00000009566,ENSMUSG00000079334,ENSMUSG00000071112,ENSMUSG00000044700,ENSMUSG00000038781,ENSMUSG00000089809,ENSMUSG00000023045,ENSMUSG00000051498,ENSMUSG00000056215,ENSMUSG00000027513,ENSMUSG00000037062,ENSMUSG00000028790,ENSMUSG00000053175,ENSMUSG00000079495,ENSMUSG00000109941,ENSMUSG00000018322,ENSMUSG00000022887,ENSMUSG00000078974,ENSMUSG00000020590,ENSMUSG00000015143,ENSMUSG00000045038,ENSMUSG00000014453,ENSMUSG00000056752,ENSMUSG00000022556,ENSMUSG00000003344,ENSMUSG00000046020,ENSMUSG00000041881,ENSMUSG00000029095,ENSMUSG00000038539,ENSMUSG00000030982,ENSMUSG00000028779,ENSMUSG00000014778,ENSMUSG00000001054,ENSMUSG00000002804,ENSMUSG00000001891,ENSMUSG00000026315,ENSMUSG00000017132,ENSMUSG00000044405,ENSMUSG00000001415,ENSMUSG00000027820,ENSMUSG00000025932,ENSMUSG00000006932,ENSMUSG00000017721,ENSMUSG00000024900,ENSMUSG00000001473,ENSMUSG00000038417,ENSMUSG00000074115,ENSMUSG00000020415,ENSMUSG00000027673,ENSMUSG00000042558,ENSMUSG00000040370,ENSMUSG00000002233,ENSMUSG00000020668,ENSMUSG00000024621,ENSMUSG00000020323,ENSMUSG00000028655,ENSMUSG00000042535,ENSMUSG00000045983,ENSMUSG00000036202,ENSMUSG00000030720,ENSMUSG00000043388,ENSMUSG00000049327,ENSMUSG00000004267,ENSMUSG00000030850,ENSMUSG00000021368,ENSMUSG00000041939,ENSMUSG00000068885,ENSMUSG00000095576,ENSMUSG00000041355,ENSMUSG00000041164,ENSMUSG00000020681,ENSMUSG00000006456,ENSMUSG00000030082,ENSMUSG00000033871,ENSMUSG00000041616,ENSMUSG00000056851,ENSMUSG00000022710,ENSMUSG00000048310,ENSMUSG00000028952,ENSMUSG00000029790,ENSMUSG00000028066,ENSMUSG00000021190,ENSMUSG00000027871,ENSMUSG00000026798,ENSMUSG00000035513,ENSMUSG00000020682,ENSMUSG00000037940,ENSMUSG00000027875,ENSMUSG00000038618,ENSMUSG00000001508,ENSMUSG00000063904,ENSMUSG00000029560,ENSMUSG00000005968,ENSMUSG00000022517,ENSMUSG00000024885,ENSMUSG00000038690,ENSMUSG00000049723,ENSMUSG00000036427,ENSMUSG00000020190,ENSMUSG00000022391,ENSMUSG00000025733,ENSMUSG00000035278,ENSMUSG00000040253,ENSMUSG00000023046,ENSMUSG00000079019,ENSMUSG00000045994,ENSMUSG00000029076,ENSMUSG00000030433,ENSMUSG00000002007,ENSMUSG00000032180,ENSMUSG00000028706,ENSMUSG00000001786,ENSMUSG00000021782,ENSMUSG00000036437,ENSMUSG00000029098,ENSMUSG00000049134,ENSMUSG00000030222,ENSMUSG00000042622,ENSMUSG00000041220,ENSMUSG00000032705,ENSMUSG00000038256,ENSMUSG00000095276,ENSMUSG00000027403,ENSMUSG00000030854,ENSMUSG00000000766,ENSMUSG00000035478,ENSMUSG00000047586,ENSMUSG00000048277,ENSMUSG00000027223,ENSMUSG00000032531,ENSMUSG00000006418,ENSMUSG00000030796,ENSMUSG00000030057,ENSMUSG00000016179,ENSMUSG00000021650,ENSMUSG00000028064,ENSMUSG00000026799,ENSMUSG00000039153,ENSMUSG00000030374,ENSMUSG00000014554,ENSMUSG00000025002,ENSMUSG00000101645,ENSMUSG00000062012,ENSMUSG00000045594,ENSMUSG00000053716,ENSMUSG00000028452,ENSMUSG00000116069,ENSMUSG00000031488,ENSMUSG00000074652,ENSMUSG00000038697,ENSMUSG00000039254,ENSMUSG00000062683,ENSMUSG00000061111,ENSMUSG00000015474,ENSMUSG00000014030,ENSMUSG00000060187,ENSMUSG00000047878,ENSMUSG00000032826,ENSMUSG00000053198,ENSMUSG00000051934,ENSMUSG00000076437,ENSMUSG00000073725,ENSMUSG00000034833,ENSMUSG00000025217,ENSMUSG00000026385,ENSMUSG00000025825,ENSMUSG00000035934,ENSMUSG00000028991,ENSMUSG00000022771,ENSMUSG00000054978,ENSMUSG00000000215,ENSMUSG00000068798,ENSMUSG00000030733,ENSMUSG00000028599,ENSMUSG00000058070,ENSMUSG00000022194,ENSMUSG00000049686,ENSMUSG00000025034,ENSMUSG00000006304,ENSMUSG00000047797,ENSMUSG00000035845,ENSMUSG00000045659,ENSMUSG00000035283,ENSMUSG00000007039,ENSMUSG00000097328,ENSMUSG00000032537,ENSMUSG00000055799,ENSMUSG00000020647,ENSMUSG00000047507,ENSMUSG00000022412,ENSMUSG00000116158,ENSMUSG00000030669,ENSMUSG00000000308,ENSMUSG00000000131,ENSMUSG00000042349,ENSMUSG00000040174,ENSMUSG00000029131,ENSMUSG00000026223,ENSMUSG00000032334,ENSMUSG00000017697,ENSMUSG00000034177,ENSMUSG00000028433,ENSMUSG00000033885,ENSMUSG00000031808,ENSMUSG00000001098,ENSMUSG00000032316,ENSMUSG00000009614,ENSMUSG00000042279,ENSMUSG00000027200,ENSMUSG00000067279,ENSMUSG00000027579,ENSMUSG00000035963,ENSMUSG00000032870,ENSMUSG00000027490,ENSMUSG00000040548,ENSMUSG00000003269,ENSMUSG00000040640,ENSMUSG00000023495,ENSMUSG00000036986,ENSMUSG00000025142,ENSMUSG00000026114,ENSMUSG00000021127,ENSMUSG00000037353,ENSMUSG00000062312,ENSMUSG00000020402,ENSMUSG00000020430,ENSMUSG00000000563,ENSMUSG00000060429,ENSMUSG00000070699,ENSMUSG00000074673,ENSMUSG00000032112,ENSMUSG00000030701,ENSMUSG00000025147,ENSMUSG00000020056,ENSMUSG00000110195,ENSMUSG00000019235,ENSMUSG00000045091,ENSMUSG00000004266,ENSMUSG00000091803,ENSMUSG00000020847,ENSMUSG00000032215,ENSMUSG00000041351,ENSMUSG00000019923,ENSMUSG00000041560,ENSMUSG00000097148,ENSMUSG00000002957,ENSMUSG00000028718,ENSMUSG00000031791,ENSMUSG00000033722,ENSMUSG00000077450,ENSMUSG00000029270,ENSMUSG00000020109,ENSMUSG00000057963,ENSMUSG00000028068,ENSMUSG00000038473,ENSMUSG00000029027,ENSMUSG00000024426,ENSMUSG00000090272,ENSMUSG00000059956,ENSMUSG00000024381,ENSMUSG00000031601,ENSMUSG00000062181,ENSMUSG00000042605,ENSMUSG00000027509,ENSMUSG00000000278,ENSMUSG00000071234,ENSMUSG00000052738,ENSMUSG00000020287,ENSMUSG00000052273,ENSMUSG00000030276,ENSMUSG00000028975,ENSMUSG00000061979,ENSMUSG00000026554,ENSMUSG00000056481,ENSMUSG00000027131,ENSMUSG00000046818,ENSMUSG00000053898,ENSMUSG00000034226,ENSMUSG00000027613,ENSMUSG00000048416,ENSMUSG00000021461,ENSMUSG00000061353,ENSMUSG00000022791,ENSMUSG00000021870,ENSMUSG00000038482,ENSMUSG00000024913,ENSMUSG00000033684,ENSMUSG00000027447,ENSMUSG00000028873,ENSMUSG00000001403,ENSMUSG00000050705,ENSMUSG00000029616,ENSMUSG00000019791,ENSMUSG00000006732,ENSMUSG00000039959,ENSMUSG00000024862,ENSMUSG00000051146,ENSMUSG00000068335,ENSMUSG00000045934,ENSMUSG00000023995,ENSMUSG00000038384,ENSMUSG00000021416,ENSMUSG00000024959,ENSMUSG00000042404,ENSMUSG00000039427,ENSMUSG00000037580,ENSMUSG00000073968,ENSMUSG00000049482,ENSMUSG00000006435,ENSMUSG00000044312,ENSMUSG00000026213,ENSMUSG00000018196,ENSMUSG00000029445,ENSMUSG00000038467,ENSMUSG00000029797,ENSMUSG00000000732,ENSMUSG00000029556,ENSMUSG00000024969,ENSMUSG00000036737,ENSMUSG00000025104,ENSMUSG00000032113,ENSMUSG00000006948,ENSMUSG00000027602,ENSMUSG00000019338,ENSMUSG00000042626,ENSMUSG00000021692,ENSMUSG00000028405,ENSMUSG00000021768,ENSMUSG00000047248,ENSMUSG00000028525,ENSMUSG00000050174,ENSMUSG00000025876,ENSMUSG00000025340,ENSMUSG00000078719,ENSMUSG00000030527,ENSMUSG00000090115,ENSMUSG00000026781,ENSMUSG00000034708,ENSMUSG00000000416,ENSMUSG00000024795,ENSMUSG00000025381,ENSMUSG00000025132,ENSMUSG00000029185,ENSMUSG00000025209,ENSMUSG00000040809,ENSMUSG00000079592,ENSMUSG00000078945,ENSMUSG00000019992,ENSMUSG00000040658,ENSMUSG00000042677,ENSMUSG00000042807,ENSMUSG00000072825,ENSMUSG00000055850,ENSMUSG00000028467,ENSMUSG00000033128,ENSMUSG00000037523,ENSMUSG00000001518,ENSMUSG00000033335,ENSMUSG00000038371,ENSMUSG00000027546,ENSMUSG00000055553,ENSMUSG00000051331,ENSMUSG00000017146,ENSMUSG00000032609,ENSMUSG00000038936,ENSMUSG00000038738,ENSMUSG00000042015,ENSMUSG00000047284,ENSMUSG00000026254,ENSMUSG00000030058,ENSMUSG00000039048,ENSMUSG00000018567,ENSMUSG00000023092,ENSMUSG00000078816,ENSMUSG00000054272,ENSMUSG00000021953,ENSMUSG00000039099,ENSMUSG00000021490,ENSMUSG00000018334,ENSMUSG00000029875,ENSMUSG00000019960,ENSMUSG00000022463,ENSMUSG00000025428,ENSMUSG00000031816,ENSMUSG00000073676,ENSMUSG00000009772,ENSMUSG00000116165,ENSMUSG00000028974,ENSMUSG00000087687,ENSMUSG00000047921,ENSMUSG00000044465,ENSMUSG00000029361,ENSMUSG00000039474,ENSMUSG00000031812,ENSMUSG00000002279,ENSMUSG00000079477,ENSMUSG00000036687,ENSMUSG00000030615,ENSMUSG00000043857,ENSMUSG00000057110,ENSMUSG00000025787,ENSMUSG00000003354,ENSMUSG00000030816,ENSMUSG00000006675,ENSMUSG00000026526,ENSMUSG00000087408,ENSMUSG00000025468,ENSMUSG00000028847,ENSMUSG00000028677,ENSMUSG00000020660,ENSMUSG00000038372,ENSMUSG00000091898,ENSMUSG00000063888,ENSMUSG00000015750,ENSMUSG00000026273,ENSMUSG00000042570,ENSMUSG00000030825,ENSMUSG00000052926,ENSMUSG00000021279,ENSMUSG00000001419,ENSMUSG00000004231,ENSMUSG00000028755,ENSMUSG00000022031,ENSMUSG00000006289,ENSMUSG00000041515,ENSMUSG00000009207,ENSMUSG00000058586,ENSMUSG00000025135,ENSMUSG00000027405,ENSMUSG00000023764,ENSMUSG00000023912,ENSMUSG00000037664,ENSMUSG00000004038,ENSMUSG00000024397,ENSMUSG00000000384,ENSMUSG00000032290,ENSMUSG00000032040,ENSMUSG00000025374,ENSMUSG00000060147,ENSMUSG00000023951,ENSMUSG00000060373,ENSMUSG00000038880,ENSMUSG00000030806,ENSMUSG00000020736,ENSMUSG00000021824,ENSMUSG00000058076,ENSMUSG00000009828,ENSMUSG00000033955,ENSMUSG00000038170,ENSMUSG00000024442,ENSMUSG00000074923,ENSMUSG00000026594,ENSMUSG00000032384,ENSMUSG00000029245,ENSMUSG00000031962,ENSMUSG00000034793,ENSMUSG00000030347,ENSMUSG00000039713,ENSMUSG00000063406,ENSMUSG00000038181,ENSMUSG00000047459,ENSMUSG00000032965,ENSMUSG00000041333,ENSMUSG00000027222,ENSMUSG00000009350,ENSMUSG00000034201,ENSMUSG00000032560,ENSMUSG00000041734,ENSMUSG00000040462,ENSMUSG00000036620,ENSMUSG00000059146,ENSMUSG00000027201,ENSMUSG00000032855,ENSMUSG00000022414,ENSMUSG00000003233,ENSMUSG00000040086,ENSMUSG00000027679,ENSMUSG00000020894,ENSMUSG00000009075,ENSMUSG00000010086,ENSMUSG00000025140,ENSMUSG00000000552,ENSMUSG00000028910,ENSMUSG00000027895,ENSMUSG00000041556,ENSMUSG00000022540,ENSMUSG00000042642,ENSMUSG00000038524,ENSMUSG00000029125,ENSMUSG00000002580,ENSMUSG00000033855,ENSMUSG00000037509,ENSMUSG00000074916,ENSMUSG00000000127,ENSMUSG00000031150,ENSMUSG00000001521,ENSMUSG00000078144,ENSMUSG00000005465,ENSMUSG00000032661,ENSMUSG00000048096,ENSMUSG00000020737,ENSMUSG00000034659,ENSMUSG00000019863,ENSMUSG00000018442,ENSMUSG00000031781,ENSMUSG00000028085,ENSMUSG00000030972,ENSMUSG00000040414,ENSMUSG00000020115,ENSMUSG00000066900,ENSMUSG00000029528,ENSMUSG00000020528,ENSMUSG00000028776,ENSMUSG00000028541,ENSMUSG00000089832,ENSMUSG00000042502,ENSMUSG00000048756,ENSMUSG00000009585,ENSMUSG00000039105,ENSMUSG00000037890,ENSMUSG00000029175,ENSMUSG00000028438,ENSMUSG00000075229,ENSMUSG00000052087,ENSMUSG00000018820,ENSMUSG00000032313,ENSMUSG00000039323,ENSMUSG00000013997,ENSMUSG00000025373,ENSMUSG00000035699,ENSMUSG00000026239,ENSMUSG00000040699,ENSMUSG00000024833,ENSMUSG00000034245,ENSMUSG00000021027,ENSMUSG00000005625,ENSMUSG00000005936,ENSMUSG00000028836,ENSMUSG00000037434,ENSMUSG00000021280,ENSMUSG00000031827,ENSMUSG00000010660,ENSMUSG00000040650,ENSMUSG00000044139,ENSMUSG00000032946,ENSMUSG00000070953,ENSMUSG00000004263,ENSMUSG00000034930,ENSMUSG00000035228,ENSMUSG00000059013,ENSMUSG00000022211,ENSMUSG00000029247,ENSMUSG00000012117,ENSMUSG00000004056,ENSMUSG00000011877,ENSMUSG00000019254,ENSMUSG00000020946,ENSMUSG00000021541,ENSMUSG00000042761,ENSMUSG00000046460,ENSMUSG00000042644,ENSMUSG00000033826,ENSMUSG00000022634,ENSMUSG00000005054,ENSMUSG00000026074,ENSMUSG00000024844,ENSMUSG00000057465,ENSMUSG00000063651,ENSMUSG00000078622,ENSMUSG00000044201,ENSMUSG00000046854,ENSMUSG00000026172,ENSMUSG00000029705,ENSMUSG00000041685,ENSMUSG00000042978,ENSMUSG00000021902,ENSMUSG00000025754,ENSMUSG00000023993,ENSMUSG00000034868,ENSMUSG00000014444,ENSMUSG00000016510,ENSMUSG00000031901,ENSMUSG00000031981,ENSMUSG00000030505,ENSMUSG00000023345,ENSMUSG00000040860,ENSMUSG00000029207,ENSMUSG00000020827,ENSMUSG00000032571,ENSMUSG00000032185,ENSMUSG00000063779,ENSMUSG00000032511,ENSMUSG00000029191,ENSMUSG00000059208,ENSMUSG00000071359,ENSMUSG00000055912,ENSMUSG00000030062,ENSMUSG00000041528,ENSMUSG00000026005,ENSMUSG00000041654,ENSMUSG00000095677,ENSMUSG00000003464,ENSMUSG00000070000,ENSMUSG00000037621,ENSMUSG00000028149,ENSMUSG00000030451,ENSMUSG00000066643,ENSMUSG00000060073,ENSMUSG00000021537,ENSMUSG00000029003,ENSMUSG00000060402,ENSMUSG00000028600,ENSMUSG00000035863,ENSMUSG00000022199,ENSMUSG00000094936,ENSMUSG00000037364,ENSMUSG00000020456,ENSMUSG00000000340,ENSMUSG00000032743,ENSMUSG00000004952,ENSMUSG00000029486,ENSMUSG00000025486,ENSMUSG00000022186,ENSMUSG00000041147,ENSMUSG00000002781,ENSMUSG00000041769,ENSMUSG00000013698,ENSMUSG00000031090,ENSMUSG00000023274,ENSMUSG00000029599,ENSMUSG00000059439,ENSMUSG00000026313,ENSMUSG00000002963,ENSMUSG00000038709,ENSMUSG00000018906,ENSMUSG00000113949,ENSMUSG00000009293,ENSMUSG00000032423,ENSMUSG00000098488,ENSMUSG00000031837,ENSMUSG00000008318,ENSMUSG00000024818,ENSMUSG00000026878,ENSMUSG00000001053,ENSMUSG00000059810,ENSMUSG00000046722,ENSMUSG00000003099,ENSMUSG00000035757,ENSMUSG00000052384,ENSMUSG00000031371,ENSMUSG00000026211,ENSMUSG00000032508,ENSMUSG00000051682,ENSMUSG00000035615,ENSMUSG00000057229,ENSMUSG00000056370,ENSMUSG00000035431,ENSMUSG00000028687,ENSMUSG00000032606,ENSMUSG00000046841,ENSMUSG00000028744,ENSMUSG00000042757,ENSMUSG00000042198,ENSMUSG00000029471,ENSMUSG00000015127,ENSMUSG00000028464,ENSMUSG00000030403,ENSMUSG00000079550,ENSMUSG00000026270,ENSMUSG00000030577,ENSMUSG00000015966,ENSMUSG00000027654,ENSMUSG00000018770,ENSMUSG00000056367,ENSMUSG00000036160,ENSMUSG00000066640,ENSMUSG00000021266,ENSMUSG00000025188,ENSMUSG00000020901,ENSMUSG00000034807,ENSMUSG00000038319,ENSMUSG00000028392,ENSMUSG00000000568,ENSMUSG00000033653,ENSMUSG00000029661,ENSMUSG00000024052,ENSMUSG00000032590,ENSMUSG00000007564,ENSMUSG00000020166,ENSMUSG00000032231,ENSMUSG00000057329,ENSMUSG00000052212,ENSMUSG00000033222,ENSMUSG00000024740,ENSMUSG00000030945,ENSMUSG00000016664,ENSMUSG00000039850,ENSMUSG00000020776,ENSMUSG00000048206,ENSMUSG00000030557,ENSMUSG00000097487,ENSMUSG00000029603,ENSMUSG00000026659,ENSMUSG00000026339,ENSMUSG00000052684,ENSMUSG00000026942,ENSMUSG00000075701,ENSMUSG00000062234,ENSMUSG00000036438,ENSMUSG00000036186,ENSMUSG00000037487,ENSMUSG00000021359,ENSMUSG00000015766,ENSMUSG00000028945,ENSMUSG00000027455,ENSMUSG00000018565,ENSMUSG00000039285,ENSMUSG00000034667,ENSMUSG00000070056,ENSMUSG00000040857,ENSMUSG00000002831,ENSMUSG00000023307,ENSMUSG00000036372,ENSMUSG00000053329,ENSMUSG00000069170,ENSMUSG00000058454,ENSMUSG00000013160,ENSMUSG00000110469,ENSMUSG00000044641,ENSMUSG00000035722,ENSMUSG00000038615,ENSMUSG00000041801,ENSMUSG00000038330,ENSMUSG00000020108,ENSMUSG00000030098,ENSMUSG00000018398,ENSMUSG00000029518,ENSMUSG00000034731,ENSMUSG00000029126,ENSMUSG00000020156,ENSMUSG00000003379,ENSMUSG00000027194,ENSMUSG00000020806,ENSMUSG00000040136,ENSMUSG00000041921,ENSMUSG00000030126,ENSMUSG00000074811,ENSMUSG00000028078,ENSMUSG00000052363,ENSMUSG00000015016,ENSMUSG00000034751,ENSMUSG00000093445,ENSMUSG00000006024,ENSMUSG00000026245,ENSMUSG00000029165,ENSMUSG00000018572,ENSMUSG00000019461,ENSMUSG00000034165,ENSMUSG00000040236,ENSMUSG00000019843,ENSMUSG00000003528,ENSMUSG00000021087,ENSMUSG00000043572,ENSMUSG00000002100,ENSMUSG00000022836,ENSMUSG00000074569,ENSMUSG00000021248,ENSMUSG00000035632,ENSMUSG00000032869,ENSMUSG00000027714,ENSMUSG00000096145,ENSMUSG00000070330,ENSMUSG00000005417,ENSMUSG00000026825,ENSMUSG00000028127,ENSMUSG00000018659,ENSMUSG00000045136,ENSMUSG00000021400,ENSMUSG00000034157,ENSMUSG00000020869,ENSMUSG00000000805,ENSMUSG00000021700,ENSMUSG00000025035,ENSMUSG00000059811,ENSMUSG00000022400,ENSMUSG00000004364,ENSMUSG00000000149,ENSMUSG00000019102,ENSMUSG00000024319,ENSMUSG00000030867,ENSMUSG00000021281,ENSMUSG00000051111,ENSMUSG00000029151,ENSMUSG00000044881,ENSMUSG00000025027,ENSMUSG00000031847,ENSMUSG00000048439,ENSMUSG00000061809,ENSMUSG00000039307,ENSMUSG00000043648,ENSMUSG00000033068,ENSMUSG00000028960,ENSMUSG00000006445,ENSMUSG00000007655,ENSMUSG00000021252,ENSMUSG00000020804,ENSMUSG00000021506,ENSMUSG00000021661,ENSMUSG00000003662,ENSMUSG00000025572,ENSMUSG00000020476,ENSMUSG00000052160,ENSMUSG00000023944,ENSMUSG00000060098,ENSMUSG00000031543,ENSMUSG00000026887,ENSMUSG00000015217,ENSMUSG00000050132,ENSMUSG00000002379,ENSMUSG00000032717,ENSMUSG00000030314,ENSMUSG00000015605,ENSMUSG00000038619,ENSMUSG00000032579,ENSMUSG00000024613,ENSMUSG00000005640,ENSMUSG00000052105,ENSMUSG00000068566,ENSMUSG00000000184,ENSMUSG00000029032,ENSMUSG00000011837,ENSMUSG00000018648,ENSMUSG00000056724,ENSMUSG00000022542,ENSMUSG00000014769,ENSMUSG00000038780,ENSMUSG00000072878,ENSMUSG00000039316,ENSMUSG00000049866,ENSMUSG00000032308,ENSMUSG00000005378,ENSMUSG00000023949,ENSMUSG00000000325,ENSMUSG00000020889,ENSMUSG00000061718,ENSMUSG00000026792,ENSMUSG00000042632,ENSMUSG00000024767,ENSMUSG00000079523,ENSMUSG00000025235,ENSMUSG00000003072,ENSMUSG00000050908,ENSMUSG00000028961,ENSMUSG00000025231,ENSMUSG00000042520,ENSMUSG00000022498,ENSMUSG00000024792,ENSMUSG00000054364,ENSMUSG00000000617,ENSMUSG00000040220,ENSMUSG00000079235,ENSMUSG00000044134,ENSMUSG00000022094,ENSMUSG00000000693,ENSMUSG00000027368,ENSMUSG00000001168,ENSMUSG00000024213,ENSMUSG00000049506,ENSMUSG00000019055,ENSMUSG00000053702,ENSMUSG00000020544,ENSMUSG00000048455,ENSMUSG00000032064,ENSMUSG00000040632,ENSMUSG00000022359,ENSMUSG00000103421,ENSMUSG00000029122,ENSMUSG00000001520,ENSMUSG00000043421,ENSMUSG00000035011,ENSMUSG00000019518,ENSMUSG00000033530,ENSMUSG00000029440,ENSMUSG00000037622,ENSMUSG00000027070,ENSMUSG00000024366,ENSMUSG00000066687,ENSMUSG00000032340,ENSMUSG00000024037,ENSMUSG00000028357,ENSMUSG00000020311,ENSMUSG00000033862,ENSMUSG00000021068,ENSMUSG00000064030,ENSMUSG00000026426,ENSMUSG00000042292,ENSMUSG00000025484,ENSMUSG00000024797,ENSMUSG00000063268,ENSMUSG00000029608,ENSMUSG00000001661,ENSMUSG00000025792,ENSMUSG00000022032,ENSMUSG00000022685,ENSMUSG00000032026,ENSMUSG00000024534,ENSMUSG00000063410,ENSMUSG00000047674,ENSMUSG00000034006,ENSMUSG00000055128,ENSMUSG00000000605,ENSMUSG00000026222,ENSMUSG00000032291,ENSMUSG00000051811,ENSMUSG00000031980,ENSMUSG00000075590,ENSMUSG00000020225,ENSMUSG00000031149,ENSMUSG00000020766,ENSMUSG00000034881,ENSMUSG00000022889,ENSMUSG00000030528,ENSMUSG00000027404,ENSMUSG00000074884,ENSMUSG00000069920,ENSMUSG00000018882,ENSMUSG00000022914,ENSMUSG00000046295,ENSMUSG00000028524,ENSMUSG00000031549,ENSMUSG00000026193,ENSMUSG00000072214,ENSMUSG00000033287,ENSMUSG00000023328,ENSMUSG00000023067,ENSMUSG00000037885,ENSMUSG00000029780,ENSMUSG00000028953,ENSMUSG00000030888,ENSMUSG00000030683,ENSMUSG00000028329,ENSMUSG00000022489,ENSMUSG00000002546,ENSMUSG00000022385,ENSMUSG00000020744,ENSMUSG00000003665,ENSMUSG00000029413,ENSMUSG00000037185,ENSMUSG00000041673,ENSMUSG00000042678,ENSMUSG00000039328,ENSMUSG00000020826,ENSMUSG00000032194,ENSMUSG00000076435,ENSMUSG00000034889,ENSMUSG00000050335,ENSMUSG00000030839,ENSMUSG00000022098,ENSMUSG00000028792,ENSMUSG00000034509,ENSMUSG00000044367,ENSMUSG00000074882,ENSMUSG00000041886,ENSMUSG00000007783,ENSMUSG00000038695,ENSMUSG00000047767,ENSMUSG00000039963,ENSMUSG00000053119,ENSMUSG00000022433,ENSMUSG00000025081,ENSMUSG00000006179,ENSMUSG00000031378,ENSMUSG00000031295,ENSMUSG00000023953,ENSMUSG00000028737,ENSMUSG00000056458,ENSMUSG00000030693,ENSMUSG00000039671,ENSMUSG00000025408,ENSMUSG00000015013,ENSMUSG00000020892,ENSMUSG00000021048,ENSMUSG00000057054,ENSMUSG00000020882,ENSMUSG00000024926,ENSMUSG00000042569,ENSMUSG00000062031,ENSMUSG00000001576,ENSMUSG00000078789,ENSMUSG00000021375,ENSMUSG00000038866,ENSMUSG00000018932,ENSMUSG00000048758,ENSMUSG00000056917,ENSMUSG00000033847,ENSMUSG00000031970,ENSMUSG00000004891,ENSMUSG00000020549,ENSMUSG00000021311,ENSMUSG00000035964,ENSMUSG00000016495,ENSMUSG00000031169,ENSMUSG00000071657,ENSMUSG00000020740,ENSMUSG00000028060,ENSMUSG00000050627,ENSMUSG00000041798,ENSMUSG00000024248,ENSMUSG00000016458,ENSMUSG00000042109,ENSMUSG00000014859,ENSMUSG00000024212,ENSMUSG00000051985,ENSMUSG00000026356,ENSMUSG00000071342,ENSMUSG00000001998,ENSMUSG00000002602,ENSMUSG00000027611,ENSMUSG00000027637,ENSMUSG00000037351,ENSMUSG00000039515,ENSMUSG00000030278,ENSMUSG00000031392,ENSMUSG00000005986,ENSMUSG00000017344,ENSMUSG00000030083,ENSMUSG00000040824,ENSMUSG00000038665,ENSMUSG00000057729,ENSMUSG00000020891,ENSMUSG00000037944,ENSMUSG00000028591,ENSMUSG00000026479,ENSMUSG00000063882,ENSMUSG00000018750,ENSMUSG00000029713,ENSMUSG00000062488,ENSMUSG00000024870,ENSMUSG00000006567,ENSMUSG00000030091,ENSMUSG00000026203,ENSMUSG00000023191,ENSMUSG00000022000,ENSMUSG00000031665,ENSMUSG00000040268,ENSMUSG00000054836,ENSMUSG00000029860,ENSMUSG00000003657,ENSMUSG00000029153,ENSMUSG00000032519,ENSMUSG00000002825,ENSMUSG00000002280,ENSMUSG00000042148,ENSMUSG00000020700,ENSMUSG00000039483,ENSMUSG00000050945,ENSMUSG00000078127,ENSMUSG00000074794,ENSMUSG00000008668,ENSMUSG00000035711,ENSMUSG00000033065,ENSMUSG00000039987,ENSMUSG00000030534,ENSMUSG00000057609,ENSMUSG00000007591,ENSMUSG00000038886,ENSMUSG00000036270,ENSMUSG00000035392,ENSMUSG00000023791,ENSMUSG00000036955,ENSMUSG00000063646,ENSMUSG00000039956,ENSMUSG00000011096,ENSMUSG00000021337,ENSMUSG00000023452,ENSMUSG00000009545,ENSMUSG00000028018,ENSMUSG00000038046,ENSMUSG00000021911,ENSMUSG00000058886,ENSMUSG00000031807,ENSMUSG00000033475,ENS"
"USG00000020988,ENSMUSG00000004455,ENSMUSG00000013495,ENSMUSG00000029199,ENSMUSG00000006095,ENSMUSG00000021611,ENSMUSG00000032562,ENSMUSG00000030911,ENSMUSG00000030643,ENSMUSG00000019989,ENSMUSG00000031661,ENSMUSG00000020935,ENSMUSG00000021263,ENSMUSG00000048200,ENSMUSG00000022623,ENSMUSG00000020741,ENSMUSG00000003752,ENSMUSG00000028923,ENSMUSG00000015133,ENSMUSG00000037280,ENSMUSG00000019818,ENSMUSG00000056201,ENSMUSG00000041977,ENSMUSG00000028603,ENSMUSG00000013629,ENSMUSG00000037260,ENSMUSG00000028647,ENSMUSG00000035873,ENSMUSG00000025337,ENSMUSG00000034908,ENSMUSG00000047658,ENSMUSG00000029408,ENSMUSG00000063065,ENSMUSG00000025812,ENSMUSG00000038393,ENSMUSG00000021037,ENSMUSG00000025586,ENSMUSG00000024067,ENSMUSG00000024120,ENSMUSG00000029168,ENSMUSG00000060843,ENSMUSG00000022568,ENSMUSG00000030996,ENSMUSG00000018634,ENSMUSG00000026475,ENSMUSG00000009876,ENSMUSG00000031959,ENSMUSG00000075702,ENSMUSG00000007021,ENSMUSG00000044033,ENSMUSG00000109493,ENSMUSG00000026944,ENSMUSG00000027584,ENSMUSG00000074886,ENSMUSG00000042821,ENSMUSG00000033909,ENSMUSG00000021866,ENSMUSG00000039953,ENSMUSG00000030287,ENSMUSG00000024302,ENSMUSG00000005373,ENSMUSG00000029716,ENSMUSG00000055027,ENSMUSG00000061462,ENSMUSG00000043311,ENSMUSG00000028969,ENSMUSG00000040364,ENSMUSG00000022561,ENSMUSG00000025047,ENSMUSG00000067713,ENSMUSG00000020219,ENSMUSG00000052142,ENSMUSG00000026418,ENSMUSG00000045100,ENSMUSG00000039768,ENSMUSG00000024912,ENSMUSG00000026456,ENSMUSG00000039384,ENSMUSG00000035969,ENSMUSG00000003346,ENSMUSG00000029594,ENSMUSG00000021905,ENSMUSG00000044737,ENSMUSG00000057058,ENSMUSG00000023973,ENSMUSG00000030303,ENSMUSG00000027811,ENSMUSG00000031622,ENSMUSG00000025579,ENSMUSG00000055612,ENSMUSG00000031586,ENSMUSG00000024883,ENSMUSG00000024989,ENSMUSG00000001665,ENSMUSG00000028229,ENSMUSG00000032615,ENSMUSG00000034837,ENSMUSG00000026425,ENSMUSG00000021285,ENSMUSG00000074870,ENSMUSG00000030815,ENSMUSG00000030688,ENSMUSG00000073102,ENSMUSG00000053929,ENSMUSG00000051177,ENSMUSG00000043614,ENSMUSG00000004849,ENSMUSG00000034412,ENSMUSG00000019969,ENSMUSG00000005716,ENSMUSG00000052593,ENSMUSG00000015837,ENSMUSG00000037805,ENSMUSG00000022946,ENSMUSG00000039738,ENSMUSG00000032192,ENSMUSG00000073838,ENSMUSG00000032815,ENSMUSG00000021196,ENSMUSG00000046269,ENSMUSG00000029319,ENSMUSG00000078923,ENSMUSG00000045328,ENSMUSG00000041477,ENSMUSG00000028893,ENSMUSG00000044072,ENSMUSG00000031255,ENSMUSG00000036323,ENSMUSG00000041895,ENSMUSG00000013736,ENSMUSG00000024873,ENSMUSG00000042419,ENSMUSG00000031458,ENSMUSG00000043487,ENSMUSG00000055609,ENSMUSG00000011589,ENSMUSG00000030842,ENSMUSG00000066027,ENSMUSG00000031731,ENSMUSG00000029059,ENSMUSG00000030987,ENSMUSG00000029624,ENSMUSG00000014767,ENSMUSG00000032299,ENSMUSG00000111409,ENSMUSG00000027472,ENSMUSG00000035824,ENSMUSG00000033444,ENSMUSG00000056536,ENSMUSG00000014633,ENSMUSG00000016933,ENSMUSG00000024941,ENSMUSG00000011305,ENSMUSG00000020732,ENSMUSG00000038126,ENSMUSG00000067653,ENSMUSG00000074151,ENSMUSG00000036459,ENSMUSG00000056493,ENSMUSG00000028700,ENSMUSG00000039137,ENSMUSG00000040046,ENSMUSG00000007812,ENSMUSG00000023805,ENSMUSG00000027708,ENSMUSG00000024982,ENSMUSG00000020277,ENSMUSG00000038302,ENSMUSG00000052488,ENSMUSG00000021287,ENSMUSG00000032239,ENSMUSG00000074483,ENSMUSG00000032396,ENSMUSG00000071649,ENSMUSG00000063704,ENSMUSG00000025492,ENSMUSG00000027077,ENSMUSG00000031065,ENSMUSG00000095870,ENSMUSG00000078656,ENSMUSG00000024942,ENSMUSG00000032259,ENSMUSG00000021492,ENSMUSG00000002949,ENSMUSG00000039242,ENSMUSG00000025609,ENSMUSG00000046230,ENSMUSG00000030824,ENSMUSG00000044430,ENSMUSG00000042104,ENSMUSG00000021947,ENSMUSG00000024049,ENSMUSG00000064037,ENSMUSG00000030838,ENSMUSG00000005958,ENSMUSG00000020893,ENSMUSG00000074657,ENSMUSG00000048027,ENSMUSG00000028264,ENSMUSG00000015748,ENSMUSG00000047654,ENSMUSG00000015176,ENSMUSG00000018238,ENSMUSG00000038831,ENSMUSG00000018669,ENSMUSG00000049620,ENSMUSG00000015461,ENSMUSG00000030545,ENSMUSG00000032294,ENSMUSG00000020917,ENSMUSG00000011751,ENSMUSG00000022812,ENSMUSG00000022468,ENSMUSG00000035342,ENSMUSG00000060992,ENSMUSG00000031818,ENSMUSG00000042096,ENSMUSG00000032080,ENSMUSG00000017715,ENSMUSG00000061751,ENSMUSG00000045671,ENSMUSG00000000378,ENSMUSG00000041453,ENSMUSG00000028049,ENSMUSG00000014856,ENSMUSG00000015957,ENSMUSG00000006313,ENSMUSG00000021176,ENSMUSG00000040734,ENSMUSG00000038967,ENSMUSG00000027566,ENSMUSG00000021589,ENSMUSG00000022898,ENSMUSG00000036779,ENSMUSG00000025738,ENSMUSG00000027651,ENSMUSG00000020649,ENSMUSG00000021040,ENSMUSG00000021773,ENSMUSG00000061175,ENSMUSG00000003051,ENSMUSG00000044145,ENSMUSG00000004885,ENSMUSG00000040701,ENSMUSG00000004221,ENSMUSG00000022615,ENSMUSG00000040562,ENSMUSG00000033488,ENSMUSG00000051650,ENSMUSG00000037443,ENSMUSG00000033857,ENSMUSG00000036908,ENSMUSG00000051451,ENSMUSG00000041638,ENSMUSG00000037234,ENSMUSG00000096852,ENSMUSG00000026389,ENSMUSG00000031264,ENSMUSG00000056763,ENSMUSG00000043017,ENSMUSG00000042367,ENSMUSG00000070618,ENSMUSG00000020424,ENSMUSG00000021910,ENSMUSG00000042055,ENSMUSG00000001555,ENSMUSG00000027367,ENSMUSG00000026028,ENSMUSG00000019428,ENSMUSG00000020196,ENSMUSG00000033021,ENSMUSG00000019590,ENSMUSG00000029778,ENSMUSG00000028223,ENSMUSG00000039714,ENSMUSG00000027478,ENSMUSG00000064068,ENSMUSG00000075415,ENSMUSG00000020260,ENSMUSG00000021427,ENSMUSG00000001082,ENSMUSG00000035027,ENSMUSG00000026240,ENSMUSG00000020715,ENSMUSG00000055681,ENSMUSG00000052139,ENSMUSG00000072946,ENSMUSG00000026288,ENSMUSG00000020085,ENSMUSG00000060063,ENSMUSG00000021143,ENSMUSG00000033597,ENSMUSG00000074486,ENSMUSG00000078240,ENSMUSG00000071723,ENSMUSG00000014303,ENSMUSG00000070509,ENSMUSG00000026209,ENSMUSG00000029346,ENSMUSG00000054405,ENSMUSG00000034292,ENSMUSG00000004897,ENSMUSG00000024644,ENSMUSG00000023017,ENSMUSG00000001864,ENSMUSG00000031066,ENSMUSG00000027330,ENSMUSG00000046768,ENSMUSG00000079036,ENSMUSG00000006389,ENSMUSG00000041609,ENSMUSG00000024892,ENSMUSG00000021557,ENSMUSG00000022822,ENSMUSG00000020930,ENSMUSG00000003549,ENSMUSG00000028059,ENSMUSG00000001034,ENSMUSG00000079494,ENSMUSG00000068040,ENSMUSG00000025358,ENSMUSG00000021144,ENSMUSG00000035284,ENSMUSG00000027646,ENSMUSG00000025478,ENSMUSG00000058908,ENSMUSG00000021819,ENSMUSG00000029470,ENSMUSG00000048003,ENSMUSG00000035582,ENSMUSG00000039632,ENSMUSG00000025499,ENSMUSG00000045658,ENSMUSG00000025138,ENSMUSG00000026817,ENSMUSG00000033770,ENSMUSG00000073702,ENSMUSG00000011658,ENSMUSG00000037012,ENSMUSG00000026103,ENSMUSG00000023206,ENSMUSG00000021481,ENSMUSG00000034254,ENSMUSG00000058135,ENSMUSG00000067288,ENSMUSG00000055371,ENSMUSG00000021194,ENSMUSG00000026469,ENSMUSG00000032245,ENSMUSG00000024034,ENSMUSG00000020246,ENSMUSG00000000301,ENSMUSG00000021367,ENSMUSG00000032583,ENSMUSG00000031530,ENSMUSG00000027575,ENSMUSG00000022178,ENSMUSG00000025403,ENSMUSG00000031328,ENSMUSG00000038534,ENSMUSG00000014329,ENSMUSG00000015478,ENSMUSG00000032479,ENSMUSG00000048755,ENSMUSG00000026821,ENSMUSG00000029763,ENSMUSG00000055652,ENSMUSG00000027306,ENSMUSG00000031839,ENSMUSG00000021699,ENSMUSG00000043079,ENSMUSG00000023079,ENSMUSG00000032041,ENSMUSG00000029020,ENSMUSG00000037196,ENSMUSG00000005882,ENSMUSG00000003848,ENSMUSG00000030894,ENSMUSG00000031955,ENSMUSG00000032013,ENSMUSG00000035297,ENSMUSG00000020451,ENSMUSG00000003438,ENSMUSG00000020329,ENSMUSG00000021182,ENSMUSG00000035637,ENSMUSG00000024799,ENSMUSG00000001999,ENSMUSG00000029771,ENSMUSG00000031431,ENSMUSG00000044165,ENSMUSG00000036006,ENSMUSG00000042429,ENSMUSG00000019823,ENSMUSG00000024830,ENSMUSG00000028194,ENSMUSG00000030589,ENSMUSG00000034738,ENSMUSG00000038195,ENSMUSG00000010830,ENSMUSG00000028849,ENSMUSG00000044502,ENSMUSG00000027285,ENSMUSG00000016918,ENSMUSG00000043411,ENSMUSG00000089669,ENSMUSG00000029561,ENSMUSG00000021959,ENSMUSG00000024947,ENSMUSG00000052707,ENSMUSG00000046321,ENSMUSG00000037905,ENSMUSG00000040907,ENSMUSG00000046352,ENSMUSG00000022382,ENSMUSG00000000632,ENSMUSG00000030271,ENSMUSG00000022751,ENSMUSG00000053877,ENSMUSG00000039050,ENSMUSG00000037410,ENSMUSG00000020358,ENSMUSG00000061525,ENSMUSG00000037326,ENSMUSG00000033096,ENSMUSG00000045078,ENSMUSG00000035769,ENSMUSG00000028581,ENSMUSG00000008461,ENSMUSG00000035530,ENSMUSG00000034951,ENSMUSG00000068663,ENSMUSG00000044701,ENSMUSG00000036435,ENSMUSG00000020612,ENSMUSG00000021884,ENSMUSG00000045817,ENSMUSG00000039615,ENSMUSG00000026707,ENSMUSG00000046997,ENSMUSG00000050732,ENSMUSG00000044199,ENSMUSG00000026961,ENSMUSG00000033423,ENSMUSG00000020713,ENSMUSG00000031266,ENSMUSG00000005718,ENSMUSG00000007817,ENSMUSG00000034777,ENSMUSG00000021193,ENSMUSG00000047547,ENSMUSG00000015452,ENSMUSG00000032643,ENSMUSG00000075334,ENSMUSG00000024406,ENSMUSG00000059479,ENSMUSG00000005899,ENSMUSG00000005949,ENSMUSG00000025724,ENSMUSG00000020914,ENSMUSG00000036853,ENSMUSG00000026883,ENSMUSG00000033039,ENSMUSG00000027568,ENSMUSG00000004864,ENSMUSG00000047719,ENSMUSG00000049858,ENSMUSG00000040964,ENSMUSG00000040061,ENSMUSG00000018507,ENSMUSG00000003452,ENSMUSG00000005514,ENSMUSG00000066842,ENSMUSG00000061048,ENSMUSG00000024737,ENSMUSG00000041650,ENSMUSG00000043144,ENSMUSG00000020354,ENSMUSG00000010095,ENSMUSG00000021219,ENSMUSG00000071229,ENSMUSG00000060279,ENSMUSG00000037624,ENSMUSG00000053113,ENSMUSG00000107283,ENSMUSG00000040188,ENSMUSG00000026721,ENSMUSG00000025154,ENSMUSG00000029166,ENSMUSG00000022911,ENSMUSG00000043987,ENSMUSG00000021608,ENSMUSG00000030682,ENSMUSG00000024483,ENSMUSG00000044948,ENSMUSG00000028035,ENSMUSG00000068220,ENSMUSG00000026149,ENSMUSG00000005681,ENSMUSG00000029581,ENSMUSG00000078765,ENSMUSG00000004328,ENSMUSG00000025410,ENSMUSG00000020289,ENSMUSG00000031786,ENSMUSG00000057880,ENSMUSG00000037936,ENSMUSG00000058626,ENSMUSG00000026304,ENSMUSG00000028943,ENSMUSG00000041329,ENSMUSG00000032091,ENSMUSG00000033216,ENSMUSG00000030978,ENSMUSG00000040843,ENSMUSG00000059436,ENSMUSG00000027901,ENSMUSG00000026199,ENSMUSG00000041378,ENSMUSG00000059409,ENSMUSG00000027430,ENSMUSG00000027186,ENSMUSG00000001930,ENSMUSG00000052712,ENSMUSG00000031902,ENSMUSG00000017718,ENSMUSG00000069020,ENSMUSG00000069917,ENSMUSG00000020620,ENSMUSG00000015087,ENSMUSG00000028664,ENSMUSG00000044217,ENSMUSG00000041966,ENSMUSG00000002768,ENSMUSG00000031389,ENSMUSG00000034799,ENSMUSG00000072770,ENSMUSG00000062624,ENSMUSG00000007739,ENSMUSG00000026955,ENSMUSG00000003644,ENSMUSG00000007050,ENSMUSG00000060679,ENSMUSG00000040028,ENSMUSG00000023980,ENSMUSG00000073730,ENSMUSG00000038838,ENSMUSG00000032228,ENSMUSG00000062939,ENSMUSG00000021185,ENSMUSG00000040751,ENSMUSG00000007097,ENSMUSG00000033720,ENSMUSG00000028896,ENSMUSG00000000730,ENSMUSG00000063730,ENSMUSG00000032536,ENSMUSG00000040724,ENSMUSG00000027869,ENSMUSG00000037110,ENSMUSG00000026489,ENSMUSG00000062960,ENSMUSG00000021798,ENSMUSG00000029644,ENSMUSG00000046456,ENSMUSG00000042828,ENSMUSG00000022475,ENSMUSG00000060671,ENSMUSG00000074896,ENSMUSG00000040482,ENSMUSG00000021338,ENSMUSG00000029816,ENSMUSG00000020875,ENSMUSG00000034730,ENSMUSG00000023262,ENSMUSG00000029053,ENSMUSG00000035640,ENSMUSG00000075410,ENSMUSG00000021097,ENSMUSG00000029127,ENSMUSG00000020900"									
GO:0043229	intracellular organelle	cellular_component	6.66E-33	3.52E-29	2509	4007	11960	22042	"ENSMUSG00000040724,ENSMUSG00000032536,ENSMUSG00000063730,ENSMUSG00000018537,ENSMUSG00000035829,ENSMUSG00000026489,ENSMUSG00000062960,ENSMUSG00000021798,ENSMUSG00000037110,ENSMUSG00000020898,ENSMUSG00000027869,ENSMUSG00000062939,ENSMUSG00000021185,ENSMUSG00000038838,ENSMUSG00000032228,ENSMUSG00000023980,ENSMUSG00000000730,ENSMUSG00000028896,ENSMUSG00000033720,ENSMUSG00000007097,ENSMUSG00000079637,ENSMUSG00000040751,ENSMUSG00000029053,ENSMUSG00000020875,ENSMUSG00000029127,ENSMUSG00000020900,ENSMUSG00000021097,ENSMUSG00000075410,ENSMUSG00000035640,ENSMUSG00000021338,ENSMUSG00000040482,ENSMUSG00000074896,ENSMUSG00000060671,ENSMUSG00000029644,ENSMUSG00000042828,ENSMUSG00000046456,ENSMUSG00000022475,ENSMUSG00000029816,ENSMUSG00000041378,ENSMUSG00000071341,ENSMUSG00000027901,ENSMUSG00000035781,ENSMUSG00000059436,ENSMUSG00000017718,ENSMUSG00000031902,ENSMUSG00000052712,ENSMUSG00000059409,ENSMUSG00000027430,ENSMUSG00000027186,ENSMUSG00000001930,ENSMUSG00000033216,ENSMUSG00000032091,ENSMUSG00000000317,ENSMUSG00000030978,ENSMUSG00000054160,ENSMUSG00000026955,ENSMUSG00000033249,ENSMUSG00000040028,ENSMUSG00000007050,ENSMUSG00000060679,ENSMUSG00000023186,ENSMUSG00000003644,ENSMUSG00000044217,ENSMUSG00000041966,ENSMUSG00000020620,ENSMUSG00000015087,ENSMUSG00000028664,ENSMUSG00000069917,ENSMUSG00000072770,ENSMUSG00000007739,ENSMUSG00000062624,ENSMUSG00000024300,ENSMUSG00000034799,ENSMUSG00000031389,ENSMUSG00000071229,ENSMUSG00000021219,ENSMUSG00000010095,ENSMUSG00000020354,ENSMUSG00000024737,ENSMUSG00000041650,ENSMUSG00000043144,ENSMUSG00000037624,ENSMUSG00000031711,ENSMUSG00000060279,ENSMUSG00000024260,ENSMUSG00000003452,ENSMUSG00000040061,ENSMUSG00000018507,ENSMUSG00000049858,ENSMUSG00000004864,ENSMUSG00000047719,ENSMUSG00000042557,ENSMUSG00000005514,ENSMUSG00000029581,ENSMUSG00000068220,ENSMUSG00000028035,ENSMUSG00000026149,ENSMUSG00000037936,ENSMUSG00000058626,ENSMUSG00000027387,ENSMUSG00000028943,ENSMUSG00000026304,ENSMUSG00000031786,ENSMUSG00000057880,ENSMUSG00000079277,ENSMUSG00000025410,ENSMUSG00000020289,ENSMUSG00000004328,ENSMUSG00000078765,ENSMUSG00000056260,ENSMUSG00000029166,ENSMUSG00000025154,ENSMUSG00000040188,ENSMUSG00000026721,ENSMUSG00000107283,ENSMUSG00000020235,ENSMUSG00000030682,ENSMUSG00000021608,ENSMUSG00000043987,ENSMUSG00000021884,ENSMUSG00000045817,ENSMUSG00000039615,ENSMUSG00000068663,ENSMUSG00000033423,ENSMUSG00000020713,ENSMUSG00000050732,ENSMUSG00000026961,ENSMUSG00000044199,ENSMUSG00000045078,ENSMUSG00000033096,ENSMUSG00000061525,ENSMUSG00000020358,ENSMUSG00000008461,ENSMUSG00000035530,ENSMUSG00000034951,ENSMUSG00000028581,ENSMUSG00000005899,ENSMUSG00000059479,ENSMUSG00000020808,ENSMUSG00000024406,ENSMUSG00000031370,ENSMUSG00000032187,ENSMUSG00000032643,ENSMUSG00000026883,ENSMUSG00000033039,ENSMUSG00000027568,ENSMUSG00000036853,ENSMUSG00000020914,ENSMUSG00000005949,ENSMUSG00000025724,ENSMUSG00000007817,ENSMUSG00000034777,ENSMUSG00000021193,ENSMUSG00000031266,ENSMUSG00000005718,ENSMUSG00000030034,ENSMUSG00000047547,ENSMUSG00000015452,ENSMUSG00000010830,ENSMUSG00000034738,ENSMUSG00000038195,ENSMUSG00000028194,ENSMUSG00000043411,ENSMUSG00000016918,ENSMUSG00000034083,ENSMUSG00000027285,ENSMUSG00000044502,ENSMUSG00000028849,ENSMUSG00000019823,ENSMUSG00000042429,ENSMUSG00000024830,ENSMUSG00000019362,ENSMUSG00000022751,ENSMUSG00000030271,ENSMUSG00000039050,ENSMUSG00000063382,ENSMUSG00000053877,ENSMUSG00000024947,ENSMUSG00000029561,ENSMUSG00000021959,ENSMUSG00000020692,ENSMUSG00000022382,ENSMUSG00000000632,ENSMUSG00000037905,ENSMUSG00000040907,ENSMUSG00000052707,ENSMUSG00000046321,ENSMUSG00000027306,ENSMUSG00000029763,ENSMUSG00000003545,ENSMUSG00000048755,ENSMUSG00000032479,ENSMUSG00000026821,ENSMUSG00000043079,ENSMUSG00000023079,ENSMUSG00000021699,ENSMUSG00000031839,ENSMUSG00000027575,ENSMUSG00000022178,ENSMUSG00000071226,ENSMUSG00000031530,ENSMUSG00000021276,ENSMUSG00000031834,ENSMUSG00000015478,ENSMUSG00000031328,ENSMUSG00000038534,ENSMUSG00000025403,ENSMUSG00000016308,ENSMUSG00000024799,ENSMUSG00000025409,ENSMUSG00000036006,ENSMUSG00000044165,ENSMUSG00000031431,ENSMUSG00000029771,ENSMUSG00000003848,ENSMUSG00000055660,ENSMUSG00000030894,ENSMUSG00000005882,ENSMUSG00000037196,ENSMUSG00000029020,ENSMUSG00000003438,ENSMUSG00000021182,ENSMUSG00000020329,ENSMUSG00000032013,ENSMUSG00000041540,ENSMUSG00000020451,ENSMUSG00000035297,ENSMUSG00000031955,ENSMUSG00000025499,ENSMUSG00000075600,ENSMUSG00000048003,ENSMUSG00000038542,ENSMUSG00000026817,ENSMUSG00000025138,ENSMUSG00000025358,ENSMUSG00000035284,ENSMUSG00000027646,ENSMUSG00000021144,ENSMUSG00000021288,ENSMUSG00000068040,ENSMUSG00000001034,ENSMUSG00000079494,ENSMUSG00000028059,ENSMUSG00000058908,ENSMUSG00000015776,ENSMUSG00000055371,ENSMUSG00000067288,ENSMUSG00000021194,ENSMUSG00000048626,ENSMUSG00000034254,ENSMUSG00000021481,ENSMUSG00000038248,ENSMUSG00000000301,ENSMUSG00000021367,ENSMUSG00000032583,ENSMUSG00000020246,ENSMUSG00000026469,ENSMUSG00000032245,ENSMUSG00000024034,ENSMUSG00000037012,ENSMUSG00000073702,ENSMUSG00000011658,ENSMUSG00000020419,ENSMUSG00000033770,ENSMUSG00000021685,ENSMUSG00000005503,ENSMUSG00000023206,ENSMUSG00000026103,ENSMUSG00000078240,ENSMUSG00000056673,ENSMUSG00000074486,ENSMUSG00000000037,ENSMUSG00000020085,ENSMUSG00000060063,ENSMUSG00000021143,ENSMUSG00000026288,ENSMUSG00000044991,ENSMUSG00000070509,ENSMUSG00000014303,ENSMUSG00000026240,ENSMUSG00000055681,ENSMUSG00000020715,ENSMUSG00000001082,ENSMUSG00000035027,ENSMUSG00000021427,ENSMUSG00000052406,ENSMUSG00000072946,ENSMUSG00000052139,ENSMUSG00000027330,ENSMUSG00000031066,ENSMUSG00000006498,ENSMUSG00000001864,ENSMUSG00000046541,ENSMUSG00000023017,ENSMUSG00000003549,ENSMUSG00000096351,ENSMUSG00000021557,ENSMUSG00000041609,ENSMUSG00000024892,ENSMUSG00000006389,ENSMUSG00000079036,ENSMUSG00000007415,ENSMUSG00000029346,ENSMUSG00000028809,ENSMUSG00000024644,ENSMUSG00000004897,ENSMUSG00000054405,ENSMUSG00000034292,ENSMUSG00000036908,ENSMUSG00000009097,ENSMUSG00000051451,ENSMUSG00000037234,ENSMUSG00000000216,ENSMUSG00000079628,ENSMUSG00000030423,ENSMUSG00000040701,ENSMUSG00000004221,ENSMUSG00000037443,ENSMUSG00000051650,ENSMUSG00000056014,ENSMUSG00000033488,ENSMUSG00000042918,ENSMUSG00000029778,ENSMUSG00000028223,ENSMUSG00000019590,ENSMUSG00000022394,ENSMUSG00000020196,ENSMUSG00000019428,ENSMUSG00000075415,ENSMUSG00000064068,ENSMUSG00000020260,ENSMUSG00000071195,ENSMUSG00000034998,ENSMUSG00000048763,ENSMUSG00000071771,ENSMUSG00000027478,ENSMUSG00000056763,ENSMUSG00000031264,ENSMUSG00000026389,ENSMUSG00000096852,ENSMUSG00000026028,ENSMUSG00000027367,ENSMUSG00000001555,ENSMUSG00000042055,ENSMUSG00000021910,ENSMUSG00000042367,ENSMUSG00000042096,ENSMUSG00000031818,ENSMUSG00000035342,ENSMUSG00000054434,ENSMUSG00000079560,ENSMUSG00000060992,ENSMUSG00000026207,ENSMUSG00000045671,ENSMUSG00000041453,ENSMUSG00000000378,ENSMUSG00000028049,ENSMUSG00000061751,ENSMUSG00000017715,ENSMUSG00000030545,ENSMUSG00000015461,ENSMUSG00000075045,ENSMUSG00000018669,ENSMUSG00000015176,ENSMUSG00000022812,ENSMUSG00000032294,ENSMUSG00000011751,ENSMUSG00000020917,ENSMUSG00000042496,ENSMUSG00000029404,ENSMUSG00000020649,ENSMUSG00000021773,ENSMUSG00000021040,ENSMUSG00000027651,ENSMUSG00000044145,ENSMUSG00000004885,ENSMUSG00000011114,ENSMUSG00000003051,ENSMUSG00000021176,ENSMUSG00000040734,ENSMUSG00000006313,ENSMUSG00000021221,ENSMUSG00000014856,ENSMUSG00000036779,ENSMUSG00000038967,ENSMUSG00000021589,ENSMUSG00000027566,ENSMUSG00000022898,ENSMUSG00000033237,ENSMUSG00000002949,ENSMUSG00000039242,ENSMUSG00000021492,ENSMUSG00000032259,ENSMUSG00000024942,ENSMUSG00000038255,ENSMUSG00000078656,ENSMUSG00000071649,ENSMUSG00000063704,ENSMUSG00000032396,ENSMUSG00000027077,ENSMUSG00000031065,ENSMUSG00000068205,ENSMUSG00000025492,ENSMUSG00000020893,ENSMUSG00000047654,ENSMUSG00000028264,ENSMUSG00000015748,ENSMUSG00000022881,ENSMUSG00000048027,ENSMUSG00000074657,ENSMUSG00000079633,ENSMUSG00000030824,ENSMUSG00000025609,ENSMUSG00000037958,ENSMUSG00000059772,ENSMUSG00000046230,ENSMUSG00000071770,ENSMUSG00000064037,ENSMUSG00000024049,ENSMUSG00000009076,ENSMUSG00000042104,ENSMUSG00000044430,ENSMUSG00000056493,ENSMUSG00000036459,ENSMUSG00000038805,ENSMUSG00000074151,ENSMUSG00000001349,ENSMUSG00000028700,ENSMUSG00000041890,ENSMUSG00000033498,ENSMUSG00000011305,ENSMUSG00000016933,ENSMUSG00000024941,ENSMUSG00000056536,ENSMUSG00000033444,ENSMUSG00000014633,ENSMUSG00000067653,ENSMUSG00000038126,ENSMUSG00000020732,ENSMUSG00000032239,ENSMUSG00000021287,ENSMUSG00000052488,ENSMUSG00000038302,ENSMUSG00000024982,ENSMUSG00000059518,ENSMUSG00000074483,ENSMUSG00000039137,ENSMUSG00000063919,ENSMUSG00000027708,ENSMUSG00000026628,ENSMUSG00000023805,ENSMUSG00000007812,ENSMUSG00000045328,ENSMUSG00000028893,ENSMUSG00000041477,ENSMUSG00000046269,ENSMUSG00000029319,ENSMUSG00000078923,ENSMUSG00000032815,ENSMUSG00000027569,ENSMUSG00000031255,ENSMUSG00000019841,ENSMUSG00000041895,ENSMUSG00000036323,ENSMUSG00000044072,ENSMUSG00000022961,ENSMUSG00000052616,ENSMUSG00000037805,ENSMUSG00000015837,ENSMUSG00000022946,ENSMUSG00000052593,ENSMUSG00000005716,ENSMUSG00000063971,ENSMUSG00000073838,ENSMUSG00000039738,ENSMUSG00000032192,ENSMUSG00000078619,ENSMUSG00000029624,ENSMUSG00000014767,ENSMUSG00000030987,ENSMUSG00000035824,ENSMUSG00000111409,ENSMUSG00000049653,ENSMUSG00000032299,ENSMUSG00000043487,ENSMUSG00000031458,ENSMUSG00000042419,ENSMUSG00000013736,ENSMUSG00000024873,ENSMUSG00000029059,ENSMUSG00000028782,ENSMUSG00000031731,ENSMUSG00000030842,ENSMUSG00000022441,ENSMUSG00000089739,ENSMUSG00000067942,ENSMUSG00000011589,ENSMUSG00000006920,ENSMUSG00000045100,ENSMUSG00000044117,ENSMUSG00000040167,ENSMUSG00000026418,ENSMUSG00000003346,ENSMUSG00000035969,ENSMUSG00000026456,ENSMUSG00000039384,ENSMUSG00000024912,ENSMUSG00000051397,ENSMUSG00000039768,ENSMUSG00000022561,ENSMUSG00000020392,ENSMUSG00000028969,ENSMUSG00000040364,ENSMUSG00000055027,ENSMUSG00000061462,ENSMUSG00000006403,ENSMUSG00000025047,ENSMUSG00000067713,ENSMUSG00000020219,ENSMUSG00000043614,ENSMUSG00000073102,ENSMUSG00000051177,ENSMUSG00000053929,ENSMUSG00000032615,ENSMUSG00000026425,ENSMUSG00000021285,ENSMUSG00000074870,ENSMUSG00000024989,ENSMUSG00000028229,ENSMUSG00000019969,ENSMUSG00000004849,ENSMUSG00000032939,ENSMUSG00000057058,ENSMUSG00000024384,ENSMUSG00000044737,ENSMUSG00000021905,ENSMUSG00000029594,ENSMUSG00000024883,ENSMUSG00000031586,ENSMUSG00000031622,ENSMUSG00000007987,ENSMUSG00000025579,ENSMUSG00000055612,ENSMUSG00000023973,ENSMUSG00000030303,ENSMUSG00000024120,ENSMUSG00000024067,ENSMUSG00000070425,ENSMUSG00000020086,ENSMUSG00000059845,ENSMUSG00000018634,ENSMUSG00000030996,ENSMUSG00000039834,ENSMUSG00000048458,ENSMUSG00000060843,ENSMUSG00000022568,ENSMUSG00000058354,ENSMUSG00000047658,ENSMUSG00000027303,ENSMUSG00000044783,ENSMUSG00000025337,ENSMUSG00000034908,ENSMUSG00000037260,ENSMUSG00000035873,ENSMUSG00000028647,ENSMUSG00000013629,ENSMUSG00000025586,ENSMUSG00000038393,ENSMUSG00000021037,ENSMUSG00000029408,ENSMUSG00000025812,ENSMUSG00000063065,ENSMUSG00000008200,ENSMUSG00000042821,ENSMUSG00000033909,ENSMUSG00000026944,ENSMUSG00000031996,ENSMUSG00000027584,ENSMUSG00000026805,ENSMUSG00000068551,ENSMUSG00000029716,ENSMUSG00000005373,ENSMUSG00000030287,ENSMUSG00000021866,ENSMUSG00000038691,ENSMUSG00000039953,ENSMUSG00000075702,ENSMUSG00000031959,ENSMUSG00000007021,ENSMUSG00000029478,ENSMUSG00000009876,ENSMUSG00000044033,ENSMUSG00000023452,ENSMUSG00000009545,ENSMUSG00000079635,ENSMUSG00000021337,ENSMUSG00000000948,ENSMUSG00000058886,ENSMUSG00000019943,ENSMUSG00000021911,ENSMUSG00000028018,ENSMUSG00000031832,ENSMUSG00000038046,ENSMUSG00000036270,ENSMUSG00000035392,ENSMUSG00000023791,ENSMUSG00000038886,ENSMUSG00000061589,ENSMUSG00000007591,ENSMUSG00000019737,ENSMUSG00000039956,ENSMUSG00000011096,ENSMUSG00000063646,ENSMUSG00000036955,ENSMUSG00000031774,ENSMUSG00000058499,ENSMUSG00000037280,ENSMUSG00000015133,ENSMUSG00000094870,ENSMUSG00000028923,ENSMUSG00000003752,ENSMUSG00000047417,ENSMUSG00000028603,ENSMUSG00000019818,ENSMUSG00000056201,ENSMUSG00000021611,ENSMUSG00000006095,ENSMUSG00000013495,ENSMUSG00000029199,ENSMUSG00000020988,ENSMUSG00000033475,ENSMUSG00000004455,ENSMUSG00000021263,ENSMUSG00000020935,ENSMUSG00000067594,ENSMUSG00000030643,ENSMUSG00000059323,ENSMUSG00000032562,ENSMUSG00000030911,ENSMUSG00000013787,ENSMUSG00000031665,ENSMUSG00000059851,ENSMUSG00000022000,ENSMUSG00000021743,ENSMUSG00000029153,ENSMUSG00000003657,ENSMUSG00000029860,ENSMUSG00000054836,ENSMUSG00000040268,ENSMUSG00000030091,ENSMUSG00000006567,ENSMUSG00000026203,ENSMUSG00000062488,ENSMUSG00000045236,ENSMUSG00000024870,ENSMUSG00000018750,ENSMUSG00000063882,ENSMUSG00000023191,ENSMUSG00000060152,ENSMUSG00000008668,ENSMUSG00000074794,ENSMUSG00000030534,ENSMUSG00000039987,ENSMUSG00000033065,ENSMUSG00000023902,ENSMUSG00000042425,ENSMUSG00000042148,ENSMUSG00000071256,ENSMUSG00000028948,ENSMUSG00000032519,ENSMUSG00000002825,ENSMUSG00000078127,ENSMUSG00000050945,ENSMUSG00000049932,ENSMUSG00000042439,ENSMUSG00000041798,ENSMUSG00000024248,ENSMUSG00000090714,ENSMUSG00000020740,ENSMUSG00000071657,ENSMUSG00000028060,ENSMUSG00000003119,ENSMUSG00000051985,ENSMUSG00000067071,ENSMUSG00000024212,ENSMUSG00000042109,ENSMUSG00000016458,ENSMUSG00000014859,ENSMUSG00000018541,ENSMUSG00000016495,ENSMUSG00000060260,ENSMUSG00000079627,ENSMUSG00000035964,ENSMUSG00000029290,ENSMUSG00000031169,ENSMUSG00000030083,ENSMUSG00000040824,ENSMUSG00000031434,ENSMUSG00000017344,ENSMUSG00000068876,ENSMUSG00000029466,ENSMUSG00000037944,ENSMUSG00000020891,ENSMUSG00000038665,ENSMUSG00000057729,ENSMUSG00000028318,ENSMUSG00000041229,ENSMUSG00000062861,ENSMUSG00000039515,ENSMUSG00000030278,ENSMUSG00000031392,ENSMUSG00000005986,ENSMUSG00000027637,ENSMUSG00000037351,ENSMUSG00000001998,ENSMUSG00000027611,ENSMUSG00000025081,ENSMUSG00000022433,ENSMUSG00000041025,ENSMUSG00000053119,ENSMUSG00000023953,ENSMUSG00000028737,ENSMUSG00000027242,ENSMUSG00000006179,ENSMUSG00000031378,ENSMUSG00000034509,ENSMUSG00000028792,ENSMUSG00000022484,ENSMUSG00000047767,ENSMUSG00000074882,ENSMUSG00000041886,ENSMUSG00000007946,ENSMUSG00000007783,ENSMUSG00000044367,ENSMUSG00000056648,ENSMUSG00000021375,ENSMUSG00000004891,ENSMUSG00000020549,ENSMUSG00000033847,ENSMUSG00000048758,ENSMUSG00000056917,ENSMUSG00000050751,ENSMUSG00000021048,ENSMUSG00000039671,ENSMUSG00000025408,ENSMUSG00000015013,ENSMUSG00000030693,ENSMUSG00000056458,ENSMUSG00000078789,ENSMUSG00000001576,ENSMUSG00000042569,ENSMUSG00000020882,ENSMUSG00000057054,ENSMUSG00000024926,ENSMUSG00000033287,ENSMUSG00000023328,ENSMUSG00000028524,ENSMUSG00000046295,ENSMUSG00000026193,ENSMUSG00000072214,ENSMUSG00000020186,ENSMUSG00000037885,ENSMUSG00000029780,ENSMUSG00000023067,ENSMUSG00000069920,ENSMUSG00000018882,ENSMUSG00000030507,ENSMUSG00000074884,ENSMUSG00000039824,ENSMUSG00000025077,ENSMUSG00000027404,ENSMUSG00000020652,ENSMUSG00000006599,ENSMUSG00000022914,ENSMUSG00000022779,ENSMUSG00000076435,ENSMUSG00000005609,ENSMUSG00000020826,ENSMUSG00000032194,ENSMUSG00000039328,ENSMUSG00000037185,ENSMUSG00000042678,ENSMUSG00000050335,ENSMUSG00000030839,ENSMUSG00000022098,ENSMUSG00000034889,ENSMUSG00000030683,ENSMUSG00000028329,ENSMUSG00000041264,ENSMUSG00000028953,ENSMUSG00000030888,ENSMUSG00000023952,ENSMUSG00000020744,ENSMUSG00000094913,ENSMUSG00000029413,ENSMUSG00000022385,ENSMUSG00000010358,ENSMUSG00000002546,ENSMUSG00000001661,ENSMUSG00000063268,ENSMUSG00000029608,ENSMUSG00000022685,ENSMUSG00000022032,ENSMUSG00000025792,ENSMUSG00000061613,ENSMUSG00000021068,ENSMUSG00000024797,ENSMUSG00000042292,ENSMUSG00000025484,ENSMUSG00000064030,ENSMUSG00000026426,ENSMUSG00000031149,ENSMUSG00000044149,ENSMUSG00000022889,ENSMUSG00000030528,ENSMUSG00000034881,ENSMUSG00000026222,ENSMUSG00000055128,ENSMUSG00000000605,ENSMUSG00000024534,ENSMUSG00000047674,ENSMUSG00000063410,ENSMUSG00000034006,ENSMUSG00000032017,ENSMUSG00000032026,ENSMUSG00000005980,ENSMUSG00000020225,ENSMUSG00000030346,ENSMUSG00000051811,ENSMUSG00000022359,ENSMUSG00000040632,ENSMUSG00000019055,ENSMUSG00000053702,ENSMUSG00000020544,ENSMUSG00000049506,ENSMUSG00000024213,ENSMUSG00000023991,ENSMUSG00000027368,ENSMUSG00000001168,ENSMUSG00000046733,ENSMUSG00000000693,ENSMUSG00000020381,ENSMUSG00000023971,ENSMUSG00000032064,ENSMUSG00000024037,ENSMUSG00000032340,ENSMUSG00000066687,ENSMUSG00000037622,ENSMUSG00000027070,ENSMUSG00000020311,ENSMUSG00000033862,ENSMUSG00000043439,ENSMUSG00000028357,ENSMUSG00000001520,ENSMUSG00000029122,ENSMUSG00000024906,ENSMUSG00000054715,ENSMUSG00000103421,ENSMUSG00000029440,ENSMUSG00000019518,ENSMUSG00000035011,ENSMUSG00000043421,ENSMUSG00000042632,ENSMUSG00000061718,ENSMUSG00000000325,ENSMUSG00000020889,ENSMUSG00000023949,ENSMUSG00000068917,ENSMUSG00000003072,ENSMUSG00000025235,ENSMUSG00000024767,ENSMUSG00000079523,ENSMUSG00000014769,ENSMUSG00000040738,ENSMUSG00000056724,ENSMUSG00000022542,ENSMUSG00000011837,ENSMUSG00000018648,ENSMUSG00000005378,ENSMUSG00000072878,ENSMUSG00000038780,ENSMUSG00000039316,ENSMUSG00000000617,ENSMUSG00000058291,ENSMUSG00000054364,ENSMUSG00000048981,ENSMUSG00000026987,ENSMUSG00000044134,ENSMUSG00000079235,ENSMUSG00000040220,ENSMUSG00000028961,ENSMUSG00000050908,ENSMUSG00000002205,ENSMUSG00000024792,ENSMUSG00000039219,ENSMUSG00000022498,ENSMUSG00000042520,ENSMUSG00000025231,ENSMUSG00000021506,ENSMUSG00000007655,ENSMUSG00000021252,ENSMUSG00000020476,ENSMUSG00000025572,ENSMUSG00000003662,ENSMUSG00000021661,ENSMUSG00000071646,ENSMUSG00000039307,ENSMUSG00000028960,ENSMUSG00000043648,ENSMUSG00000033068,ENSMUSG00000032579,ENSMUSG00000024613,ENSMUSG00000015605,ENSMUSG00000042675,ENSMUSG00000026162,ENSMUSG00000021156,ENSMUSG00000000184,ENSMUSG00000052105,ENSMUSG00000068566,ENSMUSG00000060098,ENSMUSG00000024215,ENSMUSG00000023944,ENSMUSG00000052160,ENSMUSG00000002379,ENSMUSG00000032717,ENSMUSG00000031543,ENSMUSG00000026887,ENSMUSG00000015217,ENSMUSG00000050132,ENSMUSG00000031706,ENSMUSG00000034157,ENSMUSG00000021400,ENSMUSG00000045136,ENSMUSG00000018659,ENSMUSG00000028127,ENSMUSG00000000805,ENSMUSG00000021700,ENSMUSG00000069582,ENSMUSG00000020869,ENSMUSG00000021248,ENSMUSG00000092607,ENSMUSG00000035632,ENSMUSG00000032869,ENSMUSG00000033987,ENSMUSG00000022836,ENSMUSG00000074569,ENSMUSG00000042694,ENSMUSG00000002100,ENSMUSG00000054823,ENSMUSG00000026825,ENSMUSG00000005417,ENSMUSG00000028217,ENSMUSG00000070330,ENSMUSG00000096145,ENSMUSG00000027714,ENSMUSG00000030867,ENSMUSG00000031847,ENSMUSG00000048439,ENSMUSG00000061809,ENSMUSG00000044881,ENSMUSG00000029151,ENSMUSG00000051111,ENSMUSG00000026873,ENSMUSG00000037894,ENSMUSG00000059811,ENSMUSG00000062252,ENSMUSG00000025035,ENSMUSG00000019102,ENSMUSG00000024319,ENSMUSG00000004364,ENSMUSG00000022400,ENSMUSG00000054716,ENSMUSG00000020806,ENSMUSG00000041921,ENSMUSG00000030126,ENSMUSG00000040136,ENSMUSG00000058239,ENSMUSG00000027194,ENSMUSG00000003379,ENSMUSG00000028078,ENSMUSG00000049232,ENSMUSG00000052363,ENSMUSG00000029480,ENSMUSG00000074811,ENSMUSG00000036672,ENSMUSG00000018398,ENSMUSG00000020108,ENSMUSG00000021095,ENSMUSG00000025369,ENSMUSG00000004187,ENSMUSG00000029126,ENSMUSG00000020156,ENSMUSG00000034731,ENSMUSG00000034059,ENSMUSG00000029518,ENSMUSG00000040236,ENSMUSG00000034165,ENSMUSG00000018572,ENSMUSG00000019461,ENSMUSG00000018666,ENSMUSG00000029165,ENSMUSG00000043572,ENSMUSG00000021087,ENSMUSG00000019843,ENSMUSG00000003528,ENSMUSG00000029802,ENSMUSG00000015016,ENSMUSG00000006024,ENSMUSG00000029920,ENSMUSG00000093445,ENSMUSG00000037487,ENSMUSG00000036186,ENSMUSG00000062234,ENSMUSG00000036438,ENSMUSG00000041126,ENSMUSG00000075701,ENSMUSG00000026339,ENSMUSG00000052684,ENSMUSG00000026942,ENSMUSG00000034667,ENSMUSG00000028945,ENSMUSG00000027455,ENSMUSG00000018565,ENSMUSG00000015766,ENSMUSG00000021359,ENSMUSG00000030557,ENSMUSG00000097487,ENSMUSG00000048206,ENSMUSG00000020776,ENSMUSG00000039850,ENSMUSG00000028729,ENSMUSG00000036181,ENSMUSG00000026659,ENSMUSG00000034949,ENSMUSG00000029603,ENSMUSG00000013160,ENSMUSG00000058454,ENSMUSG00000069170,ENSMUSG00000038615,ENSMUSG00000044641,ENSMUSG00000035722,ENSMUSG00000056605,ENSMUSG00000002831,ENSMUSG00000040857,ENSMUSG00000058638,ENSMUSG00000053329,ENSMUSG00000036372,ENSMUSG00000024050,ENSMUSG00000023307,ENSMUSG00000052533,ENSMUSG00000027654,ENSMUSG00000030577,ENSMUSG00000079550,ENSMUSG00000026270,ENSMUSG00000056367,ENSMUSG00000018770,ENSMUSG00000028744,ENSMUSG00000042757,ENSMUSG00000028687,ENSMUSG00000046841,ENSMUSG00000032606,ENSMUSG00000028464,ENSMUSG00000030403,ENSMUSG00000015127,ENSMUSG00000042198,ENSMUSG00000029471,ENSMUSG00000041782,ENSMUSG00000020166,ENSMUSG00000007564,ENSMUSG00000032590,ENSMUSG00000024052,ENSMUSG00000024740,ENSMUSG00000030945,ENSMUSG00000016664,ENSMUSG00000033222,ENSMUSG00000052212,ENSMUSG00000057329,ENSMUSG00000001023,ENSMUSG00000032231,ENSMUSG00000020901,ENSMUSG00000025188,ENSMUSG00000066640,ENSMUSG00000036160,ENSMUSG00000021266,ENSMUSG00000052915,ENSMUSG00000029661,ENSMUSG00000000568,ENSMUSG00000033653,ENSMUSG00000062713,ENSMUSG00000034771,ENSMUSG00000034807,ENSMUSG00000113949,ENSMUSG00000009293,ENSMUSG00000066026,ENSMUSG00000038709,ENSMUSG00000018906,ENSMUSG00000024818,ENSMUSG00000026878,ENSMUSG00000008318,ENSMUSG00000001053,ENSMUSG00000032423,ENSMUSG00000059439,ENSMUSG00000029599,ENSMUSG00000023274,ENSMUSG00000002963,ENSMUSG00000074671,ENSMUSG00000029576,ENSMUSG00000026313,ENSMUSG00000051682,ENSMUSG00000032508,ENSMUSG00000052384,ENSMUSG00000026211,ENSMUSG00000031371,ENSMUSG00000002249,ENSMUSG00000057229,ENSMUSG00000056370,ENSMUSG00000059689,ENSMUSG00000027630,ENSMUSG00000035615,ENSMUSG00000059810,ENSMUSG00000035757,ENSMUSG00000031487,ENSMUSG00000050440,ENSMUSG00000003099,ENSMUSG00000046722,ENSMUSG00000074476,ENSMUSG00000029003,ENSMUSG00000060402,ENSMUSG00000021537,ENSMUSG00000060073,ENSMUSG00000094936,ENSMUSG00000037364,ENSMUSG00000044876,ENSMUSG00000022199,ENSMUSG00000035863,ENSMUSG00000031575,ENSMUSG00000052837,ENSMUSG00000070000,ENSMUSG00000041654,ENSMUSG00000003464,ENSMUSG00000095677,ENSMUSG00000020781,ENSMUSG00000030062,ENSMUSG00000026005,ENSMUSG00000041528,ENSMUSG00000060257,ENSMUSG00000044294,ENSMUSG00000030451,ENSMUSG00000037621,ENSMUSG00000028149,ENSMUSG00000066643,ENSMUSG00000002781,ENSMUSG00000041147,ENSMUSG00000013698,ENSMUSG00000045608,ENSMUSG00000032743,ENSMUSG00000000340,ENSMUSG00000020456,ENSMUSG00000020037,ENSMUSG00000022186,ENSMUSG00000008690,ENSMUSG00000066042,ENSMUSG00000025486,ENSMUSG00000028042,ENSMUSG00000029486,ENSMUSG00000087598,ENSMUSG00000048481,ENSMUSG00000029705,ENSMUSG00000041685,ENSMUSG00000034868,ENSMUSG00000014444,ENSMUSG00000016510,ENSMUSG00000031901,ENSMUSG00000023993,ENSMUSG00000021902,ENSMUSG00000034071,ENSMUSG00000057465,ENSMUSG00000024844,ENSMUSG00000044201,ENSMUSG00000026172,ENSMUSG00000028563,ENSMUSG00000078622,ENSMUSG00000048154,ENSMUSG00000055912,ENSMUSG00000050240,ENSMUSG00000071359,ENSMUSG00000059208,ENSMUSG00000040860,ENSMUSG00000029207,ENSMUSG00000020827,ENSMUSG00000023345,ENSMUSG00000030505,ENSMUSG00000029191,ENSMUSG00000032511,ENSMUSG00000032571,ENSMUSG00000032185,ENSMUSG00000040650,ENSMUSG00000038193,ENSMUSG00000031827,ENSMUSG00000010660,ENSMUSG00000037434,ENSMUSG00000004263,ENSMUSG00000070953,ENSMUSG00000024833,ENSMUSG00000034245,ENSMUSG00000031927,ENSMUSG00000028836,ENSMUSG00000094945,ENSMUSG00000022516,ENSMUSG00000005625,ENSMUSG00000021027,ENSMUSG00000044927,ENSMUSG00000021541,ENSMUSG00000020946,ENSMUSG00000101174,ENSMUSG00000022634,ENSMUSG00000005054,ENSMUSG00000042761,ENSMUSG00000042644,ENSMUSG00000033826,ENSMUSG00000004356,ENSMUSG00000035228,ENSMUSG00000034930,ENSMUSG00000011877,ENSMUSG00000004056,ENSMUSG00000032411,ENSMUSG00000041215,ENSMUSG00000012117,ENSMUSG00000020115,ENSMUSG00000030972,ENSMUSG00000040414,ENSMUSG00000028085,ENSMUSG00000031070,ENSMUSG00000029528,ENSMUSG00000062519,ENSMUSG00000039210,ENSMUSG00000066900,ENSMUSG00000027175,ENSMUSG00000032661,ENSMUSG00000048096,ENSMUSG00000020137,ENSMUSG00000112920,ENSMUSG00000031781,ENSMUSG00000018442,ENSMUSG00000019863,ENSMUSG00000026127,ENSMUSG00000020737,ENSMUSG00000034659,ENSMUSG00000071064,ENSMUSG00000052087,ENSMUSG00000075229,ENSMUSG00000028438,ENSMUSG00000040699,ENSMUSG00000035699,ENSMUSG00000026239,ENSMUSG00000028332,ENSMUSG00000013997,ENSMUSG00000025373,ENSMUSG00000018820,ENSMUSG00000039323,ENSMUSG00000048756,ENSMUSG00000027649,ENSMUSG00000042502,ENSMUSG00000068391,ENSMUSG00000089832,ENSMUSG00000071773,ENSMUSG00000028541,ENSMUSG00000029175,ENSMUSG00000037890,ENSMUSG00000039105,ENSMUSG00000009585,ENSMUSG00000038685,ENSMUSG00000027201,ENSMUSG00000032855,ENSMUSG00000036620,ENSMUSG00000059146,ENSMUSG00000009075,ENSMUSG00000010086,ENSMUSG00000025140,ENSMUSG00000027679,ENSMUSG00000020894,ENSMUSG00000003233,ENSMUSG00000040086,ENSMUSG00000022414,ENSMUSG00000025144,ENSMUSG00000047459,ENSMUSG00000048450,ENSMUSG00000038181,ENSMUSG00000063406,ENSMUSG00000029625,ENSMUSG00000021458,ENSMUSG00000040462,ENSMUSG00000091931,ENSMUSG00000032560,ENSMUSG00000009350,ENSMUSG00000034201,ENSMUSG00000032965,ENSMUSG00000041333,ENSMUSG00000027222,ENSMUSG00000000127,ENSMUSG00000016921,ENSMUSG00000031150,ENSMUSG00000074916,ENSMUSG00000002052,ENSMUSG00000022383,ENSMUSG00000001521,ENSMUSG00000022096,ENSMUSG00000027895,ENSMUSG00000041556,ENSMUSG00000022545,ENSMUSG00000000552,ENSMUSG00000028910,ENSMUSG00000038524,ENSMUSG00000029125,ENSMUSG00000022540,ENSMUSG00000023951,ENSMUSG00000038765,ENSMUSG00000032040,ENSMUSG00000025374,ENSMUSG00000020736,ENSMUSG00000062270,ENSMUSG00000038880,ENSMUSG00000030806,ENSMUSG00000060373,ENSMUSG00000023912,ENSMUSG00000027405,ENSMUSG00000023764,ENSMUSG00000025135,ENSMUSG00000078249,ENSMUSG00000031737,ENSMUSG00000000384,ENSMUSG00000024397,ENSMUSG00000055053,ENSMUSG00000037664,ENSMUSG00000029245,ENSMUSG00000034793,ENSMUSG00000039713,ENSMUSG00000055210,ENSMUSG00000031962,ENSMUSG00000033955,ENSMUSG00000038170,ENSMUSG00000079629,ENSMUSG00000021824,ENSMUSG00000058076,ENSMUSG00000015627,ENSMUSG00000009828,ENSMUSG00000097084,ENSMUSG00000074923,ENSMUSG00000024442,ENSMUSG00000057469,ENSMUSG00000026275,ENSMUSG00000030816,ENSMUSG00000003354,ENSMUSG00000025787,ENSMUSG00000057110,ENSMUSG00000019828,ENSMUSG00000043857,ENSMUSG00000036687,ENSMUSG00000030615,ENSMUSG00000028847,ENSMUSG00000020660,ENSMUSG00000087408,ENSMUSG00000025468,ENSMUSG00000026526,ENSMUSG00000006675,ENSMUSG00000047921,ENSMUSG00000079477,ENSMUSG00000002279,ENSMUSG00000031812,ENSMUSG00000029361,ENSMUSG00000039474,ENSMUSG00000004231,ENSMUSG00000022031,ENSMUSG00000001419,ENSMUSG00000021279,ENSMUSG00000058586,ENSMUSG00000045179,ENSMUSG00000041515,ENSMUSG00000009207,ENSMUSG00000006289,ENSMUSG00000091898,ENSMUSG00000063888,ENSMUSG00000052926,ENSMUSG00000026273,ENSMUSG00000042570,ENSMUSG00000015750,ENSMUSG00000000902,ENSMUSG00000018567,ENSMUSG00000030689,ENSMUSG00000039048,ENSMUSG00000030058,ENSMUSG00000029468,ENSMUSG00000047284,ENSMUSG00000054272,ENSMUSG00000078816,ENSMUSG00000023092,ENSMUSG00000001518,ENSMUSG00000038271,ENSMUSG00000033335,ENSMUSG00000042372,ENSMUSG00000038371,ENSMUSG00000037523,ENSMUSG00000028467,ENSMUSG00000033128,ENSMUSG00000040658,ENSMUSG00000003541,ENSMUSG00000042677,ENSMUSG00000042807,ENSMUSG00000030435,ENSMUSG00000072825,ENSMUSG00000079592,ENSMUSG00000019992,ENSMUSG00000001472,ENSMUSG00000038936,ENSMUSG00000051331,ENSMUSG00000017146,ENSMUSG00000055553,ENSMUSG00000027546,ENSMUSG00000025428,ENSMUSG00000026686,ENSMUSG00000022463,ENSMUSG00000022504,ENSMUSG00000087687,ENSMUSG00000028974,ENSMUSG00000009772,ENSMUSG00000116165,ENSMUSG00000046711,ENSMUSG00000073676,ENSMUSG00000039099,ENSMUSG00000021953,ENSMUSG00000018334,ENSMUSG00000021490,ENSMUSG00000022974,ENSMUSG00000027602,ENSMUSG00000019338,ENSMUSG00000001510,ENSMUSG00000042626,ENSMUSG00000070808,ENSMUSG00000028525,ENSMUSG00000052446,ENSMUSG00000047248,ENSMUSG00000038346,ENSMUSG00000021692,ENSMUSG00000069581,ENSMUSG00000028405,ENSMUSG00000024969,ENSMUSG00000029556,ENSMUSG00000000732,ENSMUSG00000032113,ENSMUSG00000006948,ENSMUSG00000025104,ENSMUSG00000024795,ENSMUSG00000000416,ENSMUSG00000034708,ENSMUSG00000025381,ENSMUSG00000108841,ENSMUSG00000039345,ENSMUSG00000040809,ENSMUSG00000038025,ENSMUSG00000040113,ENSMUSG00000025209,ENSMUSG00000029185,ENSMUSG00000025132,ENSMUSG00000025340,ENSMUSG00000026781,ENSMUSG00000090115,ENSMUSG00000030527,ENSMUSG00000050705,ENSMUSG00000028873,ENSMUSG00000001403,ENSMUSG00000027447,ENSMUSG00000033684,ENSMUSG00000038482,ENSMUSG00000047641,ENSMUSG00000024913,ENSMUSG00000024862,ENSMUSG00000051146,ENSMUSG00000019791,ENSMUSG00000029616,ENSMUSG00000070003,ENSMUSG00000039959,ENSMUSG00000006732,ENSMUSG00000027131,ENSMUSG00000028975,ENSMUSG00000040712,ENSMUSG00000070643,ENSMUSG00000061979,ENSMUSG00000026554,ENSMUSG00000030276,ENSMUSG00000022791,ENSMUSG00000021870,ENSMUSG00000021461,ENSMUSG00000053898,ENSMUSG00000034226,ENSMUSG00000027613,ENSMUSG00000048416,ENSMUSG00000039427,ENSMUSG00000037580,ENSMUSG00000039476,ENSMUSG00000042404,ENSMUSG00000024959,ENSMUSG00000038467,ENSMUSG00000045273,ENSMUSG00000029445,ENSMUSG00000044312,ENSMUSG00000026213,ENSMUSG00000018196,ENSMUSG00000073968,ENSMUSG00000020787,ENSMUSG00000023995,ENSMUSG00000068335,ENSMUSG00000021416,ENSMUSG00000018160,ENSMUSG00000038384,ENSMUSG00000112858,ENSMUSG00000031791,ENSMUSG00000028718,ENSMUSG00000033722,ENSMUSG00000077450,ENSMUSG00000002957,ENSMUSG00000029027,ENSMUSG00000038473,ENSMUSG00000020109,ENSMUSG00000060860,ENSMUSG00000029270,ENSMUSG00000032215,ENSMUSG00000020847,ENSMUSG00000004266,ENSMUSG00000091803,ENSMUSG00000019923,ENSMUSG00000041560,ENSMUSG00000041351,ENSMUSG00000032135,ENSMUSG00000046574,ENSMUSG00000028933,ENSMUSG00000071234,ENSMUSG00000052738,ENSMUSG00000027102,ENSMUSG00000062181,ENSMUSG00000031601,ENSMUSG00000042605,ENSMUSG00000027509,ENSMUSG00000024381,ENSMUSG00000052273,ENSMUSG00000002748,ENSMUSG00000030680,ENSMUSG00000020287,ENSMUSG00000029068,ENSMUSG00000046679,ENSMUSG00000024426,ENSMUSG00000034271,ENSMUSG00000029676,ENSMUSG00000032400,ENSMUSG00000090272,ENSMUSG00000040640,ENSMUSG00000025142,ENSMUSG00000036986,ENSMUSG00000067279,ENSMUSG00000027200,ENSMUSG00000009614,ENSMUSG00000022476,ENSMUSG00000042279,ENSMUSG00000032316,ENSMUSG00000040548,ENSMUSG00000027490,ENSMUSG00000035963,ENSMUSG00000025147,ENSMUSG00000032112,ENSMUSG00000070699,ENSMUSG00000074673,ENSMUSG00000024732,ENSMUSG00000019235,ENSMUSG00000020056,ENSMUSG00000110195,ENSMUSG00000029275,ENSMUSG00000021127,ENSMUSG00000000563,ENSMUSG00000020430,ENSMUSG00000060429,ENSMUSG00000045667,ENSMUSG00000062312,ENSMUSG00000020402,ENSMUSG00000037353,ENSMUSG00000026669,ENSMUSG00000030583,ENSMUSG00000059975,ENSMUSG00000045659,ENSMUSG00000035283,ENSMUSG00000035696,ENSMUSG00000038233,ENSMUSG00000007039,ENSMUSG00000058070,ENSMUSG00000022194,ENSMUSG00000028599,ENSMUSG00000059481,ENSMUSG00000030733,ENSMUSG00000068798,ENSMUSG00000000215,ENSMUSG00000022771,ENSMUSG00000028621,ENSMUSG00000047797,ENSMUSG00000035845,ENSMUSG00000006304,ENSMUSG00000049686,ENSMUSG00000025034,ENSMUSG00000026223,ENSMUSG00000029131,ENSMUSG00000040174,ENSMUSG00000032077,ENSMUSG00000031808,ENSMUSG00000001098,ENSMUSG00000028433,ENSMUSG00000033885,ENSMUSG00000037279,ENSMUSG00000017697,ENSMUSG00000034177,ENSMUSG00000032334,ENSMUSG00000022412,ENSMUSG00000047507,ENSMUSG00000049600,ENSMUSG00000055799,ENSMUSG00000020647,ENSMUSG00000110103,ENSMUSG00000032537,ENSMUSG00000042349,ENSMUSG00000000690,ENSMUSG00000000131,ENSMUSG00000002608,ENSMUSG00000000308,ENSMUSG00000040044,ENSMUSG00000030669,ENSMUSG00000062012,ENSMUSG00000101645,ENSMUSG00000025002,ENSMUSG00000051827,ENSMUSG00000074652,ENSMUSG00000038697,ENSMUSG00000039254,ENSMUSG00000028452,ENSMUSG00000031488,ENSMUSG00000045594,ENSMUSG00000025184,ENSMUSG00000021245,ENSMUSG00000014554,ENSMUSG00000047907,ENSMUSG00000076437,ENSMUSG00000073725,ENSMUSG00000034833,ENSMUSG00000053198,ENSMUSG00000028991,ENSMUSG00000035934,ENSMUSG00000026385,ENSMUSG00000025825,ENSMUSG00000025217,ENSMUSG00000060187,ENSMUSG00000014030,ENSMUSG00000061111,ENSMUSG00000015474,ENSMUSG00000062683,ENSMUSG00000032826,ENSMUSG00000047878,ENSMUSG00000099083,ENSMUSG00000021782,ENSMUSG00000028706,ENSMUSG00000001786,ENSMUSG00000002007,ENSMUSG00000026815,ENSMUSG00000032180,ENSMUSG00000032705,ENSMUSG00000038256,ENSMUSG00000042622,ENSMUSG00000041220,ENSMUSG00000030222,ENSMUSG00000029098,ENSMUSG00000036437,ENSMUSG00000049134,ENSMUSG00000023046,ENSMUSG00000040253,ENSMUSG00000035278,ENSMUSG00000025733,ENSMUSG00000021113,ENSMUSG00000022391,ENSMUSG00000045994,ENSMUSG00000029076,ENSMUSG00000059791,ENSMUSG00000016179,ENSMUSG00000021650,ENSMUSG00000001065,ENSMUSG00000037361,ENSMUSG00000006418,ENSMUSG00000030057,ENSMUSG00000030796,ENSMUSG00000039153,ENSMUSG00000029646,ENSMUSG00000026799,ENSMUSG00000028064,ENSMUSG00000095276,ENSMUSG00000032531,ENSMUSG00000027223,ENSMUSG00000054626,ENSMUSG00000000766,ENSMUSG00000035478,ENSMUSG00000048277,ENSMUSG00000030854,ENSMUSG00000020681,ENSMUSG00000041164,ENSMUSG00000041355,ENSMUSG00000033871,ENSMUSG00000041616,ENSMUSG00000030082,ENSMUSG00000048310,ENSMUSG00000056851,ENSMUSG00000022710,ENSMUSG00000006456,ENSMUSG00000090958,ENSMUSG00000003444,ENSMUSG00000030720,ENSMUSG00000031697,ENSMUSG00000049327,ENSMUSG00000043388,ENSMUSG00000036202,ENSMUSG00000045983,ENSMUSG00000041939,ENSMUSG00000095576,ENS"
"USG00000030850,ENSMUSG00000021368,ENSMUSG00000022517,ENSMUSG00000029560,ENSMUSG00000063904,ENSMUSG00000044475,ENSMUSG00000049723,ENSMUSG00000020190,ENSMUSG00000036427,ENSMUSG00000045639,ENSMUSG00000038690,ENSMUSG00000022773,ENSMUSG00000026798,ENSMUSG00000027871,ENSMUSG00000021190,ENSMUSG00000028066,ENSMUSG00000028952,ENSMUSG00000029790,ENSMUSG00000001508,ENSMUSG00000058665,ENSMUSG00000038618,ENSMUSG00000027875,ENSMUSG00000030822,ENSMUSG00000021639,ENSMUSG00000038539,ENSMUSG00000037447,ENSMUSG00000041881,ENSMUSG00000029095,ENSMUSG00000001054,ENSMUSG00000030982,ENSMUSG00000028779,ENSMUSG00000014778,ENSMUSG00000020590,ENSMUSG00000078974,ENSMUSG00000031618,ENSMUSG00000029503,ENSMUSG00000110190,ENSMUSG00000109941,ENSMUSG00000018322,ENSMUSG00000022887,ENSMUSG00000022556,ENSMUSG00000003344,ENSMUSG00000046020,ENSMUSG00000056752,ENSMUSG00000045038,ENSMUSG00000015143,ENSMUSG00000027673,ENSMUSG00000020415,ENSMUSG00000040370,ENSMUSG00000042558,ENSMUSG00000074115,ENSMUSG00000038417,ENSMUSG00000001473,ENSMUSG00000070837,ENSMUSG00000024621,ENSMUSG00000020323,ENSMUSG00000028655,ENSMUSG00000002233,ENSMUSG00000020668,ENSMUSG00000027820,ENSMUSG00000025932,ENSMUSG00000063130,ENSMUSG00000044405,ENSMUSG00000001415,ENSMUSG00000095241,ENSMUSG00000018727,ENSMUSG00000024900,ENSMUSG00000017721,ENSMUSG00000006932,ENSMUSG00000041578,ENSMUSG00000025316,ENSMUSG00000069601,ENSMUSG00000030538,ENSMUSG00000075706,ENSMUSG00000027498,ENSMUSG00000019295,ENSMUSG00000067148,ENSMUSG00000079033,ENSMUSG00000051703,ENSMUSG00000013973,ENSMUSG00000020923,ENSMUSG00000029848,ENSMUSG00000014846,ENSMUSG00000028610,ENSMUSG00000089809,ENSMUSG00000002111,ENSMUSG00000051498,ENSMUSG00000023045,ENSMUSG00000071112,ENSMUSG00000044700,ENSMUSG00000053175,ENSMUSG00000079495,ENSMUSG00000003360,ENSMUSG00000037062,ENSMUSG00000028790,ENSMUSG00000027513,ENSMUSG00000056215,ENSMUSG00000025903,ENSMUSG00000058420,ENSMUSG00000029106,ENSMUSG00000026309,ENSMUSG00000079426,ENSMUSG00000009566,ENSMUSG00000013833,ENSMUSG00000066800,ENSMUSG00000019853,ENSMUSG00000022858,ENSMUSG00000037098,ENSMUSG00000022070,ENSMUSG00000046329,ENSMUSG00000005354,ENSMUSG00000037174,ENSMUSG00000027859,ENSMUSG00000030890,ENSMUSG00000031826,ENSMUSG00000026926,ENSMUSG00000020333,ENSMUSG00000033124,ENSMUSG00000040618,ENSMUSG00000032575,ENSMUSG00000047539,ENSMUSG00000025330,ENSMUSG00000050373,ENSMUSG00000031144,ENSMUSG00000039787,ENSMUSG00000061374,ENSMUSG00000007659,ENSMUSG00000038555,ENSMUSG00000035086,ENSMUSG00000048602,ENSMUSG00000039637,ENSMUSG00000038683,ENSMUSG00000043067,ENSMUSG00000033545,ENSMUSG00000030541,ENSMUSG00000029414,ENSMUSG00000003283,ENSMUSG00000037979,ENSMUSG00000026603,ENSMUSG00000022841,ENSMUSG00000029600,ENSMUSG00000045521,ENSMUSG00000057789,ENSMUSG00000061479,ENSMUSG00000025103,ENSMUSG00000057666,ENSMUSG00000042831,ENSMUSG00000022951,ENSMUSG00000027381,ENSMUSG00000025498,ENSMUSG00000039337,ENSMUSG00000002083,ENSMUSG00000016528,ENSMUSG00000030826,ENSMUSG00000044080,ENSMUSG00000071078,ENSMUSG00000032315,ENSMUSG00000029550,ENSMUSG00000063576,ENSMUSG00000026959,ENSMUSG00000025525,ENSMUSG00000048752,ENSMUSG00000030834,ENSMUSG00000015714,ENSMUSG00000021032,ENSMUSG00000020634,ENSMUSG00000042903,ENSMUSG00000009073,ENSMUSG00000025889,ENSMUSG00000026867,ENSMUSG00000054855,ENSMUSG00000062590,ENSMUSG00000023826,ENSMUSG00000015943,ENSMUSG00000052833,ENSMUSG00000025470,ENSMUSG00000039577,ENSMUSG00000027882,ENSMUSG00000042870,ENSMUSG00000025782,ENSMUSG00000018678,ENSMUSG00000034867,ENSMUSG00000025290,ENSMUSG00000025127,ENSMUSG00000007891,ENSMUSG00000020868,ENSMUSG00000055435,ENSMUSG00000047721,ENSMUSG00000040410,ENSMUSG00000008601,ENSMUSG00000010110,ENSMUSG00000039376,ENSMUSG00000017561,ENSMUSG00000006476,ENSMUSG00000029432,ENSMUSG00000028101,ENSMUSG00000071350,ENSMUSG00000070934,ENSMUSG00000034796,ENSMUSG00000013465,ENSMUSG00000038412,ENSMUSG00000001143,ENSMUSG00000022420,ENSMUSG00000038415,ENSMUSG00000020831,ENSMUSG00000017843,ENSMUSG00000059883,ENSMUSG00000028567,ENSMUSG00000069565,ENSMUSG00000002372,ENSMUSG00000055067,ENSMUSG00000000093,ENSMUSG00000031753,ENSMUSG00000089694,ENSMUSG00000033540,ENSMUSG00000103458,ENSMUSG00000022099,ENSMUSG00000008140,ENSMUSG00000026917,ENSMUSG00000052889,ENSMUSG00000045252,ENSMUSG00000029570,ENSMUSG00000023055,ENSMUSG00000031758,ENSMUSG00000045034,ENSMUSG00000028613,ENSMUSG00000004031,ENSMUSG00000024370,ENSMUSG00000052551,ENSMUSG00000059824,ENSMUSG00000039656,ENSMUSG00000030216,ENSMUSG00000051984,ENSMUSG00000074489,ENSMUSG00000018012,ENSMUSG00000033055,ENSMUSG00000022436,ENSMUSG00000040010,ENSMUSG00000033628,ENSMUSG00000058523,ENSMUSG00000000889,ENSMUSG00000031167,ENSMUSG00000010663,ENSMUSG00000070002,ENSMUSG00000036002,ENSMUSG00000003053,ENSMUSG00000032526,ENSMUSG00000030256,ENSMUSG00000020178,ENSMUSG00000044303,ENSMUSG00000047804,ENSMUSG00000012609,ENSMUSG00000030587,ENSMUSG00000025393,ENSMUSG00000000531,ENSMUSG00000003500,ENSMUSG00000031938,ENSMUSG00000013593,ENSMUSG00000020185,ENSMUSG00000040725,ENSMUSG00000052752,ENSMUSG00000026496,ENSMUSG00000003813,ENSMUSG00000032449,ENSMUSG00000093485,ENSMUSG00000021791,ENSMUSG00000037971,ENSMUSG00000015120,ENSMUSG00000040694,ENSMUSG00000066568,ENSMUSG00000039092,ENSMUSG00000032656,ENSMUSG00000037808,ENSMUSG00000068086,ENSMUSG00000051879,ENSMUSG00000000142,ENSMUSG00000003863,ENSMUSG00000115956,ENSMUSG00000018143,ENSMUSG00000036948,ENSMUSG00000025580,ENSMUSG00000024735,ENSMUSG00000033318,ENSMUSG00000029101,ENSMUSG00000022469,ENSMUSG00000006463,ENSMUSG00000044813,ENSMUSG00000031887,ENSMUSG00000022369,ENSMUSG00000024694,ENSMUSG00000063506,ENSMUSG00000003033,ENSMUSG00000018841,ENSMUSG00000040007,ENSMUSG00000015950,ENSMUSG00000035161,ENSMUSG00000044986,ENSMUSG00000048065,ENSMUSG00000017491,ENSMUSG00000036678,ENSMUSG00000046589,ENSMUSG00000035638,ENSMUSG00000000214,ENSMUSG00000023072,ENSMUSG00000018412,ENSMUSG00000041831,ENSMUSG00000017009,ENSMUSG00000038236,ENSMUSG00000026436,ENSMUSG00000029703,ENSMUSG00000031889,ENSMUSG00000042228,ENSMUSG00000061981,ENSMUSG00000025420,ENSMUSG00000034211,ENSMUSG00000022614,ENSMUSG00000020532,ENSMUSG00000024151,ENSMUSG00000033713,ENSMUSG00000052396,ENSMUSG00000006728,ENSMUSG00000033918,ENSMUSG00000061118,ENSMUSG00000024013,ENSMUSG00000019433,ENSMUSG00000032554,ENSMUSG00000025911,ENSMUSG00000003309,ENSMUSG00000029512,ENSMUSG00000024617,ENSMUSG00000040451,ENSMUSG00000006333,ENSMUSG00000022620,ENSMUSG00000061136,ENSMUSG00000010362,ENSMUSG00000020231,ENSMUSG00000033735,ENSMUSG00000020721,ENSMUSG00000032936,ENSMUSG00000006221,ENSMUSG00000029684,ENSMUSG00000094012,ENSMUSG00000032044,ENSMUSG00000042078,ENSMUSG00000023348,ENSMUSG00000070319,ENSMUSG00000022957,ENSMUSG00000032011,ENSMUSG00000040896,ENSMUSG00000023021,ENSMUSG00000025647,ENSMUSG00000025899,ENSMUSG00000020131,ENSMUSG00000005483,ENSMUSG00000006315,ENSMUSG00000020477,ENSMUSG00000033589,ENSMUSG00000020077,ENSMUSG00000026384,ENSMUSG00000061286,ENSMUSG00000002028,ENSMUSG00000031805,ENSMUSG00000110234,ENSMUSG00000024905,ENSMUSG00000020198,ENSMUSG00000078672,ENSMUSG00000037190,ENSMUSG00000021810,ENSMUSG00000045302,ENSMUSG00000085795,ENSMUSG00000027936,ENSMUSG00000008305,ENSMUSG00000049643,ENSMUSG00000037570,ENSMUSG00000034156,ENSMUSG00000024268,ENSMUSG00000060090,ENSMUSG00000002409,ENSMUSG00000073491,ENSMUSG00000006335,ENSMUSG00000023051,ENSMUSG00000070691,ENSMUSG00000019188,ENSMUSG00000071766,ENSMUSG00000073209,ENSMUSG00000030051,ENSMUSG00000032484,ENSMUSG00000026641,ENSMUSG00000036564,ENSMUSG00000038859,ENSMUSG00000060261,ENSMUSG00000028487,ENSMUSG00000109324,ENSMUSG00000034088,ENSMUSG00000031481,ENSMUSG00000022456,ENSMUSG00000004677,ENSMUSG00000027233,ENSMUSG00000026535,ENSMUSG00000001418,ENSMUSG00000031166,ENSMUSG00000047407,ENSMUSG00000029674,ENSMUSG00000036529,ENSMUSG00000035437,ENSMUSG00000081058,ENSMUSG00000033326,ENSMUSG00000036099,ENSMUSG00000039187,ENSMUSG00000074607,ENSMUSG00000078435,ENSMUSG00000053559,ENSMUSG00000016253,ENSMUSG00000020307,ENSMUSG00000020400,ENSMUSG00000008958,ENSMUSG00000075595,ENSMUSG00000033373,ENSMUSG00000069919,ENSMUSG00000030685,ENSMUSG00000024571,ENSMUSG00000004285,ENSMUSG00000037493,ENSMUSG00000005374,ENSMUSG00000070426,ENSMUSG00000063884,ENSMUSG00000042508,ENSMUSG00000044894,ENSMUSG00000001924,ENSMUSG00000032555,ENSMUSG00000027076,ENSMUSG00000055150,ENSMUSG00000026278,ENSMUSG00000023904,ENSMUSG00000029580,ENSMUSG00000033233,ENSMUSG00000025223,ENSMUSG00000024807,ENSMUSG00000000561,ENSMUSG00000026698,ENSMUSG00000028793,ENSMUSG00000044730,ENSMUSG00000031565,ENSMUSG00000056698,ENSMUSG00000026433,ENSMUSG00000021258,ENSMUSG00000022718,ENSMUSG00000047992,ENSMUSG00000028138,ENSMUSG00000038828,ENSMUSG00000032594,ENSMUSG00000024335,ENSMUSG00000032481,ENSMUSG00000039826,ENSMUSG00000026839,ENSMUSG00000002486,ENSMUSG00000020810,ENSMUSG00000039005,ENSMUSG00000074570,ENSMUSG00000003527,ENSMUSG00000053801,ENSMUSG00000021381,ENSMUSG00000003762,ENSMUSG00000079466,ENSMUSG00000018040,ENSMUSG00000019794,ENSMUSG00000086598,ENSMUSG00000021950,ENSMUSG00000033577,ENSMUSG00000044433,ENSMUSG00000021255,ENSMUSG00000017453,ENSMUSG00000036585,ENSMUSG00000039018,ENSMUSG00000015709,ENSMUSG00000020453,ENSMUSG00000018661,ENSMUSG00000031461,ENSMUSG00000030739,ENSMUSG00000047810,ENSMUSG00000028582,ENSMUSG00000003341,ENSMUSG00000004937,ENSMUSG00000005262,ENSMUSG00000067615,ENSMUSG00000038208,ENSMUSG00000079639,ENSMUSG00000042766,ENSMUSG00000019857,ENSMUSG00000039531,ENSMUSG00000019082,ENSMUSG00000039887,ENSMUSG00000027224,ENSMUSG00000020263,ENSMUSG00000006200,ENSMUSG00000059834,ENSMUSG00000022255,ENSMUSG00000048387,ENSMUSG00000028680,ENSMUSG00000020022,ENSMUSG00000039231,ENSMUSG00000073422,ENSMUSG00000004100,ENSMUSG00000079630,ENSMUSG00000040249,ENSMUSG00000025161,ENSMUSG00000070730,ENSMUSG00000024952,ENSMUSG00000032123,ENSMUSG00000021645,ENSMUSG00000020457,ENSMUSG00000025722,ENSMUSG00000026632,ENSMUSG00000020886,ENSMUSG00000019952,ENSMUSG00000029439,ENSMUSG00000052698,ENSMUSG00000027984,ENSMUSG00000021432,ENSMUSG00000033595,ENSMUSG00000073987,ENSMUSG00000055044,ENSMUSG00000025869,ENSMUSG00000026930,ENSMUSG00000043811,ENSMUSG00000030268,ENSMUSG00000063952,ENSMUSG00000001441,ENSMUSG00000033765,ENSMUSG00000023018,ENSMUSG00000054256,ENSMUSG00000017861,ENSMUSG00000028099,ENSMUSG00000001552,ENSMUSG00000006299,ENSMUSG00000041550,ENSMUSG00000022807,ENSMUSG00000060332,ENSMUSG00000029545,ENSMUSG00000024695,ENSMUSG00000075046,ENSMUSG00000038644,ENSMUSG00000040506,ENSMUSG00000024981,ENSMUSG00000030291,ENSMUSG00000020224,ENSMUSG00000032691,ENSMUSG00000018474,ENSMUSG00000024121,ENSMUSG00000061458,ENSMUSG00000066867,ENSMUSG00000029472,ENSMUSG00000027457,ENSMUSG00000025270,ENSMUSG00000002393,ENSMUSG00000031770,ENSMUSG00000004654,ENSMUSG00000041488,ENSMUSG00000026192,ENSMUSG00000022992,ENSMUSG00000032959,ENSMUSG00000022702,ENSMUSG00000066152,ENSMUSG00000021477,ENSMUSG00000025377,ENSMUSG00000026842,ENSMUSG00000049350,ENSMUSG00000020817,ENSMUSG00000070334,ENSMUSG00000062190,ENSMUSG00000036026,ENSMUSG00000018566,ENSMUSG00000053137,ENSMUSG00000006589,ENSMUSG00000020537,ENSMUSG00000032897,ENSMUSG00000027510,ENSMUSG00000026851,ENSMUSG00000040407,ENSMUSG00000027257,ENSMUSG00000066979,ENSMUSG00000064181,ENSMUSG00000022906,ENSMUSG00000002968,ENSMUSG00000004268,ENSMUSG00000004233,ENSMUSG00000021493,ENSMUSG00000026925,ENSMUSG00000016349,ENSMUSG00000037608,ENSMUSG00000030170,ENSMUSG00000029675,ENSMUSG00000028656,ENSMUSG00000027244,ENSMUSG00000030946,ENSMUSG00000037606,ENSMUSG00000000275,ENSMUSG00000035047,ENSMUSG00000017499,ENSMUSG00000089715,ENSMUSG00000054362,ENSMUSG00000044254,ENSMUSG00000042625,ENSMUSG00000090213,ENSMUSG00000032178,ENSMUSG00000067873,ENSMUSG00000053046,ENSMUSG00000071054,ENSMUSG00000022185,ENSMUSG00000034107,ENSMUSG00000090841,ENSMUSG00000067567,ENSMUSG00000006469,ENSMUSG00000006191,ENSMUSG00000040532,ENSMUSG00000021273,ENSMUSG00000027534,ENSMUSG00000028307,ENSMUSG00000010051,ENSMUSG00000051510,ENSMUSG00000036114,ENSMUSG00000033257,ENSMUSG00000033961,ENSMUSG00000038456,ENSMUSG00000060441,ENSMUSG00000022214,ENSMUSG00000058440,ENSMUSG00000034112,ENSMUSG00000020785,ENSMUSG00000040761,ENSMUSG00000068302,ENSMUSG00000053477,ENSMUSG00000026708,ENSMUSG00000046792,ENSMUSG00000021000,ENSMUSG00000021670,ENSMUSG00000056666,ENSMUSG00000058446,ENSMUSG00000072294,ENSMUSG00000025737,ENSMUSG00000062694,ENSMUSG00000024220,ENSMUSG00000028141,ENSMUSG00000032782,ENSMUSG00000023030,ENSMUSG00000045322,ENSMUSG00000030330,ENSMUSG00000027502,ENSMUSG00000005142,ENSMUSG00000013936,ENSMUSG00000020216,ENSMUSG00000074358,ENSMUSG00000002833,ENSMUSG00000057177,ENSMUSG00000057506,ENSMUSG00000037916,ENSMUSG00000033697,ENSMUSG00000021111,ENSMUSG00000028294,ENSMUSG00000015335,ENSMUSG00000025907,ENSMUSG00000022346,ENSMUSG00000035273,ENSMUSG00000036995,ENSMUSG00000074457,ENSMUSG00000008153,ENSMUSG00000026816,ENSMUSG00000022555,ENSMUSG00000014158,ENSMUSG00000074064,ENSMUSG00000039456,ENSMUSG00000022564,ENSMUSG00000021062,ENSMUSG00000038582,ENSMUSG00000030994,ENSMUSG00000023027,ENSMUSG00000041359,ENSMUSG00000029994,ENSMUSG00000038803,ENSMUSG00000022763,ENSMUSG00000030649,ENSMUSG00000035203,ENSMUSG00000027933,ENSMUSG00000053334,ENSMUSG00000052974,ENSMUSG00000023041,ENSMUSG00000058966,ENSMUSG00000069806,ENSMUSG00000064224,ENSMUSG00000025576,ENSMUSG00000039745,ENSMUSG00000040481,ENSMUSG00000052760,ENSMUSG00000049687,ENSMUSG00000032177,ENSMUSG00000030172,ENSMUSG00000038538,ENSMUSG00000024824,ENSMUSG00000023009,ENSMUSG00000046434,ENSMUSG00000038552,ENSMUSG00000032892,ENSMUSG00000039201,ENSMUSG00000003435,ENSMUSG00000021906,ENSMUSG00000038489,ENSMUSG00000067889,ENSMUSG00000064201,ENSMUSG00000108596,ENSMUSG00000037857,ENSMUSG00000033306,ENSMUSG00000061288,ENSMUSG00000025745,ENSMUSG00000010044,ENSMUSG00000037428,ENSMUSG00000002109,ENSMUSG00000020380,ENSMUSG00000029597,ENSMUSG00000054675,ENSMUSG00000039680,ENSMUSG00000039661,ENSMUSG00000021595,ENSMUSG00000019087,ENSMUSG00000024856,ENSMUSG00000015843,ENSMUSG00000069089,ENSMUSG00000004451,ENSMUSG00000022831,ENSMUSG00000020096,ENSMUSG00000034673,ENSMUSG00000025422,ENSMUSG00000030324,ENSMUSG00000020686,ENSMUSG00000024515,ENSMUSG00000045680,ENSMUSG00000078572,ENSMUSG00000032515,ENSMUSG00000038762,ENSMUSG00000026575,ENSMUSG00000027833,ENSMUSG00000004040,ENSMUSG00000053644,ENSMUSG00000031349,ENSMUSG00000026532,ENSMUSG00000022905,ENSMUSG00000048677,ENSMUSG00000020752,ENSMUSG00000035451,ENSMUSG00000021792,ENSMUSG00000002325,ENSMUSG00000026519,ENSMUSG00000034891,ENSMUSG00000053128,ENSMUSG00000027951,ENSMUSG00000032295,ENSMUSG00000025218,ENSMUSG00000041730,ENSMUSG00000022768,ENSMUSG00000020536,ENSMUSG00000039623,ENSMUSG00000058569,ENSMUSG00000036054,ENSMUSG00000034161,ENSMUSG00000026208,ENSMUSG00000032120,ENSMUSG00000029557,ENSMUSG00000071337,ENSMUSG00000044542,ENSMUSG00000029925,ENSMUSG00000030022,ENSMUSG00000047379,ENSMUSG00000031864,ENSMUSG00000068921,ENSMUSG00000032046,ENSMUSG00000022747,ENSMUSG00000018428,ENSMUSG00000038000,ENSMUSG00000003382,ENSMUSG00000070283,ENSMUSG00000053111,ENSMUSG00000046846,ENSMUSG00000024247,ENSMUSG00000021038,ENSMUSG00000026035,ENSMUSG00000020916"									
GO:0043226	organelle	cellular_component	2.20E-32	9.31E-29	2539	4007	12145	22042	"ENSMUSG00000008318,ENSMUSG00000026878,ENSMUSG00000024818,ENSMUSG00000001053,ENSMUSG00000032423,ENSMUSG00000009293,ENSMUSG00000113949,ENSMUSG00000066026,ENSMUSG00000038709,ENSMUSG00000018906,ENSMUSG00000002963,ENSMUSG00000074671,ENSMUSG00000029576,ENSMUSG00000026313,ENSMUSG00000059439,ENSMUSG00000029599,ENSMUSG00000023274,ENSMUSG00000002249,ENSMUSG00000057229,ENSMUSG00000056370,ENSMUSG00000059689,ENSMUSG00000027630,ENSMUSG00000035615,ENSMUSG00000051682,ENSMUSG00000032508,ENSMUSG00000052384,ENSMUSG00000031371,ENSMUSG00000026211,ENSMUSG00000035757,ENSMUSG00000031487,ENSMUSG00000050440,ENSMUSG00000003099,ENSMUSG00000046722,ENSMUSG00000074476,ENSMUSG00000059810,ENSMUSG00000094936,ENSMUSG00000037364,ENSMUSG00000044876,ENSMUSG00000022199,ENSMUSG00000035863,ENSMUSG00000031575,ENSMUSG00000052837,ENSMUSG00000029003,ENSMUSG00000060402,ENSMUSG00000021537,ENSMUSG00000060073,ENSMUSG00000060257,ENSMUSG00000044294,ENSMUSG00000037621,ENSMUSG00000028149,ENSMUSG00000030451,ENSMUSG00000066643,ENSMUSG00000070000,ENSMUSG00000041654,ENSMUSG00000095677,ENSMUSG00000003464,ENSMUSG00000020781,ENSMUSG00000030062,ENSMUSG00000041528,ENSMUSG00000026005,ENSMUSG00000013698,ENSMUSG00000045608,ENSMUSG00000002781,ENSMUSG00000041147,ENSMUSG00000022186,ENSMUSG00000008690,ENSMUSG00000066042,ENSMUSG00000025486,ENSMUSG00000028042,ENSMUSG00000029486,ENSMUSG00000032743,ENSMUSG00000000340,ENSMUSG00000020456,ENSMUSG00000020037,ENSMUSG00000034868,ENSMUSG00000016510,ENSMUSG00000014444,ENSMUSG00000031901,ENSMUSG00000023993,ENSMUSG00000034071,ENSMUSG00000021902,ENSMUSG00000087598,ENSMUSG00000048481,ENSMUSG00000029705,ENSMUSG00000041685,ENSMUSG00000026172,ENSMUSG00000044201,ENSMUSG00000028563,ENSMUSG00000078622,ENSMUSG00000048154,ENSMUSG00000057465,ENSMUSG00000024844,ENSMUSG00000055912,ENSMUSG00000050240,ENSMUSG00000071359,ENSMUSG00000059208,ENSMUSG00000029191,ENSMUSG00000032511,ENSMUSG00000032571,ENSMUSG00000032185,ENSMUSG00000040860,ENSMUSG00000020827,ENSMUSG00000029207,ENSMUSG00000023345,ENSMUSG00000030505,ENSMUSG00000004263,ENSMUSG00000070953,ENSMUSG00000040650,ENSMUSG00000031827,ENSMUSG00000038193,ENSMUSG00000010660,ENSMUSG00000037434,ENSMUSG00000031927,ENSMUSG00000028836,ENSMUSG00000094945,ENSMUSG00000022516,ENSMUSG00000021027,ENSMUSG00000005625,ENSMUSG00000024833,ENSMUSG00000034245,ENSMUSG00000022634,ENSMUSG00000005054,ENSMUSG00000042644,ENSMUSG00000042761,ENSMUSG00000033826,ENSMUSG00000004356,ENSMUSG00000044927,ENSMUSG00000020946,ENSMUSG00000021541,ENSMUSG00000101174,ENSMUSG00000020081,ENSMUSG00000011877,ENSMUSG00000004056,ENSMUSG00000032411,ENSMUSG00000041215,ENSMUSG00000012117,ENSMUSG00000035228,ENSMUSG00000034930,ENSMUSG00000000805,ENSMUSG00000021700,ENSMUSG00000020869,ENSMUSG00000069582,ENSMUSG00000034157,ENSMUSG00000021400,ENSMUSG00000045136,ENSMUSG00000018659,ENSMUSG00000028127,ENSMUSG00000054823,ENSMUSG00000005417,ENSMUSG00000026825,ENSMUSG00000028217,ENSMUSG00000096145,ENSMUSG00000070330,ENSMUSG00000027714,ENSMUSG00000092607,ENSMUSG00000021248,ENSMUSG00000035632,ENSMUSG00000033987,ENSMUSG00000032869,ENSMUSG00000022836,ENSMUSG00000074569,ENSMUSG00000042694,ENSMUSG00000002100,ENSMUSG00000031847,ENSMUSG00000048439,ENSMUSG00000061809,ENSMUSG00000029151,ENSMUSG00000044881,ENSMUSG00000051111,ENSMUSG00000026873,ENSMUSG00000037894,ENSMUSG00000030867,ENSMUSG00000024319,ENSMUSG00000019102,ENSMUSG00000004364,ENSMUSG00000022400,ENSMUSG00000054716,ENSMUSG00000059811,ENSMUSG00000062252,ENSMUSG00000025035,ENSMUSG00000028078,ENSMUSG00000049232,ENSMUSG00000052363,ENSMUSG00000029480,ENSMUSG00000036672,ENSMUSG00000074811,ENSMUSG00000020806,ENSMUSG00000041921,ENSMUSG00000030126,ENSMUSG00000040136,ENSMUSG00000027194,ENSMUSG00000058239,ENSMUSG00000003379,ENSMUSG00000025369,ENSMUSG00000004187,ENSMUSG00000029126,ENSMUSG00000020156,ENSMUSG00000034731,ENSMUSG00000034059,ENSMUSG00000029518,ENSMUSG00000018398,ENSMUSG00000020108,ENSMUSG00000021095,ENSMUSG00000043572,ENSMUSG00000021087,ENSMUSG00000019843,ENSMUSG00000003528,ENSMUSG00000029802,ENSMUSG00000040236,ENSMUSG00000034165,ENSMUSG00000018572,ENSMUSG00000019461,ENSMUSG00000029165,ENSMUSG00000018666,ENSMUSG00000006024,ENSMUSG00000029920,ENSMUSG00000093445,ENSMUSG00000015016,ENSMUSG00000034667,ENSMUSG00000027455,ENSMUSG00000028945,ENSMUSG00000018565,ENSMUSG00000021359,ENSMUSG00000015766,ENSMUSG00000037487,ENSMUSG00000036438,ENSMUSG00000062234,ENSMUSG00000036186,ENSMUSG00000075701,ENSMUSG00000041126,ENSMUSG00000052684,ENSMUSG00000026339,ENSMUSG00000026942,ENSMUSG00000026659,ENSMUSG00000036181,ENSMUSG00000034949,ENSMUSG00000029603,ENSMUSG00000030557,ENSMUSG00000097487,ENSMUSG00000020776,ENSMUSG00000048206,ENSMUSG00000039850,ENSMUSG00000028729,ENSMUSG00000038615,ENSMUSG00000044641,ENSMUSG00000035722,ENSMUSG00000013160,ENSMUSG00000058454,ENSMUSG00000069170,ENSMUSG00000053329,ENSMUSG00000036372,ENSMUSG00000024050,ENSMUSG00000023307,ENSMUSG00000056605,ENSMUSG00000002831,ENSMUSG00000000682,ENSMUSG00000040857,ENSMUSG00000058638,ENSMUSG00000056367,ENSMUSG00000018770,ENSMUSG00000027654,ENSMUSG00000052533,ENSMUSG00000030577,ENSMUSG00000079550,ENSMUSG00000026270,ENSMUSG00000028464,ENSMUSG00000030403,ENSMUSG00000015127,ENSMUSG00000042198,ENSMUSG00000029471,ENSMUSG00000028744,ENSMUSG00000042757,ENSMUSG00000028687,ENSMUSG00000032606,ENSMUSG00000046841,ENSMUSG00000030945,ENSMUSG00000024740,ENSMUSG00000016664,ENSMUSG00000033222,ENSMUSG00000057329,ENSMUSG00000052212,ENSMUSG00000001023,ENSMUSG00000032231,ENSMUSG00000041782,ENSMUSG00000020166,ENSMUSG00000032590,ENSMUSG00000007564,ENSMUSG00000024052,ENSMUSG00000052915,ENSMUSG00000029661,ENSMUSG00000000568,ENSMUSG00000033653,ENSMUSG00000062713,ENSMUSG00000034771,ENSMUSG00000034807,ENSMUSG00000020901,ENSMUSG00000025188,ENSMUSG00000036160,ENSMUSG00000066640,ENSMUSG00000021266,ENSMUSG00000022685,ENSMUSG00000022032,ENSMUSG00000025792,ENSMUSG00000027344,ENSMUSG00000001661,ENSMUSG00000063268,ENSMUSG00000029608,ENSMUSG00000024797,ENSMUSG00000042292,ENSMUSG00000025484,ENSMUSG00000026426,ENSMUSG00000064030,ENSMUSG00000061613,ENSMUSG00000021068,ENSMUSG00000022889,ENSMUSG00000030528,ENSMUSG00000034881,ENSMUSG00000031149,ENSMUSG00000044149,ENSMUSG00000005980,ENSMUSG00000020225,ENSMUSG00000051811,ENSMUSG00000030346,ENSMUSG00000026222,ENSMUSG00000055128,ENSMUSG00000000605,ENSMUSG00000024534,ENSMUSG00000047674,ENSMUSG00000063410,ENSMUSG00000034006,ENSMUSG00000032017,ENSMUSG00000032026,ENSMUSG00000022359,ENSMUSG00000040632,ENSMUSG00000020381,ENSMUSG00000023971,ENSMUSG00000032064,ENSMUSG00000053702,ENSMUSG00000019055,ENSMUSG00000020544,ENSMUSG00000023991,ENSMUSG00000049506,ENSMUSG00000024213,ENSMUSG00000027368,ENSMUSG00000001168,ENSMUSG00000046733,ENSMUSG00000000693,ENSMUSG00000020311,ENSMUSG00000033862,ENSMUSG00000043439,ENSMUSG00000028357,ENSMUSG00000024037,ENSMUSG00000066687,ENSMUSG00000032340,ENSMUSG00000027070,ENSMUSG00000037622,ENSMUSG00000029440,ENSMUSG00000019518,ENSMUSG00000035011,ENSMUSG00000043421,ENSMUSG00000001520,ENSMUSG00000029122,ENSMUSG00000054715,ENSMUSG00000024906,ENSMUSG00000103421,ENSMUSG00000068917,ENSMUSG00000003072,ENSMUSG00000025235,ENSMUSG00000079523,ENSMUSG00000024767,ENSMUSG00000042632,ENSMUSG00000061718,ENSMUSG00000000325,ENSMUSG00000020889,ENSMUSG00000023949,ENSMUSG00000005378,ENSMUSG00000072878,ENSMUSG00000038780,ENSMUSG00000039316,ENSMUSG00000014769,ENSMUSG00000022542,ENSMUSG00000056724,ENSMUSG00000040738,ENSMUSG00000011837,ENSMUSG00000018648,ENSMUSG00000079235,ENSMUSG00000044134,ENSMUSG00000040220,ENSMUSG00000054364,ENSMUSG00000058291,ENSMUSG00000000617,ENSMUSG00000048981,ENSMUSG00000026987,ENSMUSG00000039219,ENSMUSG00000024792,ENSMUSG00000022498,ENSMUSG00000042520,ENSMUSG00000025231,ENSMUSG00000028961,ENSMUSG00000050908,ENSMUSG00000002205,ENSMUSG00000020476,ENSMUSG00000025572,ENSMUSG00000021661,ENSMUSG00000003662,ENSMUSG00000071646,ENSMUSG00000021506,ENSMUSG00000021252,ENSMUSG00000007655,ENSMUSG00000028960,ENSMUSG00000043648,ENSMUSG00000033068,ENSMUSG00000039307,ENSMUSG00000000184,ENSMUSG00000052105,ENSMUSG00000068566,ENSMUSG00000032579,ENSMUSG00000024613,ENSMUSG00000015605,ENSMUSG00000026162,ENSMUSG00000042675,ENSMUSG00000021156,ENSMUSG00000030314,ENSMUSG00000002379,ENSMUSG00000032717,ENSMUSG00000026887,ENSMUSG00000031543,ENSMUSG00000031706,ENSMUSG00000050132,ENSMUSG00000015217,ENSMUSG00000060098,ENSMUSG00000024215,ENSMUSG00000023944,ENSMUSG00000052160,ENSMUSG00000029153,ENSMUSG00000003657,ENSMUSG00000029860,ENSMUSG00000054836,ENSMUSG00000040268,ENSMUSG00000031665,ENSMUSG00000013787,ENSMUSG00000059851,ENSMUSG00000022000,ENSMUSG00000021743,ENSMUSG00000023191,ENSMUSG00000060152,ENSMUSG00000030091,ENSMUSG00000006567,ENSMUSG00000026203,ENSMUSG00000045236,ENSMUSG00000062488,ENSMUSG00000024870,ENSMUSG00000018750,ENSMUSG00000063882,ENSMUSG00000030534,ENSMUSG00000033065,ENSMUSG00000039987,ENSMUSG00000023902,ENSMUSG00000008668,ENSMUSG00000074794,ENSMUSG00000078127,ENSMUSG00000050945,ENSMUSG00000049932,ENSMUSG00000042439,ENSMUSG00000042425,ENSMUSG00000042148,ENSMUSG00000071256,ENSMUSG00000028948,ENSMUSG00000032519,ENSMUSG00000002825,ENSMUSG00000003119,ENSMUSG00000051985,ENSMUSG00000067071,ENSMUSG00000024212,ENSMUSG00000016458,ENSMUSG00000042109,ENSMUSG00000014859,ENSMUSG00000041798,ENSMUSG00000024248,ENSMUSG00000090714,ENSMUSG00000071657,ENSMUSG00000020740,ENSMUSG00000028060,ENSMUSG00000029290,ENSMUSG00000031169,ENSMUSG00000018541,ENSMUSG00000016495,ENSMUSG00000079627,ENSMUSG00000035964,ENSMUSG00000060260,ENSMUSG00000037944,ENSMUSG00000020891,ENSMUSG00000057729,ENSMUSG00000038665,ENSMUSG00000030083,ENSMUSG00000040824,ENSMUSG00000031434,ENSMUSG00000068876,ENSMUSG00000017344,ENSMUSG00000029466,ENSMUSG00000062861,ENSMUSG00000030278,ENSMUSG00000039515,ENSMUSG00000005986,ENSMUSG00000031392,ENSMUSG00000027637,ENSMUSG00000037351,ENSMUSG00000001998,ENSMUSG00000027611,ENSMUSG00000028318,ENSMUSG00000025505,ENSMUSG00000041229,ENSMUSG00000023953,ENSMUSG00000028737,ENSMUSG00000027242,ENSMUSG00000006179,ENSMUSG00000031378,ENSMUSG00000025081,ENSMUSG00000022433,ENSMUSG00000041025,ENSMUSG00000053119,ENSMUSG00000022484,ENSMUSG00000039963,ENSMUSG00000047767,ENSMUSG00000041886,ENSMUSG00000074882,ENSMUSG00000007946,ENSMUSG00000007783,ENSMUSG00000044367,ENSMUSG00000034509,ENSMUSG00000028792,ENSMUSG00000020549,ENSMUSG00000004891,ENSMUSG00000033847,ENSMUSG00000056917,ENSMUSG00000048758,ENSMUSG00000056648,ENSMUSG00000021375,ENSMUSG00000078789,ENSMUSG00000001576,ENSMUSG00000042569,ENSMUSG00000020882,ENSMUSG00000057054,ENSMUSG00000024926,ENSMUSG00000050751,ENSMUSG00000021048,ENSMUSG00000039671,ENSMUSG00000025408,ENSMUSG00000015013,ENSMUSG00000030693,ENSMUSG00000056458,ENSMUSG00000037885,ENSMUSG00000029780,ENSMUSG00000023067,ENSMUSG00000006345,ENSMUSG00000033287,ENSMUSG00000023328,ENSMUSG00000028524,ENSMUSG00000046295,ENSMUSG00000072214,ENSMUSG00000026193,ENSMUSG00000020186,ENSMUSG00000020652,ENSMUSG00000006599,ENSMUSG00000022914,ENSMUSG00000022779,ENSMUSG00000069920,ENSMUSG00000018882,ENSMUSG00000039824,ENSMUSG00000074884,ENSMUSG00000030507,ENSMUSG00000025077,ENSMUSG00000027404,ENSMUSG00000050335,ENSMUSG00000030839,ENSMUSG00000022098,ENSMUSG00000034889,ENSMUSG00000076435,ENSMUSG00000005609,ENSMUSG00000020826,ENSMUSG00000032194,ENSMUSG00000039328,ENSMUSG00000037185,ENSMUSG00000042678,ENSMUSG00000020744,ENSMUSG00000094913,ENSMUSG00000029413,ENSMUSG00000022385,ENSMUSG00000010358,ENSMUSG00000002546,ENSMUSG00000028329,ENSMUSG00000030683,ENSMUSG00000041264,ENSMUSG00000030888,ENSMUSG00000028953,ENSMUSG00000023952,ENSMUSG00000031255,ENSMUSG00000019841,ENSMUSG00000041895,ENSMUSG00000036323,ENSMUSG00000044072,ENSMUSG00000022961,ENSMUSG00000045328,ENSMUSG00000028893,ENSMUSG00000041477,ENSMUSG00000046269,ENSMUSG00000029319,ENSMUSG00000078923,ENSMUSG00000032815,ENSMUSG00000027569,ENSMUSG00000063971,ENSMUSG00000073838,ENSMUSG00000039738,ENSMUSG00000032192,ENSMUSG00000078619,ENSMUSG00000052616,ENSMUSG00000037805,ENSMUSG00000015837,ENSMUSG00000022946,ENSMUSG00000052593,ENSMUSG00000005716,ENSMUSG00000035824,ENSMUSG00000111409,ENSMUSG00000049653,ENSMUSG00000032299,ENSMUSG00000029624,ENSMUSG00000014767,ENSMUSG00000030987,ENSMUSG00000029059,ENSMUSG00000028782,ENSMUSG00000030842,ENSMUSG00000031731,ENSMUSG00000022441,ENSMUSG00000067942,ENSMUSG00000089739,ENSMUSG00000011589,ENSMUSG00000006920,ENSMUSG00000043487,ENSMUSG00000031458,ENSMUSG00000042419,ENSMUSG00000013736,ENSMUSG00000024873,ENSMUSG00000003346,ENSMUSG00000035969,ENSMUSG00000026456,ENSMUSG00000039384,ENSMUSG00000039768,ENSMUSG00000051397,ENSMUSG00000024912,ENSMUSG00000045100,ENSMUSG00000044117,ENSMUSG00000040167,ENSMUSG00000026418,ENSMUSG00000006403,ENSMUSG00000025047,ENSMUSG00000067713,ENSMUSG00000020219,ENSMUSG00000022561,ENSMUSG00000020392,ENSMUSG00000028969,ENSMUSG00000040364,ENSMUSG00000055027,ENSMUSG00000061462,ENSMUSG00000019969,ENSMUSG00000004849,ENSMUSG00000032939,ENSMUSG00000043614,ENSMUSG00000030688,ENSMUSG00000073102,ENSMUSG00000051177,ENSMUSG00000053929,ENSMUSG00000032615,ENSMUSG00000034837,ENSMUSG00000026425,ENSMUSG00000021285,ENSMUSG00000074870,ENSMUSG00000024989,ENSMUSG00000028229,ENSMUSG00000024883,ENSMUSG00000031586,ENSMUSG00000031622,ENSMUSG00000007987,ENSMUSG00000025579,ENSMUSG00000055612,ENSMUSG00000023973,ENSMUSG00000030303,ENSMUSG00000057058,ENSMUSG00000024384,ENSMUSG00000044737,ENSMUSG00000021905,ENSMUSG00000029594,ENSMUSG00000018634,ENSMUSG00000030996,ENSMUSG00000039834,ENSMUSG00000048458,ENSMUSG00000058354,ENSMUSG00000060843,ENSMUSG00000022568,ENSMUSG00000024120,ENSMUSG00000024067,ENSMUSG00000070425,ENSMUSG00000020086,ENSMUSG00000059845,ENSMUSG00000025586,ENSMUSG00000038393,ENSMUSG00000021037,ENSMUSG00000029408,ENSMUSG00000025812,ENSMUSG00000063065,ENSMUSG00000047658,ENSMUSG00000027303,ENSMUSG00000044783,ENSMUSG00000025337,ENSMUSG00000034908,ENSMUSG00000035873,ENSMUSG00000037260,ENSMUSG00000028647,ENSMUSG00000013629,ENSMUSG00000029716,ENSMUSG00000068551,ENSMUSG00000005373,ENSMUSG00000030287,ENSMUSG00000021866,ENSMUSG00000038691,ENSMUSG00000039953,ENSMUSG00000008200,ENSMUSG00000033909,ENSMUSG00000042821,ENSMUSG00000031996,ENSMUSG00000027584,ENSMUSG00000026944,ENSMUSG00000026805,ENSMUSG00000109493,ENSMUSG00000044033,ENSMUSG00000031959,ENSMUSG00000075702,ENSMUSG00000029478,ENSMUSG00000007021,ENSMUSG00000009876,ENSMUSG00000058886,ENSMUSG00000019943,ENSMUSG00000021911,ENSMUSG00000031832,ENSMUSG00000028018,ENSMUSG00000038046,ENSMUSG00000023452,ENSMUSG00000009545,ENSMUSG00000079635,ENSMUSG00000021337,ENSMUSG00000000948,ENSMUSG00000019737,ENSMUSG00000011096,ENSMUSG00000039956,ENSMUSG00000063646,ENSMUSG00000036955,ENSMUSG00000036270,ENSMUSG00000023791,ENSMUSG00000035392,ENSMUSG00000038886,ENSMUSG00000061589,ENSMUSG00000007591,ENSMUSG00000047417,ENSMUSG00000028603,ENSMUSG00000019818,ENSMUSG00000056201,ENSMUSG00000058499,ENSMUSG00000031774,ENSMUSG00000037280,ENSMUSG00000015133,ENSMUSG00000094870,ENSMUSG00000028923,ENSMUSG00000003752,ENSMUSG00000022623,ENSMUSG00000021263,ENSMUSG00000020935,ENSMUSG00000067594,ENSMUSG00000030643,ENSMUSG00000059323,ENSMUSG00000032562,ENSMUSG00000030911,ENSMUSG00000006095,ENSMUSG00000021611,ENSMUSG00000013495,ENSMUSG00000029199,ENSMUSG00000020988,ENSMUSG00000033475,ENSMUSG00000004455,ENSMUSG00000037234,ENSMUSG00000036908,ENSMUSG00000009097,ENSMUSG00000051451,ENSMUSG00000037443,ENSMUSG00000051650,ENSMUSG00000056014,ENSMUSG00000033488,ENSMUSG00000049123,ENSMUSG00000000216,ENSMUSG00000030423,ENSMUSG00000079628,ENSMUSG00000004221,ENSMUSG00000040701,ENSMUSG00000064068,ENSMUSG00000075415,ENSMUSG00000020260,ENSMUSG00000071195,ENSMUSG00000034998,ENSMUSG00000048763,ENSMUSG00000071771,ENSMUSG00000027478,ENSMUSG00000042918,ENSMUSG00000029778,ENSMUSG00000028223,ENSMUSG00000019590,ENSMUSG00000020196,ENSMUSG00000022394,ENSMUSG00000019428,ENSMUSG00000027367,ENSMUSG00000026028,ENSMUSG00000001555,ENSMUSG00000021910,ENSMUSG00000042055,ENSMUSG00000042367,ENSMUSG00000056763,ENSMUSG00000031264,ENSMUSG00000026389,ENSMUSG00000096852,ENSMUSG00000045671,ENSMUSG00000041453,ENSMUSG00000000378,ENSMUSG00000028049,ENSMUSG00000061751,ENSMUSG00000017715,ENSMUSG00000042096,ENSMUSG00000031818,ENSMUSG00000035342,ENSMUSG00000079560,ENSMUSG00000060992,ENSMUSG00000054434,ENSMUSG00000026207,ENSMUSG00000022812,ENSMUSG00000032294,ENSMUSG00000020917,ENSMUSG00000011751,ENSMUSG00000030545,ENSMUSG00000015461,ENSMUSG00000075045,ENSMUSG00000018669,ENSMUSG00000015176,ENSMUSG00000044145,ENSMUSG00000004885,ENSMUSG00000003051,ENSMUSG00000011114,ENSMUSG00000042496,ENSMUSG00000029404,ENSMUSG00000020649,ENSMUSG00000021773,ENSMUSG00000021040,ENSMUSG00000027651,ENSMUSG00000036779,ENSMUSG00000038967,ENSMUSG00000021589,ENSMUSG00000027566,ENSMUSG00000022898,ENSMUSG00000021176,ENSMUSG00000040734,ENSMUSG00000006313,ENSMUSG00000014856,ENSMUSG00000021221,ENSMUSG00000039242,ENSMUSG00000002949,ENSMUSG00000021492,ENSMUSG00000032259,ENSMUSG00000024942,ENSMUSG00000038255,ENSMUSG00000078656,ENSMUSG00000033237,ENSMUSG00000027077,ENSMUSG00000031065,ENSMUSG00000068205,ENSMUSG00000025492,ENSMUSG00000071649,ENSMUSG00000032396,ENSMUSG00000063704,ENSMUSG00000047654,ENSMUSG00000028264,ENSMUSG00000015748,ENSMUSG00000022881,ENSMUSG00000048027,ENSMUSG00000074657,ENSMUSG00000079633,ENSMUSG00000020893,ENSMUSG00000064037,ENSMUSG00000024049,ENSMUSG00000009076,ENSMUSG00000042104,ENSMUSG00000044430,ENSMUSG00000030824,ENSMUSG00000025609,ENSMUSG00000037958,ENSMUSG00000046230,ENSMUSG00000059772,ENSMUSG00000071770,ENSMUSG00000001349,ENSMUSG00000028700,ENSMUSG00000041890,ENSMUSG00000033498,ENSMUSG00000056493,ENSMUSG00000036459,ENSMUSG00000038805,ENSMUSG00000074151,ENSMUSG00000067653,ENSMUSG00000038126,ENSMUSG00000020732,ENSMUSG00000011305,ENSMUSG00000016933,ENSMUSG00000024941,ENSMUSG00000033444,ENSMUSG00000056536,ENSMUSG00000014633,ENSMUSG00000074483,ENSMUSG00000032239,ENSMUSG00000021287,ENSMUSG00000038302,ENSMUSG00000052488,ENSMUSG00000024982,ENSMUSG00000059518,ENSMUSG00000026628,ENSMUSG00000027708,ENSMUSG00000023805,ENSMUSG00000007812,ENSMUSG00000039137,ENSMUSG00000063919,ENSMUSG00000043411,ENSMUSG00000016918,ENSMUSG00000027285,ENSMUSG00000034083,ENSMUSG00000044502,ENSMUSG00000028849,ENSMUSG00000010830,ENSMUSG00000038195,ENSMUSG00000034738,ENSMUSG00000028194,ENSMUSG00000024830,ENSMUSG00000019823,ENSMUSG00000042429,ENSMUSG00000063382,ENSMUSG00000039050,ENSMUSG00000053877,ENSMUSG00000019362,ENSMUSG00000022751,ENSMUSG00000030271,ENSMUSG00000022382,ENSMUSG00000000632,ENSMUSG00000037905,ENSMUSG00000040907,ENSMUSG00000046321,ENSMUSG00000052707,ENSMUSG00000029561,ENSMUSG00000021959,ENSMUSG00000024947,ENSMUSG00000020692,ENSMUSG00000043079,ENSMUSG00000023079,ENSMUSG00000021699,ENSMUSG00000031839,ENSMUSG00000027306,ENSMUSG00000029763,ENSMUSG00000003545,ENSMUSG00000032479,ENSMUSG00000048755,ENSMUSG00000026821,ENSMUSG00000031834,ENSMUSG00000015478,ENSMUSG00000031328,ENSMUSG00000038534,ENSMUSG00000025403,ENSMUSG00000016308,ENSMUSG00000027575,ENSMUSG00000022178,ENSMUSG00000071226,ENSMUSG00000031530,ENSMUSG00000021276,ENSMUSG00000036006,ENSMUSG00000044165,ENSMUSG00000031431,ENSMUSG00000029771,ENSMUSG00000024799,ENSMUSG00000025409,ENSMUSG00000003438,ENSMUSG00000021182,ENSMUSG00000020329,ENSMUSG00000032013,ENSMUSG00000041540,ENSMUSG00000035297,ENSMUSG00000020451,ENSMUSG00000031955,ENSMUSG00000003848,ENSMUSG00000055660,ENSMUSG00000030894,ENSMUSG00000005882,ENSMUSG00000037196,ENSMUSG00000029020,ENSMUSG00000026817,ENSMUSG00000025138,ENSMUSG00000039632,ENSMUSG00000025499,ENSMUSG00000075600,ENSMUSG00000048003,ENSMUSG00000038542,ENSMUSG00000058908,ENSMUSG00000015776,ENSMUSG00000025358,ENSMUSG00000027646,ENSMUSG00000035284,ENSMUSG00000021144,ENSMUSG00000021288,ENSMUSG00000068040,ENSMUSG00000001034,ENSMUSG00000079494,ENSMUSG00000028059,ENSMUSG00000021367,ENSMUSG00000000301,ENSMUSG00000032583,ENSMUSG00000020246,ENSMUSG00000026469,ENSMUSG00000032245,ENSMUSG00000024034,ENSMUSG00000067288,ENSMUSG00000055371,ENSMUSG00000021194,ENSMUSG00000048626,ENSMUSG00000034254,ENSMUSG00000021481,ENSMUSG00000038248,ENSMUSG00000005503,ENSMUSG00000023206,ENSMUSG00000026103,ENSMUSG00000037012,ENSMUSG00000073702,ENSMUSG00000011658,ENSMUSG00000020419,ENSMUSG00000021685,ENSMUSG00000033770,ENSMUSG00000070509,ENSMUSG00000014303,ENSMUSG00000078240,ENSMUSG00000056673,ENSMUSG00000074486,ENSMUSG00000000037,ENSMUSG00000020085,ENSMUSG00000021143,ENSMUSG00000060063,ENSMUSG00000026288,ENSMUSG00000044991,ENSMUSG00000052406,ENSMUSG00000072946,ENSMUSG00000052139,ENSMUSG00000026240,ENSMUSG00000020715,ENSMUSG00000055681,ENSMUSG00000001082,ENSMUSG00000035027,ENSMUSG00000021427,ENSMUSG00000020930,ENSMUSG00000003549,ENSMUSG00000096351,ENSMUSG00000041609,ENSMUSG00000021557,ENSMUSG00000024892,ENSMUSG00000007415,ENSMUSG00000079036,ENSMUSG00000006389,ENSMUSG00000031066,ENSMUSG00000027330,ENSMUSG00000006498,ENSMUSG00000001864,ENSMUSG00000046541,ENSMUSG00000023017,ENSMUSG00000028809,ENSMUSG00000024644,ENSMUSG00000004897,ENSMUSG00000034292,ENSMUSG00000054405,ENSMUSG00000029346,ENSMUSG00000062960,ENSMUSG00000026489,ENSMUSG00000021798,ENSMUSG00000037110,ENSMUSG00000010122,ENSMUSG00000020898,ENSMUSG00000027869,ENSMUSG00000040724,ENSMUSG00000032536,ENSMUSG00000063730,ENSMUSG00000018537,ENSMUSG00000035829,ENSMUSG00000000730,ENSMUSG00000028896,ENSMUSG00000007097,ENSMUSG00000033720,ENSMUSG00000079637,ENSMUSG00000040751,ENSMUSG00000062939,ENSMUSG00000021185,ENSMUSG00000038838,ENSMUSG00000032228,ENSMUSG00000023980,ENSMUSG00000020900,ENSMUSG00000029127,ENSMUSG00000021097,ENSMUSG00000075410,ENSMUSG00000035640,ENSMUSG00000029053,ENSMUSG00000020875,ENSMUSG00000029816,ENSMUSG00000040482,ENSMUSG00000021338,ENSMUSG00000060671,ENSMUSG00000074896,ENSMUSG00000029644,ENSMUSG00000046456,ENSMUSG00000042828,ENSMUSG00000022475,ENSMUSG00000017718,ENSMUSG00000031902,ENSMUSG00000052712,ENSMUSG00000027430,ENSMUSG00000059409,ENSMUSG00000027186,ENSMUSG00000001930,ENSMUSG00000041378,ENSMUSG00000071341,ENSMUSG00000027901,ENSMUSG00000035781,ENSMUSG00000059436,ENSMUSG00000000317,ENSMUSG00000030978,ENSMUSG00000054160,ENSMUSG00000033216,ENSMUSG00000032091,ENSMUSG00000033249,ENSMUSG00000040028,ENSMUSG00000007050,ENSMUSG00000060679,ENSMUSG00000023186,ENSMUSG00000003644,ENSMUSG00000026955,ENSMUSG00000007739,ENSMUSG00000072770,ENSMUSG00000062624,ENSMUSG00000024300,ENSMUSG00000034799,ENSMUSG00000031389,ENSMUSG00000044217,ENSMUSG00000041966,ENSMUSG00000020620,ENSMUSG00000015087,ENSMUSG00000028664,ENSMUSG00000069917,ENSMUSG00000037624,ENSMUSG00000031711,ENSMUSG00000060279,ENSMUSG00000024260,ENSMUSG00000071229,ENSMUSG00000021219,ENSMUSG00000020354,ENSMUSG00000010095,ENSMUSG00000024737,ENSMUSG00000043144,ENSMUSG00000041650,ENSMUSG00000042557,ENSMUSG00000005514,ENSMUSG00000003452,ENSMUSG00000040061,ENSMUSG00000018507,ENSMUSG00000049858,ENSMUSG00000004864,ENSMUSG00000047719,ENSMUSG00000037936,ENSMUSG00000028943,ENSMUSG00000058626,ENSMUSG00000026304,ENSMUSG00000027387,ENSMUSG00000031786,ENSMUSG00000057880,ENSMUSG00000079277,ENSMUSG00000025410,ENSMUSG00000020289,ENSMUSG00000004328,ENSMUSG00000078765,ENSMUSG00000029581,ENSMUSG00000068220,ENSMUSG00000028035,ENSMUSG00000026149,ENSMUSG00000044948,ENSMUSG00000030682,ENSMUSG00000020235,ENSMUSG00000021608,ENSMUSG00000043987,ENSMUSG00000022911,ENSMUSG00000056260,ENSMUSG00000029166,ENSMUSG00000040188,ENSMUSG00000026721,ENSMUSG00000025154,ENSMUSG00000107283,ENSMUSG00000033423,ENSMUSG00000020713,ENSMUSG00000050732,ENSMUSG00000044199,ENSMUSG00000026961,ENSMUSG00000021884,ENSMUSG00000020612,ENSMUSG00000045817,ENSMUSG00000039615,ENSMUSG00000068663,ENSMUSG00000035530,ENSMUSG00000008461,ENSMUSG00000034951,ENSMUSG00000028581,ENSMUSG00000045078,ENSMUSG00000033096,ENSMUSG00000061525,ENSMUSG00000020358,ENSMUSG00000026883,ENSMUSG00000027568,ENSMUSG00000033039,ENSMUSG00000036853,ENSMUSG00000020914,ENSMUSG00000005949,ENSMUSG00000025724,ENSMUSG00000005899,ENSMUSG00000059479,ENSMUSG00000020808,ENSMUSG00000024406,ENSMUSG00000031370,ENSMUSG00000032643,ENSMUSG00000032187,ENSMUSG00000047547,ENSMUSG00000015452,ENSMUSG00000034777,ENSMUSG00000007817,ENSMUSG00000021193,ENSMUSG00000031266,ENSMUSG00000005718,ENSMUSG00000030034,ENSMUSG00000062694,ENSMUSG00000024220,ENSMUSG00000028141,ENSMUSG00000032782,ENSMUSG00000056666,ENSMUSG00000058446,ENSMUSG00000072294,ENSMUSG00000025737,ENSMUSG00000057506,ENSMUSG00000037916,ENSMUSG00000033697,ENSMUSG00000028294,ENSMUSG00000021111,ENSMUSG00000023030,ENSMUSG00000045322,ENSMUSG00000027502,ENSMUSG00000030330,ENSMUSG00000005142,ENSMUSG00000013936,ENSMUSG00000020216,ENSMUSG00000074358,ENSMUSG00000057177,ENSMUSG00000002833,ENSMUSG00000026816,ENSMUSG00000008153,ENSMUSG00000022555,ENSMUSG00000015335,ENSMUSG00000025907,ENSMUSG00000022346,ENSMUSG00000035273,ENSMUSG00000074457,ENSMUSG00000036995,ENSMUSG00000038582,ENSMUSG00000030994,ENSMUSG00000023027,ENSMUSG00000041359,ENSMUSG00000014158,ENSMUSG00000074064,ENSMUSG00000039456,ENSMUSG00000022564,ENSMUSG00000021062,ENSMUSG00000023041,ENSMUSG00000025173,ENSMUSG00000058966,ENSMUSG00000069806,ENSMUSG00000025576,ENSMUSG00000064224,ENSMUSG00000029994,ENSMUSG00000038803,ENSMUSG00000030649,ENSMUSG00000022763,ENSMUSG00000035203,ENSMUSG00000027933,ENSMUSG00000053334,ENSMUSG00000052974,ENSMUSG00000049687,ENSMUSG00000052760,ENSMUSG00000032177,ENSMUSG00000030172,ENSMUSG00000038538,ENSMUSG00000039745,ENSMUSG00000040481,ENSMUSG00000032892,ENSMUSG00000039201,ENSMUSG00000003435,ENSMUSG00000021906,ENSMUSG00000038489,ENSMUSG00000064201,ENSMUSG00000067889,ENSMUSG00000024824,ENSMUSG00000046434,ENSMUSG00000023009,ENSMUSG00000038552,ENSMUSG00000033306,ENSMUSG00000061288,ENSMUSG00000025745,ENSMUSG00000108596,ENSMUSG00000037857,ENSMUSG00000029597,ENSMUSG00000039680,ENSMUSG00000054675,ENSMUSG00000039661,ENSMUSG00000010044,ENSMUSG00000037428,ENSMUSG00000002109,ENSMUSG00000020380,ENSMUSG00000022831,ENSMUSG00000020096,ENSMUSG00000034673,ENSMUSG00000025422,ENSMUSG00000030324,ENSMUSG00000019087,ENSMUSG00000021595,ENSMUSG00000024856,ENSMUSG00000015843,ENSMUSG00000069089,ENSMUSG00000004451,ENSMUSG00000038762,ENSMUSG00000026575,ENSMUSG00000027833,ENSMUSG00000004040,ENSMUSG00000020686,ENSMUSG00000024515,ENSMUSG00000045680,ENSMUSG00000078572,ENSMUSG00000032515,ENSMUSG00000022905,ENSMUSG00000026532,ENSMUSG00000048677,ENSMUSG00000053644,ENSMUSG00000031349,ENSMUSG00000041730,ENSMUSG00000022768,ENSMUSG00000020536,ENSMUSG00000039623,ENSMUSG00000058569,ENSMUSG00000035451,ENSMUSG00000020752,ENSMUSG00000002325,ENSMUSG00000021792,ENSMUSG00000026519,ENSMUSG00000034891,ENSMUSG00000053128,ENSMUSG00000027951,ENSMUSG00000025218,ENSMUSG00000032295,ENSMUSG00000026208,ENSMUSG00000032120,ENSMUSG00000036054,ENSMUSG00000034161,ENSMUSG00000031864,ENSMUSG00000047379,ENSMUSG00000068921,ENSMUSG00000032046,ENSMUSG00000022747,ENSMUSG00000018428,ENSMUSG00000038000,ENSMUSG00000029557,ENSMUSG00000044542,ENSMUSG00000071337,ENSMUSG00000030022,ENSMUSG00000029925,ENSMUSG00000021038,ENSMUSG00000026035,ENSMUSG00000020916,ENSMUSG00000003382,ENSMUSG00000070283,ENSMUSG00000046846,ENSMUSG00000053111,ENSMUSG00000024247,ENSMUSG00000039887,ENSMUSG00000027224,ENSMUSG00000020263,ENSMUSG00000006200,ENSMUSG00000005262,ENSMUSG00000067615,ENSMUSG00000038208,ENSMUSG00000079639,ENSMUSG00000042766,ENSMUSG00000019857,ENSMUSG00000039531,ENSMUSG00000019082,ENSMUSG00000020022,ENSMUSG00000039231,ENSMUSG00000073422,ENSMUSG00000059834,ENSMUSG00000022255,ENSMUSG00000048387,ENSMUSG00000028680,ENSMUSG00000026632,ENSMUSG00000020886,ENSMUSG00000029439,ENSMUSG00000019952,ENSMUSG00000052698,ENSMUSG00000027984,ENSMUSG00000021432,ENSMUSG00000033595,ENSMUSG00000073987,ENSMUSG00000004100,ENSMUSG00000079630,ENSMUSG00000040249,ENSMUSG00000070730,ENSMUSG00000032123,ENSMUSG00000024952,ENSMUSG00000025161,ENSMUSG00000021645,ENSMUSG00000020457,ENSMUSG00000025722,ENSMUSG00000030268,ENSMUSG00000063952,ENSMUSG00000001441,ENSMUSG00000033765,ENSMUSG00000073795,ENSMUSG00000028099,ENSMUSG00000054256,ENSMUSG00000017861,ENSMUSG00000023018,ENSMUSG00000041550,ENSMUSG00000006299,ENSMUSG00000001552,ENSMUSG00000022807,ENSMUSG00000055044,ENSMUSG00000025869,ENSMUSG00000026930,ENSMUSG00000043811,ENSMUSG00000075046,ENSMUSG00000038644,ENSMUSG00000060332,ENSMUSG00000029545,ENSMUSG00000024695,ENSMUSG00000032691,ENSMUSG00000024121,ENSMUSG00000018474,ENSMUSG00000040506,ENSMUSG00000024981,ENSMUSG00000030291,ENSMUSG00000020224,ENSMUSG00000004654,ENSMUSG00000041488,ENSMUSG00000026192,ENSMUSG00000022992,ENSMUSG00000061458,ENSMUSG00000066867,ENSMUSG00000029472,ENSMUSG00000027457,ENSMUSG00000025270,ENSMUSG00000002393,ENSMUSG00000031770,ENSMUSG00000066152,ENSMUSG00000025377,ENSMUSG00000021477,ENSMUSG00000032959,ENSMUSG00000022702,ENSMUSG00000070334,ENSMUSG00000026981,ENSMUSG00000062190,ENSMUSG00000026842,ENSMUSG00000049350,ENSMUSG00000020817,ENSMUSG00000032897,ENSMUSG00000040407,ENSMUSG00000026851,ENSMUSG00000027510,ENSMUSG00000027257,ENSMUSG00000018566,ENSMUSG00000036026,ENSMUSG00000053137,ENSMUSG00000006589,ENSMUSG00000020537,ENSMUSG00000004233,ENSMUSG00000004268,ENSMUSG00000021493,ENSMUSG00000026925,ENSMUSG00000066979,ENSMUSG00000064181,ENSMUSG00000022906,ENSMUSG00000002968,ENSMUSG00000030946,ENSMUSG00000037606,ENSMUSG00000035047,ENSMUSG00000000275,ENSMUSG00000016349,ENSMUSG00000037608,ENSMUSG00000030170,ENSMUSG00000029675,ENSMUSG00000028656,ENSMUSG00000027244,ENSMUSG00000032178,ENSMUSG00000067873,ENSMUSG00000053046,ENSMUSG00000017499,ENSMUSG00000089715,ENSMUSG00000054362,ENSMUSG00000042625,ENSMUSG00000044254,ENSMUSG00000090213,ENSMUSG00000067567,ENSMUSG00000006469,ENSMUSG00000006191,ENSMUSG00000040532,ENSMUSG00000071054,ENSMUSG00000034107,ENSMUSG00000022185,ENSMUSG00000090841,ENSMUSG00000033961,ENSMUSG00000038456,ENSMUSG00000033257,ENSMUSG00000060441,ENSMUSG00000058440,ENSMUSG00000022214,ENSMUSG00000034112,ENSMUSG00000027534,ENSMUSG00000021273,ENSMUSG00000010051,ENSMUSG00000028307,ENSMUSG00000051510,ENSMUSG00000036114,ENSMUSG00000021000,ENSMUSG00000046792,ENSMUSG00000021670,ENSMUSG00000020785,ENSMUSG00000040761,ENSMUSG00000053477,ENSMUSG00000068302,ENSMUSG00000066191,ENSMUSG00000026708,ENSMUSG00000032936,ENSMUSG00000006221,ENSMUSG00000029684,ENSMUSG00000094012,ENSMUSG00000010362,ENSMUSG00000020231,ENSMUSG00000033735,ENSMUSG00000020721,ENSMUSG00000023021,ENSMUSG00000025647,ENSMUSG00000020131,ENSMUSG00000025899,ENSMUSG00000005483,ENSMUSG00000020477,ENSMUSG00000006315,ENSMUSG00000020077,ENSMUSG00000033589,ENSMUSG00000042078,ENSMUSG00000032044,ENSMUSG00000023348,ENSMUSG00000022957,ENSMUSG00000070319,ENSMUSG00000032011,ENSMUSG00000040896,ENSMUSG00000031805,ENSMUSG00000110234,ENSMUSG00000024905,ENSMUSG00000020198,ENSMUSG00000078672,ENSMUSG00000037190,ENSMUSG00000021810,ENSMUSG00000045302,ENSMUSG00000085795,ENSMUSG00000026384,ENSMUSG00000061286,ENSMUSG00000002028,ENSMUSG00000037570,ENSMUSG00000049643,ENSMUSG00000034156,ENSMUSG00000024268,ENSMUSG00000060090,ENSMUSG00000002409,ENSMUSG00000027936,ENSMUSG00000008305,ENSMUSG00000019188,ENSMUSG00000071766,ENSMUSG00000073209,ENSMUSG00000030051,ENSMUSG00000073491,ENSMUSG00000006335,ENSMUSG00000023051,ENSMUSG00000070691,ENSMUSG00000028487,ENSMUSG00000109324,ENSMUSG00000034088,ENSMUSG00000031481,ENSMUSG00000032484,ENSMUSG00000026641,ENSMUSG00000036564,ENSMUSG00000038859,ENSMUSG00000060261,ENSMUSG00000026535,ENSMUSG00000001418,ENSMUSG00000031166,ENSMUSG00000047407,ENSMUSG00000029674,ENSMUSG00000036529,ENSMUSG00000035437,ENSMUSG00000081058,ENSMUSG00000022456,ENSMUSG00000004677,ENSMUSG00000027233,ENSMUSG00000074607,ENSMUSG00000053559,ENSMUSG00000078435,ENSMUSG00000033326,ENSMUSG00000036099,ENSMUSG00000039187,ENSMUSG00000075595,ENSMUSG00000008958,ENSMUSG00000069919,ENSMUSG00000033373,ENSMUSG00000030685,ENSMUSG00000016253,ENSMUSG00000020307,ENSMUSG00000020400,ENSMUSG00000063884,ENSMUSG00000070426,ENSMUSG00000042508,ENSMUSG00000044894,ENSMUSG00000001924,ENSMUSG00000032555,ENSMUSG00000024571,ENSMUSG00000004285,ENSMUSG00000037493,ENSMUSG00000005374,ENSMUSG00000024807,ENSMUSG00000000561,ENSMUSG00000027076,ENSMUSG00000055150,ENSMUSG00000026278,ENSMUSG00000023904,ENSMUSG00000033233,ENSMUSG00000029580,ENSMUSG00000025223,ENSMUSG00000031565,ENSMUSG00000056698,ENSMUSG00000026433,ENSMUSG00000026698,ENSMUSG00000028793,ENSMUSG00000044730,ENSMUSG00000002486,ENSMUSG00000020810,ENSMUSG00000039005,ENSMUSG00000074570,ENSMUSG00000021258,ENSMUSG00000022718,ENSMUSG00000047992,ENSMUSG00000028138,ENSMUSG00000038828,ENSMUSG00000032594,ENSMUSG00000032481,ENSMUSG00000024335,ENSMUSG00000026839,ENSMUSG00000039826,ENSMUSG00000021950,ENSMUSG00000044433,ENSMUSG00000033577,ENSMUSG00000021255,ENSMUSG00000017453,ENSMUSG00000003527,ENSMUSG00000053801,ENSMUSG00000021381,ENSMUSG00000003762,ENSMUSG00000079466,ENSMUSG00000018040,ENSMUSG00000019794,ENSMUSG00000086598,ENSMUSG00000015709,ENSMUSG00000020453,ENSMUSG00000018661,ENSMUSG00000031461,ENSMUSG00000030739,ENSMUSG00000036585,ENSMUSG00000039018,ENSMUSG00000003341,ENSMUSG00000004937,ENSMUSG00000047810,ENSMUSG00000028582,ENSMUSG00000054855,ENSMUSG00000062590,ENSMUSG00000015943,ENSMUSG00000023826,ENSMUSG00000052833,ENSMUSG00000025470,ENSMUSG00000021032,ENSMUSG00000020634,ENSMUSG00000042903,ENSMUSG00000009073,ENSMUSG00000025889,ENSMUSG00000026867,ENSMUSG00000025782,ENSMUSG00000018678,ENSMUSG00000034867,ENSMUSG00000025290,ENSMUSG00000039577,ENSMUSG00000027882,ENSMUSG00000042870,ENSMUSG00000040410,ENSMUSG00000008601,ENSMUSG00000010110,ENSMUSG00000039376,ENS"
"USG00000017561,ENSMUSG00000025127,ENSMUSG00000007891,ENSMUSG00000055435,ENSMUSG00000020868,ENSMUSG00000047721,ENSMUSG00000070934,ENSMUSG00000034796,ENSMUSG00000013465,ENSMUSG00000038412,ENSMUSG00000001143,ENSMUSG00000022420,ENSMUSG00000006476,ENSMUSG00000029432,ENSMUSG00000028101,ENSMUSG00000071350,ENSMUSG00000089694,ENSMUSG00000033540,ENSMUSG00000031753,ENSMUSG00000103458,ENSMUSG00000038415,ENSMUSG00000020831,ENSMUSG00000017843,ENSMUSG00000028567,ENSMUSG00000059883,ENSMUSG00000069565,ENSMUSG00000002372,ENSMUSG00000055067,ENSMUSG00000000093,ENSMUSG00000028613,ENSMUSG00000004031,ENSMUSG00000024370,ENSMUSG00000052551,ENSMUSG00000059824,ENSMUSG00000022099,ENSMUSG00000008140,ENSMUSG00000026917,ENSMUSG00000052889,ENSMUSG00000023055,ENSMUSG00000029570,ENSMUSG00000031758,ENSMUSG00000045252,ENSMUSG00000045034,ENSMUSG00000022436,ENSMUSG00000040010,ENSMUSG00000039656,ENSMUSG00000051984,ENSMUSG00000030216,ENSMUSG00000018012,ENSMUSG00000074489,ENSMUSG00000033055,ENSMUSG00000020178,ENSMUSG00000044303,ENSMUSG00000047804,ENSMUSG00000012609,ENSMUSG00000025393,ENSMUSG00000030587,ENSMUSG00000000531,ENSMUSG00000033628,ENSMUSG00000058523,ENSMUSG00000000889,ENSMUSG00000031167,ENSMUSG00000010663,ENSMUSG00000070002,ENSMUSG00000036002,ENSMUSG00000003053,ENSMUSG00000030256,ENSMUSG00000032526,ENSMUSG00000026496,ENSMUSG00000003813,ENSMUSG00000031938,ENSMUSG00000003500,ENSMUSG00000020185,ENSMUSG00000013593,ENSMUSG00000040725,ENSMUSG00000052752,ENSMUSG00000032656,ENSMUSG00000037808,ENSMUSG00000039092,ENSMUSG00000051879,ENSMUSG00000068086,ENSMUSG00000000142,ENSMUSG00000032449,ENSMUSG00000093485,ENSMUSG00000021791,ENSMUSG00000037971,ENSMUSG00000040694,ENSMUSG00000015120,ENSMUSG00000066568,ENSMUSG00000024735,ENSMUSG00000033318,ENSMUSG00000003863,ENSMUSG00000018143,ENSMUSG00000115956,ENSMUSG00000036948,ENSMUSG00000025580,ENSMUSG00000040007,ENSMUSG00000015950,ENSMUSG00000035161,ENSMUSG00000044986,ENSMUSG00000048065,ENSMUSG00000029101,ENSMUSG00000022469,ENSMUSG00000006463,ENSMUSG00000044813,ENSMUSG00000031887,ENSMUSG00000022369,ENSMUSG00000024694,ENSMUSG00000063506,ENSMUSG00000003033,ENSMUSG00000018841,ENSMUSG00000038236,ENSMUSG00000017009,ENSMUSG00000026436,ENSMUSG00000017491,ENSMUSG00000036678,ENSMUSG00000037706,ENSMUSG00000046589,ENSMUSG00000000214,ENSMUSG00000035638,ENSMUSG00000018412,ENSMUSG00000023072,ENSMUSG00000041831,ENSMUSG00000042228,ENSMUSG00000061981,ENSMUSG00000025420,ENSMUSG00000029703,ENSMUSG00000054988,ENSMUSG00000031889,ENSMUSG00000061118,ENSMUSG00000033918,ENSMUSG00000024013,ENSMUSG00000032554,ENSMUSG00000019433,ENSMUSG00000003309,ENSMUSG00000025911,ENSMUSG00000034211,ENSMUSG00000022614,ENSMUSG00000020532,ENSMUSG00000024151,ENSMUSG00000033713,ENSMUSG00000052396,ENSMUSG00000006728,ENSMUSG00000006333,ENSMUSG00000022620,ENSMUSG00000061136,ENSMUSG00000029512,ENSMUSG00000040451,ENSMUSG00000024617,ENSMUSG00000041616,ENSMUSG00000030082,ENSMUSG00000033871,ENSMUSG00000048310,ENSMUSG00000056851,ENSMUSG00000022710,ENSMUSG00000006456,ENSMUSG00000090958,ENSMUSG00000003444,ENSMUSG00000020681,ENSMUSG00000041164,ENSMUSG00000041355,ENSMUSG00000041939,ENSMUSG00000095576,ENSMUSG00000030850,ENSMUSG00000021368,ENSMUSG00000031697,ENSMUSG00000030720,ENSMUSG00000049327,ENSMUSG00000043388,ENSMUSG00000036202,ENSMUSG00000045983,ENSMUSG00000049723,ENSMUSG00000020190,ENSMUSG00000036427,ENSMUSG00000045639,ENSMUSG00000038690,ENSMUSG00000022517,ENSMUSG00000029560,ENSMUSG00000063904,ENSMUSG00000044475,ENSMUSG00000058665,ENSMUSG00000001508,ENSMUSG00000038618,ENSMUSG00000027875,ENSMUSG00000030822,ENSMUSG00000022773,ENSMUSG00000026798,ENSMUSG00000027871,ENSMUSG00000021190,ENSMUSG00000028066,ENSMUSG00000028952,ENSMUSG00000029790,ENSMUSG00000001054,ENSMUSG00000030982,ENSMUSG00000014778,ENSMUSG00000028779,ENSMUSG00000038539,ENSMUSG00000021639,ENSMUSG00000037447,ENSMUSG00000041881,ENSMUSG00000029095,ENSMUSG00000022556,ENSMUSG00000003344,ENSMUSG00000046020,ENSMUSG00000056752,ENSMUSG00000045038,ENSMUSG00000015143,ENSMUSG00000020590,ENSMUSG00000078974,ENSMUSG00000029503,ENSMUSG00000031618,ENSMUSG00000110190,ENSMUSG00000109941,ENSMUSG00000022887,ENSMUSG00000018322,ENSMUSG00000020323,ENSMUSG00000024621,ENSMUSG00000028655,ENSMUSG00000002233,ENSMUSG00000020668,ENSMUSG00000027673,ENSMUSG00000020415,ENSMUSG00000040370,ENSMUSG00000042558,ENSMUSG00000074115,ENSMUSG00000038417,ENSMUSG00000001473,ENSMUSG00000070837,ENSMUSG00000095241,ENSMUSG00000018727,ENSMUSG00000024900,ENSMUSG00000017721,ENSMUSG00000006932,ENSMUSG00000025932,ENSMUSG00000027820,ENSMUSG00000063130,ENSMUSG00000001415,ENSMUSG00000044405,ENSMUSG00000030538,ENSMUSG00000027498,ENSMUSG00000075706,ENSMUSG00000019295,ENSMUSG00000041578,ENSMUSG00000025316,ENSMUSG00000069601,ENSMUSG00000014846,ENSMUSG00000029848,ENSMUSG00000028610,ENSMUSG00000067148,ENSMUSG00000079033,ENSMUSG00000051703,ENSMUSG00000013973,ENSMUSG00000020923,ENSMUSG00000053175,ENSMUSG00000003360,ENSMUSG00000079495,ENSMUSG00000037062,ENSMUSG00000028790,ENSMUSG00000027513,ENSMUSG00000056215,ENSMUSG00000089809,ENSMUSG00000002111,ENSMUSG00000023045,ENSMUSG00000051498,ENSMUSG00000044700,ENSMUSG00000071112,ENSMUSG00000009566,ENSMUSG00000079426,ENSMUSG00000013833,ENSMUSG00000066800,ENSMUSG00000019853,ENSMUSG00000022858,ENSMUSG00000025903,ENSMUSG00000058420,ENSMUSG00000029106,ENSMUSG00000026309,ENSMUSG00000033124,ENSMUSG00000020333,ENSMUSG00000040618,ENSMUSG00000032575,ENSMUSG00000037446,ENSMUSG00000047539,ENSMUSG00000025330,ENSMUSG00000050373,ENSMUSG00000031144,ENSMUSG00000046329,ENSMUSG00000022070,ENSMUSG00000037098,ENSMUSG00000005354,ENSMUSG00000037174,ENSMUSG00000027859,ENSMUSG00000030890,ENSMUSG00000026926,ENSMUSG00000031826,ENSMUSG00000038683,ENSMUSG00000043067,ENSMUSG00000030541,ENSMUSG00000033545,ENSMUSG00000029414,ENSMUSG00000003283,ENSMUSG00000037979,ENSMUSG00000061374,ENSMUSG00000039787,ENSMUSG00000038555,ENSMUSG00000007659,ENSMUSG00000035086,ENSMUSG00000048602,ENSMUSG00000039637,ENSMUSG00000057666,ENSMUSG00000042831,ENSMUSG00000022951,ENSMUSG00000027381,ENSMUSG00000039337,ENSMUSG00000025498,ENSMUSG00000002083,ENSMUSG00000026603,ENSMUSG00000022841,ENSMUSG00000029600,ENSMUSG00000045521,ENSMUSG00000057789,ENSMUSG00000061479,ENSMUSG00000025103,ENSMUSG00000063576,ENSMUSG00000029550,ENSMUSG00000026959,ENSMUSG00000025525,ENSMUSG00000048752,ENSMUSG00000030834,ENSMUSG00000015714,ENSMUSG00000030826,ENSMUSG00000016528,ENSMUSG00000044080,ENSMUSG00000071078,ENSMUSG00000032315,ENSMUSG00000026114,ENSMUSG00000025142,ENSMUSG00000036986,ENSMUSG00000040640,ENSMUSG00000040548,ENSMUSG00000027490,ENSMUSG00000035963,ENSMUSG00000067279,ENSMUSG00000027200,ENSMUSG00000022476,ENSMUSG00000009614,ENSMUSG00000042279,ENSMUSG00000032316,ENSMUSG00000024732,ENSMUSG00000019235,ENSMUSG00000020056,ENSMUSG00000110195,ENSMUSG00000030701,ENSMUSG00000025147,ENSMUSG00000032112,ENSMUSG00000070699,ENSMUSG00000074673,ENSMUSG00000020430,ENSMUSG00000000563,ENSMUSG00000060429,ENSMUSG00000045667,ENSMUSG00000062312,ENSMUSG00000020402,ENSMUSG00000037353,ENSMUSG00000029275,ENSMUSG00000021127,ENSMUSG00000035696,ENSMUSG00000038233,ENSMUSG00000007039,ENSMUSG00000026669,ENSMUSG00000030583,ENSMUSG00000059975,ENSMUSG00000045659,ENSMUSG00000035283,ENSMUSG00000047797,ENSMUSG00000035845,ENSMUSG00000006304,ENSMUSG00000049686,ENSMUSG00000025034,ENSMUSG00000058070,ENSMUSG00000022194,ENSMUSG00000030733,ENSMUSG00000059481,ENSMUSG00000028599,ENSMUSG00000068798,ENSMUSG00000000215,ENSMUSG00000022771,ENSMUSG00000028621,ENSMUSG00000032077,ENSMUSG00000001098,ENSMUSG00000031808,ENSMUSG00000028433,ENSMUSG00000033885,ENSMUSG00000037279,ENSMUSG00000017697,ENSMUSG00000034177,ENSMUSG00000032334,ENSMUSG00000026223,ENSMUSG00000029131,ENSMUSG00000040174,ENSMUSG00000042349,ENSMUSG00000000690,ENSMUSG00000000131,ENSMUSG00000002608,ENSMUSG00000000308,ENSMUSG00000040044,ENSMUSG00000030669,ENSMUSG00000022412,ENSMUSG00000047507,ENSMUSG00000049600,ENSMUSG00000055799,ENSMUSG00000020647,ENSMUSG00000032537,ENSMUSG00000110103,ENSMUSG00000051827,ENSMUSG00000074652,ENSMUSG00000039254,ENSMUSG00000038697,ENSMUSG00000028452,ENSMUSG00000031488,ENSMUSG00000045594,ENSMUSG00000101645,ENSMUSG00000062012,ENSMUSG00000025002,ENSMUSG00000021245,ENSMUSG00000014554,ENSMUSG00000025184,ENSMUSG00000028991,ENSMUSG00000035934,ENSMUSG00000026385,ENSMUSG00000025825,ENSMUSG00000025217,ENSMUSG00000076437,ENSMUSG00000047907,ENSMUSG00000073725,ENSMUSG00000034833,ENSMUSG00000053198,ENSMUSG00000032826,ENSMUSG00000047878,ENSMUSG00000060187,ENSMUSG00000014030,ENSMUSG00000061111,ENSMUSG00000015474,ENSMUSG00000062683,ENSMUSG00000032705,ENSMUSG00000038256,ENSMUSG00000042622,ENSMUSG00000041220,ENSMUSG00000030222,ENSMUSG00000029098,ENSMUSG00000036437,ENSMUSG00000049134,ENSMUSG00000099083,ENSMUSG00000021782,ENSMUSG00000028706,ENSMUSG00000001786,ENSMUSG00000026815,ENSMUSG00000002007,ENSMUSG00000032180,ENSMUSG00000045994,ENSMUSG00000029076,ENSMUSG00000059791,ENSMUSG00000023046,ENSMUSG00000035278,ENSMUSG00000040253,ENSMUSG00000025733,ENSMUSG00000028766,ENSMUSG00000021113,ENSMUSG00000022391,ENSMUSG00000039153,ENSMUSG00000029646,ENSMUSG00000026799,ENSMUSG00000028064,ENSMUSG00000016179,ENSMUSG00000021650,ENSMUSG00000001065,ENSMUSG00000037361,ENSMUSG00000006418,ENSMUSG00000030796,ENSMUSG00000030057,ENSMUSG00000027223,ENSMUSG00000032531,ENSMUSG00000054626,ENSMUSG00000035478,ENSMUSG00000000766,ENSMUSG00000048277,ENSMUSG00000030854,ENSMUSG00000095276,ENSMUSG00000054272,ENSMUSG00000078816,ENSMUSG00000023092,ENSMUSG00000000902,ENSMUSG00000018567,ENSMUSG00000030689,ENSMUSG00000039048,ENSMUSG00000030058,ENSMUSG00000029468,ENSMUSG00000047284,ENSMUSG00000038936,ENSMUSG00000001472,ENSMUSG00000051331,ENSMUSG00000017146,ENSMUSG00000055553,ENSMUSG00000027546,ENSMUSG00000038371,ENSMUSG00000033335,ENSMUSG00000001518,ENSMUSG00000042372,ENSMUSG00000038271,ENSMUSG00000033128,ENSMUSG00000028467,ENSMUSG00000037523,ENSMUSG00000040658,ENSMUSG00000042677,ENSMUSG00000003541,ENSMUSG00000042807,ENSMUSG00000030435,ENSMUSG00000072825,ENSMUSG00000079592,ENSMUSG00000019992,ENSMUSG00000022504,ENSMUSG00000087687,ENSMUSG00000028974,ENSMUSG00000009772,ENSMUSG00000116165,ENSMUSG00000046711,ENSMUSG00000073676,ENSMUSG00000054342,ENSMUSG00000025428,ENSMUSG00000026686,ENSMUSG00000022463,ENSMUSG00000018334,ENSMUSG00000021490,ENSMUSG00000022974,ENSMUSG00000039099,ENSMUSG00000021953,ENSMUSG00000070808,ENSMUSG00000028525,ENSMUSG00000052446,ENSMUSG00000047248,ENSMUSG00000021692,ENSMUSG00000038346,ENSMUSG00000028405,ENSMUSG00000069581,ENSMUSG00000027602,ENSMUSG00000019338,ENSMUSG00000001510,ENSMUSG00000042626,ENSMUSG00000032113,ENSMUSG00000006948,ENSMUSG00000025104,ENSMUSG00000024969,ENSMUSG00000000732,ENSMUSG00000029556,ENSMUSG00000039345,ENSMUSG00000040809,ENSMUSG00000040113,ENSMUSG00000038025,ENSMUSG00000025209,ENSMUSG00000029185,ENSMUSG00000025132,ENSMUSG00000000416,ENSMUSG00000024795,ENSMUSG00000034708,ENSMUSG00000025381,ENSMUSG00000108841,ENSMUSG00000026781,ENSMUSG00000090115,ENSMUSG00000030527,ENSMUSG00000025340,ENSMUSG00000051146,ENSMUSG00000024862,ENSMUSG00000019791,ENSMUSG00000029616,ENSMUSG00000006732,ENSMUSG00000070003,ENSMUSG00000039959,ENSMUSG00000050705,ENSMUSG00000028873,ENSMUSG00000001403,ENSMUSG00000027447,ENSMUSG00000033684,ENSMUSG00000038482,ENSMUSG00000047641,ENSMUSG00000024913,ENSMUSG00000022791,ENSMUSG00000021870,ENSMUSG00000021461,ENSMUSG00000027613,ENSMUSG00000053898,ENSMUSG00000034226,ENSMUSG00000048416,ENSMUSG00000027131,ENSMUSG00000028975,ENSMUSG00000070643,ENSMUSG00000026554,ENSMUSG00000061979,ENSMUSG00000040712,ENSMUSG00000030276,ENSMUSG00000045273,ENSMUSG00000038467,ENSMUSG00000029445,ENSMUSG00000044312,ENSMUSG00000026213,ENSMUSG00000018196,ENSMUSG00000073968,ENSMUSG00000020787,ENSMUSG00000039427,ENSMUSG00000037580,ENSMUSG00000039476,ENSMUSG00000024959,ENSMUSG00000042404,ENSMUSG00000021416,ENSMUSG00000018160,ENSMUSG00000038384,ENSMUSG00000112858,ENSMUSG00000023995,ENSMUSG00000068335,ENSMUSG00000029027,ENSMUSG00000038473,ENSMUSG00000020109,ENSMUSG00000029270,ENSMUSG00000060860,ENSMUSG00000031791,ENSMUSG00000033722,ENSMUSG00000028718,ENSMUSG00000077450,ENSMUSG00000002957,ENSMUSG00000019923,ENSMUSG00000041560,ENSMUSG00000041351,ENSMUSG00000046574,ENSMUSG00000032135,ENSMUSG00000020847,ENSMUSG00000032215,ENSMUSG00000004266,ENSMUSG00000091803,ENSMUSG00000052273,ENSMUSG00000002748,ENSMUSG00000030680,ENSMUSG00000020287,ENSMUSG00000029068,ENSMUSG00000028933,ENSMUSG00000071234,ENSMUSG00000052738,ENSMUSG00000027102,ENSMUSG00000042605,ENSMUSG00000062181,ENSMUSG00000031601,ENSMUSG00000027509,ENSMUSG00000024381,ENSMUSG00000032400,ENSMUSG00000090272,ENSMUSG00000046679,ENSMUSG00000024426,ENSMUSG00000034271,ENSMUSG00000029676,ENSMUSG00000031070,ENSMUSG00000029528,ENSMUSG00000062519,ENSMUSG00000066900,ENSMUSG00000039210,ENSMUSG00000020115,ENSMUSG00000030972,ENSMUSG00000040414,ENSMUSG00000028085,ENSMUSG00000018442,ENSMUSG00000031781,ENSMUSG00000019863,ENSMUSG00000026127,ENSMUSG00000020737,ENSMUSG00000034659,ENSMUSG00000071064,ENSMUSG00000027175,ENSMUSG00000032661,ENSMUSG00000048096,ENSMUSG00000020137,ENSMUSG00000112920,ENSMUSG00000040699,ENSMUSG00000035699,ENSMUSG00000026239,ENSMUSG00000028332,ENSMUSG00000013997,ENSMUSG00000025373,ENSMUSG00000018820,ENSMUSG00000039323,ENSMUSG00000052087,ENSMUSG00000075229,ENSMUSG00000028438,ENSMUSG00000029175,ENSMUSG00000037890,ENSMUSG00000039105,ENSMUSG00000009585,ENSMUSG00000038685,ENSMUSG00000048756,ENSMUSG00000027649,ENSMUSG00000042502,ENSMUSG00000068391,ENSMUSG00000089832,ENSMUSG00000071773,ENSMUSG00000028541,ENSMUSG00000009075,ENSMUSG00000025140,ENSMUSG00000010086,ENSMUSG00000027679,ENSMUSG00000020894,ENSMUSG00000003233,ENSMUSG00000040086,ENSMUSG00000022414,ENSMUSG00000025144,ENSMUSG00000032855,ENSMUSG00000027201,ENSMUSG00000036620,ENSMUSG00000059146,ENSMUSG00000029625,ENSMUSG00000021458,ENSMUSG00000091931,ENSMUSG00000040462,ENSMUSG00000032560,ENSMUSG00000009350,ENSMUSG00000034201,ENSMUSG00000032965,ENSMUSG00000041333,ENSMUSG00000027222,ENSMUSG00000047459,ENSMUSG00000048450,ENSMUSG00000038181,ENSMUSG00000063406,ENSMUSG00000002052,ENSMUSG00000022383,ENSMUSG00000001521,ENSMUSG00000022096,ENSMUSG00000016921,ENSMUSG00000000127,ENSMUSG00000031150,ENSMUSG00000074916,ENSMUSG00000029125,ENSMUSG00000038524,ENSMUSG00000022540,ENSMUSG00000027895,ENSMUSG00000041556,ENSMUSG00000022545,ENSMUSG00000000552,ENSMUSG00000028910,ENSMUSG00000020736,ENSMUSG00000031789,ENSMUSG00000062270,ENSMUSG00000038880,ENSMUSG00000030806,ENSMUSG00000060373,ENSMUSG00000023951,ENSMUSG00000038765,ENSMUSG00000025374,ENSMUSG00000032040,ENSMUSG00000031737,ENSMUSG00000024397,ENSMUSG00000000384,ENSMUSG00000055053,ENSMUSG00000037664,ENSMUSG00000023912,ENSMUSG00000027405,ENSMUSG00000023764,ENSMUSG00000025135,ENSMUSG00000078249,ENSMUSG00000034793,ENSMUSG00000039713,ENSMUSG00000055210,ENSMUSG00000031962,ENSMUSG00000029245,ENSMUSG00000097084,ENSMUSG00000074923,ENSMUSG00000024442,ENSMUSG00000033955,ENSMUSG00000038170,ENSMUSG00000079629,ENSMUSG00000058076,ENSMUSG00000021824,ENSMUSG00000015627,ENSMUSG00000009828,ENSMUSG00000028847,ENSMUSG00000020660,ENSMUSG00000087408,ENSMUSG00000025468,ENSMUSG00000026526,ENSMUSG00000006675,ENSMUSG00000026275,ENSMUSG00000057469,ENSMUSG00000030816,ENSMUSG00000003354,ENSMUSG00000057110,ENSMUSG00000043857,ENSMUSG00000019828,ENSMUSG00000025787,ENSMUSG00000036687,ENSMUSG00000030615,ENSMUSG00000002279,ENSMUSG00000079477,ENSMUSG00000031812,ENSMUSG00000029361,ENSMUSG00000039474,ENSMUSG00000047921,ENSMUSG00000058586,ENSMUSG00000045179,ENSMUSG00000041515,ENSMUSG00000009207,ENSMUSG00000006289,ENSMUSG00000004231,ENSMUSG00000022031,ENSMUSG00000021279,ENSMUSG00000001419,ENSMUSG00000052926,ENSMUSG00000015750,ENSMUSG00000026273,ENSMUSG00000042570,ENSMUSG00000091898,ENSMUSG00000063888"									
GO:0044444	cytoplasmic part	cellular_component	8.14E-29	2.87E-25	1827	4007	8358	22042	"ENSMUSG00000023307,ENSMUSG00000053329,ENSMUSG00000030946,ENSMUSG00000037606,ENSMUSG00000036372,ENSMUSG00000000275,ENSMUSG00000029675,ENSMUSG00000040857,ENSMUSG00000027244,ENSMUSG00000028656,ENSMUSG00000016349,ENSMUSG00000002831,ENSMUSG00000030170,ENSMUSG00000044641,ENSMUSG00000035722,ENSMUSG00000026925,ENSMUSG00000110469,ENSMUSG00000038615,ENSMUSG00000024780,ENSMUSG00000073982,ENSMUSG00000004233,ENSMUSG00000069170,ENSMUSG00000013160,ENSMUSG00000022906,ENSMUSG00000064181,ENSMUSG00000058454,ENSMUSG00000029603,ENSMUSG00000027257,ENSMUSG00000026659,ENSMUSG00000026851,ENSMUSG00000040407,ENSMUSG00000027510,ENSMUSG00000053137,ENSMUSG00000048206,ENSMUSG00000020776,ENSMUSG00000006589,ENSMUSG00000020537,ENSMUSG00000018566,ENSMUSG00000030557,ENSMUSG00000097487,ENSMUSG00000021359,ENSMUSG00000015766,ENSMUSG00000062190,ENSMUSG00000036112,ENSMUSG00000034667,ENSMUSG00000027455,ENSMUSG00000028945,ENSMUSG00000018565,ENSMUSG00000020817,ENSMUSG00000075701,ENSMUSG00000052684,ENSMUSG00000026339,ENSMUSG00000026942,ENSMUSG00000037487,ENSMUSG00000049350,ENSMUSG00000026842,ENSMUSG00000036186,ENSMUSG00000062234,ENSMUSG00000036438,ENSMUSG00000034807,ENSMUSG00000038319,ENSMUSG00000021670,ENSMUSG00000028392,ENSMUSG00000021000,ENSMUSG00000038641,ENSMUSG00000029661,ENSMUSG00000000568,ENSMUSG00000033653,ENSMUSG00000025188,ENSMUSG00000021266,ENSMUSG00000066640,ENSMUSG00000036160,ENSMUSG00000020901,ENSMUSG00000029291,ENSMUSG00000060441,ENSMUSG00000057329,ENSMUSG00000058440,ENSMUSG00000052212,ENSMUSG00000034112,ENSMUSG00000032231,ENSMUSG00000030945,ENSMUSG00000038456,ENSMUSG00000016664,ENSMUSG00000033222,ENSMUSG00000032590,ENSMUSG00000007564,ENSMUSG00000024052,ENSMUSG00000027534,ENSMUSG00000021273,ENSMUSG00000028307,ENSMUSG00000010051,ENSMUSG00000020166,ENSMUSG00000015127,ENSMUSG00000042198,ENSMUSG00000040532,ENSMUSG00000029471,ENSMUSG00000028464,ENSMUSG00000006469,ENSMUSG00000006191,ENSMUSG00000030403,ENSMUSG00000022185,ENSMUSG00000034107,ENSMUSG00000028687,ENSMUSG00000046841,ENSMUSG00000032606,ENSMUSG00000028744,ENSMUSG00000042757,ENSMUSG00000018770,ENSMUSG00000032178,ENSMUSG00000053046,ENSMUSG00000054362,ENSMUSG00000030577,ENSMUSG00000026270,ENSMUSG00000079550,ENSMUSG00000044254,ENSMUSG00000090213,ENSMUSG00000037519,ENSMUSG00000004364,ENSMUSG00000054256,ENSMUSG00000001552,ENSMUSG00000041550,ENSMUSG00000022400,ENSMUSG00000006299,ENSMUSG00000022807,ENSMUSG00000001441,ENSMUSG00000030268,ENSMUSG00000019102,ENSMUSG00000024319,ENSMUSG00000026930,ENSMUSG00000043811,ENSMUSG00000037204,ENSMUSG00000059811,ENSMUSG00000055044,ENSMUSG00000025035,ENSMUSG00000019952,ENSMUSG00000051111,ENSMUSG00000033595,ENSMUSG00000021432,ENSMUSG00000027984,ENSMUSG00000021281,ENSMUSG00000073987,ENSMUSG00000031847,ENSMUSG00000048439,ENSMUSG00000026632,ENSMUSG00000020886,ENSMUSG00000029151,ENSMUSG00000044881,ENSMUSG00000025027,ENSMUSG00000030867,ENSMUSG00000020457,ENSMUSG00000025722,ENSMUSG00000040249,ENSMUSG00000070730,ENSMUSG00000032123,ENSMUSG00000024952,ENSMUSG00000021645,ENSMUSG00000073422,ENSMUSG00000027714,ENSMUSG00000096145,ENSMUSG00000070330,ENSMUSG00000020022,ENSMUSG00000026825,ENSMUSG00000005417,ENSMUSG00000074569,ENSMUSG00000028680,ENSMUSG00000002100,ENSMUSG00000059834,ENSMUSG00000022255,ENSMUSG00000035632,ENSMUSG00000021248,ENSMUSG00000032869,ENSMUSG00000048387,ENSMUSG00000000805,ENSMUSG00000027224,ENSMUSG00000021700,ENSMUSG00000020869,ENSMUSG00000020263,ENSMUSG00000039887,ENSMUSG00000019082,ENSMUSG00000018659,ENSMUSG00000028127,ENSMUSG00000005262,ENSMUSG00000034157,ENSMUSG00000038208,ENSMUSG00000021400,ENSMUSG00000021477,ENSMUSG00000025377,ENSMUSG00000006024,ENSMUSG00000066152,ENSMUSG00000026245,ENSMUSG00000013584,ENSMUSG00000032959,ENSMUSG00000015016,ENSMUSG00000026192,ENSMUSG00000022992,ENSMUSG00000041488,ENSMUSG00000043572,ENSMUSG00000021087,ENSMUSG00000004654,ENSMUSG00000019843,ENSMUSG00000003528,ENSMUSG00000019461,ENSMUSG00000031770,ENSMUSG00000029165,ENSMUSG00000066867,ENSMUSG00000040236,ENSMUSG00000027457,ENSMUSG00000025270,ENSMUSG00000032691,ENSMUSG00000034731,ENSMUSG00000029518,ENSMUSG00000024121,ENSMUSG00000029126,ENSMUSG00000020156,ENSMUSG00000018398,ENSMUSG00000040506,ENSMUSG00000020108,ENSMUSG00000024981,ENSMUSG00000038644,ENSMUSG00000074811,ENSMUSG00000052363,ENSMUSG00000029545,ENSMUSG00000027087,ENSMUSG00000003379,ENSMUSG00000020806,ENSMUSG00000040136,ENSMUSG00000041921,ENSMUSG00000030126,ENSMUSG00000027194,ENSMUSG00000032571,ENSMUSG00000032185,ENSMUSG00000048677,ENSMUSG00000026532,ENSMUSG00000022905,ENSMUSG00000032511,ENSMUSG00000023345,ENSMUSG00000030505,ENSMUSG00000040860,ENSMUSG00000053644,ENSMUSG00000031349,ENSMUSG00000020827,ENSMUSG00000004040,ENSMUSG00000055912,ENSMUSG00000038762,ENSMUSG00000024515,ENSMUSG00000078572,ENSMUSG00000025422,ENSMUSG00000030324,ENSMUSG00000022831,ENSMUSG00000046854,ENSMUSG00000044201,ENSMUSG00000026172,ENSMUSG00000020096,ENSMUSG00000078622,ENSMUSG00000069089,ENSMUSG00000004451,ENSMUSG00000024844,ENSMUSG00000021595,ENSMUSG00000019087,ENSMUSG00000057465,ENSMUSG00000039680,ENSMUSG00000054675,ENSMUSG00000025754,ENSMUSG00000021902,ENSMUSG00000039661,ENSMUSG00000016510,ENSMUSG00000034868,ENSMUSG00000014444,ENSMUSG00000031901,ENSMUSG00000023993,ENSMUSG00000029597,ENSMUSG00000029705,ENSMUSG00000041685,ENSMUSG00000010044,ENSMUSG00000037428,ENSMUSG00000029247,ENSMUSG00000012117,ENSMUSG00000021038,ENSMUSG00000011877,ENSMUSG00000004056,ENSMUSG00000032079,ENSMUSG00000053111,ENSMUSG00000034930,ENSMUSG00000046846,ENSMUSG00000024247,ENSMUSG00000011884,ENSMUSG00000070283,ENSMUSG00000035228,ENSMUSG00000022634,ENSMUSG00000022747,ENSMUSG00000005054,ENSMUSG00000040731,ENSMUSG00000042644,ENSMUSG00000042761,ENSMUSG00000033826,ENSMUSG00000018428,ENSMUSG00000047379,ENSMUSG00000017670,ENSMUSG00000068921,ENSMUSG00000032046,ENSMUSG00000071337,ENSMUSG00000030022,ENSMUSG00000029925,ENSMUSG00000029557,ENSMUSG00000021541,ENSMUSG00000020946,ENSMUSG00000005625,ENSMUSG00000026208,ENSMUSG00000032120,ENSMUSG00000028836,ENSMUSG00000048537,ENSMUSG00000024833,ENSMUSG00000020536,ENSMUSG00000070953,ENSMUSG00000058569,ENSMUSG00000039623,ENSMUSG00000032946,ENSMUSG00000004263,ENSMUSG00000011263,ENSMUSG00000034891,ENSMUSG00000053128,ENSMUSG00000010660,ENSMUSG00000006356,ENSMUSG00000021280,ENSMUSG00000037434,ENSMUSG00000020752,ENSMUSG00000002325,ENSMUSG00000021792,ENSMUSG00000026519,ENSMUSG00000003099,ENSMUSG00000046722,ENSMUSG00000041359,ENSMUSG00000035757,ENSMUSG00000038582,ENSMUSG00000030994,ENSMUSG00000022564,ENSMUSG00000021062,ENSMUSG00000014158,ENSMUSG00000074064,ENSMUSG00000059810,ENSMUSG00000022555,ENSMUSG00000035615,ENSMUSG00000057229,ENSMUSG00000056370,ENSMUSG00000008153,ENSMUSG00000052384,ENSMUSG00000035273,ENSMUSG00000022346,ENSMUSG00000026211,ENSMUSG00000036995,ENSMUSG00000074457,ENSMUSG00000051682,ENSMUSG00000015335,ENSMUSG00000032508,ENSMUSG00000025907,ENSMUSG00000037916,ENSMUSG00000002963,ENSMUSG00000028294,ENSMUSG00000026313,ENSMUSG00000057506,ENSMUSG00000028124,ENSMUSG00000029599,ENSMUSG00000057177,ENSMUSG00000023274,ENSMUSG00000023030,ENSMUSG00000045322,ENSMUSG00000030330,ENSMUSG00000059439,ENSMUSG00000005142,ENSMUSG00000020216,ENSMUSG00000013936,ENSMUSG00000032423,ENSMUSG00000032782,ENSMUSG00000024818,ENSMUSG00000026878,ENSMUSG00000062694,ENSMUSG00000001053,ENSMUSG00000032271,ENSMUSG00000072294,ENSMUSG00000018906,ENSMUSG00000038709,ENSMUSG00000025737,ENSMUSG00000056666,ENSMUSG00000058446,ENSMUSG00000009293,ENSMUSG00000113949,ENSMUSG00000004952,ENSMUSG00000025745,ENSMUSG00000029486,ENSMUSG00000033306,ENSMUSG00000022186,ENSMUSG00000025486,ENSMUSG00000020456,ENSMUSG00000037857,ENSMUSG00000031778,ENSMUSG00000108596,ENSMUSG00000000340,ENSMUSG00000041769,ENSMUSG00000031090,ENSMUSG00000013698,ENSMUSG00000067889,ENSMUSG00000032892,ENSMUSG00000039201,ENSMUSG00000021906,ENSMUSG00000041147,ENSMUSG00000038552,ENSMUSG00000109336,ENSMUSG00000002781,ENSMUSG00000032177,ENSMUSG00000030172,ENSMUSG00000030451,ENSMUSG00000028149,ENSMUSG00000066643,ENSMUSG00000037679,ENSMUSG00000049687,ENSMUSG00000040481,ENSMUSG00000030062,ENSMUSG00000041528,ENSMUSG00000026005,ENSMUSG00000070000,ENSMUSG00000029602,ENSMUSG00000039745,ENSMUSG00000041654,ENSMUSG00000003464,ENSMUSG00000095677,ENSMUSG00000025173,ENSMUSG00000058966,ENSMUSG00000069806,ENSMUSG00000064224,ENSMUSG00000094936,ENSMUSG00000022199,ENSMUSG00000053334,ENSMUSG00000021537,ENSMUSG00000060073,ENSMUSG00000052974,ENSMUSG00000029994,ENSMUSG00000039678,ENSMUSG00000038803,ENSMUSG00000035203,ENSMUSG00000022763,ENSMUSG00000029003,ENSMUSG00000060402,ENSMUSG00000042569,ENSMUSG00000044986,ENSMUSG00000048065,ENSMUSG00000062031,ENSMUSG00000020882,ENSMUSG00000024926,ENSMUSG00000015950,ENSMUSG00000001576,ENSMUSG00000024694,ENSMUSG00000030693,ENSMUSG00000003033,ENSMUSG00000029101,ENSMUSG00000021048,ENSMUSG00000022469,ENSMUSG00000025408,ENSMUSG00000006463,ENSMUSG00000015013,ENSMUSG00000044813,ENSMUSG00000033318,ENSMUSG00000056917,ENSMUSG00000048758,ENSMUSG00000020549,ENSMUSG00000033847,ENSMUSG00000003863,ENSMUSG00000021375,ENSMUSG00000018932,ENSMUSG00000041886,ENSMUSG00000007783,ENSMUSG00000044367,ENSMUSG00000032656,ENSMUSG00000039092,ENSMUSG00000039963,ENSMUSG00000038695,ENSMUSG00000047767,ENSMUSG00000068086,ENSMUSG00000028792,ENSMUSG00000032449,ENSMUSG00000093485,ENSMUSG00000015120,ENSMUSG00000066568,ENSMUSG00000031295,ENSMUSG00000003813,ENSMUSG00000006179,ENSMUSG00000031378,ENSMUSG00000023953,ENSMUSG00000026496,ENSMUSG00000028737,ENSMUSG00000013593,ENSMUSG00000053119,ENSMUSG00000025081,ENSMUSG00000022433,ENSMUSG00000003500,ENSMUSG00000022385,ENSMUSG00000022620,ENSMUSG00000061136,ENSMUSG00000002546,ENSMUSG00000006333,ENSMUSG00000020744,ENSMUSG00000029413,ENSMUSG00000040451,ENSMUSG00000024617,ENSMUSG00000030888,ENSMUSG00000028953,ENSMUSG00000030683,ENSMUSG00000029512,ENSMUSG00000019433,ENSMUSG00000032554,ENSMUSG00000034889,ENSMUSG00000003309,ENSMUSG00000025911,ENSMUSG00000033918,ENSMUSG00000061118,ENSMUSG00000024013,ENSMUSG00000050335,ENSMUSG00000022098,ENSMUSG00000028047,ENSMUSG00000030839,ENSMUSG00000039328,ENSMUSG00000020532,ENSMUSG00000052396,ENSMUSG00000006728,ENSMUSG00000076435,ENSMUSG00000034211,ENSMUSG00000020826,ENSMUSG00000022614,ENSMUSG00000032194,ENSMUSG00000022914,ENSMUSG00000061981,ENSMUSG00000042228,ENSMUSG00000074884,ENSMUSG00000042303,ENSMUSG00000031889,ENSMUSG00000027404,ENSMUSG00000069920,ENSMUSG00000018882,ENSMUSG00000023067,ENSMUSG00000026436,ENSMUSG00000017009,ENSMUSG00000025485,ENSMUSG00000029780,ENSMUSG00000028524,ENSMUSG00000000214,ENSMUSG00000072214,ENSMUSG00000035638,ENSMUSG00000026193,ENSMUSG00000023072,ENSMUSG00000041831,ENSMUSG00000036678,ENSMUSG00000033287,ENSMUSG00000046589,ENSMUSG00000023328,ENSMUSG00000038412,ENSMUSG00000001143,ENSMUSG00000078127,ENSMUSG00000070934,ENSMUSG00000050945,ENSMUSG00000002280,ENSMUSG00000002825,ENSMUSG00000071350,ENSMUSG00000032519,ENSMUSG00000006476,ENSMUSG00000029432,ENSMUSG00000042148,ENSMUSG00000039376,ENSMUSG00000017561,ENSMUSG00000030534,ENSMUSG00000040410,ENSMUSG00000008601,ENSMUSG00000010110,ENSMUSG00000039987,ENSMUSG00000033065,ENSMUSG00000020868,ENSMUSG00000074794,ENSMUSG00000007891,ENSMUSG00000008668,ENSMUSG00000025127,ENSMUSG00000023191,ENSMUSG00000025290,ENSMUSG00000034867,ENSMUSG00000018750,ENSMUSG00000029713,ENSMUSG00000026479,ENSMUSG00000042870,ENSMUSG00000063882,ENSMUSG00000010755,ENSMUSG00000006567,ENSMUSG00000026203,ENSMUSG00000027882,ENSMUSG00000030091,ENSMUSG00000062488,ENSMUSG00000024870,ENSMUSG00000054836,ENSMUSG00000015943,ENSMUSG00000023826,ENSMUSG00000040268,ENSMUSG00000029153,ENSMUSG00000054855,ENSMUSG00000029860,ENSMUSG00000003657,ENSMUSG00000025889,ENSMUSG00000026867,ENSMUSG00000021032,ENSMUSG00000020634,ENSMUSG00000022000,ENSMUSG00000042903,ENSMUSG00000009073,ENSMUSG00000027637,ENSMUSG00000047804,ENSMUSG00000012609,ENSMUSG00000001998,ENSMUSG00000025393,ENSMUSG00000027611,ENSMUSG00000030278,ENSMUSG00000044303,ENSMUSG00000005986,ENSMUSG00000031392,ENSMUSG00000010663,ENSMUSG00000003053,ENSMUSG00000000889,ENSMUSG00000071342,ENSMUSG00000058523,ENSMUSG00000033628,ENSMUSG00000026356,ENSMUSG00000031167,ENSMUSG00000057729,ENSMUSG00000038665,ENSMUSG00000040010,ENSMUSG00000022436,ENSMUSG00000037944,ENSMUSG00000020891,ENSMUSG00000074489,ENSMUSG00000017344,ENSMUSG00000018012,ENSMUSG00000030083,ENSMUSG00000040824,ENSMUSG00000030216,ENSMUSG00000051984,ENSMUSG00000004031,ENSMUSG00000031169,ENSMUSG00000052889,ENSMUSG00000029570,ENSMUSG00000023055,ENSMUSG00000021311,ENSMUSG00000035964,ENSMUSG00000022099,ENSMUSG00000008140,ENSMUSG00000016495,ENSMUSG00000016458,ENSMUSG00000051985,ENSMUSG00000031753,ENSMUSG00000033540,ENSMUSG00000024212,ENSMUSG00000103458,ENSMUSG00000028567,ENSMUSG00000069565,ENSMUSG00000055067,ENSMUSG00000041798,ENSMUSG00000024248,ENSMUSG00000020831,ENSMUSG00000020740,ENSMUSG00000071657,ENSMUSG00000017843,ENSMUSG00000050627,ENSMUSG00000022498,ENSMUSG00000025231,ENSMUSG00000031565,ENSMUSG00000024792,ENSMUSG00000026433,ENSMUSG00000027610,ENSMUSG00000026698,ENSMUSG00000005124,ENSMUSG00000028793,ENSMUSG00000050908,ENSMUSG00000044134,ENSMUSG00000079235,ENSMUSG00000024807,ENSMUSG00000040220,ENSMUSG00000000561,ENSMUSG00000033233,ENSMUSG00000029580,ENSMUSG00000027076,ENSMUSG00000000617,ENSMUSG00000054364,ENSMUSG00000026278,ENSMUSG00000044894,ENSMUSG00000001924,ENSMUSG00000005378,ENSMUSG00000038780,ENSMUSG00000049866,ENSMUSG00000032308,ENSMUSG00000039316,ENSMUSG00000063884,ENSMUSG00000070426,ENSMUSG00000042508,ENSMUSG00000004285,ENSMUSG00000024571,ENSMUSG00000011837,ENSMUSG00000037493,ENSMUSG00000005374,ENSMUSG00000014769,ENSMUSG00000022542,ENSMUSG00000056724,ENSMUSG00000018765,ENSMUSG00000001794,ENSMUSG00000003072,ENSMUSG00000025235,ENSMUSG00000069919,ENSMUSG00000033373,ENSMUSG00000020400,ENSMUSG00000028833,ENSMUSG00000026792,ENSMUSG00000042632,ENSMUSG00000020307,ENSMUSG00000061718,ENSMUSG00000004937,ENSMUSG00000031543,ENSMUSG00000026887,ENSMUSG00000050132,ENSMUSG00000003341,ENSMUSG00000002379,ENSMUSG00000023944,ENSMUSG00000052160,ENSMUSG00000047810,ENSMUSG00000060098,ENSMUSG00000068566,ENSMUSG00000031461,ENSMUSG00000000184,ENSMUSG00000018661,ENSMUSG00000036585,ENSMUSG00000030314,ENSMUSG00000039018,ENSMUSG00000032579,ENSMUSG00000024613,ENSMUSG00000017453,ENSMUSG00000043648,ENSMUSG00000033068,ENSMUSG00000021950,ENSMUSG00000033577,ENSMUSG00000035459,ENSMUSG00000053801,ENSMUSG00000022860,ENSMUSG00000003762,ENSMUSG00000025572,ENSMUSG00000003662,ENSMUSG00000039005,ENSMUSG00000021661,ENSMUSG00000002486,ENSMUSG00000020476,ENSMUSG00000007655,ENSMUSG00000039826,ENSMUSG00000021252,ENSMUSG00000040648,ENSMUSG00000107482,ENSMUSG00000020804,ENSMUSG00000028138,ENSMUSG00000047992,ENSMUSG00000032594,ENSMUSG00000038828,ENSMUSG00000032291,ENSMUSG00000060090,ENSMUSG00000051811,ENSMUSG00000037570,ENSMUSG00000075590,ENSMUSG00000034156,ENSMUSG00000020225,ENSMUSG00000024534,ENSMUSG00000047674,ENSMUSG00000063410,ENSMUSG00000034006,ENSMUSG00000032026,ENSMUSG00000008305,ENSMUSG00000000605,ENSMUSG00000055128,ENSMUSG00000078672,ENSMUSG00000022889,ENSMUSG00000037190,ENSMUSG00000028785,ENSMUSG00000030528,ENSMUSG00000045302,ENSMUSG00000021810,ENSMUSG00000034881,ENSMUSG00000110234,ENSMUSG00000020198,ENSMUSG00000061286,ENSMUSG00000002028,ENSMUSG00000020766,ENSMUSG00000031149,ENSMUSG00000029063,ENSMUSG00000033589,ENSMUSG00000020077,ENSMUSG00000026426,ENSMUSG00000064030,ENSMUSG00000025647,ENSMUSG00000024797,ENSMUSG00000023021,ENSMUSG00000020131,ENSMUSG00000005483,ENSMUSG00000025899,ENSMUSG00000020477,ENSMUSG00000042292,ENSMUSG00000025484,ENSMUSG00000006315,ENSMUSG00000022957,ENSMUSG00000070319,ENSMUSG00000070733,ENSMUSG00000040896,ENSMUSG00000032011,ENSMUSG00000021068,ENSMUSG00000042078,ENSMUSG00000032044,ENSMUSG00000023348,ENSMUSG00000029684,ENSMUSG00000025792,ENSMUSG00000022032,ENSMUSG00000032936,ENSMUSG00000006221,ENSMUSG00000033735,ENSMUSG00000020721,ENSMUSG00000063268,ENSMUSG00000029608,ENSMUSG00000001661,ENSMUSG00000010362,ENSMUSG00000043421,ENSMUSG00000053559,ENSMUSG00000033530,ENSMUSG00000019518,ENSMUSG00000038387,ENSMUSG00000103421,ENSMUSG00000033326,ENSMUSG00000039187,ENSMUSG00000036099,ENSMUSG00000029915,ENSMUSG00000035437,ENSMUSG00000001418,ENSMUSG00000029674,ENSMUSG00000020311,ENSMUSG00000024366,ENSMUSG00000027070,ENSMUSG00000037622,ENSMUSG00000027233,ENSMUSG00000024037,ENSMUSG00000022456,ENSMUSG00000004677,ENSMUSG00000066687,ENSMUSG00000032340,ENSMUSG00000034088,ENSMUSG00000109324,ENSMUSG00000032064,ENSMUSG00000031481,ENSMUSG00000036564,ENSMUSG00000001168,ENSMUSG00000038859,ENSMUSG00000026259,ENSMUSG00000053702,ENSMUSG00000019055,ENSMUSG00000020544,ENSMUSG00000032484,ENSMUSG00000049506,ENSMUSG00000024213,ENSMUSG00000030051,ENSMUSG00000019188,ENSMUSG00000023051,ENSMUSG00000070691,ENSMUSG00000040632,ENSMUSG00000073491,ENSMUSG00000022359,ENSMUSG00000042104,ENSMUSG00000044430,ENSMUSG00000047878,ENSMUSG00000064037,ENSMUSG00000021947,ENSMUSG00000024049,ENSMUSG00000032826,ENSMUSG00000061111,ENSMUSG00000025609,ENSMUSG00000046230,ENSMUSG00000015474,ENSMUSG00000062683,ENSMUSG00000060187,ENSMUSG00000030824,ENSMUSG00000014030,ENSMUSG00000025217,ENSMUSG00000048027,ENSMUSG00000074657,ENSMUSG00000028991,ENSMUSG00000028264,ENSMUSG00000015748,ENSMUSG00000026385,ENSMUSG00000025825,ENSMUSG00000051934,ENSMUSG00000030838,ENSMUSG00000073725,ENSMUSG00000076437,ENSMUSG00000034833,ENSMUSG00000020893,ENSMUSG00000014554,ENSMUSG00000025492,ENSMUSG00000027077,ENSMUSG00000031065,ENSMUSG00000032396,ENSMUSG00000071649,ENSMUSG00000063704,ENSMUSG00000024942,ENSMUSG00000032259,ENSMUSG00000028452,ENSMUSG00000031488,ENSMUSG00000045594,ENSMUSG00000053716,ENSMUSG00000078656,ENSMUSG00000039242,ENSMUSG00000002949,ENSMUSG00000074652,ENSMUSG00000038697,ENSMUSG00000039254,ENSMUSG00000021492,ENSMUSG00000025002,ENSMUSG00000062012,ENSMUSG00000101645,ENSMUSG00000000766,ENSMUSG00000023805,ENSMUSG00000048277,ENSMUSG00000030854,ENSMUSG00000032531,ENSMUSG00000027708,ENSMUSG00000027223,ENSMUSG00000095276,ENSMUSG00000026799,ENSMUSG00000074483,ENSMUSG00000028064,ENSMUSG00000039153,ENSMUSG00000024982,ENSMUSG00000020277,ENSMUSG00000006418,ENSMUSG00000030057,ENSMUSG00000030796,ENSMUSG00000032239,ENSMUSG00000021287,ENSMUSG00000016179,ENSMUSG00000021650,ENSMUSG00000052488,ENSMUSG00000038302,ENSMUSG00000020732,ENSMUSG00000079019,ENSMUSG00000067653,ENSMUSG00000045994,ENSMUSG00000038126,ENSMUSG00000029076,ENSMUSG00000025733,ENSMUSG00000014633,ENSMUSG00000056536,ENSMUSG00000033444,ENSMUSG00000022391,ENSMUSG00000023046,ENSMUSG00000011305,ENSMUSG00000016933,ENSMUSG00000040253,ENSMUSG00000024941,ENSMUSG00000035278,ENSMUSG00000030222,ENSMUSG00000028700,ENSMUSG00000029098,ENSMUSG00000049134,ENSMUSG00000036437,ENSMUSG00000038256,ENSMUSG00000042622,ENSMUSG00000041220,ENSMUSG00000032180,ENSMUSG00000074151,ENSMUSG00000028706,ENSMUSG00000036459,ENSMUSG00000001786,ENSMUSG00000042055,ENSMUSG00000062312,ENSMUSG00000021910,ENSMUSG00000020402,ENSMUSG00000037353,ENSMUSG00000020424,ENSMUSG00000000563,ENSMUSG00000020430,ENSMUSG00000027367,ENSMUSG00000026028,ENSMUSG00000001555,ENSMUSG00000026389,ENSMUSG00000021127,ENSMUSG00000043017,ENSMUSG00000031264,ENSMUSG00000020056,ENSMUSG00000039714,ENSMUSG00000110195,ENSMUSG00000064068,ENSMUSG00000075415,ENSMUSG00000020260,ENSMUSG00000019235,ENSMUSG00000020196,ENSMUSG00000019428,ENSMUSG00000070699,ENSMUSG00000028223,ENSMUSG00000029778,ENSMUSG00000025147,ENSMUSG00000032112,ENSMUSG00000019590,ENSMUSG00000051650,ENSMUSG00000035963,ENSMUSG00000040562,ENSMUSG00000033488,ENSMUSG00000040548,ENSMUSG00000037443,ENSMUSG00000009614,ENSMUSG00000004221,ENSMUSG00000040701,ENSMUSG00000032316,ENSMUSG00000067279,ENSMUSG00000022615,ENSMUSG00000027200,ENSMUSG00000036986,ENSMUSG00000041638,ENSMUSG00000023495,ENSMUSG00000037234,ENSMUSG00000025142,ENSMUSG00000040640,ENSMUSG00000036908,ENSMUSG00000051451,ENSMUSG00000033857,ENSMUSG00000038967,ENSMUSG00000000308,ENSMUSG00000022898,ENSMUSG00000027566,ENSMUSG00000021589,ENSMUSG00000042349,ENSMUSG00000000131,ENSMUSG00000055799,ENSMUSG00000014856,ENSMUSG00000020647,ENSMUSG00000097328,ENSMUSG00000032537,ENSMUSG00000021176,ENSMUSG00000040734,ENSMUSG00000022412,ENSMUSG00000047507,ENSMUSG00000006313,ENSMUSG00000034177,ENSMUSG00000017697,ENSMUSG00000032334,ENSMUSG00000031808,ENSMUSG00000004885,ENSMUSG00000001098,ENSMUSG00000033885,ENSMUSG00000003051,ENSMUSG00000029131,ENSMUSG00000027651,ENSMUSG00000040174,ENSMUSG00000026223,ENSMUSG00000020649,ENSMUSG00000021040,ENSMUSG00000021773,ENSMUSG00000049686,ENSMUSG00000025034,ENSMUSG00000047797,ENSMUSG00000035845,ENSMUSG00000022812,ENSMUSG00000032294,ENSMUSG00000006304,ENSMUSG00000011751,ENSMUSG00000020917,ENSMUSG00000018669,ENSMUSG00000068798,ENSMUSG00000000215,ENSMUSG00000058070,ENSMUSG00000030545,ENSMUSG00000015461,ENSMUSG00000030733,ENSMUSG00000028599,ENSMUSG00000061751,ENSMUSG00000007039,ENSMUSG00000017715,ENSMUSG00000045671,ENSMUSG00000041453,ENSMUSG00000000378,ENSMUSG00000028049,ENSMUSG00000035342,ENSMUSG00000060992,ENSMUSG00000045659,ENSMUSG00000035283,ENSMUSG00000042096,ENSMUSG00000032080,ENSMUSG00000031818,ENSMUSG00000009566,ENSMUSG00000019853,ENSMUSG00000066800,ENSMUSG00000022858,ENSMUSG00000109493,ENSMUSG00000029106,ENSMUSG00000009876,ENSMUSG00000026309,ENSMUSG00000075702,ENSMUSG00000031959,ENSMUSG00000025903,ENSMUSG00000007021,ENSMUSG00000058420,ENSMUSG00000037062,ENSMUSG00000021866,ENSMUSG00000039953,ENSMUSG00000056215,ENSMUSG00000027513,ENSMUSG00000053175,ENSMUSG00000079495,ENSMUSG00000029716,ENSMUSG00000005373,ENSMUSG00000030287,ENSMUSG00000074886,ENSMUSG00000027584,ENSMUSG00000026944,ENSMUSG00000089809,ENSMUSG00000051498,ENSMUSG00000023045,ENSMUSG00000071112,ENSMUSG00000044700,ENSMUSG00000042821,ENSMUSG00000038393,ENSMUSG00000021037,ENSMUSG00000029408,ENSMUSG00000025812,ENSMUSG00000063065,ENSMUSG00000025586,ENSMUSG00000014846,ENSMUSG00000037260,ENSMUSG00000013629,ENSMUSG00000047658,ENSMUSG00000034908,ENSMUSG00000025337,ENSMUSG00000051703,ENSMUSG00000030591,ENSMUSG00000030538,ENSMUSG00000022568,ENSMUSG00000075706,ENSMUSG00000019295,ENSMUSG00000018634,ENSMUSG00000022571,ENSMUSG00000030996,ENSMUSG00000024120,ENSMUSG00000069601,ENSMUSG00000024067,ENSMUSG00000030643,ENSMUSG00000030834,ENSMUSG00000032562,ENSMUSG00000030911,ENSMUSG00000015714,ENSMUSG00000019989,ENSMUSG00000029550,ENSMUSG00000020935,ENSMUSG00000021263,ENSMUSG00000026959,ENSMUSG00000048752,ENSMUSG00000025525,ENSMUSG00000020988,ENSMUSG00000033475,ENSMUSG00000004455,ENSMUSG00000032315,ENSMUSG00000030826,ENSMUSG00000006095,ENSMUSG00000021611,ENSMUSG00000013495,ENSMUSG00000044080,ENSMUSG00000029199,ENSMUSG00000027381,ENSMUSG00000025498,ENSMUSG00000002083,ENSMUSG00000057666,ENSMUSG00000028603,ENSMUSG00000056201,ENSMUSG00000019818,ENSMUSG00000033819,ENSMUSG00000045521,ENSMUSG00000028923,ENSMUSG00000057789,ENSMUSG00000025103,ENSMUSG00000026603,ENSMUSG00000022841,ENSMUSG00000037280,ENSMUSG00000015133,ENSMUSG00000029414,ENSMUSG00000003283,ENSMUSG00000036955,ENSMUSG00000037979,ENSMUSG00000011096,ENSMUSG00000039956,ENSMUSG00000033545,ENSMUSG00000030541,ENSMUSG00000038555,ENSMUSG00000038886,ENSMUSG00000007659,ENSMUSG00000035086,ENSMUSG00000007591,ENSMUSG00000039637,ENSMUSG00000039787,ENSMUSG00000036270,ENSMUSG00000023791,ENSMUSG00000035392,ENSMUSG00000021911,ENSMUSG00000050373,ENSMUSG00000031144,ENSMUSG00000038046,ENSMUSG00000020333,ENSMUSG00000033124,ENSMUSG00000040618,ENSMUSG00000037446,ENSMUSG00000030220,ENSMUSG00000032575,ENSMUSG00000030890,ENSMUSG00000026926,ENSMUSG00000031826,ENSMUSG00000037098,ENSMUSG00000046329,ENSMUSG00000037174,ENSMUSG00000023452,ENSMUSG00000005354,ENSMUSG00000009545,ENSMUSG00000027859,ENSMUSG00000021337,ENSMUSG00000055609,ENSMUSG00000035513,ENSMUSG00000029059,ENSMUSG00000030842,ENSMUSG00000031731,ENSMUSG00000027875,ENSMUSG00000042419,ENSMUSG00000028066,ENSMUSG00000021190,ENSMUSG00000028952,ENSMUSG00000013736,ENSMUSG00000029790,ENSMUSG00000024873,ENSMUSG00000043487,ENSMUSG00000026798,ENSMUSG00000027871,ENSMUSG00000031458,ENSMUSG00000038690,ENSMUSG00000035824,ENSMUSG00000111409,ENSMUSG00000036427,ENSMUSG00000063904,ENSMUSG00000029624,ENSMUSG00000022517,ENSMUSG00000024885,ENSMUSG00000030987,ENSMUSG00000029560,ENSMUSG00000021368,ENSMUSG00000039738,ENSMUSG00000032192,ENSMUSG00000004267,ENSMUSG00000041939,ENSMUSG00000073838,ENSMUSG00000095576,ENSMUSG00000045983,ENSMUSG00000015837,ENSMUSG00000037805,ENSMUSG00000022946,ENSMUSG00000030720,ENSMUSG00000052593,ENSMUSG00000043388,ENSMUSG00000049327,ENSMUSG00000041616,ENSMUSG00000033871,ENSMUSG00000030082,ENSMUSG00000048310,ENSMUSG00000056851,ENSMUSG00000022710,ENSMUSG00000031255,ENSMUSG00000036323,ENSMUSG00000041895,ENSMUSG00000021196,ENSMUSG00000041355,ENSMUSG00000041477,ENSMUSG00000045328,ENSMUSG00000028893,ENSMUSG00000020681,ENSMUSG00000046269,ENSMUSG00000029319,ENSMUSG00000041164,ENSMUSG00000017721,ENSMUSG00000025579,ENSMUSG00000055612,ENSMUSG00000023973,ENSMUSG00000006932,ENSMUSG00000030303,ENSMUSG00000031586,ENSMUSG00000024900,ENSMUSG00000021905,ENSMUSG00000027820,ENSMUSG00000057058,ENSMUSG00000044737,ENSMUSG00000004849,ENSMUSG00000002233,ENSMUSG00000020668,ENSMUSG00000034412,ENSMUSG00000020323,ENSMUSG00000019969,ENSMUSG00000042535,ENSMUSG00000028655,ENSMUSG00000032615,ENSMUSG00000038417,ENSMUSG00000021285,ENSMUSG00000026425,ENSMUSG00000074870,ENSMUSG00000030815,ENSMUSG00000024989,ENSMUSG00000028229,ENSMUSG00000027673,ENSMUSG00000020415,ENSMUSG00000040370,ENSMUSG00000043614,ENSMUSG00000042558,ENSMUSG00000074115,ENSMUSG00000030688,ENSMUSG00000073102,ENSMUSG00000051177,ENSMUSG00000053929,ENSMUSG00000025047,ENSMUSG00000067713,ENSMUSG00000045038,ENSMUSG00000014453,ENSMUSG00000020219,ENSMUSG00000015143,ENSMUSG00000022556,ENSMUSG00000046020,ENSMUSG00000003344,ENSMUSG00000056752,ENSMUSG00000078974,ENSMUSG00000061462,ENSMUSG00000109941,ENSMUSG00000022887,ENSMUSG00000043311,ENSMUSG00000018322,ENSMUSG00000022561,ENSMUSG00000020590,ENSMUSG00000028969,ENSMUSG00000040364,ENSMUSG00000039384,ENSMUSG00000026456,ENSMUSG00000001054,ENSMUSG00000024912,ENSMUSG00000039768,ENSMUSG00000030982,ENSMUSG00000014778,ENSMUSG00000028779,ENSMUSG00000003346,ENSMUSG00000026315,ENSMUSG00000017132,ENSMUSG00000035969,ENSMUSG00000041881,ENSMUSG00000029095,ENSMUSG00000052142,ENSMUSG00000026418,ENSMUSG00000038539,ENSMUSG00000045100,ENSMUSG00000024442,ENSMUSG00000043987,ENSMUSG00000021608,ENSMUSG00000044948,ENSMUSG00000032384,ENSMUSG00000030682,ENSMUSG00000040188,ENSMUSG00000026721,ENSMUSG00000053113,ENSMUSG00000107283,ENSMUSG00000038170,ENSMUSG00000022911,ENSMUSG00000058076,ENSMUSG00000021824,ENSMUSG00000029166,ENSMUSG00000009828,ENSMUSG00000025410,ENSMUSG00000004328,ENSMUSG00000020289,ENSMUSG00000031962,ENSMUSG00000034793,ENSMUSG00000058626,ENSMUSG00000026304,ENSMUSG00000039713,ENSMUSG00000057880,ENSMUSG00000028035,ENSMUSG00000068220,ENSMUSG00000026149,ENSMUSG00000029245,ENSMUSG00000005681,ENSMUSG00000029581,ENSMUSG00000066842,ENSMUSG00000005514,ENSMUSG00000024397,ENSMUSG00000000384,ENSMUSG00000047719,ENSMUSG00000040964,ENSMUSG00000023912,ENSMUSG00000018507,ENSMUSG00000040061,ENSMUSG00000003452,ENSMUSG00000049858,ENSMUSG00000023764,ENSMUSG00000038880,ENSMUSG00000030806,ENSMUSG00000060373,ENSMUSG00000037624,ENSMUSG00000020736,ENSMUSG00000060279,ENSMUSG00000010095,ENSMUSG00000032040,ENSMUSG00000024737,ENSMUSG00000025374,ENSMUSG00000041650,ENSMUSG00000043144,ENSMUSG00000021219,ENSMUSG00000071229,ENSMUSG00000023951,ENSMUSG00000030825,ENSMUSG00000026273,ENSMUSG00000015750,ENSMUSG00000047547,ENSMUSG00000015452,ENSMUSG00000052926,ENSMUSG00000031266,ENSMUSG00000005718,ENSMUSG00000091898,ENSMUSG00000063888,ENSMUSG00000021193,ENSMUSG00000009207,ENSMUSG00000020914,ENSMUSG00000005949,ENSMUSG00000025724,ENSMUSG00000026883,ENSMUSG00000058586,ENSMUSG00000033039,ENSMUSG00000027568,ENSMUSG00000036853,ENSMUSG00000024406,ENSMUSG00000032643,ENSMUSG00000005899,ENSMUSG00000004231,ENSMUSG00000059479,ENSMUSG00000028755,ENSMUSG00000031812,ENSMUSG00000028581,ENSMUSG00000029361,ENSMUSG00000039474,ENSMUSG00000002279,ENSMUSG00000079477,ENSMUSG00000035530,ENSMUSG00000008461,ENSMUSG00000034951,ENSMUSG00000044465,ENSMUSG00000037410,ENSMUSG00000047921,ENSMUSG00000020358,ENSMUSG00000045078,ENSMUSG00000033096,ENSMUSG00000026526,ENSMUSG00000006675,ENSMUSG00000028847,ENSMUSG00000020660,ENSMUSG00000020713,ENSMUSG00000050732,ENSMUSG00000087408,ENSMUSG00000025468,ENSMUSG00000044199,ENSMUSG00000036435,ENSMUSG00000044701,ENSMUSG00000057110,ENSMUSG00000043857,ENSMUSG00000025787,ENSMUSG00000036687,ENSMUSG00000030615,ENSMUSG00000068663,ENSMUSG00000030816,ENSMUSG00000021884,ENSMUSG00000020612,ENSMUSG00000003354,ENSMUSG00000045817,ENSMUSG00000039615,ENSMUSG00000039105,ENSMUSG00000029175,ENSMUSG00000029816,ENSMUSG00000042502,ENSMUSG00000029644,ENSMUSG00000046456,ENSMUSG00000089832,ENSMUSG00000022475,ENSMUSG00000042828,ENSMUSG00000028541,ENSMUSG00000048756,ENSMUSG00000021338,ENSMUSG00000040482,ENSMUSG00000074896,ENSMUSG00000060671,ENSMUSG00000013997,ENSMUSG00000025373,ENSMUSG00000018820,ENSMUSG00000032313,ENSMUSG00000075410,ENSMUSG00000035640,ENSMUSG00000039323,ENSMUSG00000020900,ENSMUSG00000029127,ENSMUSG00000035699,ENSMUSG00000026239,ENSMUSG00000028438,ENSMUSG00000034730,ENSMUSG00000020875,ENSMUSG00000029053,ENSMUSG00000075229,ENSMUSG00000007097,ENSMUSG00000033720,ENSMUSG00000034659,ENSMUSG00000040751,ENSMUSG00000031781,ENSMUSG00000018442,ENSMUSG00000019863,ENSMUSG00000023980,ENSMUSG00000021185,ENSMUSG00000032661,ENSMUSG00000038838,ENSMUSG00000048096,ENSMUSG00000066900,ENSMUSG00000027869,ENSMUSG00000026489,ENSMUSG00000062960,ENSMUSG00000021798,ENSMUSG00000037110,ENSMUSG00000029528,ENSMUSG00000030972,ENSMUSG00000040414,ENSMUSG00000028085,ENSMUSG00000040724,ENSMUSG00000032536,ENSMUSG00000063730,ENSMUSG00000020115,ENSMUSG00000022540,ENSMUSG00000042642,ENSMUSG00000072770,ENSMUSG00000007739,ENSMUSG00000002580,ENSMUSG00000038524,ENSMUSG00000034799,ENSMUSG00000029125,ENSMUSG00000031389,ENSMUSG00000020620,ENSMUSG00000027895,ENSMUSG00000015087,ENSMUSG00000041556,ENSMUSG00000069917,ENSMUSG00000028910,ENSMUSG00000041966,ENSMUSG00000044217,ENSMUSG00000001521,ENSMUSG00000003644,ENSMUSG00000040028,ENSMUSG00000007050,ENSMUSG00000060679,ENSMUSG00000026955,ENSMUSG00000074916,ENSMUSG00000000127,ENSMUSG00000031150,ENSMUSG00000009350,ENSMUSG00000032965,ENSMUSG00000041333,ENSMUSG00000030978,ENSMUSG00000027222,ENSMUSG00000040462,ENSMUSG00000041734,ENSMUSG00000032560,ENSMUSG00000033216,ENSMUSG00000032091,ENSMUSG00000063406,ENSMUSG00000038181,ENSMUSG00000047459,ENSMUSG00000052712,ENSMUSG00000003233,ENSMUSG00000059409,ENSMUSG00000022414,ENSMUSG00000027430,ENSMUSG00000001930,ENSMUSG00000009075,ENSMUSG00000017718,ENSMUSG00000010086,ENSMUSG00000069020,ENSMUSG00000025140,ENSMUSG00000031902,ENSMUSG00000020894,ENSMUSG00000027679,ENSMUSG00000027901,ENSMUSG00000036620,ENSMUSG00000040843,ENSMUSG00000059146,ENSMUSG00000041378,ENSMUSG00000032855,ENSMUSG00000026103,ENSMUSG00000038384,ENSMUSG00000021416,ENSMUSG00000023206,ENSMUSG00000073702,ENSMUSG00000068335,ENSMUSG00000033770,ENSMUSG00000037012,ENSMUSG00000023995,ENSMUSG00000044312,ENSMUSG00000006435,ENSMUSG00000026469,ENSMUSG00000032245,ENSMUSG00000018196,ENSMUSG00000024034,ENSMUSG00000073968,ENSMUSG00000049482,ENSMUSG00000000301,ENSMUSG00000021367,ENSMUSG00000032583,ENSMUSG00000038467,ENSMUSG00000020246,ENSMUSG00000029445,ENSMUSG00000042404,ENSMUSG00000024959,ENSMUSG00000067288,ENSMUSG00000039427,ENSMUSG00000055371,ENSMUSG00000021194,ENSMUSG00000037580,ENSMUSG00000058135,ENSMUSG00000034254,ENSMUSG00000021461,ENSMUSG00000053898,ENSMUSG00000027613,ENSMUSG00000034226,ENSMUSG00000022791,ENSMUSG00000021819,ENSMUSG00000021870,ENSMUSG00000058908,ENSMUSG00000028975,ENSMUSG00000001034,ENSMUSG00000061979,ENSMUSG00000079494,ENSMUSG00000026554,ENSMUSG00000030276,ENSMUSG00000028059,ENSMUSG00000025358,ENSMUSG00000035284,ENSMUSG00000027646,ENSMUSG00000021144,ENSMUSG00000068040,ENSMUSG00000027131,ENSMUSG00000029616,ENSMUSG00000039959,ENSMUSG00000006732,ENSMUSG00000026817,ENSMUSG00000024862,ENSMUSG00000051146,ENSMUSG00000048003,ENSMUSG00000033684,ENSMUSG00000027447,ENSMUSG00000038482,ENSMUSG00000029470,ENSMUSG00000024913,ENSMUSG00000050705,ENSMUSG00000025499,ENSMUSG00000039632,ENSMUSG00000001403,ENSMUSG00000054405,ENSMUSG00000034292,ENSMUSG00000090272,ENSMUSG00000024644,ENSMUSG00000024426,ENSMUSG00000006389,ENSMUSG00000079036,ENSMUSG00000020287,ENSMUSG00000022822,ENSMUSG00000003549,ENSMUSG00000052273,ENSMUSG00000024892,ENSMUSG00000021557,ENSMUSG00000062181,ENSMUSG00000031601,ENSMUSG00000042605,ENSMUSG00000024381,ENSMUSG00000023017,ENSMUSG00000046768,ENSMUSG00000071234,ENSMUSG00000052738,ENSMUSG00000000278,ENSMUSG00000031066,ENSMUSG00000019923,ENSMUSG00000052139,ENSMUSG00000041560,ENSMUSG00000041351,ENSMUSG00000072946,ENSMUSG00000001082,ENSMUSG00000035027,ENSMUSG00000004266,ENSMUSG00000021427,ENSMUSG00000091803,ENSMUSG00000032215,ENSMUSG00000020847,ENSMUSG00000055681,ENSMUSG00000020715,ENSMUSG00000020109,ENSMUSG00000070509,ENSMUSG00000026209,ENSMUSG00000071723,ENSMUSG00000029270,ENSMUSG00000038473,ENSMUSG00000029027,ENSMUSG00000028718,ENSMUSG00000033722,ENSMUSG00000031791,ENSMUSG00000020085,ENSMUSG00000021143,ENSMUSG00000077450,ENSMUSG00000060063,ENSMUSG00000026288,ENSMUSG00000002957,ENSMUSG00000097148,ENSMUSG00000078240,ENSMUSG00000074486,ENSMUSG00000021490,ENSMUSG00000052707,ENSMUSG00000046321,ENSMUSG00000046352,ENS"
"USG00000022382,ENSMUSG00000018334,ENSMUSG00000000632,ENSMUSG00000037905,ENSMUSG00000040907,ENSMUSG00000021953,ENSMUSG00000029561,ENSMUSG00000024947,ENSMUSG00000021959,ENSMUSG00000039099,ENSMUSG00000073676,ENSMUSG00000053877,ENSMUSG00000087687,ENSMUSG00000028974,ENSMUSG00000039050,ENSMUSG00000116165,ENSMUSG00000019960,ENSMUSG00000022463,ENSMUSG00000022751,ENSMUSG00000025428,ENSMUSG00000030271,ENSMUSG00000051331,ENSMUSG00000017146,ENSMUSG00000027546,ENSMUSG00000055553,ENSMUSG00000038936,ENSMUSG00000032609,ENSMUSG00000042015,ENSMUSG00000042677,ENSMUSG00000042429,ENSMUSG00000079592,ENSMUSG00000078945,ENSMUSG00000019992,ENSMUSG00000038371,ENSMUSG00000033335,ENSMUSG00000001518,ENSMUSG00000033128,ENSMUSG00000037523,ENSMUSG00000028467,ENSMUSG00000028849,ENSMUSG00000023092,ENSMUSG00000016918,ENSMUSG00000043411,ENSMUSG00000078816,ENSMUSG00000030058,ENSMUSG00000028194,ENSMUSG00000047284,ENSMUSG00000010830,ENSMUSG00000018567,ENSMUSG00000039048,ENSMUSG00000038195,ENSMUSG00000034738,ENSMUSG00000030527,ENSMUSG00000032013,ENSMUSG00000035297,ENSMUSG00000031955,ENSMUSG00000003438,ENSMUSG00000026781,ENSMUSG00000020329,ENSMUSG00000021182,ENSMUSG00000037196,ENSMUSG00000025876,ENSMUSG00000029020,ENSMUSG00000030894,ENSMUSG00000025340,ENSMUSG00000005882,ENSMUSG00000029185,ENSMUSG00000025132,ENSMUSG00000040809,ENSMUSG00000025209,ENSMUSG00000044165,ENSMUSG00000024795,ENSMUSG00000035637,ENSMUSG00000034708,ENSMUSG00000000416,ENSMUSG00000025381,ENSMUSG00000024799,ENSMUSG00000001999,ENSMUSG00000031328,ENSMUSG00000038534,ENSMUSG00000025403,ENSMUSG00000006948,ENSMUSG00000025104,ENSMUSG00000015478,ENSMUSG00000000732,ENSMUSG00000036737,ENSMUSG00000027575,ENSMUSG00000022178,ENSMUSG00000021699,ENSMUSG00000047248,ENSMUSG00000021692,ENSMUSG00000031839,ENSMUSG00000028405,ENSMUSG00000043079,ENSMUSG00000023079,ENSMUSG00000028525,ENSMUSG00000029763,ENSMUSG00000048755,ENSMUSG00000032479,ENSMUSG00000026821,ENSMUSG00000027602,ENSMUSG00000042626,ENSMUSG00000019338"									
GO:0005515	protein binding	molecular_function	4.02E-27	1.22E-23	1876	4007	8674	22042	"ENSMUSG00000031780,ENSMUSG00000027936,ENSMUSG00000026222,ENSMUSG00000102428,ENSMUSG00000032094,ENSMUSG00000063802,ENSMUSG00000032017,ENSMUSG00000028909,ENSMUSG00000024534,ENSMUSG00000008305,ENSMUSG00000005980,ENSMUSG00000030811,ENSMUSG00000034156,ENSMUSG00000031980,ENSMUSG00000004540,ENSMUSG00000073889,ENSMUSG00000026384,ENSMUSG00000020766,ENSMUSG00000002028,ENSMUSG00000031805,ENSMUSG00000066682,ENSMUSG00000030528,ENSMUSG00000028785,ENSMUSG00000078672,ENSMUSG00000085795,ENSMUSG00000045302,ENSMUSG00000021810,ENSMUSG00000061613,ENSMUSG00000056116,ENSMUSG00000025739,ENSMUSG00000023348,ENSMUSG00000070319,ENSMUSG00000022957,ENSMUSG00000021068,ENSMUSG00000040896,ENSMUSG00000032011,ENSMUSG00000005483,ENSMUSG00000001763,ENSMUSG00000025647,ENSMUSG00000042292,ENSMUSG00000025484,ENSMUSG00000020077,ENSMUSG00000033589,ENSMUSG00000039701,ENSMUSG00000040663,ENSMUSG00000029608,ENSMUSG00000020721,ENSMUSG00000063268,ENSMUSG00000029375,ENSMUSG00000032936,ENSMUSG00000022685,ENSMUSG00000022032,ENSMUSG00000006221,ENSMUSG00000036606,ENSMUSG00000034472,ENSMUSG00000022514,ENSMUSG00000029684,ENSMUSG00000027344,ENSMUSG00000056486,ENSMUSG00000033326,ENSMUSG00000022971,ENSMUSG00000037379,ENSMUSG00000001520,ENSMUSG00000039187,ENSMUSG00000036099,ENSMUSG00000029122,ENSMUSG00000032578,ENSMUSG00000074063,ENSMUSG00000029440,ENSMUSG00000074607,ENSMUSG00000019518,ENSMUSG00000035011,ENSMUSG00000043421,ENSMUSG00000022456,ENSMUSG00000066687,ENSMUSG00000032340,ENSMUSG00000004677,ENSMUSG00000024366,ENSMUSG00000037622,ENSMUSG00000027070,ENSMUSG00000003934,ENSMUSG00000047407,ENSMUSG00000026535,ENSMUSG00000020311,ENSMUSG00000033862,ENSMUSG00000029674,ENSMUSG00000000489,ENSMUSG00000043439,ENSMUSG00000035437,ENSMUSG00000029915,ENSMUSG00000028357,ENSMUSG00000081058,ENSMUSG00000020544,ENSMUSG00000053702,ENSMUSG00000019055,ENSMUSG00000070368,ENSMUSG00000023991,ENSMUSG00000049506,ENSMUSG00000038859,ENSMUSG00000027368,ENSMUSG00000036564,ENSMUSG00000026641,ENSMUSG00000026259,ENSMUSG00000000693,ENSMUSG00000060261,ENSMUSG00000035403,ENSMUSG00000109324,ENSMUSG00000032064,ENSMUSG00000099041,ENSMUSG00000006335,ENSMUSG00000073491,ENSMUSG00000023051,ENSMUSG00000040632,ENSMUSG00000070691,ENSMUSG00000019188,ENSMUSG00000030605,ENSMUSG00000032911,ENSMUSG00000005124,ENSMUSG00000028793,ENSMUSG00000002205,ENSMUSG00000027610,ENSMUSG00000024792,ENSMUSG00000039219,ENSMUSG00000031565,ENSMUSG00000026433,ENSMUSG00000025231,ENSMUSG00000027076,ENSMUSG00000026278,ENSMUSG00000054364,ENSMUSG00000000617,ENSMUSG00000029580,ENSMUSG00000025223,ENSMUSG00000071454,ENSMUSG00000044134,ENSMUSG00000000561,ENSMUSG00000040220,ENSMUSG00000024807,ENSMUSG00000030539,ENSMUSG00000022542,ENSMUSG00000037493,ENSMUSG00000029032,ENSMUSG00000005374,ENSMUSG00000036528,ENSMUSG00000032358,ENSMUSG00000001924,ENSMUSG00000005378,ENSMUSG00000049866,ENSMUSG00000032555,ENSMUSG00000029586,ENSMUSG00000028184,ENSMUSG00000072878,ENSMUSG00000038780,ENSMUSG00000042632,ENSMUSG00000061718,ENSMUSG00000020889,ENSMUSG00000020400,ENSMUSG00000000325,ENSMUSG00000023949,ENSMUSG00000028833,ENSMUSG00000025235,ENSMUSG00000068917,ENSMUSG00000008958,ENSMUSG00000069919,ENSMUSG00000018765,ENSMUSG00000024767,ENSMUSG00000079523,ENSMUSG00000030685,ENSMUSG00000060098,ENSMUSG00000047810,ENSMUSG00000023944,ENSMUSG00000051864,ENSMUSG00000052160,ENSMUSG00000032717,ENSMUSG00000022598,ENSMUSG00000004937,ENSMUSG00000028539,ENSMUSG00000050132,ENSMUSG00000031543,ENSMUSG00000024613,ENSMUSG00000038619,ENSMUSG00000015605,ENSMUSG00000016206,ENSMUSG00000036585,ENSMUSG00000030314,ENSMUSG00000036644,ENSMUSG00000026835,ENSMUSG00000021156,ENSMUSG00000015709,ENSMUSG00000000184,ENSMUSG00000020453,ENSMUSG00000031461,ENSMUSG00000020091,ENSMUSG00000052105,ENSMUSG00000005640,ENSMUSG00000030739,ENSMUSG00000040390,ENSMUSG00000053801,ENSMUSG00000079466,ENSMUSG00000022860,ENSMUSG00000025314,ENSMUSG00000019794,ENSMUSG00000079298,ENSMUSG00000059089,ENSMUSG00000028364,ENSMUSG00000024578,ENSMUSG00000021950,ENSMUSG00000021255,ENSMUSG00000033577,ENSMUSG00000044433,ENSMUSG00000028960,ENSMUSG00000017453,ENSMUSG00000043648,ENSMUSG00000021506,ENSMUSG00000020804,ENSMUSG00000022718,ENSMUSG00000021258,ENSMUSG00000054385,ENSMUSG00000028138,ENSMUSG00000021252,ENSMUSG00000007655,ENSMUSG00000026839,ENSMUSG00000032481,ENSMUSG00000024335,ENSMUSG00000006445,ENSMUSG00000020476,ENSMUSG00000020598,ENSMUSG00000071646,ENSMUSG00000021661,ENSMUSG00000074570,ENSMUSG00000039005,ENSMUSG00000006476,ENSMUSG00000028101,ENSMUSG00000002825,ENSMUSG00000001227,ENSMUSG00000070934,ENSMUSG00000020700,ENSMUSG00000022420,ENSMUSG00000049932,ENSMUSG00000008668,ENSMUSG00000055435,ENSMUSG00000074794,ENSMUSG00000008601,ENSMUSG00000030534,ENSMUSG00000053964,ENSMUSG00000033065,ENSMUSG00000010110,ENSMUSG00000039376,ENSMUSG00000035711,ENSMUSG00000017561,ENSMUSG00000018900,ENSMUSG00000023902,ENSMUSG00000026203,ENSMUSG00000027882,ENSMUSG00000010755,ENSMUSG00000030091,ENSMUSG00000028631,ENSMUSG00000039577,ENSMUSG00000040488,ENSMUSG00000062488,ENSMUSG00000029713,ENSMUSG00000018750,ENSMUSG00000042870,ENSMUSG00000005824,ENSMUSG00000018678,ENSMUSG00000034867,ENSMUSG00000025290,ENSMUSG00000094271,ENSMUSG00000023191,ENSMUSG00000025782,ENSMUSG00000073406,ENSMUSG00000021032,ENSMUSG00000013787,ENSMUSG00000031665,ENSMUSG00000042903,ENSMUSG00000009073,ENSMUSG00000020634,ENSMUSG00000032532,ENSMUSG00000025889,ENSMUSG00000026867,ENSMUSG00000070427,ENSMUSG00000054855,ENSMUSG00000029860,ENSMUSG00000023826,ENSMUSG00000040268,ENSMUSG00000052833,ENSMUSG00000033628,ENSMUSG00000070002,ENSMUSG00000028318,ENSMUSG00000030256,ENSMUSG00000041229,ENSMUSG00000020178,ENSMUSG00000031392,ENSMUSG00000022184,ENSMUSG00000044303,ENSMUSG00000039515,ENSMUSG00000047804,ENSMUSG00000002602,ENSMUSG00000000531,ENSMUSG00000027611,ENSMUSG00000001998,ENSMUSG00000025393,ENSMUSG00000030216,ENSMUSG00000039656,ENSMUSG00000017344,ENSMUSG00000018012,ENSMUSG00000029466,ENSMUSG00000039208,ENSMUSG00000033055,ENSMUSG00000028965,ENSMUSG00000057123,ENSMUSG00000002844,ENSMUSG00000037944,ENSMUSG00000022436,ENSMUSG00000057729,ENSMUSG00000026581,ENSMUSG00000038665,ENSMUSG00000004791,ENSMUSG00000054520,ENSMUSG00000022099,ENSMUSG00000016495,ENSMUSG00000026917,ENSMUSG00000023055,ENSMUSG00000052889,ENSMUSG00000031758,ENSMUSG00000029290,ENSMUSG00000028613,ENSMUSG00000031169,ENSMUSG00000041798,ENSMUSG00000050627,ENSMUSG00000028060,ENSMUSG00000020740,ENSMUSG00000059883,ENSMUSG00000000093,ENSMUSG00000055067,ENSMUSG00000002372,ENSMUSG00000033540,ENSMUSG00000031753,ENSMUSG00000003119,ENSMUSG00000024212,ENSMUSG00000103458,ENSMUSG00000018920,ENSMUSG00000067071,ENSMUSG00000014859,ENSMUSG00000042109,ENSMUSG00000029101,ENSMUSG00000022469,ENSMUSG00000030579,ENSMUSG00000044813,ENSMUSG00000025408,ENSMUSG00000039671,ENSMUSG00000031887,ENSMUSG00000022369,ENSMUSG00000018841,ENSMUSG00000003033,ENSMUSG00000025856,ENSMUSG00000078789,ENSMUSG00000015950,ENSMUSG00000024926,ENSMUSG00000057054,ENSMUSG00000020882,ENSMUSG00000024552,ENSMUSG00000018932,ENSMUSG00000056648,ENSMUSG00000115956,ENSMUSG00000018143,ENSMUSG00000021375,ENSMUSG00000046723,ENSMUSG00000004891,ENSMUSG00000038188,ENSMUSG00000024735,ENSMUSG00000040258,ENSMUSG00000006576,ENSMUSG00000056917,ENSMUSG00000040694,ENSMUSG00000015120,ENSMUSG00000034509,ENSMUSG00000000142,ENSMUSG00000044024,ENSMUSG00000025081,ENSMUSG00000042203,ENSMUSG00000022433,ENSMUSG00000013593,ENSMUSG00000020185,ENSMUSG00000053119,ENSMUSG00000040725,ENSMUSG00000029370,ENSMUSG00000028737,ENSMUSG00000041115,ENSMUSG00000026496,ENSMUSG00000017428,ENSMUSG00000027242,ENSMUSG00000003813,ENSMUSG00000031295,ENSMUSG00000031378,ENSMUSG00000022489,ENSMUSG00000028329,ENSMUSG00000029512,ENSMUSG00000024098,ENSMUSG00000041264,ENSMUSG00000030888,ENSMUSG00000024617,ENSMUSG00000023952,ENSMUSG00000029413,ENSMUSG00000003665,ENSMUSG00000042388,ENSMUSG00000002546,ENSMUSG00000061136,ENSMUSG00000005609,ENSMUSG00000004098,ENSMUSG00000020826,ENSMUSG00000038324,ENSMUSG00000033713,ENSMUSG00000020532,ENSMUSG00000024151,ENSMUSG00000032470,ENSMUSG00000042678,ENSMUSG00000006728,ENSMUSG00000050335,ENSMUSG00000022098,ENSMUSG00000019433,ENSMUSG00000032554,ENSMUSG00000022263,ENSMUSG00000029703,ENSMUSG00000054988,ENSMUSG00000042303,ENSMUSG00000031889,ENSMUSG00000020652,ENSMUSG00000042228,ENSMUSG00000020101,ENSMUSG00000022914,ENSMUSG00000061981,ENSMUSG00000025420,ENSMUSG00000016283,ENSMUSG00000017491,ENSMUSG00000023328,ENSMUSG00000037706,ENSMUSG00000033287,ENSMUSG00000072214,ENSMUSG00000000214,ENSMUSG00000035638,ENSMUSG00000025219,ENSMUSG00000026193,ENSMUSG00000028524,ENSMUSG00000020186,ENSMUSG00000041831,ENSMUSG00000018412,ENSMUSG00000023072,ENSMUSG00000017009,ENSMUSG00000038236,ENSMUSG00000025485,ENSMUSG00000023067,ENSMUSG00000074064,ENSMUSG00000014158,ENSMUSG00000022564,ENSMUSG00000032377,ENSMUSG00000074647,ENSMUSG00000030994,ENSMUSG00000023027,ENSMUSG00000050440,ENSMUSG00000003099,ENSMUSG00000041359,ENSMUSG00000046722,ENSMUSG00000051682,ENSMUSG00000016024,ENSMUSG00000032508,ENSMUSG00000025907,ENSMUSG00000022515,ENSMUSG00000031371,ENSMUSG00000026211,ENSMUSG00000035273,ENSMUSG00000052384,ENSMUSG00000022346,ENSMUSG00000074457,ENSMUSG00000035431,ENSMUSG00000029072,ENSMUSG00000002249,ENSMUSG00000008153,ENSMUSG00000027630,ENSMUSG00000045322,ENSMUSG00000059439,ENSMUSG00000020216,ENSMUSG00000013936,ENSMUSG00000030330,ENSMUSG00000057177,ENSMUSG00000002833,ENSMUSG00000029599,ENSMUSG00000028124,ENSMUSG00000023274,ENSMUSG00000057506,ENSMUSG00000041014,ENSMUSG00000037916,ENSMUSG00000021111,ENSMUSG00000029576,ENSMUSG00000026313,ENSMUSG00000009293,ENSMUSG00000037892,ENSMUSG00000068890,ENSMUSG00000018906,ENSMUSG00000072294,ENSMUSG00000001053,ENSMUSG00000062694,ENSMUSG00000031837,ENSMUSG00000032036,ENSMUSG00000026878,ENSMUSG00000028141,ENSMUSG00000032782,ENSMUSG00000024220,ENSMUSG00000024843,ENSMUSG00000037824,ENSMUSG00000031778,ENSMUSG00000000340,ENSMUSG00000103585,ENSMUSG00000020456,ENSMUSG00000044903,ENSMUSG00000020037,ENSMUSG00000022186,ENSMUSG00000033306,ENSMUSG00000025486,ENSMUSG00000028042,ENSMUSG00000046434,ENSMUSG00000024824,ENSMUSG00000041147,ENSMUSG00000050217,ENSMUSG00000003435,ENSMUSG00000039201,ENSMUSG00000032892,ENSMUSG00000013698,ENSMUSG00000067889,ENSMUSG00000064201,ENSMUSG00000029096,ENSMUSG00000070000,ENSMUSG00000003464,ENSMUSG00000095677,ENSMUSG00000040481,ENSMUSG00000026005,ENSMUSG00000037679,ENSMUSG00000039518,ENSMUSG00000049687,ENSMUSG00000030172,ENSMUSG00000030451,ENSMUSG00000037621,ENSMUSG00000023829,ENSMUSG00000039678,ENSMUSG00000059674,ENSMUSG00000029994,ENSMUSG00000068206,ENSMUSG00000028600,ENSMUSG00000029003,ENSMUSG00000035203,ENSMUSG00000053334,ENSMUSG00000021537,ENSMUSG00000030499,ENSMUSG00000017740,ENSMUSG00000060073,ENSMUSG00000094936,ENSMUSG00000037364,ENSMUSG00000022199,ENSMUSG00000005338,ENSMUSG00000035863,ENSMUSG00000025576,ENSMUSG00000052837,ENSMUSG00000031575,ENSMUSG00000029207,ENSMUSG00000040860,ENSMUSG00000030505,ENSMUSG00000026532,ENSMUSG00000022905,ENSMUSG00000029191,ENSMUSG00000032511,ENSMUSG00000061576,ENSMUSG00000032185,ENSMUSG00000032571,ENSMUSG00000048677,ENSMUSG00000100916,ENSMUSG00000020686,ENSMUSG00000024515,ENSMUSG00000000359,ENSMUSG00000045680,ENSMUSG00000061808,ENSMUSG00000071359,ENSMUSG00000050240,ENSMUSG00000059208,ENSMUSG00000004040,ENSMUSG00000054263,ENSMUSG00000057465,ENSMUSG00000024856,ENSMUSG00000019087,ENSMUSG00000004451,ENSMUSG00000069089,ENSMUSG00000024844,ENSMUSG00000044201,ENSMUSG00000046854,ENSMUSG00000022831,ENSMUSG00000020096,ENSMUSG00000025422,ENSMUSG00000034673,ENSMUSG00000048154,ENSMUSG00000030324,ENSMUSG00000037428,ENSMUSG00000041685,ENSMUSG00000029705,ENSMUSG00000048481,ENSMUSG00000034868,ENSMUSG00000032322,ENSMUSG00000029597,ENSMUSG00000025754,ENSMUSG00000054675,ENSMUSG00000039661,ENSMUSG00000003382,ENSMUSG00000011884,ENSMUSG00000059013,ENSMUSG00000046846,ENSMUSG00000034930,ENSMUSG00000011877,ENSMUSG00000025969,ENSMUSG00000032079,ENSMUSG00000004056,ENSMUSG00000032411,ENSMUSG00000041215,ENSMUSG00000029247,ENSMUSG00000020946,ENSMUSG00000019254,ENSMUSG00000044927,ENSMUSG00000071337,ENSMUSG00000096591,ENSMUSG00000044542,ENSMUSG00000101174,ENSMUSG00000026074,ENSMUSG00000017670,ENSMUSG00000005054,ENSMUSG00000022634,ENSMUSG00000038000,ENSMUSG00000042761,ENSMUSG00000018428,ENSMUSG00000042644,ENSMUSG00000033826,ENSMUSG00000034245,ENSMUSG00000034161,ENSMUSG00000033420,ENSMUSG00000024833,ENSMUSG00000020490,ENSMUSG00000032120,ENSMUSG00000026208,ENSMUSG00000028836,ENSMUSG00000005936,ENSMUSG00000005625,ENSMUSG00000021027,ENSMUSG00000002325,ENSMUSG00000035451,ENSMUSG00000020752,ENSMUSG00000000530,ENSMUSG00000010660,ENSMUSG00000038193,ENSMUSG00000031827,ENSMUSG00000034891,ENSMUSG00000011263,ENSMUSG00000027951,ENSMUSG00000006356,ENSMUSG00000004263,ENSMUSG00000058569,ENSMUSG00000020536,ENSMUSG00000062252,ENSMUSG00000059811,ENSMUSG00000060038,ENSMUSG00000025035,ENSMUSG00000055044,ENSMUSG00000043811,ENSMUSG00000037204,ENSMUSG00000026930,ENSMUSG00000024319,ENSMUSG00000030268,ENSMUSG00000000149,ENSMUSG00000115958,ENSMUSG00000004364,ENSMUSG00000054256,ENSMUSG00000023018,ENSMUSG00000036560,ENSMUSG00000001552,ENSMUSG00000041550,ENSMUSG00000022400,ENSMUSG00000006299,ENSMUSG00000024952,ENSMUSG00000040249,ENSMUSG00000021645,ENSMUSG00000020457,ENSMUSG00000030867,ENSMUSG00000061809,ENSMUSG00000009281,ENSMUSG00000025027,ENSMUSG00000020886,ENSMUSG00000052698,ENSMUSG00000033595,ENSMUSG00000029439,ENSMUSG00000021281,ENSMUSG00000037894,ENSMUSG00000026873,ENSMUSG00000059834,ENSMUSG00000032869,ENSMUSG00000048387,ENSMUSG00000092607,ENSMUSG00000035632,ENSMUSG00000022255,ENSMUSG00000021248,ENSMUSG00000028680,ENSMUSG00000002100,ENSMUSG00000042694,ENSMUSG00000029343,ENSMUSG00000005417,ENSMUSG00000026825,ENSMUSG00000039231,ENSMUSG00000028217,ENSMUSG00000027714,ENSMUSG00000030116,ENSMUSG00000005262,ENSMUSG00000034157,ENSMUSG00000021400,ENSMUSG00000045136,ENSMUSG00000042766,ENSMUSG00000019857,ENSMUSG00000028127,ENSMUSG00000018659,ENSMUSG00000021700,ENSMUSG00000027224,ENSMUSG00000000805,ENSMUSG00000069582,ENSMUSG00000020263,ENSMUSG00000017765,ENSMUSG00000032959,ENSMUSG00000022702,ENSMUSG00000024663,ENSMUSG00000006024,ENSMUSG00000066152,ENSMUSG00000093445,ENSMUSG00000021477,ENSMUSG00000029472,ENSMUSG00000005763,ENSMUSG00000040236,ENSMUSG00000002393,ENSMUSG00000034165,ENSMUSG00000027457,ENSMUSG00000019461,ENSMUSG00000018666,ENSMUSG00000031770,ENSMUSG00000029165,ENSMUSG00000041488,ENSMUSG00000004654,ENSMUSG00000019843,ENSMUSG00000026192,ENSMUSG00000029802,ENSMUSG00000018398,ENSMUSG00000040506,ENSMUSG00000030098,ENSMUSG00000022203,ENSMUSG00000044988,ENSMUSG00000020108,ENSMUSG00000030291,ENSMUSG00000021095,ENSMUSG00000020224,ENSMUSG00000004187,ENSMUSG00000025369,ENSMUSG00000023439,ENSMUSG00000026640,ENSMUSG00000020156,ENSMUSG00000029126,ENSMUSG00000034731,ENSMUSG00000032691,ENSMUSG00000040690,ENSMUSG00000024121,ENSMUSG00000029518,ENSMUSG00000018474,ENSMUSG00000040136,ENSMUSG00000030126,ENSMUSG00000020806,ENSMUSG00000058239,ENSMUSG00000060332,ENSMUSG00000003379,ENSMUSG00000027087,ENSMUSG00000027130,ENSMUSG00000039154,ENSMUSG00000031535,ENSMUSG00000038644,ENSMUSG00000036672,ENSMUSG00000074811,ENSMUSG00000030170,ENSMUSG00000037608,ENSMUSG00000016349,ENSMUSG00000029675,ENSMUSG00000028656,ENSMUSG00000070056,ENSMUSG00000027244,ENSMUSG00000030946,ENSMUSG00000024050,ENSMUSG00000023307,ENSMUSG00000066979,ENSMUSG00000064181,ENSMUSG00000022906,ENSMUSG00000069170,ENSMUSG00000002968,ENSMUSG00000038615,ENSMUSG00000073982,ENSMUSG00000024780,ENSMUSG00000021493,ENSMUSG00000035722,ENSMUSG00000044641,ENSMUSG00000018752,ENSMUSG00000018566,ENSMUSG00000097487,ENSMUSG00000030557,ENSMUSG00000020776,ENSMUSG00000053137,ENSMUSG00000048206,ENSMUSG00000032897,ENSMUSG00000040407,ENSMUSG00000026659,ENSMUSG00000036181,ENSMUSG00000027257,ENSMUSG00000029603,ENSMUSG00000026842,ENSMUSG00000037487,ENSMUSG00000036438,ENSMUSG00000020817,ENSMUSG00000075701,ENSMUSG00000041126,ENSMUSG00000026942,ENSMUSG00000052684,ENSMUSG00000039285,ENSMUSG00000034667,ENSMUSG00000027455,ENSMUSG00000028945,ENSMUSG00000065952,ENSMUSG00000036112,ENSMUSG00000021359,ENSMUSG00000015766,ENSMUSG00000026981,ENSMUSG00000040761,ENSMUSG00000029291,ENSMUSG00000020901,ENSMUSG00000020785,ENSMUSG00000022991,ENSMUSG00000025188,ENSMUSG00000066191,ENSMUSG00000053477,ENSMUSG00000066640,ENSMUSG00000021266,ENSMUSG00000029661,ENSMUSG00000052430,ENSMUSG00000000568,ENSMUSG00000034771,ENSMUSG00000046731,ENSMUSG00000062713,ENSMUSG00000021670,ENSMUSG00000038319,ENSMUSG00000028307,ENSMUSG00000010051,ENSMUSG00000027534,ENSMUSG00000020166,ENSMUSG00000051510,ENSMUSG00000007564,ENSMUSG00000032590,ENSMUSG00000033961,ENSMUSG00000033257,ENSMUSG00000016664,ENSMUSG00000015850,ENSMUSG00000024740,ENSMUSG00000052212,ENSMUSG00000058440,ENSMUSG00000057329,ENSMUSG00000060441,ENSMUSG00000067629,ENSMUSG00000032231,ENSMUSG00000038517,ENSMUSG00000001023,ENSMUSG00000034112,ENSMUSG00000042757,ENSMUSG00000071054,ENSMUSG00000009687,ENSMUSG00000090841,ENSMUSG00000034107,ENSMUSG00000028687,ENSMUSG00000030403,ENSMUSG00000028464,ENSMUSG00000067567,ENSMUSG00000015127,ENSMUSG00000070473,ENSMUSG00000029471,ENSMUSG00000017499,ENSMUSG00000027654,ENSMUSG00000031391,ENSMUSG00000037519,ENSMUSG00000079550,ENSMUSG00000026270,ENSMUSG00000044254,ENSMUSG00000042625,ENSMUSG00000056367,ENSMUSG00000032178,ENSMUSG00000027931,ENSMUSG00000053046,ENSMUSG00000089669,ENSMUSG00000024947,ENSMUSG00000027460,ENSMUSG00000021953,ENSMUSG00000022382,ENSMUSG00000018334,ENSMUSG00000046352,ENSMUSG00000040907,ENSMUSG00000052707,ENSMUSG00000021490,ENSMUSG00000022974,ENSMUSG00000054342,ENSMUSG00000030271,ENSMUSG00000026814,ENSMUSG00000025428,ENSMUSG00000026279,ENSMUSG00000020695,ENSMUSG00000022463,ENSMUSG00000033327,ENSMUSG00000019960,ENSMUSG00000028974,ENSMUSG00000087687,ENSMUSG00000022504,ENSMUSG00000116165,ENSMUSG00000063382,ENSMUSG00000046711,ENSMUSG00000053877,ENSMUSG00000073676,ENSMUSG00000033335,ENSMUSG00000042372,ENSMUSG00000038371,ENSMUSG00000019823,ENSMUSG00000037523,ENSMUSG00000033128,ENSMUSG00000042429,ENSMUSG00000030435,ENSMUSG00000040658,ENSMUSG00000042677,ENSMUSG00000078945,ENSMUSG00000079592,ENSMUSG00000038738,ENSMUSG00000034855,ENSMUSG00000020702,ENSMUSG00000017146,ENSMUSG00000051331,ENSMUSG00000055553,ENSMUSG00000018567,ENSMUSG00000000902,ENSMUSG00000073876,ENSMUSG00000038195,ENSMUSG00000034738,ENSMUSG00000026254,ENSMUSG00000029468,ENSMUSG00000031750,ENSMUSG00000095101,ENSMUSG00000078816,ENSMUSG00000010751,ENSMUSG00000044502,ENSMUSG00000023092,ENSMUSG00000030894,ENSMUSG00000002210,ENSMUSG00000025340,ENSMUSG00000037196,ENSMUSG00000029020,ENSMUSG00000040490,ENSMUSG00000032041,ENSMUSG00000020329,ENSMUSG00000021182,ENSMUSG00000003438,ENSMUSG00000090115,ENSMUSG00000020451,ENSMUSG00000041540,ENSMUSG00000035297,ENSMUSG00000032013,ENSMUSG00000030527,ENSMUSG00000031955,ENSMUSG00000048583,ENSMUSG00000025477,ENSMUSG00000000416,ENSMUSG00000035637,ENSMUSG00000024795,ENSMUSG00000036006,ENSMUSG00000039345,ENSMUSG00000041642,ENSMUSG00000025209,ENSMUSG00000038025,ENSMUSG00000032087,ENSMUSG00000025132,ENSMUSG00000029771,ENSMUSG00000025573,ENSMUSG00000036737,ENSMUSG00000022178,ENSMUSG00000027575,ENSMUSG00000029556,ENSMUSG00000000732,ENSMUSG00000048031,ENSMUSG00000032113,ENSMUSG00000025104,ENSMUSG00000031834,ENSMUSG00000015478,ENSMUSG00000014329,ENSMUSG00000031328,ENSMUSG00000016308,ENSMUSG00000025403,ENSMUSG00000030607,ENSMUSG00000042626,ENSMUSG00000027602,ENSMUSG00000027306,ENSMUSG00000028681,ENSMUSG00000029763,ENSMUSG00000026821,ENSMUSG00000032479,ENSMUSG00000043079,ENSMUSG00000028525,ENSMUSG00000047248,ENSMUSG00000021699,ENSMUSG00000031839,ENSMUSG00000038346,ENSMUSG00000037012,ENSMUSG00000027111,ENSMUSG00000073702,ENSMUSG00000068335,ENSMUSG00000033770,ENSMUSG00000020419,ENSMUSG00000026103,ENSMUSG00000018160,ENSMUSG00000037580,ENSMUSG00000021194,ENSMUSG00000055371,ENSMUSG00000058135,ENSMUSG00000038248,ENSMUSG00000024959,ENSMUSG00000021481,ENSMUSG00000038467,ENSMUSG00000045273,ENSMUSG00000021367,ENSMUSG00000026213,ENSMUSG00000032245,ENSMUSG00000044312,ENSMUSG00000006435,ENSMUSG00000073968,ENSMUSG00000027646,ENSMUSG00000021144,ENSMUSG00000025358,ENSMUSG00000021288,ENSMUSG00000056481,ENSMUSG00000031132,ENSMUSG00000040505,ENSMUSG00000061979,ENSMUSG00000040712,ENSMUSG00000001034,ENSMUSG00000028975,ENSMUSG00000028059,ENSMUSG00000074968,ENSMUSG00000021870,ENSMUSG00000022791,ENSMUSG00000032657,ENSMUSG00000042401,ENSMUSG00000061353,ENSMUSG00000025478,ENSMUSG00000033768,ENSMUSG00000048416,ENSMUSG00000053898,ENSMUSG00000034226,ENSMUSG00000045658,ENSMUSG00000075600,ENSMUSG00000001403,ENSMUSG00000025499,ENSMUSG00000028873,ENSMUSG00000027447,ENSMUSG00000048003,ENSMUSG00000024913,ENSMUSG00000029470,ENSMUSG00000038482,ENSMUSG00000024862,ENSMUSG00000051146,ENSMUSG00000039959,ENSMUSG00000029616,ENSMUSG00000015869,ENSMUSG00000031446,ENSMUSG00000029676,ENSMUSG00000034271,ENSMUSG00000004897,ENSMUSG00000090272,ENSMUSG00000034292,ENSMUSG00000054405,ENSMUSG00000052738,ENSMUSG00000050377,ENSMUSG00000046768,ENSMUSG00000028933,ENSMUSG00000027330,ENSMUSG00000027509,ENSMUSG00000001864,ENSMUSG00000031601,ENSMUSG00000042605,ENSMUSG00000023017,ENSMUSG00000024381,ENSMUSG00000096351,ENSMUSG00000052273,ENSMUSG00000020930,ENSMUSG00000003549,ENSMUSG00000050424,ENSMUSG00000030680,ENSMUSG00000041609,ENSMUSG00000021557,ENSMUSG00000024892,ENSMUSG00000002748,ENSMUSG00000079036,ENSMUSG00000029068,ENSMUSG00000020715,ENSMUSG00000020847,ENSMUSG00000053216,ENSMUSG00000035027,ENSMUSG00000004266,ENSMUSG00000041560,ENSMUSG00000019923,ENSMUSG00000100505,ENSMUSG00000052139,ENSMUSG00000041351,ENSMUSG00000056673,ENSMUSG00000033597,ENSMUSG00000000037,ENSMUSG00000060063,ENSMUSG00000077450,ENSMUSG00000021143,ENSMUSG00000028718,ENSMUSG00000033722,ENSMUSG00000002957,ENSMUSG00000026288,ENSMUSG00000028068,ENSMUSG00000038473,ENSMUSG00000029027,ENSMUSG00000026209,ENSMUSG00000020109,ENSMUSG00000070509,ENSMUSG00000029270,ENSMUSG00000060860,ENSMUSG00000014303,ENSMUSG00000040901,ENSMUSG00000048756,ENSMUSG00000027649,ENSMUSG00000074896,ENSMUSG00000060671,ENSMUSG00000022636,ENSMUSG00000103037,ENSMUSG00000089832,ENSMUSG00000042828,ENSMUSG00000022475,ENSMUSG00000028776,ENSMUSG00000068391,ENSMUSG00000029644,ENSMUSG00000029816,ENSMUSG00000039105,ENSMUSG00000038685,ENSMUSG00000009585,ENSMUSG00000052087,ENSMUSG00000029053,ENSMUSG00000034730,ENSMUSG00000028438,ENSMUSG00000029127,ENSMUSG00000020900,ENSMUSG00000026239,ENSMUSG00000035699,ENSMUSG00000021097,ENSMUSG00000025373,ENSMUSG00000035640,ENSMUSG00000039323,ENSMUSG00000018820,ENSMUSG00000062939,ENSMUSG00000048096,ENSMUSG00000032228,ENSMUSG00000023980,ENSMUSG00000112920,ENSMUSG00000005465,ENSMUSG00000000730,ENSMUSG00000031781,ENSMUSG00000028896,ENSMUSG00000007097,ENSMUSG00000040751,ENSMUSG00000034659,ENSMUSG00000040724,ENSMUSG00000020115,ENSMUSG00000032536,ENSMUSG00000018537,ENSMUSG00000021798,ENSMUSG00000032131,ENSMUSG00000062960,ENSMUSG00000037110,ENSMUSG00000029528,ENSMUSG00000020898,ENSMUSG00000066900,ENSMUSG00000044217,ENSMUSG00000050212,ENSMUSG00000028664,ENSMUSG00000041556,ENSMUSG00000022545,ENSMUSG00000028910,ENSMUSG00000069917,ENSMUSG00000000552,ENSMUSG00000024300,ENSMUSG00000002580,ENSMUSG00000007739,ENSMUSG00000072770,ENSMUSG00000031389,ENSMUSG00000034799,ENSMUSG00000029125,ENSMUSG00000016921,ENSMUSG00000000127,ENSMUSG00000037130,ENSMUSG00000074916,ENSMUSG00000037509,ENSMUSG00000002052,ENSMUSG00000040028,ENSMUSG00000037463,ENSMUSG00000033249,ENSMUSG00000030513,ENSMUSG00000007050,ENSMUSG00000078144,ENSMUSG00000022096,ENSMUSG00000003644,ENSMUSG00000001521,ENSMUSG00000022383,ENSMUSG00000047459,ENSMUSG00000031785,ENSMUSG00000073418,ENSMUSG00000048450,ENSMUSG00000033216,ENSMUSG00000037235,ENSMUSG00000041329,ENSMUSG00000040462,ENSMUSG00000041734,ENSMUSG00000030830,ENSMUSG00000000317,ENSMUSG00000034201,ENSMUSG00000027222,ENSMUSG00000030978,ENSMUSG00000032965,ENSMUSG00000041333,ENSMUSG00000041378,ENSMUSG00000032855,ENSMUSG00000059146,ENSMUSG00000059436,ENSMUSG00000025140,ENSMUSG00000010086,ENSMUSG00000104346,ENSMUSG00000020894,ENSMUSG00000040086,ENSMUSG00000063765,ENSMUSG00000003233,ENSMUSG00000001930,ENSMUSG00000022414,ENSMUSG00000059409,ENSMUSG00000056260,ENSMUSG00000038170,ENSMUSG00000033955,ENSMUSG00000029166,ENSMUSG00000021824,ENSMUSG00000015627,ENSMUSG00000026721,ENSMUSG00000029862,ENSMUSG00000053113,ENSMUSG00000044948,ENSMUSG00000020235,ENSMUSG00000032384,ENSMUSG00000074923,ENSMUSG00000029581,ENSMUSG00000005681,ENSMUSG00000074812,ENSMUSG00000068220,ENSMUSG00000028035,ENSMUSG00000029245,ENSMUSG00000026304,ENSMUSG00000039713,ENSMUSG00000028943,ENSMUSG00000037936,ENSMUSG00000057880,ENSMUSG00000031786,ENSMUSG00000004328,ENSMUSG00000025410,ENSMUSG00000078765,ENSMUSG00000031962,ENSMUSG00000018507,ENSMUSG00000040061,ENSMUSG00000003452,ENSMUSG00000023764,ENSMUSG00000071847,ENSMUSG00000027405,ENSMUSG00000025135,ENSMUSG00000003469,ENSMUSG00000078249,ENSMUSG00000036907,ENSMUSG00000032290,ENSMUSG00000034845,ENSMUSG00000024397,ENSMUSG00000061048,ENSMUSG00000004038,ENSMUSG00000066842,ENSMUSG00000005514,ENSMUSG00000019813,ENSMUSG00000037664,ENSMUSG00000042557,ENSMUSG00000022101,ENSMUSG00000021219,ENSMUSG00000023951,ENSMUSG00000060147,ENSMUSG00000022579,ENSMUSG00000020354,ENSMUSG00000010095,ENSMUSG00000041650,ENSMUSG00000025374,ENSMUSG00000037624,ENSMUSG00000041189,ENSMUSG00000062270,ENSMUSG00000060279,ENSMUSG00000030806,ENSMUSG00000060373,ENSMUSG00000039693,ENSMUSG00000091898,ENSMUSG00000038372,ENSMUSG00000007817,ENSMUSG00000036905,ENSMUSG00000005718,ENSMUSG00000030034,ENSMUSG00000031266,ENSMUSG00000063796,ENSMUSG00000015452,ENSMUSG00000047547,ENSMUSG00000032093,ENSMUSG00000030825,ENSMUSG00000015750,ENSMUSG00000042570,ENSMUSG00000078599,ENSMUSG00000027314,ENSMUSG00000021451,ENSMUSG00000022031,ENSMUSG00000063849,ENSMUSG00000028755,ENSMUSG00000004231,ENSMUSG00000024406,ENSMUSG00000021279,ENSMUSG00000001419,ENSMUSG00000032187,ENSMUSG00000032643,ENSMUSG00000027568,ENSMUSG00000033039,ENSMUSG00000026883,ENSMUSG00000020914,ENSMUSG00000041515,ENSMUSG00000009207,ENSMUSG00000001014,ENSMUSG00000028540,ENSMUSG00000020358,ENSMUSG00000047921,ENSMUSG00000037410,ENSMUSG00000045731,ENSMUSG00000002279,ENSMUSG00000079477,ENSMUSG00000031812,ENSMUSG00000039474,ENSMUSG00000029361,ENSMUSG00000046997,ENSMUSG00000030816,ENSMUSG00000057469,ENSMUSG00000026275,ENSMUSG00000039615,ENSMUSG00000020612,ENSMUSG00000021884,ENSMUSG00000019828,ENSMUSG00000036435,ENSMUSG00000044701,ENSMUSG00000068663,ENSMUSG00000028677,ENSMUSG00000020660,ENSMUSG00000020713,ENSMUSG00000028847,ENSMUSG00000025468,ENSMUSG00000026961,ENSMUSG00000022656,ENSMUSG00000087408,ENSMUSG00000037594,ENSMUSG00000031458,ENSMUSG00000044279,ENSMUSG00000028066,ENSMUSG00000028952,ENSMUSG00000058665,ENSMUSG00000028782,ENSMUSG00000031731,ENSMUSG00000030842,ENSMUSG00000019846,ENSMUSG00000055609,ENSMUSG00000011589,ENSMUSG00000006920,ENSMUSG00000035513,ENSMUSG00000014767,ENSMUSG00000005968,ENSMUSG00000029560,ENSMUSG00000030987,ENSMUSG00000027472,ENSMUSG00000031871,ENSMUSG00000036427,ENSMUSG00000020190,ENSMUSG00000049723,ENSMUSG00000041954,ENSMUSG00000015837,ENSMUSG00000052616,ENSMUSG00000013033,ENSMUSG00000049327,ENSMUSG00000057914,ENSMUSG00000030720,ENSMUSG00000052593,ENSMUSG00000036202,ENSMUSG00000005716,ENSMUSG00000045983,ENSMUSG00000041939,ENSMUSG00000039481,ENSMUSG00000021612,ENSMUSG00000021368,ENSMUSG00000032192,ENSMUSG00000030850,ENSMUSG00000004267,ENSMUSG00000045328,ENSMUSG00000020681,ENSMUSG00000028893,ENSMUSG00000078923,ENSMUSG00000046269,ENSMUSG00000021196,ENSMUSG00000022710,ENSMUSG00000056851,ENSMUSG00000033871,ENSMUSG00000041616,ENSMUSG00000025510,ENSMUSG00000041895,ENSMUSG00000036323,ENSMUSG00000031255,ENSMUSG00000022961,ENSMUSG00000044072,ENSMUSG00000066684,ENSMUSG00000025932,ENSMUSG00000057058,ENSMUSG00000049556,ENSMUSG00000001415,ENSMUSG00000024883,ENSMUSG00000031586,ENSMUSG00000024900,ENSMUSG00000028962,ENSMUSG00000031622,ENSMUSG00000006932,ENSMUSG00000023973,ENSMUSG00000020415,ENSMUSG00000051177,ENSMUSG00000053929,ENSMUSG00000022440,ENSMUSG00000074115,ENSMUSG00000030815,ENSMUSG00000034837,ENSMUSG00000026425,ENSMUSG00000021285,ENSMUSG00000024989,ENSMUSG00000024621,ENSMUSG00000034412,ENSMUSG00000019969,ENSMUSG00000004849,ENSMUSG00000020668,ENSMUSG00000002233,ENSMUSG00000028969,ENSMUSG00000029503,ENSMUSG00000022887,ENSMUSG00000018322,ENSMUSG00000055027,ENSMUSG00000042265,ENSMUSG00000003344,ENSMUSG00000022556,ENSMUSG00000028039,ENSMUSG00000056752,ENSMUSG00000006403,ENSMUSG00000014453,ENSMUSG00000067713,ENSMUSG00000045038,ENSMUSG00000025047,ENSMUSG00000015143,ENSMUSG00000038539,ENSMUSG00000021639,ENSMUSG00000044117,ENSMUSG00000029095,ENSMUSG00000040167,ENSMUSG00000026418,ENSMUSG00000037447,ENSMUSG00000035969,ENSMUSG00000017132,ENSMUSG00000001891,ENSMUSG00000002804,ENSMUSG00000039384,ENSMUSG00000028779,ENSMUSG00000014778,ENSMUSG00000051397,ENSMUSG00000029478,ENSMUSG00000007021,ENSMUSG00000058420,ENSMUSG00000029106,ENSMUSG00000068015,ENSMUSG00000026475,ENSMUSG00000036578,ENSMUSG00000013833,ENSMUSG00000044033,ENSMUSG00000079426,ENSMUSG00000022858,ENSMUSG00000066800,ENSMUSG00000051498,ENSMUSG00000002111,ENSMUSG00000038781,ENSMUSG00000042821,ENSMUSG00000044700,ENSMUSG00000071112,ENSMUSG00000027584,ENSMUSG00000031996,ENSMUSG00000068551,ENSMUSG00000029716,ENSMUSG00000005373,ENSMUSG00000053175,ENSMUSG00000030287,ENSMUSG00000024302,ENSMUSG00000039953,ENSMUSG00000022240,ENSMUSG00000028790,ENSMUSG00000021866,ENSMUSG00000037062,ENSMUSG00000056215,ENSMUSG00000023267,ENSMUSG00000096854,ENSMUSG00000052310,ENSMUSG00000067148,ENSMUSG00000044783,ENSMUSG00000027303,ENSMUSG00000079033,ENSMUSG00000025337,ENSMUSG00000034908,ENSMUSG00000035873,ENSMUSG00000013973,ENSMUSG00000020923,ENSMUSG00000013629,ENSMUSG00000025586,ENSMUSG00000029848,ENSMUSG00000014846,ENSMUSG00000021037,ENSMUSG00000028610,ENSMUSG00000038393,ENSMUSG00000025812,ENSMUSG00000063065,ENSMUSG00000030495,ENSMUSG00000029408,ENSMUSG00000029168,ENSMUSG00000041578,ENSMUSG00000024120,ENSMUSG00000025316,ENSMUSG00000069601,ENSMUSG00000024067,ENSMUSG00000020086,ENSMUSG00000018634,ENSMUSG00000022571,ENSMUSG00000048458,ENSMUSG00000102748,ENSMUSG00000039834,ENSMUSG00000030538,ENSMUSG00000060843,ENSMUSG00000075706,ENSMUSG00000022568,ENSMUSG00000038580,ENSMUSG00000016528,ENSMUSG00000006095,ENSMUSG00000021611,ENSMUSG00000044080,ENSMUSG00000004455,ENSMUSG00000032315,ENSMUSG00000049972,ENSMUSG00000048200,ENSMUSG00000048616,ENSMUSG00000026959,ENSMUSG00000031661,ENSMUSG00000029550,ENSMUSG00000025525,ENSMUSG00000103144,ENSMUSG00000059323,ENSMUSG00000030911,ENSMUSG00000032562,ENSMUSG00000026603,ENSMUSG00000015133,ENSMUSG00000058499,ENSMUSG00000029600,ENSMUSG00000022841,ENSMUSG00000057789,ENSMUSG00000061479,ENSMUSG00000003752,ENSMUSG00000045521,ENSMUSG00000022623,ENSMUSG00000028603,ENSMUSG00000057666,ENSMUSG00000028469,ENSMUSG00000041977,ENSMUSG00000026608,ENSMUSG00000056201,ENSMUSG00000019818,ENSMUSG00000025498,ENSMUSG00000039337,ENSMUSG00000022951,ENSMUSG00000027381,ENSMUSG00000027338,ENSMUSG00000002083,ENSMUSG00000035392,ENSMUSG00000061374,ENSMUSG00000035086,ENSMUSG00000061589,ENSMUSG00000007659,ENSMUSG00000038555,ENSMUSG00000007591,ENSMUSG00000039637,ENSMUSG00000038683,ENSMUSG00000039956,ENSMUSG00000019737,ENSMUSG00000033545,ENSMUSG00000030541,ENSMUSG00000063646,ENSMUSG00000036955,ENSMUSG00000003283,ENSMUSG00000009545,ENSMUSG00000037174,ENSMUSG00000022070,ENSMUSG00000037098,ENSMUSG00000002908,ENSMUSG00000027859,ENSMUSG00000025243,ENSMUSG00000030890,ENSMUSG00000000948,ENSMUSG00000031826,ENSMUSG00000020333,ENSMUSG00000007656,ENSMUSG00000037446,ENSMUSG00000030220,ENSMUSG00000019943,ENSMUSG00000025330,ENSMUSG00000031144,ENSMUSG00000031832,ENSMUSG00000028018,ENSMUSG00000035200,ENSMUSG00000056763,ENSMUSG00000031264,ENSMUSG00000031502,ENSMUSG00000021127,ENSMUSG00000060429,ENSMUSG00000026028,ENSMUSG00000020430,ENSMUSG00000001555,ENSMUSG00000020402,ENSMUSG00000062312,ENSMUSG00000021910,ENSMUSG00000000706,ENSMUSG00000020424,ENSMUSG00000031748,ENSMUSG00000042367,ENSMUSG00000022577,ENSMUSG00000029778,ENSMUSG00000030701,ENSMUSG00000042918,ENSMUSG00000032112,ENSMUSG00000022394,ENSMUSG00000028298,ENSMUSG00000026960,ENSMUSG00000020196,ENSMUSG00000019428,ENSMUSG00000044674,ENSMUSG00000075415,ENSMUSG00000110195,ENSMUSG00000039714,ENSMUSG00000034684,ENSMUSG00000027478,ENSMUSG00000000216,ENSMUSG00000049123,ENSMUSG00000067279,ENSMUSG00000027200,ENSMUSG00000022615,ENSMUSG00000042279,ENSMUSG00000040329,ENSMUSG00000032316,ENSMUSG00000004221,ENSMUSG00000040701,ENSMUSG00000024112,ENSMUSG00000006369,ENSMUSG00000058715,ENSMUSG00000027490,ENSMUSG00000032870,ENSMUSG00000046093,ENSMUSG00000040562,ENSMUSG00000051451,ENSMUSG00000009097,ENSMUSG00000040640,ENSMUSG00000023367,ENSMUSG00000060913,ENSMUSG00000003269,ENSMUSG00000026114,ENSMUSG00000025142,ENSMUSG00000002980,ENSMUSG00000036986,ENSMUSG00000024186,ENSMUSG00000037234,ENSMUSG00000041638,ENSMUSG00000022412,ENSMUSG00000116158,ENSMUSG00000040734,ENSMUSG00000021176,ENSMUSG00000006313,ENSMUSG00000109510,ENSMUSG00000047507,ENSMUSG00000020647,ENSMUSG00000055799,ENSMUSG00000021221,ENSMUSG00000015957,ENSMUSG00000097328,ENSMUSG00000032537,ENSMUSG00000042349,ENSMUSG00000026307,ENSMUSG00000000131,ENSMUSG00000027566,ENSMUSG00000021589,ENSMUSG00000038967,ENSMUSG00000000308,ENSMUSG00000030669,ENSMUSG00000016524,ENSMUSG00000041120,ENS"
"USG00000034075,ENSMUSG00000032030,ENSMUSG00000029404,ENSMUSG00000020649,ENSMUSG00000027651,ENSMUSG00000029131,ENSMUSG00000001098,ENSMUSG00000031808,ENSMUSG00000004885,ENSMUSG00000038515,ENSMUSG00000033885,ENSMUSG00000032089,ENSMUSG00000034177,ENSMUSG00000110206,ENSMUSG00000061175,ENSMUSG00000056978,ENSMUSG00000044216,ENSMUSG00000030545,ENSMUSG00000058070,ENSMUSG00000022194,ENSMUSG00000030733,ENSMUSG00000059481,ENSMUSG00000028599,ENSMUSG00000068798,ENSMUSG00000000215,ENSMUSG00000018669,ENSMUSG00000018238,ENSMUSG00000015176,ENSMUSG00000022812,ENSMUSG00000047797,ENSMUSG00000011751,ENSMUSG00000006304,ENSMUSG00000020917,ENSMUSG00000032294,ENSMUSG00000025034,ENSMUSG00000049686,ENSMUSG00000032080,ENSMUSG00000026669,ENSMUSG00000042096,ENSMUSG00000079560,ENSMUSG00000035283,ENSMUSG00000070369,ENSMUSG00000045659,ENSMUSG00000000378,ENSMUSG00000045671,ENSMUSG00000028049,ENSMUSG00000061751,ENSMUSG00000060187,ENSMUSG00000030824,ENSMUSG00000036172,ENSMUSG00000014030,ENSMUSG00000040511,ENSMUSG00000025609,ENSMUSG00000032826,ENSMUSG00000024049,ENSMUSG00000021947,ENSMUSG00000042104,ENSMUSG00000018930,ENSMUSG00000073725,ENSMUSG00000047907,ENSMUSG00000034833,ENSMUSG00000020893,ENSMUSG00000030838,ENSMUSG00000035934,ENSMUSG00000028991,ENSMUSG00000022881,ENSMUSG00000025825,ENSMUSG00000026385,ENSMUSG00000015748,ENSMUSG00000025217,ENSMUSG00000048027,ENSMUSG00000074657,ENSMUSG00000042594,ENSMUSG00000030374,ENSMUSG00000023905,ENSMUSG00000037605,ENSMUSG00000006411,ENSMUSG00000063704,ENSMUSG00000032396,ENSMUSG00000031065,ENSMUSG00000027077,ENSMUSG00000101645,ENSMUSG00000033237,ENSMUSG00000015947,ENSMUSG00000002949,ENSMUSG00000028584,ENSMUSG00000074652,ENSMUSG00000031488,ENSMUSG00000032259,ENSMUSG00000028452,ENSMUSG00000024942,ENSMUSG00000038255,ENSMUSG00000078656,ENSMUSG00000045594,ENSMUSG00000078627,ENSMUSG00000039137,ENSMUSG00000042340,ENSMUSG00000026628,ENSMUSG00000032531,ENSMUSG00000027708,ENSMUSG00000027223,ENSMUSG00000029868,ENSMUSG00000048277,ENSMUSG00000035478,ENSMUSG00000023805,ENSMUSG00000000766,ENSMUSG00000050761,ENSMUSG00000030854,ENSMUSG00000016179,ENSMUSG00000032239,ENSMUSG00000052488,ENSMUSG00000029337,ENSMUSG00000020277,ENSMUSG00000024982,ENSMUSG00000030796,ENSMUSG00000059518,ENSMUSG00000039153,ENSMUSG00000063564,ENSMUSG00000029646,ENSMUSG00000028064,ENSMUSG00000038264,ENSMUSG00000011305,ENSMUSG00000023046,ENSMUSG00000024941,ENSMUSG00000016933,ENSMUSG00000052133,ENSMUSG00000028766,ENSMUSG00000022391,ENSMUSG00000019854,ENSMUSG00000027463,ENSMUSG00000030433,ENSMUSG00000028859,ENSMUSG00000029076,ENSMUSG00000067653,ENSMUSG00000079019,ENSMUSG00000045348,ENSMUSG00000021782,ENSMUSG00000056493,ENSMUSG00000099083,ENSMUSG00000001786,ENSMUSG00000036459,ENSMUSG00000028152,ENSMUSG00000059022,ENSMUSG00000038805,ENSMUSG00000026815,ENSMUSG00000038256,ENSMUSG00000064267,ENSMUSG00000049214,ENSMUSG00000001349,ENSMUSG00000029098,ENSMUSG00000049134,ENSMUSG00000041890"									
GO:0043227	membrane-bounded organelle	cellular_component	8.71E-27	2.22E-23	2274	4007	10850	22042	"ENSMUSG00000078572,ENSMUSG00000045680,ENSMUSG00000024515,ENSMUSG00000032515,ENSMUSG00000027833,ENSMUSG00000038762,ENSMUSG00000004040,ENSMUSG00000031349,ENSMUSG00000053644,ENSMUSG00000022905,ENSMUSG00000048677,ENSMUSG00000002109,ENSMUSG00000037428,ENSMUSG00000020380,ENSMUSG00000029597,ENSMUSG00000039661,ENSMUSG00000039680,ENSMUSG00000054675,ENSMUSG00000024856,ENSMUSG00000021595,ENSMUSG00000019087,ENSMUSG00000004451,ENSMUSG00000069089,ENSMUSG00000015843,ENSMUSG00000020096,ENSMUSG00000022831,ENSMUSG00000030324,ENSMUSG00000025422,ENSMUSG00000034673,ENSMUSG00000029557,ENSMUSG00000029925,ENSMUSG00000030022,ENSMUSG00000044542,ENSMUSG00000071337,ENSMUSG00000032046,ENSMUSG00000068921,ENSMUSG00000047379,ENSMUSG00000031864,ENSMUSG00000038000,ENSMUSG00000018428,ENSMUSG00000022747,ENSMUSG00000070283,ENSMUSG00000003382,ENSMUSG00000024247,ENSMUSG00000053111,ENSMUSG00000046846,ENSMUSG00000021038,ENSMUSG00000026035,ENSMUSG00000026519,ENSMUSG00000002325,ENSMUSG00000021792,ENSMUSG00000020752,ENSMUSG00000035451,ENSMUSG00000032295,ENSMUSG00000025218,ENSMUSG00000027951,ENSMUSG00000053128,ENSMUSG00000034891,ENSMUSG00000041730,ENSMUSG00000039623,ENSMUSG00000058569,ENSMUSG00000020536,ENSMUSG00000034161,ENSMUSG00000036054,ENSMUSG00000032120,ENSMUSG00000026208,ENSMUSG00000025907,ENSMUSG00000015335,ENSMUSG00000074457,ENSMUSG00000036995,ENSMUSG00000022346,ENSMUSG00000035273,ENSMUSG00000026816,ENSMUSG00000008153,ENSMUSG00000022555,ENSMUSG00000039456,ENSMUSG00000074064,ENSMUSG00000021062,ENSMUSG00000022564,ENSMUSG00000023027,ENSMUSG00000030994,ENSMUSG00000038582,ENSMUSG00000041359,ENSMUSG00000058446,ENSMUSG00000056666,ENSMUSG00000025737,ENSMUSG00000072294,ENSMUSG00000062694,ENSMUSG00000028141,ENSMUSG00000024220,ENSMUSG00000020216,ENSMUSG00000005142,ENSMUSG00000027502,ENSMUSG00000030330,ENSMUSG00000023030,ENSMUSG00000045322,ENSMUSG00000002833,ENSMUSG00000057177,ENSMUSG00000057506,ENSMUSG00000021111,ENSMUSG00000037916,ENSMUSG00000038552,ENSMUSG00000046434,ENSMUSG00000024824,ENSMUSG00000021906,ENSMUSG00000003435,ENSMUSG00000032892,ENSMUSG00000039201,ENSMUSG00000067889,ENSMUSG00000038489,ENSMUSG00000037857,ENSMUSG00000033306,ENSMUSG00000025745,ENSMUSG00000061288,ENSMUSG00000027933,ENSMUSG00000022763,ENSMUSG00000035203,ENSMUSG00000030649,ENSMUSG00000038803,ENSMUSG00000029994,ENSMUSG00000052974,ENSMUSG00000053334,ENSMUSG00000025576,ENSMUSG00000064224,ENSMUSG00000069806,ENSMUSG00000058966,ENSMUSG00000025173,ENSMUSG00000039745,ENSMUSG00000040481,ENSMUSG00000049687,ENSMUSG00000052760,ENSMUSG00000038538,ENSMUSG00000030172,ENSMUSG00000032177,ENSMUSG00000022906,ENSMUSG00000066979,ENSMUSG00000064181,ENSMUSG00000002968,ENSMUSG00000004233,ENSMUSG00000004268,ENSMUSG00000026925,ENSMUSG00000021493,ENSMUSG00000037608,ENSMUSG00000030170,ENSMUSG00000016349,ENSMUSG00000027244,ENSMUSG00000029675,ENSMUSG00000000275,ENSMUSG00000035047,ENSMUSG00000037606,ENSMUSG00000030946,ENSMUSG00000049350,ENSMUSG00000026842,ENSMUSG00000020817,ENSMUSG00000062190,ENSMUSG00000018566,ENSMUSG00000020537,ENSMUSG00000006589,ENSMUSG00000053137,ENSMUSG00000026851,ENSMUSG00000027510,ENSMUSG00000040407,ENSMUSG00000032897,ENSMUSG00000051510,ENSMUSG00000010051,ENSMUSG00000028307,ENSMUSG00000027534,ENSMUSG00000021273,ENSMUSG00000036114,ENSMUSG00000033961,ENSMUSG00000034112,ENSMUSG00000058440,ENSMUSG00000022214,ENSMUSG00000060441,ENSMUSG00000040761,ENSMUSG00000020785,ENSMUSG00000026708,ENSMUSG00000068302,ENSMUSG00000053477,ENSMUSG00000046792,ENSMUSG00000021000,ENSMUSG00000021670,ENSMUSG00000089715,ENSMUSG00000017499,ENSMUSG00000090213,ENSMUSG00000042625,ENSMUSG00000044254,ENSMUSG00000054362,ENSMUSG00000053046,ENSMUSG00000067873,ENSMUSG00000032178,ENSMUSG00000071054,ENSMUSG00000034107,ENSMUSG00000022185,ENSMUSG00000006191,ENSMUSG00000067567,ENSMUSG00000040532,ENSMUSG00000021645,ENSMUSG00000070730,ENSMUSG00000025161,ENSMUSG00000032123,ENSMUSG00000024952,ENSMUSG00000004100,ENSMUSG00000079630,ENSMUSG00000040249,ENSMUSG00000020457,ENSMUSG00000020886,ENSMUSG00000026632,ENSMUSG00000073987,ENSMUSG00000021432,ENSMUSG00000033595,ENSMUSG00000027984,ENSMUSG00000029439,ENSMUSG00000043811,ENSMUSG00000025869,ENSMUSG00000026930,ENSMUSG00000033765,ENSMUSG00000001441,ENSMUSG00000063952,ENSMUSG00000030268,ENSMUSG00000022807,ENSMUSG00000041550,ENSMUSG00000001552,ENSMUSG00000028099,ENSMUSG00000017861,ENSMUSG00000023018,ENSMUSG00000054256,ENSMUSG00000079639,ENSMUSG00000038208,ENSMUSG00000005262,ENSMUSG00000019082,ENSMUSG00000039531,ENSMUSG00000019857,ENSMUSG00000039887,ENSMUSG00000006200,ENSMUSG00000020263,ENSMUSG00000027224,ENSMUSG00000048387,ENSMUSG00000022255,ENSMUSG00000028680,ENSMUSG00000020022,ENSMUSG00000073422,ENSMUSG00000039231,ENSMUSG00000002393,ENSMUSG00000027457,ENSMUSG00000025270,ENSMUSG00000029472,ENSMUSG00000066867,ENSMUSG00000061458,ENSMUSG00000031770,ENSMUSG00000004654,ENSMUSG00000041488,ENSMUSG00000022992,ENSMUSG00000026192,ENSMUSG00000022702,ENSMUSG00000032959,ENSMUSG00000066152,ENSMUSG00000021477,ENSMUSG00000025377,ENSMUSG00000029545,ENSMUSG00000024695,ENSMUSG00000075046,ENSMUSG00000038644,ENSMUSG00000024981,ENSMUSG00000040506,ENSMUSG00000020224,ENSMUSG00000030291,ENSMUSG00000018474,ENSMUSG00000024121,ENSMUSG00000032691,ENSMUSG00000023904,ENSMUSG00000026278,ENSMUSG00000055150,ENSMUSG00000027076,ENSMUSG00000025223,ENSMUSG00000033233,ENSMUSG00000029580,ENSMUSG00000000561,ENSMUSG00000024807,ENSMUSG00000028793,ENSMUSG00000026698,ENSMUSG00000044730,ENSMUSG00000026433,ENSMUSG00000031565,ENSMUSG00000020307,ENSMUSG00000016253,ENSMUSG00000020400,ENSMUSG00000075595,ENSMUSG00000008958,ENSMUSG00000030685,ENSMUSG00000005374,ENSMUSG00000004285,ENSMUSG00000070426,ENSMUSG00000063884,ENSMUSG00000042508,ENSMUSG00000032555,ENSMUSG00000001924,ENSMUSG00000044894,ENSMUSG00000039018,ENSMUSG00000036585,ENSMUSG00000018661,ENSMUSG00000020453,ENSMUSG00000015709,ENSMUSG00000047810,ENSMUSG00000028582,ENSMUSG00000003341,ENSMUSG00000004937,ENSMUSG00000032594,ENSMUSG00000038828,ENSMUSG00000028138,ENSMUSG00000047992,ENSMUSG00000022718,ENSMUSG00000021258,ENSMUSG00000039826,ENSMUSG00000032481,ENSMUSG00000024335,ENSMUSG00000002486,ENSMUSG00000039005,ENSMUSG00000020810,ENSMUSG00000079466,ENSMUSG00000003762,ENSMUSG00000021381,ENSMUSG00000053801,ENSMUSG00000003527,ENSMUSG00000086598,ENSMUSG00000018040,ENSMUSG00000021255,ENSMUSG00000033577,ENSMUSG00000021950,ENSMUSG00000017453,ENSMUSG00000002028,ENSMUSG00000061286,ENSMUSG00000024905,ENSMUSG00000020198,ENSMUSG00000110234,ENSMUSG00000085795,ENSMUSG00000021810,ENSMUSG00000045302,ENSMUSG00000037190,ENSMUSG00000078672,ENSMUSG00000027936,ENSMUSG00000008305,ENSMUSG00000034156,ENSMUSG00000037570,ENSMUSG00000049643,ENSMUSG00000002409,ENSMUSG00000060090,ENSMUSG00000024268,ENSMUSG00000010362,ENSMUSG00000020721,ENSMUSG00000033735,ENSMUSG00000020231,ENSMUSG00000006221,ENSMUSG00000032936,ENSMUSG00000029684,ENSMUSG00000023348,ENSMUSG00000032044,ENSMUSG00000042078,ENSMUSG00000040896,ENSMUSG00000032011,ENSMUSG00000022957,ENSMUSG00000070319,ENSMUSG00000020477,ENSMUSG00000006315,ENSMUSG00000005483,ENSMUSG00000025899,ENSMUSG00000020131,ENSMUSG00000023021,ENSMUSG00000025647,ENSMUSG00000033589,ENSMUSG00000020077,ENSMUSG00000027233,ENSMUSG00000036529,ENSMUSG00000029674,ENSMUSG00000047407,ENSMUSG00000001418,ENSMUSG00000031166,ENSMUSG00000026535,ENSMUSG00000081058,ENSMUSG00000036099,ENSMUSG00000039187,ENSMUSG00000033326,ENSMUSG00000074607,ENSMUSG00000078435,ENSMUSG00000053559,ENSMUSG00000006335,ENSMUSG00000073491,ENSMUSG00000070691,ENSMUSG00000023051,ENSMUSG00000073209,ENSMUSG00000071766,ENSMUSG00000019188,ENSMUSG00000030051,ENSMUSG00000032484,ENSMUSG00000060261,ENSMUSG00000038859,ENSMUSG00000026641,ENSMUSG00000036564,ENSMUSG00000031481,ENSMUSG00000109324,ENSMUSG00000034088,ENSMUSG00000028487,ENSMUSG00000036948,ENSMUSG00000025580,ENSMUSG00000018143,ENSMUSG00000115956,ENSMUSG00000003863,ENSMUSG00000024735,ENSMUSG00000033318,ENSMUSG00000044813,ENSMUSG00000006463,ENSMUSG00000029101,ENSMUSG00000022469,ENSMUSG00000018841,ENSMUSG00000003033,ENSMUSG00000063506,ENSMUSG00000024694,ENSMUSG00000031887,ENSMUSG00000035161,ENSMUSG00000015950,ENSMUSG00000040007,ENSMUSG00000048065,ENSMUSG00000044986,ENSMUSG00000003500,ENSMUSG00000031938,ENSMUSG00000052752,ENSMUSG00000040725,ENSMUSG00000020185,ENSMUSG00000013593,ENSMUSG00000026496,ENSMUSG00000003813,ENSMUSG00000015120,ENSMUSG00000040694,ENSMUSG00000093485,ENSMUSG00000021791,ENSMUSG00000037971,ENSMUSG00000032449,ENSMUSG00000068086,ENSMUSG00000039092,ENSMUSG00000037808,ENSMUSG00000032656,ENSMUSG00000000142,ENSMUSG00000022614,ENSMUSG00000034211,ENSMUSG00000006728,ENSMUSG00000052396,ENSMUSG00000024151,ENSMUSG00000020532,ENSMUSG00000033713,ENSMUSG00000024013,ENSMUSG00000061118,ENSMUSG00000033918,ENSMUSG00000003309,ENSMUSG00000025911,ENSMUSG00000019433,ENSMUSG00000032554,ENSMUSG00000029512,ENSMUSG00000040451,ENSMUSG00000024617,ENSMUSG00000006333,ENSMUSG00000061136,ENSMUSG00000022620,ENSMUSG00000037706,ENSMUSG00000046589,ENSMUSG00000036678,ENSMUSG00000017491,ENSMUSG00000018412,ENSMUSG00000041831,ENSMUSG00000023072,ENSMUSG00000000214,ENSMUSG00000035638,ENSMUSG00000038236,ENSMUSG00000017009,ENSMUSG00000026436,ENSMUSG00000054988,ENSMUSG00000029703,ENSMUSG00000031889,ENSMUSG00000042228,ENSMUSG00000061981,ENSMUSG00000007891,ENSMUSG00000025127,ENSMUSG00000047721,ENSMUSG00000020868,ENSMUSG00000055435,ENSMUSG00000010110,ENSMUSG00000008601,ENSMUSG00000040410,ENSMUSG00000017561,ENSMUSG00000039376,ENSMUSG00000028101,ENSMUSG00000029432,ENSMUSG00000006476,ENSMUSG00000071350,ENSMUSG00000070934,ENSMUSG00000001143,ENSMUSG00000013465,ENSMUSG00000038412,ENSMUSG00000034796,ENSMUSG00000042903,ENSMUSG00000009073,ENSMUSG00000020634,ENSMUSG00000021032,ENSMUSG00000026867,ENSMUSG00000025889,ENSMUSG00000054855,ENSMUSG00000025470,ENSMUSG00000052833,ENSMUSG00000015943,ENSMUSG00000023826,ENSMUSG00000027882,ENSMUSG00000042870,ENSMUSG00000034867,ENSMUSG00000018678,ENSMUSG00000025782,ENSMUSG00000030216,ENSMUSG00000051984,ENSMUSG00000039656,ENSMUSG00000033055,ENSMUSG00000074489,ENSMUSG00000022436,ENSMUSG00000040010,ENSMUSG00000031167,ENSMUSG00000058523,ENSMUSG00000000889,ENSMUSG00000033628,ENSMUSG00000032526,ENSMUSG00000030256,ENSMUSG00000003053,ENSMUSG00000036002,ENSMUSG00000070002,ENSMUSG00000010663,ENSMUSG00000044303,ENSMUSG00000000531,ENSMUSG00000025393,ENSMUSG00000030587,ENSMUSG00000012609,ENSMUSG00000047804,ENSMUSG00000017843,ENSMUSG00000020831,ENSMUSG00000038415,ENSMUSG00000000093,ENSMUSG00000002372,ENSMUSG00000055067,ENSMUSG00000069565,ENSMUSG00000059883,ENSMUSG00000028567,ENSMUSG00000103458,ENSMUSG00000033540,ENSMUSG00000089694,ENSMUSG00000031753,ENSMUSG00000026917,ENSMUSG00000008140,ENSMUSG00000022099,ENSMUSG00000045034,ENSMUSG00000023055,ENSMUSG00000052889,ENSMUSG00000029570,ENSMUSG00000045252,ENSMUSG00000031758,ENSMUSG00000059824,ENSMUSG00000024370,ENSMUSG00000052551,ENSMUSG00000004031,ENSMUSG00000071112,ENSMUSG00000044700,ENSMUSG00000023045,ENSMUSG00000051498,ENSMUSG00000002111,ENSMUSG00000089809,ENSMUSG00000003360,ENSMUSG00000079495,ENSMUSG00000053175,ENSMUSG00000027513,ENSMUSG00000056215,ENSMUSG00000028790,ENSMUSG00000037062,ENSMUSG00000058420,ENSMUSG00000025903,ENSMUSG00000026309,ENSMUSG00000029106,ENSMUSG00000022858,ENSMUSG00000019853,ENSMUSG00000066800,ENSMUSG00000013833,ENSMUSG00000009566,ENSMUSG00000025316,ENSMUSG00000069601,ENSMUSG00000041578,ENSMUSG00000019295,ENSMUSG00000027498,ENSMUSG00000075706,ENSMUSG00000030538,ENSMUSG00000079033,ENSMUSG00000067148,ENSMUSG00000020923,ENSMUSG00000013973,ENSMUSG00000029848,ENSMUSG00000028610,ENSMUSG00000029600,ENSMUSG00000022841,ENSMUSG00000026603,ENSMUSG00000057789,ENSMUSG00000061479,ENSMUSG00000045521,ENSMUSG00000042831,ENSMUSG00000057666,ENSMUSG00000002083,ENSMUSG00000025498,ENSMUSG00000039337,ENSMUSG00000022951,ENSMUSG00000027381,ENSMUSG00000044080,ENSMUSG00000071078,ENSMUSG00000016528,ENSMUSG00000030826,ENSMUSG00000032315,ENSMUSG00000048752,ENSMUSG00000025525,ENSMUSG00000026959,ENSMUSG00000063576,ENSMUSG00000029550,ENSMUSG00000015714,ENSMUSG00000030834,ENSMUSG00000027859,ENSMUSG00000037174,ENSMUSG00000005354,ENSMUSG00000046329,ENSMUSG00000037098,ENSMUSG00000026926,ENSMUSG00000031826,ENSMUSG00000030890,ENSMUSG00000032575,ENSMUSG00000040618,ENSMUSG00000033124,ENSMUSG00000020333,ENSMUSG00000031144,ENSMUSG00000050373,ENSMUSG00000025330,ENSMUSG00000039787,ENSMUSG00000061374,ENSMUSG00000048602,ENSMUSG00000039637,ENSMUSG00000035086,ENSMUSG00000007659,ENSMUSG00000038555,ENSMUSG00000030541,ENSMUSG00000033545,ENSMUSG00000043067,ENSMUSG00000038683,ENSMUSG00000037979,ENSMUSG00000003283,ENSMUSG00000029414,ENSMUSG00000029560,ENSMUSG00000022517,ENSMUSG00000044475,ENSMUSG00000063904,ENSMUSG00000020190,ENSMUSG00000036427,ENSMUSG00000049723,ENSMUSG00000038690,ENSMUSG00000045639,ENSMUSG00000027871,ENSMUSG00000026798,ENSMUSG00000022773,ENSMUSG00000028952,ENSMUSG00000028066,ENSMUSG00000021190,ENSMUSG00000027875,ENSMUSG00000058665,ENSMUSG00000030822,ENSMUSG00000041164,ENSMUSG00000020681,ENSMUSG00000041355,ENSMUSG00000003444,ENSMUSG00000090958,ENSMUSG00000006456,ENSMUSG00000056851,ENSMUSG00000022710,ENSMUSG00000048310,ENSMUSG00000041616,ENSMUSG00000033871,ENSMUSG00000030082,ENSMUSG00000049327,ENSMUSG00000043388,ENSMUSG00000030720,ENSMUSG00000031697,ENSMUSG00000045983,ENSMUSG00000036202,ENSMUSG00000095576,ENSMUSG00000041939,ENSMUSG00000030850,ENSMUSG00000040370,ENSMUSG00000042558,ENSMUSG00000020415,ENSMUSG00000027673,ENSMUSG00000038417,ENSMUSG00000028655,ENSMUSG00000024621,ENSMUSG00000020323,ENSMUSG00000020668,ENSMUSG00000002233,ENSMUSG00000027820,ENSMUSG00000025932,ENSMUSG00000044405,ENSMUSG00000001415,ENSMUSG00000063130,ENSMUSG00000024900,ENSMUSG00000018727,ENSMUSG00000006932,ENSMUSG00000017721,ENSMUSG00000021639,ENSMUSG00000038539,ENSMUSG00000041881,ENSMUSG00000037447,ENSMUSG00000014778,ENSMUSG00000028779,ENSMUSG00000030982,ENSMUSG00000001054,ENSMUSG00000020590,ENSMUSG00000110190,ENSMUSG00000018322,ENSMUSG00000109941,ENSMUSG00000022887,ENSMUSG00000031618,ENSMUSG00000029503,ENSMUSG00000078974,ENSMUSG00000046020,ENSMUSG00000022556,ENSMUSG00000015143,ENSMUSG00000045038,ENSMUSG00000073725,ENSMUSG00000076437,ENSMUSG00000047907,ENSMUSG00000034833,ENSMUSG00000053198,ENSMUSG00000025825,ENSMUSG00000026385,ENSMUSG00000035934,ENSMUSG00000028991,ENSMUSG00000025217,ENSMUSG00000014030,ENSMUSG00000060187,ENSMUSG00000062683,ENSMUSG00000015474,ENSMUSG00000061111,ENSMUSG00000032826,ENSMUSG00000047878,ENSMUSG00000101645,ENSMUSG00000062012,ENSMUSG00000025002,ENSMUSG00000039254,ENSMUSG00000038697,ENSMUSG00000051827,ENSMUSG00000045594,ENSMUSG00000031488,ENSMUSG00000028452,ENSMUSG00000025184,ENSMUSG00000021245,ENSMUSG00000014554,ENSMUSG00000021650,ENSMUSG00000016179,ENSMUSG00000030796,ENSMUSG00000030057,ENSMUSG00000006418,ENSMUSG00000037361,ENSMUSG00000001065,ENSMUSG00000029646,ENSMUSG00000039153,ENSMUSG00000028064,ENSMUSG00000026799,ENSMUSG00000095276,ENSMUSG00000054626,ENSMUSG00000027223,ENSMUSG00000032531,ENSMUSG00000030854,ENSMUSG00000048277,ENSMUSG00000035478,ENSMUSG00000000766,ENSMUSG00000001786,ENSMUSG00000028706,ENSMUSG00000099083,ENSMUSG00000032180,ENSMUSG00000002007,ENSMUSG00000026815,ENSMUSG00000041220,ENSMUSG00000042622,ENSMUSG00000038256,ENSMUSG00000032705,ENSMUSG00000036437,ENSMUSG00000029098,ENSMUSG00000030222,ENSMUSG00000040253,ENSMUSG00000035278,ENSMUSG00000023046,ENSMUSG00000022391,ENSMUSG00000021113,ENSMUSG00000028766,ENSMUSG00000025733,ENSMUSG00000029076,ENSMUSG00000045994,ENSMUSG00000059791,ENSMUSG00000032112,ENSMUSG00000025147,ENSMUSG00000070699,ENSMUSG00000024732,ENSMUSG00000110195,ENSMUSG00000020056,ENSMUSG00000029275,ENSMUSG00000021127,ENSMUSG00000020430,ENSMUSG00000000563,ENSMUSG00000037353,ENSMUSG00000020402,ENSMUSG00000062312,ENSMUSG00000025142,ENSMUSG00000036986,ENSMUSG00000027200,ENSMUSG00000067279,ENSMUSG00000032316,ENSMUSG00000042279,ENSMUSG00000009614,ENSMUSG00000022476,ENSMUSG00000040548,ENSMUSG00000027490,ENSMUSG00000026223,ENSMUSG00000040174,ENSMUSG00000029131,ENSMUSG00000033885,ENSMUSG00000028433,ENSMUSG00000001098,ENSMUSG00000031808,ENSMUSG00000032077,ENSMUSG00000032334,ENSMUSG00000017697,ENSMUSG00000034177,ENSMUSG00000037279,ENSMUSG00000049600,ENSMUSG00000047507,ENSMUSG00000022412,ENSMUSG00000110103,ENSMUSG00000032537,ENSMUSG00000020647,ENSMUSG00000055799,ENSMUSG00000000131,ENSMUSG00000000690,ENSMUSG00000042349,ENSMUSG00000030669,ENSMUSG00000040044,ENSMUSG00000000308,ENSMUSG00000002608,ENSMUSG00000026669,ENSMUSG00000035283,ENSMUSG00000045659,ENSMUSG00000059975,ENSMUSG00000035696,ENSMUSG00000007039,ENSMUSG00000038233,ENSMUSG00000028599,ENSMUSG00000030733,ENSMUSG00000059481,ENSMUSG00000022194,ENSMUSG00000028621,ENSMUSG00000022771,ENSMUSG00000000215,ENSMUSG00000068798,ENSMUSG00000006304,ENSMUSG00000035845,ENSMUSG00000047797,ENSMUSG00000025034,ENSMUSG00000049686,ENSMUSG00000039476,ENSMUSG00000037580,ENSMUSG00000039427,ENSMUSG00000042404,ENSMUSG00000024959,ENSMUSG00000029445,ENSMUSG00000038467,ENSMUSG00000045273,ENSMUSG00000073968,ENSMUSG00000020787,ENSMUSG00000026213,ENSMUSG00000018196,ENSMUSG00000044312,ENSMUSG00000023995,ENSMUSG00000068335,ENSMUSG00000021416,ENSMUSG00000112858,ENSMUSG00000038384,ENSMUSG00000018160,ENSMUSG00000001403,ENSMUSG00000028873,ENSMUSG00000050705,ENSMUSG00000024913,ENSMUSG00000038482,ENSMUSG00000027447,ENSMUSG00000033684,ENSMUSG00000024862,ENSMUSG00000051146,ENSMUSG00000039959,ENSMUSG00000070003,ENSMUSG00000006732,ENSMUSG00000019791,ENSMUSG00000029616,ENSMUSG00000027131,ENSMUSG00000070643,ENSMUSG00000061979,ENSMUSG00000040712,ENSMUSG00000026554,ENSMUSG00000028975,ENSMUSG00000022791,ENSMUSG00000048416,ENSMUSG00000053898,ENSMUSG00000034226,ENSMUSG00000027613,ENSMUSG00000021461,ENSMUSG00000027102,ENSMUSG00000052738,ENSMUSG00000071234,ENSMUSG00000028933,ENSMUSG00000024381,ENSMUSG00000027509,ENSMUSG00000031601,ENSMUSG00000062181,ENSMUSG00000042605,ENSMUSG00000030680,ENSMUSG00000002748,ENSMUSG00000029068,ENSMUSG00000020287,ENSMUSG00000024426,ENSMUSG00000046679,ENSMUSG00000029676,ENSMUSG00000034271,ENSMUSG00000090272,ENSMUSG00000002957,ENSMUSG00000077450,ENSMUSG00000031791,ENSMUSG00000033722,ENSMUSG00000038473,ENSMUSG00000029027,ENSMUSG00000060860,ENSMUSG00000029270,ENSMUSG00000020109,ENSMUSG00000020847,ENSMUSG00000032215,ENSMUSG00000091803,ENSMUSG00000004266,ENSMUSG00000032135,ENSMUSG00000046574,ENSMUSG00000041351,ENSMUSG00000041560,ENSMUSG00000019923,ENSMUSG00000025428,ENSMUSG00000022463,ENSMUSG00000026686,ENSMUSG00000009772,ENSMUSG00000087687,ENSMUSG00000028974,ENSMUSG00000022504,ENSMUSG00000073676,ENSMUSG00000046711,ENSMUSG00000039099,ENSMUSG00000021953,ENSMUSG00000018334,ENSMUSG00000022974,ENSMUSG00000021490,ENSMUSG00000030689,ENSMUSG00000039048,ENSMUSG00000018567,ENSMUSG00000000902,ENSMUSG00000029468,ENSMUSG00000030058,ENSMUSG00000078816,ENSMUSG00000054272,ENSMUSG00000023092,ENSMUSG00000033128,ENSMUSG00000037523,ENSMUSG00000028467,ENSMUSG00000001518,ENSMUSG00000038371,ENSMUSG00000033335,ENSMUSG00000042372,ENSMUSG00000019992,ENSMUSG00000079592,ENSMUSG00000030435,ENSMUSG00000003541,ENSMUSG00000040658,ENSMUSG00000042677,ENSMUSG00000038936,ENSMUSG00000001472,ENSMUSG00000055553,ENSMUSG00000027546,ENSMUSG00000017146,ENSMUSG00000025381,ENSMUSG00000034708,ENSMUSG00000024795,ENSMUSG00000000416,ENSMUSG00000025209,ENSMUSG00000038025,ENSMUSG00000040113,ENSMUSG00000040809,ENSMUSG00000039345,ENSMUSG00000025132,ENSMUSG00000029185,ENSMUSG00000025340,ENSMUSG00000090115,ENSMUSG00000026781,ENSMUSG00000030527,ENSMUSG00000019338,ENSMUSG00000042626,ENSMUSG00000001510,ENSMUSG00000027602,ENSMUSG00000028525,ENSMUSG00000070808,ENSMUSG00000069581,ENSMUSG00000028405,ENSMUSG00000021692,ENSMUSG00000038346,ENSMUSG00000052446,ENSMUSG00000024969,ENSMUSG00000029556,ENSMUSG00000025104,ENSMUSG00000006948,ENSMUSG00000032113,ENSMUSG00000029245,ENSMUSG00000039713,ENSMUSG00000055210,ENSMUSG00000034793,ENSMUSG00000031962,ENSMUSG00000009828,ENSMUSG00000015627,ENSMUSG00000021824,ENSMUSG00000058076,ENSMUSG00000079629,ENSMUSG00000038170,ENSMUSG00000033955,ENSMUSG00000074923,ENSMUSG00000097084,ENSMUSG00000024442,ENSMUSG00000023951,ENSMUSG00000025374,ENSMUSG00000032040,ENSMUSG00000038765,ENSMUSG00000062270,ENSMUSG00000020736,ENSMUSG00000060373,ENSMUSG00000030806,ENSMUSG00000038880,ENSMUSG00000027405,ENSMUSG00000023912,ENSMUSG00000078249,ENSMUSG00000025135,ENSMUSG00000024397,ENSMUSG00000000384,ENSMUSG00000031737,ENSMUSG00000037664,ENSMUSG00000055053,ENSMUSG00000022031,ENSMUSG00000004231,ENSMUSG00000001419,ENSMUSG00000045179,ENSMUSG00000058586,ENSMUSG00000006289,ENSMUSG00000041515,ENSMUSG00000009207,ENSMUSG00000063888,ENSMUSG00000052926,ENSMUSG00000042570,ENSMUSG00000015750,ENSMUSG00000026273,ENSMUSG00000026275,ENSMUSG00000030816,ENSMUSG00000057469,ENSMUSG00000030615,ENSMUSG00000036687,ENSMUSG00000043857,ENSMUSG00000025787,ENSMUSG00000019828,ENSMUSG00000025468,ENSMUSG00000087408,ENSMUSG00000020660,ENSMUSG00000028847,ENSMUSG00000006675,ENSMUSG00000026526,ENSMUSG00000047921,ENSMUSG00000002279,ENSMUSG00000079477,ENSMUSG00000039474,ENSMUSG00000029361,ENSMUSG00000031812,ENSMUSG00000075229,ENSMUSG00000052087,ENSMUSG00000026239,ENSMUSG00000035699,ENSMUSG00000040699,ENSMUSG00000018820,ENSMUSG00000025373,ENSMUSG00000013997,ENSMUSG00000028332,ENSMUSG00000027649,ENSMUSG00000048756,ENSMUSG00000071773,ENSMUSG00000089832,ENSMUSG00000028541,ENSMUSG00000068391,ENSMUSG00000042502,ENSMUSG00000029175,ENSMUSG00000037890,ENSMUSG00000038685,ENSMUSG00000009585,ENSMUSG00000039105,ENSMUSG00000020115,ENSMUSG00000028085,ENSMUSG00000040414,ENSMUSG00000030972,ENSMUSG00000031070,ENSMUSG00000066900,ENSMUSG00000039210,ENSMUSG00000062519,ENSMUSG00000032661,ENSMUSG00000020137,ENSMUSG00000019863,ENSMUSG00000018442,ENSMUSG00000031781,ENSMUSG00000071064,ENSMUSG00000020737,ENSMUSG00000034659,ENSMUSG00000026127,ENSMUSG00000031150,ENSMUSG00000000127,ENSMUSG00000016921,ENSMUSG00000074916,ENSMUSG00000002052,ENSMUSG00000022096,ENSMUSG00000001521,ENSMUSG00000022383,ENSMUSG00000028910,ENSMUSG00000000552,ENSMUSG00000022545,ENSMUSG00000041556,ENSMUSG00000027895,ENSMUSG00000038524,ENSMUSG00000029125,ENSMUSG00000022540,ENSMUSG00000032855,ENSMUSG00000027201,ENSMUSG00000059146,ENSMUSG00000036620,ENSMUSG00000027679,ENSMUSG00000020894,ENSMUSG00000010086,ENSMUSG00000025140,ENSMUSG00000009075,ENSMUSG00000025144,ENSMUSG00000022414,ENSMUSG00000040086,ENSMUSG00000003233,ENSMUSG00000048450,ENSMUSG00000063406,ENSMUSG00000038181,ENSMUSG00000032560,ENSMUSG00000040462,ENSMUSG00000091931,ENSMUSG00000029625,ENSMUSG00000021458,ENSMUSG00000027222,ENSMUSG00000041333,ENSMUSG00000032965,ENSMUSG00000009350,ENSMUSG00000055912,ENSMUSG00000059208,ENSMUSG00000071359,ENSMUSG00000050240,ENSMUSG00000029207,ENSMUSG00000020827,ENSMUSG00000032511,ENSMUSG00000029191,ENSMUSG00000032185,ENSMUSG00000032571,ENSMUSG00000087598,ENSMUSG00000041685,ENSMUSG00000029705,ENSMUSG00000048481,ENSMUSG00000023993,ENSMUSG00000031901,ENSMUSG00000016510,ENSMUSG00000014444,ENSMUSG00000021902,ENSMUSG00000034071,ENSMUSG00000024844,ENSMUSG00000078622,ENSMUSG00000028563,ENSMUSG00000026172,ENSMUSG00000044201,ENSMUSG00000048154,ENSMUSG00000021541,ENSMUSG00000020946,ENSMUSG00000044927,ENSMUSG00000101174,ENSMUSG00000004356,ENSMUSG00000042761,ENSMUSG00000042644,ENSMUSG00000005054,ENSMUSG00000022634,ENSMUSG00000035228,ENSMUSG00000004056,ENSMUSG00000011877,ENSMUSG00000012117,ENSMUSG00000041215,ENSMUSG00000032411,ENSMUSG00000040650,ENSMUSG00000037434,ENSMUSG00000010660,ENSMUSG00000038193,ENSMUSG00000031827,ENSMUSG00000004263,ENSMUSG00000070953,ENSMUSG00000034245,ENSMUSG00000024833,ENSMUSG00000094945,ENSMUSG00000028836,ENSMUSG00000021027,ENSMUSG00000005625,ENSMUSG00000022516,ENSMUSG00000032508,ENSMUSG00000051682,ENSMUSG00000026211,ENSMUSG00000052384,ENSMUSG00000059689,ENSMUSG00000056370,ENSMUSG00000002249,ENSMUSG00000057229,ENSMUSG00000027630,ENSMUSG00000059810,ENSMUSG00000050440,ENSMUSG00000031487,ENSMUSG00000035757,ENSMUSG00000074476,ENSMUSG00000003099,ENSMUSG00000009293,ENSMUSG00000113949,ENSMUSG00000038709,ENSMUSG00000018906,ENSMUSG00000008318,ENSMUSG00000026878,ENSMUSG00000024818,ENSMUSG00000032423,ENSMUSG00000059439,ENSMUSG00000023274,ENSMUSG00000029599,ENSMUSG00000026313,ENSMUSG00000074671,ENSMUSG00000002963,ENSMUSG00000002781,ENSMUSG00000041147,ENSMUSG00000045608,ENSMUSG00000013698,ENSMUSG00000000340,ENSMUSG00000020037,ENSMUSG00000020456,ENSMUSG00000025486,ENSMUSG00000066042,ENSMUSG00000008690,ENSMUSG00000022186,ENSMUSG00000029486,ENSMUSG00000028042,ENSMUSG00000060402,ENSMUSG00000029003,ENSMUSG00000060073,ENSMUSG00000021537,ENSMUSG00000022199,ENSMUSG00000044876,ENSMUSG00000094936,ENSMUSG00000037364,ENSMUSG00000052837,ENSMUSG00000031575,ENSMUSG00000035863,ENSMUSG00000003464,ENSMUSG00000095677,ENSMUSG00000041654,ENSMUSG00000070000,ENSMUSG00000026005,ENSMUSG00000041528,ENSMUSG00000030062,ENSMUSG00000020781,ENSMUSG00000060257,ENSMUSG00000037621,ENSMUSG00000028149,ENSMUSG00000030451,ENSMUSG00000058454,ENSMUSG00000013160,ENSMUSG00000038615,ENSMUSG00000035722,ENSMUSG00000044641,ENSMUSG00000002831,ENSMUSG00000058638,ENSMUSG00000040857,ENSMUSG00000024050,ENSMUSG00000036372,ENSMUSG00000053329,ENSMUSG00000023307,ENSMUSG00000036438,ENSMUSG00000062234,ENSMUSG00000036186,ENSMUSG00000037487,ENSMUSG00000026942,ENSMUSG00000052684,ENSMUSG00000026339,ENSMUSG00000041126,ENSMUSG00000075701,ENSMUSG00000018565,ENSMUSG00000027455,ENSMUSG00000028945,ENSMUSG00000034667,ENSMUSG00000021359,ENSMUSG00000097487,ENSMUSG00000030557,ENSMUSG00000028729,ENSMUSG00000039850,ENSMUSG00000048206,ENSMUSG00000036181,ENSMUSG00000026659,ENSMUSG00000029603,ENSMUSG00000034949,ENSMUSG00000020166,ENSMUSG00000024052,ENSMUSG00000032590,ENSMUSG00000033222,ENSMUSG00000016664,ENSMUSG00000030945,ENSMUSG00000024740,ENSMUSG00000032231,ENSMUSG00000001023,ENSMUSG00000057329,ENSMUSG00000052212,ENSMUSG00000020901,ENSMUSG00000066640,ENSMUSG00000021266,ENSMUSG00000036160,ENSMUSG00000033653,ENSMUSG00000000568,ENSMUSG00000029661,ENSMUSG00000052915,ENSMUSG00000034807,ENSMUSG00000034771,ENSMUSG00000062713,ENSMUSG00000052533,ENSMUSG00000079550,ENSMUSG00000026270,ENSMUSG00000030577,ENSMUSG00000018770,ENSMUSG00000042757,ENSMUSG00000028744,ENSMUSG00000046841,ENSMUSG00000032606,ENSMUSG00000028687,ENSMUSG00000029471,ENSMUSG00000042198,ENSMUSG00000015127,ENSMUSG00000030867,ENSMUSG00000029151,ENSMUSG00000044881,ENSMUSG00000048439,ENSMUSG00000061809,ENSMUSG00000031847,ENSMUSG00000037894,ENSMUSG00000026873,ENSMUSG00000051111,ENSMUSG00000025035,ENSMUSG00000059811,ENSMUSG00000019102,ENSMUSG00000024319,ENSMUSG00000054716,ENSMUSG00000022400,ENSMUSG00000004364,ENSMUSG00000021400,ENSMUSG00000034157,ENSMUSG00000028127,ENSMUSG00000018659,ENSMUSG00000020869,ENSMUSG00000021700,ENSMUSG00000000805,ENSMUSG00000032869,ENSMUSG00000092607,ENSMUSG00000035632,ENSMUSG00000021248,ENSMUSG00000042694,ENSMUSG00000074569,ENSMUSG00000026825,ENSMUSG00000054823,ENSMUSG00000070330,ENSMUSG00000096145,ENSMUSG00000027714,ENSMUSG00000028217,ENSMUSG00000034165,ENSMUSG00000040236,ENSMUSG00000018666,ENSMUSG00000029165,ENSMUSG00000019461,ENSMUSG00000018572,ENSMUSG00000003528,ENSMUSG00000019843,ENSMUSG00000043572,ENSMUSG00000021087,ENSMUSG00000029802,ENSMUSG00000015016,ENSMUSG00000093445,ENSMUSG00000029920,ENSMUSG00000006024,ENSMUSG00000058239,ENSMUSG00000040136,ENSMUSG00000041921,ENSMUSG00000030126,ENSMUSG00000020806,ENSMUSG00000003379,ENSMUSG00000052363,ENSMUSG00000049232,ENSMUSG00000074811,ENSMUSG00000036672,ENSMUSG00000029480,ENSMUSG00000020108,ENSMUSG00000021095,ENSMUSG00000020156,ENSMUSG00000029126,ENSMUSG00000025369,ENSMUSG00000034059,ENSMUSG00000029518,ENSMUSG00000034731,ENSMUSG00000058291,ENSMUSG00000054364,ENSMUSG00000000617,ENSMUSG00000026987,ENSMUSG00000040220,ENSMUSG00000079235,ENSMUSG00000044134,ENSMUSG00000050908,ENSMUSG00000028961,ENSMUSG00000002205,ENSMUSG00000024792,ENSMUSG00000039219,ENSMUSG00000025231,ENSMUSG00000042520,ENSMUSG00000022498,ENSMUSG00000061718,ENSMUSG00000042632,ENSMUSG00000020889,ENSMUSG00000000325,ENSMUSG00000003072,ENSMUSG00000025235,ENSMUSG00000068917,ENSMUSG00000024767,ENSMUSG00000040738,ENSMUSG00000056724,ENSMUSG00000014769,ENSMUSG00000011837,ENSMUSG00000018648,ENSMUSG00000039316,ENSMUSG00000038780,ENSMUSG00000072878,ENSMUSG00000005378,ENSMUSG00000015605,ENSMUSG00000024613,ENSMUSG00000032579,ENSMUSG00000042675,ENSMUSG00000026162,ENSMUSG00000021156,ENSMUSG00000000184,ENSMUSG00000024215,ENSMUSG00000060098,ENSMUSG00000052160,ENSMUSG00000023944,ENSMUSG00000002379,ENSMUSG00000032717,ENSMUSG00000015217,ENSMUSG00000050132,ENSMUSG00000031706,ENSMUSG00000031543,ENSMUSG00000026887,ENSMUSG00000021506,ENSMUSG00000021252,ENSMUSG00000007655,ENSMUSG00000020476,ENSMUSG00000071646,ENSMUSG00000021661,ENSMUSG00000025572,ENSMUSG00000039307,ENSMUSG00000033068,ENSMUSG00000043648,ENSMUSG00000028960,ENSMUSG00000044149,ENSMUSG00000031149,ENSMUSG00000034881,ENSMUSG00000030528,ENSMUSG00000022889,ENSMUSG00000055128,ENSMUSG00000000605,ENSMUSG00000026222,ENSMUSG00000032026,ENSMUSG00000063410,ENSMUSG00000047674,ENSMUSG00000034006,ENSMUSG00000032017,ENSMUSG00000024534,ENSMUSG00000020225,ENSMUSG00000005980,ENSMUSG00000051811,ENSMUSG00000030346,ENSMUSG00000001661,ENSMUSG00000029608,ENSMUSG00000063268,ENSMUSG00000022685,ENSMUSG00000022032,ENSMUSG00000025792,ENSMUSG00000061613,ENSMUSG00000021068,ENSMUSG00000042292,ENSMUSG00000025484,ENSMUSG00000024797,ENSMUSG00000026426,ENSMUSG00000064030,ENSMUSG00000066687,ENSMUSG00000032340,ENSMUSG00000024037,ENSMUSG00000027070,ENSMUSG00000037622,ENSMUSG00000020311,ENSMUSG00000033862,ENSMUSG00000043439,ENSMUSG00000028357,ENSMUSG00000029122,ENSMUSG00000001520,ENSMUSG00000103421,ENSMUSG00000024906,ENSMUSG00000054715,ENSMUSG00000019518,ENSMUSG00000029440,ENSMUSG00000043421,ENSMUSG00000035011,ENSMUSG00000022359,ENSMUSG00000040632,ENSMUSG00000049506,ENSMUSG00000023991,ENSMUSG00000024213,ENSMUSG00000020544,ENSMUSG00000019055,ENSMUSG00000046733,ENSMUSG00000000693,ENSMUSG00000001168,ENSMUSG00000027368,ENSMUSG00000023971,ENSMUSG00000020381,ENSMUSG00000056648,ENSMUSG00000021375,ENSMUSG00000033847,ENSMUSG00000020549,ENSMUSG00000056917,ENSMUSG00000015013,ENSMUSG00000039671,ENSMUSG00000025408,ENSMUSG00000050751,ENSMUSG00000021048,ENSMUSG00000056458,ENSMUSG00000030693,ENSMUSG00000001576,ENSMUSG00000078789,ENSMUSG00000024926,ENSMUSG00000020882,ENSMUSG00000057054,ENSMUSG00000042569,ENSMUSG00000022433,ENSMUSG00000053119,ENSMUSG00000028737,ENSMUSG00000023953,ENSMUSG00000031378,ENSMUSG00000006179,ENSMUSG00000027242,ENSMUSG00000034509,ENSMUSG00000028792,ENSMUSG00000047767,ENSMUSG00000022484,ENSMUSG00000044367,ENSMUSG00000007946,ENSMUSG00000007783,ENSMUSG00000041886,ENSMUSG00000074882,ENSMUSG00000032194,ENSMUSG00000020826,ENSMUSG00000076435,ENSMUSG00000005609,ENSMUSG00000039328,ENSMUSG00000022098,ENSMUSG00000050335,ENSMUSG00000030839,ENSMUSG00000034889,ENSMUSG00000041264,ENSMUSG00000030683,ENSMUSG00000028329,ENSMUSG00000023952,ENSMUSG00000028953,ENSMUSG00000030888,ENSMUSG00000029413,ENSMUSG00000020744,ENSMUSG00000002546,ENSMUSG00000010358,ENSMUSG00000023328,ENSMUSG00000033287,ENSMUSG00000020186,ENSMUSG00000072214,ENSMUSG00000026193,ENSMUSG00000028524,ENSMUSG00000046295,ENSMUSG00000037885,ENSMUSG00000029780,ENSMUSG00000023067,ENSMUSG00000018882,ENSMUSG00000069920,ENSMUSG00000027404,ENSMUSG00000025077,ENSMUSG00000030507,ENSMUSG00000074884,ENSMUSG00000006599,ENSMUSG00000020652,ENSMUSG00000022779,ENSMUSG00000022914,ENSMUSG00000008668,ENSMUSG00000074794,ENSMUSG00000039987,ENSMUSG00000033065,ENSMUSG00000030534,ENSMUSG00000023902,ENSMUSG00000042148,ENSMUSG00000032519,ENSMUSG00000002825,ENSMUSG00000071256,ENSMUSG00000028948,ENSMUSG00000050945,ENSMUSG00000078127,ENSMUSG00000042439,ENSMUSG00000049932,ENSMUSG00000022000,ENSMUSG00000059851,ENSMUSG00000031665,ENSMUSG00000013787,ENSMUSG00000021743,ENSMUSG00000029860,ENSMUSG00000003657,ENSMUSG00000029153,ENSMUSG00000040268,ENSMUSG00000054836,ENSMUSG00000024870,ENSMUSG00000062488,ENSMUSG00000030091,ENSMUSG00000026203,ENSMUSG00000006567,ENSMUSG00000063882,ENSMUSG00000018750,ENSMUSG00000023191,ENSMUSG00000060152,ENSMUSG00000031434,ENSMUSG00000040824,ENSMUSG00000030083,ENSMUSG00000017344,ENSMUSG00000029466,ENSMUSG00000037944,ENSMUSG00000038665,ENSMUSG00000057729,ENSMUSG00000041229,ENSMUSG00000028318,ENSMUSG00000005986,ENSMUSG00000031392,ENSMUSG00000039515,ENSMUSG00000030278,ENSMUSG00000062861,ENSMUSG00000001998,ENSMUSG00000027637,ENSMUSG00000028060,ENSMUSG00000090714,ENSMUSG00000020740,ENSMUSG00000071657,ENSMUSG00000024248,ENSMUSG00000041798,ENSMUSG00000024212,ENSMUSG00000067071,ENSMUSG00000051985,ENSMUSG00000003119,ENSMUSG00000014859,ENSMUSG00000042109,ENSMUSG00000016458,ENSMUSG00000016495,ENSMUSG00000018541,ENSMUSG00000079627,ENSMUSG00000035964,ENSMUSG00000060260,ENSMUSG00000029290,ENSMUSG00000031169,ENSMUSG00000033909,ENSMUSG00000042821,ENSMUSG00000008200,ENSMUSG00000031996,ENSMUSG00000026944,ENSMUSG00000026805,ENSMUSG00000030287,ENSMUSG00000005373,ENSMUSG00000068551,ENSMUSG00000039953,ENSMUSG00000038691,ENSMUSG00000021866,ENSMUSG00000029478,ENSMUSG00000007021,ENSMUSG00000075702,ENSMUSG00000031959,ENSMUSG00000009876,ENSMUSG00000109493,ENSMUSG00000024067,ENSMUSG00000024120,ENSMUSG00000020086,ENSMUSG00000070425,ENSMUSG00000030996,ENSMUSG00000018634,ENSMUSG00000022568,ENSMUSG00000048458,ENSMUSG00000039834,ENSMUSG00000034908,ENSMUSG00000025337,ENSMUSG00000044783,ENS"
"USG00000047658,ENSMUSG00000027303,ENSMUSG00000013629,ENSMUSG00000037260,ENSMUSG00000035873,ENSMUSG00000028647,ENSMUSG00000025586,ENSMUSG00000063065,ENSMUSG00000029408,ENSMUSG00000021037,ENSMUSG00000038393,ENSMUSG00000015133,ENSMUSG00000037280,ENSMUSG00000031774,ENSMUSG00000058499,ENSMUSG00000022623,ENSMUSG00000028923,ENSMUSG00000003752,ENSMUSG00000094870,ENSMUSG00000056201,ENSMUSG00000019818,ENSMUSG00000028603,ENSMUSG00000047417,ENSMUSG00000029199,ENSMUSG00000013495,ENSMUSG00000021611,ENSMUSG00000004455,ENSMUSG00000020988,ENSMUSG00000033475,ENSMUSG00000020935,ENSMUSG00000021263,ENSMUSG00000030911,ENSMUSG00000032562,ENSMUSG00000059323,ENSMUSG00000030643,ENSMUSG00000079635,ENSMUSG00000021337,ENSMUSG00000023452,ENSMUSG00000009545,ENSMUSG00000000948,ENSMUSG00000019943,ENSMUSG00000058886,ENSMUSG00000038046,ENSMUSG00000031832,ENSMUSG00000028018,ENSMUSG00000021911,ENSMUSG00000023791,ENSMUSG00000035392,ENSMUSG00000036270,ENSMUSG00000007591,ENSMUSG00000061589,ENSMUSG00000038886,ENSMUSG00000039956,ENSMUSG00000011096,ENSMUSG00000019737,ENSMUSG00000036955,ENSMUSG00000030987,ENSMUSG00000029624,ENSMUSG00000014767,ENSMUSG00000111409,ENSMUSG00000035824,ENSMUSG00000032299,ENSMUSG00000031458,ENSMUSG00000043487,ENSMUSG00000024873,ENSMUSG00000013736,ENSMUSG00000042419,ENSMUSG00000067942,ENSMUSG00000089739,ENSMUSG00000031731,ENSMUSG00000030842,ENSMUSG00000022441,ENSMUSG00000029059,ENSMUSG00000006920,ENSMUSG00000011589,ENSMUSG00000078923,ENSMUSG00000046269,ENSMUSG00000029319,ENSMUSG00000045328,ENSMUSG00000041477,ENSMUSG00000028893,ENSMUSG00000027569,ENSMUSG00000032815,ENSMUSG00000041895,ENSMUSG00000036323,ENSMUSG00000031255,ENSMUSG00000019841,ENSMUSG00000022961,ENSMUSG00000022946,ENSMUSG00000015837,ENSMUSG00000052616,ENSMUSG00000005716,ENSMUSG00000073838,ENSMUSG00000078619,ENSMUSG00000039738,ENSMUSG00000032192,ENSMUSG00000053929,ENSMUSG00000051177,ENSMUSG00000043614,ENSMUSG00000028229,ENSMUSG00000074870,ENSMUSG00000032615,ENSMUSG00000026425,ENSMUSG00000021285,ENSMUSG00000019969,ENSMUSG00000032939,ENSMUSG00000004849,ENSMUSG00000044737,ENSMUSG00000024384,ENSMUSG00000057058,ENSMUSG00000029594,ENSMUSG00000021905,ENSMUSG00000031586,ENSMUSG00000030303,ENSMUSG00000023973,ENSMUSG00000055612,ENSMUSG00000025579,ENSMUSG00000031622,ENSMUSG00000045100,ENSMUSG00000040167,ENSMUSG00000003346,ENSMUSG00000051397,ENSMUSG00000039768,ENSMUSG00000024912,ENSMUSG00000026456,ENSMUSG00000039384,ENSMUSG00000040364,ENSMUSG00000028969,ENSMUSG00000020392,ENSMUSG00000022561,ENSMUSG00000061462,ENSMUSG00000055027,ENSMUSG00000006403,ENSMUSG00000020219,ENSMUSG00000025047,ENSMUSG00000067713,ENSMUSG00000020893,ENSMUSG00000022881,ENSMUSG00000028264,ENSMUSG00000015748,ENSMUSG00000047654,ENSMUSG00000079633,ENSMUSG00000048027,ENSMUSG00000030824,ENSMUSG00000071770,ENSMUSG00000059772,ENSMUSG00000046230,ENSMUSG00000037958,ENSMUSG00000025609,ENSMUSG00000009076,ENSMUSG00000064037,ENSMUSG00000044430,ENSMUSG00000042104,ENSMUSG00000033237,ENSMUSG00000021492,ENSMUSG00000039242,ENSMUSG00000002949,ENSMUSG00000078656,ENSMUSG00000038255,ENSMUSG00000024942,ENSMUSG00000032259,ENSMUSG00000063704,ENSMUSG00000071649,ENSMUSG00000032396,ENSMUSG00000031065,ENSMUSG00000027077,ENSMUSG00000025492,ENSMUSG00000068205,ENSMUSG00000038302,ENSMUSG00000052488,ENSMUSG00000032239,ENSMUSG00000021287,ENSMUSG00000059518,ENSMUSG00000024982,ENSMUSG00000074483,ENSMUSG00000063919,ENSMUSG00000027708,ENSMUSG00000026628,ENSMUSG00000007812,ENSMUSG00000023805,ENSMUSG00000036459,ENSMUSG00000056493,ENSMUSG00000074151,ENSMUSG00000038805,ENSMUSG00000041890,ENSMUSG00000028700,ENSMUSG00000024941,ENSMUSG00000016933,ENSMUSG00000011305,ENSMUSG00000056536,ENSMUSG00000014633,ENSMUSG00000038126,ENSMUSG00000067653,ENSMUSG00000020732,ENSMUSG00000019590,ENSMUSG00000029778,ENSMUSG00000028223,ENSMUSG00000042918,ENSMUSG00000019428,ENSMUSG00000020196,ENSMUSG00000022394,ENSMUSG00000020260,ENSMUSG00000064068,ENSMUSG00000075415,ENSMUSG00000027478,ENSMUSG00000048763,ENSMUSG00000071771,ENSMUSG00000034998,ENSMUSG00000031264,ENSMUSG00000096852,ENSMUSG00000026389,ENSMUSG00000001555,ENSMUSG00000026028,ENSMUSG00000027367,ENSMUSG00000042367,ENSMUSG00000021910,ENSMUSG00000042055,ENSMUSG00000051451,ENSMUSG00000009097,ENSMUSG00000036908,ENSMUSG00000037234,ENSMUSG00000079628,ENSMUSG00000030423,ENSMUSG00000000216,ENSMUSG00000040701,ENSMUSG00000004221,ENSMUSG00000037443,ENSMUSG00000033488,ENSMUSG00000056014,ENSMUSG00000051650,ENSMUSG00000021040,ENSMUSG00000021773,ENSMUSG00000020649,ENSMUSG00000029404,ENSMUSG00000042496,ENSMUSG00000027651,ENSMUSG00000011114,ENSMUSG00000003051,ENSMUSG00000044145,ENSMUSG00000004885,ENSMUSG00000006313,ENSMUSG00000040734,ENSMUSG00000021176,ENSMUSG00000014856,ENSMUSG00000021221,ENSMUSG00000036779,ENSMUSG00000022898,ENSMUSG00000027566,ENSMUSG00000021589,ENSMUSG00000038967,ENSMUSG00000031818,ENSMUSG00000042096,ENSMUSG00000026207,ENSMUSG00000079560,ENSMUSG00000054434,ENSMUSG00000060992,ENSMUSG00000045671,ENSMUSG00000000378,ENSMUSG00000028049,ENSMUSG00000017715,ENSMUSG00000061751,ENSMUSG00000075045,ENSMUSG00000015461,ENSMUSG00000030545,ENSMUSG00000015176,ENSMUSG00000018669,ENSMUSG00000011751,ENSMUSG00000020917,ENSMUSG00000032294,ENSMUSG00000022812,ENSMUSG00000034254,ENSMUSG00000048626,ENSMUSG00000021194,ENSMUSG00000055371,ENSMUSG00000067288,ENSMUSG00000038248,ENSMUSG00000021481,ENSMUSG00000020246,ENSMUSG00000032583,ENSMUSG00000000301,ENSMUSG00000021367,ENSMUSG00000032245,ENSMUSG00000024034,ENSMUSG00000026469,ENSMUSG00000037012,ENSMUSG00000021685,ENSMUSG00000033770,ENSMUSG00000020419,ENSMUSG00000073702,ENSMUSG00000023206,ENSMUSG00000005503,ENSMUSG00000026103,ENSMUSG00000075600,ENSMUSG00000025499,ENSMUSG00000038542,ENSMUSG00000048003,ENSMUSG00000025138,ENSMUSG00000068040,ENSMUSG00000027646,ENSMUSG00000035284,ENSMUSG00000021144,ENSMUSG00000025358,ENSMUSG00000028059,ENSMUSG00000079494,ENSMUSG00000001034,ENSMUSG00000058908,ENSMUSG00000015776,ENSMUSG00000031066,ENSMUSG00000027330,ENSMUSG00000023017,ENSMUSG00000046541,ENSMUSG00000006498,ENSMUSG00000021557,ENSMUSG00000024892,ENSMUSG00000096351,ENSMUSG00000003549,ENSMUSG00000079036,ENSMUSG00000006389,ENSMUSG00000007415,ENSMUSG00000029346,ENSMUSG00000024644,ENSMUSG00000028809,ENSMUSG00000054405,ENSMUSG00000004897,ENSMUSG00000000037,ENSMUSG00000074486,ENSMUSG00000056673,ENSMUSG00000021143,ENSMUSG00000060063,ENSMUSG00000020085,ENSMUSG00000014303,ENSMUSG00000070509,ENSMUSG00000055681,ENSMUSG00000020715,ENSMUSG00000026240,ENSMUSG00000021427,ENSMUSG00000035027,ENSMUSG00000001082,ENSMUSG00000072946,ENSMUSG00000052406,ENSMUSG00000052139,ENSMUSG00000030271,ENSMUSG00000022751,ENSMUSG00000019362,ENSMUSG00000039050,ENSMUSG00000063382,ENSMUSG00000053877,ENSMUSG00000024947,ENSMUSG00000029561,ENSMUSG00000021959,ENSMUSG00000020692,ENSMUSG00000040907,ENSMUSG00000037905,ENSMUSG00000022382,ENSMUSG00000000632,ENSMUSG00000046321,ENSMUSG00000052707,ENSMUSG00000034738,ENSMUSG00000038195,ENSMUSG00000010830,ENSMUSG00000028194,ENSMUSG00000034083,ENSMUSG00000016918,ENSMUSG00000043411,ENSMUSG00000042429,ENSMUSG00000024830,ENSMUSG00000025409,ENSMUSG00000024799,ENSMUSG00000044165,ENSMUSG00000029771,ENSMUSG00000031431,ENSMUSG00000005882,ENSMUSG00000055660,ENSMUSG00000030894,ENSMUSG00000003848,ENSMUSG00000029020,ENSMUSG00000037196,ENSMUSG00000020329,ENSMUSG00000003438,ENSMUSG00000035297,ENSMUSG00000041540,ENSMUSG00000020451,ENSMUSG00000032013,ENSMUSG00000027306,ENSMUSG00000026821,ENSMUSG00000048755,ENSMUSG00000003545,ENSMUSG00000029763,ENSMUSG00000023079,ENSMUSG00000043079,ENSMUSG00000031839,ENSMUSG00000021699,ENSMUSG00000022178,ENSMUSG00000027575,ENSMUSG00000021276,ENSMUSG00000031530,ENSMUSG00000071226,ENSMUSG00000031834,ENSMUSG00000015478,ENSMUSG00000016308,ENSMUSG00000025403,ENSMUSG00000038534,ENSMUSG00000031328,ENSMUSG00000026149,ENSMUSG00000028035,ENSMUSG00000068220,ENSMUSG00000057880,ENSMUSG00000058626,ENSMUSG00000027387,ENSMUSG00000026304,ENSMUSG00000037936,ENSMUSG00000078765,ENSMUSG00000020289,ENSMUSG00000004328,ENSMUSG00000079277,ENSMUSG00000056260,ENSMUSG00000022911,ENSMUSG00000107283,ENSMUSG00000026721,ENSMUSG00000040188,ENSMUSG00000025154,ENSMUSG00000030682,ENSMUSG00000020235,ENSMUSG00000021608,ENSMUSG00000043987,ENSMUSG00000071229,ENSMUSG00000021219,ENSMUSG00000043144,ENSMUSG00000041650,ENSMUSG00000024737,ENSMUSG00000010095,ENSMUSG00000060279,ENSMUSG00000031711,ENSMUSG00000037624,ENSMUSG00000024260,ENSMUSG00000049858,ENSMUSG00000018507,ENSMUSG00000040061,ENSMUSG00000003452,ENSMUSG00000047719,ENSMUSG00000004864,ENSMUSG00000005514,ENSMUSG00000042557,ENSMUSG00000059479,ENSMUSG00000020808,ENSMUSG00000005899,ENSMUSG00000032187,ENSMUSG00000032643,ENSMUSG00000031370,ENSMUSG00000024406,ENSMUSG00000036853,ENSMUSG00000027568,ENSMUSG00000033039,ENSMUSG00000026883,ENSMUSG00000025724,ENSMUSG00000005949,ENSMUSG00000020914,ENSMUSG00000021193,ENSMUSG00000034777,ENSMUSG00000007817,ENSMUSG00000005718,ENSMUSG00000030034,ENSMUSG00000031266,ENSMUSG00000015452,ENSMUSG00000047547,ENSMUSG00000045817,ENSMUSG00000039615,ENSMUSG00000021884,ENSMUSG00000068663,ENSMUSG00000044199,ENSMUSG00000050732,ENSMUSG00000020713,ENSMUSG00000033423,ENSMUSG00000033096,ENSMUSG00000045078,ENSMUSG00000020358,ENSMUSG00000061525,ENSMUSG00000035530,ENSMUSG00000034951,ENSMUSG00000008461,ENSMUSG00000028581,ENSMUSG00000029053,ENSMUSG00000020875,ENSMUSG00000029127,ENSMUSG00000075410,ENSMUSG00000035640,ENSMUSG00000021097,ENSMUSG00000074896,ENSMUSG00000060671,ENSMUSG00000040482,ENSMUSG00000021338,ENSMUSG00000046456,ENSMUSG00000042828,ENSMUSG00000022475,ENSMUSG00000029644,ENSMUSG00000029816,ENSMUSG00000032536,ENSMUSG00000063730,ENSMUSG00000040724,ENSMUSG00000035829,ENSMUSG00000018537,ENSMUSG00000037110,ENSMUSG00000026489,ENSMUSG00000062960,ENSMUSG00000027869,ENSMUSG00000020898,ENSMUSG00000038838,ENSMUSG00000032228,ENSMUSG00000021185,ENSMUSG00000062939,ENSMUSG00000023980,ENSMUSG00000028896,ENSMUSG00000000730,ENSMUSG00000040751,ENSMUSG00000079637,ENSMUSG00000033720,ENSMUSG00000007097,ENSMUSG00000026955,ENSMUSG00000060679,ENSMUSG00000007050,ENSMUSG00000040028,ENSMUSG00000033249,ENSMUSG00000003644,ENSMUSG00000023186,ENSMUSG00000044217,ENSMUSG00000041966,ENSMUSG00000028664,ENSMUSG00000015087,ENSMUSG00000020620,ENSMUSG00000034799,ENSMUSG00000031389,ENSMUSG00000007739,ENSMUSG00000072770,ENSMUSG00000062624,ENSMUSG00000071341,ENSMUSG00000059436,ENSMUSG00000035781,ENSMUSG00000027901,ENSMUSG00000031902,ENSMUSG00000017718,ENSMUSG00000027186,ENSMUSG00000001930,ENSMUSG00000059409,ENSMUSG00000027430,ENSMUSG00000052712,ENSMUSG00000032091,ENSMUSG00000033216,ENSMUSG00000000317,ENSMUSG00000054160,ENSMUSG00000030978"									
GO:0043231	intracellular membrane-bounded organelle	cellular_component	9.45E-27	2.22E-23	2262	4007	10785	22042	"ENSMUSG00000002833,ENSMUSG00000057177,ENSMUSG00000030330,ENSMUSG00000027502,ENSMUSG00000005142,ENSMUSG00000020216,ENSMUSG00000045322,ENSMUSG00000023030,ENSMUSG00000021111,ENSMUSG00000037916,ENSMUSG00000057506,ENSMUSG00000072294,ENSMUSG00000025737,ENSMUSG00000056666,ENSMUSG00000058446,ENSMUSG00000024220,ENSMUSG00000028141,ENSMUSG00000062694,ENSMUSG00000021062,ENSMUSG00000022564,ENSMUSG00000039456,ENSMUSG00000074064,ENSMUSG00000041359,ENSMUSG00000023027,ENSMUSG00000038582,ENSMUSG00000030994,ENSMUSG00000074457,ENSMUSG00000036995,ENSMUSG00000022346,ENSMUSG00000035273,ENSMUSG00000025907,ENSMUSG00000015335,ENSMUSG00000022555,ENSMUSG00000008153,ENSMUSG00000026816,ENSMUSG00000040481,ENSMUSG00000039745,ENSMUSG00000038538,ENSMUSG00000032177,ENSMUSG00000030172,ENSMUSG00000052760,ENSMUSG00000049687,ENSMUSG00000052974,ENSMUSG00000053334,ENSMUSG00000030649,ENSMUSG00000022763,ENSMUSG00000035203,ENSMUSG00000027933,ENSMUSG00000029994,ENSMUSG00000038803,ENSMUSG00000069806,ENSMUSG00000064224,ENSMUSG00000025576,ENSMUSG00000058966,ENSMUSG00000037857,ENSMUSG00000025745,ENSMUSG00000061288,ENSMUSG00000033306,ENSMUSG00000038552,ENSMUSG00000024824,ENSMUSG00000046434,ENSMUSG00000067889,ENSMUSG00000038489,ENSMUSG00000021906,ENSMUSG00000032892,ENSMUSG00000039201,ENSMUSG00000003435,ENSMUSG00000015843,ENSMUSG00000069089,ENSMUSG00000004451,ENSMUSG00000021595,ENSMUSG00000019087,ENSMUSG00000024856,ENSMUSG00000030324,ENSMUSG00000034673,ENSMUSG00000025422,ENSMUSG00000020096,ENSMUSG00000022831,ENSMUSG00000020380,ENSMUSG00000037428,ENSMUSG00000002109,ENSMUSG00000039661,ENSMUSG00000054675,ENSMUSG00000039680,ENSMUSG00000029597,ENSMUSG00000053644,ENSMUSG00000031349,ENSMUSG00000048677,ENSMUSG00000022905,ENSMUSG00000032515,ENSMUSG00000045680,ENSMUSG00000078572,ENSMUSG00000024515,ENSMUSG00000004040,ENSMUSG00000027833,ENSMUSG00000038762,ENSMUSG00000036054,ENSMUSG00000034161,ENSMUSG00000026208,ENSMUSG00000032120,ENSMUSG00000027951,ENSMUSG00000025218,ENSMUSG00000032295,ENSMUSG00000034891,ENSMUSG00000053128,ENSMUSG00000026519,ENSMUSG00000020752,ENSMUSG00000035451,ENSMUSG00000021792,ENSMUSG00000002325,ENSMUSG00000020536,ENSMUSG00000058569,ENSMUSG00000039623,ENSMUSG00000041730,ENSMUSG00000024247,ENSMUSG00000053111,ENSMUSG00000046846,ENSMUSG00000070283,ENSMUSG00000003382,ENSMUSG00000026035,ENSMUSG00000021038,ENSMUSG00000030022,ENSMUSG00000029925,ENSMUSG00000044542,ENSMUSG00000071337,ENSMUSG00000029557,ENSMUSG00000018428,ENSMUSG00000038000,ENSMUSG00000022747,ENSMUSG00000068921,ENSMUSG00000032046,ENSMUSG00000047379,ENSMUSG00000031864,ENSMUSG00000028680,ENSMUSG00000022255,ENSMUSG00000048387,ENSMUSG00000039231,ENSMUSG00000073422,ENSMUSG00000020022,ENSMUSG00000019082,ENSMUSG00000019857,ENSMUSG00000039531,ENSMUSG00000079639,ENSMUSG00000005262,ENSMUSG00000038208,ENSMUSG00000020263,ENSMUSG00000006200,ENSMUSG00000027224,ENSMUSG00000039887,ENSMUSG00000025869,ENSMUSG00000026930,ENSMUSG00000043811,ENSMUSG00000001552,ENSMUSG00000041550,ENSMUSG00000022807,ENSMUSG00000023018,ENSMUSG00000028099,ENSMUSG00000017861,ENSMUSG00000054256,ENSMUSG00000001441,ENSMUSG00000063952,ENSMUSG00000030268,ENSMUSG00000033765,ENSMUSG00000020457,ENSMUSG00000021645,ENSMUSG00000004100,ENSMUSG00000079630,ENSMUSG00000040249,ENSMUSG00000032123,ENSMUSG00000070730,ENSMUSG00000025161,ENSMUSG00000024952,ENSMUSG00000073987,ENSMUSG00000029439,ENSMUSG00000021432,ENSMUSG00000027984,ENSMUSG00000033595,ENSMUSG00000020886,ENSMUSG00000026632,ENSMUSG00000020224,ENSMUSG00000030291,ENSMUSG00000024981,ENSMUSG00000040506,ENSMUSG00000024121,ENSMUSG00000018474,ENSMUSG00000032691,ENSMUSG00000024695,ENSMUSG00000029545,ENSMUSG00000038644,ENSMUSG00000075046,ENSMUSG00000022702,ENSMUSG00000032959,ENSMUSG00000021477,ENSMUSG00000025377,ENSMUSG00000066152,ENSMUSG00000031770,ENSMUSG00000025270,ENSMUSG00000027457,ENSMUSG00000002393,ENSMUSG00000066867,ENSMUSG00000061458,ENSMUSG00000029472,ENSMUSG00000022992,ENSMUSG00000026192,ENSMUSG00000004654,ENSMUSG00000041488,ENSMUSG00000020537,ENSMUSG00000053137,ENSMUSG00000006589,ENSMUSG00000018566,ENSMUSG00000027510,ENSMUSG00000040407,ENSMUSG00000026851,ENSMUSG00000032897,ENSMUSG00000020817,ENSMUSG00000026842,ENSMUSG00000049350,ENSMUSG00000062190,ENSMUSG00000027244,ENSMUSG00000029675,ENSMUSG00000016349,ENSMUSG00000037608,ENSMUSG00000030170,ENSMUSG00000035047,ENSMUSG00000000275,ENSMUSG00000030946,ENSMUSG00000037606,ENSMUSG00000002968,ENSMUSG00000022906,ENSMUSG00000066979,ENSMUSG00000064181,ENSMUSG00000026925,ENSMUSG00000021493,ENSMUSG00000004233,ENSMUSG00000004268,ENSMUSG00000022185,ENSMUSG00000034107,ENSMUSG00000071054,ENSMUSG00000040532,ENSMUSG00000067567,ENSMUSG00000006191,ENSMUSG00000042625,ENSMUSG00000044254,ENSMUSG00000090213,ENSMUSG00000054362,ENSMUSG00000089715,ENSMUSG00000017499,ENSMUSG00000053046,ENSMUSG00000067873,ENSMUSG00000032178,ENSMUSG00000026708,ENSMUSG00000068302,ENSMUSG00000053477,ENSMUSG00000020785,ENSMUSG00000040761,ENSMUSG00000021670,ENSMUSG00000021000,ENSMUSG00000046792,ENSMUSG00000036114,ENSMUSG00000051510,ENSMUSG00000027534,ENSMUSG00000021273,ENSMUSG00000010051,ENSMUSG00000028307,ENSMUSG00000034112,ENSMUSG00000060441,ENSMUSG00000022214,ENSMUSG00000058440,ENSMUSG00000033961,ENSMUSG00000032011,ENSMUSG00000040896,ENSMUSG00000070319,ENSMUSG00000022957,ENSMUSG00000023348,ENSMUSG00000042078,ENSMUSG00000032044,ENSMUSG00000033589,ENSMUSG00000020077,ENSMUSG00000020477,ENSMUSG00000006315,ENSMUSG00000023021,ENSMUSG00000025647,ENSMUSG00000025899,ENSMUSG00000005483,ENSMUSG00000020131,ENSMUSG00000020721,ENSMUSG00000020231,ENSMUSG00000033735,ENSMUSG00000010362,ENSMUSG00000029684,ENSMUSG00000006221,ENSMUSG00000032936,ENSMUSG00000008305,ENSMUSG00000027936,ENSMUSG00000060090,ENSMUSG00000002409,ENSMUSG00000024268,ENSMUSG00000034156,ENSMUSG00000049643,ENSMUSG00000037570,ENSMUSG00000061286,ENSMUSG00000002028,ENSMUSG00000021810,ENSMUSG00000045302,ENSMUSG00000085795,ENSMUSG00000078672,ENSMUSG00000037190,ENSMUSG00000024905,ENSMUSG00000020198,ENSMUSG00000110234,ENSMUSG00000060261,ENSMUSG00000036564,ENSMUSG00000026641,ENSMUSG00000038859,ENSMUSG00000032484,ENSMUSG00000031481,ENSMUSG00000028487,ENSMUSG00000109324,ENSMUSG00000034088,ENSMUSG00000070691,ENSMUSG00000023051,ENSMUSG00000073491,ENSMUSG00000006335,ENSMUSG00000030051,ENSMUSG00000073209,ENSMUSG00000019188,ENSMUSG00000071766,ENSMUSG00000036099,ENSMUSG00000039187,ENSMUSG00000033326,ENSMUSG00000053559,ENSMUSG00000078435,ENSMUSG00000074607,ENSMUSG00000027233,ENSMUSG00000081058,ENSMUSG00000029674,ENSMUSG00000036529,ENSMUSG00000026535,ENSMUSG00000031166,ENSMUSG00000001418,ENSMUSG00000047407,ENSMUSG00000005374,ENSMUSG00000004285,ENSMUSG00000032555,ENSMUSG00000044894,ENSMUSG00000001924,ENSMUSG00000070426,ENSMUSG00000063884,ENSMUSG00000042508,ENSMUSG00000020400,ENSMUSG00000016253,ENSMUSG00000020307,ENSMUSG00000030685,ENSMUSG00000075595,ENSMUSG00000008958,ENSMUSG00000044730,ENSMUSG00000028793,ENSMUSG00000026698,ENSMUSG00000026433,ENSMUSG00000031565,ENSMUSG00000025223,ENSMUSG00000033233,ENSMUSG00000029580,ENSMUSG00000026278,ENSMUSG00000023904,ENSMUSG00000027076,ENSMUSG00000055150,ENSMUSG00000024807,ENSMUSG00000000561,ENSMUSG00000086598,ENSMUSG00000018040,ENSMUSG00000021381,ENSMUSG00000003762,ENSMUSG00000079466,ENSMUSG00000003527,ENSMUSG00000053801,ENSMUSG00000017453,ENSMUSG00000033577,ENSMUSG00000021255,ENSMUSG00000021950,ENSMUSG00000032481,ENSMUSG00000024335,ENSMUSG00000039826,ENSMUSG00000047992,ENSMUSG00000028138,ENSMUSG00000038828,ENSMUSG00000032594,ENSMUSG00000021258,ENSMUSG00000022718,ENSMUSG00000039005,ENSMUSG00000020810,ENSMUSG00000002486,ENSMUSG00000028582,ENSMUSG00000047810,ENSMUSG00000004937,ENSMUSG00000003341,ENSMUSG00000039018,ENSMUSG00000036585,ENSMUSG00000020453,ENSMUSG00000018661,ENSMUSG00000015709,ENSMUSG00000042870,ENSMUSG00000027882,ENSMUSG00000025782,ENSMUSG00000034867,ENSMUSG00000018678,ENSMUSG00000026867,ENSMUSG00000025889,ENSMUSG00000020634,ENSMUSG00000042903,ENSMUSG00000009073,ENSMUSG00000021032,ENSMUSG00000025470,ENSMUSG00000052833,ENSMUSG00000015943,ENSMUSG00000023826,ENSMUSG00000054855,ENSMUSG00000071350,ENSMUSG00000029432,ENSMUSG00000028101,ENSMUSG00000006476,ENSMUSG00000001143,ENSMUSG00000034796,ENSMUSG00000013465,ENSMUSG00000038412,ENSMUSG00000070934,ENSMUSG00000020868,ENSMUSG00000055435,ENSMUSG00000047721,ENSMUSG00000007891,ENSMUSG00000025127,ENSMUSG00000017561,ENSMUSG00000039376,ENSMUSG00000010110,ENSMUSG00000040410,ENSMUSG00000008601,ENSMUSG00000045034,ENSMUSG00000052889,ENSMUSG00000029570,ENSMUSG00000023055,ENSMUSG00000045252,ENSMUSG00000031758,ENSMUSG00000008140,ENSMUSG00000026917,ENSMUSG00000022099,ENSMUSG00000059824,ENSMUSG00000004031,ENSMUSG00000024370,ENSMUSG00000052551,ENSMUSG00000002372,ENSMUSG00000055067,ENSMUSG00000000093,ENSMUSG00000059883,ENSMUSG00000028567,ENSMUSG00000069565,ENSMUSG00000017843,ENSMUSG00000038415,ENSMUSG00000020831,ENSMUSG00000103458,ENSMUSG00000089694,ENSMUSG00000031753,ENSMUSG00000033540,ENSMUSG00000003053,ENSMUSG00000036002,ENSMUSG00000030256,ENSMUSG00000032526,ENSMUSG00000010663,ENSMUSG00000070002,ENSMUSG00000031167,ENSMUSG00000000889,ENSMUSG00000058523,ENSMUSG00000033628,ENSMUSG00000025393,ENSMUSG00000030587,ENSMUSG00000000531,ENSMUSG00000047804,ENSMUSG00000012609,ENSMUSG00000044303,ENSMUSG00000033055,ENSMUSG00000074489,ENSMUSG00000039656,ENSMUSG00000030216,ENSMUSG00000051984,ENSMUSG00000040010,ENSMUSG00000022436,ENSMUSG00000015120,ENSMUSG00000040694,ENSMUSG00000032449,ENSMUSG00000093485,ENSMUSG00000021791,ENSMUSG00000037971,ENSMUSG00000000142,ENSMUSG00000068086,ENSMUSG00000039092,ENSMUSG00000037808,ENSMUSG00000032656,ENSMUSG00000040725,ENSMUSG00000052752,ENSMUSG00000020185,ENSMUSG00000013593,ENSMUSG00000031938,ENSMUSG00000003500,ENSMUSG00000003813,ENSMUSG00000026496,ENSMUSG00000003033,ENSMUSG00000018841,ENSMUSG00000024694,ENSMUSG00000031887,ENSMUSG00000063506,ENSMUSG00000006463,ENSMUSG00000044813,ENSMUSG00000029101,ENSMUSG00000044986,ENSMUSG00000048065,ENSMUSG00000015950,ENSMUSG00000035161,ENSMUSG00000040007,ENSMUSG00000025580,ENSMUSG00000036948,ENSMUSG00000003863,ENSMUSG00000018143,ENSMUSG00000115956,ENSMUSG00000033318,ENSMUSG00000024735,ENSMUSG00000031889,ENSMUSG00000029703,ENSMUSG00000061981,ENSMUSG00000042228,ENSMUSG00000041831,ENSMUSG00000023072,ENSMUSG00000018412,ENSMUSG00000035638,ENSMUSG00000000214,ENSMUSG00000036678,ENSMUSG00000046589,ENSMUSG00000017491,ENSMUSG00000026436,ENSMUSG00000017009,ENSMUSG00000038236,ENSMUSG00000024617,ENSMUSG00000040451,ENSMUSG00000029512,ENSMUSG00000061136,ENSMUSG00000022620,ENSMUSG00000006333,ENSMUSG00000052396,ENSMUSG00000006728,ENSMUSG00000024151,ENSMUSG00000033713,ENSMUSG00000020532,ENSMUSG00000022614,ENSMUSG00000034211,ENSMUSG00000025911,ENSMUSG00000003309,ENSMUSG00000019433,ENSMUSG00000032554,ENSMUSG00000061118,ENSMUSG00000033918,ENSMUSG00000024013,ENSMUSG00000045983,ENSMUSG00000036202,ENSMUSG00000031697,ENSMUSG00000030720,ENSMUSG00000043388,ENSMUSG00000049327,ENSMUSG00000030850,ENSMUSG00000041939,ENSMUSG00000095576,ENSMUSG00000041355,ENSMUSG00000041164,ENSMUSG00000020681,ENSMUSG00000006456,ENSMUSG00000090958,ENSMUSG00000003444,ENSMUSG00000030082,ENSMUSG00000041616,ENSMUSG00000033871,ENSMUSG00000022710,ENSMUSG00000048310,ENSMUSG00000056851,ENSMUSG00000028952,ENSMUSG00000021190,ENSMUSG00000028066,ENSMUSG00000027871,ENSMUSG00000022773,ENSMUSG00000026798,ENSMUSG00000030822,ENSMUSG00000027875,ENSMUSG00000058665,ENSMUSG00000063904,ENSMUSG00000044475,ENSMUSG00000029560,ENSMUSG00000022517,ENSMUSG00000038690,ENSMUSG00000045639,ENSMUSG00000049723,ENSMUSG00000036427,ENSMUSG00000020190,ENSMUSG00000110190,ENSMUSG00000109941,ENSMUSG00000018322,ENSMUSG00000022887,ENSMUSG00000078974,ENSMUSG00000031618,ENSMUSG00000029503,ENSMUSG00000020590,ENSMUSG00000015143,ENSMUSG00000045038,ENSMUSG00000022556,ENSMUSG00000046020,ENSMUSG00000041881,ENSMUSG00000037447,ENSMUSG00000038539,ENSMUSG00000021639,ENSMUSG00000030982,ENSMUSG00000028779,ENSMUSG00000014778,ENSMUSG00000001054,ENSMUSG00000044405,ENSMUSG00000001415,ENSMUSG00000063130,ENSMUSG00000027820,ENSMUSG00000025932,ENSMUSG00000006932,ENSMUSG00000017721,ENSMUSG00000018727,ENSMUSG00000024900,ENSMUSG00000038417,ENSMUSG00000027673,ENSMUSG00000020415,ENSMUSG00000042558,ENSMUSG00000040370,ENSMUSG00000002233,ENSMUSG00000020668,ENSMUSG00000024621,ENSMUSG00000020323,ENSMUSG00000028655,ENSMUSG00000020923,ENSMUSG00000013973,ENSMUSG00000079033,ENSMUSG00000067148,ENSMUSG00000028610,ENSMUSG00000029848,ENSMUSG00000025316,ENSMUSG00000069601,ENSMUSG00000041578,ENSMUSG00000027498,ENSMUSG00000075706,ENSMUSG00000019295,ENSMUSG00000030538,ENSMUSG00000026309,ENSMUSG00000029106,ENSMUSG00000058420,ENSMUSG00000025903,ENSMUSG00000066800,ENSMUSG00000019853,ENSMUSG00000022858,ENSMUSG00000009566,ENSMUSG00000013833,ENSMUSG00000044700,ENSMUSG00000071112,ENSMUSG00000002111,ENSMUSG00000089809,ENSMUSG00000051498,ENSMUSG00000023045,ENSMUSG00000056215,ENSMUSG00000027513,ENSMUSG00000037062,ENSMUSG00000028790,ENSMUSG00000053175,ENSMUSG00000079495,ENSMUSG00000003360,ENSMUSG00000048602,ENSMUSG00000039637,ENSMUSG00000007659,ENSMUSG00000038555,ENSMUSG00000035086,ENSMUSG00000061374,ENSMUSG00000039787,ENSMUSG00000003283,ENSMUSG00000037979,ENSMUSG00000029414,ENSMUSG00000043067,ENSMUSG00000033545,ENSMUSG00000030541,ENSMUSG00000038683,ENSMUSG00000031826,ENSMUSG00000026926,ENSMUSG00000030890,ENSMUSG00000027859,ENSMUSG00000046329,ENSMUSG00000037098,ENSMUSG00000037174,ENSMUSG00000005354,ENSMUSG00000031144,ENSMUSG00000025330,ENSMUSG00000050373,ENSMUSG00000040618,ENSMUSG00000032575,ENSMUSG00000033124,ENSMUSG00000020333,ENSMUSG00000032315,ENSMUSG00000044080,ENSMUSG00000071078,ENSMUSG00000016528,ENSMUSG00000030826,ENSMUSG00000015714,ENSMUSG00000030834,ENSMUSG00000025525,ENSMUSG00000048752,ENSMUSG00000063576,ENSMUSG00000029550,ENSMUSG00000026959,ENSMUSG00000045521,ENSMUSG00000061479,ENSMUSG00000057789,ENSMUSG00000022841,ENSMUSG00000029600,ENSMUSG00000026603,ENSMUSG00000002083,ENSMUSG00000022951,ENSMUSG00000027381,ENSMUSG00000025498,ENSMUSG00000039337,ENSMUSG00000042831,ENSMUSG00000057666,ENSMUSG00000032316,ENSMUSG00000022476,ENSMUSG00000009614,ENSMUSG00000042279,ENSMUSG00000027200,ENSMUSG00000067279,ENSMUSG00000027490,ENSMUSG00000040548,ENSMUSG00000036986,ENSMUSG00000025142,ENSMUSG00000021127,ENSMUSG00000029275,ENSMUSG00000037353,ENSMUSG00000062312,ENSMUSG00000020402,ENSMUSG00000020430,ENSMUSG00000000563,ENSMUSG00000070699,ENSMUSG00000032112,ENSMUSG00000025147,ENSMUSG00000020056,ENSMUSG00000110195,ENSMUSG00000024732,ENSMUSG00000022771,ENSMUSG00000028621,ENSMUSG00000068798,ENSMUSG00000000215,ENSMUSG00000059481,ENSMUSG00000028599,ENSMUSG00000030733,ENSMUSG00000022194,ENSMUSG00000049686,ENSMUSG00000025034,ENSMUSG00000006304,ENSMUSG00000047797,ENSMUSG00000035845,ENSMUSG00000045659,ENSMUSG00000035283,ENSMUSG00000059975,ENSMUSG00000026669,ENSMUSG00000007039,ENSMUSG00000038233,ENSMUSG00000035696,ENSMUSG00000110103,ENSMUSG00000032537,ENSMUSG00000055799,ENSMUSG00000020647,ENSMUSG00000047507,ENSMUSG00000049600,ENSMUSG00000022412,ENSMUSG00000040044,ENSMUSG00000030669,ENSMUSG00000002608,ENSMUSG00000000308,ENSMUSG00000000690,ENSMUSG00000000131,ENSMUSG00000042349,ENSMUSG00000040174,ENSMUSG00000029131,ENSMUSG00000026223,ENSMUSG00000032334,ENSMUSG00000037279,ENSMUSG00000034177,ENSMUSG00000017697,ENSMUSG00000028433,ENSMUSG00000033885,ENSMUSG00000032077,ENSMUSG00000001098,ENSMUSG00000031808,ENSMUSG00000025184,ENSMUSG00000014554,ENSMUSG00000021245,ENSMUSG00000025002,ENSMUSG00000062012,ENSMUSG00000101645,ENSMUSG00000045594,ENSMUSG00000028452,ENSMUSG00000031488,ENSMUSG00000039254,ENSMUSG00000038697,ENSMUSG00000051827,ENSMUSG00000062683,ENSMUSG00000061111,ENSMUSG00000015474,ENSMUSG00000014030,ENSMUSG00000060187,ENSMUSG00000047878,ENSMUSG00000032826,ENSMUSG00000053198,ENSMUSG00000076437,ENSMUSG00000034833,ENSMUSG00000073725,ENSMUSG00000047907,ENSMUSG00000025217,ENSMUSG00000026385,ENSMUSG00000025825,ENSMUSG00000035934,ENSMUSG00000028991,ENSMUSG00000022391,ENSMUSG00000025733,ENSMUSG00000021113,ENSMUSG00000035278,ENSMUSG00000023046,ENSMUSG00000059791,ENSMUSG00000045994,ENSMUSG00000029076,ENSMUSG00000002007,ENSMUSG00000026815,ENSMUSG00000032180,ENSMUSG00000028706,ENSMUSG00000001786,ENSMUSG00000099083,ENSMUSG00000029098,ENSMUSG00000036437,ENSMUSG00000030222,ENSMUSG00000042622,ENSMUSG00000041220,ENSMUSG00000032705,ENSMUSG00000038256,ENSMUSG00000095276,ENSMUSG00000030854,ENSMUSG00000000766,ENSMUSG00000035478,ENSMUSG00000048277,ENSMUSG00000054626,ENSMUSG00000032531,ENSMUSG00000027223,ENSMUSG00000006418,ENSMUSG00000030057,ENSMUSG00000030796,ENSMUSG00000001065,ENSMUSG00000037361,ENSMUSG00000016179,ENSMUSG00000021650,ENSMUSG00000028064,ENSMUSG00000026799,ENSMUSG00000029646,ENSMUSG00000039153,ENSMUSG00000079592,ENSMUSG00000019992,ENSMUSG00000040658,ENSMUSG00000003541,ENSMUSG00000042677,ENSMUSG00000030435,ENSMUSG00000037523,ENSMUSG00000028467,ENSMUSG00000033128,ENSMUSG00000038371,ENSMUSG00000033335,ENSMUSG00000042372,ENSMUSG00000001518,ENSMUSG00000055553,ENSMUSG00000027546,ENSMUSG00000017146,ENSMUSG00000001472,ENSMUSG00000038936,ENSMUSG00000029468,ENSMUSG00000030058,ENSMUSG00000030689,ENSMUSG00000039048,ENSMUSG00000000902,ENSMUSG00000018567,ENSMUSG00000023092,ENSMUSG00000078816,ENSMUSG00000054272,ENSMUSG00000021953,ENSMUSG00000039099,ENSMUSG00000022974,ENSMUSG00000021490,ENSMUSG00000018334,ENSMUSG00000026686,ENSMUSG00000022463,ENSMUSG00000025428,ENSMUSG00000073676,ENSMUSG00000046711,ENSMUSG00000009772,ENSMUSG00000022504,ENSMUSG00000087687,ENSMUSG00000028974,ENSMUSG00000029556,ENSMUSG00000024969,ENSMUSG00000025104,ENSMUSG00000032113,ENSMUSG00000006948,ENSMUSG00000027602,ENSMUSG00000019338,ENSMUSG00000042626,ENSMUSG00000001510,ENSMUSG00000021692,ENSMUSG00000038346,ENSMUSG00000028405,ENSMUSG00000052446,ENSMUSG00000028525,ENSMUSG00000070808,ENSMUSG00000025340,ENSMUSG00000030527,ENSMUSG00000090115,ENSMUSG00000026781,ENSMUSG00000000416,ENSMUSG00000034708,ENSMUSG00000024795,ENSMUSG00000025381,ENSMUSG00000025132,ENSMUSG00000029185,ENSMUSG00000040113,ENSMUSG00000038025,ENSMUSG00000025209,ENSMUSG00000039345,ENSMUSG00000040809,ENSMUSG00000028975,ENSMUSG00000070643,ENSMUSG00000061979,ENSMUSG00000026554,ENSMUSG00000040712,ENSMUSG00000027131,ENSMUSG00000027613,ENSMUSG00000053898,ENSMUSG00000034226,ENSMUSG00000048416,ENSMUSG00000021461,ENSMUSG00000022791,ENSMUSG00000038482,ENSMUSG00000024913,ENSMUSG00000027447,ENSMUSG00000033684,ENSMUSG00000028873,ENSMUSG00000001403,ENSMUSG00000050705,ENSMUSG00000019791,ENSMUSG00000029616,ENSMUSG00000039959,ENSMUSG00000070003,ENSMUSG00000006732,ENSMUSG00000051146,ENSMUSG00000024862,ENSMUSG00000068335,ENSMUSG00000023995,ENSMUSG00000112858,ENSMUSG00000018160,ENSMUSG00000038384,ENSMUSG00000021416,ENSMUSG00000024959,ENSMUSG00000042404,ENSMUSG00000039476,ENSMUSG00000039427,ENSMUSG00000037580,ENSMUSG00000073968,ENSMUSG00000020787,ENSMUSG00000044312,ENSMUSG00000026213,ENSMUSG00000018196,ENSMUSG00000029445,ENSMUSG00000038467,ENSMUSG00000045273,ENSMUSG00000004266,ENSMUSG00000091803,ENSMUSG00000020847,ENSMUSG00000032215,ENSMUSG00000041351,ENSMUSG00000046574,ENSMUSG00000032135,ENSMUSG00000019923,ENSMUSG00000041560,ENSMUSG00000002957,ENSMUSG00000031791,ENSMUSG00000033722,ENSMUSG00000077450,ENSMUSG00000029270,ENSMUSG00000060860,ENSMUSG00000020109,ENSMUSG00000038473,ENSMUSG00000029027,ENSMUSG00000034271,ENSMUSG00000029676,ENSMUSG00000024426,ENSMUSG00000046679,ENSMUSG00000090272,ENSMUSG00000024381,ENSMUSG00000031601,ENSMUSG00000062181,ENSMUSG00000042605,ENSMUSG00000027509,ENSMUSG00000071234,ENSMUSG00000028933,ENSMUSG00000027102,ENSMUSG00000052738,ENSMUSG00000029068,ENSMUSG00000020287,ENSMUSG00000002748,ENSMUSG00000030680,ENSMUSG00000020137,ENSMUSG00000032661,ENSMUSG00000020737,ENSMUSG00000034659,ENSMUSG00000071064,ENSMUSG00000026127,ENSMUSG00000019863,ENSMUSG00000018442,ENSMUSG00000031781,ENSMUSG00000028085,ENSMUSG00000030972,ENSMUSG00000040414,ENSMUSG00000020115,ENSMUSG00000039210,ENSMUSG00000066900,ENSMUSG00000062519,ENSMUSG00000031070,ENSMUSG00000068391,ENSMUSG00000071773,ENSMUSG00000089832,ENSMUSG00000028541,ENSMUSG00000042502,ENSMUSG00000027649,ENSMUSG00000048756,ENSMUSG00000009585,ENSMUSG00000038685,ENSMUSG00000039105,ENSMUSG00000037890,ENSMUSG00000029175,ENSMUSG00000075229,ENSMUSG00000052087,ENSMUSG00000018820,ENSMUSG00000028332,ENSMUSG00000025373,ENSMUSG00000013997,ENSMUSG00000035699,ENSMUSG00000026239,ENSMUSG00000040699,ENSMUSG00000063406,ENSMUSG00000038181,ENSMUSG00000048450,ENSMUSG00000032965,ENSMUSG00000041333,ENSMUSG00000027222,ENSMUSG00000009350,ENSMUSG00000032560,ENSMUSG00000021458,ENSMUSG00000029625,ENSMUSG00000040462,ENSMUSG00000091931,ENSMUSG00000036620,ENSMUSG00000059146,ENSMUSG00000027201,ENSMUSG00000032855,ENSMUSG00000022414,ENSMUSG00000025144,ENSMUSG00000003233,ENSMUSG00000040086,ENSMUSG00000020894,ENSMUSG00000027679,ENSMUSG00000009075,ENSMUSG00000010086,ENSMUSG00000025140,ENSMUSG00000000552,ENSMUSG00000028910,ENSMUSG00000027895,ENSMUSG00000041556,ENSMUSG00000022545,ENSMUSG00000022540,ENSMUSG00000029125,ENSMUSG00000038524,ENSMUSG00000074916,ENSMUSG00000016921,ENSMUSG00000000127,ENSMUSG00000031150,ENSMUSG00000022383,ENSMUSG00000001521,ENSMUSG00000022096,ENSMUSG00000002052,ENSMUSG00000078249,ENSMUSG00000025135,ENSMUSG00000027405,ENSMUSG00000023912,ENSMUSG00000037664,ENSMUSG00000055053,ENSMUSG00000000384,ENSMUSG00000024397,ENSMUSG00000031737,ENSMUSG00000025374,ENSMUSG00000032040,ENSMUSG00000038765,ENSMUSG00000023951,ENSMUSG00000060373,ENSMUSG00000038880,ENSMUSG00000030806,ENSMUSG00000062270,ENSMUSG00000020736,ENSMUSG00000015627,ENSMUSG00000021824,ENSMUSG00000058076,ENSMUSG00000009828,ENSMUSG00000033955,ENSMUSG00000038170,ENSMUSG00000079629,ENSMUSG00000024442,ENSMUSG00000074923,ENSMUSG00000097084,ENSMUSG00000029245,ENSMUSG00000031962,ENSMUSG00000034793,ENSMUSG00000039713,ENSMUSG00000055210,ENSMUSG00000047921,ENSMUSG00000029361,ENSMUSG00000039474,ENSMUSG00000031812,ENSMUSG00000002279,ENSMUSG00000079477,ENSMUSG00000036687,ENSMUSG00000030615,ENSMUSG00000025787,ENSMUSG00000019828,ENSMUSG00000043857,ENSMUSG00000030816,ENSMUSG00000026275,ENSMUSG00000057469,ENSMUSG00000006675,ENSMUSG00000026526,ENSMUSG00000087408,ENSMUSG00000025468,ENSMUSG00000028847,ENSMUSG00000020660,ENSMUSG00000063888,ENSMUSG00000042570,ENSMUSG00000015750,ENSMUSG00000026273,ENSMUSG00000052926,ENSMUSG00000001419,ENSMUSG00000004231,ENSMUSG00000022031,ENSMUSG00000006289,ENSMUSG00000009207,ENSMUSG00000041515,ENSMUSG00000045179,ENSMUSG00000058586,ENSMUSG00000023274,ENSMUSG00000029599,ENSMUSG00000059439,ENSMUSG00000026313,ENSMUSG00000002963,ENSMUSG00000074671,ENSMUSG00000018906,ENSMUSG00000038709,ENSMUSG00000009293,ENSMUSG00000113949,ENSMUSG00000032423,ENSMUSG00000008318,ENSMUSG00000026878,ENSMUSG00000024818,ENSMUSG00000059810,ENSMUSG00000074476,ENSMUSG00000003099,ENSMUSG00000050440,ENSMUSG00000035757,ENSMUSG00000031487,ENSMUSG00000052384,ENSMUSG00000026211,ENSMUSG00000032508,ENSMUSG00000051682,ENSMUSG00000027630,ENSMUSG00000059689,ENSMUSG00000057229,ENSMUSG00000002249,ENSMUSG00000056370,ENSMUSG00000030062,ENSMUSG00000041528,ENSMUSG00000026005,ENSMUSG00000020781,ENSMUSG00000041654,ENSMUSG00000003464,ENSMUSG00000095677,ENSMUSG00000070000,ENSMUSG00000028149,ENSMUSG00000037621,ENSMUSG00000030451,ENSMUSG00000060257,ENSMUSG00000060073,ENSMUSG00000021537,ENSMUSG00000029003,ENSMUSG00000060402,ENSMUSG00000031575,ENSMUSG00000052837,ENSMUSG00000035863,ENSMUSG00000022199,ENSMUSG00000037364,ENSMUSG00000094936,ENSMUSG00000044876,ENSMUSG00000020037,ENSMUSG00000020456,ENSMUSG00000000340,ENSMUSG00000029486,ENSMUSG00000028042,ENSMUSG00000066042,ENSMUSG00000025486,ENSMUSG00000022186,ENSMUSG00000008690,ENSMUSG00000041147,ENSMUSG00000002781,ENSMUSG00000045608,ENSMUSG00000013698,ENSMUSG00000024844,ENSMUSG00000048154,ENSMUSG00000028563,ENSMUSG00000078622,ENSMUSG00000044201,ENSMUSG00000026172,ENSMUSG00000048481,ENSMUSG00000029705,ENSMUSG00000041685,ENSMUSG00000087598,ENSMUSG00000034071,ENSMUSG00000021902,ENSMUSG00000023993,ENSMUSG00000014444,ENSMUSG00000016510,ENSMUSG00000031901,ENSMUSG00000020827,ENSMUSG00000029207,ENSMUSG00000032571,ENSMUSG00000032185,ENSMUSG00000032511,ENSMUSG00000029191,ENSMUSG00000059208,ENSMUSG00000050240,ENSMUSG00000071359,ENSMUSG00000055912,ENSMUSG00000024833,ENSMUSG00000034245,ENSMUSG00000021027,ENSMUSG00000005625,ENSMUSG00000022516,ENSMUSG00000028836,ENSMUSG00000094945,ENSMUSG00000037434,ENSMUSG00000038193,ENSMUSG00000031827,ENSMUSG00000010660,ENSMUSG00000040650,ENSMUSG00000070953,ENSMUSG00000004263,ENSMUSG00000035228,ENSMUSG00000041215,ENSMUSG00000012117,ENSMUSG00000032411,ENSMUSG00000004056,ENSMUSG00000011877,ENSMUSG00000101174,ENSMUSG00000044927,ENSMUSG00000021541,ENSMUSG00000020946,ENSMUSG00000042761,ENSMUSG00000042644,ENSMUSG00000004356,ENSMUSG00000022634,ENSMUSG00000005054,ENSMUSG00000042694,ENSMUSG00000074569,ENSMUSG00000092607,ENSMUSG00000035632,ENSMUSG00000021248,ENSMUSG00000032869,ENSMUSG00000027714,ENSMUSG00000096145,ENSMUSG00000070330,ENSMUSG00000028217,ENSMUSG00000026825,ENSMUSG00000054823,ENSMUSG00000028127,ENSMUSG00000018659,ENSMUSG00000021400,ENSMUSG00000034157,ENSMUSG00000020869,ENSMUSG00000000805,ENSMUSG00000021700,ENSMUSG00000025035,ENSMUSG00000059811,ENSMUSG00000022400,ENSMUSG00000054716,ENSMUSG00000004364,ENSMUSG00000019102,ENSMUSG00000024319,ENSMUSG00000030867,ENSMUSG00000026873,ENSMUSG00000037894,ENSMUSG00000051111,ENSMUSG00000029151,ENSMUSG00000044881,ENSMUSG00000031847,ENSMUSG00000061809,ENSMUSG00000048439,ENSMUSG00000021095,ENSMUSG00000020108,ENSMUSG00000034059,ENSMUSG00000029518,ENSMUSG00000034731,ENSMUSG00000029126,ENSMUSG00000020156,ENSMUSG00000025369,ENSMUSG00000003379,ENSMUSG00000058239,ENSMUSG00000020806,ENSMUSG00000040136,ENSMUSG00000041921,ENSMUSG00000030126,ENSMUSG00000074811,ENSMUSG00000036672,ENSMUSG00000029480,ENSMUSG00000049232,ENSMUSG00000052363,ENSMUSG00000015016,ENSMUSG00000029920,ENSMUSG00000093445,ENSMUSG00000006024,ENSMUSG00000018666,ENSMUSG00000029165,ENSMUSG00000018572,ENSMUSG00000019461,ENSMUSG00000034165,ENSMUSG00000040236,ENSMUSG00000029802,ENSMUSG00000019843,ENSMUSG00000003528,ENSMUSG00000021087,ENSMUSG00000043572,ENSMUSG00000039850,ENSMUSG00000028729,ENSMUSG00000048206,ENSMUSG00000030557,ENSMUSG00000097487,ENSMUSG00000029603,ENSMUSG00000034949,ENSMUSG00000026659,ENSMUSG00000036181,ENSMUSG00000052684,ENSMUSG00000026339,ENSMUSG00000026942,ENSMUSG00000041126,ENSMUSG00000075701,ENSMUSG00000036438,ENSMUSG00000062234,ENSMUSG00000036186,ENSMUSG00000037487,ENSMUSG00000021359,ENSMUSG00000027455,ENSMUSG00000028945,ENSMUSG00000018565,ENSMUSG00000034667,ENSMUSG00000058638,ENSMUSG00000040857,ENSMUSG00000002831,ENSMUSG00000023307,ENSMUSG00000036372,ENSMUSG00000024050,ENSMUSG00000053329,ENSMUSG00000058454,ENSMUSG00000013160,ENSMUSG00000044641,ENSMUSG00000035722,ENSMUSG00000038615,ENSMUSG00000028687,ENSMUSG00000032606,ENSMUSG00000046841,ENSMUSG00000028744,ENSMUSG00000042757,ENSMUSG00000042198,ENSMUSG00000029471,ENSMUSG00000015127,ENSMUSG00000079550,ENSMUSG00000026270,ENSMUSG00000030577,ENSMUSG00000052533,ENSMUSG00000018770,ENSMUSG00000066640,ENSMUSG00000036160,ENSMUSG00000021266,ENSMUSG00000020901,ENSMUSG00000034807,ENSMUSG00000062713,ENSMUSG00000034771,ENSMUSG00000000568,ENSMUSG00000033653,ENSMUSG00000052915,ENSMUSG00000029661,ENSMUSG00000032590,ENSMUSG00000024052,ENSMUSG00000020166,ENSMUSG00000001023,ENSMUSG00000032231,ENSMUSG00000057329,ENSMUSG00000052212,ENSMUSG00000033222,ENSMUSG00000030945,ENSMUSG00000024740,ENSMUSG00000016664,ENSMUSG00000021068,ENSMUSG00000061613,ENSMUSG00000064030,ENSMUSG00000026426,ENSMUSG00000042292,ENSMUSG00000025484,ENSMUSG00000024797,ENSMUSG00000063268,ENSMUSG00000029608,ENSMUSG00000001661,ENSMUSG00000025792,ENSMUSG00000022032,ENSMUSG00000022685,ENSMUSG00000032026,ENSMUSG00000024534,ENSMUSG00000063410,ENSMUSG00000047674,ENSMUSG00000034006,ENSMUSG00000032017,ENSMUSG00000055128,ENSMUSG00000000605,ENSMUSG00000026222,ENSMUSG00000051811,ENSMUSG00000030346,ENSMUSG00000020225,ENSMUSG00000005980,ENSMUSG00000031149,ENSMUSG00000044149,ENSMUSG00000034881,ENSMUSG00000022889,ENSMUSG00000030528,ENSMUSG00000000693,ENSMUSG00000046733,ENSMUSG00000027368,ENSMUSG00000001168,ENSMUSG00000049506,ENSMUSG00000024213,ENSMUSG00000023991,ENSMUSG00000019055,ENSMUSG00000020544,ENSMUSG00000020381,ENSMUSG00000023971,ENSMUSG00000040632,ENSMUSG00000022359,ENSMUSG00000103421,ENSMUSG00000054715,ENSMUSG00000024906,ENSMUSG00000001520,ENSMUSG00000043421,ENSMUSG00000035011,ENSMUSG00000019518,ENSMUSG00000029440,ENSMUSG00000037622,ENSMUSG00000027070,ENSMUSG00000032340,ENSMUSG00000066687,ENSMUSG00000024037,ENSMUSG00000043439,ENSMUSG00000033862,ENSMUSG00000020311,ENSMUSG00000018648,ENSMUSG00000011837,ENSMUSG00000056724,ENSMUSG00000040738,ENSMUSG00000014769,ENSMUSG00000072878,ENSMUSG00000038780,ENSMUSG00000039316,ENSMUSG00000005378,ENSMUSG00000000325,ENSMUSG00000020889,ENSMUSG00000061718,ENSMUSG00000042632,ENSMUSG00000024767,ENSMUSG00000068917,ENSMUSG00000003072,ENSMUSG00000025235,ENSMUSG00000002205,ENSMUSG00000050908,ENSMUSG00000028961,ENSMUSG00000025231,ENSMUSG00000022498,ENSMUSG00000042520,ENSMUSG00000039219,ENSMUSG00000024792,ENSMUSG00000026987,ENSMUSG00000000617,ENSMUSG00000058291,ENSMUSG00000054364,ENSMUSG00000040220,ENSMUSG00000079235,ENSMUSG00000044134,ENSMUSG00000039307,ENSMUSG00000043648,ENSMUSG00000033068,ENSMUSG00000028960,ENSMUSG00000007655,ENSMUSG00000021252,ENSMUSG00000021506,ENSMUSG00000021661,ENSMUSG00000071646,ENSMUSG00000025572,ENSMUSG00000020476,ENSMUSG00000052160,ENSMUSG00000023944,ENSMUSG00000024215,ENSMUSG00000060098,ENSMUSG00000031543,ENSMUSG00000026887,ENSMUSG00000015217,ENSMUSG00000050132,ENSMUSG00000031706,ENSMUSG00000032717,ENSMUSG00000002379,ENSMUSG00000042675,ENSMUSG00000021156,ENSMUSG00000026162,ENSMUSG00000015605,ENSMUSG00000032579,ENSMUSG00000024613,ENSMUSG00000000184,ENSMUSG00000063882,ENSMUSG00000018750,ENSMUSG00000062488,ENSMUSG00000024870,ENSMUSG00000026203,ENSMUSG00000030091,ENSMUSG00000006567,ENSMUSG00000060152,ENSMUSG00000023191,ENSMUSG00000021743,ENSMUSG00000022000,ENSMUSG00000031665,ENSMUSG00000013787,ENSMUSG00000059851,ENSMUSG00000040268,ENSMUSG00000054836,ENSMUSG00000029860,ENSMUSG00000003657,ENSMUSG00000029153,ENSMUSG00000032519,ENSMUSG00000002825,ENSMUSG00000071256,ENSMUSG00000028948,ENSMUSG00000042148,ENSMUSG00000049932,ENSMUSG00000042439,ENSMUSG00000050945,ENSMUSG00000078127,ENSMUSG00000074794,ENSMUSG00000008668,ENSMUSG00000023902,ENSMUSG00000033065,ENSMUSG00000039987,ENSMUSG00000030534,ENSMUSG00000079627,ENSMUSG00000060260,ENSMUSG00000035964,ENSMUSG00000018541,ENSMUSG00000016495,ENSMUSG00000031169,ENSMUSG00000029290,ENSMUSG00000090714,ENSMUSG00000071657,ENSMUSG00000020740,ENSMUSG00000028060,ENSMUSG00000041798,ENSMUSG00000024248,ENSMUSG00000042109,ENSMUSG00000016458,ENSMUSG00000014859,ENSMUSG00000067071,ENSMUSG00000024212,ENSMUSG00000003119,ENSMUSG00000051985,ENSMUSG00000041229,ENSMUSG00000028318,ENSMUSG00000001998,ENSMUSG00000027637,ENSMUSG00000030278,ENSMUSG00000039515,ENSMUSG00000005986,ENSMUSG00000031392,ENSMUSG00000062861,ENSMUSG00000017344,ENSMUSG00000029466,ENSMUSG00000031434,ENSMUSG00000030083,ENSMUSG00000040824,ENSMUSG00000057729,ENSMUSG00000038665,ENSMUSG00000037944,ENSMUSG00000028792,ENSMUSG00000034509,ENSMUSG00000044367,ENSMUSG00000074882,ENSMUSG00000041886,ENSMUSG00000007946,ENSMUSG00000007783,ENSMUSG00000047767,ENSMUSG00000022484,ENSMUSG00000053119,ENSMUSG00000022433,ENSMUSG00000006179,ENSMUSG00000031378,ENSMUSG00000027242,ENSMUSG00000023953,ENSMUSG00000028737,ENSMUSG00000056458,ENSMUSG00000030693,ENSMUSG00000039671,ENSMUSG00000025408,ENSMUSG00000015013,ENSMUSG00000050751,ENSMUSG00000021048,ENSMUSG00000057054,ENSMUSG00000020882,ENSMUSG00000024926,ENSMUSG00000042569,ENSMUSG00000001576,ENSMUSG00000078789,ENSMUSG00000021375,ENSMUSG00000056648,ENSMUSG00000056917,ENSMUSG00000033847,ENSMUSG00000020549,ENSMUSG00000027404,ENSMUSG00000030507,ENSMUSG00000074884,ENSMUSG00000025077,ENSMUSG00000069920,ENSMUSG00000018882,ENSMUSG00000022779,ENSMUSG00000022914,ENSMUSG00000020652,ENSMUSG00000006599,ENSMUSG00000020186,ENSMUSG00000028524,ENSMUSG00000046295,ENSMUSG00000072214,ENSMUSG00000026193,ENSMUSG00000033287,ENSMUSG00000023328,ENSMUSG00000023067,ENSMUSG00000029780,ENSMUSG00000037885,ENSMUSG00000023952,ENSMUSG00000028953,ENSMUSG00000030888,ENSMUSG00000041264,ENSMUSG00000030683,ENSMUSG00000028329,ENSMUSG00000002546,ENSMUSG00000010358,ENSMUSG00000020744,ENSMUSG00000029413,ENSMUSG00000039328,ENSMUSG00000020826,ENSMUSG00000032194,ENSMUSG00000005609,ENSMUSG00000076435,ENSMUSG00000034889,ENSMUSG00000022098,ENSMUSG00000050335,ENSMUSG00000030839,ENSMUSG00000005716,ENSMUSG00000052616,ENSMUSG00000015837,ENSMUSG00000022946,ENSMUSG00000078619,ENSMUSG00000039738,ENSMUSG00000032192,ENSMUSG00000073838,ENSMUSG00000027569,ENSMUSG00000032815,ENSMUSG00000029319,ENSMUSG00000046269,ENSMUSG00000078923,ENSMUSG00000045328,ENSMUSG00000028893,ENSMUSG00000041477,ENSMUSG00000022961,ENSMUSG00000019841,ENSMUSG00000031255,ENSMUSG00000041895,ENSMUSG00000036323,ENSMUSG00000013736,ENSMUSG00000024873,ENSMUSG00000042419,ENSMUSG00000031458,ENSMUSG00000043487,ENSMUSG00000006920,ENSMUSG00000011589,ENSMUSG00000031731,ENSMUSG00000030842,ENSMUSG00000022441,ENSMUSG00000089739,ENSMUSG00000067942,ENSMUSG00000029059,ENSMUSG00000030987,ENSMUSG00000029624,ENSMUSG00000014767,ENSMUSG00000032299,ENSMUSG00000111409,ENS"
[truncated: 9,701,624 more chars]
