# Supplementary material for: Whole transcriptome analysis of the differential RNA profiles and associated competing endogenous RNA networks in LPS-induced acute lung injury (ALI)
Source: PLoS One. 2021 May 7;16(5):e0251359. doi: 10.1371/journal.pone.0251359 (PMC8104378; doi:10.1371/journal.pone.0251359)
Supplement: S13 Table — (XLS) [file pone.0251359.s020.xls]

pathway_term	rich_factor	qvalue	gene_number
Rap1 signaling pathway	0.308411215	0.853342944	66
Galactose metabolism	0.454545455	0.853342944	15
Thyroid hormone signaling pathway	0.330508475	0.853342944	39
HIF-1 signaling pathway	0.333333333	0.853342944	37
Axon guidance	0.317829457	0.853342944	41
Focal adhesion	0.289855072	0.853342944	60
Lysine degradation	0.37254902	0.853342944	19
Phosphatidylinositol signaling system	0.333333333	0.853342944	27
Oxytocin signaling pathway	0.297468354	0.853342944	47
Neurotrophin signaling pathway	0.308943089	0.853342944	38
Platelet activation	0.305343511	0.853342944	40
Proximal tubule bicarbonate reclamation	0.454545455	0.853342944	10
Adipocytokine signaling pathway	0.333333333	0.853342944	24
Glycolysis / Gluconeogenesis	0.338461538	0.853342944	22
Glioma	0.338461538	0.853342944	22
Fc epsilon RI signaling pathway	0.328571429	0.853342944	23
Carbohydrate digestion and absorption	0.355555556	0.853342944	16
Non-small cell lung cancer	0.339285714	0.853342944	19
VEGF signaling pathway	0.333333333	0.853342944	20
mTOR signaling pathway	0.327868852	0.853342944	20
