# Supplementary material for: Whole transcriptome analysis of the differential RNA profiles and associated competing endogenous RNA networks in LPS-induced acute lung injury (ALI)
Source: PLoS One. 2021 May 7;16(5):e0251359. doi: 10.1371/journal.pone.0251359 (PMC8104378; doi:10.1371/journal.pone.0251359)
Supplement: S14 Table — (XLS) [file pone.0251359.s021.xls]

GO_accession	Description	Term_type	Over_represented_pValue	Corrected_pValue	CAD_item	CAD_list	Bg_item	Bg_list	Gene_names
GO:0005634	nucleus	cellular_component	8.99E-06	0.11841	80	157	6822	22036	ENSMUSG00000024236,ENSMUSG00000026082,ENSMUSG00000024491,ENSMUSG00000021959,ENSMUSG00000052889,ENSMUSG00000022141,ENSMUSG00000021103,ENSMUSG00000037138,ENSMUSG00000022142,ENSMUSG00000029687,ENSMUSG00000029458,ENSMUSG00000021365,ENSMUSG00000021557,ENSMUSG00000034252,ENSMUSG00000037514,ENSMUSG00000026821,ENSMUSG00000041974,ENSMUSG00000054640,ENSMUSG00000035954,ENSMUSG00000020315,ENSMUSG00000026737,…
GO:0045736	negative regulation of cyclin-dependent protein serine/threonine kinase activity	biological_process	1.24E-05	0.11841	4	157	28	22036	ENSMUSG00000013663,ENSMUSG00000019850,ENSMUSG00000000708,ENSMUSG00000021959
GO:0043227	membrane-bounded organelle	cellular_component	3.70E-05	0.18483	113	157	11141	22036	ENSMUSG00000035310,ENSMUSG00000030107,ENSMUSG00000035378,ENSMUSG00000000708,ENSMUSG00000045624,ENSMUSG00000020166,ENSMUSG00000020590,ENSMUSG00000019850,ENSMUSG00000042439,ENSMUSG00000006599,ENSMUSG00000030102,ENSMUSG00000029313,ENSMUSG00000054414,ENSMUSG00000042446,ENSMUSG00000015937,ENSMUSG00000002944,ENSMUSG00000031681,ENSMUSG00000025019,ENSMUSG00000055065,ENSMUSG00000030276,ENSMUSG00000031540,…
GO:0044428	nuclear part	cellular_component	3.86E-05	0.18483	57	157	4299	22036	ENSMUSG00000035954,ENSMUSG00000020315,ENSMUSG00000022905,ENSMUSG00000024104,ENSMUSG00000024238,ENSMUSG00000021068,ENSMUSG00000043207,ENSMUSG00000028580,ENSMUSG00000054640,ENSMUSG00000041974,ENSMUSG00000021557,ENSMUSG00000021365,ENSMUSG00000022610,ENSMUSG00000029687,ENSMUSG00000041408,ENSMUSG00000022443,ENSMUSG00000029458,ENSMUSG00000024639,ENSMUSG00000034252,ENSMUSG00000035696,ENSMUSG00000022142,…
GO:0043226	organelle	cellular_component	5.71E-05	0.21878	121	157	12227	22036	ENSMUSG00000021279,ENSMUSG00000001065,ENSMUSG00000025236,ENSMUSG00000027506,ENSMUSG00000030287,ENSMUSG00000021111,ENSMUSG00000049690,ENSMUSG00000030849,ENSMUSG00000037369,ENSMUSG00000031540,ENSMUSG00000057738,ENSMUSG00000026353,ENSMUSG00000030276,ENSMUSG00000055065,ENSMUSG00000031681,ENSMUSG00000025019,ENSMUSG00000002944,ENSMUSG00000015937,ENSMUSG00000042446,ENSMUSG00000054414,ENSMUSG00000030102,…
GO:0071168	protein localization to chromatin	biological_process	8.56E-05	0.27318	4	157	24	22036	ENSMUSG00000015937,ENSMUSG00000041408,ENSMUSG00000029687,ENSMUSG00000022141
GO:0043231	intracellular membrane-bounded organelle	cellular_component	0.0001218	0.29858	111	157	11109	22036	ENSMUSG00000045624,ENSMUSG00000020166,ENSMUSG00000035378,ENSMUSG00000000708,ENSMUSG00000035310,ENSMUSG00000030107,ENSMUSG00000019850,ENSMUSG00000020590,ENSMUSG00000006599,ENSMUSG00000030102,ENSMUSG00000029313,ENSMUSG00000042439,ENSMUSG00000002944,ENSMUSG00000015937,ENSMUSG00000042446,ENSMUSG00000054414,ENSMUSG00000055065,ENSMUSG00000031681,ENSMUSG00000025019,ENSMUSG00000031540,ENSMUSG00000057738,…
GO:0031981	nuclear lumen	cellular_component	0.00012934	0.29858	51	157	3871	22036	ENSMUSG00000015937,ENSMUSG00000052544,ENSMUSG00000026705,ENSMUSG00000042446,ENSMUSG00000035958,ENSMUSG00000029254,ENSMUSG00000030102,ENSMUSG00000029313,ENSMUSG00000006599,ENSMUSG00000020409,ENSMUSG00000059586,ENSMUSG00000045624,ENSMUSG00000035378,ENSMUSG00000000708,ENSMUSG00000033985,ENSMUSG00000028136,ENSMUSG00000021111,ENSMUSG00000030849,ENSMUSG00000037369,ENSMUSG00000031540,ENSMUSG00000038859,…
GO:0000079	regulation of cyclin-dependent protein serine/threonine kinase activity	biological_process	0.00018127	0.29858	5	157	83	22036	ENSMUSG00000000708,ENSMUSG00000021959,ENSMUSG00000013663,ENSMUSG00000021103,ENSMUSG00000019850
GO:0043229	intracellular organelle	cellular_component	0.00018308	0.29858	119	157	12183	22036	ENSMUSG00000000708,ENSMUSG00000035378,ENSMUSG00000035310,ENSMUSG00000030107,ENSMUSG00000045624,ENSMUSG00000020166,ENSMUSG00000020590,ENSMUSG00000019850,ENSMUSG00000030102,ENSMUSG00000029313,ENSMUSG00000006599,ENSMUSG00000042439,ENSMUSG00000054414,ENSMUSG00000042446,ENSMUSG00000002944,ENSMUSG00000015937,ENSMUSG00000025019,ENSMUSG00000031681,ENSMUSG00000055065,ENSMUSG00000030276,ENSMUSG00000026353,…
GO:0070199	establishment of protein localization to chromosome	biological_process	0.00018644	0.29858	3	157	13	22036	ENSMUSG00000022141,ENSMUSG00000015937,ENSMUSG00000041974
GO:0071216	cellular response to biotic stimulus	biological_process	0.00019085	0.29858	8	157	245	22036	ENSMUSG00000016496,ENSMUSG00000021619,ENSMUSG00000029254,ENSMUSG00000002944,ENSMUSG00000043207,ENSMUSG00000034610,ENSMUSG00000019850,ENSMUSG00000028191
GO:0071901	negative regulation of protein serine/threonine kinase activity	biological_process	0.0002464	0.29858	6	157	121	22036	ENSMUSG00000015937,ENSMUSG00000045962,ENSMUSG00000019850,ENSMUSG00000013663,ENSMUSG00000021959,ENSMUSG00000000708
GO:0031974	membrane-enclosed lumen	cellular_component	0.00025475	0.29858	54	157	4379	22036	ENSMUSG00000006599,ENSMUSG00000030102,ENSMUSG00000029313,ENSMUSG00000030530,ENSMUSG00000015937,ENSMUSG00000035958,ENSMUSG00000042446,ENSMUSG00000026705,ENSMUSG00000029254,ENSMUSG00000052544,ENSMUSG00000045624,ENSMUSG00000035378,ENSMUSG00000000708,ENSMUSG00000033985,ENSMUSG00000059586,ENSMUSG00000020409,ENSMUSG00000028136,ENSMUSG00000021111,ENSMUSG00000030849,ENSMUSG00000037369,ENSMUSG00000026740,…
GO:0034088	maintenance of mitotic sister chromatid cohesion	biological_process	0.00026276	0.29858	3	157	10	22036	ENSMUSG00000015937,ENSMUSG00000059586,ENSMUSG00000022141
GO:0005622	intracellular	cellular_component	0.00026834	0.29858	133	157	14301	22036	ENSMUSG00000034610,ENSMUSG00000035696,ENSMUSG00000030657,ENSMUSG00000009207,ENSMUSG00000023026,ENSMUSG00000045636,ENSMUSG00000021068,ENSMUSG00000043207,ENSMUSG00000027508,ENSMUSG00000037400,ENSMUSG00000029086,ENSMUSG00000022964,ENSMUSG00000022610,ENSMUSG00000057367,ENSMUSG00000027737,ENSMUSG00000034377,ENSMUSG00000052544,ENSMUSG00000031996,ENSMUSG00000045962,ENSMUSG00000033985,ENSMUSG00000020409,…
GO:0034502	protein localization to chromosome	biological_process	0.00027891	0.29858	5	157	63	22036	ENSMUSG00000022141,ENSMUSG00000041974,ENSMUSG00000015937,ENSMUSG00000041408,ENSMUSG00000029687
GO:0044763	single-organism cellular process	biological_process	0.00031141	0.29858	124	157	13453	22036	ENSMUSG00000021103,ENSMUSG00000025977,ENSMUSG00000009647,ENSMUSG00000022142,ENSMUSG00000037405,ENSMUSG00000074749,ENSMUSG00000026082,ENSMUSG00000024491,ENSMUSG00000015932,ENSMUSG00000024236,ENSMUSG00000029821,ENSMUSG00000052889,ENSMUSG00000021959,ENSMUSG00000022141,ENSMUSG00000026821,ENSMUSG00000016496,ENSMUSG00000054640,ENSMUSG00000041974,ENSMUSG00000020152,ENSMUSG00000020315,ENSMUSG00000035954,…
GO:0070013	intracellular organelle lumen	cellular_component	0.00032216	0.29858	53	157	4291	22036	ENSMUSG00000026740,ENSMUSG00000030849,ENSMUSG00000037369,ENSMUSG00000021111,ENSMUSG00000028136,ENSMUSG00000031540,ENSMUSG00000025019,ENSMUSG00000039852,ENSMUSG00000031681,ENSMUSG00000038859,ENSMUSG00000055065,ENSMUSG00000052544,ENSMUSG00000035958,ENSMUSG00000042446,ENSMUSG00000026705,ENSMUSG00000029254,ENSMUSG00000015937,ENSMUSG00000030530,ENSMUSG00000029313,ENSMUSG00000030102,ENSMUSG00000006599,…
GO:0034086	maintenance of sister chromatid cohesion	biological_process	0.00032806	0.29858	3	157	11	22036	ENSMUSG00000022141,ENSMUSG00000059586,ENSMUSG00000015937
GO:0044267	cellular protein metabolic process	biological_process	0.00033074	0.29858	55	157	4285	22036	ENSMUSG00000030530,ENSMUSG00000006599,ENSMUSG00000034377,ENSMUSG00000052544,ENSMUSG00000026705,ENSMUSG00000021619,ENSMUSG00000015937,ENSMUSG00000002944,ENSMUSG00000045962,ENSMUSG00000031996,ENSMUSG00000030107,ENSMUSG00000000708,ENSMUSG00000033985,ENSMUSG00000020166,ENSMUSG00000059586,ENSMUSG00000093661,ENSMUSG00000020340,ENSMUSG00000019850,ENSMUSG00000026740,ENSMUSG00000037369,ENSMUSG00000030849,…
GO:0043233	organelle lumen	cellular_component	0.00035807	0.29858	53	157	4307	22036	ENSMUSG00000031540,ENSMUSG00000038859,ENSMUSG00000055065,ENSMUSG00000039852,ENSMUSG00000025019,ENSMUSG00000031681,ENSMUSG00000028136,ENSMUSG00000021111,ENSMUSG00000030849,ENSMUSG00000037369,ENSMUSG00000026740,ENSMUSG00000059586,ENSMUSG00000020409,ENSMUSG00000045624,ENSMUSG00000033985,ENSMUSG00000035378,ENSMUSG00000000708,ENSMUSG00000015937,ENSMUSG00000042446,ENSMUSG00000026705,ENSMUSG00000035958,…
GO:0001772	immunological synapse	cellular_component	0.00035846	0.29858	4	157	35	22036	ENSMUSG00000022443,ENSMUSG00000037405,ENSMUSG00000028191,ENSMUSG00000028136
GO:0016605	PML body	cellular_component	0.00043931	0.34788	6	157	95	22036	ENSMUSG00000039852,ENSMUSG00000031540,ENSMUSG00000013663,ENSMUSG00000026705,ENSMUSG00000059586,ENSMUSG00000035958
GO:0051641	cellular localization	biological_process	0.00047186	0.34788	43	157	2844	22036	ENSMUSG00000022142,ENSMUSG00000009647,ENSMUSG00000013663,ENSMUSG00000024491,ENSMUSG00000053799,ENSMUSG00000022141,ENSMUSG00000052889,ENSMUSG00000021959,ENSMUSG00000054640,ENSMUSG00000016496,ENSMUSG00000019726,ENSMUSG00000041974,ENSMUSG00000020152,ENSMUSG00000021068,ENSMUSG00000024104,ENSMUSG00000051331,ENSMUSG00000020315,ENSMUSG00000022905,ENSMUSG00000022964,ENSMUSG00000022443,ENSMUSG00000041408,…
GO:0005654	nucleoplasm	cellular_component	0.00047212	0.34788	42	157	3013	22036	ENSMUSG00000031540,ENSMUSG00000055065,ENSMUSG00000038859,ENSMUSG00000039852,ENSMUSG00000031681,ENSMUSG00000025019,ENSMUSG00000021111,ENSMUSG00000028136,ENSMUSG00000037369,ENSMUSG00000030849,ENSMUSG00000020409,ENSMUSG00000059586,ENSMUSG00000045624,ENSMUSG00000000708,ENSMUSG00000035378,ENSMUSG00000033985,ENSMUSG00000015937,ENSMUSG00000052544,ENSMUSG00000042446,ENSMUSG00000035958,ENSMUSG00000029254,…
GO:0046649	lymphocyte activation	biological_process	0.00050081	0.35535	14	157	763	22036	ENSMUSG00000037405,ENSMUSG00000052713,ENSMUSG00000022443,ENSMUSG00000019850,ENSMUSG00000055447,ENSMUSG00000028191,ENSMUSG00000057406,ENSMUSG00000052889,ENSMUSG00000054199,ENSMUSG00000001300,ENSMUSG00000027508,ENSMUSG00000027506,ENSMUSG00000016496,ENSMUSG00000024238
GO:0035091	phosphatidylinositol binding	molecular_function	0.00054557	0.37329	10	157	241	22036	ENSMUSG00000028136,ENSMUSG00000034377,ENSMUSG00000030102,ENSMUSG00000030287,ENSMUSG00000024104,ENSMUSG00000038866,ENSMUSG00000039361,ENSMUSG00000029821,ENSMUSG00000018417,ENSMUSG00000020590
GO:0070053	thrombospondin receptor activity	molecular_function	0.00059141	0.3907	2	157	4	22036	ENSMUSG00000002944,ENSMUSG00000055447
GO:0009607	response to biotic stimulus	biological_process	0.00067282	0.42966	16	157	1117	22036	ENSMUSG00000019850,ENSMUSG00000030107,ENSMUSG00000055447,ENSMUSG00000034810,ENSMUSG00000021619,ENSMUSG00000029254,ENSMUSG00000002944,ENSMUSG00000034610,ENSMUSG00000028191,ENSMUSG00000006445,ENSMUSG00000055065,ENSMUSG00000038859,ENSMUSG00000016496,ENSMUSG00000028580,ENSMUSG00000030849,ENSMUSG00000043207
GO:0071310	cellular response to organic substance	biological_process	0.00079211	0.47719	31	157	2015	22036	ENSMUSG00000055447,ENSMUSG00000000708,ENSMUSG00000029821,ENSMUSG00000052889,ENSMUSG00000021959,ENSMUSG00000013663,ENSMUSG00000037405,ENSMUSG00000020340,ENSMUSG00000019850,ENSMUSG00000034610,ENSMUSG00000030530,ENSMUSG00000030102,ENSMUSG00000029254,ENSMUSG00000021065,ENSMUSG00000002944,ENSMUSG00000045962,ENSMUSG00000028191,ENSMUSG00000031681,ENSMUSG00000022781,ENSMUSG00000038859,ENSMUSG00000057367,…
GO:0045321	leukocyte activation	biological_process	0.00081751	0.47719	15	157	883	22036	ENSMUSG00000054199,ENSMUSG00000001300,ENSMUSG00000027508,ENSMUSG00000016496,ENSMUSG00000027506,ENSMUSG00000038147,ENSMUSG00000024238,ENSMUSG00000052713,ENSMUSG00000037405,ENSMUSG00000022443,ENSMUSG00000019850,ENSMUSG00000028191,ENSMUSG00000055447,ENSMUSG00000057406,ENSMUSG00000052889
GO:0002376	immune system process	biological_process	0.00082197	0.47719	30	157	2467	22036	ENSMUSG00000037405,ENSMUSG00000052713,ENSMUSG00000019850,ENSMUSG00000055447,ENSMUSG00000052889,ENSMUSG00000001300,ENSMUSG00000029254,ENSMUSG00000002944,ENSMUSG00000045962,ENSMUSG00000038147,ENSMUSG00000037846,ENSMUSG00000004730,ENSMUSG00000022443,ENSMUSG00000031540,ENSMUSG00000028191,ENSMUSG00000006445,ENSMUSG00000057406,ENSMUSG00000055065,ENSMUSG00000039361,ENSMUSG00000054199,ENSMUSG00000020152,…
GO:0044424	intracellular part	cellular_component	0.00085781	0.48335	128	157	13778	22036	ENSMUSG00000036985,ENSMUSG00000028136,ENSMUSG00000026740,ENSMUSG00000054199,ENSMUSG00000057406,ENSMUSG00000038859,ENSMUSG00000022781,ENSMUSG00000030530,ENSMUSG00000035958,ENSMUSG00000029254,ENSMUSG00000026705,ENSMUSG00000020340,ENSMUSG00000059586,ENSMUSG00000022905,ENSMUSG00000051331,ENSMUSG00000028580,ENSMUSG00000053153,ENSMUSG00000019726,ENSMUSG00000022498,ENSMUSG00000034265,ENSMUSG00000041408,…
GO:0031532	actin cytoskeleton reorganization	biological_process	0.00096806	0.51024	6	157	100	22036	ENSMUSG00000029254,ENSMUSG00000057738,ENSMUSG00000021365,ENSMUSG00000022443,ENSMUSG00000021279,ENSMUSG00000038859
GO:0007063	regulation of sister chromatid cohesion	biological_process	0.0010058	0.51024	3	157	18	22036	ENSMUSG00000015937,ENSMUSG00000041408,ENSMUSG00000059586
GO:0008139	nuclear localization sequence binding	molecular_function	0.0010235	0.51024	3	157	25	22036	ENSMUSG00000022905,ENSMUSG00000012535,ENSMUSG00000029458
GO:1901701	cellular response to oxygen-containing compound	biological_process	0.0010305	0.51024	19	157	1004	22036	ENSMUSG00000034610,ENSMUSG00000030102,ENSMUSG00000029254,ENSMUSG00000002944,ENSMUSG00000000708,ENSMUSG00000052889,ENSMUSG00000013663,ENSMUSG00000019850,ENSMUSG00000037405,ENSMUSG00000024238,ENSMUSG00000030849,ENSMUSG00000030287,ENSMUSG00000054640,ENSMUSG00000016496,ENSMUSG00000041974,ENSMUSG00000020152,ENSMUSG00000028191,ENSMUSG00000038859,ENSMUSG00000029687
GO:0046368	GDP-L-fucose metabolic process	biological_process	0.0010387	0.51024	2	157	4	22036	ENSMUSG00000021065,ENSMUSG00000038372
GO:0010033	response to organic substance	biological_process	0.0010845	0.51703	37	157	2893	22036	ENSMUSG00000020340,ENSMUSG00000019850,ENSMUSG00000000708,ENSMUSG00000055447,ENSMUSG00000030107,ENSMUSG00000045962,ENSMUSG00000002944,ENSMUSG00000029254,ENSMUSG00000030102,ENSMUSG00000027737,ENSMUSG00000030530,ENSMUSG00000037605,ENSMUSG00000022781,ENSMUSG00000038859,ENSMUSG00000028191,ENSMUSG00000031681,ENSMUSG00000030287,ENSMUSG00000030849,ENSMUSG00000037405,ENSMUSG00000013663,ENSMUSG00000029821,…
GO:0006469	negative regulation of protein kinase activity	biological_process	0.00118	0.51703	7	157	205	22036	ENSMUSG00000021959,ENSMUSG00000000708,ENSMUSG00000045962,ENSMUSG00000019850,ENSMUSG00000015937,ENSMUSG00000013663,ENSMUSG00000024639
GO:0007064	mitotic sister chromatid cohesion	biological_process	0.0011913	0.51703	3	157	22	22036	ENSMUSG00000015937,ENSMUSG00000059586,ENSMUSG00000022141
GO:0051707	response to other organism	biological_process	0.0011953	0.51703	15	157	1082	22036	ENSMUSG00000030849,ENSMUSG00000043207,ENSMUSG00000034610,ENSMUSG00000002944,ENSMUSG00000028580,ENSMUSG00000029254,ENSMUSG00000016496,ENSMUSG00000034810,ENSMUSG00000055065,ENSMUSG00000038859,ENSMUSG00000028191,ENSMUSG00000055447,ENSMUSG00000030107,ENSMUSG00000006445,ENSMUSG00000019850
GO:0036317	tyrosyl-RNA phosphodiesterase activity	molecular_function	0.001223	0.51703	1	157	1	22036	ENSMUSG00000035958
GO:0070260	5-tyrosyl-DNA phosphodiesterase activity	molecular_function	0.001223	0.51703	1	157	1	22036	ENSMUSG00000035958
GO:0071169	establishment of protein localization to chromatin	biological_process	0.00128	0.51703	2	157	7	22036	ENSMUSG00000022141,ENSMUSG00000015937
GO:0044446	intracellular organelle part	cellular_component	0.0012837	0.51703	87	157	8291	22036	ENSMUSG00000021279,ENSMUSG00000001065,ENSMUSG00000030849,ENSMUSG00000049690,ENSMUSG00000037369,ENSMUSG00000030287,ENSMUSG00000021111,ENSMUSG00000030276,ENSMUSG00000057738,ENSMUSG00000031540,ENSMUSG00000031681,ENSMUSG00000025019,ENSMUSG00000055065,ENSMUSG00000042446,ENSMUSG00000054414,ENSMUSG00000015937,ENSMUSG00000030102,ENSMUSG00000029313,ENSMUSG00000006599,ENSMUSG00000000708,ENSMUSG00000035378,…
GO:0051983	regulation of chromosome segregation	biological_process	0.0013013	0.51703	4	157	48	22036	ENSMUSG00000059586,ENSMUSG00000028580,ENSMUSG00000015937,ENSMUSG00000041408
GO:0001775	cell activation	biological_process	0.0013482	0.51703	16	157	993	22036	ENSMUSG00000038147,ENSMUSG00000027737,ENSMUSG00000001300,ENSMUSG00000055447,ENSMUSG00000052889,ENSMUSG00000052713,ENSMUSG00000019850,ENSMUSG00000037405,ENSMUSG00000024238,ENSMUSG00000054199,ENSMUSG00000027508,ENSMUSG00000027506,ENSMUSG00000016496,ENSMUSG00000028191,ENSMUSG00000057406,ENSMUSG00000022443
GO:0005220	inositol 1,4,5-trisphosphate-sensitive calcium-release channel activity	molecular_function	0.0013494	0.51703	2	157	3	22036	ENSMUSG00000030287,ENSMUSG00000030102
GO:0046872	metal ion binding	molecular_function	0.0013921	0.52293	53	157	3956	22036	ENSMUSG00000027506,ENSMUSG00000021279,ENSMUSG00000001065,ENSMUSG00000037369,ENSMUSG00000021111,ENSMUSG00000030287,ENSMUSG00000031540,ENSMUSG00000057738,ENSMUSG00000096370,ENSMUSG00000039852,ENSMUSG00000031681,ENSMUSG00000057406,ENSMUSG00000037605,ENSMUSG00000054414,ENSMUSG00000042446,ENSMUSG00000035958,ENSMUSG00000031996,ENSMUSG00000045962,ENSMUSG00000030530,ENSMUSG00000042439,ENSMUSG00000030102,…
GO:0016310	phosphorylation	biological_process	0.0014358	0.52559	31	157	1930	22036	ENSMUSG00000022781,ENSMUSG00000006445,ENSMUSG00000037514,ENSMUSG00000031681,ENSMUSG00000028191,ENSMUSG00000021365,ENSMUSG00000022610,ENSMUSG00000029687,ENSMUSG00000024639,ENSMUSG00000020315,ENSMUSG00000026737,ENSMUSG00000043207,ENSMUSG00000039253,ENSMUSG00000030849,ENSMUSG00000025236,ENSMUSG00000021279,ENSMUSG00000052889,ENSMUSG00000021959,ENSMUSG00000000708,ENSMUSG00000033985,ENSMUSG00000019850,…
GO:0044422	organelle part	cellular_component	0.0016331	0.52559	88	157	8421	22036	ENSMUSG00000015937,ENSMUSG00000042446,ENSMUSG00000054414,ENSMUSG00000006599,ENSMUSG00000030102,ENSMUSG00000029313,ENSMUSG00000045624,ENSMUSG00000035378,ENSMUSG00000000708,ENSMUSG00000001065,ENSMUSG00000021279,ENSMUSG00000030287,ENSMUSG00000021111,ENSMUSG00000049690,ENSMUSG00000037369,ENSMUSG00000030849,ENSMUSG00000057738,ENSMUSG00000031540,ENSMUSG00000030276,ENSMUSG00000055065,ENSMUSG00000025019,…
GO:0019538	protein metabolic process	biological_process	0.0016551	0.52559	59	157	5148	22036	ENSMUSG00000021103,ENSMUSG00000025977,ENSMUSG00000021065,ENSMUSG00000001300,ENSMUSG00000035696,ENSMUSG00000038007,ENSMUSG00000037405,ENSMUSG00000013663,ENSMUSG00000030657,ENSMUSG00000052889,ENSMUSG00000021959,ENSMUSG00000022141,ENSMUSG00000028580,ENSMUSG00000020315,ENSMUSG00000108596,ENSMUSG00000043207,ENSMUSG00000057367,ENSMUSG00000021557,ENSMUSG00000022610,ENSMUSG00000021365,ENSMUSG00000029458,…
GO:0016740	transferase activity	molecular_function	0.0017141	0.52559	34	157	2166	22036	ENSMUSG00000022610,ENSMUSG00000057367,ENSMUSG00000029687,ENSMUSG00000029458,ENSMUSG00000034265,ENSMUSG00000037514,ENSMUSG00000006445,ENSMUSG00000039253,ENSMUSG00000026737,ENSMUSG00000026082,ENSMUSG00000030657,ENSMUSG00000021959,ENSMUSG00000052889,ENSMUSG00000021103,ENSMUSG00000001300,ENSMUSG00000021065,ENSMUSG00000035696,ENSMUSG00000034610,ENSMUSG00000031540,ENSMUSG00000038732,ENSMUSG00000022781,…
GO:0070887	cellular response to chemical stimulus	biological_process	0.0017223	0.52559	35	157	2527	22036	ENSMUSG00000021065,ENSMUSG00000038007,ENSMUSG00000034610,ENSMUSG00000013663,ENSMUSG00000037405,ENSMUSG00000029821,ENSMUSG00000021959,ENSMUSG00000052889,ENSMUSG00000054640,ENSMUSG00000016496,ENSMUSG00000041974,ENSMUSG00000020152,ENSMUSG00000028580,ENSMUSG00000024238,ENSMUSG00000035954,ENSMUSG00000022610,ENSMUSG00000057367,ENSMUSG00000029687,ENSMUSG00000006445,ENSMUSG00000031584,ENSMUSG00000029254,…
GO:0048598	embryonic morphogenesis	biological_process	0.0017303	0.52559	14	157	626	22036	ENSMUSG00000024238,ENSMUSG00000037369,ENSMUSG00000051331,ENSMUSG00000030849,ENSMUSG00000045962,ENSMUSG00000037138,ENSMUSG00000021959,ENSMUSG00000031681,ENSMUSG00000006445,ENSMUSG00000028191,ENSMUSG00000022141,ENSMUSG00000019850,ENSMUSG00000024639,ENSMUSG00000009207
GO:0002631	regulation of granuloma formation	biological_process	0.0017342	0.52559	1	157	1	22036	ENSMUSG00000019850
GO:0002632	negative regulation of granuloma formation	biological_process	0.0017342	0.52559	1	157	1	22036	ENSMUSG00000019850
GO:0034147	regulation of toll-like receptor 5 signaling pathway	biological_process	0.0017342	0.52559	1	157	1	22036	ENSMUSG00000019850
GO:0034148	negative regulation of toll-like receptor 5 signaling pathway	biological_process	0.0017342	0.52559	1	157	1	22036	ENSMUSG00000019850
GO:0070429	negative regulation of nucleotide-binding oligomerization domain containing 1 signaling pathway	biological_process	0.0017342	0.52559	1	157	1	22036	ENSMUSG00000019850
GO:0007062	sister chromatid cohesion	biological_process	0.0017552	0.52559	4	157	52	22036	ENSMUSG00000041408,ENSMUSG00000015937,ENSMUSG00000059586,ENSMUSG00000022141
GO:0001817	regulation of cytokine production	biological_process	0.0017736	0.52559	12	157	597	22036	ENSMUSG00000028580,ENSMUSG00000002944,ENSMUSG00000016496,ENSMUSG00000030530,ENSMUSG00000020315,ENSMUSG00000038147,ENSMUSG00000034610,ENSMUSG00000019850,ENSMUSG00000044768,ENSMUSG00000028191,ENSMUSG00000055447,ENSMUSG00000006445
GO:0001818	negative regulation of cytokine production	biological_process	0.0017832	0.52559	6	157	184	22036	ENSMUSG00000019850,ENSMUSG00000016496,ENSMUSG00000030530,ENSMUSG00000044768,ENSMUSG00000038147,ENSMUSG00000006445
GO:0035983	response to trichostatin A	biological_process	0.0018489	0.52867	2	157	4	22036	ENSMUSG00000020152,ENSMUSG00000029687
GO:0035984	cellular response to trichostatin A	biological_process	0.0018489	0.52867	2	157	4	22036	ENSMUSG00000029687,ENSMUSG00000020152
GO:0007010	cytoskeleton organization	biological_process	0.0019016	0.53574	24	157	1261	22036	ENSMUSG00000029254,ENSMUSG00000042446,ENSMUSG00000074749,ENSMUSG00000024236,ENSMUSG00000013663,ENSMUSG00000015932,ENSMUSG00000019850,ENSMUSG00000037405,ENSMUSG00000000708,ENSMUSG00000033985,ENSMUSG00000020152,ENSMUSG00000021279,ENSMUSG00000053153,ENSMUSG00000049690,ENSMUSG00000021068,ENSMUSG00000020315,ENSMUSG00000034252,ENSMUSG00000030276,ENSMUSG00000036053,ENSMUSG00000022443,ENSMUSG00000057738,…
GO:0033673	negative regulation of kinase activity	biological_process	0.001955	0.5428	7	157	226	22036	ENSMUSG00000015937,ENSMUSG00000019850,ENSMUSG00000045962,ENSMUSG00000013663,ENSMUSG00000024639,ENSMUSG00000021959,ENSMUSG00000000708
GO:0009617	response to bacterium	biological_process	0.0020078	0.54305	12	157	816	22036	ENSMUSG00000034810,ENSMUSG00000038859,ENSMUSG00000030107,ENSMUSG00000055447,ENSMUSG00000006445,ENSMUSG00000028191,ENSMUSG00000019850,ENSMUSG00000034610,ENSMUSG00000030849,ENSMUSG00000002944,ENSMUSG00000016496,ENSMUSG00000029254
GO:1901699	cellular response to nitrogen compound	biological_process	0.0020369	0.54305	13	157	551	22036	ENSMUSG00000052889,ENSMUSG00000038859,ENSMUSG00000000708,ENSMUSG00000029687,ENSMUSG00000013663,ENSMUSG00000030102,ENSMUSG00000030287,ENSMUSG00000034610,ENSMUSG00000024238,ENSMUSG00000028580,ENSMUSG00000041974,ENSMUSG00000020152,ENSMUSG00000054640
GO:0034115	negative regulation of heterotypic cell-cell adhesion	biological_process	0.0020603	0.54305	2	157	12	22036	ENSMUSG00000045962,ENSMUSG00000019850
GO:0051704	multi-organism process	biological_process	0.0020849	0.54305	20	157	1585	22036	ENSMUSG00000030530,ENSMUSG00000034610,ENSMUSG00000031996,ENSMUSG00000002944,ENSMUSG00000029254,ENSMUSG00000034810,ENSMUSG00000055447,ENSMUSG00000030107,ENSMUSG00000019850,ENSMUSG00000037405,ENSMUSG00000013663,ENSMUSG00000043207,ENSMUSG00000030849,ENSMUSG00000028580,ENSMUSG00000016496,ENSMUSG00000038859,ENSMUSG00000055065,ENSMUSG00000006445,ENSMUSG00000028191,ENSMUSG00000024639
GO:0005737	cytoplasm	cellular_component	0.0020976	0.54305	106	157	10641	22036	ENSMUSG00000021065,ENSMUSG00000038007,ENSMUSG00000034610,ENSMUSG00000024566,ENSMUSG00000027333,ENSMUSG00000009207,ENSMUSG00000013663,ENSMUSG00000023026,ENSMUSG00000030657,ENSMUSG00000053799,ENSMUSG00000028580,ENSMUSG00000053153,ENSMUSG00000022498,ENSMUSG00000022905,ENSMUSG00000051331,ENSMUSG00000043207,ENSMUSG00000021068,ENSMUSG00000041408,ENSMUSG00000022443,ENSMUSG00000022610,ENSMUSG00000057367,…
GO:0030291	protein serine/threonine kinase inhibitor activity	molecular_function	0.0021687	0.54908	3	157	29	22036	ENSMUSG00000000708,ENSMUSG00000015937,ENSMUSG00000045962
GO:0033578	protein glycosylation in Golgi	biological_process	0.0022465	0.54908	2	157	5	22036	ENSMUSG00000038007,ENSMUSG00000021065
GO:0043169	cation binding	molecular_function	0.0022501	0.54908	53	157	4053	22036	ENSMUSG00000038578,ENSMUSG00000052713,ENSMUSG00000019850,ENSMUSG00000020409,ENSMUSG00000021662,ENSMUSG00000059586,ENSMUSG00000039480,ENSMUSG00000035310,ENSMUSG00000033985,ENSMUSG00000045962,ENSMUSG00000031996,ENSMUSG00000054414,ENSMUSG00000042446,ENSMUSG00000035958,ENSMUSG00000030530,ENSMUSG00000042439,ENSMUSG00000030102,ENSMUSG00000057738,ENSMUSG00000031540,ENSMUSG00000096370,ENSMUSG00000057406,…
GO:0032437	cuticular plate	cellular_component	0.0022653	0.54908	2	157	6	22036	ENSMUSG00000020315,ENSMUSG00000057738
GO:0070062	extracellular vesicular exosome	cellular_component	0.0022907	0.54908	4	157	76	22036	ENSMUSG00000029086,ENSMUSG00000016496,ENSMUSG00000037405,ENSMUSG00000055447
GO:0006996	organelle organization	biological_process	0.0023157	0.54908	43	157	3269	22036	ENSMUSG00000022141,ENSMUSG00000052889,ENSMUSG00000024236,ENSMUSG00000074749,ENSMUSG00000009207,ENSMUSG00000013663,ENSMUSG00000015932,ENSMUSG00000037405,ENSMUSG00000022142,ENSMUSG00000037514,ENSMUSG00000034252,ENSMUSG00000021557,ENSMUSG00000021365,ENSMUSG00000029687,ENSMUSG00000041408,ENSMUSG00000022443,ENSMUSG00000021068,ENSMUSG00000043207,ENSMUSG00000026737,ENSMUSG00000020315,ENSMUSG00000020152,…
GO:0090472	dibasic protein processing	biological_process	0.0023215	0.54908	1	157	1	22036	ENSMUSG00000030530
GO:0030904	retromer complex	cellular_component	0.0024287	0.55591	3	157	24	22036	ENSMUSG00000035901,ENSMUSG00000024104,ENSMUSG00000028136
GO:0002831	regulation of response to biotic stimulus	biological_process	0.0024792	0.55591	5	157	129	22036	ENSMUSG00000043207,ENSMUSG00000034610,ENSMUSG00000028580,ENSMUSG00000019850,ENSMUSG00000016496
GO:1901698	response to nitrogen compound	biological_process	0.0024872	0.55591	17	157	953	22036	ENSMUSG00000027737,ENSMUSG00000030102,ENSMUSG00000034610,ENSMUSG00000052889,ENSMUSG00000000708,ENSMUSG00000019850,ENSMUSG00000013663,ENSMUSG00000030287,ENSMUSG00000024238,ENSMUSG00000028580,ENSMUSG00000041974,ENSMUSG00000020152,ENSMUSG00000054640,ENSMUSG00000037605,ENSMUSG00000038859,ENSMUSG00000029687,ENSMUSG00000057367
GO:0006464	cellular protein modification process	biological_process	0.0024955	0.55591	46	157	3409	22036	ENSMUSG00000034265,ENSMUSG00000006445,ENSMUSG00000029687,ENSMUSG00000029458,ENSMUSG00000022610,ENSMUSG00000057367,ENSMUSG00000021365,ENSMUSG00000021557,ENSMUSG00000024639,ENSMUSG00000034252,ENSMUSG00000020315,ENSMUSG00000043207,ENSMUSG00000021959,ENSMUSG00000052889,ENSMUSG00000022141,ENSMUSG00000037405,ENSMUSG00000013663,ENSMUSG00000035696,ENSMUSG00000038007,ENSMUSG00000021103,ENSMUSG00000001300,…
GO:0036211	protein modification process	biological_process	0.0024955	0.55591	46	157	3409	22036	ENSMUSG00000034265,ENSMUSG00000006445,ENSMUSG00000029458,ENSMUSG00000029687,ENSMUSG00000021365,ENSMUSG00000057367,ENSMUSG00000021557,ENSMUSG00000022610,ENSMUSG00000024639,ENSMUSG00000034252,ENSMUSG00000020315,ENSMUSG00000043207,ENSMUSG00000021959,ENSMUSG00000052889,ENSMUSG00000022141,ENSMUSG00000037405,ENSMUSG00000013663,ENSMUSG00000035696,ENSMUSG00000038007,ENSMUSG00000021103,ENSMUSG00000001300,…
GO:0044767	single-organism developmental process	biological_process	0.0025287	0.55684	63	157	5057	22036	ENSMUSG00000037405,ENSMUSG00000013663,ENSMUSG00000009207,ENSMUSG00000024236,ENSMUSG00000052889,ENSMUSG00000021959,ENSMUSG00000029821,ENSMUSG00000022141,ENSMUSG00000025977,ENSMUSG00000021103,ENSMUSG00000001300,ENSMUSG00000037138,ENSMUSG00000037846,ENSMUSG00000035696,ENSMUSG00000034610,ENSMUSG00000029687,ENSMUSG00000022443,ENSMUSG00000022610,ENSMUSG00000057367,ENSMUSG00000021365,ENSMUSG00000021557,…
GO:0071921	cohesin localization to chromatin	biological_process	0.0027339	0.58926	2	157	6	22036	ENSMUSG00000041408,ENSMUSG00000022141
GO:0071222	cellular response to lipopolysaccharide	biological_process	0.00276	0.58926	6	157	218	22036	ENSMUSG00000029254,ENSMUSG00000016496,ENSMUSG00000002944,ENSMUSG00000019850,ENSMUSG00000034610,ENSMUSG00000028191
GO:0071219	cellular response to molecule of bacterial origin	biological_process	0.0028537	0.58926	6	157	223	22036	ENSMUSG00000016496,ENSMUSG00000029254,ENSMUSG00000002944,ENSMUSG00000019850,ENSMUSG00000028191,ENSMUSG00000034610
GO:0034184	positive regulation of maintenance of mitotic sister chromatid cohesion	biological_process	0.0028653	0.58926	2	157	5	22036	ENSMUSG00000059586,ENSMUSG00000015937
GO:0048570	notochord morphogenesis	biological_process	0.0028895	0.58926	2	157	11	22036	ENSMUSG00000037369,ENSMUSG00000006445
GO:0051348	negative regulation of transferase activity	biological_process	0.0028977	0.58926	7	157	242	22036	ENSMUSG00000015937,ENSMUSG00000045962,ENSMUSG00000019850,ENSMUSG00000013663,ENSMUSG00000024639,ENSMUSG00000021959,ENSMUSG00000000708
GO:0048333	mesodermal cell differentiation	biological_process	0.0029075	0.58926	3	157	31	22036	ENSMUSG00000031681,ENSMUSG00000030849,ENSMUSG00000037369
GO:0072573	tolerance induction to lipopolysaccharide	biological_process	0.002922	0.58926	1	157	2	22036	ENSMUSG00000019850
GO:0034182	regulation of maintenance of mitotic sister chromatid cohesion	biological_process	0.003055	0.60553	2	157	6	22036	ENSMUSG00000059586,ENSMUSG00000015937
GO:0008270	zinc ion binding	molecular_function	0.0030659	0.60553	15	157	722	22036	ENSMUSG00000038866,ENSMUSG00000052889,ENSMUSG00000039852,ENSMUSG00000057367,ENSMUSG00000021557,ENSMUSG00000031540,ENSMUSG00000096370,ENSMUSG00000029458,ENSMUSG00000019850,ENSMUSG00000020409,ENSMUSG00000059586,ENSMUSG00000034610,ENSMUSG00000001065,ENSMUSG00000042446,ENSMUSG00000054414
GO:0044699	single-organism process	biological_process	0.0031296	0.60643	126	157	14399	22036	ENSMUSG00000031681,ENSMUSG00000025016,ENSMUSG00000028532,ENSMUSG00000037605,ENSMUSG00000055065,ENSMUSG00000030276,ENSMUSG00000031540,ENSMUSG00000057738,ENSMUSG00000049690,ENSMUSG00000037369,ENSMUSG00000030849,ENSMUSG00000030287,ENSMUSG00000027506,ENSMUSG00000021279,ENSMUSG00000035378,ENSMUSG00000000708,ENSMUSG00000035310,ENSMUSG00000034810,ENSMUSG00000020166,ENSMUSG00000020590,ENSMUSG00000019850,…
GO:0009987	cellular process	biological_process	0.0031459	0.60643	140	157	16809	22036	ENSMUSG00000108596,ENSMUSG00000024104,ENSMUSG00000024238,ENSMUSG00000026821,ENSMUSG00000020152,ENSMUSG00000041974,ENSMUSG00000016496,ENSMUSG00000054640,ENSMUSG00000031584,ENSMUSG00000029458,ENSMUSG00000021557,ENSMUSG00000009647,ENSMUSG00000022142,ENSMUSG00000025977,ENSMUSG00000037405,ENSMUSG00000024236,ENSMUSG00000015932,ENSMUSG00000030287,ENSMUSG00000030849,ENSMUSG00000021279,ENSMUSG00000037605,…
GO:0044451	nucleoplasm part	cellular_component	0.0032192	0.60643	22	157	1337	22036	ENSMUSG00000006599,ENSMUSG00000029313,ENSMUSG00000037138,ENSMUSG00000026705,ENSMUSG00000035958,ENSMUSG00000015937,ENSMUSG00000021103,ENSMUSG00000022141,ENSMUSG00000033985,ENSMUSG00000000708,ENSMUSG00000020409,ENSMUSG00000013663,ENSMUSG00000024491,ENSMUSG00000059586,ENSMUSG00000024238,ENSMUSG00000037369,ENSMUSG00000028580,ENSMUSG00000039852,ENSMUSG00000031681,ENSMUSG00000055065,ENSMUSG00000031540,…
GO:0030856	regulation of epithelial cell differentiation	biological_process	0.0032769	0.60643	5	157	123	22036	ENSMUSG00000029086,ENSMUSG00000024639,ENSMUSG00000029687,ENSMUSG00000015937,ENSMUSG00000024238
GO:0035634	response to stilbenoid	biological_process	0.0032808	0.60643	2	157	18	22036	ENSMUSG00000002944,ENSMUSG00000030107
GO:0043230	extracellular organelle	cellular_component	0.003292	0.60643	4	157	88	22036	ENSMUSG00000029086,ENSMUSG00000016496,ENSMUSG00000037405,ENSMUSG00000055447
GO:0065010	extracellular membrane-bounded organelle	cellular_component	0.003292	0.60643	4	157	88	22036	ENSMUSG00000055447,ENSMUSG00000029086,ENSMUSG00000016496,ENSMUSG00000037405
GO:0002694	regulation of leukocyte activation	biological_process	0.0033519	0.61158	10	157	580	22036	ENSMUSG00000038147,ENSMUSG00000024238,ENSMUSG00000001300,ENSMUSG00000027508,ENSMUSG00000016496,ENSMUSG00000028191,ENSMUSG00000055447,ENSMUSG00000057406,ENSMUSG00000019850,ENSMUSG00000052713
GO:0043167	ion binding	molecular_function	0.0033928	0.6132	73	157	6057	22036	ENSMUSG00000004730,ENSMUSG00000024639,ENSMUSG00000022443,ENSMUSG00000057367,ENSMUSG00000022610,ENSMUSG00000037400,ENSMUSG00000043207,ENSMUSG00000051331,ENSMUSG00000021068,ENSMUSG00000104301,ENSMUSG00000009207,ENSMUSG00000024566,ENSMUSG00000048874,ENSMUSG00000034610,ENSMUSG00000035696,ENSMUSG00000096370,ENSMUSG00000018417,ENSMUSG00000039852,ENSMUSG00000057406,ENSMUSG00000039361,ENSMUSG00000022781,…
GO:0070588	calcium ion transmembrane transport	biological_process	0.0035032	0.61421	7	157	156	22036	ENSMUSG00000043207,ENSMUSG00000051331,ENSMUSG00000028532,ENSMUSG00000030287,ENSMUSG00000030102,ENSMUSG00000009647,ENSMUSG00000054640
GO:0010638	positive regulation of organelle organization	biological_process	0.0035289	0.61421	11	157	484	22036	ENSMUSG00000021068,ENSMUSG00000026737,ENSMUSG00000015937,ENSMUSG00000020152,ENSMUSG00000029254,ENSMUSG00000038859,ENSMUSG00000022141,ENSMUSG00000000708,ENSMUSG00000037405,ENSMUSG00000015932,ENSMUSG00000059586
GO:0001707	mesoderm formation	biological_process	0.0035762	0.61421	4	157	69	22036	ENSMUSG00000031681,ENSMUSG00000006445,ENSMUSG00000037369,ENSMUSG00000030849
GO:0000287	magnesium ion binding	molecular_function	0.0035782	0.61421	7	157	216	22036	ENSMUSG00000037400,ENSMUSG00000021111,ENSMUSG00000035958,ENSMUSG00000022610,ENSMUSG00000021279,ENSMUSG00000045962,ENSMUSG00000024566
GO:0005675	holo TFIIH complex	cellular_component	0.0035788	0.61421	2	157	12	22036	ENSMUSG00000021103,ENSMUSG00000006599
GO:0034093	positive regulation of maintenance of sister chromatid cohesion	biological_process	0.003618	0.61421	2	157	6	22036	ENSMUSG00000015937,ENSMUSG00000059586
GO:0051249	regulation of lymphocyte activation	biological_process	0.0036228	0.61421	9	157	511	22036	ENSMUSG00000024238,ENSMUSG00000001300,ENSMUSG00000016496,ENSMUSG00000027508,ENSMUSG00000057406,ENSMUSG00000028191,ENSMUSG00000055447,ENSMUSG00000052713,ENSMUSG00000019850
GO:0046907	intracellular transport	biological_process	0.003658	0.61474	25	157	1577	22036	ENSMUSG00000018417,ENSMUSG00000022964,ENSMUSG00000039361,ENSMUSG00000034265,ENSMUSG00000019726,ENSMUSG00000020152,ENSMUSG00000035901,ENSMUSG00000054640,ENSMUSG00000022905,ENSMUSG00000036985,ENSMUSG00000030287,ENSMUSG00000012535,ENSMUSG00000028136,ENSMUSG00000020315,ENSMUSG00000051331,ENSMUSG00000024104,ENSMUSG00000020590,ENSMUSG00000020409,ENSMUSG00000024491,ENSMUSG00000002944,ENSMUSG00000026705,…
GO:0002432	granuloma formation	biological_process	0.0037454	0.61948	1	157	2	22036	ENSMUSG00000019850
GO:0002520	immune system development	biological_process	0.0037509	0.61948	16	157	934	22036	ENSMUSG00000052713,ENSMUSG00000019850,ENSMUSG00000037846,ENSMUSG00000029254,ENSMUSG00000057406,ENSMUSG00000039361,ENSMUSG00000006445,ENSMUSG00000022443,ENSMUSG00000031540,ENSMUSG00000026737,ENSMUSG00000051331,ENSMUSG00000043207,ENSMUSG00000024238,ENSMUSG00000054199,ENSMUSG00000027506,ENSMUSG00000016496
GO:0034091	regulation of maintenance of sister chromatid cohesion	biological_process	0.0038009	0.62212	2	157	7	22036	ENSMUSG00000059586,ENSMUSG00000015937
GO:0002413	tolerance induction to tumor cell	biological_process	0.0039254	0.62212	1	157	1	22036	ENSMUSG00000016496
GO:0002843	regulation of tolerance induction to tumor cell	biological_process	0.0039254	0.62212	1	157	1	22036	ENSMUSG00000016496
GO:0002845	positive regulation of tolerance induction to tumor cell	biological_process	0.0039254	0.62212	1	157	1	22036	ENSMUSG00000016496
GO:0016572	histone phosphorylation	biological_process	0.0039293	0.62212	3	157	36	22036	ENSMUSG00000015937,ENSMUSG00000043207,ENSMUSG00000052889
GO:0048332	mesoderm morphogenesis	biological_process	0.0039748	0.62417	4	157	71	22036	ENSMUSG00000030849,ENSMUSG00000037369,ENSMUSG00000031681,ENSMUSG00000006445
GO:0035115	embryonic forelimb morphogenesis	biological_process	0.0040301	0.62772	3	157	32	22036	ENSMUSG00000009207,ENSMUSG00000051331,ENSMUSG00000022141
GO:0005048	signal sequence binding	molecular_function	0.0042275	0.65315	3	157	46	22036	ENSMUSG00000029458,ENSMUSG00000012535,ENSMUSG00000022905
GO:0070878	primary miRNA binding	molecular_function	0.004277	0.65551	2	157	9	22036	ENSMUSG00000029687,ENSMUSG00000031681
GO:0046914	transition metal ion binding	molecular_function	0.0043632	0.65957	18	157	1047	22036	ENSMUSG00000039852,ENSMUSG00000057367,ENSMUSG00000021557,ENSMUSG00000031540,ENSMUSG00000096370,ENSMUSG00000029458,ENSMUSG00000021111,ENSMUSG00000001065,ENSMUSG00000038866,ENSMUSG00000052889,ENSMUSG00000020409,ENSMUSG00000059586,ENSMUSG00000019850,ENSMUSG00000034610,ENSMUSG00000035958,ENSMUSG00000042446,ENSMUSG00000054414,ENSMUSG00000031996
GO:0050861	positive regulation of B cell receptor signaling pathway	biological_process	0.0043999	0.65957	2	157	7	22036	ENSMUSG00000029254,ENSMUSG00000052889
GO:0090069	regulation of ribosome biogenesis	biological_process	0.0044068	0.65957	2	157	15	22036	ENSMUSG00000035378,ENSMUSG00000013663
GO:0033047	regulation of mitotic sister chromatid segregation	biological_process	0.0045397	0.6742	2	157	8	22036	ENSMUSG00000015937,ENSMUSG00000059586
GO:0033629	negative regulation of cell adhesion mediated by integrin	biological_process	0.004593	0.67686	2	157	12	22036	ENSMUSG00000045962,ENSMUSG00000038007
GO:0030863	cortical cytoskeleton	cellular_component	0.0046648	0.6822	5	157	93	22036	ENSMUSG00000020315,ENSMUSG00000057738,ENSMUSG00000022443,ENSMUSG00000015932,ENSMUSG00000020152
GO:0044464	cell part	cellular_component	0.0047195	0.68497	142	157	17357	22036	ENSMUSG00000031540,ENSMUSG00000057738,ENSMUSG00000030276,ENSMUSG00000037605,ENSMUSG00000025019,ENSMUSG00000021279,ENSMUSG00000001065,ENSMUSG00000030287,ENSMUSG00000030849,ENSMUSG00000019850,ENSMUSG00000020590,ENSMUSG00000093661,ENSMUSG00000020166,ENSMUSG00000045624,ENSMUSG00000034810,ENSMUSG00000035310,ENSMUSG00000000708,ENSMUSG00000035378,ENSMUSG00000006599,ENSMUSG00000021557,ENSMUSG00000029458,…
GO:0002250	adaptive immune response	biological_process	0.004916	0.70813	8	157	512	22036	ENSMUSG00000027508,ENSMUSG00000016496,ENSMUSG00000028191,ENSMUSG00000052889,ENSMUSG00000057406,ENSMUSG00000004730,ENSMUSG00000019850,ENSMUSG00000037405
GO:0043412	macromolecule modification	biological_process	0.005089	0.72758	46	157	3567	22036	ENSMUSG00000035696,ENSMUSG00000038007,ENSMUSG00000021103,ENSMUSG00000021065,ENSMUSG00000001300,ENSMUSG00000021959,ENSMUSG00000052889,ENSMUSG00000022141,ENSMUSG00000037405,ENSMUSG00000013663,ENSMUSG00000020315,ENSMUSG00000043207,ENSMUSG00000034265,ENSMUSG00000006445,ENSMUSG00000057367,ENSMUSG00000021365,ENSMUSG00000021557,ENSMUSG00000022610,ENSMUSG00000029687,ENSMUSG00000029458,ENSMUSG00000034252,…
GO:0050863	regulation of T cell activation	biological_process	0.0051787	0.72943	7	157	286	22036	ENSMUSG00000052713,ENSMUSG00000001300,ENSMUSG00000027508,ENSMUSG00000016496,ENSMUSG00000055447,ENSMUSG00000028191,ENSMUSG00000024238
GO:0061337	cardiac conduction	biological_process	0.005191	0.72943	4	157	50	22036	ENSMUSG00000022142,ENSMUSG00000043207,ENSMUSG00000051331,ENSMUSG00000054640
GO:0005543	phospholipid binding	molecular_function	0.0052162	0.72943	11	157	400	22036	ENSMUSG00000020590,ENSMUSG00000018417,ENSMUSG00000029821,ENSMUSG00000039361,ENSMUSG00000038866,ENSMUSG00000024104,ENSMUSG00000030287,ENSMUSG00000034377,ENSMUSG00000030102,ENSMUSG00000020315,ENSMUSG00000028136
GO:0016772	transferase activity, transferring phosphorus-containing groups	molecular_function	0.0052755	0.73238	19	157	979	22036	ENSMUSG00000021111,ENSMUSG00000039253,ENSMUSG00000030849,ENSMUSG00000026737,ENSMUSG00000021279,ENSMUSG00000025236,ENSMUSG00000022781,ENSMUSG00000037514,ENSMUSG00000006445,ENSMUSG00000022610,ENSMUSG00000006599,ENSMUSG00000034610,ENSMUSG00000045962,ENSMUSG00000021103,ENSMUSG00000001300,ENSMUSG00000052889,ENSMUSG00000021959,ENSMUSG00000033985,ENSMUSG00000026082
GO:0001816	cytokine production	biological_process	0.0053262	0.7341	12	157	669	22036	ENSMUSG00000019850,ENSMUSG00000044768,ENSMUSG00000006445,ENSMUSG00000055447,ENSMUSG00000028191,ENSMUSG00000002944,ENSMUSG00000028580,ENSMUSG00000016496,ENSMUSG00000020315,ENSMUSG00000030530,ENSMUSG00000034610,ENSMUSG00000038147
GO:0030864	cortical actin cytoskeleton	cellular_component	0.0056086	0.74298	4	157	63	22036	ENSMUSG00000020315,ENSMUSG00000020152,ENSMUSG00000015932,ENSMUSG00000057738
GO:0045876	positive regulation of sister chromatid cohesion	biological_process	0.0056507	0.74298	2	157	10	22036	ENSMUSG00000015937,ENSMUSG00000059586
GO:0002684	positive regulation of immune system process	biological_process	0.0056648	0.74298	13	157	882	22036	ENSMUSG00000028580,ENSMUSG00000002944,ENSMUSG00000045962,ENSMUSG00000016496,ENSMUSG00000001300,ENSMUSG00000029254,ENSMUSG00000038147,ENSMUSG00000037405,ENSMUSG00000019850,ENSMUSG00000057406,ENSMUSG00000052889,ENSMUSG00000028191,ENSMUSG00000055447
GO:0044448	cell cortex part	cellular_component	0.0057242	0.74298	6	157	146	22036	ENSMUSG00000020315,ENSMUSG00000053799,ENSMUSG00000057738,ENSMUSG00000022443,ENSMUSG00000015932,ENSMUSG00000020152
GO:0050764	regulation of phagocytosis	biological_process	0.0057291	0.74298	4	157	81	22036	ENSMUSG00000029254,ENSMUSG00000013663,ENSMUSG00000002944,ENSMUSG00000055447
GO:0014070	response to organic cyclic compound	biological_process	0.005767	0.74298	16	157	964	22036	ENSMUSG00000030102,ENSMUSG00000027737,ENSMUSG00000034610,ENSMUSG00000002944,ENSMUSG00000030107,ENSMUSG00000013663,ENSMUSG00000030287,ENSMUSG00000028580,ENSMUSG00000054640,ENSMUSG00000041974,ENSMUSG00000020152,ENSMUSG00000022781,ENSMUSG00000037605,ENSMUSG00000031681,ENSMUSG00000057367,ENSMUSG00000029687
GO:0005623	cell	cellular_component	0.0057898	0.74298	142	157	17404	22036	ENSMUSG00000057406,ENSMUSG00000022781,ENSMUSG00000038859,ENSMUSG00000036985,ENSMUSG00000028136,ENSMUSG00000026740,ENSMUSG00000054199,ENSMUSG00000020340,ENSMUSG00000059586,ENSMUSG00000021662,ENSMUSG00000030530,ENSMUSG00000026705,ENSMUSG00000035958,ENSMUSG00000029254,ENSMUSG00000034265,ENSMUSG00000022443,ENSMUSG00000041408,ENSMUSG00000004730,ENSMUSG00000024639,ENSMUSG00000022905,ENSMUSG00000051331,…
GO:0072509	divalent inorganic cation transmembrane transporter activity	molecular_function	0.0057981	0.74298	7	157	167	22036	ENSMUSG00000054414,ENSMUSG00000054640,ENSMUSG00000030102,ENSMUSG00000030287,ENSMUSG00000009647,ENSMUSG00000028532,ENSMUSG00000051331
GO:0002654	positive regulation of tolerance induction dependent upon immune response	biological_process	0.0058502	0.74298	1	157	2	22036	ENSMUSG00000016496
GO:0002658	regulation of peripheral tolerance induction	biological_process	0.0058502	0.74298	1	157	2	22036	ENSMUSG00000016496
GO:0002660	positive regulation of peripheral tolerance induction	biological_process	0.0058502	0.74298	1	157	2	22036	ENSMUSG00000016496
GO:0005938	cell cortex	cellular_component	0.005856	0.74298	9	157	287	22036	ENSMUSG00000015932,ENSMUSG00000057738,ENSMUSG00000021365,ENSMUSG00000022443,ENSMUSG00000053799,ENSMUSG00000020152,ENSMUSG00000030849,ENSMUSG00000020315,ENSMUSG00000030287
GO:0071417	cellular response to organonitrogen compound	biological_process	0.0059582	0.74634	11	157	477	22036	ENSMUSG00000000708,ENSMUSG00000052889,ENSMUSG00000038859,ENSMUSG00000013663,ENSMUSG00000029687,ENSMUSG00000024238,ENSMUSG00000030287,ENSMUSG00000030102,ENSMUSG00000041974,ENSMUSG00000020152,ENSMUSG00000054640
GO:0034146	toll-like receptor 5 signaling pathway	biological_process	0.0059625	0.74634	1	157	2	22036	ENSMUSG00000019850
GO:0010243	response to organonitrogen compound	biological_process	0.0060368	0.74634	15	157	841	22036	ENSMUSG00000019850,ENSMUSG00000029687,ENSMUSG00000057367,ENSMUSG00000013663,ENSMUSG00000037605,ENSMUSG00000052889,ENSMUSG00000038859,ENSMUSG00000000708,ENSMUSG00000041974,ENSMUSG00000020152,ENSMUSG00000054640,ENSMUSG00000030287,ENSMUSG00000030102,ENSMUSG00000027737,ENSMUSG00000024238
GO:0033045	regulation of sister chromatid segregation	biological_process	0.0060804	0.74634	2	157	9	22036	ENSMUSG00000059586,ENSMUSG00000015937
GO:0002252	immune effector process	biological_process	0.0061286	0.74634	11	157	806	22036	ENSMUSG00000055065,ENSMUSG00000057406,ENSMUSG00000028191,ENSMUSG00000055447,ENSMUSG00000037405,ENSMUSG00000019850,ENSMUSG00000038147,ENSMUSG00000043207,ENSMUSG00000028580,ENSMUSG00000002944,ENSMUSG00000019726
GO:0016043	cellular component organization	biological_process	0.0061312	0.74634	67	157	5773	22036	ENSMUSG00000013663,ENSMUSG00000009207,ENSMUSG00000024566,ENSMUSG00000001300,ENSMUSG00000024639,ENSMUSG00000022443,ENSMUSG00000041408,ENSMUSG00000057367,ENSMUSG00000037400,ENSMUSG00000019726,ENSMUSG00000053153,ENSMUSG00000043207,ENSMUSG00000021068,ENSMUSG00000059586,ENSMUSG00000020409,ENSMUSG00000020340,ENSMUSG00000033985,ENSMUSG00000055447,ENSMUSG00000029254,ENSMUSG00000031996,ENSMUSG00000036053,…
GO:0060100	positive regulation of phagocytosis, engulfment	biological_process	0.0061552	0.74634	2	157	13	22036	ENSMUSG00000029254,ENSMUSG00000002944
GO:0042110	T cell activation	biological_process	0.0062256	0.74941	9	157	452	22036	ENSMUSG00000001300,ENSMUSG00000027508,ENSMUSG00000016496,ENSMUSG00000024238,ENSMUSG00000022443,ENSMUSG00000052713,ENSMUSG00000037405,ENSMUSG00000028191,ENSMUSG00000055447
GO:0007369	gastrulation	biological_process	0.0062632	0.74941	6	157	186	22036	ENSMUSG00000037369,ENSMUSG00000030849,ENSMUSG00000031681,ENSMUSG00000006445,ENSMUSG00000019850,ENSMUSG00000045962
GO:0019785	ISG15-specific protease activity	molecular_function	0.0062979	0.74941	1	157	1	22036	ENSMUSG00000030107
GO:0050865	regulation of cell activation	biological_process	0.0063762	0.75215	10	157	618	22036	ENSMUSG00000001300,ENSMUSG00000027508,ENSMUSG00000016496,ENSMUSG00000024238,ENSMUSG00000038147,ENSMUSG00000019850,ENSMUSG00000052713,ENSMUSG00000028191,ENSMUSG00000055447,ENSMUSG00000057406
GO:0006816	calcium ion transport	biological_process	0.0063994	0.75215	10	157	382	22036	ENSMUSG00000037405,ENSMUSG00000028532,ENSMUSG00000052889,ENSMUSG00000054640,ENSMUSG00000030102,ENSMUSG00000030287,ENSMUSG00000009647,ENSMUSG00000038147,ENSMUSG00000051331,ENSMUSG00000043207
GO:0048856	anatomical structure development	biological_process	0.0065128	0.7556	64	157	5408	22036	ENSMUSG00000020340,ENSMUSG00000035958,ENSMUSG00000029254,ENSMUSG00000045962,ENSMUSG00000031996,ENSMUSG00000027737,ENSMUSG00000036053,ENSMUSG00000039852,ENSMUSG00000028191,ENSMUSG00000022781,ENSMUSG00000039361,ENSMUSG00000044768,ENSMUSG00000057406,ENSMUSG00000035901,ENSMUSG00000054199,ENSMUSG00000009207,ENSMUSG00000013663,ENSMUSG00000001300,ENSMUSG00000034610,ENSMUSG00000035696,ENSMUSG00000037846,…
GO:0018193	peptidyl-amino acid modification	biological_process	0.0065738	0.7556	19	157	1052	22036	ENSMUSG00000052889,ENSMUSG00000021959,ENSMUSG00000033985,ENSMUSG00000000708,ENSMUSG00000037405,ENSMUSG00000002944,ENSMUSG00000045962,ENSMUSG00000021065,ENSMUSG00000001300,ENSMUSG00000034265,ENSMUSG00000022781,ENSMUSG00000006445,ENSMUSG00000021557,ENSMUSG00000031540,ENSMUSG00000022610,ENSMUSG00000021365,ENSMUSG00000036985,ENSMUSG00000043207,ENSMUSG00000030849
GO:0033036	macromolecule localization	biological_process	0.0065772	0.7556	35	157	2485	22036	ENSMUSG00000022142,ENSMUSG00000021959,ENSMUSG00000022141,ENSMUSG00000024566,ENSMUSG00000024491,ENSMUSG00000020315,ENSMUSG00000022905,ENSMUSG00000024104,ENSMUSG00000021068,ENSMUSG00000016496,ENSMUSG00000020152,ENSMUSG00000041974,ENSMUSG00000034265,ENSMUSG00000037400,ENSMUSG00000025790,ENSMUSG00000006445,ENSMUSG00000022443,ENSMUSG00000041408,ENSMUSG00000029687,ENSMUSG00000034377,ENSMUSG00000015937,…
GO:0000386	second spliceosomal transesterification activity	molecular_function	0.0065866	0.7556	1	157	2	22036	ENSMUSG00000020409
GO:0060099	regulation of phagocytosis, engulfment	biological_process	0.0066573	0.75576	2	157	16	22036	ENSMUSG00000002944,ENSMUSG00000029254
GO:0002902	regulation of B cell apoptotic process	biological_process	0.0066669	0.75576	2	157	19	22036	ENSMUSG00000028191,ENSMUSG00000013663
GO:0005546	phosphatidylinositol-4,5-bisphosphate binding	molecular_function	0.0067511	0.75654	4	157	69	22036	ENSMUSG00000024104,ENSMUSG00000039361,ENSMUSG00000029821,ENSMUSG00000018417
GO:0031663	lipopolysaccharide-mediated signaling pathway	biological_process	0.0067527	0.75654	3	157	50	22036	ENSMUSG00000034610,ENSMUSG00000028191,ENSMUSG00000019850
GO:0046683	response to organophosphorus	biological_process	0.0067999	0.7574	5	157	142	22036	ENSMUSG00000057367,ENSMUSG00000013663,ENSMUSG00000054640,ENSMUSG00000030102,ENSMUSG00000030287
GO:0071203	WASH complex	cellular_component	0.0069397	0.7685	2	157	9	22036	ENSMUSG00000024104,ENSMUSG00000028136
GO:0045184	establishment of protein localization	biological_process	0.0071531	0.77811	23	157	1501	22036	ENSMUSG00000020409,ENSMUSG00000020590,ENSMUSG00000019850,ENSMUSG00000022141,ENSMUSG00000026705,ENSMUSG00000015937,ENSMUSG00000002944,ENSMUSG00000022142,ENSMUSG00000018417,ENSMUSG00000022443,ENSMUSG00000034265,ENSMUSG00000039361,ENSMUSG00000057406,ENSMUSG00000044768,ENSMUSG00000016496,ENSMUSG00000041974,ENSMUSG00000026740,ENSMUSG00000024104,ENSMUSG00000028136,ENSMUSG00000020315,ENSMUSG00000012535,…
GO:0031965	nuclear membrane	cellular_component	0.0072019	0.77811	8	157	299	22036	ENSMUSG00000030102,ENSMUSG00000026740,ENSMUSG00000022142,ENSMUSG00000043207,ENSMUSG00000027333,ENSMUSG00000029458,ENSMUSG00000024639,ENSMUSG00000031681
GO:0002695	negative regulation of leukocyte activation	biological_process	0.0072481	0.77811	5	157	160	22036	ENSMUSG00000038147,ENSMUSG00000019850,ENSMUSG00000052713,ENSMUSG00000027508,ENSMUSG00000016496
GO:0008104	protein localization	biological_process	0.007304	0.77811	31	157	2102	22036	ENSMUSG00000034377,ENSMUSG00000022142,ENSMUSG00000015937,ENSMUSG00000002944,ENSMUSG00000026705,ENSMUSG00000021959,ENSMUSG00000022141,ENSMUSG00000019850,ENSMUSG00000020590,ENSMUSG00000020409,ENSMUSG00000020315,ENSMUSG00000028136,ENSMUSG00000012535,ENSMUSG00000036985,ENSMUSG00000022905,ENSMUSG00000026740,ENSMUSG00000021068,ENSMUSG00000024104,ENSMUSG00000016496,ENSMUSG00000041974,ENSMUSG00000020152,…
GO:0033365	protein localization to organelle	biological_process	0.0073104	0.77811	12	157	636	22036	ENSMUSG00000041408,ENSMUSG00000029687,ENSMUSG00000019850,ENSMUSG00000022141,ENSMUSG00000041974,ENSMUSG00000015937,ENSMUSG00000002944,ENSMUSG00000022142,ENSMUSG00000020315,ENSMUSG00000034377,ENSMUSG00000022905,ENSMUSG00000012535
GO:0002465	peripheral tolerance induction	biological_process	0.0073601	0.77811	1	157	3	22036	ENSMUSG00000016496
GO:0008064	regulation of actin polymerization or depolymerization	biological_process	0.0073675	0.77811	6	157	177	22036	ENSMUSG00000020315,ENSMUSG00000038859,ENSMUSG00000037405,ENSMUSG00000057738,ENSMUSG00000020152,ENSMUSG00000015932
GO:1901981	phosphatidylinositol phosphate binding	molecular_function	0.007381	0.77811	6	157	151	22036	ENSMUSG00000024104,ENSMUSG00000029821,ENSMUSG00000039361,ENSMUSG00000028136,ENSMUSG00000020590,ENSMUSG00000018417
GO:0006468	protein phosphorylation	biological_process	0.0074018	0.77811	25	157	1582	22036	ENSMUSG00000021279,ENSMUSG00000020315,ENSMUSG00000030849,ENSMUSG00000043207,ENSMUSG00000022610,ENSMUSG00000021365,ENSMUSG00000029687,ENSMUSG00000024639,ENSMUSG00000022781,ENSMUSG00000006445,ENSMUSG00000031681,ENSMUSG00000015937,ENSMUSG00000021103,ENSMUSG00000045962,ENSMUSG00000031996,ENSMUSG00000002944,ENSMUSG00000001300,ENSMUSG00000006599,ENSMUSG00000037405,ENSMUSG00000019850,ENSMUSG00000013663,…
GO:0051179	localization	biological_process	0.0074326	0.77811	66	157	5639	22036	ENSMUSG00000021365,ENSMUSG00000029687,ENSMUSG00000006445,ENSMUSG00000016496,ENSMUSG00000054640,ENSMUSG00000041974,ENSMUSG00000020152,ENSMUSG00000024104,ENSMUSG00000035954,ENSMUSG00000020315,ENSMUSG00000024491,ENSMUSG00000037405,ENSMUSG00000022141,ENSMUSG00000021959,ENSMUSG00000052889,ENSMUSG00000022142,ENSMUSG00000009647,ENSMUSG00000025016,ENSMUSG00000028532,ENSMUSG00000037605,ENSMUSG00000021279,…
GO:0033044	regulation of chromosome organization	biological_process	0.0076944	0.80113	7	157	258	22036	ENSMUSG00000015937,ENSMUSG00000041408,ENSMUSG00000034252,ENSMUSG00000059586,ENSMUSG00000043207,ENSMUSG00000022141,ENSMUSG00000000708
GO:1901700	response to oxygen-containing compound	biological_process	0.0077368	0.8012	22	157	1567	22036	ENSMUSG00000002944,ENSMUSG00000029254,ENSMUSG00000030102,ENSMUSG00000038007,ENSMUSG00000034610,ENSMUSG00000019850,ENSMUSG00000037405,ENSMUSG00000013663,ENSMUSG00000052889,ENSMUSG00000000708,ENSMUSG00000054640,ENSMUSG00000016496,ENSMUSG00000041974,ENSMUSG00000020152,ENSMUSG00000030287,ENSMUSG00000024238,ENSMUSG00000030849,ENSMUSG00000057367,ENSMUSG00000029687,ENSMUSG00000038859,ENSMUSG00000037605,…
GO:0030832	regulation of actin filament length	biological_process	0.0078012	0.80353	6	157	178	22036	ENSMUSG00000057738,ENSMUSG00000037405,ENSMUSG00000015932,ENSMUSG00000020152,ENSMUSG00000020315,ENSMUSG00000038859
GO:0030029	actin filament-based process	biological_process	0.0079248	0.81034	15	157	683	22036	ENSMUSG00000037405,ENSMUSG00000036053,ENSMUSG00000022443,ENSMUSG00000057738,ENSMUSG00000021365,ENSMUSG00000018417,ENSMUSG00000015932,ENSMUSG00000038859,ENSMUSG00000033985,ENSMUSG00000021279,ENSMUSG00000020152,ENSMUSG00000029254,ENSMUSG00000020315,ENSMUSG00000051331,ENSMUSG00000022142
GO:0009653	anatomical structure morphogenesis	biological_process	0.008077	0.81034	39	157	2676	22036	ENSMUSG00000024238,ENSMUSG00000021068,ENSMUSG00000051331,ENSMUSG00000043207,ENSMUSG00000053153,ENSMUSG00000020152,ENSMUSG00000006445,ENSMUSG00000037514,ENSMUSG00000021365,ENSMUSG00000021557,ENSMUSG00000029687,ENSMUSG00000022443,ENSMUSG00000024639,ENSMUSG00000029086,ENSMUSG00000037138,ENSMUSG00000001300,ENSMUSG00000052889,ENSMUSG00000021959,ENSMUSG00000022141,ENSMUSG00000037405,ENSMUSG00000013663,…
GO:0042711	maternal behavior	biological_process	0.008084	0.81034	2	157	15	22036	ENSMUSG00000013663,ENSMUSG00000024639
GO:0060034	notochord cell differentiation	biological_process	0.0080893	0.81034	1	157	1	22036	ENSMUSG00000006445
GO:0060035	notochord cell development	biological_process	0.0080893	0.81034	1	157	1	22036	ENSMUSG00000006445
GO:0015085	calcium ion transmembrane transporter activity	molecular_function	0.0081397	0.81034	6	157	122	22036	ENSMUSG00000030287,ENSMUSG00000009647,ENSMUSG00000030102,ENSMUSG00000028532,ENSMUSG00000051331,ENSMUSG00000054640
GO:0031664	regulation of lipopolysaccharide-mediated signaling pathway	biological_process	0.0081634	0.81034	2	157	17	22036	ENSMUSG00000034610,ENSMUSG00000019850
GO:0030001	metal ion transport	biological_process	0.0082086	0.81062	16	157	799	22036	ENSMUSG00000028532,ENSMUSG00000024639,ENSMUSG00000018417,ENSMUSG00000051331,ENSMUSG00000043207,ENSMUSG00000030287,ENSMUSG00000054640,ENSMUSG00000052889,ENSMUSG00000034810,ENSMUSG00000013663,ENSMUSG00000037405,ENSMUSG00000038147,ENSMUSG00000030102,ENSMUSG00000009647,ENSMUSG00000054414,ENSMUSG00000045962
GO:0043234	protein complex	cellular_component	0.0082776	0.81178	51	157	4408	22036	ENSMUSG00000059586,ENSMUSG00000093661,ENSMUSG00000034810,ENSMUSG00000020166,ENSMUSG00000000708,ENSMUSG00000002944,ENSMUSG00000015937,ENSMUSG00000026705,ENSMUSG00000029313,ENSMUSG00000030102,ENSMUSG00000006599,ENSMUSG00000018417,ENSMUSG00000031540,ENSMUSG00000033793,ENSMUSG00000030276,ENSMUSG00000028532,ENSMUSG00000039361,ENSMUSG00000030786,ENSMUSG00000031681,ENSMUSG00000039852,ENSMUSG00000028191,…
GO:0035136	forelimb morphogenesis	biological_process	0.0083051	0.81178	3	157	40	22036	ENSMUSG00000022141,ENSMUSG00000051331,ENSMUSG00000009207
GO:0044260	cellular macromolecule metabolic process	biological_process	0.0083821	0.81515	75	157	7656	22036	ENSMUSG00000013663,ENSMUSG00000048874,ENSMUSG00000030657,ENSMUSG00000021065,ENSMUSG00000001300,ENSMUSG00000034610,ENSMUSG00000038007,ENSMUSG00000035696,ENSMUSG00000024639,ENSMUSG00000057367,ENSMUSG00000022610,ENSMUSG00000041408,ENSMUSG00000034265,ENSMUSG00000028580,ENSMUSG00000043207,ENSMUSG00000020409,ENSMUSG00000059586,ENSMUSG00000020340,ENSMUSG00000033985,ENSMUSG00000052544,ENSMUSG00000035958,…
GO:0080184	response to phenylpropanoid	biological_process	0.0085767	0.82482	2	157	23	22036	ENSMUSG00000030107,ENSMUSG00000002944
GO:0071407	cellular response to organic cyclic compound	biological_process	0.0086045	0.82482	10	157	457	22036	ENSMUSG00000022781,ENSMUSG00000031681,ENSMUSG00000029687,ENSMUSG00000030102,ENSMUSG00000030287,ENSMUSG00000034610,ENSMUSG00000028580,ENSMUSG00000041974,ENSMUSG00000020152,ENSMUSG00000054640
GO:0004860	protein kinase inhibitor activity	molecular_function	0.0086509	0.82482	3	157	53	22036	ENSMUSG00000045962,ENSMUSG00000015937,ENSMUSG00000000708
GO:0070838	divalent metal ion transport	biological_process	0.0086538	0.82482	10	157	400	22036	ENSMUSG00000054640,ENSMUSG00000051331,ENSMUSG00000043207,ENSMUSG00000038147,ENSMUSG00000009647,ENSMUSG00000030287,ENSMUSG00000030102,ENSMUSG00000037405,ENSMUSG00000052889,ENSMUSG00000028532
GO:0050866	negative regulation of cell activation	biological_process	0.0088443	0.82781	5	157	169	22036	ENSMUSG00000038147,ENSMUSG00000016496,ENSMUSG00000027508,ENSMUSG00000019850,ENSMUSG00000052713
GO:0002901	mature B cell apoptotic process	biological_process	0.0088696	0.82781	1	157	4	22036	ENSMUSG00000028191
GO:0002905	regulation of mature B cell apoptotic process	biological_process	0.0088696	0.82781	1	157	4	22036	ENSMUSG00000028191
GO:0002906	negative regulation of mature B cell apoptotic process	biological_process	0.0088696	0.82781	1	157	4	22036	ENSMUSG00000028191
GO:0044087	regulation of cellular component biogenesis	biological_process	0.0089557	0.82781	16	157	811	22036	ENSMUSG00000034252,ENSMUSG00000057738,ENSMUSG00000006445,ENSMUSG00000038859,ENSMUSG00000037605,ENSMUSG00000041974,ENSMUSG00000020152,ENSMUSG00000021068,ENSMUSG00000026737,ENSMUSG00000020315,ENSMUSG00000013663,ENSMUSG00000037405,ENSMUSG00000035378,ENSMUSG00000020166,ENSMUSG00000029254,ENSMUSG00000002944
GO:0071840	cellular component organization or biogenesis	biological_process	0.0090127	0.82781	67	157	5935	22036	ENSMUSG00000037514,ENSMUSG00000006445,ENSMUSG00000029687,ENSMUSG00000021365,ENSMUSG00000021557,ENSMUSG00000034252,ENSMUSG00000020315,ENSMUSG00000026737,ENSMUSG00000041974,ENSMUSG00000020152,ENSMUSG00000021959,ENSMUSG00000052889,ENSMUSG00000022141,ENSMUSG00000037405,ENSMUSG00000015932,ENSMUSG00000074749,ENSMUSG00000024236,ENSMUSG00000009647,ENSMUSG00000022142,ENSMUSG00000037605,ENSMUSG00000055065,…
GO:0070734	histone H3-K27 methylation	biological_process	0.0090584	0.82781	2	157	13	22036	ENSMUSG00000029687,ENSMUSG00000015937
GO:0051239	regulation of multicellular organismal process	biological_process	0.0090692	0.82781	40	157	3069	22036	ENSMUSG00000030530,ENSMUSG00000038147,ENSMUSG00000002944,ENSMUSG00000045962,ENSMUSG00000015937,ENSMUSG00000020166,ENSMUSG00000000708,ENSMUSG00000055447,ENSMUSG00000052713,ENSMUSG00000019850,ENSMUSG00000035901,ENSMUSG00000044768,ENSMUSG00000057406,ENSMUSG00000037605,ENSMUSG00000039361,ENSMUSG00000055065,ENSMUSG00000031681,ENSMUSG00000028191,ENSMUSG00000034610,ENSMUSG00000022142,ENSMUSG00000001300,…
GO:0072511	divalent inorganic cation transport	biological_process	0.0090741	0.82781	10	157	404	22036	ENSMUSG00000030287,ENSMUSG00000030102,ENSMUSG00000009647,ENSMUSG00000038147,ENSMUSG00000043207,ENSMUSG00000051331,ENSMUSG00000054640,ENSMUSG00000052889,ENSMUSG00000028532,ENSMUSG00000037405
GO:0048320	axial mesoderm formation	biological_process	0.0092265	0.83481	1	157	2	22036	ENSMUSG00000006445
GO:0045471	response to ethanol	biological_process	0.0092658	0.83481	5	157	149	22036	ENSMUSG00000020152,ENSMUSG00000013663,ENSMUSG00000057367,ENSMUSG00000030849,ENSMUSG00000030287
GO:0050766	positive regulation of phagocytosis	biological_process	0.0092814	0.83481	3	157	53	22036	ENSMUSG00000002944,ENSMUSG00000029254,ENSMUSG00000055447
GO:0016482	cytoplasmic transport	biological_process	0.009479	0.84682	15	157	878	22036	ENSMUSG00000022142,ENSMUSG00000051331,ENSMUSG00000028136,ENSMUSG00000020315,ENSMUSG00000030102,ENSMUSG00000030287,ENSMUSG00000012535,ENSMUSG00000022905,ENSMUSG00000054640,ENSMUSG00000026705,ENSMUSG00000019726,ENSMUSG00000020152,ENSMUSG00000002944,ENSMUSG00000024491,ENSMUSG00000022964
GO:0050794	regulation of cellular process	biological_process	0.0095035	0.84682	99	157	11257	22036	ENSMUSG00000022142,ENSMUSG00000009647,ENSMUSG00000021103,ENSMUSG00000025977,ENSMUSG00000022141,ENSMUSG00000052889,ENSMUSG00000029821,ENSMUSG00000021959,ENSMUSG00000024236,ENSMUSG00000024491,ENSMUSG00000015932,ENSMUSG00000037405,ENSMUSG00000024238,ENSMUSG00000026737,ENSMUSG00000035954,ENSMUSG00000020315,ENSMUSG00000108596,ENSMUSG00000016496,ENSMUSG00000054640,ENSMUSG00000020152,ENSMUSG00000041974,…
GO:0007049	cell cycle	biological_process	0.0095801	0.8497	23	157	1617	22036	ENSMUSG00000057367,ENSMUSG00000022610,ENSMUSG00000021365,ENSMUSG00000022443,ENSMUSG00000041408,ENSMUSG00000029687,ENSMUSG00000034252,ENSMUSG00000020315,ENSMUSG00000043207,ENSMUSG00000028580,ENSMUSG00000020152,ENSMUSG00000021959,ENSMUSG00000035310,ENSMUSG00000022141,ENSMUSG00000000708,ENSMUSG00000019850,ENSMUSG00000074749,ENSMUSG00000013663,ENSMUSG00000024236,ENSMUSG00000059586,ENSMUSG00000015937,…
GO:0006950	response to stress	biological_process	0.0096488	0.85185	38	157	3537	22036	ENSMUSG00000059586,ENSMUSG00000020409,ENSMUSG00000019850,ENSMUSG00000055447,ENSMUSG00000030107,ENSMUSG00000035958,ENSMUSG00000021619,ENSMUSG00000002944,ENSMUSG00000030102,ENSMUSG00000027737,ENSMUSG00000006599,ENSMUSG00000031540,ENSMUSG00000031681,ENSMUSG00000028191,ENSMUSG00000057406,ENSMUSG00000044768,ENSMUSG00000022781,ENSMUSG00000055065,ENSMUSG00000030849,ENSMUSG00000030287,ENSMUSG00000013663,…
GO:0032509	endosome transport via multivesicular body sorting pathway	biological_process	0.0099073	0.86466	2	157	25	22036	ENSMUSG00000022964,ENSMUSG00000019726
GO:0060746	parental behavior	biological_process	0.0099288	0.86466	2	157	16	22036	ENSMUSG00000024639,ENSMUSG00000013663
GO:0030628	pre-mRNA 3-splice site binding	molecular_function	0.010005	0.86466	1	157	7	22036	ENSMUSG00000020409
GO:0032266	phosphatidylinositol-3-phosphate binding	molecular_function	0.010016	0.86466	3	157	37	22036	ENSMUSG00000024104,ENSMUSG00000028136,ENSMUSG00000020590
GO:0033002	muscle cell proliferation	biological_process	0.010053	0.86466	6	157	189	22036	ENSMUSG00000021103,ENSMUSG00000019850,ENSMUSG00000013663,ENSMUSG00000024639,ENSMUSG00000031681,ENSMUSG00000030849
GO:0051649	establishment of localization in cell	biological_process	0.010065	0.86466	32	157	2370	22036	ENSMUSG00000039361,ENSMUSG00000018417,ENSMUSG00000026740,ENSMUSG00000028136,ENSMUSG00000012535,ENSMUSG00000036985,ENSMUSG00000030287,ENSMUSG00000035901,ENSMUSG00000020590,ENSMUSG00000020409,ENSMUSG00000019850,ENSMUSG00000038147,ENSMUSG00000030530,ENSMUSG00000030102,ENSMUSG00000026705,ENSMUSG00000002944,ENSMUSG00000034265,ENSMUSG00000022964,ENSMUSG00000022443,ENSMUSG00000024104,ENSMUSG00000051331,…
GO:0071236	cellular response to antibiotic	biological_process	0.010268	0.87432	2	157	17	22036	ENSMUSG00000020152,ENSMUSG00000029687
GO:0008305	integrin complex	cellular_component	0.01027	0.87432	3	157	35	22036	ENSMUSG00000022443,ENSMUSG00000108596,ENSMUSG00000030786
GO:0043843	ADP-specific glucokinase activity	molecular_function	0.010345	0.87432	1	157	1	22036	ENSMUSG00000025236
GO:1902042	negative regulation of extrinsic apoptotic signaling pathway via death domain receptors	biological_process	0.01036	0.87432	2	157	25	22036	ENSMUSG00000019850,ENSMUSG00000037405
GO:0002682	regulation of immune system process	biological_process	0.010417	0.87532	17	157	1323	22036	ENSMUSG00000043207,ENSMUSG00000024238,ENSMUSG00000028580,ENSMUSG00000016496,ENSMUSG00000027508,ENSMUSG00000057406,ENSMUSG00000028191,ENSMUSG00000038147,ENSMUSG00000045962,ENSMUSG00000002944,ENSMUSG00000001300,ENSMUSG00000029254,ENSMUSG00000052889,ENSMUSG00000055447,ENSMUSG00000037405,ENSMUSG00000019850,ENSMUSG00000052713
GO:0034114	regulation of heterotypic cell-cell adhesion	biological_process	0.010802	0.88671	2	157	25	22036	ENSMUSG00000019850,ENSMUSG00000045962
GO:0070587	regulation of cell-cell adhesion involved in gastrulation	biological_process	0.010802	0.88671	2	157	25	22036	ENSMUSG00000019850,ENSMUSG00000045962
GO:0048513	organ development	biological_process	0.010873	0.88671	42	157	3420	22036	ENSMUSG00000024639,ENSMUSG00000029086,ENSMUSG00000057367,ENSMUSG00000021557,ENSMUSG00000022443,ENSMUSG00000029687,ENSMUSG00000006445,ENSMUSG00000054640,ENSMUSG00000021068,ENSMUSG00000024238,ENSMUSG00000026737,ENSMUSG00000051331,ENSMUSG00000043207,ENSMUSG00000009207,ENSMUSG00000024236,ENSMUSG00000013663,ENSMUSG00000037405,ENSMUSG00000022141,ENSMUSG00000021959,ENSMUSG00000029821,ENSMUSG00000001300,…
GO:0048736	appendage development	biological_process	0.010875	0.88671	6	157	179	22036	ENSMUSG00000022141,ENSMUSG00000051331,ENSMUSG00000000708,ENSMUSG00000037138,ENSMUSG00000009207,ENSMUSG00000024639
GO:0060173	limb development	biological_process	0.010875	0.88671	6	157	179	22036	ENSMUSG00000024639,ENSMUSG00000037138,ENSMUSG00000009207,ENSMUSG00000051331,ENSMUSG00000022141,ENSMUSG00000000708
GO:0051726	regulation of cell cycle	biological_process	0.010888	0.88671	15	157	927	22036	ENSMUSG00000043207,ENSMUSG00000028580,ENSMUSG00000015937,ENSMUSG00000021103,ENSMUSG00000021959,ENSMUSG00000000708,ENSMUSG00000057367,ENSMUSG00000022610,ENSMUSG00000029687,ENSMUSG00000041408,ENSMUSG00000019850,ENSMUSG00000024236,ENSMUSG00000034252,ENSMUSG00000013663,ENSMUSG00000059586
GO:0070586	cell-cell adhesion involved in gastrulation	biological_process	0.010968	0.88671	2	157	26	22036	ENSMUSG00000019850,ENSMUSG00000045962
GO:0007498	mesoderm development	biological_process	0.011053	0.88671	4	157	108	22036	ENSMUSG00000006445,ENSMUSG00000031681,ENSMUSG00000037369,ENSMUSG00000030849
GO:0042326	negative regulation of phosphorylation	biological_process	0.011076	0.88671	8	157	343	22036	ENSMUSG00000024639,ENSMUSG00000013663,ENSMUSG00000019850,ENSMUSG00000000708,ENSMUSG00000021959,ENSMUSG00000029254,ENSMUSG00000045962,ENSMUSG00000015937
GO:0003713	transcription coactivator activity	molecular_function	0.011092	0.88671	7	157	267	22036	ENSMUSG00000052889,ENSMUSG00000055065,ENSMUSG00000000708,ENSMUSG00000039852,ENSMUSG00000028191,ENSMUSG00000057367,ENSMUSG00000031540
GO:0045121	membrane raft	cellular_component	0.011166	0.88671	9	157	351	22036	ENSMUSG00000051331,ENSMUSG00000030530,ENSMUSG00000030102,ENSMUSG00000027508,ENSMUSG00000002944,ENSMUSG00000028191,ENSMUSG00000024639,ENSMUSG00000057367,ENSMUSG00000037405
GO:0043566	structure-specific DNA binding	molecular_function	0.011178	0.88671	7	157	329	22036	ENSMUSG00000037369,ENSMUSG00000043207,ENSMUSG00000024238,ENSMUSG00000029687,ENSMUSG00000015937,ENSMUSG00000035958,ENSMUSG00000037138
GO:0052894	norspermine:oxygen oxidoreductase activity	molecular_function	0.011201	0.88671	1	157	1	22036	ENSMUSG00000027333
GO:0052895	N1-acetylspermine:oxygen oxidoreductase (N1-acetylspermidine-forming) activity	molecular_function	0.011201	0.88671	1	157	1	22036	ENSMUSG00000027333
GO:0051591	response to cAMP	biological_process	0.011289	0.88938	4	157	106	22036	ENSMUSG00000030287,ENSMUSG00000030102,ENSMUSG00000054640,ENSMUSG00000057367
GO:0000979	RNA polymerase II core promoter sequence-specific DNA binding	molecular_function	0.011399	0.88938	2	157	23	22036	ENSMUSG00000015937,ENSMUSG00000029687
GO:1900117	regulation of execution phase of apoptosis	biological_process	0.01148	0.88938	2	157	20	22036	ENSMUSG00000028191,ENSMUSG00000022781
GO:0034622	cellular macromolecular complex assembly	biological_process	0.011523	0.88938	15	157	983	22036	ENSMUSG00000020315,ENSMUSG00000021068,ENSMUSG00000002944,ENSMUSG00000015937,ENSMUSG00000020152,ENSMUSG00000039361,ENSMUSG00000020166,ENSMUSG00000038859,ENSMUSG00000035378,ENSMUSG00000031681,ENSMUSG00000037405,ENSMUSG00000057738,ENSMUSG00000031540,ENSMUSG00000020409,ENSMUSG00000034252
GO:0005903	brush border	cellular_component	0.011635	0.88938	5	157	126	22036	ENSMUSG00000026821,ENSMUSG00000002944,ENSMUSG00000022443,ENSMUSG00000018417,ENSMUSG00000052889
GO:0032496	response to lipopolysaccharide	biological_process	0.011635	0.88938	7	157	350	22036	ENSMUSG00000019850,ENSMUSG00000002944,ENSMUSG00000029254,ENSMUSG00000016496,ENSMUSG00000030849,ENSMUSG00000034610,ENSMUSG00000028191
GO:1901491	negative regulation of lymphangiogenesis	biological_process	0.01168	0.88938	1	157	4	22036	ENSMUSG00000006445
GO:0008353	RNA polymerase II carboxy-terminal domain kinase activity	molecular_function	0.011699	0.88938	2	157	18	22036	ENSMUSG00000006599,ENSMUSG00000021103
GO:0006281	DNA repair	biological_process	0.01171	0.88938	9	157	433	22036	ENSMUSG00000022141,ENSMUSG00000057406,ENSMUSG00000059586,ENSMUSG00000026082,ENSMUSG00000043207,ENSMUSG00000006599,ENSMUSG00000041974,ENSMUSG00000035958,ENSMUSG00000021103
GO:0050793	regulation of developmental process	biological_process	0.011732	0.88938	34	157	2529	22036	ENSMUSG00000013663,ENSMUSG00000009207,ENSMUSG00000037405,ENSMUSG00000022141,ENSMUSG00000052889,ENSMUSG00000001300,ENSMUSG00000034610,ENSMUSG00000024639,ENSMUSG00000029086,ENSMUSG00000021365,ENSMUSG00000022443,ENSMUSG00000029687,ENSMUSG00000006445,ENSMUSG00000016496,ENSMUSG00000054640,ENSMUSG00000020152,ENSMUSG00000024238,ENSMUSG00000021068,ENSMUSG00000043207,ENSMUSG00000052713,ENSMUSG00000019850,…
GO:0032675	regulation of interleukin-6 production	biological_process	0.011755	0.88938	4	157	130	22036	ENSMUSG00000019850,ENSMUSG00000002944,ENSMUSG00000034610,ENSMUSG00000055447
GO:0019210	kinase inhibitor activity	molecular_function	0.011792	0.88938	3	157	58	22036	ENSMUSG00000000708,ENSMUSG00000015937,ENSMUSG00000045962
GO:0007569	cell aging	biological_process	0.0119	0.89405	4	157	107	22036	ENSMUSG00000043207,ENSMUSG00000013663,ENSMUSG00000059586,ENSMUSG00000031540
GO:0043849	Ras palmitoyltransferase activity	molecular_function	0.012174	0.90768	1	157	1	22036	ENSMUSG00000036985
GO:0030898	actin-dependent ATPase activity	molecular_function	0.012274	0.90768	2	157	12	22036	ENSMUSG00000018417,ENSMUSG00000022443
GO:0051238	sequestering of metal ion	biological_process	0.012372	0.90768	5	157	135	22036	ENSMUSG00000054414,ENSMUSG00000054640,ENSMUSG00000051331,ENSMUSG00000030287,ENSMUSG00000030102
GO:0034613	cellular protein localization	biological_process	0.012496	0.90768	22	157	1394	22036	ENSMUSG00000029687,ENSMUSG00000041408,ENSMUSG00000039361,ENSMUSG00000034265,ENSMUSG00000025016,ENSMUSG00000006445,ENSMUSG00000041974,ENSMUSG00000020315,ENSMUSG00000028136,ENSMUSG00000012535,ENSMUSG00000036985,ENSMUSG00000022905,ENSMUSG00000021068,ENSMUSG00000019850,ENSMUSG00000020590,ENSMUSG00000020409,ENSMUSG00000021959,ENSMUSG00000022141,ENSMUSG00000015937,ENSMUSG00000002944,ENSMUSG00000034377,…
GO:0030903	notochord development	biological_process	0.012536	0.90768	2	157	21	22036	ENSMUSG00000006445,ENSMUSG00000037369
GO:0002237	response to molecule of bacterial origin	biological_process	0.012675	0.90768	7	157	364	22036	ENSMUSG00000030849,ENSMUSG00000034610,ENSMUSG00000028191,ENSMUSG00000029254,ENSMUSG00000016496,ENSMUSG00000019850,ENSMUSG00000002944
GO:0032268	regulation of cellular protein metabolic process	biological_process	0.012691	0.90768	25	157	1839	22036	ENSMUSG00000028580,ENSMUSG00000043207,ENSMUSG00000026740,ENSMUSG00000024639,ENSMUSG00000029687,ENSMUSG00000021365,ENSMUSG00000028191,ENSMUSG00000022781,ENSMUSG00000002944,ENSMUSG00000045962,ENSMUSG00000031996,ENSMUSG00000025977,ENSMUSG00000015937,ENSMUSG00000021103,ENSMUSG00000038007,ENSMUSG00000030530,ENSMUSG00000093661,ENSMUSG00000013663,ENSMUSG00000019850,ENSMUSG00000037405,ENSMUSG00000020340,…
GO:0005637	nuclear inner membrane	cellular_component	0.012696	0.90768	3	157	55	22036	ENSMUSG00000043207,ENSMUSG00000031681,ENSMUSG00000030102
GO:2000349	negative regulation of CD40 signaling pathway	biological_process	0.012759	0.90768	1	157	2	22036	ENSMUSG00000019850
GO:0060049	regulation of protein glycosylation	biological_process	0.012795	0.90768	2	157	20	22036	ENSMUSG00000038007,ENSMUSG00000000708
GO:0002652	regulation of tolerance induction dependent upon immune response	biological_process	0.012859	0.90768	1	157	3	22036	ENSMUSG00000016496
GO:0043007	maintenance of rDNA	biological_process	0.012892	0.90768	1	157	1	22036	ENSMUSG00000043207
GO:0043979	histone H2B-K5 acetylation	biological_process	0.012892	0.90768	1	157	1	22036	ENSMUSG00000043207
GO:1990164	histone H2A phosphorylation	biological_process	0.012892	0.90768	1	157	1	22036	ENSMUSG00000043207
GO:2000730	regulation of termination of RNA polymerase I transcription	biological_process	0.012892	0.90768	1	157	1	22036	ENSMUSG00000043207
GO:0071495	cellular response to endogenous stimulus	biological_process	0.012914	0.90768	18	157	1064	22036	ENSMUSG00000021065,ENSMUSG00000002944,ENSMUSG00000030530,ENSMUSG00000030102,ENSMUSG00000013663,ENSMUSG00000000708,ENSMUSG00000021959,ENSMUSG00000052889,ENSMUSG00000054640,ENSMUSG00000041974,ENSMUSG00000020152,ENSMUSG00000024238,ENSMUSG00000030849,ENSMUSG00000043207,ENSMUSG00000030287,ENSMUSG00000029687,ENSMUSG00000031681,ENSMUSG00000038859
GO:0030326	embryonic limb morphogenesis	biological_process	0.012934	0.90768	5	157	133	22036	ENSMUSG00000022141,ENSMUSG00000051331,ENSMUSG00000037138,ENSMUSG00000024639,ENSMUSG00000009207
GO:0035113	embryonic appendage morphogenesis	biological_process	0.012934	0.90768	5	157	133	22036	ENSMUSG00000051331,ENSMUSG00000022141,ENSMUSG00000009207,ENSMUSG00000037138,ENSMUSG00000024639
GO:2000807	regulation of synaptic vesicle clustering	biological_process	0.01299	0.90823	2	157	9	22036	ENSMUSG00000013663,ENSMUSG00000039361
GO:0050855	regulation of B cell receptor signaling pathway	biological_process	0.013039	0.90836	2	157	15	22036	ENSMUSG00000029254,ENSMUSG00000052889
GO:0051234	establishment of localization	biological_process	0.013206	0.91666	52	157	4381	22036	ENSMUSG00000038147,ENSMUSG00000030530,ENSMUSG00000027737,ENSMUSG00000030102,ENSMUSG00000054414,ENSMUSG00000029254,ENSMUSG00000026705,ENSMUSG00000015937,ENSMUSG00000045962,ENSMUSG00000002944,ENSMUSG00000055447,ENSMUSG00000034810,ENSMUSG00000020409,ENSMUSG00000020590,ENSMUSG00000019850,ENSMUSG00000026740,ENSMUSG00000028136,ENSMUSG00000012535,ENSMUSG00000036985,ENSMUSG00000030287,ENSMUSG00000035901,…
GO:0070727	cellular macromolecule localization	biological_process	0.013317	0.92105	22	157	1403	22036	ENSMUSG00000022142,ENSMUSG00000034377,ENSMUSG00000002944,ENSMUSG00000015937,ENSMUSG00000022141,ENSMUSG00000021959,ENSMUSG00000020590,ENSMUSG00000020409,ENSMUSG00000019850,ENSMUSG00000021068,ENSMUSG00000022905,ENSMUSG00000036985,ENSMUSG00000012535,ENSMUSG00000028136,ENSMUSG00000020315,ENSMUSG00000041974,ENSMUSG00000025016,ENSMUSG00000006445,ENSMUSG00000039361,ENSMUSG00000034265,ENSMUSG00000029687,…
GO:0016197	endosomal transport	biological_process	0.013516	0.93146	7	157	258	22036	ENSMUSG00000039361,ENSMUSG00000028136,ENSMUSG00000024104,ENSMUSG00000022964,ENSMUSG00000035901,ENSMUSG00000026705,ENSMUSG00000019726
GO:0031665	negative regulation of lipopolysaccharide-mediated signaling pathway	biological_process	0.013598	0.93241	1	157	7	22036	ENSMUSG00000019850
GO:0031334	positive regulation of protein complex assembly	biological_process	0.013627	0.93241	6	157	207	22036	ENSMUSG00000037405,ENSMUSG00000002944,ENSMUSG00000020152,ENSMUSG00000041974,ENSMUSG00000038859,ENSMUSG00000021068
GO:0001783	B cell apoptotic process	biological_process	0.013702	0.93418	2	157	25	22036	ENSMUSG00000013663,ENSMUSG00000028191
GO:0071586	CAAX-box protein processing	biological_process	0.01389	0.93814	1	157	2	22036	ENSMUSG00000043207
GO:0080120	CAAX-box protein maturation	biological_process	0.01389	0.93814	1	157	2	22036	ENSMUSG00000043207
GO:0051495	positive regulation of cytoskeleton organization	biological_process	0.013907	0.93814	6	157	210	22036	ENSMUSG00000015932,ENSMUSG00000029254,ENSMUSG00000020152,ENSMUSG00000037405,ENSMUSG00000021068,ENSMUSG00000038859
GO:0010881	regulation of cardiac muscle contraction by regulation of the release of sequestered calcium ion	biological_process	0.014033	0.94158	2	157	8	22036	ENSMUSG00000051331,ENSMUSG00000054640
GO:0019964	interferon-gamma binding	molecular_function	0.014056	0.94158	1	157	1	22036	ENSMUSG00000026705
GO:0031295	T cell costimulation	biological_process	0.014297	0.95146	2	157	29	22036	ENSMUSG00000016496,ENSMUSG00000001300
GO:0006911	phagocytosis, engulfment	biological_process	0.014325	0.95146	3	157	165	22036	ENSMUSG00000029254,ENSMUSG00000022443,ENSMUSG00000002944
GO:0014074	response to purine-containing compound	biological_process	0.014385	0.95146	5	157	166	22036	ENSMUSG00000030287,ENSMUSG00000030102,ENSMUSG00000057367,ENSMUSG00000054640,ENSMUSG00000013663
GO:0008154	actin polymerization or depolymerization	biological_process	0.014444	0.95146	6	157	203	22036	ENSMUSG00000057738,ENSMUSG00000037405,ENSMUSG00000015932,ENSMUSG00000020152,ENSMUSG00000020315,ENSMUSG00000038859
GO:0032502	developmental process	biological_process	0.014452	0.95146	67	157	6035	22036	ENSMUSG00000025977,ENSMUSG00000021103,ENSMUSG00000037138,ENSMUSG00000037405,ENSMUSG00000024236,ENSMUSG00000021959,ENSMUSG00000052889,ENSMUSG00000029821,ENSMUSG00000022141,ENSMUSG00000020152,ENSMUSG00000016496,ENSMUSG00000054640,ENSMUSG00000026737,ENSMUSG00000024238,ENSMUSG00000029687,ENSMUSG00000021557,ENSMUSG00000021365,ENSMUSG00000037514,ENSMUSG00000006445,ENSMUSG00000002944,ENSMUSG00000015937,…
GO:0050854	regulation of antigen receptor-mediated signaling pathway	biological_process	0.014532	0.95289	3	157	51	22036	ENSMUSG00000052889,ENSMUSG00000028191,ENSMUSG00000029254
GO:0004362	glutathione-disulfide reductase activity	molecular_function	0.014616	0.95289	1	157	1	22036	ENSMUSG00000031584
GO:0051090	regulation of sequence-specific DNA binding transcription factor activity	biological_process	0.014623	0.95289	8	157	364	22036	ENSMUSG00000034610,ENSMUSG00000002944,ENSMUSG00000052889,ENSMUSG00000028191,ENSMUSG00000019850,ENSMUSG00000029687,ENSMUSG00000037405,ENSMUSG00000013663
GO:0031047	gene silencing by RNA	biological_process	0.014761	0.95656	4	157	169	22036	ENSMUSG00000020166,ENSMUSG00000055065,ENSMUSG00000034610,ENSMUSG00000028580
GO:0032635	interleukin-6 production	biological_process	0.014779	0.95656	4	157	137	22036	ENSMUSG00000055447,ENSMUSG00000034610,ENSMUSG00000002944,ENSMUSG00000019850
GO:0032804	negative regulation of low-density lipoprotein particle receptor catabolic process	biological_process	0.014911	0.95872	1	157	2	22036	ENSMUSG00000030530
GO:0031294	lymphocyte costimulation	biological_process	0.014973	0.95872	2	157	32	22036	ENSMUSG00000016496,ENSMUSG00000001300
GO:0032970	regulation of actin filament-based process	biological_process	0.015042	0.95872	9	157	370	22036	ENSMUSG00000038859,ENSMUSG00000057738,ENSMUSG00000037405,ENSMUSG00000015932,ENSMUSG00000020315,ENSMUSG00000022142,ENSMUSG00000051331,ENSMUSG00000029254,ENSMUSG00000020152
GO:2001186	negative regulation of CD8-positive, alpha-beta T cell activation	biological_process	0.015225	0.95872	1	157	5	22036	ENSMUSG00000016496
GO:0007628	adult walking behavior	biological_process	0.015293	0.95872	3	157	38	22036	ENSMUSG00000021557,ENSMUSG00000043207,ENSMUSG00000051331
GO:0033628	regulation of cell adhesion mediated by integrin	biological_process	0.015311	0.95872	3	157	54	22036	ENSMUSG00000038007,ENSMUSG00000006445,ENSMUSG00000045962
GO:0030327	prenylated protein catabolic process	biological_process	0.015358	0.95872	1	157	3	22036	ENSMUSG00000043207
GO:0014028	notochord formation	biological_process	0.015443	0.95872	1	157	4	22036	ENSMUSG00000006445
GO:0046592	polyamine oxidase activity	molecular_function	0.015475	0.95872	1	157	2	22036	ENSMUSG00000027333
GO:0052901	spermine:oxygen oxidoreductase (spermidine-forming) activity	molecular_function	0.015475	0.95872	1	157	2	22036	ENSMUSG00000027333
GO:0032685	negative regulation of granulocyte macrophage colony-stimulating factor production	biological_process	0.015504	0.95872	1	157	1	22036	ENSMUSG00000038147
GO:0002461	tolerance induction dependent upon immune response	biological_process	0.015517	0.95872	1	157	5	22036	ENSMUSG00000016496
GO:0035098	ESC/E(Z) complex	cellular_component	0.015522	0.95872	2	157	18	22036	ENSMUSG00000015937,ENSMUSG00000029687
GO:0006323	DNA packaging	biological_process	0.015535	0.95872	4	157	170	22036	ENSMUSG00000022141,ENSMUSG00000041408,ENSMUSG00000031540,ENSMUSG00000015937
GO:0007059	chromosome segregation	biological_process	0.015563	0.95872	6	157	232	22036	ENSMUSG00000022141,ENSMUSG00000059586,ENSMUSG00000020152,ENSMUSG00000028580,ENSMUSG00000015937,ENSMUSG00000041408
GO:0033554	cellular response to stress	biological_process	0.015717	0.96162	23	157	1703	22036	ENSMUSG00000022141,ENSMUSG00000020409,ENSMUSG00000013663,ENSMUSG00000026082,ENSMUSG00000059586,ENSMUSG00000019850,ENSMUSG00000030102,ENSMUSG00000006599,ENSMUSG00000035958,ENSMUSG00000021065,ENSMUSG00000021619,ENSMUSG00000021103,ENSMUSG00000002944,ENSMUSG00000031584,ENSMUSG00000006445,ENSMUSG00000022781,ENSMUSG00000057406,ENSMUSG00000031540,ENSMUSG00000029687,ENSMUSG00000026737,ENSMUSG00000043207,…
GO:0071361	cellular response to ethanol	biological_process	0.016015	0.96162	2	157	16	22036	ENSMUSG00000030287,ENSMUSG00000013663
GO:0071788	endoplasmic reticulum tubular network maintenance	biological_process	0.01623	0.96162	1	157	1	22036	ENSMUSG00000009207
GO:0034140	negative regulation of toll-like receptor 3 signaling pathway	biological_process	0.016242	0.96162	1	157	3	22036	ENSMUSG00000019850
GO:0043241	protein complex disassembly	biological_process	0.016323	0.96162	5	157	140	22036	ENSMUSG00000043207,ENSMUSG00000049690,ENSMUSG00000020315,ENSMUSG00000015932,ENSMUSG00000057738
GO:0048518	positive regulation of biological process	biological_process	0.016379	0.96162	60	157	5654	22036	ENSMUSG00000031540,ENSMUSG00000031681,ENSMUSG00000028191,ENSMUSG00000038859,ENSMUSG00000055065,ENSMUSG00000039361,ENSMUSG00000022781,ENSMUSG00000037605,ENSMUSG00000057406,ENSMUSG00000027506,ENSMUSG00000030849,ENSMUSG00000037369,ENSMUSG00000059586,ENSMUSG00000020340,ENSMUSG00000019850,ENSMUSG00000055447,ENSMUSG00000000708,ENSMUSG00000035378,ENSMUSG00000020166,ENSMUSG00000029254,ENSMUSG00000015937,…
GO:0018230	peptidyl-L-cysteine S-palmitoylation	biological_process	0.016407	0.96162	2	157	22	22036	ENSMUSG00000034265,ENSMUSG00000036985
GO:0018231	peptidyl-S-diacylglycerol-L-cysteine biosynthetic process from peptidyl-cysteine	biological_process	0.016407	0.96162	2	157	22	22036	ENSMUSG00000034265,ENSMUSG00000036985
GO:0046208	spermine catabolic process	biological_process	0.016483	0.96162	1	157	3	22036	ENSMUSG00000027333
GO:0032271	regulation of protein polymerization	biological_process	0.016502	0.96162	6	157	208	22036	ENSMUSG00000021068,ENSMUSG00000038859,ENSMUSG00000020315,ENSMUSG00000020152,ENSMUSG00000057738,ENSMUSG00000037405
GO:0031658	negative regulation of cyclin-dependent protein serine/threonine kinase activity involved in G1/S transition of mitotic cell cycle	biological_process	0.01657	0.96162	1	157	1	22036	ENSMUSG00000013663
GO:0051548	negative regulation of keratinocyte migration	biological_process	0.01657	0.96162	1	157	1	22036	ENSMUSG00000013663
GO:0051717	inositol-1,3,4,5-tetrakisphosphate 3-phosphatase activity	molecular_function	0.01657	0.96162	1	157	1	22036	ENSMUSG00000013663
GO:0051800	phosphatidylinositol-3,4-bisphosphate 3-phosphatase activity	molecular_function	0.01657	0.96162	1	157	1	22036	ENSMUSG00000013663
GO:2000808	negative regulation of synaptic vesicle clustering	biological_process	0.01657	0.96162	1	157	1	22036	ENSMUSG00000013663
GO:0030036	actin cytoskeleton organization	biological_process	0.016641	0.96162	13	157	621	22036	ENSMUSG00000015932,ENSMUSG00000021365,ENSMUSG00000057738,ENSMUSG00000018417,ENSMUSG00000036053,ENSMUSG00000037405,ENSMUSG00000022443,ENSMUSG00000033985,ENSMUSG00000038859,ENSMUSG00000020152,ENSMUSG00000029254,ENSMUSG00000021279,ENSMUSG00000020315
GO:0016773	phosphotransferase activity, alcohol group as acceptor	molecular_function	0.016646	0.96162	15	157	733	22036	ENSMUSG00000030849,ENSMUSG00000026737,ENSMUSG00000006599,ENSMUSG00000001300,ENSMUSG00000025236,ENSMUSG00000021103,ENSMUSG00000021279,ENSMUSG00000045962,ENSMUSG00000037514,ENSMUSG00000006445,ENSMUSG00000033985,ENSMUSG00000022781,ENSMUSG00000021959,ENSMUSG00000052889,ENSMUSG00000022610
GO:0003682	chromatin binding	molecular_function	0.016653	0.96162	10	157	518	22036	ENSMUSG00000024238,ENSMUSG00000037369,ENSMUSG00000006599,ENSMUSG00000015937,ENSMUSG00000039852,ENSMUSG00000022141,ENSMUSG00000000708,ENSMUSG00000052889,ENSMUSG00000057406,ENSMUSG00000029687
GO:0048519	negative regulation of biological process	biological_process	0.016681	0.96162	52	157	4746	22036	ENSMUSG00000044768,ENSMUSG00000057406,ENSMUSG00000055065,ENSMUSG00000039361,ENSMUSG00000022781,ENSMUSG00000031681,ENSMUSG00000025019,ENSMUSG00000028191,ENSMUSG00000031540,ENSMUSG00000057738,ENSMUSG00000030287,ENSMUSG00000030849,ENSMUSG00000054199,ENSMUSG00000035901,ENSMUSG00000020166,ENSMUSG00000000708,ENSMUSG00000035378,ENSMUSG00000052713,ENSMUSG00000019850,ENSMUSG00000030102,ENSMUSG00000030530,…
GO:0030833	regulation of actin filament polymerization	biological_process	0.016685	0.96162	5	157	159	22036	ENSMUSG00000038859,ENSMUSG00000020315,ENSMUSG00000057738,ENSMUSG00000037405,ENSMUSG00000020152
GO:0017125	deoxycytidyl transferase activity	molecular_function	0.016783	0.96162	1	157	1	22036	ENSMUSG00000026082
GO:0045428	regulation of nitric oxide biosynthetic process	biological_process	0.01688	0.96162	3	157	62	22036	ENSMUSG00000037405,ENSMUSG00000002944,ENSMUSG00000055447
GO:0016647	oxidoreductase activity, acting on the CH-NH group of donors, oxygen as acceptor	molecular_function	0.016954	0.96162	1	157	3	22036	ENSMUSG00000027333
GO:0051130	positive regulation of cellular component organization	biological_process	0.017011	0.96162	19	157	1137	22036	ENSMUSG00000020166,ENSMUSG00000022141,ENSMUSG00000000708,ENSMUSG00000055447,ENSMUSG00000037405,ENSMUSG00000059586,ENSMUSG00000015932,ENSMUSG00000002944,ENSMUSG00000015937,ENSMUSG00000029254,ENSMUSG00000037605,ENSMUSG00000039361,ENSMUSG00000038859,ENSMUSG00000029687,ENSMUSG00000021365,ENSMUSG00000026737,ENSMUSG00000021068,ENSMUSG00000041974,ENSMUSG00000020152
GO:0044444	cytoplasmic part	cellular_component	0.017018	0.96162	82	157	8271	22036	ENSMUSG00000038007,ENSMUSG00000034610,ENSMUSG00000021065,ENSMUSG00000053799,ENSMUSG00000030657,ENSMUSG00000013663,ENSMUSG00000009207,ENSMUSG00000024566,ENSMUSG00000021068,ENSMUSG00000043207,ENSMUSG00000051331,ENSMUSG00000022905,ENSMUSG00000022498,ENSMUSG00000028580,ENSMUSG00000034265,ENSMUSG00000037400,ENSMUSG00000024639,ENSMUSG00000029086,ENSMUSG00000022964,ENSMUSG00000022610,ENSMUSG00000022443,…
GO:0048869	cellular developmental process	biological_process	0.017087	0.96162	51	157	4325	22036	ENSMUSG00000030276,ENSMUSG00000031540,ENSMUSG00000036053,ENSMUSG00000039852,ENSMUSG00000031681,ENSMUSG00000055065,ENSMUSG00000022781,ENSMUSG00000039361,ENSMUSG00000037605,ENSMUSG00000044768,ENSMUSG00000027506,ENSMUSG00000035901,ENSMUSG00000054199,ENSMUSG00000030849,ENSMUSG00000037369,ENSMUSG00000052713,ENSMUSG00000020340,ENSMUSG00000019850,ENSMUSG00000000708,ENSMUSG00000020166,ENSMUSG00000029254,…
GO:0002221	pattern recognition receptor signaling pathway	biological_process	0.017119	0.96162	4	157	131	22036	ENSMUSG00000019850,ENSMUSG00000002944,ENSMUSG00000028580,ENSMUSG00000028191
GO:0090398	cellular senescence	biological_process	0.017205	0.96162	3	157	67	22036	ENSMUSG00000059586,ENSMUSG00000031540,ENSMUSG00000043207
GO:0002757	immune response-activating signal transduction	biological_process	0.017222	0.96162	7	157	410	22036	ENSMUSG00000052889,ENSMUSG00000028191,ENSMUSG00000002944,ENSMUSG00000045962,ENSMUSG00000019850,ENSMUSG00000028580,ENSMUSG00000029254
GO:0005262	calcium channel activity	molecular_function	0.017239	0.96162	5	157	105	22036	ENSMUSG00000051331,ENSMUSG00000009647,ENSMUSG00000030287,ENSMUSG00000030102,ENSMUSG00000028532
GO:0001226	RNA polymerase II transcription corepressor binding	molecular_function	0.017275	0.96162	1	157	1	22036	ENSMUSG00000020166
GO:0002758	innate immune response-activating signal transduction	biological_process	0.01728	0.96162	4	157	133	22036	ENSMUSG00000028580,ENSMUSG00000019850,ENSMUSG00000002944,ENSMUSG00000028191
GO:0043123	positive regulation of I-kappaB kinase/NF-kappaB cascade	biological_process	0.017328	0.96162	4	157	121	22036	ENSMUSG00000002944,ENSMUSG00000057367,ENSMUSG00000028191,ENSMUSG00000052889
GO:0071076	RNA 3 uridylation	biological_process	0.017367	0.96162	1	157	1	22036	ENSMUSG00000034610
GO:2000352	negative regulation of endothelial cell apoptotic process	biological_process	0.017367	0.96162	2	157	29	22036	ENSMUSG00000019850,ENSMUSG00000037405
GO:0000493	box H/ACA snoRNP assembly	biological_process	0.017441	0.96291	1	157	1	22036	ENSMUSG00000035378
GO:0070892	lipoteichoic acid receptor activity	molecular_function	0.017547	0.96344	1	157	1	22036	ENSMUSG00000002944
GO:1901630	negative regulation of presynaptic membrane organization	biological_process	0.017565	0.96344	1	157	2	22036	ENSMUSG00000013663
GO:0086065	cell communication involved in cardiac conduction	biological_process	0.017601	0.96344	3	157	35	22036	ENSMUSG00000022142,ENSMUSG00000051331,ENSMUSG00000054640
GO:0045875	negative regulation of sister chromatid cohesion	biological_process	0.017781	0.96825	1	157	2	22036	ENSMUSG00000041408
GO:0070259	tyrosyl-DNA phosphodiesterase activity	molecular_function	0.017825	0.96825	1	157	2	22036	ENSMUSG00000035958
GO:0016301	kinase activity	molecular_function	0.017893	0.96825	16	157	839	22036	ENSMUSG00000021279,ENSMUSG00000025236,ENSMUSG00000039253,ENSMUSG00000026737,ENSMUSG00000030849,ENSMUSG00000022610,ENSMUSG00000022781,ENSMUSG00000006445,ENSMUSG00000037514,ENSMUSG00000045962,ENSMUSG00000021103,ENSMUSG00000001300,ENSMUSG00000006599,ENSMUSG00000052889,ENSMUSG00000021959,ENSMUSG00000033985
GO:0016314	phosphatidylinositol-3,4,5-trisphosphate 3-phosphatase activity	molecular_function	0.017975	0.96825	1	157	2	22036	ENSMUSG00000013663
GO:0090071	negative regulation of ribosome biogenesis	biological_process	0.017975	0.96825	1	157	2	22036	ENSMUSG00000013663
GO:0032796	uropod organization	biological_process	0.018036	0.96825	1	157	2	22036	ENSMUSG00000022443
GO:0016570	histone modification	biological_process	0.018043	0.96825	9	157	428	22036	ENSMUSG00000015937,ENSMUSG00000037369,ENSMUSG00000043207,ENSMUSG00000031540,ENSMUSG00000029687,ENSMUSG00000000708,ENSMUSG00000022141,ENSMUSG00000052889,ENSMUSG00000057406
GO:0002507	tolerance induction	biological_process	0.018293	0.97185	2	157	26	22036	ENSMUSG00000016496,ENSMUSG00000019850
GO:2000233	negative regulation of rRNA processing	biological_process	0.018428	0.97185	1	157	2	22036	ENSMUSG00000035378
GO:0006598	polyamine catabolic process	biological_process	0.01843	0.97185	1	157	5	22036	ENSMUSG00000027333
GO:0019207	kinase regulator activity	molecular_function	0.018497	0.97185	5	157	188	22036	ENSMUSG00000045962,ENSMUSG00000015937,ENSMUSG00000022781,ENSMUSG00000000708,ENSMUSG00000028191
GO:0072564	blood microparticle formation	biological_process	0.018521	0.97185	1	157	2	22036	ENSMUSG00000002944
GO:2000332	regulation of blood microparticle formation	biological_process	0.018521	0.97185	1	157	2	22036	ENSMUSG00000002944
GO:2000334	positive regulation of blood microparticle formation	biological_process	0.018521	0.97185	1	157	2	22036	ENSMUSG00000002944
GO:0050265	RNA uridylyltransferase activity	molecular_function	0.018703	0.97185	1	157	2	22036	ENSMUSG00000034610
GO:0006812	cation transport	biological_process	0.018711	0.97185	17	157	997	22036	ENSMUSG00000051331,ENSMUSG00000043207,ENSMUSG00000030287,ENSMUSG00000054640,ENSMUSG00000028532,ENSMUSG00000033793,ENSMUSG00000024639,ENSMUSG00000018417,ENSMUSG00000038147,ENSMUSG00000030102,ENSMUSG00000009647,ENSMUSG00000054414,ENSMUSG00000045962,ENSMUSG00000052889,ENSMUSG00000034810,ENSMUSG00000013663,ENSMUSG00000037405
GO:0035261	external genitalia morphogenesis	biological_process	0.018723	0.97185	1	157	1	22036	ENSMUSG00000022141
GO:0070550	rDNA condensation	biological_process	0.018723	0.97185	1	157	1	22036	ENSMUSG00000022141
GO:0070543	response to linoleic acid	biological_process	0.018808	0.97185	1	157	2	22036	ENSMUSG00000002944
GO:0050801	ion homeostasis	biological_process	0.01881	0.97185	14	157	826	22036	ENSMUSG00000009647,ENSMUSG00000030287,ENSMUSG00000030102,ENSMUSG00000043207,ENSMUSG00000051331,ENSMUSG00000045962,ENSMUSG00000031996,ENSMUSG00000002944,ENSMUSG00000054414,ENSMUSG00000054640,ENSMUSG00000052889,ENSMUSG00000039361,ENSMUSG00000034810,ENSMUSG00000013663
GO:0009719	response to endogenous stimulus	biological_process	0.018902	0.97185	22	157	1556	22036	ENSMUSG00000037605,ENSMUSG00000038859,ENSMUSG00000031681,ENSMUSG00000029687,ENSMUSG00000057367,ENSMUSG00000030287,ENSMUSG00000030849,ENSMUSG00000043207,ENSMUSG00000024238,ENSMUSG00000041974,ENSMUSG00000020152,ENSMUSG00000054640,ENSMUSG00000021959,ENSMUSG00000052889,ENSMUSG00000000708,ENSMUSG00000019850,ENSMUSG00000013663,ENSMUSG00000027737,ENSMUSG00000030102,ENSMUSG00000030530,ENSMUSG00000002944,…
GO:0097022	lymphocyte migration into lymph node	biological_process	0.018961	0.97185	1	157	2	22036	ENSMUSG00000045962
GO:0036228	protein targeting to nuclear inner membrane	biological_process	0.019034	0.97185	1	157	2	22036	ENSMUSG00000022142
GO:0070428	regulation of nucleotide-binding oligomerization domain containing 1 signaling pathway	biological_process	0.01914	0.97185	1	157	2	22036	ENSMUSG00000019850
GO:0033128	negative regulation of histone phosphorylation	biological_process	0.019171	0.97185	1	157	3	22036	ENSMUSG00000015937
GO:0070509	calcium ion import	biological_process	0.019201	0.97185	3	157	57	22036	ENSMUSG00000054640,ENSMUSG00000051331,ENSMUSG00000043207
GO:2001235	positive regulation of apoptotic signaling pathway	biological_process	0.019224	0.97185	4	157	134	22036	ENSMUSG00000028191,ENSMUSG00000029821,ENSMUSG00000022781,ENSMUSG00000013663
GO:0032991	macromolecular complex	cellular_component	0.019239	0.97185	57	157	5575	22036	ENSMUSG00000022142,ENSMUSG00000009647,ENSMUSG00000021103,ENSMUSG00000022141,ENSMUSG00000053799,ENSMUSG00000021959,ENSMUSG00000024236,ENSMUSG00000051331,ENSMUSG00000043207,ENSMUSG00000024238,ENSMUSG00000024104,ENSMUSG00000021068,ENSMUSG00000108596,ENSMUSG00000022905,ENSMUSG00000020315,ENSMUSG00000020152,ENSMUSG00000054640,ENSMUSG00000028580,ENSMUSG00000006445,ENSMUSG00000024639,ENSMUSG00000022443,…
GO:0007617	mating behavior	biological_process	0.019239	0.97185	2	157	29	22036	ENSMUSG00000013663,ENSMUSG00000031996
GO:0051250	negative regulation of lymphocyte activation	biological_process	0.019277	0.97185	4	157	136	22036	ENSMUSG00000027508,ENSMUSG00000016496,ENSMUSG00000052713,ENSMUSG00000019850
GO:0071320	cellular response to cAMP	biological_process	0.019331	0.97203	3	157	51	22036	ENSMUSG00000030102,ENSMUSG00000030287,ENSMUSG00000054640
GO:0030834	regulation of actin filament depolymerization	biological_process	0.019567	0.9813	3	157	52	22036	ENSMUSG00000057738,ENSMUSG00000015932,ENSMUSG00000020315
GO:0072139	glomerular parietal epithelial cell differentiation	biological_process	0.019738	0.98407	1	157	3	22036	ENSMUSG00000029086
GO:2000698	positive regulation of epithelial cell differentiation involved in kidney development	biological_process	0.019803	0.98407	1	157	3	22036	ENSMUSG00000029086
GO:2000768	positive regulation of nephron tubule epithelial cell differentiation	biological_process	0.019803	0.98407	1	157	3	22036	ENSMUSG00000029086
GO:0007626	locomotory behavior	biological_process	0.019827	0.98407	7	157	229	22036	ENSMUSG00000051331,ENSMUSG00000043207,ENSMUSG00000037605,ENSMUSG00000013663,ENSMUSG00000021557,ENSMUSG00000028580,ENSMUSG00000031996
GO:0071437	invadopodium	cellular_component	0.019945	0.98583	2	157	17	22036	ENSMUSG00000020152,ENSMUSG00000024236
GO:0097021	lymphocyte migration into lymphoid organs	biological_process	0.019977	0.98583	1	157	3	22036	ENSMUSG00000045962
GO:0002764	immune response-regulating signaling pathway	biological_process	0.020017	0.98583	7	157	426	22036	ENSMUSG00000052889,ENSMUSG00000028191,ENSMUSG00000028580,ENSMUSG00000045962,ENSMUSG00000019850,ENSMUSG00000002944,ENSMUSG00000029254
GO:0043254	regulation of protein complex assembly	biological_process	0.020078	0.98631	9	157	425	22036	ENSMUSG00000020315,ENSMUSG00000021068,ENSMUSG00000002944,ENSMUSG00000020152,ENSMUSG00000041974,ENSMUSG00000038859,ENSMUSG00000057738,ENSMUSG00000037405,ENSMUSG00000034252
GO:0005730	nucleolus	cellular_component	0.020163	0.98792	13	157	897	22036	ENSMUSG00000030102,ENSMUSG00000020315,ENSMUSG00000035954,ENSMUSG00000034610,ENSMUSG00000024104,ENSMUSG00000021068,ENSMUSG00000015937,ENSMUSG00000035958,ENSMUSG00000055065,ENSMUSG00000045624,ENSMUSG00000031540,ENSMUSG00000021557,ENSMUSG00000045636
GO:0015292	uniporter activity	molecular_function	0.020274	0.9883	1	157	2	22036	ENSMUSG00000009647
GO:0033081	regulation of T cell differentiation in thymus	biological_process	0.020274	0.9883	2	157	30	22036	ENSMUSG00000024238,ENSMUSG00000052713
GO:0016569	covalent chromatin modification	biological_process	0.020406	0.99221	9	157	438	22036	ENSMUSG00000015937,ENSMUSG00000043207,ENSMUSG00000037369,ENSMUSG00000029687,ENSMUSG00000031540,ENSMUSG00000022141,ENSMUSG00000000708,ENSMUSG00000057406,ENSMUSG00000052889
GO:0043122	regulation of I-kappaB kinase/NF-kappaB cascade	biological_process	0.020473	0.99299	5	157	175	22036	ENSMUSG00000057367,ENSMUSG00000002944,ENSMUSG00000019850,ENSMUSG00000028191,ENSMUSG00000052889
GO:0033043	regulation of organelle organization	biological_process	0.020619	0.99434	17	157	1089	22036	ENSMUSG00000041408,ENSMUSG00000057738,ENSMUSG00000034252,ENSMUSG00000038859,ENSMUSG00000020152,ENSMUSG00000020315,ENSMUSG00000043207,ENSMUSG00000026737,ENSMUSG00000021068,ENSMUSG00000037405,ENSMUSG00000059586,ENSMUSG00000015932,ENSMUSG00000020166,ENSMUSG00000022141,ENSMUSG00000000708,ENSMUSG00000015937,ENSMUSG00000029254
GO:0071724	response to diacyl bacterial lipopeptide	biological_process	0.020695	0.99434	1	157	4	22036	ENSMUSG00000002944
GO:0071726	cellular response to diacyl bacterial lipopeptide	biological_process	0.020695	0.99434	1	157	4	22036	ENSMUSG00000002944
GO:0008424	glycoprotein 6-alpha-L-fucosyltransferase activity	molecular_function	0.020813	0.99434	1	157	1	22036	ENSMUSG00000021065
GO:0036071	N-glycan fucosylation	biological_process	0.020813	0.99434	1	157	1	22036	ENSMUSG00000021065
GO:0046921	alpha-(1->6)-fucosyltransferase activity	molecular_function	0.020813	0.99434	1	157	1	22036	ENSMUSG00000021065
GO:0001704	formation of primary germ layer	biological_process	0.020922	0.9962	4	157	111	22036	ENSMUSG00000030849,ENSMUSG00000037369,ENSMUSG00000031681,ENSMUSG00000006445
GO:0010563	negative regulation of phosphorus metabolic process	biological_process	0.021046	0.9962	8	157	387	22036	ENSMUSG00000019850,ENSMUSG00000024639,ENSMUSG00000013663,ENSMUSG00000021959,ENSMUSG00000000708,ENSMUSG00000045962,ENSMUSG00000015937,ENSMUSG00000029254
GO:0045936	negative regulation of phosphate metabolic process	biological_process	0.021046	0.9962	8	157	387	22036	ENSMUSG00000015937,ENSMUSG00000045962,ENSMUSG00000029254,ENSMUSG00000021959,ENSMUSG00000000708,ENSMUSG00000019850,ENSMUSG00000013663,ENSMUSG00000024639
GO:0010605	negative regulation of macromolecule metabolic process	biological_process	0.021113	0.9962	26	157	2183	22036	ENSMUSG00000041408,ENSMUSG00000029687,ENSMUSG00000031540,ENSMUSG00000024639,ENSMUSG00000057406,ENSMUSG00000055065,ENSMUSG00000039361,ENSMUSG00000025019,ENSMUSG00000028580,ENSMUSG00000054199,ENSMUSG00000043207,ENSMUSG00000024238,ENSMUSG00000019850,ENSMUSG00000052713,ENSMUSG00000013663,ENSMUSG00000021959,ENSMUSG00000020166,ENSMUSG00000035378,ENSMUSG00000022141,ENSMUSG00000000708,ENSMUSG00000002944,…
GO:0090285	negative regulation of protein glycosylation in Golgi	biological_process	0.021161	0.9962	1	157	2	22036	ENSMUSG00000038007
GO:0005802	trans-Golgi network	cellular_component	0.021164	0.9962	6	157	204	22036	ENSMUSG00000037400,ENSMUSG00000030530,ENSMUSG00000035901,ENSMUSG00000026705,ENSMUSG00000018417,ENSMUSG00000024566
GO:0070202	regulation of establishment of protein localization to chromosome	biological_process	0.021288	0.99828	1	157	1	22036	ENSMUSG00000041974
GO:1901629	regulation of presynaptic membrane organization	biological_process	0.021312	0.99828	2	157	12	22036	ENSMUSG00000039361,ENSMUSG00000013663
GO:0030048	actin filament-based movement	biological_process	0.021375	0.99879	4	157	83	22036	ENSMUSG00000022142,ENSMUSG00000051331,ENSMUSG00000018417,ENSMUSG00000022443
GO:0052548	regulation of endopeptidase activity	biological_process	0.021463	0.99922	7	157	410	22036	ENSMUSG00000038007,ENSMUSG00000028191,ENSMUSG00000022781,ENSMUSG00000030530,ENSMUSG00000020340,ENSMUSG00000031996,ENSMUSG00000057367
GO:0016568	chromatin modification	biological_process	0.021489	0.99922	10	157	522	22036	ENSMUSG00000037369,ENSMUSG00000043207,ENSMUSG00000015937,ENSMUSG00000022141,ENSMUSG00000000708,ENSMUSG00000039852,ENSMUSG00000052889,ENSMUSG00000057406,ENSMUSG00000029687,ENSMUSG00000031540
GO:1990001	inhibition of cysteine-type endopeptidase activity involved in apoptotic process	biological_process	0.021689	0.99982	1	157	5	22036	ENSMUSG00000057367
GO:0016044	cellular membrane organization	biological_process	0.021727	0.99982	13	157	777	22036	ENSMUSG00000043207,ENSMUSG00000022142,ENSMUSG00000020315,ENSMUSG00000029254,ENSMUSG00000002944,ENSMUSG00000025016,ENSMUSG00000006445,ENSMUSG00000038859,ENSMUSG00000039361,ENSMUSG00000037400,ENSMUSG00000013663,ENSMUSG00000022443,ENSMUSG00000024566
GO:0032511	late endosome to vacuole transport via multivesicular body sorting pathway	biological_process	0.021729	0.99982	1	157	8	22036	ENSMUSG00000022964
GO:0070339	response to bacterial lipopeptide	biological_process	0.021842	0.99982	1	157	5	22036	ENSMUSG00000002944
GO:0071220	cellular response to bacterial lipoprotein	biological_process	0.021842	0.99982	1	157	5	22036	ENSMUSG00000002944
GO:0071221	cellular response to bacterial lipopeptide	biological_process	0.021842	0.99982	1	157	5	22036	ENSMUSG00000002944
GO:0032902	nerve growth factor production	biological_process	0.021867	0.99982	1	157	2	22036	ENSMUSG00000030530
GO:0030043	actin filament fragmentation	biological_process	0.021996	1	1	157	4	22036	ENSMUSG00000015932
GO:2000251	positive regulation of actin cytoskeleton reorganization	biological_process	0.022043	1	2	157	22	22036	ENSMUSG00000038859,ENSMUSG00000029254
GO:0043933	macromolecular complex subunit organization	biological_process	0.022063	1	27	157	2131	22036	ENSMUSG00000020152,ENSMUSG00000041974,ENSMUSG00000020315,ENSMUSG00000049690,ENSMUSG00000043207,ENSMUSG00000021068,ENSMUSG00000022443,ENSMUSG00000057738,ENSMUSG00000031540,ENSMUSG00000057367,ENSMUSG00000018417,ENSMUSG00000021365,ENSMUSG00000034252,ENSMUSG00000024639,ENSMUSG00000038859,ENSMUSG00000039361,ENSMUSG00000031681,ENSMUSG00000028191,ENSMUSG00000002944,ENSMUSG00000015937,ENSMUSG00000009647,…
GO:0050713	negative regulation of interleukin-1 beta secretion	biological_process	0.022129	1	1	157	7	22036	ENSMUSG00000019850
GO:0086001	regulation of cardiac muscle cell action potential	biological_process	0.022203	1	3	157	46	22036	ENSMUSG00000022142,ENSMUSG00000051331,ENSMUSG00000043207
GO:0019706	protein-cysteine S-palmitoyltransferase activity	molecular_function	0.022257	1	2	157	26	22036	ENSMUSG00000036985,ENSMUSG00000034265
GO:0019707	protein-cysteine S-acyltransferase activity	molecular_function	0.022257	1	2	157	26	22036	ENSMUSG00000034265,ENSMUSG00000036985
GO:0000389	mRNA 3-splice site recognition	biological_process	0.022397	1	1	157	3	22036	ENSMUSG00000020409
GO:0035902	response to immobilization stress	biological_process	0.022421	1	2	157	32	22036	ENSMUSG00000020152,ENSMUSG00000054640
GO:0035561	regulation of chromatin binding	biological_process	0.022576	1	2	157	23	22036	ENSMUSG00000000708,ENSMUSG00000041408
GO:0030261	chromosome condensation	biological_process	0.02269	1	2	157	42	22036	ENSMUSG00000022141,ENSMUSG00000041408
GO:0043244	regulation of protein complex disassembly	biological_process	0.022719	1	4	157	98	22036	ENSMUSG00000043207,ENSMUSG00000020315,ENSMUSG00000015932,ENSMUSG00000057738
GO:0018094	protein polyglycylation	biological_process	0.022805	1	1	157	2	22036	ENSMUSG00000030276
GO:0070735	protein-glycine ligase activity	molecular_function	0.022805	1	1	157	2	22036	ENSMUSG00000030276
GO:0070736	protein-glycine ligase activity, initiating	molecular_function	0.022805	1	1	157	2	22036	ENSMUSG00000030276
GO:0048592	eye morphogenesis	biological_process	0.022828	1	5	157	151	22036	ENSMUSG00000022141,ENSMUSG00000006445,ENSMUSG00000024238,ENSMUSG00000021557,ENSMUSG00000029086
GO:0001501	skeletal system development	biological_process	0.022838	1	9	157	455	22036	ENSMUSG00000043207,ENSMUSG00000030849,ENSMUSG00000024238,ENSMUSG00000057406,ENSMUSG00000022141,ENSMUSG00000031681,ENSMUSG00000006445,ENSMUSG00000024639,ENSMUSG00000009207
GO:0061010	gall bladder development	biological_process	0.023226	1	1	157	4	22036	ENSMUSG00000022141
GO:0055065	metal ion homeostasis	biological_process	0.023323	1	11	157	629	22036	ENSMUSG00000034810,ENSMUSG00000039361,ENSMUSG00000052889,ENSMUSG00000051331,ENSMUSG00000030102,ENSMUSG00000030287,ENSMUSG00000009647,ENSMUSG00000054640,ENSMUSG00000054414,ENSMUSG00000031996,ENSMUSG00000002944
GO:0072683	T cell extravasation	biological_process	0.023424	1	1	157	7	22036	ENSMUSG00000037405
GO:0001945	lymph vessel development	biological_process	0.023508	1	2	157	25	22036	ENSMUSG00000006445,ENSMUSG00000001300
GO:0044449	contractile fiber part	cellular_component	0.023626	1	6	157	210	22036	ENSMUSG00000054640,ENSMUSG00000024236,ENSMUSG00000057738,ENSMUSG00000051331,ENSMUSG00000000708,ENSMUSG00000020315
GO:0035107	appendage morphogenesis	biological_process	0.023715	1	5	157	153	22036	ENSMUSG00000024639,ENSMUSG00000037138,ENSMUSG00000009207,ENSMUSG00000022141,ENSMUSG00000051331
GO:0035108	limb morphogenesis	biological_process	0.023715	1	5	157	153	22036	ENSMUSG00000051331,ENSMUSG00000022141,ENSMUSG00000024639,ENSMUSG00000037138,ENSMUSG00000009207
GO:0030042	actin filament depolymerization	biological_process	0.02378	1	3	157	57	22036	ENSMUSG00000015932,ENSMUSG00000057738,ENSMUSG00000020315
GO:0034087	establishment of mitotic sister chromatid cohesion	biological_process	0.024084	1	1	157	2	22036	ENSMUSG00000022141
GO:0010324	membrane invagination	biological_process	0.024262	1	3	157	174	22036	ENSMUSG00000029254,ENSMUSG00000022443,ENSMUSG00000002944
GO:0010882	regulation of cardiac muscle contraction by calcium ion signaling	biological_process	0.024292	1	2	157	13	22036	ENSMUSG00000051331,ENSMUSG00000054640
GO:0033085	negative regulation of T cell differentiation in thymus	biological_process	0.024437	1	1	157	6	22036	ENSMUSG00000052713
GO:0071479	cellular response to ionizing radiation	biological_process	0.02444	1	3	157	69	22036	ENSMUSG00000041974,ENSMUSG00000022141,ENSMUSG00000043207
GO:0031826	type 2A serotonin receptor binding	molecular_function	0.024496	1	1	157	3	22036	ENSMUSG00000024639
GO:0071633	dihydroceramidase activity	molecular_function	0.024525	1	1	157	2	22036	ENSMUSG00000038007
GO:0001837	epithelial to mesenchymal transition	biological_process	0.024682	1	4	157	130	22036	ENSMUSG00000013663,ENSMUSG00000029687,ENSMUSG00000030849,ENSMUSG00000055065
GO:0048534	hematopoietic or lymphoid organ development	biological_process	0.024751	1	13	157	880	22036	ENSMUSG00000037846,ENSMUSG00000043207,ENSMUSG00000026737,ENSMUSG00000024238,ENSMUSG00000029254,ENSMUSG00000054199,ENSMUSG00000027506,ENSMUSG00000039361,ENSMUSG00000006445,ENSMUSG00000052713,ENSMUSG00000022443,ENSMUSG00000019850,ENSMUSG00000031540
GO:0030041	actin filament polymerization	biological_process	0.024771	1	5	157	174	22036	ENSMUSG00000038859,ENSMUSG00000020315,ENSMUSG00000020152,ENSMUSG00000057738,ENSMUSG00000037405
GO:0050857	positive regulation of antigen receptor-mediated signaling pathway	biological_process	0.024788	1	2	157	22	22036	ENSMUSG00000052889,ENSMUSG00000029254
GO:0042623	ATPase activity, coupled	molecular_function	0.024818	1	7	157	275	22036	ENSMUSG00000037400,ENSMUSG00000006599,ENSMUSG00000033793,ENSMUSG00000021103,ENSMUSG00000018417,ENSMUSG00000022443,ENSMUSG00000024566
GO:0003779	actin binding	molecular_function	0.024912	1	10	157	417	22036	ENSMUSG00000020152,ENSMUSG00000026705,ENSMUSG00000020315,ENSMUSG00000024236,ENSMUSG00000015932,ENSMUSG00000057738,ENSMUSG00000018417,ENSMUSG00000036053,ENSMUSG00000022443,ENSMUSG00000038859
GO:0032493	response to bacterial lipoprotein	biological_process	0.024951	1	1	157	6	22036	ENSMUSG00000002944
GO:0006809	nitric oxide biosynthetic process	biological_process	0.024971	1	3	157	69	22036	ENSMUSG00000055447,ENSMUSG00000037405,ENSMUSG00000002944
GO:0015629	actin cytoskeleton	cellular_component	0.025106	1	10	157	452	22036	ENSMUSG00000018417,ENSMUSG00000057738,ENSMUSG00000022443,ENSMUSG00000015932,ENSMUSG00000024236,ENSMUSG00000038859,ENSMUSG00000000708,ENSMUSG00000021279,ENSMUSG00000020152,ENSMUSG00000020315
GO:0032802	low-density lipoprotein particle receptor catabolic process	biological_process	0.025135	1	1	157	5	22036	ENSMUSG00000030530
GO:0032803	regulation of low-density lipoprotein particle receptor catabolic process	biological_process	0.025135	1	1	157	5	22036	ENSMUSG00000030530
GO:2000026	regulation of multicellular organismal development	biological_process	0.025225	1	27	157	1975	22036	ENSMUSG00000029086,ENSMUSG00000024639,ENSMUSG00000029687,ENSMUSG00000031681,ENSMUSG00000006445,ENSMUSG00000057406,ENSMUSG00000037605,ENSMUSG00000039361,ENSMUSG00000055065,ENSMUSG00000020152,ENSMUSG00000035901,ENSMUSG00000054640,ENSMUSG00000016496,ENSMUSG00000043207,ENSMUSG00000024238,ENSMUSG00000021068,ENSMUSG00000009207,ENSMUSG00000013663,ENSMUSG00000019850,ENSMUSG00000052713,ENSMUSG00000000708,…
GO:0051051	negative regulation of transport	biological_process	0.025397	1	9	157	490	22036	ENSMUSG00000038147,ENSMUSG00000002944,ENSMUSG00000045962,ENSMUSG00000039361,ENSMUSG00000052889,ENSMUSG00000019850,ENSMUSG00000037405,ENSMUSG00000024639,ENSMUSG00000013663
GO:0006606	protein import into nucleus	biological_process	0.025493	1	5	157	197	22036	ENSMUSG00000002944,ENSMUSG00000022905,ENSMUSG00000012535,ENSMUSG00000020315,ENSMUSG00000022142
GO:0044744	protein targeting to nucleus	biological_process	0.025493	1	5	157	197	22036	ENSMUSG00000022142,ENSMUSG00000022905,ENSMUSG00000012535,ENSMUSG00000020315,ENSMUSG00000002944
GO:0016417	S-acyltransferase activity	molecular_function	0.025584	1	2	157	30	22036	ENSMUSG00000034265,ENSMUSG00000036985
GO:0006909	phagocytosis	biological_process	0.025639	1	5	157	289	22036	ENSMUSG00000055447,ENSMUSG00000022443,ENSMUSG00000002944,ENSMUSG00000029254,ENSMUSG00000013663
GO:0097091	synaptic vesicle clustering	biological_process	0.025644	1	2	157	12	22036	ENSMUSG00000013663,ENSMUSG00000039361
GO:0032116	SMC loading complex	cellular_component	0.025806	1	1	157	2	22036	ENSMUSG00000022141
GO:0070679	inositol 1,4,5 trisphosphate binding	molecular_function	0.025809	1	2	157	17	22036	ENSMUSG00000030287,ENSMUSG00000030102
GO:0045859	regulation of protein kinase activity	biological_process	0.025879	1	12	157	686	22036	ENSMUSG00000021365,ENSMUSG00000029687,ENSMUSG00000019850,ENSMUSG00000024639,ENSMUSG00000013663,ENSMUSG00000022781,ENSMUSG00000021959,ENSMUSG00000000708,ENSMUSG00000015937,ENSMUSG00000021103,ENSMUSG00000031996,ENSMUSG00000045962
GO:0030016	myofibril	cellular_component	0.026009	1	6	157	220	22036	ENSMUSG00000020315,ENSMUSG00000051331,ENSMUSG00000000708,ENSMUSG00000057738,ENSMUSG00000024236,ENSMUSG00000054640
GO:0009892	negative regulation of metabolic process	biological_process	0.02607	1	27	157	2329	22036	ENSMUSG00000043207,ENSMUSG00000024238,ENSMUSG00000054199,ENSMUSG00000028580,ENSMUSG00000025019,ENSMUSG00000057406,ENSMUSG00000039361,ENSMUSG00000055065,ENSMUSG00000024639,ENSMUSG00000029687,ENSMUSG00000041408,ENSMUSG00000031540,ENSMUSG00000034610,ENSMUSG00000038007,ENSMUSG00000030530,ENSMUSG00000029254,ENSMUSG00000002944,ENSMUSG00000045962,ENSMUSG00000015937,ENSMUSG00000022141,ENSMUSG00000035378,…
GO:0005635	nuclear envelope	cellular_component	0.026179	1	9	157	455	22036	ENSMUSG00000031681,ENSMUSG00000024639,ENSMUSG00000027333,ENSMUSG00000029458,ENSMUSG00000026740,ENSMUSG00000022142,ENSMUSG00000043207,ENSMUSG00000030102,ENSMUSG00000022905
GO:0046696	lipopolysaccharide receptor complex	cellular_component	0.0262	1	1	157	6	22036	ENSMUSG00000028191
GO:0006363	termination of RNA polymerase I transcription	biological_process	0.026244	1	1	157	5	22036	ENSMUSG00000043207
GO:0043549	regulation of kinase activity	biological_process	0.026358	1	13	157	761	22036	ENSMUSG00000031996,ENSMUSG00000045962,ENSMUSG00000015937,ENSMUSG00000021103,ENSMUSG00000013663,ENSMUSG00000024639,ENSMUSG00000019850,ENSMUSG00000029687,ENSMUSG00000021365,ENSMUSG00000000708,ENSMUSG00000028191,ENSMUSG00000021959,ENSMUSG00000022781
GO:0030154	cell differentiation	biological_process	0.026522	1	47	157	4051	22036	ENSMUSG00000000708,ENSMUSG00000020166,ENSMUSG00000020340,ENSMUSG00000052713,ENSMUSG00000019850,ENSMUSG00000027737,ENSMUSG00000029254,ENSMUSG00000035958,ENSMUSG00000015937,ENSMUSG00000002944,ENSMUSG00000031681,ENSMUSG00000039852,ENSMUSG00000022781,ENSMUSG00000055065,ENSMUSG00000039361,ENSMUSG00000037605,ENSMUSG00000031540,ENSMUSG00000037369,ENSMUSG00000030849,ENSMUSG00000035901,ENSMUSG00000027506,…
GO:0048319	axial mesoderm morphogenesis	biological_process	0.026534	1	1	157	3	22036	ENSMUSG00000006445
GO:0000146	microfilament motor activity	molecular_function	0.026537	1	2	157	17	22036	ENSMUSG00000018417,ENSMUSG00000022443
GO:0046813	virion attachment, binding of host cell surface receptor	biological_process	0.026648	1	1	157	4	22036	ENSMUSG00000037405
GO:0012505	endomembrane system	cellular_component	0.026665	1	25	157	1872	22036	ENSMUSG00000020315,ENSMUSG00000028136,ENSMUSG00000036985,ENSMUSG00000022905,ENSMUSG00000030287,ENSMUSG00000026740,ENSMUSG00000024104,ENSMUSG00000043207,ENSMUSG00000022498,ENSMUSG00000035901,ENSMUSG00000039361,ENSMUSG00000031681,ENSMUSG00000022964,ENSMUSG00000029458,ENSMUSG00000024639,ENSMUSG00000030530,ENSMUSG00000030102,ENSMUSG00000022142,ENSMUSG00000038007,ENSMUSG00000052544,ENSMUSG00000054414,…
GO:0051092	positive regulation of NF-kappaB transcription factor activity	biological_process	0.026686	1	4	157	120	22036	ENSMUSG00000037405,ENSMUSG00000002944,ENSMUSG00000052889,ENSMUSG00000028191
GO:0009790	embryo development	biological_process	0.026799	1	16	157	1045	22036	ENSMUSG00000037138,ENSMUSG00000045962,ENSMUSG00000009207,ENSMUSG00000019850,ENSMUSG00000022141,ENSMUSG00000020166,ENSMUSG00000021959,ENSMUSG00000024238,ENSMUSG00000030849,ENSMUSG00000051331,ENSMUSG00000037369,ENSMUSG00000024639,ENSMUSG00000022443,ENSMUSG00000028191,ENSMUSG00000031681,ENSMUSG00000006445
GO:1902227	negative regulation of macrophage colony-stimulating factor signaling pathway	biological_process	0.027227	1	1	157	2	22036	ENSMUSG00000029254
GO:0035198	miRNA binding	molecular_function	0.027262	1	2	157	29	22036	ENSMUSG00000034610,ENSMUSG00000028580
GO:0032984	macromolecular complex disassembly	biological_process	0.02729	1	5	157	172	22036	ENSMUSG00000057738,ENSMUSG00000015932,ENSMUSG00000020315,ENSMUSG00000043207,ENSMUSG00000049690
GO:0016477	cell migration	biological_process	0.027297	1	20	157	1315	22036	ENSMUSG00000030530,ENSMUSG00000021065,ENSMUSG00000001300,ENSMUSG00000029254,ENSMUSG00000045962,ENSMUSG00000055447,ENSMUSG00000022141,ENSMUSG00000013663,ENSMUSG00000019850,ENSMUSG00000037405,ENSMUSG00000035954,ENSMUSG00000016496,ENSMUSG00000054640,ENSMUSG00000021279,ENSMUSG00000039852,ENSMUSG00000006445,ENSMUSG00000044768,ENSMUSG00000037605,ENSMUSG00000021365,ENSMUSG00000022443
GO:0002218	activation of innate immune response	biological_process	0.0273	1	4	157	150	22036	ENSMUSG00000028580,ENSMUSG00000019850,ENSMUSG00000002944,ENSMUSG00000028191
GO:0008446	GDP-mannose 4,6-dehydratase activity	molecular_function	0.027472	1	1	157	1	22036	ENSMUSG00000038372
GO:0051170	nuclear import	biological_process	0.027626	1	5	157	202	22036	ENSMUSG00000002944,ENSMUSG00000020315,ENSMUSG00000012535,ENSMUSG00000022905,ENSMUSG00000022142
GO:0032273	positive regulation of protein polymerization	biological_process	0.027648	1	4	157	117	22036	ENSMUSG00000038859,ENSMUSG00000021068,ENSMUSG00000037405,ENSMUSG00000020152
GO:0047290	(alpha-N-acetylneuraminyl-2,3-beta-galactosyl-1,3)-N-acetyl-galactosaminide 6-alpha-sialyltransferase activity	molecular_function	0.027649	1	1	157	1	22036	ENSMUSG00000052544
GO:0001933	negative regulation of protein phosphorylation	biological_process	0.027685	1	7	157	332	22036	ENSMUSG00000000708,ENSMUSG00000021959,ENSMUSG00000013663,ENSMUSG00000024639,ENSMUSG00000015937,ENSMUSG00000019850,ENSMUSG00000045962
GO:0070381	endosome to plasma membrane transport vesicle	cellular_component	0.027716	1	1	157	2	22036	ENSMUSG00000039361
GO:0051246	regulation of protein metabolic process	biological_process	0.027743	1	26	157	2065	22036	ENSMUSG00000024639,ENSMUSG00000029687,ENSMUSG00000021365,ENSMUSG00000028191,ENSMUSG00000022781,ENSMUSG00000039361,ENSMUSG00000028580,ENSMUSG00000043207,ENSMUSG00000026740,ENSMUSG00000093661,ENSMUSG00000013663,ENSMUSG00000019850,ENSMUSG00000037405,ENSMUSG00000020340,ENSMUSG00000022141,ENSMUSG00000000708,ENSMUSG00000021959,ENSMUSG00000020166,ENSMUSG00000045962,ENSMUSG00000002944,ENSMUSG00000031996,…
GO:0036333	hepatocyte homeostasis	biological_process	0.027865	1	1	157	2	22036	ENSMUSG00000029687
GO:0061024	membrane organization	biological_process	0.028052	1	13	157	801	22036	ENSMUSG00000038859,ENSMUSG00000039361,ENSMUSG00000037400,ENSMUSG00000025016,ENSMUSG00000006445,ENSMUSG00000022443,ENSMUSG00000024566,ENSMUSG00000013663,ENSMUSG00000020315,ENSMUSG00000022142,ENSMUSG00000043207,ENSMUSG00000002944,ENSMUSG00000029254
GO:0042221	response to chemical stimulus	biological_process	0.028186	1	42	157	4962	22036	ENSMUSG00000030287,ENSMUSG00000030849,ENSMUSG00000037605,ENSMUSG00000038859,ENSMUSG00000022781,ENSMUSG00000031681,ENSMUSG00000028191,ENSMUSG00000027737,ENSMUSG00000030102,ENSMUSG00000030530,ENSMUSG00000045962,ENSMUSG00000002944,ENSMUSG00000029254,ENSMUSG00000000708,ENSMUSG00000030107,ENSMUSG00000055447,ENSMUSG00000019850,ENSMUSG00000020340,ENSMUSG00000035954,ENSMUSG00000024238,ENSMUSG00000028580,…
GO:0070306	lens fiber cell differentiation	biological_process	0.028193	1	2	157	25	22036	ENSMUSG00000027737,ENSMUSG00000006445
GO:0019209	kinase activator activity	molecular_function	0.028336	1	3	157	73	22036	ENSMUSG00000045962,ENSMUSG00000028191,ENSMUSG00000022781
GO:0042351	de novo GDP-L-fucose biosynthetic process	biological_process	0.028536	1	1	157	2	22036	ENSMUSG00000038372
GO:0071709	membrane assembly	biological_process	0.028627	1	2	157	13	22036	ENSMUSG00000020315,ENSMUSG00000013663
GO:0032701	negative regulation of interleukin-18 production	biological_process	0.028835	1	1	157	2	22036	ENSMUSG00000038147
GO:0031554	regulation of DNA-dependent transcription, termination	biological_process	0.028864	1	1	157	2	22036	ENSMUSG00000043207
GO:0019961	interferon binding	molecular_function	0.029016	1	1	157	3	22036	ENSMUSG00000026705
GO:0046209	nitric oxide metabolic process	biological_process	0.029033	1	3	157	74	22036	ENSMUSG00000055447,ENSMUSG00000002944,ENSMUSG00000037405
GO:0010959	regulation of metal ion transport	biological_process	0.029057	1	8	157	364	22036	ENSMUSG00000038147,ENSMUSG00000051331,ENSMUSG00000030102,ENSMUSG00000054640,ENSMUSG00000045962,ENSMUSG00000024639,ENSMUSG00000013663,ENSMUSG00000037405
GO:0016309	1-phosphatidylinositol-5-phosphate 4-kinase activity	molecular_function	0.029111	1	1	157	3	22036	ENSMUSG00000026737
GO:0052743	inositol tetrakisphosphate phosphatase activity	molecular_function	0.029132	1	1	157	4	22036	ENSMUSG00000013663
GO:0043969	histone H2B acetylation	biological_process	0.0292	1	1	157	2	22036	ENSMUSG00000043207
GO:0065007	biological regulation	biological_process	0.029221	1	105	157	12488	22036	ENSMUSG00000039361,ENSMUSG00000038859,ENSMUSG00000022781,ENSMUSG00000057406,ENSMUSG00000044768,ENSMUSG00000039852,ENSMUSG00000028191,ENSMUSG00000030786,ENSMUSG00000036053,ENSMUSG00000028136,ENSMUSG00000026740,ENSMUSG00000035901,ENSMUSG00000054199,ENSMUSG00000055447,ENSMUSG00000020340,ENSMUSG00000021662,ENSMUSG00000059586,ENSMUSG00000030530,ENSMUSG00000027737,ENSMUSG00000045962,ENSMUSG00000031996,…
GO:0044028	DNA hypomethylation	biological_process	0.029304	1	1	157	2	22036	ENSMUSG00000043207
GO:0044029	hypomethylation of CpG island	biological_process	0.029304	1	1	157	2	22036	ENSMUSG00000043207
GO:0002683	negative regulation of immune system process	biological_process	0.029445	1	6	157	314	22036	ENSMUSG00000016496,ENSMUSG00000027508,ENSMUSG00000029254,ENSMUSG00000052713,ENSMUSG00000019850,ENSMUSG00000038147
GO:0002095	caveolar macromolecular signaling complex	cellular_component	0.029513	1	1	157	1	22036	ENSMUSG00000051331
GO:0052547	regulation of peptidase activity	biological_process	0.029711	1	7	157	435	22036	ENSMUSG00000057367,ENSMUSG00000031996,ENSMUSG00000020340,ENSMUSG00000022781,ENSMUSG00000030530,ENSMUSG00000028191,ENSMUSG00000038007
GO:0042592	homeostatic process	biological_process	0.029783	1	23	157	1761	22036	ENSMUSG00000052889,ENSMUSG00000034810,ENSMUSG00000059586,ENSMUSG00000013663,ENSMUSG00000019850,ENSMUSG00000037405,ENSMUSG00000030102,ENSMUSG00000009647,ENSMUSG00000054414,ENSMUSG00000045962,ENSMUSG00000002944,ENSMUSG00000031996,ENSMUSG00000031681,ENSMUSG00000028191,ENSMUSG00000031584,ENSMUSG00000039361,ENSMUSG00000029086,ENSMUSG00000029687,ENSMUSG00000051331,ENSMUSG00000043207,ENSMUSG00000030287,…
GO:0097202	activation of cysteine-type endopeptidase activity	biological_process	0.029812	1	3	157	87	22036	ENSMUSG00000028191,ENSMUSG00000038007,ENSMUSG00000020340
GO:0030158	protein xylosyltransferase activity	molecular_function	0.029846	1	1	157	3	22036	ENSMUSG00000030657
GO:0072594	establishment of protein localization to organelle	biological_process	0.029848	1	4	157	171	22036	ENSMUSG00000022141,ENSMUSG00000041974,ENSMUSG00000019850,ENSMUSG00000015937
GO:0086036	regulation of cardiac muscle cell membrane potential	biological_process	0.029851	1	3	157	53	22036	ENSMUSG00000051331,ENSMUSG00000043207,ENSMUSG00000022142
GO:0097237	cellular response to toxic substance	biological_process	0.029979	1	2	157	24	22036	ENSMUSG00000020152,ENSMUSG00000029687
GO:0051128	regulation of cellular component organization	biological_process	0.029986	1	31	157	2303	22036	ENSMUSG00000059586,ENSMUSG00000013663,ENSMUSG00000015932,ENSMUSG00000037405,ENSMUSG00000022141,ENSMUSG00000000708,ENSMUSG00000055447,ENSMUSG00000020166,ENSMUSG00000029254,ENSMUSG00000042446,ENSMUSG00000001300,ENSMUSG00000002944,ENSMUSG00000015937,ENSMUSG00000034252,ENSMUSG00000041408,ENSMUSG00000029687,ENSMUSG00000036053,ENSMUSG00000022443,ENSMUSG00000021365,ENSMUSG00000057738,ENSMUSG00000006445,…
GO:0043086	negative regulation of catalytic activity	biological_process	0.030034	1	11	157	746	22036	ENSMUSG00000013663,ENSMUSG00000024639,ENSMUSG00000019850,ENSMUSG00000057367,ENSMUSG00000000708,ENSMUSG00000021959,ENSMUSG00000022781,ENSMUSG00000031996,ENSMUSG00000045962,ENSMUSG00000015937,ENSMUSG00000030530
GO:0008344	adult locomotory behavior	biological_process	0.030089	1	4	157	95	22036	ENSMUSG00000051331,ENSMUSG00000043207,ENSMUSG00000021557,ENSMUSG00000028580
GO:0006356	regulation of transcription from RNA polymerase I promoter	biological_process	0.030125	1	2	157	31	22036	ENSMUSG00000015937,ENSMUSG00000043207
GO:0021691	cerebellar Purkinje cell layer maturation	biological_process	0.03015	1	1	157	2	22036	ENSMUSG00000039852
GO:1902226	regulation of macrophage colony-stimulating factor signaling pathway	biological_process	0.030483	1	1	157	3	22036	ENSMUSG00000029254
GO:0043292	contractile fiber	cellular_component	0.030503	1	6	157	232	22036	ENSMUSG00000024236,ENSMUSG00000054640,ENSMUSG00000057738,ENSMUSG00000051331,ENSMUSG00000000708,ENSMUSG00000020315
GO:0005157	macrophage colony-stimulating factor receptor binding	molecular_function	0.030696	1	1	157	3	22036	ENSMUSG00000029254
GO:0030857	negative regulation of epithelial cell differentiation	biological_process	0.030784	1	2	157	34	22036	ENSMUSG00000029687,ENSMUSG00000024238
GO:0008228	opsonization	biological_process	0.030804	1	1	157	5	22036	ENSMUSG00000055447
GO:2000645	negative regulation of receptor catabolic process	biological_process	0.030837	1	1	157	3	22036	ENSMUSG00000030530
GO:0070401	NADP+ binding	molecular_function	0.031105	1	1	157	4	22036	ENSMUSG00000038372
GO:0032535	regulation of cellular component size	biological_process	0.031113	1	8	157	355	22036	ENSMUSG00000038859,ENSMUSG00000039361,ENSMUSG00000015932,ENSMUSG00000013663,ENSMUSG00000057738,ENSMUSG00000037405,ENSMUSG00000020315,ENSMUSG00000020152
GO:0021699	cerebellar cortex maturation	biological_process	0.031131	1	1	157	3	22036	ENSMUSG00000039852
GO:0008284	positive regulation of cell proliferation	biological_process	0.031133	1	13	157	960	22036	ENSMUSG00000030849,ENSMUSG00000038007,ENSMUSG00000037846,ENSMUSG00000016496,ENSMUSG00000027506,ENSMUSG00000001300,ENSMUSG00000021103,ENSMUSG00000055447,ENSMUSG00000024639,ENSMUSG00000013663,ENSMUSG00000019850,ENSMUSG00000041408,ENSMUSG00000029687
GO:0016604	nuclear body	cellular_component	0.031203	1	12	157	730	22036	ENSMUSG00000013663,ENSMUSG00000020409,ENSMUSG00000024491,ENSMUSG00000059586,ENSMUSG00000031540,ENSMUSG00000039852,ENSMUSG00000033985,ENSMUSG00000055065,ENSMUSG00000037138,ENSMUSG00000035958,ENSMUSG00000026705,ENSMUSG00000028580
GO:0006955	immune response	biological_process	0.031221	1	15	157	1562	22036	ENSMUSG00000038147,ENSMUSG00000027508,ENSMUSG00000016496,ENSMUSG00000029254,ENSMUSG00000020152,ENSMUSG00000019726,ENSMUSG00000028580,ENSMUSG00000002944,ENSMUSG00000045962,ENSMUSG00000028191,ENSMUSG00000057406,ENSMUSG00000052889,ENSMUSG00000004730,ENSMUSG00000037405,ENSMUSG00000019850
GO:0001825	blastocyst formation	biological_process	0.03123	1	2	157	40	22036	ENSMUSG00000020166,ENSMUSG00000021959
GO:0018345	protein palmitoylation	biological_process	0.031291	1	2	157	34	22036	ENSMUSG00000036985,ENSMUSG00000034265
GO:0001828	inner cell mass cellular morphogenesis	biological_process	0.031297	1	1	157	4	22036	ENSMUSG00000021959
GO:0018108	peptidyl-tyrosine phosphorylation	biological_process	0.031441	1	8	157	358	22036	ENSMUSG00000030849,ENSMUSG00000002944,ENSMUSG00000001300,ENSMUSG00000022781,ENSMUSG00000033985,ENSMUSG00000006445,ENSMUSG00000037405,ENSMUSG00000021365
GO:0015038	glutathione disulfide oxidoreductase activity	molecular_function	0.031504	1	1	157	6	22036	ENSMUSG00000031584
GO:0044092	negative regulation of molecular function	biological_process	0.031576	1	14	157	1034	22036	ENSMUSG00000031996,ENSMUSG00000045962,ENSMUSG00000015937,ENSMUSG00000034610,ENSMUSG00000030530,ENSMUSG00000024639,ENSMUSG00000013663,ENSMUSG00000029687,ENSMUSG00000041408,ENSMUSG00000019850,ENSMUSG00000057367,ENSMUSG00000000708,ENSMUSG00000021959,ENSMUSG00000022781
GO:1990036	calcium ion import into sarcoplasmic reticulum	biological_process	0.031597	1	1	157	5	22036	ENSMUSG00000043207
GO:0050707	regulation of cytokine secretion	biological_process	0.031611	1	4	157	166	22036	ENSMUSG00000016496,ENSMUSG00000019850,ENSMUSG00000002944,ENSMUSG00000020315
GO:0001827	inner cell mass cell fate commitment	biological_process	0.031693	1	1	157	4	22036	ENSMUSG00000021959
GO:0048660	regulation of smooth muscle cell proliferation	biological_process	0.032006	1	4	157	122	22036	ENSMUSG00000021103,ENSMUSG00000019850,ENSMUSG00000024639,ENSMUSG00000030849
GO:0042350	GDP-L-fucose biosynthetic process	biological_process	0.032064	1	1	157	3	22036	ENSMUSG00000038372
GO:0030015	CCR4-NOT core complex	cellular_component	0.032118	1	1	157	5	22036	ENSMUSG00000020166
GO:0034085	establishment of sister chromatid cohesion	biological_process	0.032257	1	1	157	3	22036	ENSMUSG00000022141
GO:0035196	production of miRNAs involved in gene silencing by miRNA	biological_process	0.03248	1	2	157	31	22036	ENSMUSG00000034610,ENSMUSG00000028580
GO:0007167	enzyme linked receptor protein signaling pathway	biological_process	0.032606	1	14	157	830	22036	ENSMUSG00000030530,ENSMUSG00000020315,ENSMUSG00000024238,ENSMUSG00000030849,ENSMUSG00000031996,ENSMUSG00000001300,ENSMUSG00000029254,ENSMUSG00000021065,ENSMUSG00000038859,ENSMUSG00000052889,ENSMUSG00000031681,ENSMUSG00000006445,ENSMUSG00000020340,ENSMUSG00000013663
GO:0021695	cerebellar cortex development	biological_process	0.032917	1	3	157	57	22036	ENSMUSG00000039852,ENSMUSG00000029687,ENSMUSG00000021557
GO:0031300	intrinsic to organelle membrane	cellular_component	0.033002	1	6	157	322	22036	ENSMUSG00000038007,ENSMUSG00000043207,ENSMUSG00000036985,ENSMUSG00000030102,ENSMUSG00000009647,ENSMUSG00000009207
GO:0033627	cell adhesion mediated by integrin	biological_process	0.033004	1	4	157	96	22036	ENSMUSG00000037405,ENSMUSG00000045962,ENSMUSG00000038007,ENSMUSG00000006445
GO:0007249	I-kappaB kinase/NF-kappaB cascade	biological_process	0.033022	1	5	157	201	22036	ENSMUSG00000002944,ENSMUSG00000019850,ENSMUSG00000057367,ENSMUSG00000028191,ENSMUSG00000052889
GO:0018212	peptidyl-tyrosine modification	biological_process	0.033137	1	8	157	361	22036	ENSMUSG00000037405,ENSMUSG00000021365,ENSMUSG00000033985,ENSMUSG00000006445,ENSMUSG00000022781,ENSMUSG00000001300,ENSMUSG00000002944,ENSMUSG00000030849
GO:0003290	atrial septum secundum morphogenesis	biological_process	0.033185	1	1	157	2	22036	ENSMUSG00000057406
GO:0043028	cysteine-type endopeptidase regulator activity involved in apoptotic process	molecular_function	0.033207	1	2	157	39	22036	ENSMUSG00000028191,ENSMUSG00000057367
GO:2000562	negative regulation of CD4-positive, alpha-beta T cell proliferation	biological_process	0.033278	1	1	157	7	22036	ENSMUSG00000016496
GO:1901837	negative regulation of transcription of nuclear large rRNA transcript from RNA polymerase I promoter	biological_process	0.033317	1	1	157	4	22036	ENSMUSG00000015937
GO:0006811	ion transport	biological_process	0.033336	1	22	157	1504	22036	ENSMUSG00000037405,ENSMUSG00000024566,ENSMUSG00000013663,ENSMUSG00000052889,ENSMUSG00000034810,ENSMUSG00000002944,ENSMUSG00000045962,ENSMUSG00000054414,ENSMUSG00000027737,ENSMUSG00000009647,ENSMUSG00000030102,ENSMUSG00000038147,ENSMUSG00000018417,ENSMUSG00000033793,ENSMUSG00000024639,ENSMUSG00000028532,ENSMUSG00000037400,ENSMUSG00000025790,ENSMUSG00000054640,ENSMUSG00000030287,ENSMUSG00000051331,…
GO:0070427	nucleotide-binding oligomerization domain containing 1 signaling pathway	biological_process	0.03334	1	1	157	4	22036	ENSMUSG00000019850
GO:0033057	multicellular organismal reproductive behavior	biological_process	0.03335	1	2	157	32	22036	ENSMUSG00000024639,ENSMUSG00000013663
GO:0003676	nucleic acid binding	molecular_function	0.033362	1	34	157	3576	22036	ENSMUSG00000001065,ENSMUSG00000054199,ENSMUSG00000021111,ENSMUSG00000026740,ENSMUSG00000037369,ENSMUSG00000031540,ENSMUSG00000096370,ENSMUSG00000055065,ENSMUSG00000057406,ENSMUSG00000031681,ENSMUSG00000039852,ENSMUSG00000025019,ENSMUSG00000015937,ENSMUSG00000031996,ENSMUSG00000035958,ENSMUSG00000042439,ENSMUSG00000019850,ENSMUSG00000052713,ENSMUSG00000020409,ENSMUSG00000093661,ENSMUSG00000035310,…
GO:0000439	core TFIIH complex	cellular_component	0.033459	1	1	157	7	22036	ENSMUSG00000006599
GO:0000441	SSL2-core TFIIH complex	cellular_component	0.033459	1	1	157	7	22036	ENSMUSG00000006599
GO:0019887	protein kinase regulator activity	molecular_function	0.033559	1	4	157	155	22036	ENSMUSG00000022781,ENSMUSG00000000708,ENSMUSG00000045962,ENSMUSG00000015937
GO:0008289	lipid binding	molecular_function	0.033669	1	12	157	710	22036	ENSMUSG00000029821,ENSMUSG00000039361,ENSMUSG00000038866,ENSMUSG00000020590,ENSMUSG00000018417,ENSMUSG00000024104,ENSMUSG00000034377,ENSMUSG00000030287,ENSMUSG00000030102,ENSMUSG00000028136,ENSMUSG00000020315,ENSMUSG00000002944
GO:0017048	Rho GTPase binding	molecular_function	0.033728	1	4	157	101	22036	ENSMUSG00000021279,ENSMUSG00000036053,ENSMUSG00000022781,ENSMUSG00000035954
GO:0007507	heart development	biological_process	0.033986	1	11	157	590	22036	ENSMUSG00000043207,ENSMUSG00000051331,ENSMUSG00000037369,ENSMUSG00000001300,ENSMUSG00000021103,ENSMUSG00000022141,ENSMUSG00000000708,ENSMUSG00000031681,ENSMUSG00000057406,ENSMUSG00000024639,ENSMUSG00000013663
GO:0006302	double-strand break repair	biological_process	0.034003	1	5	157	192	22036	ENSMUSG00000057406,ENSMUSG00000022141,ENSMUSG00000059586,ENSMUSG00000035958,ENSMUSG00000041974
GO:0031490	chromatin DNA binding	molecular_function	0.034043	1	3	157	103	22036	ENSMUSG00000029687,ENSMUSG00000015937,ENSMUSG00000037369
GO:0032449	CBM complex	cellular_component	0.034072	1	1	157	3	22036	ENSMUSG00000028191
GO:0090222	centrosome-templated microtubule nucleation	biological_process	0.034119	1	1	157	2	22036	ENSMUSG00000021068
GO:0001046	core promoter sequence-specific DNA binding	molecular_function	0.034131	1	2	157	37	22036	ENSMUSG00000015937,ENSMUSG00000029687
GO:0003285	septum secundum development	biological_process	0.034156	1	1	157	3	22036	ENSMUSG00000057406
GO:0002460	adaptive immune response based on somatic recombination of immune receptors built from immunoglobulin superfamily domains	biological_process	0.034256	1	5	157	394	22036	ENSMUSG00000016496,ENSMUSG00000019850,ENSMUSG00000037405,ENSMUSG00000028191,ENSMUSG00000057406
GO:0045416	positive regulation of interleukin-8 biosynthetic process	biological_process	0.034444	1	1	157	9	22036	ENSMUSG00000028191
GO:0031050	dsRNA fragmentation	biological_process	0.034476	1	2	157	33	22036	ENSMUSG00000028580,ENSMUSG00000034610
GO:0070918	production of small RNA involved in gene silencing by RNA	biological_process	0.034476	1	2	157	33	22036	ENSMUSG00000034610,ENSMUSG00000028580
GO:0019098	reproductive behavior	biological_process	0.034485	1	4	157	111	22036	ENSMUSG00000013663,ENSMUSG00000024639,ENSMUSG00000031996,ENSMUSG00000051331
GO:0048864	stem cell development	biological_process	0.034489	1	7	157	326	22036	ENSMUSG00000030849,ENSMUSG00000034610,ENSMUSG00000022141,ENSMUSG00000020166,ENSMUSG00000055065,ENSMUSG00000013663,ENSMUSG00000029687
GO:0070425	negative regulation of nucleotide-binding oligomerization domain containing signaling pathway	biological_process	0.034496	1	1	157	3	22036	ENSMUSG00000019850
GO:0070433	negative regulation of nucleotide-binding oligomerization domain containing 2 signaling pathway	biological_process	0.034496	1	1	157	3	22036	ENSMUSG00000019850
GO:0050776	regulation of immune response	biological_process	0.034509	1	10	157	802	22036	ENSMUSG00000019850,ENSMUSG00000052889,ENSMUSG00000057406,ENSMUSG00000028191,ENSMUSG00000028580,ENSMUSG00000002944,ENSMUSG00000045962,ENSMUSG00000016496,ENSMUSG00000029254,ENSMUSG00000038147
GO:0050778	positive regulation of immune response	biological_process	0.034579	1	8	157	600	22036	ENSMUSG00000029254,ENSMUSG00000016496,ENSMUSG00000045962,ENSMUSG00000002944,ENSMUSG00000028580,ENSMUSG00000028191,ENSMUSG00000052889,ENSMUSG00000019850
GO:0032510	endosome to lysosome transport via multivesicular body sorting pathway	biological_process	0.034683	1	1	157	4	22036	ENSMUSG00000019726
GO:0005829	cytosol	cellular_component	0.034739	1	41	157	3613	22036	ENSMUSG00000024238,ENSMUSG00000024104,ENSMUSG00000022905,ENSMUSG00000035954,ENSMUSG00000020152,ENSMUSG00000026821,ENSMUSG00000028580,ENSMUSG00000037514,ENSMUSG00000031584,ENSMUSG00000034252,ENSMUSG00000024639,ENSMUSG00000022443,ENSMUSG00000029458,ENSMUSG00000021557,ENSMUSG00000021365,ENSMUSG00000034610,ENSMUSG00000021065,ENSMUSG00000037138,ENSMUSG00000021103,ENSMUSG00000029821,ENSMUSG00000052889,…
GO:2001252	positive regulation of chromosome organization	biological_process	0.034903	1	4	157	143	22036	ENSMUSG00000000708,ENSMUSG00000022141,ENSMUSG00000015937,ENSMUSG00000059586
GO:0008215	spermine metabolic process	biological_process	0.034944	1	1	157	7	22036	ENSMUSG00000027333
GO:0006998	nuclear envelope organization	biological_process	0.034982	1	2	157	38	22036	ENSMUSG00000043207,ENSMUSG00000022142
GO:0070309	lens fiber cell morphogenesis	biological_process	0.03499	1	1	157	6	22036	ENSMUSG00000006445
GO:0008200	ion channel inhibitor activity	molecular_function	0.035001	1	2	157	35	22036	ENSMUSG00000030102,ENSMUSG00000045962
GO:0004594	pantothenate kinase activity	molecular_function	0.035088	1	1	157	4	22036	ENSMUSG00000037514
GO:0048659	smooth muscle cell proliferation	biological_process	0.035106	1	4	157	127	22036	ENSMUSG00000024639,ENSMUSG00000021103,ENSMUSG00000019850,ENSMUSG00000030849
GO:0010586	miRNA metabolic process	biological_process	0.035184	1	2	157	24	22036	ENSMUSG00000055065,ENSMUSG00000034610
GO:0051261	protein depolymerization	biological_process	0.035207	1	4	157	112	22036	ENSMUSG00000049690,ENSMUSG00000020315,ENSMUSG00000015932,ENSMUSG00000057738
GO:0002224	toll-like receptor signaling pathway	biological_process	0.03531	1	3	157	94	22036	ENSMUSG00000028191,ENSMUSG00000019850,ENSMUSG00000002944
GO:0071900	regulation of protein serine/threonine kinase activity	biological_process	0.035438	1	8	157	433	22036	ENSMUSG00000013663,ENSMUSG00000029687,ENSMUSG00000019850,ENSMUSG00000000708,ENSMUSG00000021959,ENSMUSG00000015937,ENSMUSG00000021103,ENSMUSG00000045962
GO:0035948	positive regulation of gluconeogenesis by positive regulation of transcription from RNA polymerase II promoter	biological_process	0.035552	1	1	157	5	22036	ENSMUSG00000000708
GO:0048318	axial mesoderm development	biological_process	0.035566	1	1	157	7	22036	ENSMUSG00000006445
GO:0004861	cyclin-dependent protein serine/threonine kinase inhibitor activity	molecular_function	0.035573	1	1	157	12	22036	ENSMUSG00000000708
GO:0044765	single-organism transport	biological_process	0.035633	1	43	157	3764	22036	ENSMUSG00000036985,ENSMUSG00000030287,ENSMUSG00000012535,ENSMUSG00000028136,ENSMUSG00000026740,ENSMUSG00000035901,ENSMUSG00000028532,ENSMUSG00000039361,ENSMUSG00000018417,ENSMUSG00000033793,ENSMUSG00000030102,ENSMUSG00000027737,ENSMUSG00000030530,ENSMUSG00000038147,ENSMUSG00000045962,ENSMUSG00000002944,ENSMUSG00000029254,ENSMUSG00000054414,ENSMUSG00000026705,ENSMUSG00000034810,ENSMUSG00000055447,…
GO:0065008	regulation of biological quality	biological_process	0.035695	1	42	157	3583	22036	ENSMUSG00000037514,ENSMUSG00000031584,ENSMUSG00000037400,ENSMUSG00000029086,ENSMUSG00000024639,ENSMUSG00000029687,ENSMUSG00000022443,ENSMUSG00000021557,ENSMUSG00000043207,ENSMUSG00000051331,ENSMUSG00000021068,ENSMUSG00000020315,ENSMUSG00000020152,ENSMUSG00000022498,ENSMUSG00000054640,ENSMUSG00000028580,ENSMUSG00000052889,ENSMUSG00000009207,ENSMUSG00000013663,ENSMUSG00000015932,ENSMUSG00000037405,…
GO:0070538	oleic acid binding	molecular_function	0.035739	1	1	157	3	22036	ENSMUSG00000002944
GO:0050789	regulation of biological process	biological_process	0.035818	1	100	157	11953	22036	ENSMUSG00000029821,ENSMUSG00000052889,ENSMUSG00000021959,ENSMUSG00000022141,ENSMUSG00000037405,ENSMUSG00000024491,ENSMUSG00000024236,ENSMUSG00000015932,ENSMUSG00000009647,ENSMUSG00000022142,ENSMUSG00000021103,ENSMUSG00000025977,ENSMUSG00000037514,ENSMUSG00000006445,ENSMUSG00000031584,ENSMUSG00000021365,ENSMUSG00000029458,ENSMUSG00000029687,ENSMUSG00000034252,ENSMUSG00000038372,ENSMUSG00000020315,…
GO:0032898	neurotrophin production	biological_process	0.035832	1	1	157	5	22036	ENSMUSG00000030530
GO:0090234	regulation of kinetochore assembly	biological_process	0.036007	1	1	157	3	22036	ENSMUSG00000034252
GO:0004012	phospholipid-translocating ATPase activity	molecular_function	0.036014	1	2	157	18	22036	ENSMUSG00000037400,ENSMUSG00000024566
GO:2000116	regulation of cysteine-type endopeptidase activity	biological_process	0.03612	1	5	157	231	22036	ENSMUSG00000057367,ENSMUSG00000020340,ENSMUSG00000028191,ENSMUSG00000038007,ENSMUSG00000022781
GO:0002253	activation of immune response	biological_process	0.036141	1	7	157	471	22036	ENSMUSG00000002944,ENSMUSG00000045962,ENSMUSG00000019850,ENSMUSG00000028580,ENSMUSG00000029254,ENSMUSG00000052889,ENSMUSG00000028191
GO:0001665	alpha-N-acetylgalactosaminide alpha-2,6-sialyltransferase activity	molecular_function	0.036175	1	1	157	4	22036	ENSMUSG00000052544
GO:0030097	hemopoiesis	biological_process	0.036207	1	12	157	832	22036	ENSMUSG00000006445,ENSMUSG00000039361,ENSMUSG00000031540,ENSMUSG00000052713,ENSMUSG00000022443,ENSMUSG00000019850,ENSMUSG00000024238,ENSMUSG00000026737,ENSMUSG00000037846,ENSMUSG00000027506,ENSMUSG00000054199,ENSMUSG00000029254
GO:0000786	nucleosome	cellular_component	0.036448	1	2	157	121	22036	ENSMUSG00000031540,ENSMUSG00000015937
GO:0010385	double-stranded methylated DNA binding	molecular_function	0.036514	1	1	157	4	22036	ENSMUSG00000015937
GO:0097418	neurofibrillary tangle	cellular_component	0.036568	1	1	157	4	22036	ENSMUSG00000039361
GO:0051338	regulation of transferase activity	biological_process	0.036636	1	13	157	816	22036	ENSMUSG00000024639,ENSMUSG00000013663,ENSMUSG00000021365,ENSMUSG00000029687,ENSMUSG00000019850,ENSMUSG00000028191,ENSMUSG00000000708,ENSMUSG00000022781,ENSMUSG00000021959,ENSMUSG00000021103,ENSMUSG00000015937,ENSMUSG00000031996,ENSMUSG00000045962
GO:2001271	negative regulation of cysteine-type endopeptidase activity involved in execution phase of apoptosis	biological_process	0.0368	1	1	157	3	22036	ENSMUSG00000022781
GO:2000331	regulation of terminal button organization	biological_process	0.03685	1	1	157	3	22036	ENSMUSG00000039361
GO:0051276	chromosome organization	biological_process	0.036851	1	14	157	1026	22036	ENSMUSG00000031540,ENSMUSG00000041408,ENSMUSG00000029687,ENSMUSG00000034252,ENSMUSG00000059586,ENSMUSG00000052889,ENSMUSG00000057406,ENSMUSG00000039852,ENSMUSG00000022141,ENSMUSG00000000708,ENSMUSG00000015937,ENSMUSG00000022142,ENSMUSG00000043207,ENSMUSG00000037369
GO:0006979	response to oxidative stress	biological_process	0.03692	1	7	157	415	22036	ENSMUSG00000031584,ENSMUSG00000027737,ENSMUSG00000021065,ENSMUSG00000054640,ENSMUSG00000029687,ENSMUSG00000002944,ENSMUSG00000019850
GO:0035523	protein K29-linked deubiquitination	biological_process	0.037208	1	1	157	5	22036	ENSMUSG00000019850
GO:0051493	regulation of cytoskeleton organization	biological_process	0.03723	1	10	157	525	22036	ENSMUSG00000037405,ENSMUSG00000057738,ENSMUSG00000034252,ENSMUSG00000015932,ENSMUSG00000038859,ENSMUSG00000000708,ENSMUSG00000020152,ENSMUSG00000029254,ENSMUSG00000020315,ENSMUSG00000021068
GO:0038116	chemokine (C-C motif) ligand 21 signaling pathway	biological_process	0.037348	1	1	157	5	22036	ENSMUSG00000045962
GO:0032653	regulation of interleukin-10 production	biological_process	0.037555	1	2	157	48	22036	ENSMUSG00000016496,ENSMUSG00000055447
GO:0004468	lysine N-acetyltransferase activity	molecular_function	0.037705	1	1	157	5	22036	ENSMUSG00000000708
GO:2001270	regulation of cysteine-type endopeptidase activity involved in execution phase of apoptosis	biological_process	0.037874	1	1	157	4	22036	ENSMUSG00000022781
GO:0002753	cytoplasmic pattern recognition receptor signaling pathway	biological_process	0.037922	1	2	157	34	22036	ENSMUSG00000019850,ENSMUSG00000028580
GO:0033198	response to ATP	biological_process	0.038024	1	2	157	35	22036	ENSMUSG00000013663,ENSMUSG00000054640
GO:0090283	regulation of protein glycosylation in Golgi	biological_process	0.038041	1	1	157	3	22036	ENSMUSG00000038007
GO:0048522	positive regulation of cellular process	biological_process	0.038107	1	53	157	5074	22036	ENSMUSG00000031540,ENSMUSG00000028191,ENSMUSG00000031681,ENSMUSG00000057406,ENSMUSG00000037605,ENSMUSG00000055065,ENSMUSG00000039361,ENSMUSG00000038859,ENSMUSG00000022781,ENSMUSG00000027506,ENSMUSG00000030849,ENSMUSG00000059586,ENSMUSG00000020340,ENSMUSG00000019850,ENSMUSG00000000708,ENSMUSG00000035378,ENSMUSG00000055447,ENSMUSG00000029254,ENSMUSG00000002944,ENSMUSG00000045962,ENSMUSG00000015937,…
GO:0051209	release of sequestered calcium ion into cytosol	biological_process	0.038108	1	4	157	113	22036	ENSMUSG00000054640,ENSMUSG00000030102,ENSMUSG00000030287,ENSMUSG00000051331
GO:0002291	T cell activation via T cell receptor contact with antigen bound to MHC molecule on antigen presenting cell	biological_process	0.038237	1	1	157	4	22036	ENSMUSG00000037405
GO:0050702	interleukin-1 beta secretion	biological_process	0.038277	1	2	157	39	22036	ENSMUSG00000019850,ENSMUSG00000002944
GO:0038145	macrophage colony-stimulating factor signaling pathway	biological_process	0.038413	1	1	157	5	22036	ENSMUSG00000029254
GO:0090230	regulation of centromere complex assembly	biological_process	0.038483	1	1	157	5	22036	ENSMUSG00000034252
GO:0001782	B cell homeostasis	biological_process	0.038503	1	2	157	33	22036	ENSMUSG00000028191,ENSMUSG00000019850
GO:0086002	regulation of cardiac muscle cell action potential involved in contraction	biological_process	0.038607	1	2	157	24	22036	ENSMUSG00000022142,ENSMUSG00000051331
GO:0048863	stem cell differentiation	biological_process	0.038843	1	8	157	416	22036	ENSMUSG00000030849,ENSMUSG00000034610,ENSMUSG00000028580,ENSMUSG00000022141,ENSMUSG00000020166,ENSMUSG00000055065,ENSMUSG00000013663,ENSMUSG00000029687
GO:2001181	positive regulation of interleukin-10 secretion	biological_process	0.038864	1	1	157	5	22036	ENSMUSG00000016496
GO:0030901	midbrain development	biological_process	0.0389	1	2	157	39	22036	ENSMUSG00000031996,ENSMUSG00000031681
GO:0010880	regulation of release of sequestered calcium ion into cytosol by sarcoplasmic reticulum	biological_process	0.038934	1	2	157	21	22036	ENSMUSG00000054640,ENSMUSG00000051331
GO:0035097	histone methyltransferase complex	cellular_component	0.039028	1	3	157	83	22036	ENSMUSG00000015937,ENSMUSG00000029687,ENSMUSG00000037369
GO:0002697	regulation of immune effector process	biological_process	0.03907	1	6	157	370	22036	ENSMUSG00000043207,ENSMUSG00000038147,ENSMUSG00000057406,ENSMUSG00000002944,ENSMUSG00000019850,ENSMUSG00000028580
GO:0051258	protein polymerization	biological_process	0.039135	1	6	157	254	22036	ENSMUSG00000020315,ENSMUSG00000038859,ENSMUSG00000021068,ENSMUSG00000057738,ENSMUSG00000037405,ENSMUSG00000020152
GO:0030506	ankyrin binding	molecular_function	0.039294	1	2	157	22	22036	ENSMUSG00000020315,ENSMUSG00000054640
GO:1901363	heterocyclic compound binding	molecular_function	0.039385	1	55	157	5621	22036	ENSMUSG00000043207,ENSMUSG00000026737,ENSMUSG00000021068,ENSMUSG00000024238,ENSMUSG00000024135,ENSMUSG00000020152,ENSMUSG00000028580,ENSMUSG00000006445,ENSMUSG00000037514,ENSMUSG00000031584,ENSMUSG00000037400,ENSMUSG00000038372,ENSMUSG00000024639,ENSMUSG00000029458,ENSMUSG00000022443,ENSMUSG00000029687,ENSMUSG00000022610,ENSMUSG00000034610,ENSMUSG00000037138,ENSMUSG00000025977,ENSMUSG00000052889,…
GO:0071733	transcriptional activation by promoter-enhancer looping	biological_process	0.039418	1	1	157	4	22036	ENSMUSG00000022141
GO:0090202	gene looping	biological_process	0.039418	1	1	157	4	22036	ENSMUSG00000022141
GO:0043623	cellular protein complex assembly	biological_process	0.039591	1	10	157	590	22036	ENSMUSG00000039361,ENSMUSG00000038859,ENSMUSG00000031681,ENSMUSG00000057738,ENSMUSG00000037405,ENSMUSG00000034252,ENSMUSG00000020315,ENSMUSG00000021068,ENSMUSG00000002944,ENSMUSG00000020152
GO:0015278	calcium-release channel activity	molecular_function	0.039718	1	2	157	20	22036	ENSMUSG00000030287,ENSMUSG00000030102
GO:0044091	membrane biogenesis	biological_process	0.039778	1	2	157	20	22036	ENSMUSG00000013663,ENSMUSG00000020315
GO:0023016	signal transduction by trans-phosphorylation	biological_process	0.039979	1	1	157	3	22036	ENSMUSG00000045962
GO:0060623	regulation of chromosome condensation	biological_process	0.04003	1	1	157	5	22036	ENSMUSG00000041408
GO:0016479	negative regulation of transcription from RNA polymerase I promoter	biological_process	0.040156	1	1	157	5	22036	ENSMUSG00000015937
GO:0035631	CD40 receptor complex	cellular_component	0.040228	1	1	157	8	22036	ENSMUSG00000057367
GO:0051283	negative regulation of sequestering of calcium ion	biological_process	0.040321	1	4	157	115	22036	ENSMUSG00000054640,ENSMUSG00000051331,ENSMUSG00000030287,ENSMUSG00000030102
GO:0000972	transcription-dependent tethering of RNA polymerase II gene DNA at nuclear periphery	biological_process	0.040332	1	1	157	5	22036	ENSMUSG00000022142
GO:0086019	cell-cell signaling involved in cardiac conduction	biological_process	0.040369	1	2	157	20	22036	ENSMUSG00000051331,ENSMUSG00000022142
GO:1990074	polyuridylation-dependent mRNA catabolic process	biological_process	0.04039	1	1	157	2	22036	ENSMUSG00000034610
GO:0030155	regulation of cell adhesion	biological_process	0.040627	1	9	157	422	22036	ENSMUSG00000045962,ENSMUSG00000002944,ENSMUSG00000038007,ENSMUSG00000013663,ENSMUSG00000021365,ENSMUSG00000019850,ENSMUSG00000037405,ENSMUSG00000055447,ENSMUSG00000006445
GO:0051282	regulation of sequestering of calcium ion	biological_process	0.040636	1	4	157	117	22036	ENSMUSG00000054640,ENSMUSG00000030102,ENSMUSG00000030287,ENSMUSG00000051331
GO:0050870	positive regulation of T cell activation	biological_process	0.040685	1	4	157	178	22036	ENSMUSG00000028191,ENSMUSG00000055447,ENSMUSG00000016496,ENSMUSG00000001300
GO:0032613	interleukin-10 production	biological_process	0.040878	1	2	157	51	22036	ENSMUSG00000055447,ENSMUSG00000016496
GO:0051716	cellular response to stimulus	biological_process	0.041278	1	68	157	7890	22036	ENSMUSG00000001300,ENSMUSG00000021065,ENSMUSG00000037846,ENSMUSG00000038007,ENSMUSG00000034610,ENSMUSG00000013663,ENSMUSG00000028580,ENSMUSG00000027508,ENSMUSG00000051331,ENSMUSG00000043207,ENSMUSG00000057367,ENSMUSG00000022610,ENSMUSG00000024639,ENSMUSG00000004730,ENSMUSG00000045962,ENSMUSG00000031996,ENSMUSG00000029254,ENSMUSG00000035958,ENSMUSG00000030530,ENSMUSG00000020340,ENSMUSG00000021662,…
GO:0043228	non-membrane-bounded organelle	cellular_component	0.041298	1	47	157	4336	22036	ENSMUSG00000049690,ENSMUSG00000028136,ENSMUSG00000021279,ENSMUSG00000001065,ENSMUSG00000028191,ENSMUSG00000057406,ENSMUSG00000055065,ENSMUSG00000039361,ENSMUSG00000038859,ENSMUSG00000030276,ENSMUSG00000031540,ENSMUSG00000057738,ENSMUSG00000018417,ENSMUSG00000030102,ENSMUSG00000027737,ENSMUSG00000035958,ENSMUSG00000015937,ENSMUSG00000000708,ENSMUSG00000020166,ENSMUSG00000045624,ENSMUSG00000059586,…
GO:0043232	intracellular non-membrane-bounded organelle	cellular_component	0.041298	1	47	157	4336	22036	ENSMUSG00000034610,ENSMUSG00000021959,ENSMUSG00000052889,ENSMUSG00000022141,ENSMUSG00000045636,ENSMUSG00000074749,ENSMUSG00000015932,ENSMUSG00000024236,ENSMUSG00000108596,ENSMUSG00000035954,ENSMUSG00000020315,ENSMUSG00000051331,ENSMUSG00000024104,ENSMUSG00000021068,ENSMUSG00000028580,ENSMUSG00000053153,ENSMUSG00000020152,ENSMUSG00000041974,ENSMUSG00000019726,ENSMUSG00000054640,ENSMUSG00000029687,…
GO:0000803	sex chromosome	cellular_component	0.041338	1	2	157	35	22036	ENSMUSG00000057367,ENSMUSG00000015937
GO:0072678	T cell migration	biological_process	0.041341	1	2	157	53	22036	ENSMUSG00000045962,ENSMUSG00000037405
GO:0001578	microtubule bundle formation	biological_process	0.041349	1	3	157	66	22036	ENSMUSG00000049690,ENSMUSG00000030276,ENSMUSG00000053153
GO:0090207	regulation of triglyceride metabolic process	biological_process	0.041562	1	2	157	45	22036	ENSMUSG00000037514,ENSMUSG00000002944
GO:0000070	mitotic sister chromatid segregation	biological_process	0.041655	1	3	157	100	22036	ENSMUSG00000015937,ENSMUSG00000059586,ENSMUSG00000022141
GO:0048523	negative regulation of cellular process	biological_process	0.041676	1	46	157	4310	22036	ENSMUSG00000035901,ENSMUSG00000054199,ENSMUSG00000030849,ENSMUSG00000057738,ENSMUSG00000031540,ENSMUSG00000031681,ENSMUSG00000028191,ENSMUSG00000025019,ENSMUSG00000022781,ENSMUSG00000039361,ENSMUSG00000057406,ENSMUSG00000044768,ENSMUSG00000026705,ENSMUSG00000029254,ENSMUSG00000015937,ENSMUSG00000045962,ENSMUSG00000002944,ENSMUSG00000038147,ENSMUSG00000030530,ENSMUSG00000030102,ENSMUSG00000052713,…
GO:0006810	transport	biological_process	0.041861	1	48	157	4277	22036	ENSMUSG00000038147,ENSMUSG00000030530,ENSMUSG00000030102,ENSMUSG00000027737,ENSMUSG00000054414,ENSMUSG00000026705,ENSMUSG00000029254,ENSMUSG00000002944,ENSMUSG00000045962,ENSMUSG00000055447,ENSMUSG00000034810,ENSMUSG00000020590,ENSMUSG00000020409,ENSMUSG00000019850,ENSMUSG00000026740,ENSMUSG00000028136,ENSMUSG00000036985,ENSMUSG00000030287,ENSMUSG00000012535,ENSMUSG00000035901,ENSMUSG00000039361,…
GO:0001922	B-1 B cell homeostasis	biological_process	0.041866	1	1	157	4	22036	ENSMUSG00000019850
GO:0051208	sequestering of calcium ion	biological_process	0.042254	1	4	157	118	22036	ENSMUSG00000054640,ENSMUSG00000051331,ENSMUSG00000030287,ENSMUSG00000030102
GO:0070228	regulation of lymphocyte apoptotic process	biological_process	0.042416	1	2	157	55	22036	ENSMUSG00000028191,ENSMUSG00000013663
GO:0009225	nucleotide-sugar metabolic process	biological_process	0.042511	1	2	157	34	22036	ENSMUSG00000021065,ENSMUSG00000038372
GO:0034599	cellular response to oxidative stress	biological_process	0.042603	1	5	157	246	22036	ENSMUSG00000031584,ENSMUSG00000002944,ENSMUSG00000029687,ENSMUSG00000019850,ENSMUSG00000021065
GO:0002677	negative regulation of chronic inflammatory response	biological_process	0.042642	1	1	157	6	22036	ENSMUSG00000019850
GO:0000221	vacuolar proton-transporting V-type ATPase, V1 domain	cellular_component	0.04267	1	1	157	4	22036	ENSMUSG00000033793
GO:0016248	channel inhibitor activity	molecular_function	0.042678	1	2	157	37	22036	ENSMUSG00000045962,ENSMUSG00000030102
GO:0002457	T cell antigen processing and presentation	biological_process	0.042815	1	1	157	7	22036	ENSMUSG00000037405
GO:2000249	regulation of actin cytoskeleton reorganization	biological_process	0.042834	1	2	157	35	22036	ENSMUSG00000038859,ENSMUSG00000029254
GO:0032286	central nervous system myelin maintenance	biological_process	0.042884	1	1	157	4	22036	ENSMUSG00000013663
GO:0001508	regulation of action potential	biological_process	0.04298	1	6	157	225	22036	ENSMUSG00000034810,ENSMUSG00000022142,ENSMUSG00000043207,ENSMUSG00000051331,ENSMUSG00000013663,ENSMUSG00000024639
GO:0070314	G1 to G0 transition	biological_process	0.043123	1	1	157	7	22036	ENSMUSG00000029687
GO:0003690	double-stranded DNA binding	molecular_function	0.043275	1	4	157	164	22036	ENSMUSG00000024238,ENSMUSG00000043207,ENSMUSG00000037138,ENSMUSG00000015937
GO:0006968	cellular defense response	biological_process	0.043324	1	1	157	13	22036	ENSMUSG00000028191
GO:0004857	enzyme inhibitor activity	molecular_function	0.043368	1	6	157	372	22036	ENSMUSG00000015937,ENSMUSG00000057367,ENSMUSG00000031996,ENSMUSG00000045962,ENSMUSG00000000708,ENSMUSG00000030530
GO:0050868	negative regulation of T cell activation	biological_process	0.043408	1	3	157	107	22036	ENSMUSG00000027508,ENSMUSG00000016496,ENSMUSG00000052713
GO:0022402	cell cycle process	biological_process	0.043428	1	15	157	1049	22036	ENSMUSG00000020315,ENSMUSG00000020152,ENSMUSG00000021103,ENSMUSG00000015937,ENSMUSG00000000708,ENSMUSG00000022141,ENSMUSG00000021959,ENSMUSG00000059586,ENSMUSG00000034252,ENSMUSG00000074749,ENSMUSG00000024236,ENSMUSG00000013663,ENSMUSG00000029687,ENSMUSG00000041408,ENSMUSG00000022443
GO:0042113	B cell activation	biological_process	0.043618	1	5	157	362	22036	ENSMUSG00000027506,ENSMUSG00000054199,ENSMUSG00000019850,ENSMUSG00000057406,ENSMUSG00000052889
GO:1900027	regulation of ruffle assembly	biological_process	0.04367	1	2	157	29	22036	ENSMUSG00000037405,ENSMUSG00000029254
GO:0044237	cellular metabolic process	biological_process	0.043722	1	89	157	9834	22036	ENSMUSG00000034265,ENSMUSG00000057367,ENSMUSG00000022610,ENSMUSG00000041408,ENSMUSG00000024639,ENSMUSG00000024135,ENSMUSG00000043207,ENSMUSG00000039253,ENSMUSG00000028580,ENSMUSG00000030657,ENSMUSG00000027333,ENSMUSG00000048874,ENSMUSG00000013663,ENSMUSG00000035696,ENSMUSG00000034610,ENSMUSG00000038007,ENSMUSG00000021065,ENSMUSG00000001300,ENSMUSG00000022781,ENSMUSG00000039361,ENSMUSG00000057406,…
GO:0031347	regulation of defense response	biological_process	0.043804	1	8	157	544	22036	ENSMUSG00000044768,ENSMUSG00000030107,ENSMUSG00000028191,ENSMUSG00000055447,ENSMUSG00000019850,ENSMUSG00000043207,ENSMUSG00000002944,ENSMUSG00000028580
GO:0015031	protein transport	biological_process	0.043863	1	19	157	1430	22036	ENSMUSG00000020315,ENSMUSG00000028136,ENSMUSG00000036985,ENSMUSG00000022905,ENSMUSG00000012535,ENSMUSG00000026740,ENSMUSG00000024104,ENSMUSG00000016496,ENSMUSG00000039361,ENSMUSG00000034265,ENSMUSG00000044768,ENSMUSG00000018417,ENSMUSG00000022443,ENSMUSG00000022142,ENSMUSG00000002944,ENSMUSG00000026705,ENSMUSG00000019850,ENSMUSG00000020590,ENSMUSG00000020409
GO:0061086	negative regulation of histone H3-K27 methylation	biological_process	0.043881	1	1	157	4	22036	ENSMUSG00000015937
GO:0017038	protein import	biological_process	0.043896	1	5	157	250	22036	ENSMUSG00000022142,ENSMUSG00000020315,ENSMUSG00000022905,ENSMUSG00000012535,ENSMUSG00000002944
GO:0070265	necrotic cell death	biological_process	0.043969	1	2	157	49	22036	ENSMUSG00000029821,ENSMUSG00000057367
GO:0032911	negative regulation of transforming growth factor beta1 production	biological_process	0.043975	1	1	157	4	22036	ENSMUSG00000030530
GO:1900407	regulation of cellular response to oxidative stress	biological_process	0.044025	1	2	157	38	22036	ENSMUSG00000002944,ENSMUSG00000021065
GO:0007610	behavior	biological_process	0.044063	1	14	157	855	22036	ENSMUSG00000037605,ENSMUSG00000039361,ENSMUSG00000021557,ENSMUSG00000024639,ENSMUSG00000013663,ENSMUSG00000051331,ENSMUSG00000043207,ENSMUSG00000031996,ENSMUSG00000045962,ENSMUSG00000002944,ENSMUSG00000028580,ENSMUSG00000029254,ENSMUSG00000001300,ENSMUSG00000020152
GO:0007420	brain development	biological_process	0.044284	1	13	157	700	22036	ENSMUSG00000031996,ENSMUSG00000021103,ENSMUSG00000054640,ENSMUSG00000027737,ENSMUSG00000021068,ENSMUSG00000029687,ENSMUSG00000021557,ENSMUSG00000013663,ENSMUSG00000024639,ENSMUSG00000037605,ENSMUSG00000022141,ENSMUSG00000031681,ENSMUSG00000039852
GO:0043543	protein acylation	biological_process	0.0444	1	5	157	232	22036	ENSMUSG00000000708,ENSMUSG00000043207,ENSMUSG00000036985,ENSMUSG00000034265,ENSMUSG00000031540
GO:0097368	establishment of Sertoli cell barrier	biological_process	0.044422	1	1	157	5	22036	ENSMUSG00000037405
GO:0050708	regulation of protein secretion	biological_process	0.044602	1	5	157	247	22036	ENSMUSG00000020315,ENSMUSG00000026740,ENSMUSG00000002944,ENSMUSG00000019850,ENSMUSG00000016496
GO:0000910	cytokinesis	biological_process	0.044887	1	4	157	145	22036	ENSMUSG00000020152,ENSMUSG00000024236,ENSMUSG00000022443,ENSMUSG00000020315
GO:0031094	platelet dense tubular network	cellular_component	0.044975	1	1	157	6	22036	ENSMUSG00000030102
GO:0031056	regulation of histone modification	biological_process	0.045046	1	4	157	147	22036	ENSMUSG00000000708,ENSMUSG00000043207,ENSMUSG00000022141,ENSMUSG00000015937
GO:0014808	release of sequestered calcium ion into cytosol by sarcoplasmic reticulum	biological_process	0.045092	1	2	157	24	22036	ENSMUSG00000054640,ENSMUSG00000051331
GO:2000351	regulation of endothelial cell apoptotic process	biological_process	0.045108	1	2	157	52	22036	ENSMUSG00000019850,ENSMUSG00000037405
GO:0016881	acid-amino acid ligase activity	molecular_function	0.045198	1	7	157	327	22036	ENSMUSG00000035696,ENSMUSG00000030276,ENSMUSG00000059586,ENSMUSG00000026705,ENSMUSG00000057367,ENSMUSG00000029458,ENSMUSG00000019850
GO:0005217	intracellular ligand-gated ion channel activity	molecular_function	0.045343	1	2	157	23	22036	ENSMUSG00000030287,ENSMUSG00000030102
GO:0016409	palmitoyltransferase activity	molecular_function	0.045485	1	2	157	36	22036	ENSMUSG00000036985,ENSMUSG00000034265
GO:0055080	cation homeostasis	biological_process	0.045486	1	11	157	693	22036	ENSMUSG00000054640,ENSMUSG00000054414,ENSMUSG00000031996,ENSMUSG00000002944,ENSMUSG00000051331,ENSMUSG00000009647,ENSMUSG00000030287,ENSMUSG00000030102,ENSMUSG00000039361,ENSMUSG00000034810,ENSMUSG00000052889
GO:0071442	positive regulation of histone H3-K14 acetylation	biological_process	0.045584	1	1	157	5	22036	ENSMUSG00000000708
GO:0040007	growth	biological_process	0.045613	1	15	157	1002	22036	ENSMUSG00000021068,ENSMUSG00000043207,ENSMUSG00000051331,ENSMUSG00000037369,ENSMUSG00000030849,ENSMUSG00000002944,ENSMUSG00000031681,ENSMUSG00000022141,ENSMUSG00000022781,ENSMUSG00000052889,ENSMUSG00000021959,ENSMUSG00000013663,ENSMUSG00000021365,ENSMUSG00000020340,ENSMUSG00000029687
GO:0006259	DNA metabolic process	biological_process	0.045764	1	13	157	986	22036	ENSMUSG00000035958,ENSMUSG00000041974,ENSMUSG00000021103,ENSMUSG00000015937,ENSMUSG00000043207,ENSMUSG00000006599,ENSMUSG00000059586,ENSMUSG00000026082,ENSMUSG00000029687,ENSMUSG00000041408,ENSMUSG00000031540,ENSMUSG00000022141,ENSMUSG00000057406
GO:0030868	smooth endoplasmic reticulum membrane	cellular_component	0.045802	1	1	157	6	22036	ENSMUSG00000030102
GO:0097425	smooth endoplasmic reticulum part	cellular_component	0.045802	1	1	157	6	22036	ENSMUSG00000030102
GO:0071822	protein complex subunit organization	biological_process	0.045914	1	22	157	1687	22036	ENSMUSG00000031681,ENSMUSG00000028191,ENSMUSG00000038859,ENSMUSG00000039361,ENSMUSG00000034252,ENSMUSG00000024639,ENSMUSG00000018417,ENSMUSG00000057738,ENSMUSG00000057367,ENSMUSG00000021365,ENSMUSG00000022443,ENSMUSG00000021068,ENSMUSG00000043207,ENSMUSG00000049690,ENSMUSG00000020315,ENSMUSG00000020152,ENSMUSG00000041974,ENSMUSG00000074749,ENSMUSG00000015932,ENSMUSG00000037405,ENSMUSG00000009647,…
GO:1902041	regulation of extrinsic apoptotic signaling pathway via death domain receptors	biological_process	0.045962	1	2	157	43	22036	ENSMUSG00000037405,ENSMUSG00000019850
GO:0061097	regulation of protein tyrosine kinase activity	biological_process	0.045994	1	3	157	79	22036	ENSMUSG00000031996,ENSMUSG00000021365,ENSMUSG00000022781
GO:0070569	uridylyltransferase activity	molecular_function	0.046071	1	1	157	6	22036	ENSMUSG00000034610
GO:0030838	positive regulation of actin filament polymerization	biological_process	0.046451	1	3	157	87	22036	ENSMUSG00000038859,ENSMUSG00000020152,ENSMUSG00000037405
GO:0061008	hepaticobiliary system development	biological_process	0.046519	1	4	157	164	22036	ENSMUSG00000019850,ENSMUSG00000029687,ENSMUSG00000043207,ENSMUSG00000022141
GO:2001236	regulation of extrinsic apoptotic signaling pathway	biological_process	0.046949	1	4	157	151	22036	ENSMUSG00000022781,ENSMUSG00000028191,ENSMUSG00000019850,ENSMUSG00000037405
GO:0032956	regulation of actin cytoskeleton organization	biological_process	0.047057	1	7	157	327	22036	ENSMUSG00000015932,ENSMUSG00000020152,ENSMUSG00000029254,ENSMUSG00000057738,ENSMUSG00000037405,ENSMUSG00000020315,ENSMUSG00000038859
GO:0043305	negative regulation of mast cell degranulation	biological_process	0.047121	1	1	157	6	22036	ENSMUSG00000038147
GO:0032655	regulation of interleukin-12 production	biological_process	0.047303	1	2	157	48	22036	ENSMUSG00000055447,ENSMUSG00000002944
GO:0002043	blood vessel endothelial cell proliferation involved in sprouting angiogenesis	biological_process	0.047305	1	1	157	6	22036	ENSMUSG00000006445
GO:0090066	regulation of anatomical structure size	biological_process	0.047524	1	9	157	478	22036	ENSMUSG00000015932,ENSMUSG00000013663,ENSMUSG00000037405,ENSMUSG00000057738,ENSMUSG00000039361,ENSMUSG00000038859,ENSMUSG00000020152,ENSMUSG00000051331,ENSMUSG00000020315
GO:0032680	regulation of tumor necrosis factor production	biological_process	0.047635	1	3	157	125	22036	ENSMUSG00000055447,ENSMUSG00000002944,ENSMUSG00000019850
GO:0008494	translation activator activity	molecular_function	0.047668	1	1	157	8	22036	ENSMUSG00000025977
GO:0051898	negative regulation of protein kinase B signaling cascade	biological_process	0.047676	1	2	157	40	22036	ENSMUSG00000006445,ENSMUSG00000013663
GO:0035403	histone kinase activity (H3-T6 specific)	molecular_function	0.047783	1	1	157	2	22036	ENSMUSG00000052889
GO:0035408	histone H3-T6 phosphorylation	biological_process	0.047783	1	1	157	2	22036	ENSMUSG00000052889
GO:0006875	cellular metal ion homeostasis	biological_process	0.048048	1	9	157	547	22036	ENSMUSG00000054414,ENSMUSG00000054640,ENSMUSG00000031996,ENSMUSG00000002944,ENSMUSG00000051331,ENSMUSG00000030102,ENSMUSG00000030287,ENSMUSG00000009647,ENSMUSG00000052889
GO:0007275	multicellular organismal development	biological_process	0.048152	1	56	157	5057	22036	ENSMUSG00000035696,ENSMUSG00000037846,ENSMUSG00000037138,ENSMUSG00000001300,ENSMUSG00000021103,ENSMUSG00000025977,ENSMUSG00000022141,ENSMUSG00000052889,ENSMUSG00000021959,ENSMUSG00000029821,ENSMUSG00000013663,ENSMUSG00000009207,ENSMUSG00000024236,ENSMUSG00000037405,ENSMUSG00000024238,ENSMUSG00000021068,ENSMUSG00000043207,ENSMUSG00000051331,ENSMUSG00000026737,ENSMUSG00000054640,ENSMUSG00000016496,…
GO:0048661	positive regulation of smooth muscle cell proliferation	biological_process	0.048206	1	3	157	79	22036	ENSMUSG00000024639,ENSMUSG00000021103,ENSMUSG00000030849
GO:0051251	positive regulation of lymphocyte activation	biological_process	0.048227	1	5	157	367	22036	ENSMUSG00000028191,ENSMUSG00000055447,ENSMUSG00000057406,ENSMUSG00000001300,ENSMUSG00000016496
GO:2000348	regulation of CD40 signaling pathway	biological_process	0.048341	1	1	157	7	22036	ENSMUSG00000019850
GO:0006952	defense response	biological_process	0.048369	1	14	157	1480	22036	ENSMUSG00000019850,ENSMUSG00000037405,ENSMUSG00000028191,ENSMUSG00000055447,ENSMUSG00000031681,ENSMUSG00000006445,ENSMUSG00000030107,ENSMUSG00000055065,ENSMUSG00000044768,ENSMUSG00000020152,ENSMUSG00000019726,ENSMUSG00000028580,ENSMUSG00000002944,ENSMUSG00000043207
GO:0006928	cellular component movement	biological_process	0.048577	1	25	157	1779	22036	ENSMUSG00000035954,ENSMUSG00000051331,ENSMUSG00000021279,ENSMUSG00000054640,ENSMUSG00000016496,ENSMUSG00000020152,ENSMUSG00000044768,ENSMUSG00000037605,ENSMUSG00000006445,ENSMUSG00000039852,ENSMUSG00000018417,ENSMUSG00000021365,ENSMUSG00000022443,ENSMUSG00000030530,ENSMUSG00000022142,ENSMUSG00000045962,ENSMUSG00000001300,ENSMUSG00000029254,ENSMUSG00000021065,ENSMUSG00000055447,ENSMUSG00000022141,…
GO:0097494	regulation of vesicle size	biological_process	0.048731	1	1	157	4	22036	ENSMUSG00000039361
GO:0032989	cellular component morphogenesis	biological_process	0.049008	1	22	157	1366	22036	ENSMUSG00000053153,ENSMUSG00000020152,ENSMUSG00000021068,ENSMUSG00000043207,ENSMUSG00000030849,ENSMUSG00000021365,ENSMUSG00000036053,ENSMUSG00000029687,ENSMUSG00000022443,ENSMUSG00000030276,ENSMUSG00000039361,ENSMUSG00000055065,ENSMUSG00000044768,ENSMUSG00000039852,ENSMUSG00000037514,ENSMUSG00000006445,ENSMUSG00000042446,ENSMUSG00000001300,ENSMUSG00000020340,ENSMUSG00000037405,ENSMUSG00000013663,…
GO:0055117	regulation of cardiac muscle contraction	biological_process	0.049023	1	3	157	74	22036	ENSMUSG00000022142,ENSMUSG00000051331,ENSMUSG00000054640
GO:0009611	response to wounding	biological_process	0.049056	1	13	157	1015	22036	ENSMUSG00000030849,ENSMUSG00000027737,ENSMUSG00000002944,ENSMUSG00000030107,ENSMUSG00000055447,ENSMUSG00000031681,ENSMUSG00000006445,ENSMUSG00000044768,ENSMUSG00000013663,ENSMUSG00000009207,ENSMUSG00000037405,ENSMUSG00000019850,ENSMUSG00000029687
GO:0048298	positive regulation of isotype switching to IgA isotypes	biological_process	0.049392	1	1	157	5	22036	ENSMUSG00000057406
GO:0048704	embryonic skeletal system morphogenesis	biological_process	0.049461	1	3	157	99	22036	ENSMUSG00000024238,ENSMUSG00000030849,ENSMUSG00000022141
GO:0000819	sister chromatid segregation	biological_process	0.049622	1	3	157	105	22036	ENSMUSG00000022141,ENSMUSG00000015937,ENSMUSG00000059586
GO:0097159	organic cyclic compound binding	molecular_function	0.049803	1	55	157	5724	22036	ENSMUSG00000038372,ENSMUSG00000024639,ENSMUSG00000029458,ENSMUSG00000029687,ENSMUSG00000022443,ENSMUSG00000022610,ENSMUSG00000037514,ENSMUSG00000031584,ENSMUSG00000006445,ENSMUSG00000037400,ENSMUSG00000020152,ENSMUSG00000028580,ENSMUSG00000043207,ENSMUSG00000026737,ENSMUSG00000024238,ENSMUSG00000021068,ENSMUSG00000024135,ENSMUSG00000024491,ENSMUSG00000026082,ENSMUSG00000024566,ENSMUSG00000021959,…
GO:0035739	CD4-positive, alpha-beta T cell proliferation	biological_process	0.049852	1	1	157	8	22036	ENSMUSG00000016496
GO:2000561	regulation of CD4-positive, alpha-beta T cell proliferation	biological_process	0.049852	1	1	157	8	22036	ENSMUSG00000016496
GO:0030534	adult behavior	biological_process	0.049981	1	5	157	165	22036	ENSMUSG00000021557,ENSMUSG00000028580,ENSMUSG00000013663,ENSMUSG00000043207,ENSMUSG00000051331
GO:0050715	positive regulation of cytokine secretion	biological_process	0.050045	1	3	157	119	22036	ENSMUSG00000002944,ENSMUSG00000016496,ENSMUSG00000020315
GO:0014834	satellite cell maintenance involved in skeletal muscle regeneration	biological_process	0.050066	1	1	157	5	22036	ENSMUSG00000029687
GO:0006796	phosphate-containing compound metabolic process	biological_process	0.050171	1	38	157	3098	22036	ENSMUSG00000035954,ENSMUSG00000020315,ENSMUSG00000043207,ENSMUSG00000039253,ENSMUSG00000026737,ENSMUSG00000022610,ENSMUSG00000021365,ENSMUSG00000029687,ENSMUSG00000024639,ENSMUSG00000038372,ENSMUSG00000006445,ENSMUSG00000037514,ENSMUSG00000021103,ENSMUSG00000001300,ENSMUSG00000021065,ENSMUSG00000037405,ENSMUSG00000013663,ENSMUSG00000021959,ENSMUSG00000052889,ENSMUSG00000025236,ENSMUSG00000021279,…
GO:0007618	mating	biological_process	0.050192	1	2	157	48	22036	ENSMUSG00000013663,ENSMUSG00000031996
GO:0070296	sarcoplasmic reticulum calcium ion transport	biological_process	0.050218	1	2	157	28	22036	ENSMUSG00000054640,ENSMUSG00000051331
GO:0000902	cell morphogenesis	biological_process	0.050245	1	21	157	1269	22036	ENSMUSG00000030276,ENSMUSG00000036053,ENSMUSG00000029687,ENSMUSG00000022443,ENSMUSG00000021365,ENSMUSG00000006445,ENSMUSG00000039852,ENSMUSG00000044768,ENSMUSG00000055065,ENSMUSG00000039361,ENSMUSG00000020152,ENSMUSG00000053153,ENSMUSG00000030849,ENSMUSG00000043207,ENSMUSG00000021068,ENSMUSG00000013663,ENSMUSG00000037405,ENSMUSG00000020340,ENSMUSG00000021959,ENSMUSG00000042446,ENSMUSG00000001300
GO:0019827	stem cell maintenance	biological_process	0.050317	1	4	157	143	22036	ENSMUSG00000020166,ENSMUSG00000034610,ENSMUSG00000022141,ENSMUSG00000029687
GO:0032269	negative regulation of cellular protein metabolic process	biological_process	0.050505	1	10	157	645	22036	ENSMUSG00000030530,ENSMUSG00000038007,ENSMUSG00000015937,ENSMUSG00000045962,ENSMUSG00000020166,ENSMUSG00000021959,ENSMUSG00000000708,ENSMUSG00000019850,ENSMUSG00000024639,ENSMUSG00000013663
GO:0000491	small nucleolar ribonucleoprotein complex assembly	biological_process	0.050585	1	1	157	10	22036	ENSMUSG00000035378
GO:0001224	RNA polymerase II transcription cofactor binding	molecular_function	0.050596	1	1	157	3	22036	ENSMUSG00000020166
GO:0007015	actin filament organization	biological_process	0.050723	1	8	157	386	22036	ENSMUSG00000038859,ENSMUSG00000037405,ENSMUSG00000021365,ENSMUSG00000057738,ENSMUSG00000018417,ENSMUSG00000015932,ENSMUSG00000020315,ENSMUSG00000020152
GO:0050701	interleukin-1 secretion	biological_process	0.050843	1	2	157	47	22036	ENSMUSG00000019850,ENSMUSG00000002944
GO:0032615	interleukin-12 production	biological_process	0.050932	1	2	157	51	22036	ENSMUSG00000002944,ENSMUSG00000055447
GO:0043624	cellular protein complex disassembly	biological_process	0.051002	1	4	157	131	22036	ENSMUSG00000015932,ENSMUSG00000057738,ENSMUSG00000049690,ENSMUSG00000020315
GO:0044611	nuclear pore inner ring	cellular_component	0.051073	1	1	157	4	22036	ENSMUSG00000022142
GO:0010760	negative regulation of macrophage chemotaxis	biological_process	0.051101	1	1	157	6	22036	ENSMUSG00000029254
GO:0032101	regulation of response to external stimulus	biological_process	0.051277	1	10	157	646	22036	ENSMUSG00000001300,ENSMUSG00000029254,ENSMUSG00000045962,ENSMUSG00000002944,ENSMUSG00000026737,ENSMUSG00000013663,ENSMUSG00000019850,ENSMUSG00000030107,ENSMUSG00000055447,ENSMUSG00000044768
GO:0010997	anaphase-promoting complex binding	molecular_function	0.051318	1	1	157	8	22036	ENSMUSG00000013663
GO:0070424	regulation of nucleotide-binding oligomerization domain containing signaling pathway	biological_process	0.051334	1	1	157	4	22036	ENSMUSG00000019850
GO:0070432	regulation of nucleotide-binding oligomerization domain containing 2 signaling pathway	biological_process	0.051334	1	1	157	4	22036	ENSMUSG00000019850
GO:0016344	meiotic chromosome movement towards spindle pole	biological_process	0.051371	1	1	157	3	22036	ENSMUSG00000020152
GO:0072366	regulation of cellular ketone metabolic process by positive regulation of transcription from RNA polymerase II promoter	biological_process	0.051516	1	1	157	6	22036	ENSMUSG00000000708
GO:1901490	regulation of lymphangiogenesis	biological_process	0.051541	1	1	157	7	22036	ENSMUSG00000006445
GO:0031349	positive regulation of defense response	biological_process	0.051568	1	5	157	282	22036	ENSMUSG00000028580,ENSMUSG00000019850,ENSMUSG00000002944,ENSMUSG00000055447,ENSMUSG00000028191
GO:0060051	negative regulation of protein glycosylation	biological_process	0.051597	1	1	157	7	22036	ENSMUSG00000038007
GO:0021590	cerebellum maturation	biological_process	0.051622	1	1	157	4	22036	ENSMUSG00000039852
GO:0004672	protein kinase activity	molecular_function	0.051727	1	12	157	632	22036	ENSMUSG00000022781,ENSMUSG00000052889,ENSMUSG00000021959,ENSMUSG00000006445,ENSMUSG00000033985,ENSMUSG00000022610,ENSMUSG00000006599,ENSMUSG00000030849,ENSMUSG00000021103,ENSMUSG00000045962,ENSMUSG00000021279,ENSMUSG00000001300
GO:0035376	sterol import	biological_process	0.051805	1	1	157	8	22036	ENSMUSG00000002944
GO:0035382	sterol transmembrane transport	biological_process	0.051805	1	1	157	8	22036	ENSMUSG00000002944
GO:0070508	cholesterol import	biological_process	0.051805	1	1	157	8	22036	ENSMUSG00000002944
GO:0032640	tumor necrosis factor production	biological_process	0.051946	1	3	157	127	22036	ENSMUSG00000019850,ENSMUSG00000002944,ENSMUSG00000055447
GO:0005769	early endosome	cellular_component	0.051977	1	7	157	315	22036	ENSMUSG00000016496,ENSMUSG00000020590,ENSMUSG00000018417,ENSMUSG00000024104,ENSMUSG00000028136,ENSMUSG00000039361,ENSMUSG00000030530
GO:2000021	regulation of ion homeostasis	biological_process	0.052049	1	6	157	272	22036	ENSMUSG00000043207,ENSMUSG00000051331,ENSMUSG00000030102,ENSMUSG00000030287,ENSMUSG00000013663,ENSMUSG00000054640
GO:0023035	CD40 signaling pathway	biological_process	0.052173	1	1	157	9	22036	ENSMUSG00000019850
GO:0072396	response to cell cycle checkpoint signaling	biological_process	0.052327	1	1	157	7	22036	ENSMUSG00000043207
GO:0072402	response to DNA integrity checkpoint signaling	biological_process	0.052327	1	1	157	7	22036	ENSMUSG00000043207
GO:0072423	response to DNA damage checkpoint signaling	biological_process	0.052327	1	1	157	7	22036	ENSMUSG00000043207
GO:0018076	N-terminal peptidyl-lysine acetylation	biological_process	0.052356	1	1	157	4	22036	ENSMUSG00000000708
GO:0071706	tumor necrosis factor superfamily cytokine production	biological_process	0.052414	1	3	157	129	22036	ENSMUSG00000002944,ENSMUSG00000019850,ENSMUSG00000055447
GO:0034708	methyltransferase complex	cellular_component	0.052659	1	3	157	112	22036	ENSMUSG00000015937,ENSMUSG00000029687,ENSMUSG00000037369
GO:0022614	membrane to membrane docking	biological_process	0.052784	1	1	157	5	22036	ENSMUSG00000037405
GO:0032119	sequestering of zinc ion	biological_process	0.052914	1	1	157	7	22036	ENSMUSG00000054414
GO:0071558	histone demethylase activity (H3-K27 specific)	molecular_function	0.052959	1	1	157	4	22036	ENSMUSG00000037369
GO:0097194	execution phase of apoptosis	biological_process	0.053146	1	2	157	54	22036	ENSMUSG00000028191,ENSMUSG00000022781
GO:0005432	calcium:sodium antiporter activity	molecular_function	0.053437	1	1	157	4	22036	ENSMUSG00000054640
GO:0045604	regulation of epidermal cell differentiation	biological_process	0.053494	1	2	157	51	22036	ENSMUSG00000029687,ENSMUSG00000015937
GO:0006360	transcription from RNA polymerase I promoter	biological_process	0.053517	1	2	157	47	22036	ENSMUSG00000015937,ENSMUSG00000043207
GO:0010470	regulation of gastrulation	biological_process	0.053627	1	2	157	53	22036	ENSMUSG00000045962,ENSMUSG00000019850
GO:0009913	epidermal cell differentiation	biological_process	0.053672	1	4	157	193	22036	ENSMUSG00000006445,ENSMUSG00000021959,ENSMUSG00000029687,ENSMUSG00000015937
GO:0021680	cerebellar Purkinje cell layer development	biological_process	0.053834	1	2	157	32	22036	ENSMUSG00000039852,ENSMUSG00000021557
GO:0032693	negative regulation of interleukin-10 production	biological_process	0.053997	1	1	157	13	22036	ENSMUSG00000016496
GO:0060907	positive regulation of macrophage cytokine production	biological_process	0.054031	1	1	157	7	22036	ENSMUSG00000002944
GO:0022603	regulation of anatomical structure morphogenesis	biological_process	0.054062	1	16	157	1051	22036	ENSMUSG00000042446,ENSMUSG00000002944,ENSMUSG00000045962,ENSMUSG00000052889,ENSMUSG00000013663,ENSMUSG00000037405,ENSMUSG00000019850,ENSMUSG00000043207,ENSMUSG00000021068,ENSMUSG00000020152,ENSMUSG00000006445,ENSMUSG00000039361,ENSMUSG00000036053,ENSMUSG00000029687,ENSMUSG00000022443,ENSMUSG00000021365
GO:0097090	presynaptic membrane organization	biological_process	0.054077	1	2	157	18	22036	ENSMUSG00000013663,ENSMUSG00000039361
GO:0001047	core promoter binding	molecular_function	0.054132	1	2	157	48	22036	ENSMUSG00000015937,ENSMUSG00000029687
GO:0001767	establishment of lymphocyte polarity	biological_process	0.054138	1	1	157	8	22036	ENSMUSG00000022443
GO:0001768	establishment of T cell polarity	biological_process	0.054138	1	1	157	8	22036	ENSMUSG00000022443
GO:0019062	viral attachment to host cell	biological_process	0.054168	1	1	157	7	22036	ENSMUSG00000037405
GO:0044650	adhesion of symbiont to host cell	biological_process	0.054168	1	1	157	7	22036	ENSMUSG00000037405
GO:0008656	cysteine-type endopeptidase activator activity involved in apoptotic process	molecular_function	0.054248	1	1	157	10	22036	ENSMUSG00000028191
GO:0043235	receptor complex	cellular_component	0.05442	1	8	157	352	22036	ENSMUSG00000002944,ENSMUSG00000108596,ENSMUSG00000030287,ENSMUSG00000057367,ENSMUSG00000022443,ENSMUSG00000028191,ENSMUSG00000006445,ENSMUSG00000030786
GO:0034594	phosphatidylinositol trisphosphate phosphatase activity	molecular_function	0.054479	1	1	157	5	22036	ENSMUSG00000013663
GO:0045786	negative regulation of cell cycle	biological_process	0.054607	1	5	157	271	22036	ENSMUSG00000022610,ENSMUSG00000019850,ENSMUSG00000013663,ENSMUSG00000021959,ENSMUSG00000000708
GO:0016591	DNA-directed RNA polymerase II, holoenzyme	cellular_component	0.05465	1	3	157	108	22036	ENSMUSG00000021103,ENSMUSG00000006599,ENSMUSG00000022141
GO:0045714	regulation of low-density lipoprotein particle receptor biosynthetic process	biological_process	0.054859	1	1	157	7	22036	ENSMUSG00000030530
GO:0000082	G1/S transition of mitotic cell cycle	biological_process	0.05486	1	4	157	165	22036	ENSMUSG00000021959,ENSMUSG00000029687,ENSMUSG00000021103,ENSMUSG00000013663
GO:0051329	interphase of mitotic cell cycle	biological_process	0.05486	1	4	157	165	22036	ENSMUSG00000021959,ENSMUSG00000013663,ENSMUSG00000021103,ENSMUSG00000029687
GO:0071557	histone H3-K27 demethylation	biological_process	0.054944	1	1	157	6	22036	ENSMUSG00000037369
GO:0030858	positive regulation of epithelial cell differentiation	biological_process	0.05507	1	2	157	48	22036	ENSMUSG00000015937,ENSMUSG00000029086
GO:0008283	cell proliferation	biological_process	0.055129	1	22	157	1950	22036	ENSMUSG00000039852,ENSMUSG00000031681,ENSMUSG00000006445,ENSMUSG00000039361,ENSMUSG00000024639,ENSMUSG00000041408,ENSMUSG00000029687,ENSMUSG00000030849,ENSMUSG00000043207,ENSMUSG00000024238,ENSMUSG00000027506,ENSMUSG00000016496,ENSMUSG00000000708,ENSMUSG00000055447,ENSMUSG00000029821,ENSMUSG00000013663,ENSMUSG00000019850,ENSMUSG00000038007,ENSMUSG00000037846,ENSMUSG00000030530,ENSMUSG00000001300,…
GO:0007243	intracellular protein kinase cascade	biological_process	0.055333	1	16	157	1203	22036	ENSMUSG00000002944,ENSMUSG00000029821,ENSMUSG00000052889,ENSMUSG00000019850,ENSMUSG00000037405,ENSMUSG00000013663,ENSMUSG00000030849,ENSMUSG00000043207,ENSMUSG00000022781,ENSMUSG00000028191,ENSMUSG00000031681,ENSMUSG00000006445,ENSMUSG00000029687,ENSMUSG00000029458,ENSMUSG00000057367,ENSMUSG00000022610
GO:0071947	protein deubiquitination involved in ubiquitin-dependent protein catabolic process	biological_process	0.055353	1	1	157	4	22036	ENSMUSG00000019850
GO:0055078	sodium ion homeostasis	biological_process	0.055531	1	2	157	51	22036	ENSMUSG00000054640,ENSMUSG00000034810
GO:0035749	myelin sheath adaxonal region	cellular_component	0.055559	1	1	157	6	22036	ENSMUSG00000013663
GO:0031400	negative regulation of protein modification process	biological_process	0.05558	1	8	157	475	22036	ENSMUSG00000038007,ENSMUSG00000015937,ENSMUSG00000045962,ENSMUSG00000021959,ENSMUSG00000000708,ENSMUSG00000019850,ENSMUSG00000024639,ENSMUSG00000013663
GO:0071922	regulation of cohesin localization to chromatin	biological_process	0.055584	1	1	157	4	22036	ENSMUSG00000041408
GO:0030216	keratinocyte differentiation	biological_process	0.05567	1	3	157	134	22036	ENSMUSG00000006445,ENSMUSG00000021959,ENSMUSG00000015937
GO:0048870	cell motility	biological_process	0.05581	1	20	157	1441	22036	ENSMUSG00000006445,ENSMUSG00000039852,ENSMUSG00000044768,ENSMUSG00000037605,ENSMUSG00000022443,ENSMUSG00000021365,ENSMUSG00000035954,ENSMUSG00000054640,ENSMUSG00000016496,ENSMUSG00000021279,ENSMUSG00000022141,ENSMUSG00000055447,ENSMUSG00000013663,ENSMUSG00000019850,ENSMUSG00000037405,ENSMUSG00000030530,ENSMUSG00000029254,ENSMUSG00000021065,ENSMUSG00000001300,ENSMUSG00000045962
GO:0051674	localization of cell	biological_process	0.05581	1	20	157	1441	22036	ENSMUSG00000037405,ENSMUSG00000019850,ENSMUSG00000013663,ENSMUSG00000022141,ENSMUSG00000055447,ENSMUSG00000045962,ENSMUSG00000021065,ENSMUSG00000029254,ENSMUSG00000001300,ENSMUSG00000030530,ENSMUSG00000022443,ENSMUSG00000021365,ENSMUSG00000037605,ENSMUSG00000044768,ENSMUSG00000006445,ENSMUSG00000039852,ENSMUSG00000021279,ENSMUSG00000054640,ENSMUSG00000016496,ENSMUSG00000035954
GO:0003712	transcription cofactor activity	molecular_function	0.055866	1	8	157	456	22036	ENSMUSG00000054199,ENSMUSG00000031540,ENSMUSG00000057367,ENSMUSG00000055065,ENSMUSG00000052889,ENSMUSG00000028191,ENSMUSG00000039852,ENSMUSG00000000708
GO:0050830	defense response to Gram-positive bacterium	biological_process	0.056025	1	2	157	108	22036	ENSMUSG00000002944,ENSMUSG00000006445
GO:0043170	macromolecule metabolic process	biological_process	0.0561	1	77	157	8721	22036	ENSMUSG00000035696,ENSMUSG00000038007,ENSMUSG00000034610,ENSMUSG00000021065,ENSMUSG00000001300,ENSMUSG00000030657,ENSMUSG00000048874,ENSMUSG00000013663,ENSMUSG00000043207,ENSMUSG00000028580,ENSMUSG00000034265,ENSMUSG00000057367,ENSMUSG00000022610,ENSMUSG00000022443,ENSMUSG00000041408,ENSMUSG00000024639,ENSMUSG00000030530,ENSMUSG00000034377,ENSMUSG00000045962,ENSMUSG00000031996,ENSMUSG00000052544,…
GO:0016779	nucleotidyltransferase activity	molecular_function	0.056395	1	3	157	119	22036	ENSMUSG00000021111,ENSMUSG00000034610,ENSMUSG00000026082
GO:0044130	negative regulation of growth of symbiont in host	biological_process	0.056608	1	1	157	18	22036	ENSMUSG00000002944
GO:0090342	regulation of cell aging	biological_process	0.056727	1	2	157	51	22036	ENSMUSG00000043207,ENSMUSG00000013663
GO:0097190	apoptotic signaling pathway	biological_process	0.056754	1	8	157	567	22036	ENSMUSG00000022781,ENSMUSG00000029821,ENSMUSG00000028191,ENSMUSG00000006445,ENSMUSG00000019850,ENSMUSG00000037405,ENSMUSG00000013663,ENSMUSG00000030102
GO:0045089	positive regulation of innate immune response	biological_process	0.056891	1	4	157	195	22036	ENSMUSG00000028191,ENSMUSG00000002944,ENSMUSG00000019850,ENSMUSG00000028580
GO:0072503	cellular divalent inorganic cation homeostasis	biological_process	0.056907	1	8	157	462	22036	ENSMUSG00000052889,ENSMUSG00000002944,ENSMUSG00000054640,ENSMUSG00000054414,ENSMUSG00000030102,ENSMUSG00000030287,ENSMUSG00000009647,ENSMUSG00000051331
GO:0034196	acylglycerol transport	biological_process	0.05713	1	1	157	4	22036	ENSMUSG00000002944
GO:0034197	triglyceride transport	biological_process	0.05713	1	1	157	4	22036	ENSMUSG00000002944
GO:0019900	kinase binding	molecular_function	0.057157	1	12	157	725	22036	ENSMUSG00000029254,ENSMUSG00000045962,ENSMUSG00000015937,ENSMUSG00000021068,ENSMUSG00000013663,ENSMUSG00000074749,ENSMUSG00000019850,ENSMUSG00000000708,ENSMUSG00000028191,ENSMUSG00000031681,ENSMUSG00000052889,ENSMUSG00000022781
GO:0042277	peptide binding	molecular_function	0.057189	1	5	157	293	22036	ENSMUSG00000029458,ENSMUSG00000012535,ENSMUSG00000022905,ENSMUSG00000030530,ENSMUSG00000031584
GO:0000989	transcription factor binding transcription factor activity	molecular_function	0.057368	1	8	157	460	22036	ENSMUSG00000052889,ENSMUSG00000055065,ENSMUSG00000000708,ENSMUSG00000028191,ENSMUSG00000039852,ENSMUSG00000031540,ENSMUSG00000057367,ENSMUSG00000054199
GO:0019855	calcium channel inhibitor activity	molecular_function	0.057485	1	1	157	12	22036	ENSMUSG00000030102
GO:0016746	transferase activity, transferring acyl groups	molecular_function	0.057698	1	5	157	254	22036	ENSMUSG00000031540,ENSMUSG00000038732,ENSMUSG00000036985,ENSMUSG00000034265,ENSMUSG00000000708
GO:0019673	GDP-mannose metabolic process	biological_process	0.057761	1	1	157	9	22036	ENSMUSG00000038372
GO:0010762	regulation of fibroblast migration	biological_process	0.057923	1	2	157	36	22036	ENSMUSG00000044768,ENSMUSG00000054640
GO:0061134	peptidase regulator activity	molecular_function	0.057932	1	4	157	238	22036	ENSMUSG00000057367,ENSMUSG00000031996,ENSMUSG00000030530,ENSMUSG00000028191
GO:0045414	regulation of interleukin-8 biosynthetic process	biological_process	0.057984	1	1	157	13	22036	ENSMUSG00000028191
GO:0043269	regulation of ion transport	biological_process	0.058073	1	11	157	640	22036	ENSMUSG00000034810,ENSMUSG00000052889,ENSMUSG00000024639,ENSMUSG00000013663,ENSMUSG00000037405,ENSMUSG00000038147,ENSMUSG00000043207,ENSMUSG00000051331,ENSMUSG00000030102,ENSMUSG00000054640,ENSMUSG00000045962
GO:0006942	regulation of striated muscle contraction	biological_process	0.058275	1	3	157	89	22036	ENSMUSG00000054640,ENSMUSG00000022142,ENSMUSG00000051331
GO:1902275	regulation of chromatin organization	biological_process	0.058356	1	4	157	164	22036	ENSMUSG00000015937,ENSMUSG00000022141,ENSMUSG00000043207,ENSMUSG00000000708
GO:0021954	central nervous system neuron development	biological_process	0.05842	1	3	157	74	22036	ENSMUSG00000013663,ENSMUSG00000024639,ENSMUSG00000021068
GO:0019907	cyclin-dependent protein kinase activating kinase holoenzyme complex	cellular_component	0.058462	1	1	157	8	22036	ENSMUSG00000021103
GO:0045332	phospholipid translocation	biological_process	0.058465	1	2	157	26	22036	ENSMUSG00000024566,ENSMUSG00000037400
GO:0031088	platelet dense granule membrane	cellular_component	0.058469	1	1	157	3	22036	ENSMUSG00000030102
GO:0044146	negative regulation of growth of symbiont involved in interaction with host	biological_process	0.058622	1	1	157	20	22036	ENSMUSG00000002944
GO:0051091	positive regulation of sequence-specific DNA binding transcription factor activity	biological_process	0.058723	1	5	157	227	22036	ENSMUSG00000002944,ENSMUSG00000037405,ENSMUSG00000013663,ENSMUSG00000052889,ENSMUSG00000028191
GO:0070137	small conjugating protein-specific endopeptidase activity	molecular_function	0.058726	1	1	157	4	22036	ENSMUSG00000034252
GO:0070139	SUMO-specific endopeptidase activity	molecular_function	0.058726	1	1	157	4	22036	ENSMUSG00000034252
GO:0034704	calcium channel complex	cellular_component	0.058783	1	3	157	57	22036	ENSMUSG00000051331,ENSMUSG00000028532,ENSMUSG00000009647
GO:0046007	negative regulation of activated T cell proliferation	biological_process	0.058813	1	1	157	11	22036	ENSMUSG00000016496
GO:0032525	somite rostral/caudal axis specification	biological_process	0.058978	1	1	157	11	22036	ENSMUSG00000037369
GO:0051147	regulation of muscle cell differentiation	biological_process	0.059199	1	4	157	202	22036	ENSMUSG00000001300,ENSMUSG00000029687,ENSMUSG00000024238,ENSMUSG00000055065
GO:0032755	positive regulation of interleukin-6 production	biological_process	0.059267	1	2	157	60	22036	ENSMUSG00000002944,ENSMUSG00000034610
GO:0045807	positive regulation of endocytosis	biological_process	0.059275	1	4	157	148	22036	ENSMUSG00000002944,ENSMUSG00000029254,ENSMUSG00000039361,ENSMUSG00000055447
GO:0046677	response to antibiotic	biological_process	0.059277	1	2	157	54	22036	ENSMUSG00000029687,ENSMUSG00000020152
GO:0031228	intrinsic to Golgi membrane	cellular_component	0.059431	1	2	157	51	22036	ENSMUSG00000038007,ENSMUSG00000036985
GO:0030017	sarcomere	cellular_component	0.059585	1	5	157	200	22036	ENSMUSG00000000708,ENSMUSG00000051331,ENSMUSG00000020315,ENSMUSG00000054640,ENSMUSG00000057738
GO:0006612	protein targeting to membrane	biological_process	0.059628	1	3	157	109	22036	ENSMUSG00000036985,ENSMUSG00000034265,ENSMUSG00000022142
GO:0006289	nucleotide-excision repair	biological_process	0.059819	1	2	157	50	22036	ENSMUSG00000021103,ENSMUSG00000006599
GO:0071635	negative regulation of transforming growth factor beta production	biological_process	0.060117	1	1	157	7	22036	ENSMUSG00000030530
GO:0032879	regulation of localization	biological_process	0.060238	1	31	157	2466	22036	ENSMUSG00000022142,ENSMUSG00000038147,ENSMUSG00000030530,ENSMUSG00000030102,ENSMUSG00000009647,ENSMUSG00000029254,ENSMUSG00000045962,ENSMUSG00000002944,ENSMUSG00000055447,ENSMUSG00000022141,ENSMUSG00000034810,ENSMUSG00000052889,ENSMUSG00000013663,ENSMUSG00000024491,ENSMUSG00000037405,ENSMUSG00000019850,ENSMUSG00000026740,ENSMUSG00000051331,ENSMUSG00000043207,ENSMUSG00000020315,ENSMUSG00000030287,…
GO:0001654	eye development	biological_process	0.060324	1	7	157	354	22036	ENSMUSG00000029086,ENSMUSG00000021557,ENSMUSG00000024238,ENSMUSG00000006445,ENSMUSG00000051331,ENSMUSG00000022141,ENSMUSG00000027737
GO:0050661	NADP binding	molecular_function	0.060354	1	2	157	53	22036	ENSMUSG00000038372,ENSMUSG00000031584
GO:2001233	regulation of apoptotic signaling pathway	biological_process	0.060452	1	6	157	382	22036	ENSMUSG00000028191,ENSMUSG00000022781,ENSMUSG00000029821,ENSMUSG00000013663,ENSMUSG00000019850,ENSMUSG00000037405
GO:0022607	cellular component assembly	biological_process	0.060568	1	30	157	2484	22036	ENSMUSG00000020315,ENSMUSG00000026737,ENSMUSG00000021068,ENSMUSG00000053153,ENSMUSG00000020152,ENSMUSG00000041974,ENSMUSG00000037605,ENSMUSG00000039361,ENSMUSG00000038859,ENSMUSG00000031681,ENSMUSG00000006445,ENSMUSG00000028191,ENSMUSG00000057738,ENSMUSG00000057367,ENSMUSG00000018417,ENSMUSG00000031540,ENSMUSG00000034252,ENSMUSG00000030276,ENSMUSG00000024639,ENSMUSG00000009647,ENSMUSG00000002944,…
GO:1900223	positive regulation of beta-amyloid clearance	biological_process	0.060572	1	1	157	5	22036	ENSMUSG00000039361
GO:0002315	marginal zone B cell differentiation	biological_process	0.060795	1	1	157	8	22036	ENSMUSG00000019850
GO:0042995	cell projection	cellular_component	0.061032	1	33	157	2334	22036	ENSMUSG00000052889,ENSMUSG00000024236,ENSMUSG00000074749,ENSMUSG00000013663,ENSMUSG00000035696,ENSMUSG00000006445,ENSMUSG00000022443,ENSMUSG00000024639,ENSMUSG00000029086,ENSMUSG00000035954,ENSMUSG00000020315,ENSMUSG00000022905,ENSMUSG00000021068,ENSMUSG00000051331,ENSMUSG00000053153,ENSMUSG00000026821,ENSMUSG00000054640,ENSMUSG00000020152,ENSMUSG00000034810,ENSMUSG00000020340,ENSMUSG00000034377,…
GO:0090188	negative regulation of pancreatic juice secretion	biological_process	0.06106	1	1	157	5	22036	ENSMUSG00000045962
GO:0048296	regulation of isotype switching to IgA isotypes	biological_process	0.061104	1	1	157	6	22036	ENSMUSG00000057406
GO:0021578	hindbrain maturation	biological_process	0.061158	1	1	157	7	22036	ENSMUSG00000039852
GO:0021626	central nervous system maturation	biological_process	0.061158	1	1	157	7	22036	ENSMUSG00000039852
GO:0043900	regulation of multi-organism process	biological_process	0.06117	1	5	157	308	22036	ENSMUSG00000028580,ENSMUSG00000002944,ENSMUSG00000019850,ENSMUSG00000043207,ENSMUSG00000034610
GO:0010835	regulation of protein ADP-ribosylation	biological_process	0.061201	1	1	157	9	22036	ENSMUSG00000000708
GO:0071103	DNA conformation change	biological_process	0.061225	1	4	157	227	22036	ENSMUSG00000022141,ENSMUSG00000031540,ENSMUSG00000015937,ENSMUSG00000041408
GO:0050663	cytokine secretion	biological_process	0.061319	1	4	157	193	22036	ENSMUSG00000020315,ENSMUSG00000016496,ENSMUSG00000002944,ENSMUSG00000019850
GO:0072757	cellular response to camptothecin	biological_process	0.06148	1	1	157	4	22036	ENSMUSG00000041974
GO:0045429	positive regulation of nitric oxide biosynthetic process	biological_process	0.061682	1	2	157	44	22036	ENSMUSG00000037405,ENSMUSG00000002944
GO:0006793	phosphorus metabolic process	biological_process	0.061699	1	38	157	3157	22036	ENSMUSG00000021065,ENSMUSG00000001300,ENSMUSG00000021103,ENSMUSG00000013663,ENSMUSG00000037405,ENSMUSG00000021959,ENSMUSG00000052889,ENSMUSG00000039253,ENSMUSG00000043207,ENSMUSG00000026737,ENSMUSG00000035954,ENSMUSG00000020315,ENSMUSG00000038372,ENSMUSG00000024639,ENSMUSG00000022610,ENSMUSG00000021365,ENSMUSG00000029687,ENSMUSG00000006445,ENSMUSG00000037514,ENSMUSG00000029254,ENSMUSG00000015937,…
GO:0034204	lipid translocation	biological_process	0.06174	1	2	157	27	22036	ENSMUSG00000037400,ENSMUSG00000024566
GO:0000988	protein binding transcription factor activity	molecular_function	0.061803	1	8	157	465	22036	ENSMUSG00000054199,ENSMUSG00000028191,ENSMUSG00000039852,ENSMUSG00000000708,ENSMUSG00000055065,ENSMUSG00000052889,ENSMUSG00000031540,ENSMUSG00000057367
GO:0048731	system development	biological_process	0.062028	1	51	157	4575	22036	ENSMUSG00000054199,ENSMUSG00000035901,ENSMUSG00000027506,ENSMUSG00000037369,ENSMUSG00000030849,ENSMUSG00000031540,ENSMUSG00000057406,ENSMUSG00000037605,ENSMUSG00000055065,ENSMUSG00000022781,ENSMUSG00000039361,ENSMUSG00000028191,ENSMUSG00000039852,ENSMUSG00000031681,ENSMUSG00000002944,ENSMUSG00000031996,ENSMUSG00000015937,ENSMUSG00000029254,ENSMUSG00000035958,ENSMUSG00000027737,ENSMUSG00000052713,…
GO:0030183	B cell differentiation	biological_process	0.062066	1	3	157	130	22036	ENSMUSG00000027506,ENSMUSG00000054199,ENSMUSG00000019850
GO:0034121	regulation of toll-like receptor signaling pathway	biological_process	0.062183	1	2	157	57	22036	ENSMUSG00000002944,ENSMUSG00000019850
GO:0003149	membranous septum morphogenesis	biological_process	0.062253	1	1	157	9	22036	ENSMUSG00000057406
GO:0055095	lipoprotein particle mediated signaling	biological_process	0.062603	1	1	157	3	22036	ENSMUSG00000002944
GO:0055096	low-density lipoprotein particle mediated signaling	biological_process	0.062603	1	1	157	3	22036	ENSMUSG00000002944
GO:0022411	cellular component disassembly	biological_process	0.062683	1	5	157	237	22036	ENSMUSG00000015932,ENSMUSG00000057738,ENSMUSG00000049690,ENSMUSG00000043207,ENSMUSG00000020315
GO:0010942	positive regulation of cell death	biological_process	0.062706	1	8	157	524	22036	ENSMUSG00000028191,ENSMUSG00000035378,ENSMUSG00000039361,ENSMUSG00000021959,ENSMUSG00000013663,ENSMUSG00000038007,ENSMUSG00000001300,ENSMUSG00000002944
GO:0050896	response to stimulus	biological_process	0.062708	1	79	157	9574	22036	ENSMUSG00000019850,ENSMUSG00000034810,ENSMUSG00000020166,ENSMUSG00000000708,ENSMUSG00000030107,ENSMUSG00000002944,ENSMUSG00000021619,ENSMUSG00000006599,ENSMUSG00000030102,ENSMUSG00000038147,ENSMUSG00000031540,ENSMUSG00000037605,ENSMUSG00000055065,ENSMUSG00000031681,ENSMUSG00000021279,ENSMUSG00000030287,ENSMUSG00000037369,ENSMUSG00000030849,ENSMUSG00000037405,ENSMUSG00000026082,ENSMUSG00000052889,…
GO:0060024	rhythmic synaptic transmission	biological_process	0.062798	1	1	157	5	22036	ENSMUSG00000013663
GO:0046600	negative regulation of centriole replication	biological_process	0.062865	1	1	157	6	22036	ENSMUSG00000000708
GO:0046606	negative regulation of centrosome cycle	biological_process	0.062865	1	1	157	6	22036	ENSMUSG00000000708
GO:0090186	regulation of pancreatic juice secretion	biological_process	0.062906	1	1	157	7	22036	ENSMUSG00000045962
GO:0050905	neuromuscular process	biological_process	0.062928	1	4	157	116	22036	ENSMUSG00000013663,ENSMUSG00000021557,ENSMUSG00000031996,ENSMUSG00000043207
GO:0070201	regulation of establishment of protein localization	biological_process	0.06312	1	8	157	486	22036	ENSMUSG00000057406,ENSMUSG00000039361,ENSMUSG00000019850,ENSMUSG00000020315,ENSMUSG00000026740,ENSMUSG00000002944,ENSMUSG00000041974,ENSMUSG00000016496
GO:2000347	positive regulation of hepatocyte proliferation	biological_process	0.063127	1	1	157	7	22036	ENSMUSG00000019850
GO:0032661	regulation of interleukin-18 production	biological_process	0.063148	1	1	157	6	22036	ENSMUSG00000038147
GO:0070087	chromo shadow domain binding	molecular_function	0.063251	1	1	157	5	22036	ENSMUSG00000022141
GO:1900042	positive regulation of interleukin-2 secretion	biological_process	0.063361	1	1	157	5	22036	ENSMUSG00000020315
GO:0035325	Toll-like receptor binding	molecular_function	0.063408	1	1	157	14	22036	ENSMUSG00000002944
GO:1900227	positive regulation of NLRP3 inflammasome complex assembly	biological_process	0.063466	1	1	157	6	22036	ENSMUSG00000002944
GO:0016925	protein sumoylation	biological_process	0.063468	1	2	157	45	22036	ENSMUSG00000034252,ENSMUSG00000059586
GO:0072577	endothelial cell apoptotic process	biological_process	0.063498	1	2	157	56	22036	ENSMUSG00000019850,ENSMUSG00000037405
GO:0001953	negative regulation of cell-matrix adhesion	biological_process	0.063555	1	2	157	34	22036	ENSMUSG00000013663,ENSMUSG00000038007
GO:0042045	epithelial fluid transport	biological_process	0.063571	1	1	157	7	22036	ENSMUSG00000030102
GO:0006913	nucleocytoplasmic transport	biological_process	0.063728	1	6	157	343	22036	ENSMUSG00000020315,ENSMUSG00000012535,ENSMUSG00000022905,ENSMUSG00000022142,ENSMUSG00000002944,ENSMUSG00000024491
GO:0051169	nuclear transport	biological_process	0.063728	1	6	157	343	22036	ENSMUSG00000002944,ENSMUSG00000024491,ENSMUSG00000022905,ENSMUSG00000012535,ENSMUSG00000020315,ENSMUSG00000022142
GO:0097178	ruffle assembly	biological_process	0.063833	1	2	157	42	22036	ENSMUSG00000029254,ENSMUSG00000037405
GO:0002634	regulation of germinal center formation	biological_process	0.063984	1	1	157	8	22036	ENSMUSG00000019850
GO:2000121	regulation of removal of superoxide radicals	biological_process	0.063991	1	1	157	5	22036	ENSMUSG00000002944
GO:0030478	actin cap	cellular_component	0.064252	1	1	157	4	22036	ENSMUSG00000020152
GO:0002696	positive regulation of leukocyte activation	biological_process	0.064253	1	5	157	398	22036	ENSMUSG00000001300,ENSMUSG00000016496,ENSMUSG00000028191,ENSMUSG00000055447,ENSMUSG00000057406
GO:0071560	cellular response to transforming growth factor beta stimulus	biological_process	0.06429	1	5	157	212	22036	ENSMUSG00000024238,ENSMUSG00000031681,ENSMUSG00000030849,ENSMUSG00000030530,ENSMUSG00000021065
GO:0044126	regulation of growth of symbiont in host	biological_process	0.064304	1	1	157	19	22036	ENSMUSG00000002944
GO:0017112	Rab guanyl-nucleotide exchange factor activity	molecular_function	0.064344	1	2	157	33	22036	ENSMUSG00000053641,ENSMUSG00000035901
GO:0002836	positive regulation of response to tumor cell	biological_process	0.064598	1	1	157	14	22036	ENSMUSG00000016496
GO:0002839	positive regulation of immune response to tumor cell	biological_process	0.064598	1	1	157	14	22036	ENSMUSG00000016496
GO:0030299	intestinal cholesterol absorption	biological_process	0.064679	1	1	157	13	22036	ENSMUSG00000002944
GO:0002443	leukocyte mediated immunity	biological_process	0.06489	1	5	157	455	22036	ENSMUSG00000019726,ENSMUSG00000037405,ENSMUSG00000028191,ENSMUSG00000038147,ENSMUSG00000057406
GO:0007182	common-partner SMAD protein phosphorylation	biological_process	0.064902	1	1	157	6	22036	ENSMUSG00000020315
GO:0048290	isotype switching to IgA isotypes	biological_process	0.065007	1	1	157	7	22036	ENSMUSG00000057406
GO:0033633	negative regulation of cell-cell adhesion mediated by integrin	biological_process	0.065048	1	1	157	7	22036	ENSMUSG00000045962
GO:0002903	negative regulation of B cell apoptotic process	biological_process	0.065082	1	1	157	12	22036	ENSMUSG00000028191
GO:0016505	peptidase activator activity involved in apoptotic process	molecular_function	0.065161	1	1	157	12	22036	ENSMUSG00000028191
GO:2001179	regulation of interleukin-10 secretion	biological_process	0.065354	1	1	157	8	22036	ENSMUSG00000016496
GO:0022604	regulation of cell morphogenesis	biological_process	0.065382	1	11	157	581	22036	ENSMUSG00000042446,ENSMUSG00000020152,ENSMUSG00000043207,ENSMUSG00000021068,ENSMUSG00000013663,ENSMUSG00000029687,ENSMUSG00000022443,ENSMUSG00000037405,ENSMUSG00000036053,ENSMUSG00000021365,ENSMUSG00000039361
GO:0002676	regulation of chronic inflammatory response	biological_process	0.065565	1	1	157	11	22036	ENSMUSG00000019850
GO:0001740	Barr body	cellular_component	0.065568	1	1	157	6	22036	ENSMUSG00000015937
GO:0045806	negative regulation of endocytosis	biological_process	0.065808	1	2	157	48	22036	ENSMUSG00000039361,ENSMUSG00000013663
GO:0044085	cellular component biogenesis	biological_process	0.065815	1	31	157	2694	22036	ENSMUSG00000020152,ENSMUSG00000041974,ENSMUSG00000053153,ENSMUSG00000026737,ENSMUSG00000021068,ENSMUSG00000020315,ENSMUSG00000034252,ENSMUSG00000030276,ENSMUSG00000024639,ENSMUSG00000057738,ENSMUSG00000018417,ENSMUSG00000057367,ENSMUSG00000031540,ENSMUSG00000006445,ENSMUSG00000031681,ENSMUSG00000028191,ENSMUSG00000037605,ENSMUSG00000055065,ENSMUSG00000039361,ENSMUSG00000038859,ENSMUSG00000029254,…
GO:0060158	phospholipase C-activating dopamine receptor signaling pathway	biological_process	0.065854	1	1	157	7	22036	ENSMUSG00000024639
GO:0003824	catalytic activity	molecular_function	0.066069	1	59	157	5806	22036	ENSMUSG00000038732,ENSMUSG00000033793,ENSMUSG00000030276,ENSMUSG00000031540,ENSMUSG00000018417,ENSMUSG00000057406,ENSMUSG00000022781,ENSMUSG00000055065,ENSMUSG00000021279,ENSMUSG00000025236,ENSMUSG00000030849,ENSMUSG00000037369,ENSMUSG00000036985,ENSMUSG00000021111,ENSMUSG00000059586,ENSMUSG00000020409,ENSMUSG00000019850,ENSMUSG00000033985,ENSMUSG00000000708,ENSMUSG00000030107,ENSMUSG00000020166,…
GO:0006325	chromatin organization	biological_process	0.066101	1	10	157	727	22036	ENSMUSG00000000708,ENSMUSG00000022141,ENSMUSG00000039852,ENSMUSG00000057406,ENSMUSG00000052889,ENSMUSG00000029687,ENSMUSG00000031540,ENSMUSG00000043207,ENSMUSG00000037369,ENSMUSG00000015937
GO:0051924	regulation of calcium ion transport	biological_process	0.066144	1	5	157	235	22036	ENSMUSG00000054640,ENSMUSG00000037405,ENSMUSG00000051331,ENSMUSG00000038147,ENSMUSG00000030102
GO:0044144	modulation of growth of symbiont involved in interaction with host	biological_process	0.066302	1	1	157	21	22036	ENSMUSG00000002944
GO:0021540	corpus callosum morphogenesis	biological_process	0.066364	1	1	157	6	22036	ENSMUSG00000021068
GO:0045602	negative regulation of endothelial cell differentiation	biological_process	0.066456	1	1	157	7	22036	ENSMUSG00000024238
GO:0042641	actomyosin	cellular_component	0.066501	1	3	157	82	22036	ENSMUSG00000000708,ENSMUSG00000022443,ENSMUSG00000021279
GO:0016879	ligase activity, forming carbon-nitrogen bonds	molecular_function	0.066644	1	7	157	356	22036	ENSMUSG00000057367,ENSMUSG00000029458,ENSMUSG00000019850,ENSMUSG00000030276,ENSMUSG00000026705,ENSMUSG00000059586,ENSMUSG00000035696
GO:0042276	error-prone translesion synthesis	biological_process	0.066681	1	1	157	5	22036	ENSMUSG00000026082
GO:0072608	interleukin-10 secretion	biological_process	0.066761	1	1	157	9	22036	ENSMUSG00000016496
GO:0006974	response to DNA damage stimulus	biological_process	0.066828	1	10	157	706	22036	ENSMUSG00000057406,ENSMUSG00000006445,ENSMUSG00000022141,ENSMUSG00000026082,ENSMUSG00000059586,ENSMUSG00000006599,ENSMUSG00000043207,ENSMUSG00000021103,ENSMUSG00000041974,ENSMUSG00000035958
GO:0046833	positive regulation of RNA export from nucleus	biological_process	0.067293	1	1	157	6	22036	ENSMUSG00000024491
GO:0009636	response to toxic substance	biological_process	0.067368	1	4	157	183	22036	ENSMUSG00000027737,ENSMUSG00000029687,ENSMUSG00000041408,ENSMUSG00000020152
GO:1901612	cardiolipin binding	molecular_function	0.067419	1	1	157	10	22036	ENSMUSG00000029821
GO:0071349	cellular response to interleukin-12	biological_process	0.067556	1	1	157	5	22036	ENSMUSG00000055447
GO:0086010	membrane depolarization involved in regulation of action potential	biological_process	0.067606	1	2	157	34	22036	ENSMUSG00000051331,ENSMUSG00000034810
GO:0051693	actin filament capping	biological_process	0.067717	1	2	157	39	22036	ENSMUSG00000020315,ENSMUSG00000057738
GO:0016929	SUMO-specific protease activity	molecular_function	0.067825	1	1	157	5	22036	ENSMUSG00000034252
GO:0051295	establishment of meiotic spindle localization	biological_process	0.068025	1	1	157	4	22036	ENSMUSG00000022443
GO:0019783	small conjugating protein-specific protease activity	molecular_function	0.068266	1	3	157	94	22036	ENSMUSG00000019850,ENSMUSG00000034252,ENSMUSG00000030107
GO:0005488	binding	molecular_function	0.068344	1	117	157	13600	22036	ENSMUSG00000020315,ENSMUSG00000035954,ENSMUSG00000024104,ENSMUSG00000024238,ENSMUSG00000026737,ENSMUSG00000026821,ENSMUSG00000054640,ENSMUSG00000016496,ENSMUSG00000020152,ENSMUSG00000031584,ENSMUSG00000037514,ENSMUSG00000006445,ENSMUSG00000021365,ENSMUSG00000021557,ENSMUSG00000029458,ENSMUSG00000029687,ENSMUSG00000038372,ENSMUSG00000009647,ENSMUSG00000021103,ENSMUSG00000025977,ENSMUSG00000037138,…
GO:0034244	negative regulation of transcription elongation from RNA polymerase II promoter	biological_process	0.068375	1	1	157	11	22036	ENSMUSG00000029687
GO:0031642	negative regulation of myelination	biological_process	0.068483	1	1	157	7	22036	ENSMUSG00000013663
GO:0017040	ceramidase activity	molecular_function	0.06853	1	1	157	5	22036	ENSMUSG00000038007
GO:0051015	actin filament binding	molecular_function	0.068594	1	5	157	190	22036	ENSMUSG00000018417,ENSMUSG00000022443,ENSMUSG00000024236,ENSMUSG00000015932,ENSMUSG00000020152
GO:0006605	protein targeting	biological_process	0.068662	1	7	157	434	22036	ENSMUSG00000022142,ENSMUSG00000022905,ENSMUSG00000036985,ENSMUSG00000012535,ENSMUSG00000020315,ENSMUSG00000034265,ENSMUSG00000002944
GO:0050711	negative regulation of interleukin-1 secretion	biological_process	0.068694	1	1	157	12	22036	ENSMUSG00000019850
GO:0086056	voltage-gated calcium channel activity involved in regulation of AV node cell action potential	molecular_function	0.068765	1	1	157	3	22036	ENSMUSG00000051331
GO:0035265	organ growth	biological_process	0.068862	1	4	157	151	22036	ENSMUSG00000021959,ENSMUSG00000031681,ENSMUSG00000051331,ENSMUSG00000013663
GO:0003289	atrial septum primum morphogenesis	biological_process	0.068962	1	1	157	5	22036	ENSMUSG00000057406
GO:0019932	second-messenger-mediated signaling	biological_process	0.069077	1	6	157	303	22036	ENSMUSG00000030287,ENSMUSG00000030102,ENSMUSG00000009647,ENSMUSG00000051331,ENSMUSG00000002944,ENSMUSG00000054640
GO:0004674	protein serine/threonine kinase activity	molecular_function	0.069118	1	9	157	457	22036	ENSMUSG00000021959,ENSMUSG00000052889,ENSMUSG00000022781,ENSMUSG00000033985,ENSMUSG00000022610,ENSMUSG00000006599,ENSMUSG00000021279,ENSMUSG00000045962,ENSMUSG00000021103
GO:0022890	inorganic cation transmembrane transporter activity	molecular_function	0.069301	1	9	157	490	22036	ENSMUSG00000033793,ENSMUSG00000034810,ENSMUSG00000028532,ENSMUSG00000054640,ENSMUSG00000054414,ENSMUSG00000051331,ENSMUSG00000030287,ENSMUSG00000030102,ENSMUSG00000009647
GO:0042827	platelet dense granule	cellular_component	0.069368	1	1	157	4	22036	ENSMUSG00000030102
GO:0060402	calcium ion transport into cytosol	biological_process	0.06941	1	4	157	139	22036	ENSMUSG00000051331,ENSMUSG00000030102,ENSMUSG00000030287,ENSMUSG00000054640
GO:0048853	forebrain morphogenesis	biological_process	0.069459	1	1	157	14	22036	ENSMUSG00000013663
GO:0060401	cytosolic calcium ion transport	biological_process	0.069555	1	4	157	140	22036	ENSMUSG00000054640,ENSMUSG00000030287,ENSMUSG00000030102,ENSMUSG00000051331
GO:0033218	amide binding	molecular_function	0.06964	1	5	157	306	22036	ENSMUSG00000012535,ENSMUSG00000022905,ENSMUSG00000030530,ENSMUSG00000031584,ENSMUSG00000029458
GO:0044241	lipid digestion	biological_process	0.069652	1	1	157	16	22036	ENSMUSG00000002944
GO:0034097	response to cytokine stimulus	biological_process	0.06983	1	9	157	750	22036	ENSMUSG00000029821,ENSMUSG00000055447,ENSMUSG00000057367,ENSMUSG00000034610,ENSMUSG00000045962,ENSMUSG00000016496,ENSMUSG00000037138,ENSMUSG00000020152,ENSMUSG00000029254
GO:0015037	peptide disulfide oxidoreductase activity	molecular_function	0.070033	1	1	157	14	22036	ENSMUSG00000031584
GO:1901611	phosphatidylglycerol binding	molecular_function	0.07005	1	1	157	11	22036	ENSMUSG00000029821
GO:0030176	integral to endoplasmic reticulum membrane	cellular_component	0.07017	1	3	157	129	22036	ENSMUSG00000030102,ENSMUSG00000043207,ENSMUSG00000009207
GO:0043010	camera-type eye development	biological_process	0.07082	1	6	157	301	22036	ENSMUSG00000006445,ENSMUSG00000024238,ENSMUSG00000051331,ENSMUSG00000027737,ENSMUSG00000029086,ENSMUSG00000021557
GO:0002700	regulation of production of molecular mediator of immune response	biological_process	0.070889	1	3	157	137	22036	ENSMUSG00000019850,ENSMUSG00000002944,ENSMUSG00000057406
GO:0006595	polyamine metabolic process	biological_process	0.071281	1	1	157	18	22036	ENSMUSG00000027333
GO:0045324	late endosome to vacuole transport	biological_process	0.071416	1	1	157	18	22036	ENSMUSG00000022964
GO:0010559	regulation of glycoprotein biosynthetic process	biological_process	0.07149	1	2	157	47	22036	ENSMUSG00000000708,ENSMUSG00000038007
GO:0005885	Arp2/3 protein complex	cellular_component	0.071516	1	1	157	10	22036	ENSMUSG00000020152
GO:0046642	negative regulation of alpha-beta T cell proliferation	biological_process	0.071556	1	1	157	11	22036	ENSMUSG00000016496
GO:0010977	negative regulation of neuron projection development	biological_process	0.071566	1	3	157	89	22036	ENSMUSG00000001300,ENSMUSG00000013663,ENSMUSG00000035901
GO:0035947	regulation of gluconeogenesis by regulation of transcription from RNA polymerase II promoter	biological_process	0.071656	1	1	157	8	22036	ENSMUSG00000000708
GO:0016926	protein desumoylation	biological_process	0.071712	1	1	157	9	22036	ENSMUSG00000034252
GO:0060179	male mating behavior	biological_process	0.071753	1	1	157	8	22036	ENSMUSG00000013663
GO:0030915	Smc5-Smc6 complex	cellular_component	0.071921	1	1	157	7	22036	ENSMUSG00000059586
GO:0045713	low-density lipoprotein particle receptor biosynthetic process	biological_process	0.071983	1	1	157	8	22036	ENSMUSG00000030530
GO:0033180	proton-transporting V-type ATPase, V1 domain	cellular_component	0.072002	1	1	157	10	22036	ENSMUSG00000033793
GO:0071559	response to transforming growth factor beta stimulus	biological_process	0.072026	1	5	157	216	22036	ENSMUSG00000024238,ENSMUSG00000031681,ENSMUSG00000030849,ENSMUSG00000030530,ENSMUSG00000021065
GO:0032905	transforming growth factor beta1 production	biological_process	0.072032	1	1	157	10	22036	ENSMUSG00000030530
GO:0032908	regulation of transforming growth factor beta1 production	biological_process	0.072032	1	1	157	10	22036	ENSMUSG00000030530
GO:0005826	actomyosin contractile ring	cellular_component	0.072072	1	1	157	7	22036	ENSMUSG00000022443
GO:0051325	interphase	biological_process	0.072076	1	4	157	179	22036	ENSMUSG00000013663,ENSMUSG00000021103,ENSMUSG00000029687,ENSMUSG00000021959
GO:0032446	protein modification by small protein conjugation	biological_process	0.072158	1	11	157	753	22036	ENSMUSG00000028191,ENSMUSG00000059586,ENSMUSG00000013663,ENSMUSG00000034252,ENSMUSG00000019850,ENSMUSG00000029458,ENSMUSG00000057367,ENSMUSG00000034377,ENSMUSG00000035696,ENSMUSG00000021619,ENSMUSG00000026705
GO:0035082	axoneme assembly	biological_process	0.072267	1	2	157	35	22036	ENSMUSG00000030276,ENSMUSG00000053153
GO:0042228	interleukin-8 biosynthetic process	biological_process	0.072273	1	1	157	14	22036	ENSMUSG00000028191
GO:0044117	growth of symbiont in host	biological_process	0.072281	1	1	157	23	22036	ENSMUSG00000002944
GO:0019870	potassium channel inhibitor activity	molecular_function	0.072565	1	1	157	6	22036	ENSMUSG00000045962
GO:0006417	regulation of translation	biological_process	0.072593	1	5	157	304	22036	ENSMUSG00000025977,ENSMUSG00000028580,ENSMUSG00000093661,ENSMUSG00000020166,ENSMUSG00000026740
GO:0002637	regulation of immunoglobulin production	biological_process	0.072697	1	2	157	67	22036	ENSMUSG00000057406,ENSMUSG00000019850
GO:0030522	intracellular receptor signaling pathway	biological_process	0.072723	1	5	157	234	22036	ENSMUSG00000020166,ENSMUSG00000055065,ENSMUSG00000019850,ENSMUSG00000029687,ENSMUSG00000028580
GO:0005068	transmembrane receptor protein tyrosine kinase adaptor activity	molecular_function	0.073	1	1	157	8	22036	ENSMUSG00000029254
GO:0001826	inner cell mass cell differentiation	biological_process	0.073161	1	1	157	9	22036	ENSMUSG00000021959
GO:1901563	response to camptothecin	biological_process	0.073284	1	1	157	5	22036	ENSMUSG00000041974
GO:1901879	regulation of protein depolymerization	biological_process	0.073342	1	3	157	85	22036	ENSMUSG00000020315,ENSMUSG00000015932,ENSMUSG00000057738
GO:0051653	spindle localization	biological_process	0.073365	1	2	157	43	22036	ENSMUSG00000022443,ENSMUSG00000020152
GO:0000003	reproduction	biological_process	0.073449	1	18	157	1571	22036	ENSMUSG00000051331,ENSMUSG00000028580,ENSMUSG00000053153,ENSMUSG00000020152,ENSMUSG00000031584,ENSMUSG00000037514,ENSMUSG00000031681,ENSMUSG00000041408,ENSMUSG00000022443,ENSMUSG00000024639,ENSMUSG00000035696,ENSMUSG00000034610,ENSMUSG00000025977,ENSMUSG00000031996,ENSMUSG00000033985,ENSMUSG00000022141,ENSMUSG00000037405,ENSMUSG00000013663
GO:0040029	regulation of gene expression, epigenetic	biological_process	0.073535	1	5	157	314	22036	ENSMUSG00000043207,ENSMUSG00000034610,ENSMUSG00000015937,ENSMUSG00000028580,ENSMUSG00000029687
GO:0005246	calcium channel regulator activity	molecular_function	0.073628	1	2	157	43	22036	ENSMUSG00000030102,ENSMUSG00000052889
GO:0008417	fucosyltransferase activity	molecular_function	0.073731	1	1	157	11	22036	ENSMUSG00000021065
GO:0045454	cell redox homeostasis	biological_process	0.073874	1	2	157	65	22036	ENSMUSG00000031584,ENSMUSG00000022498
GO:0004842	ubiquitin-protein ligase activity	molecular_function	0.073893	1	6	157	289	22036	ENSMUSG00000035696,ENSMUSG00000026705,ENSMUSG00000059586,ENSMUSG00000029458,ENSMUSG00000019850,ENSMUSG00000057367
GO:0010608	posttranscriptional regulation of gene expression	biological_process	0.073926	1	9	157	720	22036	ENSMUSG00000013663,ENSMUSG00000024639,ENSMUSG00000093661,ENSMUSG00000020166,ENSMUSG00000030107,ENSMUSG00000028580,ENSMUSG00000025977,ENSMUSG00000026740,ENSMUSG00000034610
GO:0048387	negative regulation of retinoic acid receptor signaling pathway	biological_process	0.074118	1	1	157	9	22036	ENSMUSG00000029687
GO:0005516	calmodulin binding	molecular_function	0.074206	1	5	157	170	22036	ENSMUSG00000022443,ENSMUSG00000057738,ENSMUSG00000018417,ENSMUSG00000020315,ENSMUSG00000051331
GO:1900028	negative regulation of ruffle assembly	biological_process	0.07424	1	1	157	6	22036	ENSMUSG00000029254
GO:0044110	growth involved in symbiotic interaction	biological_process	0.074262	1	1	157	25	22036	ENSMUSG00000002944
GO:0044116	growth of symbiont involved in interaction with host	biological_process	0.074262	1	1	157	25	22036	ENSMUSG00000002944
GO:2000644	regulation of receptor catabolic process	biological_process	0.074285	1	1	157	10	22036	ENSMUSG00000030530
GO:0034144	negative regulation of toll-like receptor 4 signaling pathway	biological_process	0.074391	1	1	157	9	22036	ENSMUSG00000019850
GO:0032785	negative regulation of DNA-dependent transcription, elongation	biological_process	0.074677	1	1	157	13	22036	ENSMUSG00000029687
GO:0018024	histone-lysine N-methyltransferase activity	molecular_function	0.074694	1	2	157	42	22036	ENSMUSG00000029687,ENSMUSG00000057406
GO:0016458	gene silencing	biological_process	0.074696	1	4	157	253	22036	ENSMUSG00000034610,ENSMUSG00000020166,ENSMUSG00000055065,ENSMUSG00000028580
GO:0010951	negative regulation of endopeptidase activity	biological_process	0.074707	1	4	157	256	22036	ENSMUSG00000031996,ENSMUSG00000057367,ENSMUSG00000030530,ENSMUSG00000022781
GO:0042542	response to hydrogen peroxide	biological_process	0.074743	1	3	157	149	22036	ENSMUSG00000054640,ENSMUSG00000029687,ENSMUSG00000019850
GO:0035252	UDP-xylosyltransferase activity	molecular_function	0.074916	1	1	157	6	22036	ENSMUSG00000030657
GO:0007179	transforming growth factor beta receptor signaling pathway	biological_process	0.07506	1	4	157	160	22036	ENSMUSG00000024238,ENSMUSG00000031681,ENSMUSG00000030530,ENSMUSG00000021065
GO:0072507	divalent inorganic cation homeostasis	biological_process	0.075136	1	8	157	484	22036	ENSMUSG00000051331,ENSMUSG00000030102,ENSMUSG00000030287,ENSMUSG00000009647,ENSMUSG00000054640,ENSMUSG00000054414,ENSMUSG00000002944,ENSMUSG00000052889
GO:0034139	regulation of toll-like receptor 3 signaling pathway	biological_process	0.075161	1	1	157	8	22036	ENSMUSG00000019850
GO:0050867	positive regulation of cell activation	biological_process	0.075277	1	5	157	410	22036	ENSMUSG00000001300,ENSMUSG00000016496,ENSMUSG00000055447,ENSMUSG00000028191,ENSMUSG00000057406
GO:0002020	protease binding	molecular_function	0.07535	1	3	157	114	22036	ENSMUSG00000019850,ENSMUSG00000028191,ENSMUSG00000030530
GO:0010764	negative regulation of fibroblast migration	biological_process	0.075364	1	1	157	8	22036	ENSMUSG00000044768
GO:0018198	peptidyl-cysteine modification	biological_process	0.075372	1	2	157	46	22036	ENSMUSG00000034265,ENSMUSG00000036985
GO:0070775	H3 histone acetyltransferase complex	cellular_component	0.075457	1	1	157	7	22036	ENSMUSG00000031540
GO:0070776	MOZ/MORF histone acetyltransferase complex	cellular_component	0.075457	1	1	157	7	22036	ENSMUSG00000031540
GO:0043570	maintenance of DNA repeat elements	biological_process	0.075535	1	1	157	6	22036	ENSMUSG00000043207
GO:0051241	negative regulation of multicellular organismal process	biological_process	0.075702	1	8	157	529	22036	ENSMUSG00000013663,ENSMUSG00000019850,ENSMUSG00000006445,ENSMUSG00000044768,ENSMUSG00000016496,ENSMUSG00000045962,ENSMUSG00000038147,ENSMUSG00000030530
GO:0042127	regulation of cell proliferation	biological_process	0.075751	1	18	157	1608	22036	ENSMUSG00000013663,ENSMUSG00000019850,ENSMUSG00000000708,ENSMUSG00000055447,ENSMUSG00000029821,ENSMUSG00000001300,ENSMUSG00000021103,ENSMUSG00000038007,ENSMUSG00000037846,ENSMUSG00000024639,ENSMUSG00000041408,ENSMUSG00000029687,ENSMUSG00000031681,ENSMUSG00000016496,ENSMUSG00000027506,ENSMUSG00000043207,ENSMUSG00000030849,ENSMUSG00000024238
GO:0070391	response to lipoteichoic acid	biological_process	0.075945	1	1	157	10	22036	ENSMUSG00000002944
GO:0071223	cellular response to lipoteichoic acid	biological_process	0.075945	1	1	157	10	22036	ENSMUSG00000002944
GO:0008544	epidermis development	biological_process	0.076211	1	5	157	286	22036	ENSMUSG00000015937,ENSMUSG00000029687,ENSMUSG00000021959,ENSMUSG00000006445,ENSMUSG00000043207
GO:0051014	actin filament severing	biological_process	0.076283	1	1	157	8	22036	ENSMUSG00000015932
GO:0031672	A band	cellular_component	0.076295	1	2	157	44	22036	ENSMUSG00000000708,ENSMUSG00000020315
GO:0022403	cell cycle phase	biological_process	0.076324	1	4	157	183	22036	ENSMUSG00000013663,ENSMUSG00000021103,ENSMUSG00000029687,ENSMUSG00000021959
GO:0043281	regulation of cysteine-type endopeptidase activity involved in apoptotic process	biological_process	0.076332	1	4	157	210	22036	ENSMUSG00000038007,ENSMUSG00000028191,ENSMUSG00000022781,ENSMUSG00000057367
GO:0045842	positive regulation of mitotic metaphase/anaphase transition	biological_process	0.076403	1	1	157	6	22036	ENSMUSG00000059586
GO:1902101	positive regulation of metaphase/anaphase transition of cell cycle	biological_process	0.076403	1	1	157	6	22036	ENSMUSG00000059586
GO:0007585	respiratory gaseous exchange	biological_process	0.076508	1	2	157	55	22036	ENSMUSG00000021065,ENSMUSG00000037369
GO:0090527	actin filament reorganization	biological_process	0.076609	1	1	157	8	22036	ENSMUSG00000021365
GO:0032604	granulocyte macrophage colony-stimulating factor production	biological_process	0.076685	1	1	157	13	22036	ENSMUSG00000038147
GO:0032645	regulation of granulocyte macrophage colony-stimulating factor production	biological_process	0.076685	1	1	157	13	22036	ENSMUSG00000038147
GO:0032621	interleukin-18 production	biological_process	0.076902	1	1	157	8	22036	ENSMUSG00000038147
GO:0035184	histone threonine kinase activity	molecular_function	0.076974	1	1	157	6	22036	ENSMUSG00000052889
GO:0035405	histone-threonine phosphorylation	biological_process	0.076974	1	1	157	6	22036	ENSMUSG00000052889
GO:0071440	regulation of histone H3-K14 acetylation	biological_process	0.077018	1	1	157	7	22036	ENSMUSG00000000708
GO:0070227	lymphocyte apoptotic process	biological_process	0.077044	1	2	157	71	22036	ENSMUSG00000013663,ENSMUSG00000028191
GO:0008035	high-density lipoprotein particle binding	molecular_function	0.077197	1	1	157	9	22036	ENSMUSG00000002944
GO:0032691	negative regulation of interleukin-1 beta production	biological_process	0.077253	1	1	157	18	22036	ENSMUSG00000019850
GO:0071359	cellular response to dsRNA	biological_process	0.077369	1	2	157	56	22036	ENSMUSG00000028580,ENSMUSG00000034610
GO:0061085	regulation of histone H3-K27 methylation	biological_process	0.077587	1	1	157	8	22036	ENSMUSG00000015937
GO:2000134	negative regulation of G1/S transition of mitotic cell cycle	biological_process	0.077626	1	2	157	54	22036	ENSMUSG00000029687,ENSMUSG00000013663
GO:0032050	clathrin heavy chain binding	molecular_function	0.077928	1	1	157	6	22036	ENSMUSG00000039361
GO:0055029	nuclear DNA-directed RNA polymerase complex	cellular_component	0.077972	1	3	157	128	22036	ENSMUSG00000022141,ENSMUSG00000006599,ENSMUSG00000021103
GO:0002645	positive regulation of tolerance induction	biological_process	0.078034	1	1	157	10	22036	ENSMUSG00000016496
GO:0000428	DNA-directed RNA polymerase complex	cellular_component	0.078203	1	3	157	129	22036	ENSMUSG00000021103,ENSMUSG00000022141,ENSMUSG00000006599
GO:0032241	positive regulation of nucleobase-containing compound transport	biological_process	0.078409	1	1	157	7	22036	ENSMUSG00000024491
GO:0022613	ribonucleoprotein complex biogenesis	biological_process	0.078436	1	5	157	409	22036	ENSMUSG00000020409,ENSMUSG00000013663,ENSMUSG00000020166,ENSMUSG00000055065,ENSMUSG00000035378
GO:0002822	regulation of adaptive immune response based on somatic recombination of immune receptors built from immunoglobulin superfamily domains	biological_process	0.07863	1	3	157	174	22036	ENSMUSG00000057406,ENSMUSG00000019850,ENSMUSG00000016496
GO:0051305	chromosome movement towards spindle pole	biological_process	0.078692	1	1	157	6	22036	ENSMUSG00000020152
GO:0051235	maintenance of location	biological_process	0.078781	1	6	157	310	22036	ENSMUSG00000054640,ENSMUSG00000054414,ENSMUSG00000030287,ENSMUSG00000030102,ENSMUSG00000021068,ENSMUSG00000051331
GO:0043295	glutathione binding	molecular_function	0.078811	1	1	157	20	22036	ENSMUSG00000031584
GO:1900750	oligopeptide binding	molecular_function	0.078811	1	1	157	20	22036	ENSMUSG00000031584
GO:0055076	transition metal ion homeostasis	biological_process	0.078983	1	3	157	130	22036	ENSMUSG00000039361,ENSMUSG00000054414,ENSMUSG00000031996
GO:0007189	adenylate cyclase-activating G-protein coupled receptor signaling pathway	biological_process	0.078988	1	3	157	113	22036	ENSMUSG00000037605,ENSMUSG00000004730,ENSMUSG00000024639
GO:0060048	cardiac muscle contraction	biological_process	0.079088	1	3	157	104	22036	ENSMUSG00000051331,ENSMUSG00000022142,ENSMUSG00000054640
GO:0003416	endochondral bone growth	biological_process	0.079123	1	2	157	38	22036	ENSMUSG00000030849,ENSMUSG00000043207
GO:2000232	regulation of rRNA processing	biological_process	0.079217	1	1	157	13	22036	ENSMUSG00000035378
GO:0007162	negative regulation of cell adhesion	biological_process	0.079482	1	4	157	159	22036	ENSMUSG00000013663,ENSMUSG00000045962,ENSMUSG00000019850,ENSMUSG00000038007
GO:1900119	positive regulation of execution phase of apoptosis	biological_process	0.079884	1	1	157	10	22036	ENSMUSG00000028191
GO:0031492	nucleosomal DNA binding	molecular_function	0.079902	1	1	157	37	22036	ENSMUSG00000015937
GO:0097035	regulation of membrane lipid distribution	biological_process	0.080106	1	2	157	38	22036	ENSMUSG00000037400,ENSMUSG00000024566
GO:0031227	intrinsic to endoplasmic reticulum membrane	cellular_component	0.080148	1	3	157	135	22036	ENSMUSG00000030102,ENSMUSG00000043207,ENSMUSG00000009207
GO:0050851	antigen receptor-mediated signaling pathway	biological_process	0.080315	1	4	157	264	22036	ENSMUSG00000052889,ENSMUSG00000028191,ENSMUSG00000045962,ENSMUSG00000029254
GO:0006334	nucleosome assembly	biological_process	0.080381	1	2	157	110	22036	ENSMUSG00000015937,ENSMUSG00000031540
GO:0036033	mediator complex binding	molecular_function	0.080404	1	1	157	5	22036	ENSMUSG00000022141
GO:0045132	meiotic chromosome segregation	biological_process	0.080597	1	2	157	45	22036	ENSMUSG00000041408,ENSMUSG00000020152
GO:0000302	response to reactive oxygen species	biological_process	0.080819	1	4	157	224	22036	ENSMUSG00000054640,ENSMUSG00000019850,ENSMUSG00000029687,ENSMUSG00000002944
GO:0031301	integral to organelle membrane	cellular_component	0.080902	1	5	157	311	22036	ENSMUSG00000009207,ENSMUSG00000043207,ENSMUSG00000038007,ENSMUSG00000030102,ENSMUSG00000009647
GO:0030855	epithelial cell differentiation	biological_process	0.081245	1	11	157	832	22036	ENSMUSG00000027737,ENSMUSG00000024238,ENSMUSG00000053153,ENSMUSG00000015937,ENSMUSG00000021959,ENSMUSG00000006445,ENSMUSG00000037514,ENSMUSG00000029687,ENSMUSG00000037405,ENSMUSG00000029086,ENSMUSG00000024639
GO:0016668	oxidoreductase activity, acting on a sulfur group of donors, NAD(P) as acceptor	molecular_function	0.081317	1	1	157	9	22036	ENSMUSG00000031584
GO:0036065	fucosylation	biological_process	0.081406	1	1	157	17	22036	ENSMUSG00000021065
GO:2001256	regulation of store-operated calcium entry	biological_process	0.081419	1	1	157	12	22036	ENSMUSG00000038147
GO:0048013	ephrin receptor signaling pathway	biological_process	0.081541	1	2	157	37	22036	ENSMUSG00000001300,ENSMUSG00000006445
GO:1900221	regulation of beta-amyloid clearance	biological_process	0.081573	1	1	157	10	22036	ENSMUSG00000039361
GO:0072711	cellular response to hydroxyurea	biological_process	0.081616	1	1	157	8	22036	ENSMUSG00000041974
GO:0030880	RNA polymerase complex	cellular_component	0.081625	1	3	157	132	22036	ENSMUSG00000021103,ENSMUSG00000006599,ENSMUSG00000022141
GO:0045576	mast cell activation	biological_process	0.081805	1	2	157	58	22036	ENSMUSG00000038147,ENSMUSG00000028191
GO:0043271	negative regulation of ion transport	biological_process	0.081853	1	3	157	103	22036	ENSMUSG00000037405,ENSMUSG00000045962,ENSMUSG00000024639
GO:0070671	response to interleukin-12	biological_process	0.081854	1	1	157	7	22036	ENSMUSG00000055447
GO:0008091	spectrin	cellular_component	0.08186	1	1	157	5	22036	ENSMUSG00000020315
GO:0031065	positive regulation of histone deacetylation	biological_process	0.082089	1	1	157	13	22036	ENSMUSG00000022141
GO:0048583	regulation of response to stimulus	biological_process	0.082349	1	39	157	3754	22036	ENSMUSG00000016496,ENSMUSG00000041974,ENSMUSG00000028580,ENSMUSG00000024238,ENSMUSG00000043207,ENSMUSG00000026737,ENSMUSG00000020315,ENSMUSG00000024639,ENSMUSG00000057367,ENSMUSG00000029687,ENSMUSG00000029458,ENSMUSG00000006445,ENSMUSG00000021065,ENSMUSG00000001300,ENSMUSG00000034610,ENSMUSG00000013663,ENSMUSG00000037405,ENSMUSG00000021959,ENSMUSG00000052889,ENSMUSG00000029821,ENSMUSG00000030849,…
GO:2000617	positive regulation of histone H3-K9 acetylation	biological_process	0.082398	1	1	157	8	22036	ENSMUSG00000000708
GO:0006892	post-Golgi vesicle-mediated transport	biological_process	0.082603	1	3	157	90	22036	ENSMUSG00000018417,ENSMUSG00000026705,ENSMUSG00000020315
GO:0010606	positive regulation of cytoplasmic mRNA processing body assembly	biological_process	0.082784	1	1	157	6	22036	ENSMUSG00000020166
GO:0048406	nerve growth factor binding	molecular_function	0.082886	1	1	157	7	22036	ENSMUSG00000030530
GO:1900040	regulation of interleukin-2 secretion	biological_process	0.083086	1	1	157	8	22036	ENSMUSG00000020315
GO:0043621	protein self-association	molecular_function	0.083135	1	2	157	65	22036	ENSMUSG00000028191,ENSMUSG00000019850
GO:0033572	transferrin transport	biological_process	0.083265	1	1	157	9	22036	ENSMUSG00000018417
GO:0033007	negative regulation of mast cell activation involved in immune response	biological_process	0.083342	1	1	157	8	22036	ENSMUSG00000038147
GO:0046976	histone methyltransferase activity (H3-K27 specific)	molecular_function	0.083467	1	1	157	7	22036	ENSMUSG00000029687
GO:2001238	positive regulation of extrinsic apoptotic signaling pathway	biological_process	0.083688	1	2	157	54	22036	ENSMUSG00000028191,ENSMUSG00000022781
GO:0030836	positive regulation of actin filament depolymerization	biological_process	0.083752	1	1	157	10	22036	ENSMUSG00000015932
GO:0031519	PcG protein complex	cellular_component	0.083779	1	2	157	51	22036	ENSMUSG00000015937,ENSMUSG00000029687
GO:0000212	meiotic spindle organization	biological_process	0.08379	1	1	157	13	22036	ENSMUSG00000022443
GO:0043168	anion binding	molecular_function	0.084216	1	35	157	2809	22036	ENSMUSG00000022610,ENSMUSG00000022443,ENSMUSG00000038372,ENSMUSG00000024639,ENSMUSG00000037400,ENSMUSG00000031584,ENSMUSG00000006445,ENSMUSG00000037514,ENSMUSG00000020152,ENSMUSG00000020315,ENSMUSG00000021068,ENSMUSG00000024104,ENSMUSG00000026737,ENSMUSG00000024566,ENSMUSG00000038866,ENSMUSG00000052889,ENSMUSG00000021959,ENSMUSG00000029821,ENSMUSG00000018417,ENSMUSG00000030276,ENSMUSG00000039361,…
GO:0007229	integrin-mediated signaling pathway	biological_process	0.084321	1	3	157	97	22036	ENSMUSG00000021065,ENSMUSG00000108596,ENSMUSG00000030786
GO:0047391	alkylglycerophosphoethanolamine phosphodiesterase activity	molecular_function	0.084328	1	1	157	6	22036	ENSMUSG00000024639
GO:0060457	negative regulation of digestive system process	biological_process	0.084417	1	1	157	11	22036	ENSMUSG00000045962
GO:0072553	terminal button organization	biological_process	0.084458	1	1	157	7	22036	ENSMUSG00000039361
GO:0032611	interleukin-1 beta production	biological_process	0.084697	1	2	157	68	22036	ENSMUSG00000019850,ENSMUSG00000002944
GO:0036005	response to macrophage colony-stimulating factor stimulus	biological_process	0.084873	1	1	157	10	22036	ENSMUSG00000029254
GO:0036006	cellular response to macrophage colony-stimulating factor stimulus	biological_process	0.084873	1	1	157	10	22036	ENSMUSG00000029254
GO:0030520	intracellular estrogen receptor signaling pathway	biological_process	0.085144	1	2	157	49	22036	ENSMUSG00000020166,ENSMUSG00000055065
GO:0060083	smooth muscle contraction involved in micturition	biological_process	0.085169	1	1	157	4	22036	ENSMUSG00000051331
GO:0002449	lymphocyte mediated immunity	biological_process	0.085229	1	4	157	377	22036	ENSMUSG00000057406,ENSMUSG00000028191,ENSMUSG00000037405,ENSMUSG00000019726
GO:0035562	negative regulation of chromatin binding	biological_process	0.08538	1	1	157	9	22036	ENSMUSG00000041408
GO:0004652	polynucleotide adenylyltransferase activity	molecular_function	0.085453	1	1	157	9	22036	ENSMUSG00000021111
GO:0002051	osteoblast fate commitment	biological_process	0.085548	1	1	157	7	22036	ENSMUSG00000031681
GO:0031399	regulation of protein modification process	biological_process	0.085658	1	18	157	1443	22036	ENSMUSG00000028191,ENSMUSG00000022781,ENSMUSG00000024639,ENSMUSG00000029687,ENSMUSG00000021365,ENSMUSG00000043207,ENSMUSG00000022141,ENSMUSG00000000708,ENSMUSG00000021959,ENSMUSG00000013663,ENSMUSG00000019850,ENSMUSG00000037405,ENSMUSG00000038007,ENSMUSG00000045962,ENSMUSG00000002944,ENSMUSG00000031996,ENSMUSG00000015937,ENSMUSG00000021103
GO:0046620	regulation of organ growth	biological_process	0.085711	1	3	157	111	22036	ENSMUSG00000021959,ENSMUSG00000051331,ENSMUSG00000013663
GO:0031821	G-protein coupled serotonin receptor binding	molecular_function	0.085736	1	1	157	7	22036	ENSMUSG00000024639
GO:0006983	ER overload response	biological_process	0.086064	1	1	157	11	22036	ENSMUSG00000021619
GO:0005547	phosphatidylinositol-3,4,5-trisphosphate binding	molecular_function	0.086082	1	2	157	39	22036	ENSMUSG00000024104,ENSMUSG00000018417
GO:0010740	positive regulation of intracellular protein kinase cascade	biological_process	0.086193	1	10	157	712	22036	ENSMUSG00000006445,ENSMUSG00000028191,ENSMUSG00000029821,ENSMUSG00000052889,ENSMUSG00000013663,ENSMUSG00000037405,ENSMUSG00000029687,ENSMUSG00000057367,ENSMUSG00000030849,ENSMUSG00000002944
GO:0010466	negative regulation of peptidase activity	biological_process	0.086279	1	4	157	270	22036	ENSMUSG00000030530,ENSMUSG00000022781,ENSMUSG00000057367,ENSMUSG00000031996
GO:0048752	semicircular canal morphogenesis	biological_process	0.086539	1	1	157	6	22036	ENSMUSG00000024238
GO:0005955	calcineurin complex	cellular_component	0.086729	1	1	157	5	22036	ENSMUSG00000030102
GO:0003284	septum primum development	biological_process	0.086841	1	1	157	6	22036	ENSMUSG00000057406
GO:0051345	positive regulation of hydrolase activity	biological_process	0.086917	1	10	157	614	22036	ENSMUSG00000030849,ENSMUSG00000038007,ENSMUSG00000035954,ENSMUSG00000024639,ENSMUSG00000020590,ENSMUSG00000037405,ENSMUSG00000029687,ENSMUSG00000020340,ENSMUSG00000028191,ENSMUSG00000039361
GO:0051129	negative regulation of cellular component organization	biological_process	0.087082	1	10	157	638	22036	ENSMUSG00000057738,ENSMUSG00000041408,ENSMUSG00000013663,ENSMUSG00000039361,ENSMUSG00000000708,ENSMUSG00000015937,ENSMUSG00000035901,ENSMUSG00000029254,ENSMUSG00000001300,ENSMUSG00000020315
GO:0061038	uterus morphogenesis	biological_process	0.087224	1	1	157	6	22036	ENSMUSG00000022141
GO:1900246	positive regulation of RIG-I signaling pathway	biological_process	0.08729	1	1	157	8	22036	ENSMUSG00000028580
GO:0009880	embryonic pattern specification	biological_process	0.087368	1	2	157	52	22036	ENSMUSG00000037369,ENSMUSG00000031681
GO:0000182	rDNA binding	molecular_function	0.087449	1	1	157	8	22036	ENSMUSG00000015937
GO:0060546	negative regulation of necroptosis	biological_process	0.087508	1	1	157	13	22036	ENSMUSG00000057367
GO:0030003	cellular cation homeostasis	biological_process	0.087572	1	9	157	605	22036	ENSMUSG00000052889,ENSMUSG00000030287,ENSMUSG00000009647,ENSMUSG00000030102,ENSMUSG00000051331,ENSMUSG00000031996,ENSMUSG00000002944,ENSMUSG00000054640,ENSMUSG00000054414
GO:0035871	protein K11-linked deubiquitination	biological_process	0.087574	1	1	157	10	22036	ENSMUSG00000019850
GO:0065003	macromolecular complex assembly	biological_process	0.087614	1	20	157	1755	22036	ENSMUSG00000009647,ENSMUSG00000002944,ENSMUSG00000015937,ENSMUSG00000035378,ENSMUSG00000020166,ENSMUSG00000020409,ENSMUSG00000037405,ENSMUSG00000021068,ENSMUSG00000020315,ENSMUSG00000020152,ENSMUSG00000041974,ENSMUSG00000028191,ENSMUSG00000031681,ENSMUSG00000039361,ENSMUSG00000038859,ENSMUSG00000034252,ENSMUSG00000024639,ENSMUSG00000031540,ENSMUSG00000057738,ENSMUSG00000057367
GO:0050700	CARD domain binding	molecular_function	0.08764	1	1	157	11	22036	ENSMUSG00000028191
GO:0002178	palmitoyltransferase complex	cellular_component	0.087825	1	1	157	12	22036	ENSMUSG00000036985
GO:0000904	cell morphogenesis involved in differentiation	biological_process	0.087913	1	14	157	818	22036	ENSMUSG00000021959,ENSMUSG00000039361,ENSMUSG00000055065,ENSMUSG00000039852,ENSMUSG00000006445,ENSMUSG00000029687,ENSMUSG00000022443,ENSMUSG00000020340,ENSMUSG00000021365,ENSMUSG00000013663,ENSMUSG00000030849,ENSMUSG00000021068,ENSMUSG00000001300,ENSMUSG00000020152
GO:0034504	protein localization to nucleus	biological_process	0.088104	1	5	157	288	22036	ENSMUSG00000002944,ENSMUSG00000020315,ENSMUSG00000012535,ENSMUSG00000022905,ENSMUSG00000022142
GO:0006518	peptide metabolic process	biological_process	0.088112	1	3	157	124	22036	ENSMUSG00000030530,ENSMUSG00000039361,ENSMUSG00000031584
GO:0086014	regulation of atrial cardiac muscle cell action potential	biological_process	0.088143	1	1	157	7	22036	ENSMUSG00000022142
GO:0086026	atrial cardiac muscle cell to AV node cell signaling	biological_process	0.088143	1	1	157	7	22036	ENSMUSG00000022142
GO:0060341	regulation of cellular localization	biological_process	0.088367	1	15	157	1129	22036	ENSMUSG00000054640,ENSMUSG00000016496,ENSMUSG00000041974,ENSMUSG00000002944,ENSMUSG00000038147,ENSMUSG00000026740,ENSMUSG00000051331,ENSMUSG00000020315,ENSMUSG00000009647,ENSMUSG00000013663,ENSMUSG00000024491,ENSMUSG00000019850,ENSMUSG00000041408,ENSMUSG00000039361,ENSMUSG00000052889
GO:0021955	central nervous system neuron axonogenesis	biological_process	0.088386	1	2	157	35	22036	ENSMUSG00000021068,ENSMUSG00000013663
GO:0001574	ganglioside biosynthetic process	biological_process	0.088386	1	1	157	9	22036	ENSMUSG00000052544
GO:0031324	negative regulation of cellular metabolic process	biological_process	0.088395	1	22	157	2052	22036	ENSMUSG00000029254,ENSMUSG00000015937,ENSMUSG00000002944,ENSMUSG00000045962,ENSMUSG00000038007,ENSMUSG00000030530,ENSMUSG00000013663,ENSMUSG00000019850,ENSMUSG00000052713,ENSMUSG00000000708,ENSMUSG00000035378,ENSMUSG00000022141,ENSMUSG00000020166,ENSMUSG00000021959,ENSMUSG00000054199,ENSMUSG00000024238,ENSMUSG00000024639,ENSMUSG00000031540,ENSMUSG00000041408,ENSMUSG00000029687,ENSMUSG00000025019,…
GO:0042325	regulation of phosphorylation	biological_process	0.088498	1	16	157	1236	22036	ENSMUSG00000022781,ENSMUSG00000028191,ENSMUSG00000021365,ENSMUSG00000029687,ENSMUSG00000024639,ENSMUSG00000021959,ENSMUSG00000000708,ENSMUSG00000019850,ENSMUSG00000037405,ENSMUSG00000013663,ENSMUSG00000021103,ENSMUSG00000015937,ENSMUSG00000002944,ENSMUSG00000045962,ENSMUSG00000031996,ENSMUSG00000029254
GO:0004713	protein tyrosine kinase activity	molecular_function	0.088598	1	4	157	142	22036	ENSMUSG00000006445,ENSMUSG00000030849,ENSMUSG00000033985,ENSMUSG00000001300
GO:0009986	cell surface	cellular_component	0.088739	1	12	157	976	22036	ENSMUSG00000039361,ENSMUSG00000031584,ENSMUSG00000055447,ENSMUSG00000006445,ENSMUSG00000037405,ENSMUSG00000029086,ENSMUSG00000004730,ENSMUSG00000027737,ENSMUSG00000030530,ENSMUSG00000030849,ENSMUSG00000002944,ENSMUSG00000016496
GO:0043112	receptor metabolic process	biological_process	0.088855	1	4	157	155	22036	ENSMUSG00000021065,ENSMUSG00000002944,ENSMUSG00000030530,ENSMUSG00000039361
GO:0030902	hindbrain development	biological_process	0.089039	1	4	157	165	22036	ENSMUSG00000039852,ENSMUSG00000031681,ENSMUSG00000021557,ENSMUSG00000029687
GO:0048701	embryonic cranial skeleton morphogenesis	biological_process	0.089097	1	2	157	46	22036	ENSMUSG00000030849,ENSMUSG00000022141
GO:0034113	heterotypic cell-cell adhesion	biological_process	0.089419	1	2	157	52	22036	ENSMUSG00000019850,ENSMUSG00000045962
GO:0086004	regulation of cardiac muscle cell contraction	biological_process	0.089596	1	2	157	38	22036	ENSMUSG00000051331,ENSMUSG00000022142
GO:0010518	positive regulation of phospholipase activity	biological_process	0.089653	1	2	157	43	22036	ENSMUSG00000030849,ENSMUSG00000024639
GO:0016278	lysine N-methyltransferase activity	molecular_function	0.089913	1	2	157	55	22036	ENSMUSG00000029687,ENSMUSG00000057406
GO:0016279	protein-lysine N-methyltransferase activity	molecular_function	0.089913	1	2	157	55	22036	ENSMUSG00000029687,ENSMUSG00000057406
GO:0036376	sodium ion export from cell	biological_process	0.090152	1	1	157	11	22036	ENSMUSG00000054640
GO:0071436	sodium ion export	biological_process	0.090152	1	1	157	11	22036	ENSMUSG00000054640
GO:0043301	negative regulation of leukocyte degranulation	biological_process	0.090247	1	1	157	11	22036	ENSMUSG00000038147
GO:0046512	sphingosine biosynthetic process	biological_process	0.090331	1	1	157	9	22036	ENSMUSG00000038007
GO:0005041	low-density lipoprotein receptor activity	molecular_function	0.090459	1	1	157	9	22036	ENSMUSG00000002944
GO:0019722	calcium-mediated signaling	biological_process	0.090488	1	4	157	183	22036	ENSMUSG00000030102,ENSMUSG00000009647,ENSMUSG00000051331,ENSMUSG00000054640
GO:0043495	protein anchor	molecular_function	0.090524	1	1	157	11	22036	ENSMUSG00000022443
GO:0051336	regulation of hydrolase activity	biological_process	0.090571	1	15	157	1138	22036	ENSMUSG00000030530,ENSMUSG00000035954,ENSMUSG00000038007,ENSMUSG00000030849,ENSMUSG00000031996,ENSMUSG00000045962,ENSMUSG00000039361,ENSMUSG00000022781,ENSMUSG00000028191,ENSMUSG00000029687,ENSMUSG00000037405,ENSMUSG00000020340,ENSMUSG00000057367,ENSMUSG00000024639,ENSMUSG00000020590
GO:0015682	ferric iron transport	biological_process	0.090801	1	1	157	11	22036	ENSMUSG00000018417
GO:0072512	trivalent inorganic cation transport	biological_process	0.090801	1	1	157	11	22036	ENSMUSG00000018417
GO:0010886	positive regulation of cholesterol storage	biological_process	0.090882	1	1	157	8	22036	ENSMUSG00000002944
GO:0001754	eye photoreceptor cell differentiation	biological_process	0.091062	1	2	157	47	22036	ENSMUSG00000021557,ENSMUSG00000029086
GO:0002834	regulation of response to tumor cell	biological_process	0.091117	1	1	157	18	22036	ENSMUSG00000016496
GO:0002837	regulation of immune response to tumor cell	biological_process	0.091117	1	1	157	18	22036	ENSMUSG00000016496
GO:0005007	fibroblast growth factor-activated receptor activity	molecular_function	0.091174	1	1	157	5	22036	ENSMUSG00000030849
GO:1990000	amyloid fibril formation	biological_process	0.091202	1	1	157	9	22036	ENSMUSG00000002944
GO:0030278	regulation of ossification	biological_process	0.091275	1	4	157	208	22036	ENSMUSG00000031681,ENSMUSG00000043207,ENSMUSG00000022141,ENSMUSG00000054640
GO:0019787	small conjugating protein ligase activity	molecular_function	0.091324	1	6	157	309	22036	ENSMUSG00000059586,ENSMUSG00000026705,ENSMUSG00000057367,ENSMUSG00000019850,ENSMUSG00000029458,ENSMUSG00000035696
GO:0010761	fibroblast migration	biological_process	0.091507	1	2	157	46	22036	ENSMUSG00000054640,ENSMUSG00000044768
GO:0071396	cellular response to lipid	biological_process	0.091538	1	7	157	507	22036	ENSMUSG00000030849,ENSMUSG00000034610,ENSMUSG00000028191,ENSMUSG00000029254,ENSMUSG00000016496,ENSMUSG00000002944,ENSMUSG00000019850
GO:0070647	protein modification by small protein conjugation or removal	biological_process	0.091864	1	12	157	871	22036	ENSMUSG00000034252,ENSMUSG00000013663,ENSMUSG00000059586,ENSMUSG00000057367,ENSMUSG00000019850,ENSMUSG00000029458,ENSMUSG00000028191,ENSMUSG00000030107,ENSMUSG00000021619,ENSMUSG00000026705,ENSMUSG00000035696,ENSMUSG00000034377
GO:0060547	negative regulation of necrotic cell death	biological_process	0.09214	1	1	157	18	22036	ENSMUSG00000057367
GO:0001931	uropod	cellular_component	0.092201	1	1	157	11	22036	ENSMUSG00000022443
GO:0031254	trailing edge	cellular_component	0.092201	1	1	157	11	22036	ENSMUSG00000022443
GO:0033178	proton-transporting two-sector ATPase complex, catalytic domain	cellular_component	0.092394	1	1	157	18	22036	ENSMUSG00000033793
GO:0072710	response to hydroxyurea	biological_process	0.092485	1	1	157	9	22036	ENSMUSG00000041974
GO:0051248	negative regulation of protein metabolic process	biological_process	0.092577	1	10	157	723	22036	ENSMUSG00000013663,ENSMUSG00000024639,ENSMUSG00000019850,ENSMUSG00000000708,ENSMUSG00000021959,ENSMUSG00000020166,ENSMUSG00000045962,ENSMUSG00000015937,ENSMUSG00000038007,ENSMUSG00000030530
GO:0097191	extrinsic apoptotic signaling pathway	biological_process	0.092762	1	4	157	215	22036	ENSMUSG00000022781,ENSMUSG00000028191,ENSMUSG00000037405,ENSMUSG00000019850
GO:0001710	mesodermal cell fate commitment	biological_process	0.092922	1	1	157	19	22036	ENSMUSG00000031681
GO:0022892	substrate-specific transporter activity	molecular_function	0.09293	1	15	157	1057	22036	ENSMUSG00000051331,ENSMUSG00000030287,ENSMUSG00000030102,ENSMUSG00000009647,ENSMUSG00000027737,ENSMUSG00000022905,ENSMUSG00000012535,ENSMUSG00000054414,ENSMUSG00000054640,ENSMUSG00000025790,ENSMUSG00000028532,ENSMUSG00000037400,ENSMUSG00000034810,ENSMUSG00000033793,ENSMUSG00000024566
GO:0035962	response to interleukin-13	biological_process	0.092964	1	1	157	10	22036	ENSMUSG00000055447
GO:0046873	metal ion transmembrane transporter activity	molecular_function	0.093062	1	8	157	401	22036	ENSMUSG00000054414,ENSMUSG00000054640,ENSMUSG00000030102,ENSMUSG00000030287,ENSMUSG00000009647,ENSMUSG00000051331,ENSMUSG00000028532,ENSMUSG00000034810
GO:0010935	regulation of macrophage cytokine production	biological_process	0.093193	1	1	157	12	22036	ENSMUSG00000002944
GO:0032799	low-density lipoprotein receptor particle metabolic process	biological_process	0.093214	1	1	157	12	22036	ENSMUSG00000030530
GO:0071702	organic substance transport	biological_process	0.093273	1	27	157	2406	22036	ENSMUSG00000052889,ENSMUSG00000020409,ENSMUSG00000020590,ENSMUSG00000024491,ENSMUSG00000024566,ENSMUSG00000019850,ENSMUSG00000022142,ENSMUSG00000027737,ENSMUSG00000009647,ENSMUSG00000026705,ENSMUSG00000002944,ENSMUSG00000025790,ENSMUSG00000044768,ENSMUSG00000039361,ENSMUSG00000034265,ENSMUSG00000037400,ENSMUSG00000022443,ENSMUSG00000018417,ENSMUSG00000051331,ENSMUSG00000026740,ENSMUSG00000024104,…
GO:0002418	immune response to tumor cell	biological_process	0.093316	1	1	157	20	22036	ENSMUSG00000016496
GO:0030835	negative regulation of actin filament depolymerization	biological_process	0.093414	1	2	157	44	22036	ENSMUSG00000020315,ENSMUSG00000057738
GO:0071214	cellular response to abiotic stimulus	biological_process	0.093458	1	5	157	286	22036	ENSMUSG00000041974,ENSMUSG00000013663,ENSMUSG00000043207,ENSMUSG00000022141,ENSMUSG00000028191
GO:0048703	embryonic viscerocranium morphogenesis	biological_process	0.093672	1	1	157	10	22036	ENSMUSG00000022141
GO:0086045	membrane depolarization involved in regulation of AV node cell action potential	biological_process	0.093719	1	1	157	5	22036	ENSMUSG00000051331
GO:2001185	regulation of CD8-positive, alpha-beta T cell activation	biological_process	0.093744	1	1	157	14	22036	ENSMUSG00000016496
GO:0008285	negative regulation of cell proliferation	biological_process	0.093811	1	9	157	651	22036	ENSMUSG00000016496,ENSMUSG00000001300,ENSMUSG00000024238,ENSMUSG00000030849,ENSMUSG00000013663,ENSMUSG00000019850,ENSMUSG00000031681,ENSMUSG00000000708,ENSMUSG00000029821
GO:0044539	long-chain fatty acid import	biological_process	0.094143	1	1	157	9	22036	ENSMUSG00000002944
GO:0005200	structural constituent of cytoskeleton	molecular_function	0.094204	1	2	157	70	22036	ENSMUSG00000020152,ENSMUSG00000020315
GO:0035255	ionotropic glutamate receptor binding	molecular_function	0.094253	1	2	157	39	22036	ENSMUSG00000028136,ENSMUSG00000013663
GO:0032154	cleavage furrow	cellular_component	0.094331	1	2	157	57	22036	ENSMUSG00000022443,ENSMUSG00000024236
GO:0003677	DNA binding	molecular_function	0.094424	1	21	157	2125	22036	ENSMUSG00000039852,ENSMUSG00000025019,ENSMUSG00000031681,ENSMUSG00000057406,ENSMUSG00000031540,ENSMUSG00000029687,ENSMUSG00000026740,ENSMUSG00000024238,ENSMUSG00000037369,ENSMUSG00000043207,ENSMUSG00000054199,ENSMUSG00000001065,ENSMUSG00000035310,ENSMUSG00000000708,ENSMUSG00000026082,ENSMUSG00000019850,ENSMUSG00000042439,ENSMUSG00000037138,ENSMUSG00000035958,ENSMUSG00000015937,ENSMUSG00000031996
GO:0030157	pancreatic juice secretion	biological_process	0.094436	1	1	157	13	22036	ENSMUSG00000045962
GO:0033206	meiotic cytokinesis	biological_process	0.094595	1	1	157	8	22036	ENSMUSG00000020152
GO:1990126	retrograde transport, endosome to plasma membrane	biological_process	0.094618	1	1	157	12	22036	ENSMUSG00000028136
GO:1900016	negative regulation of cytokine production involved in inflammatory response	biological_process	0.09487	1	1	157	14	22036	ENSMUSG00000044768
GO:0008016	regulation of heart contraction	biological_process	0.095074	1	4	157	175	22036	ENSMUSG00000054640,ENSMUSG00000022142,ENSMUSG00000051331,ENSMUSG00000043207
GO:0002689	negative regulation of leukocyte chemotaxis	biological_process	0.09515	1	1	157	16	22036	ENSMUSG00000029254
GO:0017151	DEAD/H-box RNA helicase binding	molecular_function	0.0953	1	1	157	8	22036	ENSMUSG00000031681
GO:0007417	central nervous system development	biological_process	0.09536	1	14	157	902	22036	ENSMUSG00000024238,ENSMUSG00000021068,ENSMUSG00000027737,ENSMUSG00000054640,ENSMUSG00000031996,ENSMUSG00000021103,ENSMUSG00000022141,ENSMUSG00000039852,ENSMUSG00000031681,ENSMUSG00000037605,ENSMUSG00000013663,ENSMUSG00000024639,ENSMUSG00000029687,ENSMUSG00000021557
GO:0002366	leukocyte activation involved in immune response	biological_process	0.095423	1	4	157	247	22036	ENSMUSG00000037405,ENSMUSG00000019850,ENSMUSG00000057406,ENSMUSG00000038147
GO:0021957	corticospinal tract morphogenesis	biological_process	0.095547	1	1	157	7	22036	ENSMUSG00000021068
GO:2001056	positive regulation of cysteine-type endopeptidase activity	biological_process	0.095555	1	3	157	134	22036	ENSMUSG00000020340,ENSMUSG00000028191,ENSMUSG00000038007
GO:0065004	protein-DNA complex assembly	biological_process	0.095568	1	3	157	186	22036	ENSMUSG00000034252,ENSMUSG00000015937,ENSMUSG00000031540
GO:0071447	cellular response to hydroperoxide	biological_process	0.095636	1	1	157	8	22036	ENSMUSG00000002944
GO:0097107	postsynaptic density assembly	biological_process	0.095815	1	1	157	5	22036	ENSMUSG00000013663
GO:0045682	regulation of epidermis development	biological_process	0.09584	1	2	157	75	22036	ENSMUSG00000015937,ENSMUSG00000029687
GO:0009967	positive regulation of signal transduction	biological_process	0.096087	1	17	157	1392	22036	ENSMUSG00000052889,ENSMUSG00000029821,ENSMUSG00000037405,ENSMUSG00000019850,ENSMUSG00000020340,ENSMUSG00000013663,ENSMUSG00000030530,ENSMUSG00000002944,ENSMUSG00000045962,ENSMUSG00000029254,ENSMUSG00000022781,ENSMUSG00000006445,ENSMUSG00000028191,ENSMUSG00000057367,ENSMUSG00000029687,ENSMUSG00000030849,ENSMUSG00000028580
GO:0009059	macromolecule biosynthetic process	biological_process	0.096258	1	41	157	4492	22036	ENSMUSG00000026740,ENSMUSG00000036985,ENSMUSG00000054199,ENSMUSG00000028191,ENSMUSG00000039852,ENSMUSG00000031681,ENSMUSG00000025019,ENSMUSG00000055065,ENSMUSG00000039361,ENSMUSG00000057406,ENSMUSG00000031540,ENSMUSG00000030530,ENSMUSG00000006599,ENSMUSG00000052544,ENSMUSG00000042446,ENSMUSG00000015937,ENSMUSG00000002944,ENSMUSG00000000708,ENSMUSG00000020166,ENSMUSG00000093661,ENSMUSG00000019850,…
GO:0010561	negative regulation of glycoprotein biosynthetic process	biological_process	0.096267	1	1	157	15	22036	ENSMUSG00000038007
GO:0006405	RNA export from nucleus	biological_process	0.096326	1	2	157	69	22036	ENSMUSG00000024491,ENSMUSG00000022142
GO:0061098	positive regulation of protein tyrosine kinase activity	biological_process	0.096467	1	2	157	47	22036	ENSMUSG00000022781,ENSMUSG00000021365
GO:0008625	extrinsic apoptotic signaling pathway via death domain receptors	biological_process	0.096522	1	2	157	68	22036	ENSMUSG00000019850,ENSMUSG00000037405
GO:0051382	kinetochore assembly	biological_process	0.096696	1	1	157	15	22036	ENSMUSG00000034252
GO:0019725	cellular homeostasis	biological_process	0.096781	1	12	157	896	22036	ENSMUSG00000054414,ENSMUSG00000054640,ENSMUSG00000022498,ENSMUSG00000002944,ENSMUSG00000031996,ENSMUSG00000051331,ENSMUSG00000030287,ENSMUSG00000009647,ENSMUSG00000030102,ENSMUSG00000037405,ENSMUSG00000031584,ENSMUSG00000052889
GO:0002429	immune response-activating cell surface receptor signaling pathway	biological_process	0.096784	1	4	157	290	22036	ENSMUSG00000052889,ENSMUSG00000028191,ENSMUSG00000045962,ENSMUSG00000029254
GO:0044666	MLL3/4 complex	cellular_component	0.09684	1	1	157	12	22036	ENSMUSG00000037369
GO:0033127	regulation of histone phosphorylation	biological_process	0.097019	1	1	157	13	22036	ENSMUSG00000015937
GO:0002313	mature B cell differentiation involved in immune response	biological_process	0.09712	1	1	157	18	22036	ENSMUSG00000019850
GO:0034614	cellular response to reactive oxygen species	biological_process	0.097314	1	3	157	149	22036	ENSMUSG00000029687,ENSMUSG00000002944,ENSMUSG00000019850
GO:0048878	chemical homeostasis	biological_process	0.097389	1	15	157	1188	22036	ENSMUSG00000043207,ENSMUSG00000051331,ENSMUSG00000030287,ENSMUSG00000009647,ENSMUSG00000030102,ENSMUSG00000054414,ENSMUSG00000054640,ENSMUSG00000045962,ENSMUSG00000002944,ENSMUSG00000031996,ENSMUSG00000052889,ENSMUSG00000034810,ENSMUSG00000039361,ENSMUSG00000013663,ENSMUSG00000037405
GO:0045792	negative regulation of cell size	biological_process	0.097556	1	1	157	12	22036	ENSMUSG00000013663
GO:0006873	cellular ion homeostasis	biological_process	0.09761	1	9	157	618	22036	ENSMUSG00000054414,ENSMUSG00000054640,ENSMUSG00000031996,ENSMUSG00000002944,ENSMUSG00000051331,ENSMUSG00000030287,ENSMUSG00000030102,ENSMUSG00000009647,ENSMUSG00000052889
GO:0010744	positive regulation of macrophage derived foam cell differentiation	biological_process	0.097795	1	1	157	12	22036	ENSMUSG00000002944
GO:0008356	asymmetric cell division	biological_process	0.097895	1	1	157	12	22036	ENSMUSG00000020152
GO:0019869	chloride channel inhibitor activity	molecular_function	0.09791	1	1	157	9	22036	ENSMUSG00000045962
GO:0071786	endoplasmic reticulum tubular network organization	biological_process	0.098027	1	1	157	11	22036	ENSMUSG00000009207
GO:0034454	microtubule anchoring at centrosome	biological_process	0.098425	1	1	157	9	22036	ENSMUSG00000021068
GO:0072676	lymphocyte migration	biological_process	0.098436	1	2	157	97	22036	ENSMUSG00000045962,ENSMUSG00000037405
GO:0072358	cardiovascular system development	biological_process	0.09863	1	15	157	1066	22036	ENSMUSG00000021103,ENSMUSG00000002944,ENSMUSG00000001300,ENSMUSG00000037369,ENSMUSG00000051331,ENSMUSG00000043207,ENSMUSG00000022443,ENSMUSG00000013663,ENSMUSG00000024639,ENSMUSG00000052889,ENSMUSG00000057406,ENSMUSG00000006445,ENSMUSG00000031681,ENSMUSG00000000708,ENSMUSG00000022141
GO:0072359	circulatory system development	biological_process	0.09863	1	15	157	1066	22036	ENSMUSG00000022443,ENSMUSG00000024639,ENSMUSG00000013663,ENSMUSG00000052889,ENSMUSG00000057406,ENSMUSG00000006445,ENSMUSG00000031681,ENSMUSG00000022141,ENSMUSG00000000708,ENSMUSG00000021103,ENSMUSG00000002944,ENSMUSG00000001300,ENSMUSG00000043207,ENSMUSG00000051331,ENSMUSG00000037369
GO:0012510	trans-Golgi network transport vesicle membrane	cellular_component	0.098648	1	1	157	12	22036	ENSMUSG00000030530
GO:0002544	chronic inflammatory response	biological_process	0.098739	1	1	157	23	22036	ENSMUSG00000019850
GO:0051561	elevation of mitochondrial calcium ion concentration	biological_process	0.098825	1	1	157	10	22036	ENSMUSG00000009647
GO:0002467	germinal center formation	biological_process	0.098947	1	1	157	14	22036	ENSMUSG00000019850
GO:0010820	positive regulation of T cell chemotaxis	biological_process	0.099043	1	1	157	15	22036	ENSMUSG00000045962
GO:0033004	negative regulation of mast cell activation	biological_process	0.09909	1	1	157	12	22036	ENSMUSG00000038147
GO:0045605	negative regulation of epidermal cell differentiation	biological_process	0.099484	1	1	157	14	22036	ENSMUSG00000029687
GO:0060348	bone development	biological_process	0.099553	1	4	157	177	22036	ENSMUSG00000031681,ENSMUSG00000030849,ENSMUSG00000043207,ENSMUSG00000057406
GO:0031657	regulation of cyclin-dependent protein serine/threonine kinase activity involved in G1/S transition of mitotic cell cycle	biological_process	0.099595	1	1	157	8	22036	ENSMUSG00000013663
GO:0022408	negative regulation of cell-cell adhesion	biological_process	0.099679	1	2	157	58	22036	ENSMUSG00000045962,ENSMUSG00000019850
GO:0034645	cellular macromolecule biosynthetic process	biological_process	0.099696	1	40	157	4378	22036	ENSMUSG00000108596,ENSMUSG00000024238,ENSMUSG00000043207,ENSMUSG00000028580,ENSMUSG00000034265,ENSMUSG00000041408,ENSMUSG00000029687,ENSMUSG00000038007,ENSMUSG00000034610,ENSMUSG00000021103,ENSMUSG00000025977,ENSMUSG00000021065,ENSMUSG00000030657,ENSMUSG00000052889,ENSMUSG00000022141,ENSMUSG00000048874,ENSMUSG00000037405,ENSMUSG00000013663,ENSMUSG00000026082,ENSMUSG00000036985,ENSMUSG00000026740,…
GO:0042402	cellular biogenic amine catabolic process	biological_process	0.099751	1	1	157	14	22036	ENSMUSG00000027333
GO:0043066	negative regulation of apoptotic process	biological_process	0.099789	1	10	157	829	22036	ENSMUSG00000024639,ENSMUSG00000013663,ENSMUSG00000037405,ENSMUSG00000019850,ENSMUSG00000057367,ENSMUSG00000006445,ENSMUSG00000028191,ENSMUSG00000022781,ENSMUSG00000026705,ENSMUSG00000021103
GO:0006607	NLS-bearing substrate import into nucleus	biological_process	0.099884	1	1	157	15	22036	ENSMUSG00000022905
GO:0010819	regulation of T cell chemotaxis	biological_process	0.099921	1	1	157	16	22036	ENSMUSG00000045962
GO:1901522	positive regulation of transcription from RNA polymerase II promoter involved in cellular response to chemical stimulus	biological_process	0.10041	1	1	157	11	22036	ENSMUSG00000031681
GO:0000139	Golgi membrane	cellular_component	0.10062	1	9	157	553	22036	ENSMUSG00000035901,ENSMUSG00000052544,ENSMUSG00000054414,ENSMUSG00000021065,ENSMUSG00000030530,ENSMUSG00000036985,ENSMUSG00000038007,ENSMUSG00000022964,ENSMUSG00000030657
GO:0005901	caveola	cellular_component	0.10065	1	3	157	94	22036	ENSMUSG00000002944,ENSMUSG00000024639,ENSMUSG00000051331
GO:0007169	transmembrane receptor protein tyrosine kinase signaling pathway	biological_process	0.10076	1	9	157	528	22036	ENSMUSG00000038859,ENSMUSG00000052889,ENSMUSG00000006445,ENSMUSG00000020340,ENSMUSG00000013663,ENSMUSG00000030849,ENSMUSG00000031996,ENSMUSG00000001300,ENSMUSG00000029254
GO:0006338	chromatin remodeling	biological_process	0.10096	1	3	157	125	22036	ENSMUSG00000039852,ENSMUSG00000000708,ENSMUSG00000037369
GO:0086003	cardiac muscle cell contraction	biological_process	0.10105	1	2	157	40	22036	ENSMUSG00000022142,ENSMUSG00000051331
GO:0044154	histone H3-K14 acetylation	biological_process	0.10115	1	1	157	10	22036	ENSMUSG00000000708
GO:0002312	B cell activation involved in immune response	biological_process	0.10124	1	2	157	75	22036	ENSMUSG00000019850,ENSMUSG00000057406
GO:0042054	histone methyltransferase activity	molecular_function	0.10144	1	2	157	53	22036	ENSMUSG00000057406,ENSMUSG00000029687
GO:0005845	mRNA cap binding complex	cellular_component	0.10152	1	1	157	13	22036	ENSMUSG00000093661
GO:0034518	RNA cap binding complex	cellular_component	0.10152	1	1	157	13	22036	ENSMUSG00000093661
GO:0010035	response to inorganic substance	biological_process	0.10157	1	8	157	554	22036	ENSMUSG00000021103,ENSMUSG00000045962,ENSMUSG00000002944,ENSMUSG00000054640,ENSMUSG00000041974,ENSMUSG00000019850,ENSMUSG00000029687,ENSMUSG00000013663
GO:0016747	transferase activity, transferring acyl groups other than amino-acyl groups	molecular_function	0.10162	1	4	157	219	22036	ENSMUSG00000000708,ENSMUSG00000034265,ENSMUSG00000036985,ENSMUSG00000031540
GO:0034968	histone lysine methylation	biological_process	0.10169	1	3	157	108	22036	ENSMUSG00000015937,ENSMUSG00000029687,ENSMUSG00000057406
GO:0010603	regulation of cytoplasmic mRNA processing body assembly	biological_process	0.1017	1	1	157	9	22036	ENSMUSG00000020166
GO:0042285	xylosyltransferase activity	molecular_function	0.10184	1	1	157	8	22036	ENSMUSG00000030657
GO:0002819	regulation of adaptive immune response	biological_process	0.10186	1	3	157	187	22036	ENSMUSG00000019850,ENSMUSG00000016496,ENSMUSG00000057406
GO:1900225	regulation of NLRP3 inflammasome complex assembly	biological_process	0.1022	1	1	157	12	22036	ENSMUSG00000002944
GO:0014031	mesenchymal cell development	biological_process	0.1024	1	4	157	195	22036	ENSMUSG00000013663,ENSMUSG00000029687,ENSMUSG00000030849,ENSMUSG00000055065
GO:0031674	I band	cellular_component	0.10241	1	4	157	146	22036	ENSMUSG00000051331,ENSMUSG00000000708,ENSMUSG00000054640,ENSMUSG00000057738
GO:0044406	adhesion to host	biological_process	0.10243	1	1	157	15	22036	ENSMUSG00000037405
GO:0051825	adhesion to other organism involved in symbiotic interaction	biological_process	0.10243	1	1	157	15	22036	ENSMUSG00000037405
GO:0032663	regulation of interleukin-2 production	biological_process	0.10257	1	2	157	56	22036	ENSMUSG00000020315,ENSMUSG00000019850
GO:0050731	positive regulation of peptidyl-tyrosine phosphorylation	biological_process	0.10285	1	4	157	184	22036	ENSMUSG00000022781,ENSMUSG00000002944,ENSMUSG00000037405,ENSMUSG00000021365
GO:0070423	nucleotide-binding oligomerization domain containing signaling pathway	biological_process	0.10294	1	1	157	11	22036	ENSMUSG00000019850
GO:0070431	nucleotide-binding oligomerization domain containing 2 signaling pathway	biological_process	0.10294	1	1	157	11	22036	ENSMUSG00000019850
GO:0050882	voluntary musculoskeletal movement	biological_process	0.10294	1	1	157	7	22036	ENSMUSG00000030102
GO:0042622	photoreceptor outer segment membrane	cellular_component	0.10298	1	1	157	9	22036	ENSMUSG00000029086
GO:0021953	central nervous system neuron differentiation	biological_process	0.10314	1	4	157	173	22036	ENSMUSG00000021068,ENSMUSG00000021557,ENSMUSG00000013663,ENSMUSG00000024639
GO:0031529	ruffle organization	biological_process	0.10321	1	2	157	54	22036	ENSMUSG00000037405,ENSMUSG00000029254
GO:0004402	histone acetyltransferase activity	molecular_function	0.10323	1	2	157	57	22036	ENSMUSG00000000708,ENSMUSG00000031540
GO:0006874	cellular calcium ion homeostasis	biological_process	0.10326	1	7	157	437	22036	ENSMUSG00000051331,ENSMUSG00000030287,ENSMUSG00000052889,ENSMUSG00000009647,ENSMUSG00000030102,ENSMUSG00000054640,ENSMUSG00000002944
GO:0035065	regulation of histone acetylation	biological_process	0.10345	1	2	157	56	22036	ENSMUSG00000043207,ENSMUSG00000000708
GO:0034312	diol biosynthetic process	biological_process	0.10345	1	1	157	10	22036	ENSMUSG00000038007
GO:0032880	regulation of protein localization	biological_process	0.10348	1	9	157	619	22036	ENSMUSG00000016496,ENSMUSG00000041974,ENSMUSG00000002944,ENSMUSG00000026740,ENSMUSG00000020315,ENSMUSG00000019850,ENSMUSG00000041408,ENSMUSG00000039361,ENSMUSG00000057406
GO:0051388	positive regulation of neurotrophin TRK receptor signaling pathway	biological_process	0.10367	1	1	157	9	22036	ENSMUSG00000020340
GO:0045778	positive regulation of ossification	biological_process	0.10403	1	2	157	52	22036	ENSMUSG00000022141,ENSMUSG00000054640
GO:0060544	regulation of necroptosis	biological_process	0.10422	1	1	157	16	22036	ENSMUSG00000057367
GO:0002263	cell activation involved in immune response	biological_process	0.10423	1	4	157	251	22036	ENSMUSG00000057406,ENSMUSG00000038147,ENSMUSG00000019850,ENSMUSG00000037405
GO:0072364	regulation of cellular ketone metabolic process by regulation of transcription from RNA polymerase II promoter	biological_process	0.10432	1	1	157	10	22036	ENSMUSG00000000708
GO:0048593	camera-type eye morphogenesis	biological_process	0.10462	1	3	157	109	22036	ENSMUSG00000006445,ENSMUSG00000024238,ENSMUSG00000029086
GO:0008329	signaling pattern recognition receptor activity	molecular_function	0.10462	1	1	157	18	22036	ENSMUSG00000002944
GO:0038187	pattern recognition receptor activity	molecular_function	0.10462	1	1	157	18	22036	ENSMUSG00000002944
GO:0042254	ribosome biogenesis	biological_process	0.10464	1	3	157	260	22036	ENSMUSG00000013663,ENSMUSG00000035378,ENSMUSG00000055065
GO:0007076	mitotic chromosome condensation	biological_process	0.10468	1	1	157	14	22036	ENSMUSG00000022141
GO:0009226	nucleotide-sugar biosynthetic process	biological_process	0.10478	1	1	157	16	22036	ENSMUSG00000038372
GO:0043534	blood vessel endothelial cell migration	biological_process	0.10486	1	3	157	121	22036	ENSMUSG00000006445,ENSMUSG00000022443,ENSMUSG00000001300
GO:0072178	nephric duct morphogenesis	biological_process	0.10488	1	1	157	10	22036	ENSMUSG00000001300
GO:0048706	embryonic skeletal system development	biological_process	0.10492	1	3	157	131	22036	ENSMUSG00000022141,ENSMUSG00000030849,ENSMUSG00000024238
GO:0008015	blood circulation	biological_process	0.10504	1	7	157	432	22036	ENSMUSG00000037405,ENSMUSG00000045962,ENSMUSG00000002944,ENSMUSG00000054640,ENSMUSG00000022142,ENSMUSG00000051331,ENSMUSG00000043207
GO:0043422	protein kinase B binding	molecular_function	0.10508	1	1	157	17	22036	ENSMUSG00000028191
GO:0010950	positive regulation of endopeptidase activity	biological_process	0.10562	1	3	157	148	22036	ENSMUSG00000028191,ENSMUSG00000038007,ENSMUSG00000020340
GO:0086066	atrial cardiac muscle cell to AV node cell communication	biological_process	0.10566	1	1	157	8	22036	ENSMUSG00000022142
GO:1902117	positive regulation of organelle assembly	biological_process	0.10612	1	2	157	47	22036	ENSMUSG00000026737,ENSMUSG00000020166
GO:0071257	cellular response to electrical stimulus	biological_process	0.10624	1	1	157	14	22036	ENSMUSG00000013663
GO:0072182	regulation of nephron tubule epithelial cell differentiation	biological_process	0.1065	1	1	157	11	22036	ENSMUSG00000029086
GO:0004866	endopeptidase inhibitor activity	molecular_function	0.10669	1	3	157	192	22036	ENSMUSG00000030530,ENSMUSG00000031996,ENSMUSG00000057367
GO:0035872	nucleotide-binding domain, leucine rich repeat containing receptor signaling pathway	biological_process	0.10673	1	1	157	12	22036	ENSMUSG00000019850
GO:2000345	regulation of hepatocyte proliferation	biological_process	0.10675	1	1	157	15	22036	ENSMUSG00000019850
GO:0003730	mRNA 3-UTR binding	molecular_function	0.10679	1	2	157	76	22036	ENSMUSG00000025977,ENSMUSG00000028580
GO:0000805	X chromosome	cellular_component	0.10689	1	1	157	10	22036	ENSMUSG00000015937
GO:0010629	negative regulation of gene expression	biological_process	0.10709	1	16	157	1527	22036	ENSMUSG00000024238,ENSMUSG00000043207,ENSMUSG00000054199,ENSMUSG00000028580,ENSMUSG00000025019,ENSMUSG00000055065,ENSMUSG00000039361,ENSMUSG00000057406,ENSMUSG00000031540,ENSMUSG00000029687,ENSMUSG00000034610,ENSMUSG00000015937,ENSMUSG00000002944,ENSMUSG00000022141,ENSMUSG00000020166,ENSMUSG00000052713
GO:0046520	sphingoid biosynthetic process	biological_process	0.10714	1	1	157	10	22036	ENSMUSG00000038007
GO:0000722	telomere maintenance via recombination	biological_process	0.10723	1	1	157	10	22036	ENSMUSG00000059586
GO:0043433	negative regulation of sequence-specific DNA binding transcription factor activity	biological_process	0.10742	1	3	157	143	22036	ENSMUSG00000019850,ENSMUSG00000029687,ENSMUSG00000034610
GO:0060872	semicircular canal development	biological_process	0.1075	1	1	157	8	22036	ENSMUSG00000024238
GO:0050688	regulation of defense response to virus	biological_process	0.10752	1	2	157	75	22036	ENSMUSG00000043207,ENSMUSG00000028580
GO:0061081	positive regulation of myeloid leukocyte cytokine production involved in immune response	biological_process	0.10755	1	1	157	16	22036	ENSMUSG00000002944
GO:0035556	intracellular signal transduction	biological_process	0.10765	1	29	157	2482	22036	ENSMUSG00000054640,ENSMUSG00000027508,ENSMUSG00000021279,ENSMUSG00000026821,ENSMUSG00000028580,ENSMUSG00000051331,ENSMUSG00000043207,ENSMUSG00000030849,ENSMUSG00000030287,ENSMUSG00000035954,ENSMUSG00000029687,ENSMUSG00000029458,ENSMUSG00000022610,ENSMUSG00000057367,ENSMUSG00000031681,ENSMUSG00000006445,ENSMUSG00000028191,ENSMUSG00000022781,ENSMUSG00000002944,ENSMUSG00000045962,ENSMUSG00000030102,…
GO:0002768	immune response-regulating cell surface receptor signaling pathway	biological_process	0.10771	1	4	157	304	22036	ENSMUSG00000029254,ENSMUSG00000045962,ENSMUSG00000028191,ENSMUSG00000052889
GO:0070970	interleukin-2 secretion	biological_process	0.10772	1	1	157	10	22036	ENSMUSG00000020315
GO:0034770	histone H4-K20 methylation	biological_process	0.10801	1	1	157	8	22036	ENSMUSG00000057406
GO:0044546	NLRP3 inflammasome complex assembly	biological_process	0.10805	1	1	157	13	22036	ENSMUSG00000002944
GO:0030100	regulation of endocytosis	biological_process	0.10849	1	5	157	246	22036	ENSMUSG00000013663,ENSMUSG00000029254,ENSMUSG00000002944,ENSMUSG00000055447,ENSMUSG00000039361
GO:0019901	protein kinase binding	molecular_function	0.10859	1	10	157	644	22036	ENSMUSG00000052889,ENSMUSG00000022781,ENSMUSG00000000708,ENSMUSG00000028191,ENSMUSG00000031681,ENSMUSG00000013663,ENSMUSG00000074749,ENSMUSG00000045962,ENSMUSG00000015937,ENSMUSG00000029254
GO:0021700	developmental maturation	biological_process	0.10871	1	5	157	268	22036	ENSMUSG00000013663,ENSMUSG00000024639,ENSMUSG00000039852,ENSMUSG00000034610,ENSMUSG00000039361
GO:0035609	C-terminal protein deglutamylation	biological_process	0.10889	1	1	157	4	22036	ENSMUSG00000021557
GO:0016192	vesicle-mediated transport	biological_process	0.10905	1	17	157	1357	22036	ENSMUSG00000038147,ENSMUSG00000002944,ENSMUSG00000026705,ENSMUSG00000029254,ENSMUSG00000055447,ENSMUSG00000053799,ENSMUSG00000013663,ENSMUSG00000020315,ENSMUSG00000028136,ENSMUSG00000024104,ENSMUSG00000051331,ENSMUSG00000035901,ENSMUSG00000019726,ENSMUSG00000039361,ENSMUSG00000018417,ENSMUSG00000022443,ENSMUSG00000033793
GO:0032682	negative regulation of chemokine production	biological_process	0.10938	1	1	157	18	22036	ENSMUSG00000006445
GO:0045995	regulation of embryonic development	biological_process	0.10951	1	3	157	133	22036	ENSMUSG00000022141,ENSMUSG00000045962,ENSMUSG00000019850
GO:0031901	early endosome membrane	cellular_component	0.1097	1	3	157	110	22036	ENSMUSG00000028136,ENSMUSG00000024104,ENSMUSG00000016496
GO:0070307	lens fiber cell development	biological_process	0.1097	1	1	157	12	22036	ENSMUSG00000006445
GO:0060193	positive regulation of lipase activity	biological_process	0.10975	1	2	157	55	22036	ENSMUSG00000024639,ENSMUSG00000030849
GO:0002260	lymphocyte homeostasis	biological_process	0.10979	1	2	157	70	22036	ENSMUSG00000028191,ENSMUSG00000019850
GO:0050680	negative regulation of epithelial cell proliferation	biological_process	0.11013	1	3	157	125	22036	ENSMUSG00000030849,ENSMUSG00000013663,ENSMUSG00000001300
GO:0045088	regulation of innate immune response	biological_process	0.11017	1	4	157	250	22036	ENSMUSG00000019850,ENSMUSG00000002944,ENSMUSG00000028580,ENSMUSG00000028191
GO:0032869	cellular response to insulin stimulus	biological_process	0.11017	1	4	157	210	22036	ENSMUSG00000013663,ENSMUSG00000000708,ENSMUSG00000052889,ENSMUSG00000038859
GO:0043619	regulation of transcription from RNA polymerase II promoter in response to oxidative stress	biological_process	0.11061	1	1	157	12	22036	ENSMUSG00000002944
GO:0010941	regulation of cell death	biological_process	0.1107	1	18	157	1672	22036	ENSMUSG00000038007,ENSMUSG00000030102,ENSMUSG00000026705,ENSMUSG00000001300,ENSMUSG00000002944,ENSMUSG00000021103,ENSMUSG00000035378,ENSMUSG00000021959,ENSMUSG00000029821,ENSMUSG00000013663,ENSMUSG00000019850,ENSMUSG00000037405,ENSMUSG00000006445,ENSMUSG00000028191,ENSMUSG00000039361,ENSMUSG00000022781,ENSMUSG00000024639,ENSMUSG00000057367
GO:0045634	regulation of melanocyte differentiation	biological_process	0.11125	1	1	157	7	22036	ENSMUSG00000024639
GO:0086016	regulation of AV node cell action potential	biological_process	0.11149	1	1	157	7	22036	ENSMUSG00000051331
GO:0086027	AV node cell to bundle of His cell signaling	biological_process	0.11149	1	1	157	7	22036	ENSMUSG00000051331
GO:0051020	GTPase binding	molecular_function	0.11165	1	7	157	353	22036	ENSMUSG00000039361,ENSMUSG00000022781,ENSMUSG00000035954,ENSMUSG00000020315,ENSMUSG00000035901,ENSMUSG00000021279,ENSMUSG00000036053
GO:0086064	cell communication by electrical coupling involved in cardiac conduction	biological_process	0.11197	1	1	157	9	22036	ENSMUSG00000054640
GO:0010517	regulation of phospholipase activity	biological_process	0.11206	1	2	157	52	22036	ENSMUSG00000030849,ENSMUSG00000024639
GO:0051301	cell division	biological_process	0.11245	1	8	157	555	22036	ENSMUSG00000020315,ENSMUSG00000020152,ENSMUSG00000021959,ENSMUSG00000059586,ENSMUSG00000024236,ENSMUSG00000041408,ENSMUSG00000022443,ENSMUSG00000021365
GO:0047485	protein N-terminus binding	molecular_function	0.11249	1	3	157	126	22036	ENSMUSG00000022141,ENSMUSG00000021103,ENSMUSG00000057367
GO:0022010	central nervous system myelination	biological_process	0.1126	1	1	157	17	22036	ENSMUSG00000013663
GO:0032291	axon ensheathment in central nervous system	biological_process	0.1126	1	1	157	17	22036	ENSMUSG00000013663
GO:0001666	response to hypoxia	biological_process	0.1126	1	5	157	310	22036	ENSMUSG00000030287,ENSMUSG00000030102,ENSMUSG00000013663,ENSMUSG00000054640,ENSMUSG00000057367
GO:0003084	positive regulation of systemic arterial blood pressure	biological_process	0.11273	1	1	157	19	22036	ENSMUSG00000045962
GO:0070848	response to growth factor stimulus	biological_process	0.11301	1	9	157	569	22036	ENSMUSG00000013663,ENSMUSG00000020340,ENSMUSG00000006445,ENSMUSG00000031681,ENSMUSG00000052889,ENSMUSG00000021065,ENSMUSG00000030849,ENSMUSG00000024238,ENSMUSG00000030530
GO:0006919	activation of cysteine-type endopeptidase activity involved in apoptotic process	biological_process	0.11321	1	2	157	78	22036	ENSMUSG00000028191,ENSMUSG00000038007
GO:0043069	negative regulation of programmed cell death	biological_process	0.11329	1	10	157	845	22036	ENSMUSG00000022781,ENSMUSG00000006445,ENSMUSG00000028191,ENSMUSG00000057367,ENSMUSG00000037405,ENSMUSG00000019850,ENSMUSG00000024639,ENSMUSG00000013663,ENSMUSG00000021103,ENSMUSG00000026705
GO:0040011	locomotion	biological_process	0.11337	1	21	157	1660	22036	ENSMUSG00000030530,ENSMUSG00000045962,ENSMUSG00000001300,ENSMUSG00000021065,ENSMUSG00000029254,ENSMUSG00000055447,ENSMUSG00000022141,ENSMUSG00000020340,ENSMUSG00000019850,ENSMUSG00000037405,ENSMUSG00000013663,ENSMUSG00000035954,ENSMUSG00000021279,ENSMUSG00000016496,ENSMUSG00000054640,ENSMUSG00000044768,ENSMUSG00000037605,ENSMUSG00000039852,ENSMUSG00000006445,ENSMUSG00000021365,ENSMUSG00000022443
GO:0022407	regulation of cell-cell adhesion	biological_process	0.11382	1	3	157	121	22036	ENSMUSG00000055447,ENSMUSG00000019850,ENSMUSG00000045962
GO:0046685	response to arsenic-containing substance	biological_process	0.11402	1	1	157	22	22036	ENSMUSG00000013663
GO:0021549	cerebellum development	biological_process	0.11411	1	3	157	108	22036	ENSMUSG00000021557,ENSMUSG00000029687,ENSMUSG00000039852
GO:0008253	5-nucleotidase activity	molecular_function	0.11427	1	1	157	12	22036	ENSMUSG00000039480
GO:0005891	voltage-gated calcium channel complex	cellular_component	0.11488	1	2	157	38	22036	ENSMUSG00000028532,ENSMUSG00000051331
GO:0030295	protein kinase activator activity	molecular_function	0.11503	1	2	157	66	22036	ENSMUSG00000045962,ENSMUSG00000022781
GO:0005261	cation channel activity	molecular_function	0.11504	1	6	157	272	22036	ENSMUSG00000051331,ENSMUSG00000030287,ENSMUSG00000028532,ENSMUSG00000030102,ENSMUSG00000009647,ENSMUSG00000034810
GO:0002285	lymphocyte activation involved in immune response	biological_process	0.11522	1	3	157	182	22036	ENSMUSG00000057406,ENSMUSG00000019850,ENSMUSG00000037405
GO:0000278	mitotic cell cycle	biological_process	0.11545	1	10	157	755	22036	ENSMUSG00000021959,ENSMUSG00000022141,ENSMUSG00000041408,ENSMUSG00000029687,ENSMUSG00000059586,ENSMUSG00000013663,ENSMUSG00000020315,ENSMUSG00000043207,ENSMUSG00000015937,ENSMUSG00000021103
GO:0097106	postsynaptic density organization	biological_process	0.11554	1	1	157	6	22036	ENSMUSG00000013663
GO:0046626	regulation of insulin receptor signaling pathway	biological_process	0.1156	1	2	157	61	22036	ENSMUSG00000038859,ENSMUSG00000052889
GO:0048762	mesenchymal cell differentiation	biological_process	0.11561	1	4	157	206	22036	ENSMUSG00000030849,ENSMUSG00000055065,ENSMUSG00000013663,ENSMUSG00000029687
GO:0000165	MAPK cascade	biological_process	0.11563	1	11	157	807	22036	ENSMUSG00000006445,ENSMUSG00000031681,ENSMUSG00000022781,ENSMUSG00000029821,ENSMUSG00000013663,ENSMUSG00000022610,ENSMUSG00000037405,ENSMUSG00000029687,ENSMUSG00000029458,ENSMUSG00000030849,ENSMUSG00000002944
GO:0010934	macrophage cytokine production	biological_process	0.11577	1	1	157	14	22036	ENSMUSG00000002944
GO:0008092	cytoskeletal protein binding	molecular_function	0.11596	1	15	157	936	22036	ENSMUSG00000038859,ENSMUSG00000039361,ENSMUSG00000022443,ENSMUSG00000036053,ENSMUSG00000057738,ENSMUSG00000021557,ENSMUSG00000018417,ENSMUSG00000029086,ENSMUSG00000024236,ENSMUSG00000015932,ENSMUSG00000020315,ENSMUSG00000051331,ENSMUSG00000026705,ENSMUSG00000020152,ENSMUSG00000054640
GO:0043966	histone H3 acetylation	biological_process	0.11601	1	2	157	64	22036	ENSMUSG00000031540,ENSMUSG00000000708
GO:0006465	signal peptide processing	biological_process	0.11609	1	1	157	13	22036	ENSMUSG00000030530
GO:0086007	voltage-gated calcium channel activity involved in regulation of cardiac muscle cell action potential	molecular_function	0.11617	1	1	157	5	22036	ENSMUSG00000051331
GO:0009310	amine catabolic process	biological_process	0.1162	1	1	157	16	22036	ENSMUSG00000027333
GO:0061135	endopeptidase regulator activity	molecular_function	0.11622	1	3	157	203	22036	ENSMUSG00000030530,ENSMUSG00000031996,ENSMUSG00000057367
GO:1901836	regulation of transcription of nuclear large rRNA transcript from RNA polymerase I promoter	biological_process	0.11654	1	1	157	14	22036	ENSMUSG00000015937
GO:0030145	manganese ion binding	molecular_function	0.11658	1	2	157	51	22036	ENSMUSG00000035958,ENSMUSG00000021111
GO:0060548	negative regulation of cell death	biological_process	0.11668	1	11	157	936	22036	ENSMUSG00000022781,ENSMUSG00000028191,ENSMUSG00000006445,ENSMUSG00000057367,ENSMUSG00000037405,ENSMUSG00000019850,ENSMUSG00000024639,ENSMUSG00000013663,ENSMUSG00000030102,ENSMUSG00000021103,ENSMUSG00000026705
GO:0032612	interleukin-1 production	biological_process	0.11694	1	2	157	85	22036	ENSMUSG00000002944,ENSMUSG00000019850
GO:0032501	multicellular organismal process	biological_process	0.11721	1	70	157	8223	22036	ENSMUSG00000021959,ENSMUSG00000052889,ENSMUSG00000029821,ENSMUSG00000022141,ENSMUSG00000037405,ENSMUSG00000024236,ENSMUSG00000022142,ENSMUSG00000025977,ENSMUSG00000021103,ENSMUSG00000037138,ENSMUSG00000037514,ENSMUSG00000006445,ENSMUSG00000031584,ENSMUSG00000029687,ENSMUSG00000021557,ENSMUSG00000020315,ENSMUSG00000026737,ENSMUSG00000024238,ENSMUSG00000020152,ENSMUSG00000054640,ENSMUSG00000016496,…
GO:2000786	positive regulation of autophagic vacuole assembly	biological_process	0.1174	1	1	157	11	22036	ENSMUSG00000026737
GO:0055074	calcium ion homeostasis	biological_process	0.1174	1	7	157	452	22036	ENSMUSG00000051331,ENSMUSG00000052889,ENSMUSG00000030287,ENSMUSG00000009647,ENSMUSG00000030102,ENSMUSG00000054640,ENSMUSG00000002944
GO:0036293	response to decreased oxygen levels	biological_process	0.1176	1	5	157	314	22036	ENSMUSG00000013663,ENSMUSG00000054640,ENSMUSG00000057367,ENSMUSG00000030287,ENSMUSG00000030102
GO:0006353	DNA-dependent transcription, termination	biological_process	0.11768	1	1	157	20	22036	ENSMUSG00000043207
GO:2000696	regulation of epithelial cell differentiation involved in kidney development	biological_process	0.11781	1	1	157	13	22036	ENSMUSG00000029086
GO:0071478	cellular response to radiation	biological_process	0.11792	1	3	157	148	22036	ENSMUSG00000043207,ENSMUSG00000022141,ENSMUSG00000041974
GO:0051216	cartilage development	biological_process	0.11806	1	4	157	200	22036	ENSMUSG00000009207,ENSMUSG00000043207,ENSMUSG00000031681,ENSMUSG00000024238
GO:0006412	translation	biological_process	0.11808	1	6	157	609	22036	ENSMUSG00000026740,ENSMUSG00000020166,ENSMUSG00000108596,ENSMUSG00000093661,ENSMUSG00000028580,ENSMUSG00000025977
GO:0003723	RNA binding	molecular_function	0.11835	1	11	157	1097	22036	ENSMUSG00000034610,ENSMUSG00000021111,ENSMUSG00000025977,ENSMUSG00000028580,ENSMUSG00000031681,ENSMUSG00000055065,ENSMUSG00000093661,ENSMUSG00000020409,ENSMUSG00000024491,ENSMUSG00000029687,ENSMUSG00000096370
GO:0006954	inflammatory response	biological_process	0.11835	1	7	157	618	22036	ENSMUSG00000037405,ENSMUSG00000019850,ENSMUSG00000044768,ENSMUSG00000055447,ENSMUSG00000031681,ENSMUSG00000006445,ENSMUSG00000030107
GO:2000618	regulation of histone H4-K16 acetylation	biological_process	0.11837	1	1	157	7	22036	ENSMUSG00000043207
GO:0010939	regulation of necrotic cell death	biological_process	0.11856	1	1	157	30	22036	ENSMUSG00000057367
GO:0003013	circulatory system process	biological_process	0.11897	1	7	157	440	22036	ENSMUSG00000045962,ENSMUSG00000037405,ENSMUSG00000002944,ENSMUSG00000054640,ENSMUSG00000022142,ENSMUSG00000043207,ENSMUSG00000051331
GO:0032649	regulation of interferon-gamma production	biological_process	0.11901	1	2	157	90	22036	ENSMUSG00000055447,ENSMUSG00000016496
GO:0035195	gene silencing by miRNA	biological_process	0.11914	1	2	157	138	22036	ENSMUSG00000028580,ENSMUSG00000034610
GO:0005085	guanyl-nucleotide exchange factor activity	molecular_function	0.11926	1	5	157	209	22036	ENSMUSG00000035901,ENSMUSG00000021662,ENSMUSG00000026821,ENSMUSG00000053641,ENSMUSG00000035954
GO:0070301	cellular response to hydrogen peroxide	biological_process	0.11943	1	2	157	97	22036	ENSMUSG00000019850,ENSMUSG00000029687
GO:0051764	actin crosslink formation	biological_process	0.11967	1	1	157	10	22036	ENSMUSG00000038859
GO:0010818	T cell chemotaxis	biological_process	0.11975	1	1	157	22	22036	ENSMUSG00000045962
GO:0006851	mitochondrial calcium ion transport	biological_process	0.11979	1	1	157	13	22036	ENSMUSG00000009647
GO:0032806	carboxy-terminal domain protein kinase complex	cellular_component	0.11985	1	1	157	15	22036	ENSMUSG00000006599
GO:2000756	regulation of peptidyl-lysine acetylation	biological_process	0.11995	1	2	157	64	22036	ENSMUSG00000043207,ENSMUSG00000000708
GO:0070646	protein modification by small protein removal	biological_process	0.12	1	3	157	129	22036	ENSMUSG00000030107,ENSMUSG00000019850,ENSMUSG00000034252
GO:2000106	regulation of leukocyte apoptotic process	biological_process	0.12025	1	2	157	88	22036	ENSMUSG00000013663,ENSMUSG00000028191
GO:0030414	peptidase inhibitor activity	molecular_function	0.12031	1	3	157	203	22036	ENSMUSG00000030530,ENSMUSG00000057367,ENSMUSG00000031996
GO:0048261	negative regulation of receptor-mediated endocytosis	biological_process	0.12035	1	1	157	17	22036	ENSMUSG00000039361
GO:0010627	regulation of intracellular protein kinase cascade	biological_process	0.12057	1	13	157	1071	22036	ENSMUSG00000002944,ENSMUSG00000030849,ENSMUSG00000043207,ENSMUSG00000013663,ENSMUSG00000037405,ENSMUSG00000029687,ENSMUSG00000019850,ENSMUSG00000057367,ENSMUSG00000006445,ENSMUSG00000028191,ENSMUSG00000052889,ENSMUSG00000029821,ENSMUSG00000022781
GO:0004535	poly(A)-specific ribonuclease activity	molecular_function	0.1208	1	1	157	14	22036	ENSMUSG00000020166
GO:0030500	regulation of bone mineralization	biological_process	0.12102	1	2	157	75	22036	ENSMUSG00000054640,ENSMUSG00000043207
GO:0030837	negative regulation of actin filament polymerization	biological_process	0.12128	1	2	157	63	22036	ENSMUSG00000020315,ENSMUSG00000057738
GO:0030194	positive regulation of blood coagulation	biological_process	0.12137	1	1	157	19	22036	ENSMUSG00000002944
GO:1900048	positive regulation of hemostasis	biological_process	0.12137	1	1	157	19	22036	ENSMUSG00000002944
GO:0090394	negative regulation of excitatory postsynaptic membrane potential	biological_process	0.12146	1	1	157	10	22036	ENSMUSG00000013663
GO:0002521	leukocyte differentiation	biological_process	0.12186	1	7	157	523	22036	ENSMUSG00000024238,ENSMUSG00000006445,ENSMUSG00000022443,ENSMUSG00000052713,ENSMUSG00000019850,ENSMUSG00000054199,ENSMUSG00000027506
GO:0019430	removal of superoxide radicals	biological_process	0.12188	1	1	157	18	22036	ENSMUSG00000002944
GO:0070410	co-SMAD binding	molecular_function	0.12235	1	1	157	11	22036	ENSMUSG00000031681
GO:0001967	suckling behavior	biological_process	0.12247	1	1	157	15	22036	ENSMUSG00000031996
GO:0097305	response to alcohol	biological_process	0.12256	1	6	157	419	22036	ENSMUSG00000013663,ENSMUSG00000020152,ENSMUSG00000057367,ENSMUSG00000029687,ENSMUSG00000030849,ENSMUSG00000030287
GO:2000779	regulation of double-strand break repair	biological_process	0.12257	1	2	157	60	22036	ENSMUSG00000041974,ENSMUSG00000057406
GO:0044430	cytoskeletal part	cellular_component	0.12272	1	23	157	1829	22036	ENSMUSG00000021959,ENSMUSG00000052889,ENSMUSG00000000708,ENSMUSG00000024236,ENSMUSG00000074749,ENSMUSG00000015932,ENSMUSG00000030102,ENSMUSG00000015937,ENSMUSG00000039361,ENSMUSG00000028191,ENSMUSG00000022443,ENSMUSG00000057738,ENSMUSG00000018417,ENSMUSG00000021365,ENSMUSG00000030276,ENSMUSG00000028136,ENSMUSG00000020315,ENSMUSG00000051331,ENSMUSG00000049690,ENSMUSG00000021068,ENSMUSG00000021279,…
GO:0002088	lens development in camera-type eye	biological_process	0.12278	1	2	157	65	22036	ENSMUSG00000006445,ENSMUSG00000027737
GO:0071451	cellular response to superoxide	biological_process	0.12285	1	1	157	19	22036	ENSMUSG00000002944
GO:0016460	myosin II complex	cellular_component	0.12288	1	1	157	14	22036	ENSMUSG00000022443
GO:0045475	locomotor rhythm	biological_process	0.12288	1	1	157	22	22036	ENSMUSG00000013663
GO:0019985	translesion synthesis	biological_process	0.12324	1	1	157	15	22036	ENSMUSG00000026082
GO:0072160	nephron tubule epithelial cell differentiation	biological_process	0.12344	1	1	157	12	22036	ENSMUSG00000029086
GO:0033077	T cell differentiation in thymus	biological_process	0.12358	1	2	157	82	22036	ENSMUSG00000052713,ENSMUSG00000024238
GO:0019229	regulation of vasoconstriction	biological_process	0.12386	1	2	157	68	22036	ENSMUSG00000037405,ENSMUSG00000051331
GO:0017081	chloride channel regulator activity	molecular_function	0.12386	1	1	157	13	22036	ENSMUSG00000045962
GO:0002693	positive regulation of cellular extravasation	biological_process	0.1239	1	1	157	15	22036	ENSMUSG00000037405
GO:0001824	blastocyst development	biological_process	0.12403	1	2	157	86	22036	ENSMUSG00000021959,ENSMUSG00000020166
GO:0032623	interleukin-2 production	biological_process	0.1241	1	2	157	64	22036	ENSMUSG00000019850,ENSMUSG00000020315
GO:0060326	cell chemotaxis	biological_process	0.12413	1	4	157	290	22036	ENSMUSG00000029254,ENSMUSG00000045962,ENSMUSG00000006445,ENSMUSG00000035954
GO:0043588	skin development	biological_process	0.12431	1	5	157	330	22036	ENSMUSG00000015937,ENSMUSG00000029687,ENSMUSG00000006445,ENSMUSG00000043207,ENSMUSG00000021959
GO:0009306	protein secretion	biological_process	0.12444	1	5	157	318	22036	ENSMUSG00000020315,ENSMUSG00000026740,ENSMUSG00000002944,ENSMUSG00000019850,ENSMUSG00000016496
GO:0015937	coenzyme A biosynthetic process	biological_process	0.1245	1	1	157	13	22036	ENSMUSG00000037514
GO:0045948	positive regulation of translational initiation	biological_process	0.1245	1	1	157	19	22036	ENSMUSG00000025977
GO:0050932	regulation of pigment cell differentiation	biological_process	0.12466	1	1	157	9	22036	ENSMUSG00000024639
GO:0048755	branching morphogenesis of a nerve	biological_process	0.12467	1	1	157	11	22036	ENSMUSG00000039852
GO:0002685	regulation of leukocyte migration	biological_process	0.12487	1	3	157	172	22036	ENSMUSG00000045962,ENSMUSG00000037405,ENSMUSG00000029254
GO:0005783	endoplasmic reticulum	cellular_component	0.12487	1	18	157	1656	22036	ENSMUSG00000009207,ENSMUSG00000002944,ENSMUSG00000030530,ENSMUSG00000030102,ENSMUSG00000027737,ENSMUSG00000038732,ENSMUSG00000029086,ENSMUSG00000026353,ENSMUSG00000022964,ENSMUSG00000037400,ENSMUSG00000034265,ENSMUSG00000027506,ENSMUSG00000022498,ENSMUSG00000025236,ENSMUSG00000026740,ENSMUSG00000043207,ENSMUSG00000036985,ENSMUSG00000030287
GO:0006670	sphingosine metabolic process	biological_process	0.12498	1	1	157	12	22036	ENSMUSG00000038007
GO:0004867	serine-type endopeptidase inhibitor activity	molecular_function	0.12499	1	2	157	107	22036	ENSMUSG00000031996,ENSMUSG00000030530
GO:0032155	cell division site part	cellular_component	0.12512	1	2	157	67	22036	ENSMUSG00000024236,ENSMUSG00000022443
GO:0006677	glycosylceramide metabolic process	biological_process	0.12519	1	1	157	15	22036	ENSMUSG00000052544
GO:0060073	micturition	biological_process	0.12543	1	1	157	9	22036	ENSMUSG00000051331
GO:0016887	ATPase activity	molecular_function	0.12571	1	7	157	391	22036	ENSMUSG00000033793,ENSMUSG00000024566,ENSMUSG00000022443,ENSMUSG00000018417,ENSMUSG00000021103,ENSMUSG00000006599,ENSMUSG00000037400
GO:0035610	protein side chain deglutamylation	biological_process	0.12596	1	1	157	6	22036	ENSMUSG00000021557
GO:0022037	metencephalon development	biological_process	0.12608	1	3	157	117	22036	ENSMUSG00000021557,ENSMUSG00000029687,ENSMUSG00000039852
GO:0050853	B cell receptor signaling pathway	biological_process	0.1261	1	2	157	162	22036	ENSMUSG00000029254,ENSMUSG00000052889
GO:0036342	post-anal tail morphogenesis	biological_process	0.12624	1	1	157	18	22036	ENSMUSG00000006445
GO:0043009	chordate embryonic development	biological_process	0.12656	1	9	157	667	22036	ENSMUSG00000022443,ENSMUSG00000020166,ENSMUSG00000021959,ENSMUSG00000006445,ENSMUSG00000028191,ENSMUSG00000022141,ENSMUSG00000024238,ENSMUSG00000030849,ENSMUSG00000037369
GO:0007204	elevation of cytosolic calcium ion concentration	biological_process	0.12678	1	5	157	301	22036	ENSMUSG00000054640,ENSMUSG00000002944,ENSMUSG00000051331,ENSMUSG00000030287,ENSMUSG00000030102
GO:0042805	actinin binding	molecular_function	0.12695	1	2	157	42	22036	ENSMUSG00000051331,ENSMUSG00000029086
GO:0002438	acute inflammatory response to antigenic stimulus	biological_process	0.12697	1	1	157	26	22036	ENSMUSG00000037405
GO:0043497	regulation of protein heterodimerization activity	biological_process	0.12813	1	1	157	11	22036	ENSMUSG00000002944
GO:0007512	adult heart development	biological_process	0.12815	1	1	157	15	22036	ENSMUSG00000021103
GO:0072393	microtubule anchoring at microtubule organizing center	biological_process	0.12823	1	1	157	11	22036	ENSMUSG00000021068
GO:0010766	negative regulation of sodium ion transport	biological_process	0.12834	1	1	157	9	22036	ENSMUSG00000045962
GO:0008252	nucleotidase activity	molecular_function	0.12858	1	1	157	14	22036	ENSMUSG00000039480
GO:0045601	regulation of endothelial cell differentiation	biological_process	0.12877	1	1	157	22	22036	ENSMUSG00000024238
GO:1901881	positive regulation of protein depolymerization	biological_process	0.12884	1	1	157	16	22036	ENSMUSG00000015932
GO:0051049	regulation of transport	biological_process	0.12901	1	21	157	1730	22036	ENSMUSG00000055447,ENSMUSG00000034810,ENSMUSG00000052889,ENSMUSG00000013663,ENSMUSG00000024491,ENSMUSG00000019850,ENSMUSG00000037405,ENSMUSG00000038147,ENSMUSG00000009647,ENSMUSG00000030102,ENSMUSG00000029254,ENSMUSG00000045962,ENSMUSG00000002944,ENSMUSG00000039361,ENSMUSG00000024639,ENSMUSG00000026740,ENSMUSG00000051331,ENSMUSG00000043207,ENSMUSG00000020315,ENSMUSG00000016496,ENSMUSG00000054640
GO:0042044	fluid transport	biological_process	0.12905	1	1	157	27	22036	ENSMUSG00000030102
GO:0006941	striated muscle contraction	biological_process	0.12933	1	3	157	140	22036	ENSMUSG00000054640,ENSMUSG00000051331,ENSMUSG00000022142
GO:0051153	regulation of striated muscle cell differentiation	biological_process	0.12944	1	3	157	173	22036	ENSMUSG00000029687,ENSMUSG00000001300,ENSMUSG00000055065
GO:0030228	lipoprotein particle receptor activity	molecular_function	0.12951	1	1	157	15	22036	ENSMUSG00000002944
GO:0021942	radial glia guided migration of Purkinje cell	biological_process	0.13011	1	1	157	6	22036	ENSMUSG00000039852
GO:0046599	regulation of centriole replication	biological_process	0.13037	1	1	157	16	22036	ENSMUSG00000000708
GO:0048016	inositol phosphate-mediated signaling	biological_process	0.13092	1	2	157	55	22036	ENSMUSG00000030287,ENSMUSG00000030102
GO:0032153	cell division site	cellular_component	0.13095	1	2	157	73	22036	ENSMUSG00000024236,ENSMUSG00000022443
GO:0048845	venous blood vessel morphogenesis	biological_process	0.1312	1	1	157	10	22036	ENSMUSG00000001300
GO:0061002	negative regulation of dendritic spine morphogenesis	biological_process	0.13127	1	1	157	8	22036	ENSMUSG00000013663
GO:0043217	myelin maintenance	biological_process	0.13136	1	1	157	13	22036	ENSMUSG00000013663
GO:0070938	contractile ring	cellular_component	0.13148	1	1	157	13	22036	ENSMUSG00000022443
GO:0071345	cellular response to cytokine stimulus	biological_process	0.13149	1	7	157	633	22036	ENSMUSG00000029254,ENSMUSG00000020152,ENSMUSG00000057367,ENSMUSG00000045962,ENSMUSG00000055447,ENSMUSG00000034610,ENSMUSG00000029821
GO:0008278	cohesin complex	cellular_component	0.13167	1	1	157	12	22036	ENSMUSG00000041408
GO:0043331	response to dsRNA	biological_process	0.13176	1	2	157	98	22036	ENSMUSG00000034610,ENSMUSG00000028580
GO:0043632	modification-dependent macromolecule catabolic process	biological_process	0.13192	1	8	157	579	22036	ENSMUSG00000013663,ENSMUSG00000057367,ENSMUSG00000026353,ENSMUSG00000019850,ENSMUSG00000030107,ENSMUSG00000026705,ENSMUSG00000034610,ENSMUSG00000043207
GO:0009888	tissue development	biological_process	0.13203	1	23	157	2044	22036	ENSMUSG00000037405,ENSMUSG00000024236,ENSMUSG00000013663,ENSMUSG00000009207,ENSMUSG00000021959,ENSMUSG00000015937,ENSMUSG00000001300,ENSMUSG00000027737,ENSMUSG00000029687,ENSMUSG00000022443,ENSMUSG00000029086,ENSMUSG00000024639,ENSMUSG00000055065,ENSMUSG00000037514,ENSMUSG00000006445,ENSMUSG00000031681,ENSMUSG00000028191,ENSMUSG00000053153,ENSMUSG00000054640,ENSMUSG00000043207,ENSMUSG00000037369,…
GO:0030098	lymphocyte differentiation	biological_process	0.13207	1	5	157	356	22036	ENSMUSG00000019850,ENSMUSG00000052713,ENSMUSG00000027506,ENSMUSG00000054199,ENSMUSG00000024238
GO:0006878	cellular copper ion homeostasis	biological_process	0.13209	1	1	157	16	22036	ENSMUSG00000031996
GO:0031497	chromatin assembly	biological_process	0.13215	1	2	157	130	22036	ENSMUSG00000031540,ENSMUSG00000015937
GO:0001829	trophectodermal cell differentiation	biological_process	0.13241	1	1	157	21	22036	ENSMUSG00000020166
GO:0035194	posttranscriptional gene silencing by RNA	biological_process	0.13246	1	2	157	143	22036	ENSMUSG00000028580,ENSMUSG00000034610
GO:0006516	glycoprotein catabolic process	biological_process	0.13251	1	1	157	16	22036	ENSMUSG00000036561
GO:2000615	regulation of histone H3-K9 acetylation	biological_process	0.13275	1	1	157	12	22036	ENSMUSG00000000708
GO:0030031	cell projection assembly	biological_process	0.13283	1	6	157	302	22036	ENSMUSG00000006445,ENSMUSG00000053153,ENSMUSG00000020340,ENSMUSG00000037405,ENSMUSG00000030276,ENSMUSG00000029254
GO:0008565	protein transporter activity	molecular_function	0.13287	1	2	157	77	22036	ENSMUSG00000012535,ENSMUSG00000022905
GO:0051270	regulation of cellular component movement	biological_process	0.13295	1	13	157	924	22036	ENSMUSG00000013663,ENSMUSG00000021365,ENSMUSG00000037405,ENSMUSG00000006445,ENSMUSG00000022141,ENSMUSG00000044768,ENSMUSG00000054640,ENSMUSG00000016496,ENSMUSG00000029254,ENSMUSG00000045962,ENSMUSG00000022142,ENSMUSG00000051331,ENSMUSG00000030530
GO:0045445	myoblast differentiation	biological_process	0.13359	1	2	157	89	22036	ENSMUSG00000022610,ENSMUSG00000055065
GO:0032088	negative regulation of NF-kappaB transcription factor activity	biological_process	0.13373	1	2	157	73	22036	ENSMUSG00000034610,ENSMUSG00000019850
GO:0045597	positive regulation of cell differentiation	biological_process	0.13377	1	11	157	826	22036	ENSMUSG00000031681,ENSMUSG00000039361,ENSMUSG00000013663,ENSMUSG00000029086,ENSMUSG00000021365,ENSMUSG00000029687,ENSMUSG00000021068,ENSMUSG00000024238,ENSMUSG00000001300,ENSMUSG00000015937,ENSMUSG00000002944
GO:0043970	histone H3-K9 acetylation	biological_process	0.13379	1	1	157	13	22036	ENSMUSG00000000708
GO:0061035	regulation of cartilage development	biological_process	0.13406	1	2	157	65	22036	ENSMUSG00000031681,ENSMUSG00000009207
GO:0016471	vacuolar proton-transporting V-type ATPase complex	cellular_component	0.13411	1	1	157	20	22036	ENSMUSG00000033793
GO:0090312	positive regulation of protein deacetylation	biological_process	0.13421	1	1	157	19	22036	ENSMUSG00000022141
GO:0000380	alternative mRNA splicing, via spliceosome	biological_process	0.13434	1	2	157	78	22036	ENSMUSG00000020409,ENSMUSG00000055065
GO:0007596	blood coagulation	biological_process	0.13434	1	3	157	155	22036	ENSMUSG00000027737,ENSMUSG00000002944,ENSMUSG00000009207
GO:0010758	regulation of macrophage chemotaxis	biological_process	0.13448	1	1	157	27	22036	ENSMUSG00000029254
GO:0050765	negative regulation of phagocytosis	biological_process	0.1345	1	1	157	18	22036	ENSMUSG00000013663
GO:0006474	N-terminal protein amino acid acetylation	biological_process	0.13461	1	1	157	17	22036	ENSMUSG00000000708
GO:0033993	response to lipid	biological_process	0.13478	1	10	157	896	22036	ENSMUSG00000038007,ENSMUSG00000030849,ENSMUSG00000034610,ENSMUSG00000016496,ENSMUSG00000029254,ENSMUSG00000002944,ENSMUSG00000028191,ENSMUSG00000013663,ENSMUSG00000019850,ENSMUSG00000029687
GO:0070411	I-SMAD binding	molecular_function	0.135	1	1	157	11	22036	ENSMUSG00000031681
GO:0045683	negative regulation of epidermis development	biological_process	0.13503	1	1	157	19	22036	ENSMUSG00000029687
GO:0004707	MAP kinase activity	molecular_function	0.13521	1	1	157	16	22036	ENSMUSG00000022610
GO:0050820	positive regulation of coagulation	biological_process	0.13531	1	1	157	21	22036	ENSMUSG00000002944
GO:0048562	embryonic organ morphogenesis	biological_process	0.1354	1	5	157	304	22036	ENSMUSG00000006445,ENSMUSG00000024238,ENSMUSG00000030849,ENSMUSG00000037369,ENSMUSG00000022141
GO:0032735	positive regulation of interleukin-12 production	biological_process	0.1354	1	1	157	24	22036	ENSMUSG00000002944
GO:1902004	positive regulation of beta-amyloid formation	biological_process	0.13542	1	1	157	11	22036	ENSMUSG00000039361
GO:0004438	phosphatidylinositol-3-phosphatase activity	molecular_function	0.13553	1	1	157	9	22036	ENSMUSG00000013663
GO:0002115	store-operated calcium entry	biological_process	0.13559	1	1	157	18	22036	ENSMUSG00000038147
GO:0035563	positive regulation of chromatin binding	biological_process	0.13564	1	1	157	14	22036	ENSMUSG00000000708
GO:0051291	protein heterooligomerization	biological_process	0.13569	1	3	157	163	22036	ENSMUSG00000024639,ENSMUSG00000057367,ENSMUSG00000028191
GO:0001573	ganglioside metabolic process	biological_process	0.13579	1	1	157	18	22036	ENSMUSG00000052544
GO:0039535	regulation of RIG-I signaling pathway	biological_process	0.13585	1	1	157	16	22036	ENSMUSG00000028580
GO:0060038	cardiac muscle cell proliferation	biological_process	0.13592	1	2	157	63	22036	ENSMUSG00000031681,ENSMUSG00000013663
GO:0070167	regulation of biomineral tissue development	biological_process	0.13603	1	2	157	87	22036	ENSMUSG00000054640,ENSMUSG00000043207
GO:0034220	ion transmembrane transport	biological_process	0.13613	1	12	157	790	22036	ENSMUSG00000043207,ENSMUSG00000051331,ENSMUSG00000030102,ENSMUSG00000030287,ENSMUSG00000009647,ENSMUSG00000054640,ENSMUSG00000054414,ENSMUSG00000045962,ENSMUSG00000034810,ENSMUSG00000028532,ENSMUSG00000013663,ENSMUSG00000033793
GO:0016188	synaptic vesicle maturation	biological_process	0.13618	1	1	157	12	22036	ENSMUSG00000039361
GO:0010468	regulation of gene expression	biological_process	0.13619	1	38	157	4142	22036	ENSMUSG00000037369,ENSMUSG00000026740,ENSMUSG00000021111,ENSMUSG00000054199,ENSMUSG00000039852,ENSMUSG00000031681,ENSMUSG00000028191,ENSMUSG00000025019,ENSMUSG00000057406,ENSMUSG00000039361,ENSMUSG00000055065,ENSMUSG00000031540,ENSMUSG00000006599,ENSMUSG00000029254,ENSMUSG00000042446,ENSMUSG00000002944,ENSMUSG00000015937,ENSMUSG00000035378,ENSMUSG00000000708,ENSMUSG00000030107,ENSMUSG00000020166,…
GO:0006883	cellular sodium ion homeostasis	biological_process	0.13629	1	1	157	17	22036	ENSMUSG00000054640
GO:0010869	regulation of receptor biosynthetic process	biological_process	0.13639	1	1	157	18	22036	ENSMUSG00000030530
GO:0010839	negative regulation of keratinocyte proliferation	biological_process	0.13682	1	1	157	14	22036	ENSMUSG00000001300
GO:0090208	positive regulation of triglyceride metabolic process	biological_process	0.13687	1	1	157	25	22036	ENSMUSG00000002944
GO:2000809	positive regulation of synaptic vesicle clustering	biological_process	0.137	1	1	157	7	22036	ENSMUSG00000039361
GO:0018279	protein N-linked glycosylation via asparagine	biological_process	0.13705	1	1	157	17	22036	ENSMUSG00000021065
GO:0051383	kinetochore organization	biological_process	0.13729	1	1	157	20	22036	ENSMUSG00000034252
GO:0007599	hemostasis	biological_process	0.13734	1	3	157	157	22036	ENSMUSG00000009207,ENSMUSG00000002944,ENSMUSG00000027737
GO:0010587	miRNA catabolic process	biological_process	0.13746	1	1	157	10	22036	ENSMUSG00000034610
GO:1900244	positive regulation of synaptic vesicle endocytosis	biological_process	0.13753	1	1	157	11	22036	ENSMUSG00000039361
GO:2000637	positive regulation of gene silencing by miRNA	biological_process	0.13756	1	1	157	13	22036	ENSMUSG00000028580
GO:0050714	positive regulation of protein secretion	biological_process	0.13756	1	3	157	171	22036	ENSMUSG00000016496,ENSMUSG00000002944,ENSMUSG00000020315
GO:0015368	calcium:cation antiporter activity	molecular_function	0.13761	1	1	157	10	22036	ENSMUSG00000054640
GO:0006413	translational initiation	biological_process	0.13797	1	2	157	121	22036	ENSMUSG00000093661,ENSMUSG00000025977
GO:0002699	positive regulation of immune effector process	biological_process	0.138	1	3	157	207	22036	ENSMUSG00000057406,ENSMUSG00000038147,ENSMUSG00000002944
GO:0005856	cytoskeleton	cellular_component	0.13821	1	28	157	2315	22036	ENSMUSG00000051331,ENSMUSG00000049690,ENSMUSG00000021068,ENSMUSG00000020315,ENSMUSG00000028136,ENSMUSG00000020152,ENSMUSG00000019726,ENSMUSG00000054640,ENSMUSG00000021279,ENSMUSG00000053153,ENSMUSG00000028191,ENSMUSG00000038859,ENSMUSG00000039361,ENSMUSG00000030276,ENSMUSG00000022443,ENSMUSG00000021365,ENSMUSG00000057738,ENSMUSG00000018417,ENSMUSG00000030102,ENSMUSG00000027737,ENSMUSG00000015937,…
GO:0010952	positive regulation of peptidase activity	biological_process	0.13828	1	3	157	161	22036	ENSMUSG00000038007,ENSMUSG00000028191,ENSMUSG00000020340
GO:0018196	peptidyl-asparagine modification	biological_process	0.13834	1	1	157	18	22036	ENSMUSG00000021065
GO:0042953	lipoprotein transport	biological_process	0.13849	1	1	157	14	22036	ENSMUSG00000002944
GO:0016441	posttranscriptional gene silencing	biological_process	0.13857	1	2	157	144	22036	ENSMUSG00000034610,ENSMUSG00000028580
GO:0031526	brush border membrane	cellular_component	0.13858	1	2	157	67	22036	ENSMUSG00000002944,ENSMUSG00000052889
GO:0030234	enzyme regulator activity	molecular_function	0.1388	1	14	157	1107	22036	ENSMUSG00000030530,ENSMUSG00000035954,ENSMUSG00000035901,ENSMUSG00000053641,ENSMUSG00000026821,ENSMUSG00000045962,ENSMUSG00000031996,ENSMUSG00000015937,ENSMUSG00000000708,ENSMUSG00000028191,ENSMUSG00000022781,ENSMUSG00000021662,ENSMUSG00000024639,ENSMUSG00000057367
GO:0032692	negative regulation of interleukin-1 production	biological_process	0.13882	1	1	157	26	22036	ENSMUSG00000019850
GO:1901623	regulation of lymphocyte chemotaxis	biological_process	0.13925	1	1	157	25	22036	ENSMUSG00000045962
GO:0043220	Schmidt-Lanterman incisure	cellular_component	0.13936	1	1	157	14	22036	ENSMUSG00000013663
GO:0005005	transmembrane-ephrin receptor activity	molecular_function	0.13959	1	1	157	12	22036	ENSMUSG00000006445
GO:0035173	histone kinase activity	molecular_function	0.1396	1	1	157	15	22036	ENSMUSG00000052889
GO:0021542	dentate gyrus development	biological_process	0.13961	1	1	157	18	22036	ENSMUSG00000013663
GO:0000303	response to superoxide	biological_process	0.13967	1	1	157	22	22036	ENSMUSG00000002944
GO:0031054	pre-miRNA processing	biological_process	0.13968	1	1	157	14	22036	ENSMUSG00000034610
GO:0035608	protein deglutamylation	biological_process	0.14004	1	1	157	7	22036	ENSMUSG00000021557
GO:0040008	regulation of growth	biological_process	0.14021	1	9	157	697	22036	ENSMUSG00000013663,ENSMUSG00000021365,ENSMUSG00000022141,ENSMUSG00000022781,ENSMUSG00000052889,ENSMUSG00000021959,ENSMUSG00000002944,ENSMUSG00000051331,ENSMUSG00000043207
GO:0044320	cellular response to leptin stimulus	biological_process	0.14024	1	1	157	17	22036	ENSMUSG00000013663
GO:0010885	regulation of cholesterol storage	biological_process	0.14026	1	1	157	13	22036	ENSMUSG00000002944
GO:0090079	translation regulator activity, nucleic acid binding	molecular_function	0.14045	1	1	157	20	22036	ENSMUSG00000025977
GO:0005643	nuclear pore	cellular_component	0.14056	1	2	157	70	22036	ENSMUSG00000022905,ENSMUSG00000022142
GO:0042733	embryonic digit morphogenesis	biological_process	0.14063	1	2	157	68	22036	ENSMUSG00000009207,ENSMUSG00000024639
GO:0022618	ribonucleoprotein complex assembly	biological_process	0.14066	1	3	157	211	22036	ENSMUSG00000020409,ENSMUSG00000020166,ENSMUSG00000035378
GO:2000060	positive regulation of protein ubiquitination involved in ubiquitin-dependent protein catabolic process	biological_process	0.14067	1	1	157	13	22036	ENSMUSG00000013663
GO:0033147	negative regulation of intracellular estrogen receptor signaling pathway	biological_process	0.1408	1	1	157	14	22036	ENSMUSG00000020166
GO:0008219	cell death	biological_process	0.14096	1	21	157	2048	22036	ENSMUSG00000057367,ENSMUSG00000024639,ENSMUSG00000022781,ENSMUSG00000039361,ENSMUSG00000028191,ENSMUSG00000006445,ENSMUSG00000043207,ENSMUSG00000020340,ENSMUSG00000037405,ENSMUSG00000019850,ENSMUSG00000013663,ENSMUSG00000052889,ENSMUSG00000029821,ENSMUSG00000021959,ENSMUSG00000035378,ENSMUSG00000021103,ENSMUSG00000002944,ENSMUSG00000026705,ENSMUSG00000001300,ENSMUSG00000030102,ENSMUSG00000038007
GO:0016265	death	biological_process	0.14096	1	21	157	2048	22036	ENSMUSG00000043207,ENSMUSG00000057367,ENSMUSG00000024639,ENSMUSG00000022781,ENSMUSG00000039361,ENSMUSG00000006445,ENSMUSG00000028191,ENSMUSG00000002944,ENSMUSG00000021103,ENSMUSG00000026705,ENSMUSG00000001300,ENSMUSG00000030102,ENSMUSG00000038007,ENSMUSG00000019850,ENSMUSG00000020340,ENSMUSG00000037405,ENSMUSG00000013663,ENSMUSG00000029821,ENSMUSG00000052889,ENSMUSG00000021959,ENSMUSG00000035378
GO:0042790	transcription of nuclear large rRNA transcript from RNA polymerase I promoter	biological_process	0.14096	1	1	157	16	22036	ENSMUSG00000015937
GO:0003299	muscle hypertrophy in response to stress	biological_process	0.14108	1	1	157	16	22036	ENSMUSG00000029687
GO:0014898	cardiac muscle hypertrophy in response to stress	biological_process	0.14108	1	1	157	16	22036	ENSMUSG00000029687
GO:0005671	Ada2/Gcn5/Ada3 transcription activator complex	cellular_component	0.14116	1	1	157	16	22036	ENSMUSG00000000708
GO:0045814	negative regulation of gene expression, epigenetic	biological_process	0.14126	1	2	157	76	22036	ENSMUSG00000015937,ENSMUSG00000029687
GO:0006497	protein lipidation	biological_process	0.14135	1	2	157	84	22036	ENSMUSG00000034265,ENSMUSG00000036985
GO:0001932	regulation of protein phosphorylation	biological_process	0.14143	1	14	157	1135	22036	ENSMUSG00000000708,ENSMUSG00000021959,ENSMUSG00000022781,ENSMUSG00000024639,ENSMUSG00000013663,ENSMUSG00000029687,ENSMUSG00000037405,ENSMUSG00000019850,ENSMUSG00000021365,ENSMUSG00000045962,ENSMUSG00000031996,ENSMUSG00000002944,ENSMUSG00000015937,ENSMUSG00000021103
GO:0048385	regulation of retinoic acid receptor signaling pathway	biological_process	0.14155	1	1	157	16	22036	ENSMUSG00000029687
GO:0010812	negative regulation of cell-substrate adhesion	biological_process	0.14158	1	2	157	58	22036	ENSMUSG00000013663,ENSMUSG00000038007
GO:0046916	cellular transition metal ion homeostasis	biological_process	0.14174	1	2	157	99	22036	ENSMUSG00000054414,ENSMUSG00000031996
GO:0007155	cell adhesion	biological_process	0.14179	1	16	157	1013	22036	ENSMUSG00000021365,ENSMUSG00000022443,ENSMUSG00000006445,ENSMUSG00000030786,ENSMUSG00000108596,ENSMUSG00000013663,ENSMUSG00000020340,ENSMUSG00000019850,ENSMUSG00000037405,ENSMUSG00000055447,ENSMUSG00000033985,ENSMUSG00000001300,ENSMUSG00000002944,ENSMUSG00000045962,ENSMUSG00000038007,ENSMUSG00000027737
GO:0060070	canonical Wnt receptor signaling pathway	biological_process	0.1418	1	5	157	268	22036	ENSMUSG00000045962,ENSMUSG00000013663,ENSMUSG00000024639,ENSMUSG00000021959,ENSMUSG00000037369
GO:0034138	toll-like receptor 3 signaling pathway	biological_process	0.14183	1	1	157	17	22036	ENSMUSG00000019850
GO:0060736	prostate gland growth	biological_process	0.14196	1	1	157	11	22036	ENSMUSG00000013663
GO:0045618	positive regulation of keratinocyte differentiation	biological_process	0.14202	1	1	157	14	22036	ENSMUSG00000015937
GO:0046530	photoreceptor cell differentiation	biological_process	0.14211	1	2	157	67	22036	ENSMUSG00000029086,ENSMUSG00000021557
GO:0016322	neuron remodeling	biological_process	0.14212	1	1	157	11	22036	ENSMUSG00000024639
GO:0008080	N-acetyltransferase activity	molecular_function	0.14221	1	2	157	84	22036	ENSMUSG00000000708,ENSMUSG00000031540
GO:0001741	XY body	cellular_component	0.14232	1	1	157	19	22036	ENSMUSG00000057367
GO:0034311	diol metabolic process	biological_process	0.14235	1	1	157	14	22036	ENSMUSG00000038007
GO:0014855	striated muscle cell proliferation	biological_process	0.14254	1	2	157	66	22036	ENSMUSG00000031681,ENSMUSG00000013663
GO:0009792	embryo development ending in birth or egg hatching	biological_process	0.14268	1	9	157	685	22036	ENSMUSG00000022443,ENSMUSG00000028191,ENSMUSG00000006445,ENSMUSG00000022141,ENSMUSG00000020166,ENSMUSG00000021959,ENSMUSG00000024238,ENSMUSG00000037369,ENSMUSG00000030849
GO:0050790	regulation of catalytic activity	biological_process	0.14306	1	23	157	2038	22036	ENSMUSG00000021103,ENSMUSG00000015937,ENSMUSG00000045962,ENSMUSG00000031996,ENSMUSG00000030530,ENSMUSG00000038007,ENSMUSG00000019850,ENSMUSG00000037405,ENSMUSG00000020340,ENSMUSG00000020590,ENSMUSG00000013663,ENSMUSG00000021959,ENSMUSG00000000708,ENSMUSG00000026821,ENSMUSG00000035954,ENSMUSG00000030849,ENSMUSG00000021365,ENSMUSG00000057367,ENSMUSG00000029687,ENSMUSG00000024639,ENSMUSG00000022781,…
GO:0048681	negative regulation of axon regeneration	biological_process	0.14314	1	1	157	12	22036	ENSMUSG00000013663
GO:0050817	coagulation	biological_process	0.14351	1	3	157	159	22036	ENSMUSG00000027737,ENSMUSG00000009207,ENSMUSG00000002944
GO:0051094	positive regulation of developmental process	biological_process	0.1437	1	15	157	1202	22036	ENSMUSG00000021068,ENSMUSG00000024238,ENSMUSG00000001300,ENSMUSG00000020152,ENSMUSG00000054640,ENSMUSG00000002944,ENSMUSG00000015937,ENSMUSG00000031681,ENSMUSG00000052889,ENSMUSG00000037605,ENSMUSG00000039361,ENSMUSG00000029086,ENSMUSG00000013663,ENSMUSG00000029687,ENSMUSG00000021365
GO:0090287	regulation of cellular response to growth factor stimulus	biological_process	0.14373	1	4	157	197	22036	ENSMUSG00000024238,ENSMUSG00000030530,ENSMUSG00000052889,ENSMUSG00000020340
GO:0010564	regulation of cell cycle process	biological_process	0.14405	1	8	157	605	22036	ENSMUSG00000015937,ENSMUSG00000029687,ENSMUSG00000041408,ENSMUSG00000013663,ENSMUSG00000034252,ENSMUSG00000024236,ENSMUSG00000059586,ENSMUSG00000000708
GO:0097435	fibril organization	biological_process	0.14407	1	1	157	18	22036	ENSMUSG00000002944
GO:0048365	Rac GTPase binding	molecular_function	0.1446	1	2	157	54	22036	ENSMUSG00000022781,ENSMUSG00000035954
GO:0051572	negative regulation of histone H3-K4 methylation	biological_process	0.14461	1	1	157	13	22036	ENSMUSG00000015937
GO:1902003	regulation of beta-amyloid formation	biological_process	0.14504	1	1	157	12	22036	ENSMUSG00000039361
GO:0039531	regulation of viral-induced cytoplasmic pattern recognition receptor signaling pathway	biological_process	0.14515	1	1	157	19	22036	ENSMUSG00000028580
GO:0005245	voltage-gated calcium channel activity	molecular_function	0.14525	1	2	157	42	22036	ENSMUSG00000051331,ENSMUSG00000028532
GO:0030014	CCR4-NOT complex	cellular_component	0.14536	1	1	157	17	22036	ENSMUSG00000020166
GO:0043542	endothelial cell migration	biological_process	0.14565	1	4	157	203	22036	ENSMUSG00000006445,ENSMUSG00000001300,ENSMUSG00000013663,ENSMUSG00000022443
GO:0002347	response to tumor cell	biological_process	0.14572	1	1	157	25	22036	ENSMUSG00000016496
GO:0006672	ceramide metabolic process	biological_process	0.14615	1	2	157	79	22036	ENSMUSG00000052544,ENSMUSG00000038007
GO:0005548	phospholipid transporter activity	molecular_function	0.14627	1	2	157	57	22036	ENSMUSG00000024566,ENSMUSG00000037400
GO:0017016	Ras GTPase binding	molecular_function	0.14631	1	6	157	298	22036	ENSMUSG00000022781,ENSMUSG00000039361,ENSMUSG00000035954,ENSMUSG00000035901,ENSMUSG00000036053,ENSMUSG00000021279
GO:0010719	negative regulation of epithelial to mesenchymal transition	biological_process	0.14632	1	1	157	24	22036	ENSMUSG00000013663
GO:0043154	negative regulation of cysteine-type endopeptidase activity involved in apoptotic process	biological_process	0.14647	1	2	157	89	22036	ENSMUSG00000022781,ENSMUSG00000057367
GO:0032703	negative regulation of interleukin-2 production	biological_process	0.14647	1	1	157	17	22036	ENSMUSG00000019850
GO:0086067	AV node cell to bundle of His cell communication	biological_process	0.14659	1	1	157	11	22036	ENSMUSG00000051331
GO:0044321	response to leptin stimulus	biological_process	0.14661	1	1	157	22	22036	ENSMUSG00000013663
GO:1901983	regulation of protein acetylation	biological_process	0.14675	1	2	157	74	22036	ENSMUSG00000000708,ENSMUSG00000043207
GO:0050727	regulation of inflammatory response	biological_process	0.14682	1	4	157	290	22036	ENSMUSG00000044768,ENSMUSG00000055447,ENSMUSG00000030107,ENSMUSG00000019850
GO:0022610	biological adhesion	biological_process	0.14686	1	16	157	1024	22036	ENSMUSG00000027737,ENSMUSG00000038007,ENSMUSG00000045962,ENSMUSG00000002944,ENSMUSG00000001300,ENSMUSG00000033985,ENSMUSG00000055447,ENSMUSG00000020340,ENSMUSG00000037405,ENSMUSG00000019850,ENSMUSG00000013663,ENSMUSG00000108596,ENSMUSG00000030786,ENSMUSG00000006445,ENSMUSG00000022443,ENSMUSG00000021365
GO:0051547	regulation of keratinocyte migration	biological_process	0.14687	1	1	157	12	22036	ENSMUSG00000013663
GO:0030220	platelet formation	biological_process	0.14721	1	1	157	18	22036	ENSMUSG00000022443
GO:0035112	genitalia morphogenesis	biological_process	0.14721	1	1	157	15	22036	ENSMUSG00000022141
GO:0030900	forebrain development	biological_process	0.14723	1	7	157	405	22036	ENSMUSG00000021557,ENSMUSG00000031996,ENSMUSG00000029687,ENSMUSG00000013663,ENSMUSG00000054640,ENSMUSG00000024639,ENSMUSG00000021068
GO:0032609	interferon-gamma production	biological_process	0.14754	1	2	157	101	22036	ENSMUSG00000016496,ENSMUSG00000055447
GO:0051247	positive regulation of protein metabolic process	biological_process	0.14759	1	15	157	1272	22036	ENSMUSG00000013663,ENSMUSG00000021365,ENSMUSG00000037405,ENSMUSG00000029687,ENSMUSG00000019850,ENSMUSG00000020340,ENSMUSG00000028191,ENSMUSG00000022141,ENSMUSG00000000708,ENSMUSG00000022781,ENSMUSG00000039361,ENSMUSG00000021103,ENSMUSG00000002944,ENSMUSG00000045962,ENSMUSG00000025977
GO:0001889	liver development	biological_process	0.14768	1	3	157	161	22036	ENSMUSG00000019850,ENSMUSG00000029687,ENSMUSG00000043207
GO:0042101	T cell receptor complex	cellular_component	0.14784	1	1	157	17	22036	ENSMUSG00000028191
GO:0071481	cellular response to X-ray	biological_process	0.1479	1	1	157	12	22036	ENSMUSG00000022141
GO:0036344	platelet morphogenesis	biological_process	0.14811	1	1	157	19	22036	ENSMUSG00000022443
GO:0070482	response to oxygen levels	biological_process	0.14822	1	5	157	339	22036	ENSMUSG00000013663,ENSMUSG00000054640,ENSMUSG00000057367,ENSMUSG00000030287,ENSMUSG00000030102
GO:0051607	defense response to virus	biological_process	0.14822	1	3	157	236	22036	ENSMUSG00000043207,ENSMUSG00000055065,ENSMUSG00000028580
GO:0002335	mature B cell differentiation	biological_process	0.14832	1	1	157	22	22036	ENSMUSG00000019850
GO:0060047	heart contraction	biological_process	0.14834	1	4	157	206	22036	ENSMUSG00000054640,ENSMUSG00000051331,ENSMUSG00000043207,ENSMUSG00000022142
GO:0021702	cerebellar Purkinje cell differentiation	biological_process	0.14839	1	1	157	12	22036	ENSMUSG00000021557
GO:0006937	regulation of muscle contraction	biological_process	0.14848	1	3	157	149	22036	ENSMUSG00000054640,ENSMUSG00000051331,ENSMUSG00000022142
GO:0008324	cation transmembrane transporter activity	molecular_function	0.14862	1	9	157	583	22036	ENSMUSG00000034810,ENSMUSG00000028532,ENSMUSG00000033793,ENSMUSG00000051331,ENSMUSG00000009647,ENSMUSG00000030287,ENSMUSG00000030102,ENSMUSG00000054640,ENSMUSG00000054414
GO:0000123	histone acetyltransferase complex	cellular_component	0.14876	1	2	157	82	22036	ENSMUSG00000000708,ENSMUSG00000031540
GO:1902115	regulation of organelle assembly	biological_process	0.14886	1	3	157	126	22036	ENSMUSG00000034252,ENSMUSG00000020166,ENSMUSG00000026737
GO:0009620	response to fungus	biological_process	0.14892	1	1	157	41	22036	ENSMUSG00000028191
GO:0051087	chaperone binding	molecular_function	0.14896	1	2	157	98	22036	ENSMUSG00000026740,ENSMUSG00000057367
GO:0042158	lipoprotein biosynthetic process	biological_process	0.14898	1	2	157	89	22036	ENSMUSG00000036985,ENSMUSG00000034265
GO:0060148	positive regulation of posttranscriptional gene silencing	biological_process	0.14916	1	1	157	14	22036	ENSMUSG00000028580
GO:2000736	regulation of stem cell differentiation	biological_process	0.14925	1	3	157	143	22036	ENSMUSG00000013663,ENSMUSG00000029687,ENSMUSG00000020166
GO:0016573	histone acetylation	biological_process	0.14928	1	3	157	151	22036	ENSMUSG00000000708,ENSMUSG00000043207,ENSMUSG00000031540
GO:2000727	positive regulation of cardiac muscle cell differentiation	biological_process	0.14945	1	1	157	13	22036	ENSMUSG00000001300
GO:0060044	negative regulation of cardiac muscle cell proliferation	biological_process	0.14965	1	1	157	20	22036	ENSMUSG00000013663
GO:0070269	pyroptosis	biological_process	0.14966	1	1	157	20	22036	ENSMUSG00000029821
GO:0055070	copper ion homeostasis	biological_process	0.14988	1	1	157	18	22036	ENSMUSG00000031996
GO:0016358	dendrite development	biological_process	0.14989	1	6	157	256	22036	ENSMUSG00000039361,ENSMUSG00000022781,ENSMUSG00000039852,ENSMUSG00000029687,ENSMUSG00000013663,ENSMUSG00000020152
GO:0016571	histone methylation	biological_process	0.14992	1	3	157	134	22036	ENSMUSG00000057406,ENSMUSG00000029687,ENSMUSG00000015937
GO:0022600	digestive system process	biological_process	0.15	1	2	157	88	22036	ENSMUSG00000002944,ENSMUSG00000045962
GO:0014887	cardiac muscle adaptation	biological_process	0.15028	1	1	157	17	22036	ENSMUSG00000029687
GO:0042692	muscle cell differentiation	biological_process	0.15046	1	7	157	486	22036	ENSMUSG00000029687,ENSMUSG00000022443,ENSMUSG00000022610,ENSMUSG00000001300,ENSMUSG00000055065,ENSMUSG00000043207,ENSMUSG00000024238
GO:0009100	glycoprotein metabolic process	biological_process	0.15071	1	6	157	363	22036	ENSMUSG00000030657,ENSMUSG00000038007,ENSMUSG00000000708,ENSMUSG00000036561,ENSMUSG00000021065,ENSMUSG00000052544
GO:0008276	protein methyltransferase activity	molecular_function	0.1508	1	2	157	82	22036	ENSMUSG00000057406,ENSMUSG00000029687
GO:1901631	positive regulation of presynaptic membrane organization	biological_process	0.15085	1	1	157	8	22036	ENSMUSG00000039361
GO:0007178	transmembrane receptor protein serine/threonine kinase signaling pathway	biological_process	0.15105	1	5	157	318	22036	ENSMUSG00000021065,ENSMUSG00000031681,ENSMUSG00000024238,ENSMUSG00000030530,ENSMUSG00000020315
GO:0015914	phospholipid transport	biological_process	0.15135	1	2	157	65	22036	ENSMUSG00000037400,ENSMUSG00000024566
GO:0030122	AP-2 adaptor complex	cellular_component	0.15146	1	1	157	12	22036	ENSMUSG00000039361
GO:0034143	regulation of toll-like receptor 4 signaling pathway	biological_process	0.15203	1	1	157	19	22036	ENSMUSG00000019850
GO:0006491	N-glycan processing	biological_process	0.15205	1	1	157	14	22036	ENSMUSG00000021065
GO:0033866	nucleoside bisphosphate biosynthetic process	biological_process	0.15209	1	1	157	15	22036	ENSMUSG00000037514
GO:0034030	ribonucleoside bisphosphate biosynthetic process	biological_process	0.15209	1	1	157	15	22036	ENSMUSG00000037514
GO:0034033	purine nucleoside bisphosphate biosynthetic process	biological_process	0.15209	1	1	157	15	22036	ENSMUSG00000037514
GO:0001952	regulation of cell-matrix adhesion	biological_process	0.15209	1	3	157	107	22036	ENSMUSG00000038007,ENSMUSG00000013663,ENSMUSG00000002944
GO:0010452	histone H3-K36 methylation	biological_process	0.15215	1	1	157	11	22036	ENSMUSG00000057406
GO:0048646	anatomical structure formation involved in morphogenesis	biological_process	0.15229	1	14	157	1091	22036	ENSMUSG00000031681,ENSMUSG00000006445,ENSMUSG00000028191,ENSMUSG00000020166,ENSMUSG00000052889,ENSMUSG00000021959,ENSMUSG00000013663,ENSMUSG00000021557,ENSMUSG00000022443,ENSMUSG00000037369,ENSMUSG00000030849,ENSMUSG00000001300,ENSMUSG00000053153,ENSMUSG00000002944
GO:0072176	nephric duct development	biological_process	0.15238	1	1	157	14	22036	ENSMUSG00000001300
GO:0048246	macrophage chemotaxis	biological_process	0.15246	1	1	157	35	22036	ENSMUSG00000029254
GO:0043121	neurotrophin binding	molecular_function	0.15248	1	1	157	11	22036	ENSMUSG00000030530
GO:0031345	negative regulation of cell projection organization	biological_process	0.15293	1	4	157	186	22036	ENSMUSG00000001300,ENSMUSG00000029254,ENSMUSG00000035901,ENSMUSG00000013663
GO:0014832	urinary bladder smooth muscle contraction	biological_process	0.15294	1	1	157	10	22036	ENSMUSG00000051331
GO:0014848	urinary tract smooth muscle contraction	biological_process	0.15294	1	1	157	10	22036	ENSMUSG00000051331
GO:0031987	locomotion involved in locomotory behavior	biological_process	0.15294	1	1	157	14	22036	ENSMUSG00000037605
GO:0051386	regulation of neurotrophin TRK receptor signaling pathway	biological_process	0.15299	1	1	157	16	22036	ENSMUSG00000020340
GO:0050849	negative regulation of calcium-mediated signaling	biological_process	0.15312	1	1	157	20	22036	ENSMUSG00000030102
GO:0032800	receptor biosynthetic process	biological_process	0.15318	1	1	157	23	22036	ENSMUSG00000030530
GO:0048557	embryonic digestive tract morphogenesis	biological_process	0.15328	1	1	157	20	22036	ENSMUSG00000022141
GO:0044708	single-organism behavior	biological_process	0.15336	1	9	157	573	22036	ENSMUSG00000043207,ENSMUSG00000051331,ENSMUSG00000020152,ENSMUSG00000028580,ENSMUSG00000031996,ENSMUSG00000039361,ENSMUSG00000037605,ENSMUSG00000013663,ENSMUSG00000021557
GO:0060009	Sertoli cell development	biological_process	0.15388	1	1	157	17	22036	ENSMUSG00000037405
GO:0018393	internal peptidyl-lysine acetylation	biological_process	0.15407	1	3	157	155	22036	ENSMUSG00000043207,ENSMUSG00000000708,ENSMUSG00000031540
GO:0036002	pre-mRNA binding	molecular_function	0.15408	1	1	157	33	22036	ENSMUSG00000020409
GO:0031344	regulation of cell projection organization	biological_process	0.15408	1	11	157	676	22036	ENSMUSG00000001300,ENSMUSG00000029254,ENSMUSG00000020152,ENSMUSG00000035901,ENSMUSG00000021068,ENSMUSG00000013663,ENSMUSG00000037405,ENSMUSG00000029687,ENSMUSG00000000708,ENSMUSG00000006445,ENSMUSG00000039361
GO:0048468	cell development	biological_process	0.1541	1	29	157	2389	22036	ENSMUSG00000035958,ENSMUSG00000001300,ENSMUSG00000025977,ENSMUSG00000034610,ENSMUSG00000013663,ENSMUSG00000037405,ENSMUSG00000020340,ENSMUSG00000022141,ENSMUSG00000000708,ENSMUSG00000020166,ENSMUSG00000021959,ENSMUSG00000035901,ENSMUSG00000020152,ENSMUSG00000053153,ENSMUSG00000021068,ENSMUSG00000024238,ENSMUSG00000030849,ENSMUSG00000043207,ENSMUSG00000026737,ENSMUSG00000024639,ENSMUSG00000021365,…
GO:0007165	signal transduction	biological_process	0.15412	1	52	157	6449	22036	ENSMUSG00000030530,ENSMUSG00000030102,ENSMUSG00000029254,ENSMUSG00000021619,ENSMUSG00000002944,ENSMUSG00000045962,ENSMUSG00000031996,ENSMUSG00000020166,ENSMUSG00000021662,ENSMUSG00000020340,ENSMUSG00000019850,ENSMUSG00000030849,ENSMUSG00000037369,ENSMUSG00000028136,ENSMUSG00000030287,ENSMUSG00000021279,ENSMUSG00000031681,ENSMUSG00000028191,ENSMUSG00000030786,ENSMUSG00000055065,ENSMUSG00000022781,…
GO:0072574	hepatocyte proliferation	biological_process	0.15413	1	1	157	20	22036	ENSMUSG00000019850
GO:0072575	epithelial cell proliferation involved in liver morphogenesis	biological_process	0.15413	1	1	157	20	22036	ENSMUSG00000019850
GO:0001946	lymphangiogenesis	biological_process	0.15477	1	1	157	19	22036	ENSMUSG00000006445
GO:0002688	regulation of leukocyte chemotaxis	biological_process	0.15478	1	2	157	109	22036	ENSMUSG00000029254,ENSMUSG00000045962
GO:0010878	cholesterol storage	biological_process	0.15489	1	1	157	15	22036	ENSMUSG00000002944
GO:0010556	regulation of macromolecule biosynthetic process	biological_process	0.15507	1	33	157	3601	22036	ENSMUSG00000038007,ENSMUSG00000034610,ENSMUSG00000021103,ENSMUSG00000025977,ENSMUSG00000052889,ENSMUSG00000022141,ENSMUSG00000037405,ENSMUSG00000013663,ENSMUSG00000024238,ENSMUSG00000043207,ENSMUSG00000028580,ENSMUSG00000029687,ENSMUSG00000041408,ENSMUSG00000030530,ENSMUSG00000006599,ENSMUSG00000015937,ENSMUSG00000002944,ENSMUSG00000042446,ENSMUSG00000020166,ENSMUSG00000000708,ENSMUSG00000052713,…
GO:0002832	negative regulation of response to biotic stimulus	biological_process	0.15513	1	1	157	26	22036	ENSMUSG00000019850
GO:0034250	positive regulation of cellular amide metabolic process	biological_process	0.15529	1	1	157	13	22036	ENSMUSG00000039361
GO:0030949	positive regulation of vascular endothelial growth factor receptor signaling pathway	biological_process	0.15575	1	1	157	14	22036	ENSMUSG00000052889
GO:0005385	zinc ion transmembrane transporter activity	molecular_function	0.15576	1	1	157	23	22036	ENSMUSG00000054414
GO:0061001	regulation of dendritic spine morphogenesis	biological_process	0.15587	1	2	157	48	22036	ENSMUSG00000020152,ENSMUSG00000013663
GO:0046961	proton-transporting ATPase activity, rotational mechanism	molecular_function	0.15597	1	1	157	22	22036	ENSMUSG00000033793
GO:0055082	cellular chemical homeostasis	biological_process	0.15601	1	10	157	782	22036	ENSMUSG00000030287,ENSMUSG00000009647,ENSMUSG00000030102,ENSMUSG00000051331,ENSMUSG00000031996,ENSMUSG00000002944,ENSMUSG00000054640,ENSMUSG00000054414,ENSMUSG00000052889,ENSMUSG00000037405
GO:0016459	myosin complex	cellular_component	0.15616	1	2	157	61	22036	ENSMUSG00000022443,ENSMUSG00000018417
GO:0021924	cell proliferation in external granule layer	biological_process	0.15629	1	1	157	18	22036	ENSMUSG00000039852
GO:0021930	cerebellar granule cell precursor proliferation	biological_process	0.15629	1	1	157	18	22036	ENSMUSG00000039852
GO:0010212	response to ionizing radiation	biological_process	0.15632	1	3	157	155	22036	ENSMUSG00000041974,ENSMUSG00000043207,ENSMUSG00000022141
GO:2000515	negative regulation of CD4-positive, alpha-beta T cell activation	biological_process	0.15633	1	1	157	27	22036	ENSMUSG00000016496
GO:0006475	internal protein amino acid acetylation	biological_process	0.15638	1	3	157	158	22036	ENSMUSG00000043207,ENSMUSG00000000708,ENSMUSG00000031540
GO:0008170	N-methyltransferase activity	molecular_function	0.15659	1	2	157	81	22036	ENSMUSG00000057406,ENSMUSG00000029687
GO:0000932	cytoplasmic mRNA processing body	cellular_component	0.15675	1	2	157	75	22036	ENSMUSG00000020166,ENSMUSG00000028580
GO:0007183	SMAD protein complex assembly	biological_process	0.15679	1	1	157	13	22036	ENSMUSG00000031681
GO:0046519	sphingoid metabolic process	biological_process	0.15697	1	1	157	15	22036	ENSMUSG00000038007
GO:0009628	response to abiotic stimulus	biological_process	0.15706	1	13	157	1111	22036	ENSMUSG00000020409,ENSMUSG00000013663,ENSMUSG00000026082,ENSMUSG00000057367,ENSMUSG00000028191,ENSMUSG00000022141,ENSMUSG00000054640,ENSMUSG00000041974,ENSMUSG00000002944,ENSMUSG00000043207,ENSMUSG00000051331,ENSMUSG00000030287,ENSMUSG00000030102
GO:0007423	sensory organ development	biological_process	0.15708	1	8	157	553	22036	ENSMUSG00000024238,ENSMUSG00000051331,ENSMUSG00000027737,ENSMUSG00000006445,ENSMUSG00000022141,ENSMUSG00000029821,ENSMUSG00000029086,ENSMUSG00000021557
GO:0000226	microtubule cytoskeleton organization	biological_process	0.15709	1	8	157	542	22036	ENSMUSG00000053153,ENSMUSG00000021068,ENSMUSG00000049690,ENSMUSG00000022443,ENSMUSG00000034252,ENSMUSG00000030276,ENSMUSG00000074749,ENSMUSG00000000708
GO:0043547	positive regulation of GTPase activity	biological_process	0.15717	1	6	157	311	22036	ENSMUSG00000020590,ENSMUSG00000024639,ENSMUSG00000029687,ENSMUSG00000037405,ENSMUSG00000039361,ENSMUSG00000035954
GO:0031503	protein complex localization	biological_process	0.15718	1	2	157	74	22036	ENSMUSG00000020152,ENSMUSG00000022443
GO:0061061	muscle structure development	biological_process	0.15733	1	9	157	662	22036	ENSMUSG00000024236,ENSMUSG00000013663,ENSMUSG00000022443,ENSMUSG00000029687,ENSMUSG00000022610,ENSMUSG00000055065,ENSMUSG00000001300,ENSMUSG00000043207,ENSMUSG00000024238
GO:0097242	beta-amyloid clearance	biological_process	0.15737	1	1	157	16	22036	ENSMUSG00000039361
GO:0021534	cell proliferation in hindbrain	biological_process	0.15748	1	1	157	19	22036	ENSMUSG00000039852
GO:0044238	primary metabolic process	biological_process	0.15752	1	85	157	10036	22036	ENSMUSG00000054199,ENSMUSG00000026740,ENSMUSG00000036985,ENSMUSG00000038732,ENSMUSG00000036561,ENSMUSG00000028191,ENSMUSG00000039852,ENSMUSG00000057406,ENSMUSG00000022781,ENSMUSG00000039361,ENSMUSG00000026705,ENSMUSG00000035958,ENSMUSG00000052544,ENSMUSG00000045962,ENSMUSG00000031996,ENSMUSG00000034377,ENSMUSG00000030530,ENSMUSG00000059586,ENSMUSG00000020409,ENSMUSG00000020340,ENSMUSG00000033985,…
GO:0070208	protein heterotrimerization	biological_process	0.15778	1	1	157	20	22036	ENSMUSG00000024639
GO:2000117	negative regulation of cysteine-type endopeptidase activity	biological_process	0.1578	1	2	157	93	22036	ENSMUSG00000057367,ENSMUSG00000022781
GO:2000009	negative regulation of protein localization to cell surface	biological_process	0.15789	1	1	157	13	22036	ENSMUSG00000039361
GO:0034612	response to tumor necrosis factor	biological_process	0.1581	1	3	157	196	22036	ENSMUSG00000037138,ENSMUSG00000057367,ENSMUSG00000029821
GO:0030971	receptor tyrosine kinase binding	molecular_function	0.1582	1	2	157	68	22036	ENSMUSG00000035954,ENSMUSG00000029254
GO:2001251	negative regulation of chromosome organization	biological_process	0.15842	1	2	157	75	22036	ENSMUSG00000041408,ENSMUSG00000015937
GO:0008331	high voltage-gated calcium channel activity	molecular_function	0.15914	1	1	157	10	22036	ENSMUSG00000051331
GO:0015936	coenzyme A metabolic process	biological_process	0.15955	1	1	157	19	22036	ENSMUSG00000037514
GO:0016529	sarcoplasmic reticulum	cellular_component	0.15969	1	2	157	66	22036	ENSMUSG00000030102,ENSMUSG00000030287
GO:0010467	gene expression	biological_process	0.15972	1	43	157	5093	22036	ENSMUSG00000021111,ENSMUSG00000037369,ENSMUSG00000026740,ENSMUSG00000054199,ENSMUSG00000057406,ENSMUSG00000039361,ENSMUSG00000055065,ENSMUSG00000039852,ENSMUSG00000031681,ENSMUSG00000025019,ENSMUSG00000028191,ENSMUSG00000031540,ENSMUSG00000006599,ENSMUSG00000030530,ENSMUSG00000002944,ENSMUSG00000015937,ENSMUSG00000042446,ENSMUSG00000029254,ENSMUSG00000020166,ENSMUSG00000035378,ENSMUSG00000000708,…
GO:0006305	DNA alkylation	biological_process	0.15995	1	2	157	62	22036	ENSMUSG00000043207,ENSMUSG00000029687
GO:0006306	DNA methylation	biological_process	0.15995	1	2	157	62	22036	ENSMUSG00000029687,ENSMUSG00000043207
GO:0010717	regulation of epithelial to mesenchymal transition	biological_process	0.16001	1	2	157	81	22036	ENSMUSG00000029687,ENSMUSG00000013663
GO:0070102	interleukin-6-mediated signaling pathway	biological_process	0.16012	1	1	157	14	22036	ENSMUSG00000034610
GO:0060255	regulation of macromolecule metabolic process	biological_process	0.16038	1	48	157	5293	22036	ENSMUSG00000030530,ENSMUSG00000006599,ENSMUSG00000015937,ENSMUSG00000045962,ENSMUSG00000031996,ENSMUSG00000002944,ENSMUSG00000042446,ENSMUSG00000029254,ENSMUSG00000020166,ENSMUSG00000030107,ENSMUSG00000035378,ENSMUSG00000000708,ENSMUSG00000020340,ENSMUSG00000052713,ENSMUSG00000019850,ENSMUSG00000093661,ENSMUSG00000021111,ENSMUSG00000026740,ENSMUSG00000037369,ENSMUSG00000054199,ENSMUSG00000055065,…
GO:0006925	inflammatory cell apoptotic process	biological_process	0.16039	1	1	157	22	22036	ENSMUSG00000043207
GO:0039529	RIG-I signaling pathway	biological_process	0.1604	1	1	157	19	22036	ENSMUSG00000028580
GO:0000018	regulation of DNA recombination	biological_process	0.16041	1	2	157	89	22036	ENSMUSG00000057406,ENSMUSG00000041974
GO:0071826	ribonucleoprotein complex subunit organization	biological_process	0.16048	1	3	157	224	22036	ENSMUSG00000020409,ENSMUSG00000020166,ENSMUSG00000035378
GO:0016247	channel regulator activity	molecular_function	0.16066	1	3	157	131	22036	ENSMUSG00000045962,ENSMUSG00000052889,ENSMUSG00000030102
GO:0014704	intercalated disc	cellular_component	0.16092	1	2	157	56	22036	ENSMUSG00000054640,ENSMUSG00000057738
GO:0002698	negative regulation of immune effector process	biological_process	0.1613	1	2	157	101	22036	ENSMUSG00000038147,ENSMUSG00000019850
GO:0002643	regulation of tolerance induction	biological_process	0.16136	1	1	157	18	22036	ENSMUSG00000016496
GO:0042147	retrograde transport, endosome to Golgi	biological_process	0.16141	1	2	157	75	22036	ENSMUSG00000035901,ENSMUSG00000024104
GO:0019838	growth factor binding	molecular_function	0.16153	1	3	157	140	22036	ENSMUSG00000030530,ENSMUSG00000030849,ENSMUSG00000002944
GO:0007202	activation of phospholipase C activity	biological_process	0.16161	1	1	157	16	22036	ENSMUSG00000024639
GO:0035459	cargo loading into vesicle	biological_process	0.16181	1	1	157	17	22036	ENSMUSG00000039361
GO:0031305	integral to mitochondrial inner membrane	cellular_component	0.16186	1	1	157	31	22036	ENSMUSG00000009647
GO:0016874	ligase activity	molecular_function	0.16241	1	7	157	451	22036	ENSMUSG00000030276,ENSMUSG00000059586,ENSMUSG00000026705,ENSMUSG00000057367,ENSMUSG00000029458,ENSMUSG00000019850,ENSMUSG00000035696
GO:0021694	cerebellar Purkinje cell layer formation	biological_process	0.16279	1	1	157	13	22036	ENSMUSG00000021557
GO:0031304	intrinsic to mitochondrial inner membrane	cellular_component	0.1628	1	1	157	32	22036	ENSMUSG00000009647
GO:0036041	long-chain fatty acid binding	molecular_function	0.16286	1	1	157	23	22036	ENSMUSG00000002944
GO:0010457	centriole-centriole cohesion	biological_process	0.16291	1	1	157	13	22036	ENSMUSG00000021068
GO:0006688	glycosphingolipid biosynthetic process	biological_process	0.16319	1	1	157	18	22036	ENSMUSG00000052544
GO:0090103	cochlea morphogenesis	biological_process	0.16352	1	1	157	24	22036	ENSMUSG00000024238
GO:0003085	negative regulation of systemic arterial blood pressure	biological_process	0.16358	1	1	157	24	22036	ENSMUSG00000002944
GO:0009897	external side of plasma membrane	cellular_component	0.16382	1	5	157	488	22036	ENSMUSG00000004730,ENSMUSG00000016496,ENSMUSG00000002944,ENSMUSG00000037405,ENSMUSG00000031584
GO:0060485	mesenchyme development	biological_process	0.16422	1	4	157	242	22036	ENSMUSG00000029687,ENSMUSG00000013663,ENSMUSG00000055065,ENSMUSG00000030849
GO:0000922	spindle pole	cellular_component	0.16443	1	3	157	159	22036	ENSMUSG00000021959,ENSMUSG00000021068,ENSMUSG00000021365
GO:0045595	regulation of cell differentiation	biological_process	0.16452	1	21	157	1839	22036	ENSMUSG00000029687,ENSMUSG00000021365,ENSMUSG00000029086,ENSMUSG00000024639,ENSMUSG00000055065,ENSMUSG00000039361,ENSMUSG00000031681,ENSMUSG00000020152,ENSMUSG00000035901,ENSMUSG00000021068,ENSMUSG00000024238,ENSMUSG00000052713,ENSMUSG00000009207,ENSMUSG00000013663,ENSMUSG00000020166,ENSMUSG00000022141,ENSMUSG00000000708,ENSMUSG00000002944,ENSMUSG00000015937,ENSMUSG00000001300,ENSMUSG00000034610
GO:0005916	fascia adherens	cellular_component	0.16479	1	1	157	11	22036	ENSMUSG00000057738
GO:0052744	phosphatidylinositol monophosphate phosphatase activity	molecular_function	0.16507	1	1	157	11	22036	ENSMUSG00000013663
GO:0048739	cardiac muscle fiber development	biological_process	0.1651	1	1	157	15	22036	ENSMUSG00000043207
GO:1901031	regulation of response to reactive oxygen species	biological_process	0.16519	1	1	157	18	22036	ENSMUSG00000002944
GO:0050750	low-density lipoprotein particle receptor binding	molecular_function	0.16526	1	1	157	24	22036	ENSMUSG00000039361
GO:0030128	clathrin coat of endocytic vesicle	cellular_component	0.16538	1	1	157	13	22036	ENSMUSG00000039361
GO:0070252	actin-mediated cell contraction	biological_process	0.16552	1	2	157	61	22036	ENSMUSG00000022142,ENSMUSG00000051331
GO:2000112	regulation of cellular macromolecule biosynthetic process	biological_process	0.16602	1	32	157	3501	22036	ENSMUSG00000000708,ENSMUSG00000020166,ENSMUSG00000093661,ENSMUSG00000052713,ENSMUSG00000019850,ENSMUSG00000006599,ENSMUSG00000042446,ENSMUSG00000002944,ENSMUSG00000015937,ENSMUSG00000028191,ENSMUSG00000039852,ENSMUSG00000031681,ENSMUSG00000025019,ENSMUSG00000057406,ENSMUSG00000039361,ENSMUSG00000055065,ENSMUSG00000031540,ENSMUSG00000026740,ENSMUSG00000054199,ENSMUSG00000022141,ENSMUSG00000052889,…
GO:0071887	leukocyte apoptotic process	biological_process	0.16602	1	2	157	106	22036	ENSMUSG00000028191,ENSMUSG00000013663
GO:0030148	sphingolipid biosynthetic process	biological_process	0.16615	1	2	157	75	22036	ENSMUSG00000038007,ENSMUSG00000052544
GO:0046855	inositol phosphate dephosphorylation	biological_process	0.1664	1	1	157	14	22036	ENSMUSG00000013663
GO:0097105	presynaptic membrane assembly	biological_process	0.16654	1	1	157	8	22036	ENSMUSG00000013663
GO:2001032	regulation of double-strand break repair via nonhomologous end joining	biological_process	0.16674	1	1	157	20	22036	ENSMUSG00000057406
GO:2000036	regulation of stem cell maintenance	biological_process	0.16677	1	1	157	16	22036	ENSMUSG00000020166
GO:0033176	proton-transporting V-type ATPase complex	cellular_component	0.16688	1	1	157	27	22036	ENSMUSG00000033793
GO:0033124	regulation of GTP catabolic process	biological_process	0.16703	1	7	157	383	22036	ENSMUSG00000024639,ENSMUSG00000020590,ENSMUSG00000045962,ENSMUSG00000037405,ENSMUSG00000029687,ENSMUSG00000039361,ENSMUSG00000035954
GO:0043087	regulation of GTPase activity	biological_process	0.16703	1	7	157	383	22036	ENSMUSG00000035954,ENSMUSG00000039361,ENSMUSG00000045962,ENSMUSG00000037405,ENSMUSG00000029687,ENSMUSG00000024639,ENSMUSG00000020590
GO:0018410	C-terminal protein amino acid modification	biological_process	0.16705	1	1	157	11	22036	ENSMUSG00000021557
GO:0071824	protein-DNA complex subunit organization	biological_process	0.1672	1	3	157	223	22036	ENSMUSG00000031540,ENSMUSG00000015937,ENSMUSG00000034252
GO:0070566	adenylyltransferase activity	molecular_function	0.16721	1	1	157	24	22036	ENSMUSG00000021111
GO:0036037	CD8-positive, alpha-beta T cell activation	biological_process	0.16724	1	1	157	24	22036	ENSMUSG00000016496
GO:0080134	regulation of response to stress	biological_process	0.16726	1	13	157	1163	22036	ENSMUSG00000013663,ENSMUSG00000019850,ENSMUSG00000055447,ENSMUSG00000028191,ENSMUSG00000030107,ENSMUSG00000044768,ENSMUSG00000057406,ENSMUSG00000041974,ENSMUSG00000021065,ENSMUSG00000002944,ENSMUSG00000028580,ENSMUSG00000026737,ENSMUSG00000043207
GO:0032387	negative regulation of intracellular transport	biological_process	0.16727	1	2	157	74	22036	ENSMUSG00000002944,ENSMUSG00000038147
GO:0036303	lymph vessel morphogenesis	biological_process	0.1673	1	1	157	20	22036	ENSMUSG00000006445
GO:0051150	regulation of smooth muscle cell differentiation	biological_process	0.16736	1	1	157	25	22036	ENSMUSG00000024238
GO:0030669	clathrin-coated endocytic vesicle membrane	cellular_component	0.16754	1	1	157	14	22036	ENSMUSG00000039361
GO:0045120	pronucleus	cellular_component	0.16773	1	1	157	21	22036	ENSMUSG00000029687
GO:0010639	negative regulation of organelle organization	biological_process	0.16773	1	5	157	311	22036	ENSMUSG00000015937,ENSMUSG00000057738,ENSMUSG00000041408,ENSMUSG00000020315,ENSMUSG00000000708
GO:0010763	positive regulation of fibroblast migration	biological_process	0.16812	1	1	157	18	22036	ENSMUSG00000054640
GO:0006184	GTP catabolic process	biological_process	0.16824	1	7	157	385	22036	ENSMUSG00000045962,ENSMUSG00000029687,ENSMUSG00000037405,ENSMUSG00000020590,ENSMUSG00000024639,ENSMUSG00000039361,ENSMUSG00000035954
GO:0034641	cellular nitrogen compound metabolic process	biological_process	0.16829	1	51	157	5755	22036	ENSMUSG00000038372,ENSMUSG00000024639,ENSMUSG00000029687,ENSMUSG00000041408,ENSMUSG00000031584,ENSMUSG00000037514,ENSMUSG00000006445,ENSMUSG00000041974,ENSMUSG00000028580,ENSMUSG00000043207,ENSMUSG00000024238,ENSMUSG00000024135,ENSMUSG00000035954,ENSMUSG00000024491,ENSMUSG00000013663,ENSMUSG00000026082,ENSMUSG00000037405,ENSMUSG00000048874,ENSMUSG00000027333,ENSMUSG00000022141,ENSMUSG00000052889,…
GO:0009207	purine ribonucleoside triphosphate catabolic process	biological_process	0.16845	1	7	157	386	22036	ENSMUSG00000020590,ENSMUSG00000024639,ENSMUSG00000029687,ENSMUSG00000045962,ENSMUSG00000037405,ENSMUSG00000035954,ENSMUSG00000039361
GO:0015908	fatty acid transport	biological_process	0.16858	1	2	157	87	22036	ENSMUSG00000025790,ENSMUSG00000002944
GO:0044707	single-multicellular organism process	biological_process	0.1688	1	66	157	7819	22036	ENSMUSG00000054199,ENSMUSG00000035901,ENSMUSG00000057406,ENSMUSG00000044768,ENSMUSG00000039361,ENSMUSG00000022781,ENSMUSG00000028191,ENSMUSG00000039852,ENSMUSG00000027737,ENSMUSG00000030530,ENSMUSG00000045962,ENSMUSG00000031996,ENSMUSG00000035958,ENSMUSG00000029254,ENSMUSG00000055447,ENSMUSG00000020340,ENSMUSG00000051331,ENSMUSG00000043207,ENSMUSG00000021068,ENSMUSG00000028580,ENSMUSG00000022443,…
GO:0010314	phosphatidylinositol-5-phosphate binding	molecular_function	0.16881	1	1	157	15	22036	ENSMUSG00000024104
GO:0001518	voltage-gated sodium channel complex	cellular_component	0.16882	1	1	157	14	22036	ENSMUSG00000034810
GO:0010663	positive regulation of striated muscle cell apoptotic process	biological_process	0.16939	1	1	157	26	22036	ENSMUSG00000013663
GO:0010666	positive regulation of cardiac muscle cell apoptotic process	biological_process	0.16939	1	1	157	26	22036	ENSMUSG00000013663
GO:0032272	negative regulation of protein polymerization	biological_process	0.16939	1	2	157	77	22036	ENSMUSG00000057738,ENSMUSG00000020315
GO:0032495	response to muramyl dipeptide	biological_process	0.16953	1	1	157	22	22036	ENSMUSG00000019850
GO:0005215	transporter activity	molecular_function	0.16955	1	15	157	1171	22036	ENSMUSG00000037400,ENSMUSG00000034810,ENSMUSG00000028532,ENSMUSG00000025790,ENSMUSG00000024566,ENSMUSG00000033793,ENSMUSG00000030287,ENSMUSG00000030102,ENSMUSG00000012535,ENSMUSG00000027737,ENSMUSG00000022905,ENSMUSG00000009647,ENSMUSG00000051331,ENSMUSG00000054640,ENSMUSG00000054414
GO:0071577	zinc ion transmembrane transport	biological_process	0.16962	1	1	157	24	22036	ENSMUSG00000054414
GO:0043218	compact myelin	cellular_component	0.16968	1	1	157	18	22036	ENSMUSG00000013663
GO:0031267	small GTPase binding	molecular_function	0.1697	1	6	157	315	22036	ENSMUSG00000035954,ENSMUSG00000039361,ENSMUSG00000022781,ENSMUSG00000036053,ENSMUSG00000021279,ENSMUSG00000035901
GO:1901069	guanosine-containing compound catabolic process	biological_process	0.16996	1	7	157	388	22036	ENSMUSG00000029687,ENSMUSG00000045962,ENSMUSG00000037405,ENSMUSG00000020590,ENSMUSG00000024639,ENSMUSG00000039361,ENSMUSG00000035954
GO:0003015	heart process	biological_process	0.17003	1	4	157	213	22036	ENSMUSG00000051331,ENSMUSG00000043207,ENSMUSG00000022142,ENSMUSG00000054640
GO:0018394	peptidyl-lysine acetylation	biological_process	0.17007	1	3	157	165	22036	ENSMUSG00000031540,ENSMUSG00000000708,ENSMUSG00000043207
GO:0044090	positive regulation of vacuole organization	biological_process	0.17025	1	1	157	20	22036	ENSMUSG00000026737
GO:0009203	ribonucleoside triphosphate catabolic process	biological_process	0.17031	1	7	157	387	22036	ENSMUSG00000039361,ENSMUSG00000035954,ENSMUSG00000045962,ENSMUSG00000037405,ENSMUSG00000029687,ENSMUSG00000024639,ENSMUSG00000020590
GO:0061036	positive regulation of cartilage development	biological_process	0.17078	1	1	157	16	22036	ENSMUSG00000031681
GO:0046831	regulation of RNA export from nucleus	biological_process	0.17103	1	1	157	14	22036	ENSMUSG00000024491
GO:0071363	cellular response to growth factor stimulus	biological_process	0.17104	1	8	157	541	22036	ENSMUSG00000031681,ENSMUSG00000052889,ENSMUSG00000013663,ENSMUSG00000020340,ENSMUSG00000024238,ENSMUSG00000030849,ENSMUSG00000030530,ENSMUSG00000021065
GO:0070229	negative regulation of lymphocyte apoptotic process	biological_process	0.1711	1	1	157	31	22036	ENSMUSG00000028191
GO:0060413	atrial septum morphogenesis	biological_process	0.17127	1	1	157	17	22036	ENSMUSG00000057406
GO:0030296	protein tyrosine kinase activator activity	molecular_function	0.17135	1	1	157	17	22036	ENSMUSG00000022781
GO:0043492	ATPase activity, coupled to movement of substances	molecular_function	0.17198	1	3	157	127	22036	ENSMUSG00000037400,ENSMUSG00000024566,ENSMUSG00000033793
GO:0009146	purine nucleoside triphosphate catabolic process	biological_process	0.17253	1	7	157	392	22036	ENSMUSG00000020590,ENSMUSG00000024639,ENSMUSG00000029687,ENSMUSG00000045962,ENSMUSG00000037405,ENSMUSG00000039361,ENSMUSG00000035954
GO:0030658	transport vesicle membrane	cellular_component	0.17254	1	2	157	69	22036	ENSMUSG00000030102,ENSMUSG00000030530
GO:0070571	negative regulation of neuron projection regeneration	biological_process	0.1726	1	1	157	15	22036	ENSMUSG00000013663
GO:0022414	reproductive process	biological_process	0.17294	1	15	157	1452	22036	ENSMUSG00000053153,ENSMUSG00000028580,ENSMUSG00000025977,ENSMUSG00000031996,ENSMUSG00000035696,ENSMUSG00000034610,ENSMUSG00000051331,ENSMUSG00000037405,ENSMUSG00000013663,ENSMUSG00000024639,ENSMUSG00000037514,ENSMUSG00000031584,ENSMUSG00000031681,ENSMUSG00000033985,ENSMUSG00000022141
GO:0008217	regulation of blood pressure	biological_process	0.17296	1	3	157	192	22036	ENSMUSG00000045962,ENSMUSG00000002944,ENSMUSG00000051331
GO:0006895	Golgi to endosome transport	biological_process	0.17299	1	1	157	15	22036	ENSMUSG00000026705
GO:0044271	cellular nitrogen compound biosynthetic process	biological_process	0.17339	1	33	157	3660	22036	ENSMUSG00000038372,ENSMUSG00000029687,ENSMUSG00000037514,ENSMUSG00000024238,ENSMUSG00000043207,ENSMUSG00000026082,ENSMUSG00000013663,ENSMUSG00000048874,ENSMUSG00000037405,ENSMUSG00000022141,ENSMUSG00000052889,ENSMUSG00000021103,ENSMUSG00000038007,ENSMUSG00000034610,ENSMUSG00000031540,ENSMUSG00000039852,ENSMUSG00000025019,ENSMUSG00000031681,ENSMUSG00000028191,ENSMUSG00000039361,ENSMUSG00000055065,…
GO:0016538	cyclin-dependent protein serine/threonine kinase regulator activity	molecular_function	0.1734	1	1	157	41	22036	ENSMUSG00000000708
GO:0006882	cellular zinc ion homeostasis	biological_process	0.17349	1	1	157	27	22036	ENSMUSG00000054414
GO:0034383	low-density lipoprotein particle clearance	biological_process	0.17354	1	1	157	22	22036	ENSMUSG00000002944
GO:0010644	cell communication by electrical coupling	biological_process	0.17383	1	1	157	15	22036	ENSMUSG00000054640
GO:0031058	positive regulation of histone modification	biological_process	0.17403	1	2	157	87	22036	ENSMUSG00000022141,ENSMUSG00000000708
GO:0034703	cation channel complex	cellular_component	0.17415	1	4	157	162	22036	ENSMUSG00000051331,ENSMUSG00000034810,ENSMUSG00000028532,ENSMUSG00000009647
GO:0090239	regulation of histone H4 acetylation	biological_process	0.17428	1	1	157	13	22036	ENSMUSG00000043207
GO:0045815	positive regulation of gene expression, epigenetic	biological_process	0.17437	1	1	157	31	22036	ENSMUSG00000015937
GO:0033194	response to hydroperoxide	biological_process	0.1745	1	1	157	20	22036	ENSMUSG00000002944
GO:0097484	dendrite extension	biological_process	0.17471	1	1	157	11	22036	ENSMUSG00000020340
GO:0006364	rRNA processing	biological_process	0.17472	1	2	157	181	22036	ENSMUSG00000055065,ENSMUSG00000035378
GO:0016234	inclusion body	cellular_component	0.17481	1	2	157	76	22036	ENSMUSG00000039361,ENSMUSG00000035958
GO:0051546	keratinocyte migration	biological_process	0.17511	1	1	157	17	22036	ENSMUSG00000013663
GO:0060841	venous blood vessel development	biological_process	0.17512	1	1	157	16	22036	ENSMUSG00000001300
GO:0043243	positive regulation of protein complex disassembly	biological_process	0.1754	1	1	157	24	22036	ENSMUSG00000015932
GO:0007009	plasma membrane organization	biological_process	0.17554	1	4	157	187	22036	ENSMUSG00000013663,ENSMUSG00000006445,ENSMUSG00000038859,ENSMUSG00000020315
GO:0001503	ossification	biological_process	0.17578	1	5	157	360	22036	ENSMUSG00000031681,ENSMUSG00000006445,ENSMUSG00000022141,ENSMUSG00000043207,ENSMUSG00000054640
GO:0045824	negative regulation of innate immune response	biological_process	0.17597	1	1	157	36	22036	ENSMUSG00000019850
GO:0001222	transcription corepressor binding	molecular_function	0.17615	1	1	157	17	22036	ENSMUSG00000020166
GO:0007184	SMAD protein import into nucleus	biological_process	0.17666	1	1	157	21	22036	ENSMUSG00000020315
GO:0060390	regulation of SMAD protein import into nucleus	biological_process	0.17666	1	1	157	21	22036	ENSMUSG00000020315
GO:0061157	mRNA destabilization	biological_process	0.17676	1	1	157	23	22036	ENSMUSG00000028580
GO:0015630	microtubule cytoskeleton	cellular_component	0.17705	1	15	157	1170	22036	ENSMUSG00000052889,ENSMUSG00000021959,ENSMUSG00000000708,ENSMUSG00000028191,ENSMUSG00000022443,ENSMUSG00000057738,ENSMUSG00000021365,ENSMUSG00000045636,ENSMUSG00000030276,ENSMUSG00000074749,ENSMUSG00000049690,ENSMUSG00000021068,ENSMUSG00000015937,ENSMUSG00000019726,ENSMUSG00000054640
GO:0045606	positive regulation of epidermal cell differentiation	biological_process	0.17722	1	1	157	22	22036	ENSMUSG00000015937
GO:0006152	purine nucleoside catabolic process	biological_process	0.17722	1	7	157	401	22036	ENSMUSG00000020590,ENSMUSG00000024639,ENSMUSG00000037405,ENSMUSG00000045962,ENSMUSG00000029687,ENSMUSG00000039361,ENSMUSG00000035954
GO:0046130	purine ribonucleoside catabolic process	biological_process	0.17722	1	7	157	401	22036	ENSMUSG00000045962,ENSMUSG00000037405,ENSMUSG00000029687,ENSMUSG00000024639,ENSMUSG00000020590,ENSMUSG00000039361,ENSMUSG00000035954
GO:0023056	positive regulation of signaling	biological_process	0.17736	1	17	157	1505	22036	ENSMUSG00000029687,ENSMUSG00000057367,ENSMUSG00000028191,ENSMUSG00000006445,ENSMUSG00000022781,ENSMUSG00000028580,ENSMUSG00000030849,ENSMUSG00000013663,ENSMUSG00000020340,ENSMUSG00000019850,ENSMUSG00000037405,ENSMUSG00000052889,ENSMUSG00000029821,ENSMUSG00000029254,ENSMUSG00000045962,ENSMUSG00000002944,ENSMUSG00000030530
GO:0019789	SUMO ligase activity	molecular_function	0.17745	1	1	157	22	22036	ENSMUSG00000059586
GO:0016307	phosphatidylinositol phosphate kinase activity	molecular_function	0.17753	1	1	157	14	22036	ENSMUSG00000026737
GO:0043209	myelin sheath	cellular_component	0.17792	1	3	157	210	22036	ENSMUSG00000057738,ENSMUSG00000013663,ENSMUSG00000030287
GO:0032868	response to insulin stimulus	biological_process	0.17812	1	4	157	269	22036	ENSMUSG00000052889,ENSMUSG00000038859,ENSMUSG00000000708,ENSMUSG00000013663
GO:0031329	regulation of cellular catabolic process	biological_process	0.17825	1	12	157	908	22036	ENSMUSG00000030530,ENSMUSG00000035954,ENSMUSG00000026737,ENSMUSG00000043207,ENSMUSG00000045962,ENSMUSG00000039361,ENSMUSG00000019850,ENSMUSG00000037405,ENSMUSG00000029687,ENSMUSG00000024639,ENSMUSG00000013663,ENSMUSG00000020590
GO:0021932	hindbrain radial glia guided cell migration	biological_process	0.17833	1	1	157	11	22036	ENSMUSG00000039852
GO:0042802	identical protein binding	molecular_function	0.17892	1	20	157	1841	22036	ENSMUSG00000009207,ENSMUSG00000013663,ENSMUSG00000019850,ENSMUSG00000038147,ENSMUSG00000009647,ENSMUSG00000030102,ENSMUSG00000031996,ENSMUSG00000031681,ENSMUSG00000031584,ENSMUSG00000028191,ENSMUSG00000039361,ENSMUSG00000022781,ENSMUSG00000038372,ENSMUSG00000057367,ENSMUSG00000022443,ENSMUSG00000029458,ENSMUSG00000030849,ENSMUSG00000037369,ENSMUSG00000012535,ENSMUSG00000027506
GO:0048070	regulation of developmental pigmentation	biological_process	0.17895	1	1	157	16	22036	ENSMUSG00000024639
GO:0023014	signal transduction by phosphorylation	biological_process	0.17901	1	2	157	57	22036	ENSMUSG00000022781,ENSMUSG00000045962
GO:0043603	cellular amide metabolic process	biological_process	0.17925	1	3	157	174	22036	ENSMUSG00000030530,ENSMUSG00000039361,ENSMUSG00000031584
GO:1901136	carbohydrate derivative catabolic process	biological_process	0.1793	1	8	157	506	22036	ENSMUSG00000036561,ENSMUSG00000039361,ENSMUSG00000020590,ENSMUSG00000024639,ENSMUSG00000037405,ENSMUSG00000029687,ENSMUSG00000035954,ENSMUSG00000045962
GO:0022406	membrane docking	biological_process	0.17941	1	2	157	65	22036	ENSMUSG00000037405,ENSMUSG00000053799
GO:0044265	cellular macromolecule catabolic process	biological_process	0.17959	1	10	157	857	22036	ENSMUSG00000030530,ENSMUSG00000043207,ENSMUSG00000034610,ENSMUSG00000026705,ENSMUSG00000030107,ENSMUSG00000036561,ENSMUSG00000026353,ENSMUSG00000057367,ENSMUSG00000019850,ENSMUSG00000013663
GO:0010884	positive regulation of lipid storage	biological_process	0.1796	1	1	157	23	22036	ENSMUSG00000002944
GO:0051279	regulation of release of sequestered calcium ion into cytosol	biological_process	0.17973	1	2	157	71	22036	ENSMUSG00000054640,ENSMUSG00000051331
GO:0016567	protein ubiquitination	biological_process	0.17979	1	9	157	708	22036	ENSMUSG00000028191,ENSMUSG00000059586,ENSMUSG00000013663,ENSMUSG00000019850,ENSMUSG00000029458,ENSMUSG00000057367,ENSMUSG00000034377,ENSMUSG00000035696,ENSMUSG00000026705
GO:0045581	negative regulation of T cell differentiation	biological_process	0.18054	1	1	157	34	22036	ENSMUSG00000052713
GO:0043043	peptide biosynthetic process	biological_process	0.18054	1	1	157	19	22036	ENSMUSG00000030530
GO:0034508	centromere complex assembly	biological_process	0.18056	1	1	157	27	22036	ENSMUSG00000034252
GO:0048699	generation of neurons	biological_process	0.18058	1	20	157	1475	22036	ENSMUSG00000013663,ENSMUSG00000020340,ENSMUSG00000000708,ENSMUSG00000022141,ENSMUSG00000029821,ENSMUSG00000035958,ENSMUSG00000001300,ENSMUSG00000024639,ENSMUSG00000029086,ENSMUSG00000021557,ENSMUSG00000029687,ENSMUSG00000039852,ENSMUSG00000006445,ENSMUSG00000022781,ENSMUSG00000039361,ENSMUSG00000037605,ENSMUSG00000035901,ENSMUSG00000020152,ENSMUSG00000021068,ENSMUSG00000024238
GO:0009143	nucleoside triphosphate catabolic process	biological_process	0.18062	1	7	157	399	22036	ENSMUSG00000035954,ENSMUSG00000039361,ENSMUSG00000045962,ENSMUSG00000037405,ENSMUSG00000029687,ENSMUSG00000020590,ENSMUSG00000024639
GO:0043304	regulation of mast cell degranulation	biological_process	0.1809	1	1	157	27	22036	ENSMUSG00000038147
GO:0032239	regulation of nucleobase-containing compound transport	biological_process	0.18091	1	1	157	15	22036	ENSMUSG00000024491
GO:0006312	mitotic recombination	biological_process	0.18115	1	1	157	21	22036	ENSMUSG00000059586
GO:0005161	platelet-derived growth factor receptor binding	molecular_function	0.18132	1	1	157	14	22036	ENSMUSG00000013663
GO:0071375	cellular response to peptide hormone stimulus	biological_process	0.18166	1	4	157	262	22036	ENSMUSG00000038859,ENSMUSG00000052889,ENSMUSG00000000708,ENSMUSG00000013663
GO:0006886	intracellular protein transport	biological_process	0.18209	1	10	157	833	22036	ENSMUSG00000020409,ENSMUSG00000020590,ENSMUSG00000034265,ENSMUSG00000002944,ENSMUSG00000022142,ENSMUSG00000022905,ENSMUSG00000036985,ENSMUSG00000012535,ENSMUSG00000028136,ENSMUSG00000020315
GO:0007051	spindle organization	biological_process	0.18214	1	3	157	162	22036	ENSMUSG00000022443,ENSMUSG00000074749,ENSMUSG00000034252
GO:0046838	phosphorylated carbohydrate dephosphorylation	biological_process	0.18223	1	1	157	16	22036	ENSMUSG00000013663
GO:0006641	triglyceride metabolic process	biological_process	0.18224	1	2	157	99	22036	ENSMUSG00000037514,ENSMUSG00000002944
GO:0039528	cytoplasmic pattern recognition receptor signaling pathway in response to virus	biological_process	0.18227	1	1	157	23	22036	ENSMUSG00000028580
GO:0072576	liver morphogenesis	biological_process	0.18237	1	1	157	22	22036	ENSMUSG00000019850
GO:0034728	nucleosome organization	biological_process	0.18244	1	2	157	144	22036	ENSMUSG00000031540,ENSMUSG00000015937
GO:0008094	DNA-dependent ATPase activity	molecular_function	0.18248	1	2	157	77	22036	ENSMUSG00000006599,ENSMUSG00000021103
GO:0016064	immunoglobulin mediated immune response	biological_process	0.18271	1	2	157	227	22036	ENSMUSG00000028191,ENSMUSG00000057406
GO:0045722	positive regulation of gluconeogenesis	biological_process	0.18286	1	1	157	20	22036	ENSMUSG00000000708
GO:0007549	dosage compensation	biological_process	0.18293	1	1	157	22	22036	ENSMUSG00000015937
GO:0042454	ribonucleoside catabolic process	biological_process	0.18297	1	7	157	410	22036	ENSMUSG00000035954,ENSMUSG00000039361,ENSMUSG00000045962,ENSMUSG00000029687,ENSMUSG00000037405,ENSMUSG00000020590,ENSMUSG00000024639
GO:0009743	response to carbohydrate stimulus	biological_process	0.18302	1	4	157	259	22036	ENSMUSG00000037405,ENSMUSG00000054640,ENSMUSG00000013663,ENSMUSG00000052889
GO:0090169	regulation of spindle assembly	biological_process	0.18306	1	1	157	23	22036	ENSMUSG00000034252
GO:0042391	regulation of membrane potential	biological_process	0.18324	1	8	157	499	22036	ENSMUSG00000034810,ENSMUSG00000037514,ENSMUSG00000013663,ENSMUSG00000024639,ENSMUSG00000051331,ENSMUSG00000043207,ENSMUSG00000022142,ENSMUSG00000054640
GO:1900076	regulation of cellular response to insulin stimulus	biological_process	0.18326	1	2	157	86	22036	ENSMUSG00000038859,ENSMUSG00000052889
GO:0048156	tau protein binding	molecular_function	0.18328	1	1	157	21	22036	ENSMUSG00000039361
GO:0007586	digestion	biological_process	0.18338	1	2	157	105	22036	ENSMUSG00000045962,ENSMUSG00000002944
GO:0060795	cell fate commitment involved in formation of primary germ layer	biological_process	0.18358	1	1	157	32	22036	ENSMUSG00000031681
GO:0015036	disulfide oxidoreductase activity	molecular_function	0.18361	1	1	157	34	22036	ENSMUSG00000031584
GO:0061318	renal filtration cell differentiation	biological_process	0.18378	1	1	157	18	22036	ENSMUSG00000029086
GO:0072112	glomerular visceral epithelial cell differentiation	biological_process	0.18378	1	1	157	18	22036	ENSMUSG00000029086
GO:0070374	positive regulation of ERK1 and ERK2 cascade	biological_process	0.18378	1	4	157	252	22036	ENSMUSG00000002944,ENSMUSG00000037405,ENSMUSG00000013663,ENSMUSG00000006445
GO:0000041	transition metal ion transport	biological_process	0.1842	1	2	157	96	22036	ENSMUSG00000018417,ENSMUSG00000054414
GO:0044772	mitotic cell cycle phase transition	biological_process	0.18451	1	5	157	334	22036	ENSMUSG00000021959,ENSMUSG00000021103,ENSMUSG00000029687,ENSMUSG00000013663,ENSMUSG00000059586
GO:0072311	glomerular epithelial cell differentiation	biological_process	0.18466	1	1	157	19	22036	ENSMUSG00000029086
GO:0030334	regulation of cell migration	biological_process	0.18504	1	11	157	810	22036	ENSMUSG00000030530,ENSMUSG00000045962,ENSMUSG00000016496,ENSMUSG00000054640,ENSMUSG00000029254,ENSMUSG00000044768,ENSMUSG00000006445,ENSMUSG00000022141,ENSMUSG00000021365,ENSMUSG00000037405,ENSMUSG00000013663
GO:0044431	Golgi apparatus part	cellular_component	0.18508	1	9	157	639	22036	ENSMUSG00000035901,ENSMUSG00000052544,ENSMUSG00000054414,ENSMUSG00000021065,ENSMUSG00000030530,ENSMUSG00000036985,ENSMUSG00000038007,ENSMUSG00000022964,ENSMUSG00000030657
GO:0048705	skeletal system morphogenesis	biological_process	0.18516	1	4	157	247	22036	ENSMUSG00000030849,ENSMUSG00000043207,ENSMUSG00000022141,ENSMUSG00000024238
GO:0031063	regulation of histone deacetylation	biological_process	0.18531	1	1	157	27	22036	ENSMUSG00000022141
GO:0031638	zymogen activation	biological_process	0.18539	1	1	157	48	22036	ENSMUSG00000030530
GO:0072010	glomerular epithelium development	biological_process	0.18557	1	1	157	20	22036	ENSMUSG00000029086
GO:0050779	RNA destabilization	biological_process	0.18563	1	1	157	24	22036	ENSMUSG00000028580
GO:0042310	vasoconstriction	biological_process	0.18566	1	2	157	90	22036	ENSMUSG00000051331,ENSMUSG00000037405
GO:0007288	sperm axoneme assembly	biological_process	0.18607	1	1	157	16	22036	ENSMUSG00000053153
GO:0035083	cilium axoneme assembly	biological_process	0.18607	1	1	157	16	22036	ENSMUSG00000053153
GO:0006749	glutathione metabolic process	biological_process	0.18642	1	1	157	50	22036	ENSMUSG00000031584
GO:0061082	myeloid leukocyte cytokine production	biological_process	0.18646	1	1	157	27	22036	ENSMUSG00000002944
GO:0045056	transcytosis	biological_process	0.18661	1	1	157	20	22036	ENSMUSG00000039361
GO:0048268	clathrin coat assembly	biological_process	0.18672	1	1	157	16	22036	ENSMUSG00000039361
GO:0048145	regulation of fibroblast proliferation	biological_process	0.18681	1	2	157	101	22036	ENSMUSG00000043207,ENSMUSG00000041408
GO:0051895	negative regulation of focal adhesion assembly	biological_process	0.18682	1	1	157	15	22036	ENSMUSG00000013663
GO:1901889	negative regulation of cell junction assembly	biological_process	0.18682	1	1	157	15	22036	ENSMUSG00000013663
GO:0044769	ATPase activity, coupled to transmembrane movement of ions, rotational mechanism	molecular_function	0.18691	1	1	157	32	22036	ENSMUSG00000033793
GO:0031369	translation initiation factor binding	molecular_function	0.1874	1	1	157	37	22036	ENSMUSG00000051331
GO:0050431	transforming growth factor beta binding	molecular_function	0.18741	1	1	157	20	22036	ENSMUSG00000002944
GO:0019724	B cell mediated immunity	biological_process	0.18754	1	2	157	229	22036	ENSMUSG00000028191,ENSMUSG00000057406
GO:0048813	dendrite morphogenesis	biological_process	0.18764	1	4	157	156	22036	ENSMUSG00000039852,ENSMUSG00000039361,ENSMUSG00000020152,ENSMUSG00000013663
GO:0002833	positive regulation of response to biotic stimulus	biological_process	0.18776	1	1	157	28	22036	ENSMUSG00000016496
GO:2000785	regulation of autophagic vacuole assembly	biological_process	0.18811	1	1	157	21	22036	ENSMUSG00000026737
GO:0060008	Sertoli cell differentiation	biological_process	0.18845	1	1	157	24	22036	ENSMUSG00000037405
GO:0070325	lipoprotein particle receptor binding	molecular_function	0.18861	1	1	157	27	22036	ENSMUSG00000039361
GO:0003007	heart morphogenesis	biological_process	0.18864	1	4	157	245	22036	ENSMUSG00000057406,ENSMUSG00000043207,ENSMUSG00000022141,ENSMUSG00000037369
GO:0043279	response to alkaloid	biological_process	0.18874	1	3	157	167	22036	ENSMUSG00000041974,ENSMUSG00000037605,ENSMUSG00000027737
GO:0015732	prostaglandin transport	biological_process	0.18877	1	1	157	19	22036	ENSMUSG00000025790
GO:0030335	positive regulation of cell migration	biological_process	0.18886	1	7	157	488	22036	ENSMUSG00000022141,ENSMUSG00000030530,ENSMUSG00000054640,ENSMUSG00000016496,ENSMUSG00000021365,ENSMUSG00000037405,ENSMUSG00000045962
GO:0010829	negative regulation of glucose transport	biological_process	0.1891	1	1	157	28	22036	ENSMUSG00000052889
GO:0031123	RNA 3-end processing	biological_process	0.1894	1	2	157	106	22036	ENSMUSG00000021111,ENSMUSG00000034610
GO:0031090	organelle membrane	cellular_component	0.18942	1	28	157	2836	22036	ENSMUSG00000035901,ENSMUSG00000022498,ENSMUSG00000016496,ENSMUSG00000043207,ENSMUSG00000026740,ENSMUSG00000024104,ENSMUSG00000036985,ENSMUSG00000030287,ENSMUSG00000028136,ENSMUSG00000033793,ENSMUSG00000029086,ENSMUSG00000024639,ENSMUSG00000029458,ENSMUSG00000022964,ENSMUSG00000018417,ENSMUSG00000031681,ENSMUSG00000039361,ENSMUSG00000021065,ENSMUSG00000054414,ENSMUSG00000052544,ENSMUSG00000038007,…
GO:0010647	positive regulation of cell communication	biological_process	0.18968	1	17	157	1519	22036	ENSMUSG00000013663,ENSMUSG00000037405,ENSMUSG00000020340,ENSMUSG00000019850,ENSMUSG00000052889,ENSMUSG00000029821,ENSMUSG00000029254,ENSMUSG00000002944,ENSMUSG00000045962,ENSMUSG00000030530,ENSMUSG00000057367,ENSMUSG00000029687,ENSMUSG00000006445,ENSMUSG00000028191,ENSMUSG00000022781,ENSMUSG00000028580,ENSMUSG00000030849
GO:0052745	inositol phosphate phosphatase activity	molecular_function	0.1898	1	1	157	19	22036	ENSMUSG00000013663
GO:0010948	negative regulation of cell cycle process	biological_process	0.18988	1	4	157	273	22036	ENSMUSG00000013663,ENSMUSG00000029687,ENSMUSG00000041408,ENSMUSG00000000708
GO:0001776	leukocyte homeostasis	biological_process	0.19001	1	2	157	99	22036	ENSMUSG00000019850,ENSMUSG00000028191
GO:0032469	endoplasmic reticulum calcium ion homeostasis	biological_process	0.19003	1	1	157	23	22036	ENSMUSG00000030102
GO:0009164	nucleoside catabolic process	biological_process	0.19015	1	7	157	412	22036	ENSMUSG00000039361,ENSMUSG00000035954,ENSMUSG00000045962,ENSMUSG00000037405,ENSMUSG00000029687,ENSMUSG00000020590,ENSMUSG00000024639
GO:0071545	inositol phosphate catabolic process	biological_process	0.19024	1	1	157	16	22036	ENSMUSG00000013663
GO:0022038	corpus callosum development	biological_process	0.19079	1	1	157	18	22036	ENSMUSG00000021068
GO:0034205	beta-amyloid formation	biological_process	0.19088	1	1	157	18	22036	ENSMUSG00000039361
GO:0030169	low-density lipoprotein particle binding	molecular_function	0.19119	1	1	157	16	22036	ENSMUSG00000002944
GO:0044058	regulation of digestive system process	biological_process	0.19132	1	1	157	35	22036	ENSMUSG00000045962
GO:0030099	myeloid cell differentiation	biological_process	0.19146	1	5	157	369	22036	ENSMUSG00000006445,ENSMUSG00000026737,ENSMUSG00000029254,ENSMUSG00000031540,ENSMUSG00000022443
GO:0046039	GTP metabolic process	biological_process	0.1921	1	7	157	410	22036	ENSMUSG00000024639,ENSMUSG00000020590,ENSMUSG00000037405,ENSMUSG00000045962,ENSMUSG00000029687,ENSMUSG00000039361,ENSMUSG00000035954
GO:1901658	glycosyl compound catabolic process	biological_process	0.19222	1	7	157	420	22036	ENSMUSG00000035954,ENSMUSG00000039361,ENSMUSG00000020590,ENSMUSG00000024639,ENSMUSG00000045962,ENSMUSG00000029687,ENSMUSG00000037405
GO:0016407	acetyltransferase activity	molecular_function	0.19254	1	2	157	106	22036	ENSMUSG00000031540,ENSMUSG00000000708
GO:0009887	organ morphogenesis	biological_process	0.19281	1	12	157	952	22036	ENSMUSG00000021557,ENSMUSG00000019850,ENSMUSG00000013663,ENSMUSG00000029086,ENSMUSG00000057406,ENSMUSG00000006445,ENSMUSG00000022141,ENSMUSG00000001300,ENSMUSG00000024238,ENSMUSG00000043207,ENSMUSG00000030849,ENSMUSG00000037369
GO:0016055	Wnt receptor signaling pathway	biological_process	0.19301	1	6	157	386	22036	ENSMUSG00000013663,ENSMUSG00000024639,ENSMUSG00000019850,ENSMUSG00000045962,ENSMUSG00000037369,ENSMUSG00000021959
GO:0032715	negative regulation of interleukin-6 production	biological_process	0.1932	1	1	157	30	22036	ENSMUSG00000019850
GO:0032039	integrator complex	cellular_component	0.19329	1	1	157	18	22036	ENSMUSG00000022141
GO:0009966	regulation of signal transduction	biological_process	0.19331	1	29	157	2816	22036	ENSMUSG00000013663,ENSMUSG00000021662,ENSMUSG00000020340,ENSMUSG00000037405,ENSMUSG00000019850,ENSMUSG00000020166,ENSMUSG00000021959,ENSMUSG00000052889,ENSMUSG00000029821,ENSMUSG00000029254,ENSMUSG00000045962,ENSMUSG00000031996,ENSMUSG00000002944,ENSMUSG00000034610,ENSMUSG00000030530,ENSMUSG00000030102,ENSMUSG00000024639,ENSMUSG00000057367,ENSMUSG00000029687,ENSMUSG00000029458,ENSMUSG00000006445,…
GO:0002691	regulation of cellular extravasation	biological_process	0.19343	1	1	157	20	22036	ENSMUSG00000037405
GO:0021692	cerebellar Purkinje cell layer morphogenesis	biological_process	0.1938	1	1	157	17	22036	ENSMUSG00000021557
GO:0005545	1-phosphatidylinositol binding	molecular_function	0.19407	1	1	157	13	22036	ENSMUSG00000039361
GO:0040012	regulation of locomotion	biological_process	0.19445	1	12	157	930	22036	ENSMUSG00000016496,ENSMUSG00000054640,ENSMUSG00000029254,ENSMUSG00000001300,ENSMUSG00000045962,ENSMUSG00000030530,ENSMUSG00000013663,ENSMUSG00000021365,ENSMUSG00000037405,ENSMUSG00000006445,ENSMUSG00000022141,ENSMUSG00000044768
GO:2000272	negative regulation of receptor activity	biological_process	0.19447	1	1	157	31	22036	ENSMUSG00000013663
GO:0033006	regulation of mast cell activation involved in immune response	biological_process	0.19453	1	1	157	28	22036	ENSMUSG00000038147
GO:0021537	telencephalon development	biological_process	0.19453	1	5	157	274	22036	ENSMUSG00000021068,ENSMUSG00000013663,ENSMUSG00000054640,ENSMUSG00000029687,ENSMUSG00000021557
GO:0060307	regulation of ventricular cardiac muscle cell membrane repolarization	biological_process	0.19466	1	1	157	19	22036	ENSMUSG00000043207
GO:2000781	positive regulation of double-strand break repair	biological_process	0.19474	1	1	157	19	22036	ENSMUSG00000041974
[truncated: 1,998 more rows]
