# Supplementary material for: Whole transcriptome analysis of the differential RNA profiles and associated competing endogenous RNA networks in LPS-induced acute lung injury (ALI)
Source: PLoS One. 2021 May 7;16(5):e0251359. doi: 10.1371/journal.pone.0251359 (PMC8104378; doi:10.1371/journal.pone.0251359)
Supplement: S15 Table — (XLS) [file pone.0251359.s022.xls]

pathway_term	rich_factor	qvalue	gene_number
GnRH signaling pathway	0.06741573	0.206024269	6
Long-term potentiation	0.075757576	0.206024269	5
Thyroid hormone synthesis	0.070422535	0.206024269	5
Retrograde endocannabinoid signaling	0.058252427	0.206024269	6
Rap1 signaling pathway	0.042056075	0.206024269	9
Transcriptional misregulation in cancer	0.04494382	0.206024269	8
Phosphatidylinositol signaling system	0.061728395	0.226735681	5
Long-term depression	0.06557377	0.298884776	4
African trypanosomiasis	0.088235294	0.298884776	3
Dopaminergic synapse	0.045112782	0.298884776	6
Leishmaniasis	0.061538462	0.298884776	4
Gastric acid secretion	0.054054054	0.371439394	4
Cholinergic synapse	0.044247788	0.371439394	5
Salivary secretion	0.051948052	0.371439394	4
Glutamatergic synapse	0.043859649	0.371439394	5
Leukocyte transendothelial migration	0.041322314	0.409179138	5
Staphylococcus aureus infection	0.058823529	0.409179138	3
Inflammatory mediator regulation of TRP channels	0.03968254	0.409179138	5
Gap junction	0.045977011	0.409179138	4
Vascular smooth muscle contraction	0.0390625	0.409179138	5
