# Supplementary material for: Whole transcriptome analysis of the differential RNA profiles and associated competing endogenous RNA networks in LPS-induced acute lung injury (ALI)
Source: PLoS One. 2021 May 7;16(5):e0251359. doi: 10.1371/journal.pone.0251359 (PMC8104378; doi:10.1371/journal.pone.0251359)
Supplement: S16 Table — (XLSX) [file pone.0251359.s023.xlsx]

## Sheet: S16 Table
mmu-miR-101b-5p	LNC_001548	1	7.39557e-32
mmu-miR-103-1-5p	LNC_000998	1	0
mmu-miR-103-1-5p	LNC_008003	1	0
mmu-miR-103-1-5p	LNC_002001	1	0
mmu-miR-103-1-5p	LNC_004064	1	0
mmu-miR-103-1-5p	LNC_007558	1	0
mmu-miR-107-5p	ENSMUST00000181955.1	1	0
mmu-miR-107-5p	LNC_002427	1	0
mmu-miR-107-5p	LNC_003751	1	0
mmu-miR-107-5p	LNC_007799	1	0
mmu-miR-107-5p	LNC_001844	1	0
mmu-miR-107-5p	LNC_002144	1	0
mmu-miR-107-5p	LNC_000807	1	0
mmu-miR-1190	ENSMUST00000181955.1	1	0
mmu-miR-1190	LNC_007217	1	0
mmu-miR-1190	LNC_001092	1	0
mmu-miR-1190	LNC_000341	1	0
mmu-miR-1190	LNC_004645	1	1.84889e-32
mmu-miR-1190	LNC_004606	1	0
mmu-miR-1190	LNC_002579	1	0
mmu-miR-1190	LNC_004575	1	0
mmu-miR-1190	LNC_002998	1	0
mmu-miR-1194	LNC_001032	1	0
mmu-miR-1194	LNC_006365	1	1.84889e-32
mmu-miR-1194	LNC_006366	1	0
mmu-miR-1194	LNC_007936	1	1.84889e-32
mmu-miR-1194	LNC_006359	1	0
mmu-miR-12192-5p	LNC_006127	1	0
mmu-miR-12192-5p	LNC_003124	1	7.39557e-32
mmu-miR-12192-5p	LNC_001147	1	0
mmu-miR-12192-5p	LNC_003983	1	0
mmu-miR-12201-5p	LNC_004751	1	0
mmu-miR-12201-5p	LNC_003016	1	0
mmu-miR-12201-5p	LNC_005321	1	0
mmu-miR-12201-5p	LNC_002287	1	0
mmu-miR-12201-5p	LNC_002453	1	0
mmu-miR-12201-5p	LNC_003189	1	0
mmu-miR-12201-5p	LNC_006002	1	0
mmu-miR-12201-5p	LNC_003642	1	0
mmu-miR-12201-5p	LNC_004674	1	0
mmu-miR-12201-5p	LNC_002185	1	0
mmu-miR-12202-5p	LNC_006365	1	1.84889e-32
mmu-miR-12202-5p	LNC_006366	1	0
mmu-miR-12202-5p	LNC_007794	1	1.84889e-32
mmu-miR-12202-5p	LNC_006419	1	0
mmu-miR-12202-5p	LNC_005946	1	0
mmu-miR-12202-5p	LNC_002043	1	0
mmu-miR-12202-5p	LNC_006359	1	0
mmu-miR-1224-5p	LNC_006556	1	0
mmu-miR-1224-5p	LNC_000916	1	0
mmu-miR-1224-5p	LNC_002144	1	0
mmu-miR-1224-5p	LNC_002630	1	0
mmu-miR-1258-3p	LNC_002630	1	0
mmu-miR-1258-5p	ENSMUST00000187055.1	1	0
mmu-miR-1258-5p	LNC_004713	1	0
mmu-miR-1258-5p	LNC_000341	1	0
mmu-miR-1258-5p	LNC_007005	1	0
mmu-miR-1258-5p	LNC_004606	1	0
mmu-miR-1258-5p	LNC_003234	1	0
mmu-miR-1258-5p	LNC_002998	1	0
mmu-miR-1271-3p	LNC_001147	1	0
mmu-miR-1271-3p	LNC_005026	1	0
mmu-miR-18b-3p	LNC_006616	1	0
mmu-miR-18b-3p	LNC_006020	1	0
mmu-miR-190b-3p	LNC_002810	1	1.84889e-32
mmu-miR-190b-3p	LNC_002664	1	0
mmu-miR-190b-3p	LNC_004809	1	0
mmu-miR-190b-3p	LNC_002487	1	0
mmu-miR-1930-3p	LNC_008034	1	0
mmu-miR-1930-3p	LNC_002936	1	0
mmu-miR-1933-5p	LNC_005450	1	0
mmu-miR-1933-5p	LNC_000825	1	0
mmu-miR-1933-5p	LNC_006002	1	0
mmu-miR-1933-5p	LNC_004674	1	0
mmu-miR-1966-5p	LNC_003124	1	7.39557e-32
mmu-miR-1966-5p	LNC_001147	1	0
mmu-miR-1966-5p	LNC_005298	1	0
mmu-miR-1968-3p	LNC_004520	1	0
mmu-miR-1968-3p	LNC_005497	1	0
mmu-miR-1968-3p	LNC_006365	1	1.84889e-32
mmu-miR-1968-3p	LNC_006366	1	0
mmu-miR-1968-3p	LNC_004652	1	0
mmu-miR-1968-3p	LNC_006359	1	0
mmu-miR-1968-3p	LNC_003686	1	7.39557e-32
mmu-miR-196a-1-3p	LNC_002515	1	0
mmu-miR-1970c-3p	LNC_001591	1	0
mmu-miR-1970c-3p	LNC_005633	1	0
mmu-miR-211-3p	ENSMUST00000181955.1	1	0
mmu-miR-211-3p	LNC_006556	1	0
mmu-miR-211-3p	LNC_001092	1	0
mmu-miR-211-3p	LNC_002998	1	0
mmu-miR-218-2-3p	LNC_002515	1	0
mmu-miR-218-2-3p	LNC_002531	1	0
mmu-miR-218-2-3p	LNC_003145	1	0
mmu-miR-219b-5p	LNC_001853	1	1.84889e-32
mmu-miR-219b-5p	LNC_003655	1	0
mmu-miR-219b-5p	LNC_006544	1	0
mmu-miR-219b-5p	LNC_003145	1	0
mmu-miR-219b-5p	LNC_007700	1	0
mmu-miR-219c-3p	LNC_001039	1	1.84889e-32
mmu-miR-219c-3p	LNC_003791	1	0
mmu-miR-219c-3p	LNC_002155	1	0
mmu-miR-219c-3p	LNC_005561	1	0
mmu-miR-297c-5p	LNC_006053	1	0
mmu-miR-297c-5p	LNC_001853	1	1.84889e-32
mmu-miR-297c-5p	LNC_005819	1	0
mmu-miR-297c-5p	LNC_002515	1	0
mmu-miR-297c-5p	LNC_000520	1	0
mmu-miR-297c-5p	LNC_003145	1	0
mmu-miR-297c-5p	LNC_007029	1	0
mmu-miR-300-5p	LNC_000341	1	0
mmu-miR-300-5p	LNC_007005	1	0
mmu-miR-300-5p	LNC_004958	1	0
mmu-miR-300-5p	LNC_007158	1	7.39557e-32
mmu-miR-300-5p	LNC_002579	1	0
mmu-miR-300-5p	LNC_005902	1	0
mmu-miR-300-5p	LNC_000331	1	1.84889e-32
mmu-miR-300-5p	LNC_007205	1	0
mmu-miR-300-5p	LNC_002664	1	0
mmu-miR-300-5p	LNC_004809	1	0
mmu-miR-300-5p	LNC_002998	1	0
mmu-miR-3058-3p	LNC_002155	1	0
mmu-miR-3058-3p	LNC_001714	1	0
mmu-miR-3058-3p	LNC_001718	1	0
mmu-miR-3058-3p	LNC_001731	1	0
mmu-miR-3058-3p	LNC_006025	1	0
mmu-miR-3058-3p	LNC_002660	1	0
mmu-miR-3058-3p	LNC_002043	1	0
mmu-miR-3069-5p	LNC_003712	1	1.84889e-32
mmu-miR-3069-5p	LNC_004971	1	0
mmu-miR-3069-5p	LNC_008043	1	0
mmu-miR-3069-5p	LNC_006019	1	0
mmu-miR-3072-5p	LNC_003712	1	0
mmu-miR-3072-5p	LNC_007066	1	0
mmu-miR-3072-5p	LNC_004679	1	0
mmu-miR-3072-5p	LNC_006019	1	0
mmu-miR-3072-5p	LNC_006130	1	1.84889e-32
mmu-miR-3075-5p	LNC_006093	1	0
mmu-miR-3075-5p	LNC_004751	1	0
mmu-miR-3075-5p	LNC_001090	1	0
mmu-miR-3075-5p	LNC_006365	1	1.84889e-32
mmu-miR-3075-5p	LNC_006366	1	0
mmu-miR-3075-5p	LNC_001678	1	7.39557e-32
mmu-miR-3075-5p	LNC_002453	1	1.84889e-32
mmu-miR-3075-5p	LNC_006082	1	1.84889e-32
mmu-miR-3075-5p	LNC_002660	1	0
mmu-miR-3075-5p	LNC_006359	1	0
mmu-miR-3077-3p	LNC_001032	1	0
mmu-miR-3077-3p	LNC_005321	1	7.39557e-32
mmu-miR-3077-3p	LNC_007014	1	0
mmu-miR-3077-3p	LNC_001718	1	0
mmu-miR-3077-3p	LNC_006293	1	0
mmu-miR-3085-3p	LNC_000818	1	0
mmu-miR-3085-3p	LNC_004101	1	1.84889e-32
mmu-miR-3085-3p	LNC_007353	1	0
mmu-miR-3085-3p	LNC_000329	1	0
mmu-miR-3085-3p	LNC_002306	1	7.39557e-32
mmu-miR-3085-3p	LNC_005667	1	0
mmu-miR-3085-3p	LNC_005026	1	0
mmu-miR-3087-5p	LNC_003175	1	0
mmu-miR-3087-5p	LNC_001853	1	1.84889e-32
mmu-miR-3087-5p	LNC_000691	1	0
mmu-miR-3087-5p	LNC_007245	1	0
mmu-miR-3087-5p	LNC_000271	1	0
mmu-miR-3100-5p	LNC_003712	1	1.84889e-32
mmu-miR-344b-3p	LNC_004679	1	0
mmu-miR-344e-3p	LNC_004751	1	0
mmu-miR-3473c	ENSMUST00000157290	1	0
mmu-miR-3473c	LNC_007400	1	0
mmu-miR-3473c	LNC_000329	1	0
mmu-miR-3473c	LNC_006127	1	0
mmu-miR-3473c	LNC_003682	1	0
mmu-miR-3569-5p	LNC_001147	1	0
mmu-miR-3569-5p	LNC_006686	1	0
mmu-miR-3572-5p	LNC_006642	1	1.84889e-32
mmu-miR-3572-5p	LNC_002878	1	0
mmu-miR-3620-5p	LNC_001092	1	0
mmu-miR-3620-5p	LNC_008034	1	0
mmu-miR-3620-5p	LNC_002876	1	0
mmu-miR-3620-5p	LNC_002998	1	0
mmu-miR-3962	LNC_001853	1	1.84889e-32
mmu-miR-3962	LNC_002515	1	0
mmu-miR-410-5p	LNC_003712	1	1.84889e-32
mmu-miR-410-5p	LNC_004187	1	0
mmu-miR-412-3p	ENSMUST00000181955.1	1	0
mmu-miR-412-3p	LNC_008034	1	0
mmu-miR-412-3p	LNC_004958	1	0
mmu-miR-412-3p	LNC_000561	1	0
mmu-miR-421-5p	LNC_003791	1	0
mmu-miR-421-5p	LNC_001672	1	0
mmu-miR-465a-3p	LNC_001092	1	0
mmu-miR-466a-5p	LNC_004713	1	0
mmu-miR-466a-5p	LNC_004299	1	0
mmu-miR-466a-5p	LNC_006309	1	0
mmu-miR-466a-5p	LNC_004804	1	0
mmu-miR-467f	LNC_006544	1	0
mmu-miR-467f	LNC_002515	1	0
mmu-miR-491-3p	LNC_005026	1	0
mmu-miR-504-3p	LNC_006114	1	0
mmu-miR-504-3p	LNC_001035	1	0
mmu-miR-504-3p	LNC_003969	1	0
mmu-miR-504-3p	LNC_006128	1	0
mmu-miR-504-3p	LNC_001887	1	0
mmu-miR-504-3p	LNC_000717	1	0
mmu-miR-504-3p	LNC_002001	1	0
mmu-miR-504-3p	LNC_005778	1	0
mmu-miR-504-3p	LNC_005633	1	0
mmu-miR-5098	LNC_001678	1	7.39557e-32
mmu-miR-5098	LNC_004898	1	0
mmu-miR-5130	LNC_001211	1	0
mmu-miR-541-3p	LNC_006129	1	0
mmu-miR-551b-5p	LNC_004520	1	0
mmu-miR-551b-5p	LNC_001945	1	0
mmu-miR-551b-5p	LNC_006365	1	1.84889e-32
mmu-miR-551b-5p	LNC_004674	1	0
mmu-miR-551b-5p	LNC_000588	1	0
mmu-miR-551b-5p	LNC_004652	1	0
mmu-miR-551b-5p	LNC_002147	1	0
mmu-miR-551b-5p	LNC_002934	1	0
mmu-miR-5616-3p	LNC_003712	1	1.84889e-32
mmu-miR-5616-3p	LNC_002923	1	0
mmu-miR-5616-3p	LNC_001065	1	0
mmu-miR-5617-5p	LNC_002515	1	0
mmu-miR-5619-3p	ENSMUST00000181955.1	1	0
mmu-miR-5619-3p	LNC_001092	1	0
mmu-miR-5619-3p	LNC_003261	1	0
mmu-miR-5619-3p	LNC_002876	1	0
mmu-miR-5623-3p	LNC_002796	1	0
mmu-miR-5623-3p	LNC_006650	1	0
mmu-miR-5623-3p	LNC_008034	1	0
mmu-miR-5623-3p	LNC_002946	1	1.84889e-32
mmu-miR-5623-3p	LNC_007696	1	0
mmu-miR-5623-3p	LNC_000947	1	0
mmu-miR-5626-5p	LNC_005385	1	0
mmu-miR-5626-5p	LNC_000394	1	0
mmu-miR-5710	ENSMUST00000152595.1	1	0
mmu-miR-5710	LNC_000100	1	0
mmu-miR-5710	LNC_002946	1	1.84889e-32
mmu-miR-5710	LNC_001548	1	7.39557e-32
mmu-miR-5710	LNC_004958	1	0
mmu-miR-5710	LNC_005682	1	0
mmu-miR-6240	LNC_007014	1	0
mmu-miR-6240	LNC_001731	1	0
mmu-miR-6240	LNC_004674	1	0
mmu-miR-6240	LNC_004165	1	0
mmu-miR-6399	LNC_006498	1	0
mmu-miR-6399	LNC_004008	1	1.84889e-32
mmu-miR-6399	LNC_000180	1	0
mmu-miR-654-3p	LNC_000767	1	0
mmu-miR-654-3p	LNC_003175	1	0
mmu-miR-654-3p	LNC_001853	1	1.84889e-32
mmu-miR-654-3p	LNC_002515	1	0
mmu-miR-654-3p	LNC_006811	1	0
mmu-miR-6899-5p	LNC_006203	1	0
mmu-miR-6899-5p	LNC_005026	1	0
mmu-miR-6902-5p	ENSMUST00000149128.2	1	0
mmu-miR-6902-5p	LNC_003712	1	0
mmu-miR-6902-5p	LNC_004971	1	0
mmu-miR-6905-5p	LNC_004368	1	0
mmu-miR-6905-5p	LNC_003791	1	0
mmu-miR-6905-5p	LNC_007014	1	0
mmu-miR-6905-5p	LNC_003401	1	0
mmu-miR-6905-5p	LNC_004674	1	0
mmu-miR-6909-3p	LNC_004674	1	0
mmu-miR-6909-3p	LNC_000588	1	0
mmu-miR-6909-3p	LNC_002934	1	0
mmu-miR-6909-5p	LNC_004101	1	1.84889e-32
mmu-miR-6909-5p	LNC_001147	1	0
mmu-miR-6911-5p	LNC_006861	1	0
mmu-miR-6911-5p	LNC_004809	1	0
mmu-miR-6911-5p	LNC_002148	1	0
mmu-miR-6911-5p	LNC_001647	1	0
mmu-miR-6915-3p	LNC_004101	1	1.84889e-32
mmu-miR-6915-3p	LNC_003124	1	7.39557e-32
mmu-miR-6915-3p	LNC_003983	1	0
mmu-miR-6917-5p	LNC_005321	1	0
mmu-miR-6917-5p	LNC_006365	1	0
mmu-miR-6917-5p	LNC_006366	1	0
mmu-miR-6917-5p	LNC_007991	1	0
mmu-miR-6917-5p	LNC_001672	1	0
mmu-miR-6917-5p	LNC_004852	1	0
mmu-miR-6917-5p	LNC_006025	1	0
mmu-miR-6917-5p	LNC_006002	1	0
mmu-miR-6917-5p	LNC_005946	1	0
mmu-miR-6917-5p	LNC_002147	1	0
mmu-miR-6917-5p	LNC_006359	1	0
mmu-miR-6926-5p	LNC_001092	1	0
mmu-miR-6926-5p	LNC_008034	1	0
mmu-miR-6926-5p	LNC_001341	1	0
mmu-miR-6926-5p	LNC_001364	1	0
mmu-miR-6926-5p	LNC_000675	1	0
mmu-miR-6926-5p	LNC_007158	1	0
mmu-miR-6926-5p	LNC_004702	1	0
mmu-miR-6926-5p	LNC_003234	1	0
mmu-miR-6926-5p	LNC_004809	1	0
mmu-miR-6926-5p	LNC_005128	1	0
mmu-miR-6928-5p	LNC_001941	1	1.84889e-32
mmu-miR-6928-5p	LNC_002515	1	0
mmu-miR-6928-5p	LNC_005989	1	1.84889e-32
mmu-miR-6929-3p	LNC_004101	1	1.84889e-32
mmu-miR-6929-3p	LNC_000329	1	0
mmu-miR-6929-3p	LNC_007754	1	0
mmu-miR-6929-3p	LNC_005026	1	0
mmu-miR-6929-3p	LNC_000002	1	1.84889e-32
mmu-miR-6929-3p	LNC_003983	1	0
mmu-miR-6935-3p	LNC_003635	1	0
mmu-miR-6935-3p	LNC_000180	1	0
mmu-miR-6935-3p	LNC_005778	1	0
mmu-miR-6936-3p	ENSMUST00000160187.1	1	0
mmu-miR-6937-3p	ENSMUST00000152595.1	1	0
mmu-miR-6937-3p	LNC_007217	1	0
mmu-miR-6937-3p	LNC_001092	1	0
mmu-miR-6937-3p	LNC_006020	1	0
mmu-miR-6938-5p	LNC_006616	1	0
mmu-miR-6938-5p	LNC_003751	1	0
mmu-miR-6938-5p	LNC_001092	1	0
mmu-miR-6938-5p	LNC_008034	1	0
mmu-miR-6938-5p	LNC_000341	1	0
mmu-miR-6938-5p	LNC_001364	1	0
mmu-miR-6938-5p	LNC_000992	1	0
mmu-miR-6938-5p	LNC_002936	1	0
mmu-miR-6943-3p	LNC_001844	1	0
mmu-miR-6943-3p	LNC_007205	1	0
mmu-miR-6943-3p	LNC_002998	1	0
mmu-miR-6945-5p	LNC_003712	1	1.84889e-32
mmu-miR-6945-5p	LNC_000429	1	1.84889e-32
mmu-miR-6945-5p	LNC_005056	1	0
mmu-miR-6947-5p	ENSMUST00000181955.1	1	0
mmu-miR-6947-5p	LNC_000148	1	1.84889e-32
mmu-miR-6947-5p	LNC_003751	1	0
mmu-miR-6947-5p	LNC_008034	1	0
mmu-miR-6947-5p	LNC_001756	1	0
mmu-miR-6947-5p	LNC_000992	1	0
mmu-miR-6947-5p	LNC_006129	1	0
mmu-miR-6950-3p	LNC_000070	1	0
mmu-miR-6950-3p	LNC_002434	1	1.84889e-32
mmu-miR-6950-3p	LNC_002004	1	1.84889e-32
mmu-miR-6950-5p	LNC_003712	1	1.84889e-32
mmu-miR-6950-5p	LNC_002269	1	1.84889e-32
mmu-miR-6950-5p	LNC_002923	1	0
mmu-miR-6950-5p	LNC_006304	1	0
mmu-miR-6950-5p	LNC_001867	1	1.84889e-32
mmu-miR-6950-5p	LNC_006019	1	0
mmu-miR-6950-5p	LNC_004967	1	0
mmu-miR-6954-3p	ENSMUST00000181955.1	1	0
mmu-miR-6954-3p	LNC_008034	1	0
mmu-miR-6954-3p	LNC_001322	1	0
mmu-miR-6954-3p	LNC_003261	1	0
mmu-miR-6954-3p	LNC_005220	1	1.84889e-32
mmu-miR-6954-3p	LNC_001403	1	0
mmu-miR-696	LNC_008003	1	0
mmu-miR-6962-3p	LNC_003712	1	1.84889e-32
mmu-miR-6962-3p	LNC_002036	1	0
mmu-miR-6962-3p	LNC_001867	1	1.84889e-32
mmu-miR-6962-3p	LNC_006019	1	0
mmu-miR-6963-3p	LNC_005297	1	0
mmu-miR-6963-5p	LNC_003712	1	1.84889e-32
mmu-miR-6963-5p	LNC_001775	1	0
mmu-miR-6963-5p	LNC_006019	1	0
mmu-miR-6974-5p	LNC_003016	1	7.39557e-32
mmu-miR-6974-5p	LNC_002147	1	0
mmu-miR-6974-5p	LNC_001473	1	0
mmu-miR-6977-5p	LNC_003016	1	7.39557e-32
mmu-miR-6977-5p	LNC_001142	1	7.39557e-32
mmu-miR-6977-5p	LNC_005731	1	0
mmu-miR-6989-5p	LNC_003712	1	1.84889e-32
mmu-miR-6990-5p	LNC_003627	1	0
mmu-miR-6991-5p	LNC_001039	1	1.84889e-32
mmu-miR-6991-5p	LNC_006719	1	1.84889e-32
mmu-miR-6991-5p	LNC_005969	1	1.84889e-32
mmu-miR-6991-5p	LNC_004674	1	0
mmu-miR-6991-5p	LNC_000588	1	0
mmu-miR-6991-5p	LNC_002147	1	0
mmu-miR-6993-5p	LNC_005555	1	1.84889e-32
mmu-miR-6993-5p	LNC_006695	1	1.84889e-32
mmu-miR-6993-5p	LNC_005513	1	0
mmu-miR-6993-5p	LNC_003401	1	0
mmu-miR-6993-5p	LNC_006025	1	0
mmu-miR-6993-5p	LNC_005969	1	1.84889e-32
mmu-miR-6993-5p	LNC_006002	1	0
mmu-miR-6993-5p	LNC_007452	1	1.84889e-32
mmu-miR-6996-5p	LNC_003175	1	0
mmu-miR-6996-5p	LNC_006544	1	0
mmu-miR-6996-5p	LNC_006147	1	0
mmu-miR-6996-5p	LNC_000527	1	0
mmu-miR-6996-5p	LNC_005412	1	7.39557e-32
mmu-miR-6996-5p	LNC_003662	1	0
mmu-miR-6997-3p	LNC_005128	1	0
mmu-miR-6998-5p	LNC_003175	1	0
mmu-miR-6998-5p	LNC_006053	1	0
mmu-miR-6998-5p	LNC_006544	1	0
mmu-miR-6998-5p	LNC_003145	1	0
mmu-miR-6998-5p	LNC_002233	1	0
mmu-miR-6999-3p	LNC_003584	1	1.84889e-32
mmu-miR-6999-3p	LNC_002515	1	0
mmu-miR-7001-3p	LNC_007412	1	0
mmu-miR-7001-3p	LNC_004674	1	0
mmu-miR-7001-3p	LNC_004180	1	1.84889e-32
mmu-miR-7003-5p	LNC_003712	1	1.84889e-32
mmu-miR-7003-5p	LNC_002036	1	0
mmu-miR-7003-5p	LNC_005823	1	0
mmu-miR-7003-5p	LNC_006019	1	0
mmu-miR-7007-3p	LNC_000148	1	0
mmu-miR-7007-3p	LNC_006616	1	0
mmu-miR-7007-3p	LNC_006129	1	0
mmu-miR-7007-3p	LNC_004809	1	0
mmu-miR-7007-3p	LNC_002998	1	0
mmu-miR-7007-5p	LNC_008028	1	0
mmu-miR-7007-5p	LNC_008003	1	0
mmu-miR-7007-5p	LNC_001988	1	0
mmu-miR-7007-5p	LNC_006648	1	7.39557e-32
mmu-miR-7007-5p	LNC_002626	1	1.84889e-32
mmu-miR-7007-5p	LNC_005158	1	0
mmu-miR-7007-5p	LNC_002001	1	0
mmu-miR-7007-5p	LNC_002878	1	0
mmu-miR-7007-5p	LNC_005881	1	1.84889e-32
mmu-miR-7007-5p	LNC_007958	1	0
mmu-miR-7007-5p	LNC_000180	1	0
mmu-miR-7007-5p	LNC_005778	1	0
mmu-miR-7007-5p	LNC_004881	1	0
mmu-miR-7007-5p	LNC_003681	1	0
mmu-miR-7007-5p	LNC_005634	1	0
mmu-miR-7008-5p	LNC_003427	1	0
mmu-miR-7008-5p	LNC_003234	1	0
mmu-miR-7011-5p	LNC_004751	1	0
mmu-miR-7011-5p	LNC_005914	1	1.84889e-32
mmu-miR-7011-5p	LNC_006365	1	1.84889e-32
mmu-miR-7007-5p	LNC_004531	1	4.6558e-16
mmu-miR-410-5p	LNC_002426	1	7.1089e-15
mmu-miR-5616-3p	LNC_002426	1	7.1089e-15
mmu-miR-6902-5p	LNC_002426	1	7.1089e-15
mmu-miR-6945-5p	LNC_002426	1	7.1089e-15
mmu-miR-6950-5p	LNC_002426	1	7.1089e-15
mmu-miR-6963-5p	LNC_002426	1	7.1089e-15
mmu-miR-7003-5p	LNC_002426	1	7.1089e-15
mmu-miR-12192-5p	LNC_000077	1	9.16254e-15
mmu-miR-1966-5p	LNC_000077	1	9.16254e-15
mmu-miR-3085-3p	LNC_000077	1	9.16254e-15
mmu-miR-3473c	LNC_000077	1	9.16254e-15
mmu-miR-6915-3p	LNC_000077	1	9.16254e-15
mmu-miR-6929-3p	LNC_000077	1	9.16254e-15
mmu-miR-6990-5p	LNC_000077	1	9.16254e-15
mmu-miR-3069-5p	LNC_001514	1	1.34039e-13
mmu-miR-6989-5p	LNC_001514	1	1.34039e-13
mmu-miR-3618-5p	LNC_002050	1	2.53044e-13
mmu-miR-491-3p	LNC_002050	1	2.53044e-13
mmu-miR-3572-5p	LNC_000117	1	3.71508e-13
mmu-miR-7007-5p	LNC_000117	1	3.71508e-13
mmu-miR-1194	LNC_006360	0.999999	7.28454e-13
mmu-miR-12202-5p	LNC_006360	0.999999	7.28454e-13
mmu-miR-1968-3p	LNC_006360	0.999999	7.28454e-13
mmu-miR-3075-5p	LNC_006360	0.999999	7.28454e-13
mmu-miR-6917-5p	LNC_006360	0.999999	7.28454e-13
mmu-miR-3058-3p	LNC_007746	0.999999	2.78592e-12
mmu-miR-3077-3p	LNC_007746	0.999999	2.78592e-12
mmu-miR-6240	LNC_007746	0.999999	2.78592e-12
mmu-miR-6902-5p	LNC_007896	0.999997	1.32818e-11
mmu-miR-6945-5p	LNC_007896	0.999997	1.32818e-11
mmu-miR-6963-5p	LNC_007896	0.999997	1.32818e-11
mmu-miR-6989-5p	LNC_007896	0.999997	1.32818e-11
mmu-miR-219c-3p	LNC_002424	0.999997	1.4853e-11
mmu-miR-3058-3p	LNC_002424	0.999997	1.4853e-11
mmu-miR-5098	LNC_002424	0.999997	1.4853e-11
mmu-miR-6240	LNC_002424	0.999997	1.4853e-11
mmu-miR-6963-3p	LNC_002424	0.999997	1.4853e-11
mmu-miR-6974-5p	LNC_002424	0.999997	1.4853e-11
mmu-miR-6991-5p	LNC_002424	0.999997	1.4853e-11
mmu-miR-6993-5p	LNC_002424	0.999997	1.4853e-11
mmu-miR-7001-3p	LNC_002424	0.999997	1.4853e-11
mmu-miR-18b-3p	LNC_003072	0.999996	2.37749e-11
mmu-miR-5619-3p	LNC_003072	0.999996	2.37749e-11
mmu-miR-6997-3p	LNC_003072	0.999996	2.37749e-11
mmu-miR-218-2-3p	LNC_004790	0.999995	3.85467e-11
mmu-miR-297c-5p	LNC_004790	0.999995	3.85467e-11
mmu-miR-6928-5p	LNC_004790	0.999995	3.85467e-11
mmu-miR-6998-5p	LNC_004790	0.999995	3.85467e-11
mmu-miR-3100-5p	LNC_004281	0.999994	6.21896e-11
mmu-miR-6950-5p	LNC_004281	0.999994	6.21896e-11
mmu-miR-6989-5p	LNC_004281	0.999994	6.21896e-11
mmu-miR-7003-5p	LNC_004281	0.999994	6.21896e-11
mmu-miR-669c-3p	LNC_004077	0.999993	7.04424e-11
mmu-miR-3962	LNC_001165	0.999993	8.2669e-11
mmu-miR-6999-3p	LNC_001165	0.999993	8.2669e-11
mmu-miR-1194	LNC_006367	0.999991	1.23191e-10
mmu-miR-12202-5p	LNC_006367	0.999991	1.23191e-10
mmu-miR-1968-3p	LNC_006367	0.999991	1.23191e-10
mmu-miR-3075-5p	LNC_006367	0.999991	1.23191e-10
mmu-miR-6917-5p	LNC_006367	0.999991	1.23191e-10
mmu-miR-1194	LNC_006358	0.99999	1.59633e-10
mmu-miR-12202-5p	LNC_006358	0.99999	1.59633e-10
mmu-miR-1968-3p	LNC_006358	0.99999	1.59633e-10
mmu-miR-6917-5p	LNC_006358	0.99999	1.59633e-10
mmu-miR-3473c	LNC_002493	0.999989	1.93127e-10
mmu-miR-7007-5p	LNC_007051	0.999984	3.85648e-10
mmu-miR-7007-5p	LNC_003019	0.999983	4.153e-10
mmu-miR-190b-3p	LNC_000237	0.999981	5.34493e-10
mmu-miR-1930-3p	LNC_000237	0.999981	5.34493e-10
mmu-miR-300-5p	LNC_000237	0.999981	5.34493e-10
mmu-miR-3620-5p	LNC_000237	0.999981	5.34493e-10
mmu-miR-6938-5p	LNC_000237	0.999981	5.34493e-10
mmu-miR-6943-3p	LNC_000237	0.999981	5.34493e-10
mmu-miR-6950-5p	LNC_007951	0.999981	5.52337e-10
mmu-miR-6962-3p	LNC_007951	0.999981	5.52337e-10
mmu-miR-103-1-5p	LNC_004137	0.999976	8.73537e-10
mmu-miR-7007-5p	LNC_004137	0.999976	8.73537e-10
mmu-miR-107-5p	LNC_003355	0.999975	9.16181e-10
mmu-miR-190b-3p	LNC_003355	0.999975	9.16181e-10
mmu-miR-6954-3p	LNC_003355	0.999975	9.16181e-10
mmu-miR-7007-3p	LNC_003355	0.999975	9.16181e-10
mmu-miR-12192-5p	LNC_008031	0.999975	9.16528e-10
mmu-miR-598-5p	LNC_008031	0.999975	9.16528e-10
mmu-miR-1258-3p	LNC_003310	0.999971	1.27573e-09
mmu-miR-107-5p	ENSMUST00000174728.2	0.999959	2.52886e-09
mmu-miR-1224-5p	ENSMUST00000174728.2	0.999959	2.52886e-09
mmu-miR-5619-3p	ENSMUST00000174728.2	0.999959	2.52886e-09
mmu-miR-7008-5p	ENSMUST00000174728.2	0.999959	2.52886e-09
mmu-miR-504-3p	LNC_003807	0.999955	3.00673e-09
mmu-miR-7007-5p	LNC_003807	0.999955	3.00673e-09
mmu-miR-12192-5p	LNC_005973	0.999948	4.05649e-09
mmu-miR-3618-5p	LNC_005973	0.999948	4.05649e-09
mmu-miR-6899-5p	LNC_005973	0.999948	4.05649e-09
mmu-miR-3085-3p	LNC_002123	0.999948	4.10857e-09
mmu-miR-1271-3p	LNC_005760	0.999943	4.92234e-09
mmu-miR-3085-3p	LNC_005760	0.999943	4.92234e-09
mmu-miR-3962	LNC_002874	0.999936	6.22594e-09
mmu-miR-6899-5p	LNC_004410	0.999932	7.03181e-09
mmu-miR-6998-5p	LNC_004914	0.999931	7.0669e-09
mmu-miR-6996-5p	LNC_006031	0.999928	7.76227e-09
mmu-miR-6998-5p	LNC_006031	0.999928	7.76227e-09
mmu-miR-6999-3p	LNC_000259	0.999926	8.19626e-09
mmu-miR-1190	LNC_006459	0.999922	9.03041e-09
mmu-miR-190b-3p	LNC_006459	0.999922	9.03041e-09
mmu-miR-300-5p	LNC_006459	0.999922	9.03041e-09
mmu-miR-466a-5p	LNC_006459	0.999922	9.03041e-09
mmu-miR-669h-3p	LNC_006459	0.999922	9.03041e-09
mmu-miR-6926-5p	LNC_006459	0.999922	9.03041e-09
mmu-miR-6937-3p	LNC_006459	0.999922	9.03041e-09
mmu-miR-6943-3p	LNC_006459	0.999922	9.03041e-09
mmu-miR-1190	LNC_005814	0.999919	9.77179e-09
mmu-miR-1258-3p	LNC_005814	0.999919	9.77179e-09
mmu-miR-6926-5p	LNC_005814	0.999919	9.77179e-09
mmu-miR-6938-5p	LNC_005814	0.999919	9.77179e-09
mmu-miR-12202-5p	LNC_007279	0.999912	1.16414e-08
mmu-miR-3058-3p	LNC_007279	0.999912	1.16414e-08
mmu-miR-218-2-3p	LNC_004346	0.9999	1.50063e-08
mmu-miR-654-3p	LNC_004346	0.9999	1.50063e-08
mmu-miR-6928-5p	LNC_004346	0.9999	1.50063e-08
mmu-miR-6998-5p	LNC_004346	0.9999	1.50063e-08
mmu-miR-12201-5p	LNC_004863	0.999897	1.60347e-08
mmu-miR-1933-5p	LNC_004863	0.999897	1.60347e-08
mmu-miR-219c-3p	LNC_004863	0.999897	1.60347e-08
mmu-miR-3058-3p	LNC_004863	0.999897	1.60347e-08
mmu-miR-3075-5p	LNC_004863	0.999897	1.60347e-08
mmu-miR-5626-5p	LNC_004863	0.999897	1.60347e-08
mmu-miR-6917-5p	LNC_004863	0.999897	1.60347e-08
mmu-miR-6963-3p	LNC_004863	0.999897	1.60347e-08
mmu-miR-6943-5p	LNC_007699	0.999894	1.67565e-08
mmu-miR-7007-3p	LNC_007699	0.999894	1.67565e-08
mmu-miR-3058-3p	LNC_001743	0.999891	1.78146e-08
mmu-miR-1930-3p	LNC_005372	0.999883	2.05191e-08
mmu-miR-300-5p	LNC_005372	0.999883	2.05191e-08
mmu-miR-412-3p	LNC_005372	0.999883	2.05191e-08
mmu-miR-5619-3p	LNC_005372	0.999883	2.05191e-08
mmu-miR-669h-3p	LNC_005372	0.999883	2.05191e-08
mmu-miR-6911-5p	LNC_005372	0.999883	2.05191e-08
mmu-miR-6926-5p	LNC_005372	0.999883	2.05191e-08
mmu-miR-654-3p	LNC_000870	0.999876	2.3133e-08
mmu-miR-219b-5p	LNC_004316	0.999871	2.50025e-08
mmu-miR-12201-5p	LNC_006657	0.999866	2.70459e-08
mmu-miR-1968-3p	LNC_006657	0.999866	2.70459e-08
mmu-miR-3058-3p	LNC_006657	0.999866	2.70459e-08
mmu-miR-5626-5p	LNC_006657	0.999866	2.70459e-08
mmu-miR-6240	LNC_006657	0.999866	2.70459e-08
mmu-miR-6905-5p	LNC_006657	0.999866	2.70459e-08
mmu-miR-6974-5p	LNC_006657	0.999866	2.70459e-08
mmu-miR-6991-5p	LNC_006657	0.999866	2.70459e-08
mmu-miR-3473c	LNC_000830	0.999862	2.86361e-08
mmu-miR-3569-5p	LNC_000830	0.999862	2.86361e-08
mmu-miR-6915-3p	LNC_000830	0.999862	2.86361e-08
mmu-miR-3075-5p	LNC_001695	0.999859	2.96383e-08
mmu-miR-7010-3p	LNC_003115	0.999838	3.92702e-08
mmu-miR-12192-5p	LNC_003491	0.999832	4.24903e-08
mmu-miR-1966-5p	LNC_003491	0.999832	4.24903e-08
mmu-miR-3473c	LNC_003491	0.999832	4.24903e-08
mmu-miR-3569-5p	LNC_003491	0.999832	4.24903e-08
mmu-miR-6899-5p	LNC_003491	0.999832	4.24903e-08
mmu-miR-6990-5p	LNC_003491	0.999832	4.24903e-08
mmu-miR-1933-5p	LNC_000359	0.999815	5.14615e-08
mmu-miR-219c-3p	LNC_000359	0.999815	5.14615e-08
mmu-miR-3058-3p	LNC_000359	0.999815	5.14615e-08
mmu-miR-3077-3p	LNC_000359	0.999815	5.14615e-08
mmu-miR-551b-5p	LNC_000359	0.999815	5.14615e-08
mmu-miR-3069-5p	LNC_004953	0.999802	5.89304e-08
mmu-miR-344b-3p	LNC_004953	0.999802	5.89304e-08
mmu-miR-6989-5p	LNC_004953	0.999802	5.89304e-08
mmu-miR-6950-3p	LNC_002382	0.999763	8.43113e-08
mmu-miR-3072-5p	LNC_000650	0.999756	8.9093e-08
mmu-miR-3108-5p	LNC_000650	0.999756	8.9093e-08
mmu-miR-107-5p	LNC_003366	0.999741	1.00851e-07
mmu-miR-122-3p	LNC_003366	0.999741	1.00851e-07
mmu-miR-6943-5p	LNC_003366	0.999741	1.00851e-07
mmu-miR-7007-3p	LNC_003366	0.999741	1.00851e-07
mmu-miR-7008-5p	LNC_003366	0.999741	1.00851e-07
mmu-miR-6936-3p	LNC_005824	0.99973	1.08953e-07
mmu-miR-6993-5p	LNC_006089	0.999712	1.23975e-07
mmu-miR-218-2-3p	LNC_005728	0.999696	1.38949e-07
mmu-miR-5617-5p	LNC_005728	0.999696	1.38949e-07
mmu-miR-6955-3p	LNC_002637	0.999682	1.52039e-07
mmu-miR-6981-5p	LNC_004844	0.999675	1.5811e-07
mmu-miR-1258-5p	LNC_007501	0.999663	1.70452e-07
mmu-miR-300-5p	LNC_007501	0.999663	1.70452e-07
mmu-miR-6943-3p	LNC_007501	0.999663	1.70452e-07
mmu-miR-6954-3p	LNC_007501	0.999663	1.70452e-07
mmu-miR-3087-5p	LNC_001386	0.999651	1.82668e-07
mmu-miR-6999-3p	LNC_001386	0.999651	1.82668e-07
mmu-miR-103-1-5p	LNC_000746	0.999633	2.01931e-07
mmu-miR-12202-5p	LNC_003783	0.999626	2.09871e-07
mmu-miR-1968-3p	LNC_003783	0.999626	2.09871e-07
mmu-miR-3077-3p	LNC_003783	0.999626	2.09871e-07
mmu-miR-6905-5p	LNC_003783	0.999626	2.09871e-07
mmu-miR-3058-3p	LNC_001674	0.999617	2.20065e-07
mmu-miR-421-5p	LNC_001674	0.999617	2.20065e-07
mmu-miR-320-5p	LNC_003228	0.999585	2.58381e-07
mmu-miR-6900-3p	LNC_003647	0.999584	2.59923e-07
mmu-miR-211-3p	LNC_001817	0.999551	3.01983e-07
mmu-miR-6912-3p	LNC_001817	0.999551	3.01983e-07
mmu-miR-6902-5p	LNC_002822	0.999546	3.09232e-07
mmu-miR-6962-3p	LNC_002822	0.999546	3.09232e-07
mmu-miR-6989-5p	LNC_002822	0.999546	3.09232e-07
mmu-miR-7003-5p	LNC_002822	0.999546	3.09232e-07
mmu-miR-6399	LNC_004917	0.999516	3.50693e-07
mmu-miR-7007-5p	LNC_004917	0.999516	3.50693e-07
mmu-miR-1258-3p	LNC_006023	0.999468	4.25067e-07
mmu-miR-3058-3p	LNC_001696	0.999466	4.27248e-07
mmu-miR-12201-5p	LNC_001687	0.99944	4.70775e-07
mmu-miR-7007-5p	LNC_007423	0.999407	5.27163e-07
mmu-miR-6984-5p	LNC_007793	0.999384	5.68752e-07
mmu-miR-6945-5p	LNC_003062	0.999377	5.81349e-07
mmu-miR-6996-5p	LNC_003574	0.999367	6.00385e-07
mmu-miR-6999-3p	LNC_003574	0.999367	6.00385e-07
mmu-miR-6240	LNC_002114	0.999348	6.37837e-07
mmu-miR-6974-5p	LNC_002114	0.999348	6.37837e-07
mmu-miR-6922-3p	LNC_003696	0.999273	7.9185e-07
mmu-miR-6942-5p	LNC_003696	0.999273	7.9185e-07
mmu-miR-107-5p	LNC_003356	0.999233	8.81117e-07
mmu-miR-6954-3p	LNC_003356	0.999233	8.81117e-07
mmu-miR-7007-3p	LNC_003356	0.999233	8.81117e-07
mmu-miR-3058-3p	LNC_001720	0.9992	9.59272e-07
mmu-miR-3085-3p	LNC_003027	0.999161	1.05639e-06
mmu-miR-6990-5p	LNC_003027	0.999161	1.05639e-06
mmu-miR-184-5p	LNC_006096	0.9991	1.2135e-06
mmu-miR-551b-5p	LNC_006096	0.9991	1.2135e-06
mmu-miR-144-3p	LNC_006380	0.999079	1.27176e-06
mmu-miR-3075-5p	LNC_006079	0.999065	1.31073e-06
mmu-miR-6917-5p	LNC_006079	0.999065	1.31073e-06
mmu-miR-107-5p	LNC_000919	0.999041	1.37926e-06
mmu-miR-1190	LNC_000919	0.999041	1.37926e-06
mmu-miR-190b-3p	LNC_000919	0.999041	1.37926e-06
mmu-miR-6912-3p	LNC_000919	0.999041	1.37926e-06
mmu-miR-6937-3p	LNC_000919	0.999041	1.37926e-06
mmu-miR-6938-5p	LNC_000919	0.999041	1.37926e-06
mmu-miR-7007-3p	LNC_000919	0.999041	1.37926e-06
mmu-miR-3058-3p	LNC_001698	0.999034	1.39952e-06
mmu-miR-7001-3p	LNC_001698	0.999034	1.39952e-06
mmu-miR-3103-5p	LNC_007693	0.999025	1.42602e-06
mmu-miR-7007-5p	LNC_003826	0.999011	1.46688e-06
mmu-miR-1966-5p	LNC_002959	0.999007	1.47816e-06
mmu-miR-3085-3p	LNC_002959	0.999007	1.47816e-06
mmu-miR-6899-5p	LNC_002959	0.999007	1.47816e-06
mmu-miR-6929-3p	LNC_002959	0.999007	1.47816e-06
mmu-miR-6990-5p	LNC_002959	0.999007	1.47816e-06
mmu-miR-5709-3p	LNC_002312	0.998975	1.57616e-06
mmu-miR-223-5p	LNC_007426	0.99897	1.58994e-06
mmu-miR-218-2-3p	LNC_001760	0.998911	1.77803e-06
mmu-miR-3087-5p	LNC_001760	0.998911	1.77803e-06
mmu-miR-6999-3p	LNC_001760	0.998911	1.77803e-06
mmu-miR-6916-3p	LNC_006077	0.998897	1.82542e-06
mmu-miR-1966-5p	LNC_002960	0.998853	1.97348e-06
mmu-miR-3085-3p	LNC_002960	0.998853	1.97348e-06
mmu-miR-6899-5p	LNC_002960	0.998853	1.97348e-06
mmu-miR-6929-3p	LNC_002960	0.998853	1.97348e-06
mmu-miR-6990-5p	LNC_002960	0.998853	1.97348e-06
mmu-miR-6950-3p	LNC_006894	0.998829	2.05638e-06
mmu-miR-5125	ENSMUST00000203963.1	0.998808	2.13104e-06
mmu-miR-23a-5p	LNC_005590	0.998767	2.28034e-06
mmu-miR-6926-5p	LNC_004053	0.998765	2.2877e-06
mmu-miR-6937-3p	LNC_004053	0.998765	2.2877e-06
mmu-miR-300-5p	LNC_000804	0.998748	2.35102e-06
mmu-miR-3620-5p	LNC_000804	0.998748	2.35102e-06
mmu-miR-465a-3p	LNC_000804	0.998748	2.35102e-06
mmu-miR-5623-3p	LNC_000804	0.998748	2.35102e-06
mmu-miR-6911-5p	LNC_000804	0.998748	2.35102e-06
mmu-miR-6938-5p	LNC_000804	0.998748	2.35102e-06
mmu-miR-6943-3p	LNC_000804	0.998748	2.35102e-06
mmu-miR-6947-5p	LNC_000804	0.998748	2.35102e-06
mmu-miR-6902-5p	LNC_000464	0.99872	2.45719e-06
mmu-miR-107-5p	LNC_003750	0.998656	2.70772e-06
mmu-miR-466a-5p	LNC_003750	0.998656	2.70772e-06
mmu-miR-6938-5p	LNC_003750	0.998656	2.70772e-06
mmu-miR-6947-5p	LNC_003750	0.998656	2.70772e-06
mmu-miR-292b-5p	LNC_000517	0.998646	2.74861e-06
mmu-miR-5627-3p	LNC_000517	0.998646	2.74861e-06
mmu-miR-297c-5p	LNC_001307	0.998605	2.91865e-06
mmu-miR-6998-5p	LNC_001307	0.998605	2.91865e-06
mmu-miR-3058-3p	LNC_001717	0.998592	2.97387e-06
mmu-miR-3069-5p	LNC_005342	0.998584	3.00496e-06
mmu-miR-7003-5p	LNC_005342	0.998584	3.00496e-06
mmu-miR-1955-5p	LNC_001083	0.998561	3.10405e-06
mmu-miR-3085-3p	LNC_000532	0.998556	3.12815e-06
mmu-miR-6899-5p	LNC_000532	0.998556	3.12815e-06
mmu-miR-3057-3p	LNC_002587	0.998546	3.16869e-06
mmu-miR-3108-5p	LNC_004643	0.998545	3.17291e-06
mmu-miR-466l-3p	LNC_004643	0.998545	3.17291e-06
mmu-miR-466i-5p	LNC_003315	0.998502	3.36508e-06
mmu-miR-1969	LNC_005913	0.998497	3.38679e-06
mmu-miR-1258-5p	LNC_000910	0.998464	3.53653e-06
mmu-miR-6954-3p	LNC_000910	0.998464	3.53653e-06
mmu-miR-669c-3p	LNC_000837	0.998459	3.55794e-06
mmu-miR-6928-5p	LNC_004748	0.998433	3.68209e-06
mmu-miR-1966-5p	LNC_007389	0.998349	4.08621e-06
mmu-miR-12178-3p	LNC_001194	0.998333	4.1647e-06
mmu-miR-7007-5p	LNC_004276	0.99821	4.80308e-06
mmu-miR-3087-5p	LNC_003193	0.99818	4.96779e-06
mmu-miR-6996-5p	LNC_003193	0.99818	4.96779e-06
mmu-miR-6998-5p	LNC_003193	0.99818	4.96779e-06
mmu-miR-1930-5p	LNC_002378	0.998161	5.07144e-06
mmu-miR-3085-3p	LNC_003660	0.998111	5.3477e-06
mmu-miR-3473c	LNC_003660	0.998111	5.3477e-06
mmu-miR-6899-5p	LNC_003660	0.998111	5.3477e-06
mmu-miR-6909-5p	LNC_003660	0.998111	5.3477e-06
mmu-miR-6915-3p	LNC_003660	0.998111	5.3477e-06
mmu-miR-5098	LNC_001683	0.998107	5.36963e-06
mmu-miR-1a-1-5p	ENSMUST00000148310.2	0.998091	5.46391e-06
mmu-miR-148a-5p	LNC_004799	0.998054	5.67801e-06
mmu-miR-1190	LNC_004083	0.998045	5.73048e-06
mmu-miR-190b-3p	LNC_004083	0.998045	5.73048e-06
mmu-miR-5623-3p	LNC_004083	0.998045	5.73048e-06
mmu-miR-669h-3p	LNC_004083	0.998045	5.73048e-06
mmu-miR-6943-3p	LNC_004083	0.998045	5.73048e-06
mmu-miR-7007-3p	LNC_004083	0.998045	5.73048e-06
mmu-miR-7008-5p	LNC_004083	0.998045	5.73048e-06
mmu-miR-3094-3p	LNC_005307	0.998039	5.76294e-06
mmu-miR-669c-3p	LNC_007221	0.998025	5.84444e-06
mmu-miR-3069-5p	LNC_001333	0.997955	6.26611e-06
mmu-miR-3072-5p	LNC_001333	0.997955	6.26611e-06
mmu-miR-3100-5p	LNC_001333	0.997955	6.26611e-06
mmu-miR-3108-5p	LNC_001333	0.997955	6.26611e-06
mmu-miR-410-5p	LNC_001333	0.997955	6.26611e-06
mmu-miR-5616-3p	LNC_001333	0.997955	6.26611e-06
mmu-miR-6902-5p	LNC_001333	0.997955	6.26611e-06
mmu-miR-6945-5p	LNC_001333	0.997955	6.26611e-06
mmu-miR-6950-5p	LNC_001333	0.997955	6.26611e-06
mmu-miR-6962-3p	LNC_001333	0.997955	6.26611e-06
mmu-miR-6963-5p	LNC_001333	0.997955	6.26611e-06
mmu-miR-6989-5p	LNC_001333	0.997955	6.26611e-06
mmu-miR-7003-5p	LNC_001333	0.997955	6.26611e-06
mmu-miR-1199-5p	LNC_001929	0.997948	6.30898e-06
mmu-miR-219b-5p	LNC_005785	0.997935	6.39018e-06
mmu-miR-5132-3p	LNC_005171	0.997851	6.91924e-06
mmu-miR-5709-3p	LNC_005171	0.997851	6.91924e-06
mmu-miR-1190	LNC_000796	0.997847	6.94546e-06
mmu-miR-1258-5p	LNC_000796	0.997847	6.94546e-06
mmu-miR-6926-5p	LNC_000796	0.997847	6.94546e-06
mmu-miR-6936-3p	LNC_000796	0.997847	6.94546e-06
mmu-miR-6937-3p	LNC_000796	0.997847	6.94546e-06
mmu-miR-300-5p	ENSMUST00000147870.1	0.997807	7.2061e-06
mmu-miR-504-3p	LNC_008011	0.997807	7.21027e-06
mmu-miR-6935-3p	LNC_008011	0.997807	7.21027e-06
mmu-miR-1953	LNC_002173	0.997789	7.32725e-06
mmu-miR-152-5p	LNC_004440	0.997731	7.71429e-06
mmu-miR-3572-5p	LNC_001939	0.997712	7.84943e-06
mmu-miR-6399	LNC_001939	0.997712	7.84943e-06
mmu-miR-6950-3p	LNC_001939	0.997712	7.84943e-06
mmu-miR-135b-5p	LNC_001683	0.9977	7.93098e-06
mmu-miR-6962-5p	LNC_002132	0.997606	8.58928e-06
mmu-miR-1258-3p	LNC_000790	0.99755	8.99898e-06
mmu-miR-107-5p	LNC_002182	0.997529	9.15096e-06
mmu-miR-6997-3p	LNC_002182	0.997529	9.15096e-06
mmu-miR-27a-5p	ENSMUST00000180408.1	0.997493	9.42273e-06
mmu-miR-1194	LNC_000433	0.997485	9.47717e-06
mmu-miR-12201-5p	LNC_000433	0.997485	9.47717e-06
mmu-miR-551b-5p	LNC_000433	0.997485	9.47717e-06
mmu-miR-5626-5p	LNC_000433	0.997485	9.47717e-06
mmu-miR-6240	LNC_000433	0.997485	9.47717e-06
mmu-miR-6909-3p	LNC_000433	0.997485	9.47717e-06
mmu-miR-6917-5p	LNC_000433	0.997485	9.47717e-06
mmu-miR-6963-3p	LNC_000433	0.997485	9.47717e-06
mmu-miR-6974-5p	LNC_000433	0.997485	9.47717e-06
mmu-miR-6991-5p	LNC_000433	0.997485	9.47717e-06
mmu-miR-3058-3p	LNC_001737	0.997453	9.72021e-06
mmu-miR-490-5p	LNC_005387	0.99741	1.00539e-05
mmu-miR-181c-5p	LNC_004452	0.997395	1.01721e-05
mmu-miR-3075-5p	LNC_001675	0.997364	1.04148e-05
mmu-miR-148a-5p	LNC_000856	0.997347	1.05474e-05
mmu-miR-6962-5p	LNC_001042	0.997308	1.0861e-05
mmu-miR-696	ENSMUST00000180426.2	0.997293	1.09782e-05
mmu-miR-218-2-3p	LNC_005549	0.997293	1.09811e-05
mmu-miR-3572-5p	LNC_006506	0.99721	1.16632e-05
mmu-miR-6950-3p	LNC_006506	0.99721	1.16632e-05
mmu-miR-6948-3p	LNC_004713	0.997206	1.16968e-05
mmu-miR-6948-3p	LNC_001341	0.997206	1.16968e-05
mmu-miR-365-2-5p	LNC_001920	0.997191	1.18235e-05
mmu-miR-370-3p	ENSMUST00000147446.1	0.997144	1.22209e-05
mmu-miR-1968-5p	LNC_002271	0.997136	1.22933e-05
mmu-miR-335-5p	LNC_002318	0.99712	1.24272e-05
mmu-miR-6900-3p	ENSMUST00000181149.1	0.997049	1.305e-05
mmu-miR-6900-3p	LNC_001242	0.997032	1.31968e-05
mmu-miR-135a-1-3p	LNC_006692	0.99702	1.33098e-05
mmu-miR-23a-5p	LNC_002518	0.996992	1.35593e-05
mmu-miR-3069-5p	LNC_002916	0.996975	1.37095e-05
mmu-miR-3072-5p	LNC_002916	0.996975	1.37095e-05
mmu-miR-3100-5p	LNC_002916	0.996975	1.37095e-05
mmu-miR-6945-5p	LNC_002916	0.996975	1.37095e-05
mmu-miR-6962-3p	LNC_002916	0.996975	1.37095e-05
mmu-miR-7003-5p	LNC_002916	0.996975	1.37095e-05
mmu-miR-6962-5p	LNC_001484	0.996912	1.42871e-05
mmu-miR-5103	LNC_002611	0.996887	1.45253e-05
mmu-miR-1190	LNC_007997	0.996852	1.48486e-05
mmu-miR-122-3p	LNC_007997	0.996852	1.48486e-05
mmu-miR-1258-3p	LNC_007997	0.996852	1.48486e-05
mmu-miR-465a-3p	LNC_007997	0.996852	1.48486e-05
mmu-miR-466a-5p	LNC_007997	0.996852	1.48486e-05
mmu-miR-6997-3p	LNC_007997	0.996852	1.48486e-05
mmu-miR-26a-2-3p	LNC_001975	0.996852	1.4852e-05
mmu-miR-7007-3p	LNC_002364	0.996847	1.48977e-05
mmu-miR-12201-5p	LNC_001690	0.99684	1.49592e-05
mmu-miR-3075-5p	LNC_001690	0.99684	1.49592e-05
mmu-miR-5617-5p	LNC_007203	0.996837	1.49917e-05
mmu-miR-6912-3p	LNC_001510	0.996822	1.51348e-05
mmu-miR-6943-5p	LNC_001510	0.996822	1.51348e-05
mmu-miR-6911-5p	LNC_001782	0.996776	1.5579e-05
mmu-miR-6943-5p	LNC_001782	0.996776	1.5579e-05
mmu-miR-551b-3p	LNC_002076	0.996755	1.5781e-05
mmu-miR-3058-3p	LNC_002978	0.99673	1.60218e-05
mmu-miR-551b-5p	LNC_002978	0.99673	1.60218e-05
mmu-miR-6991-5p	LNC_002978	0.99673	1.60218e-05
mmu-miR-3058-3p	LNC_001713	0.996707	1.62512e-05
mmu-miR-6900-3p	LNC_001053	0.996644	1.68785e-05
mmu-miR-5709-3p	LNC_004540	0.996638	1.69306e-05
mmu-miR-6925-5p	LNC_002030	0.996622	1.71003e-05
mmu-miR-181d-5p	LNC_002178	0.996611	1.72042e-05
mmu-miR-320-5p	LNC_005556	0.996607	1.72485e-05
mmu-miR-5617-5p	LNC_007508	0.996595	1.73716e-05
mmu-miR-6998-5p	LNC_007508	0.996595	1.73716e-05
mmu-miR-466a-5p	LNC_003137	0.996528	1.80592e-05
mmu-miR-6911-5p	LNC_003137	0.996528	1.80592e-05
mmu-miR-6938-5p	LNC_003137	0.996528	1.80592e-05
mmu-miR-6988-3p	ENSMUST00000203171.1	0.996516	1.819e-05
mmu-miR-370-3p	LNC_001716	0.996505	1.83027e-05
mmu-miR-1258-5p	LNC_005689	0.996442	1.89678e-05
mmu-miR-18b-3p	LNC_005689	0.996442	1.89678e-05
mmu-miR-6915-3p	LNC_003695	0.996415	1.92601e-05
mmu-miR-6929-3p	LNC_003695	0.996415	1.92601e-05
mmu-miR-376b-5p	LNC_003882	0.996387	1.95548e-05
mmu-miR-101a-3p	LNC_004858	0.996386	1.95682e-05
mmu-miR-6950-5p	ENSMUST00000217243.1	0.996385	1.95744e-05
mmu-miR-6962-3p	ENSMUST00000217243.1	0.996385	1.95744e-05
mmu-miR-497a-5p	LNC_004114	0.996379	1.96441e-05
mmu-miR-592-5p	ENSMUST00000202091.1	0.996372	1.97205e-05
mmu-miR-3075-5p	LNC_001676	0.996335	2.01188e-05
mmu-miR-499-5p	LNC_002756	0.996335	2.01207e-05
mmu-miR-6948-5p	LNC_003571	0.996325	2.02355e-05
mmu-miR-434-5p	LNC_004130	0.996286	2.06677e-05
mmu-miR-3087-5p	LNC_002962	0.996254	2.1023e-05
mmu-miR-6996-5p	LNC_002962	0.996254	2.1023e-05
mmu-miR-6999-3p	LNC_002962	0.996254	2.1023e-05
mmu-miR-155-3p	LNC_003114	0.996213	2.14834e-05
mmu-miR-12178-3p	LNC_004524	0.99621	2.15243e-05
mmu-miR-5125	LNC_006890	0.996206	2.15681e-05
mmu-miR-6937-5p	LNC_002518	0.996179	2.1871e-05
mmu-miR-293-3p	LNC_006028	0.996174	2.19349e-05
mmu-miR-380-3p	ENSMUST00000124462.2	0.996117	2.2592e-05
mmu-miR-181c-5p	LNC_006463	0.996114	2.26194e-05
mmu-miR-6963-5p	LNC_001477	0.996073	2.30963e-05
mmu-let-7a-2-3p	LNC_006030	0.99606	2.32588e-05
mmu-miR-489-3p	LNC_007654	0.996043	2.34554e-05
mmu-miR-136-5p	LNC_003899	0.996006	2.38914e-05
mmu-miR-5125	ENSMUST00000180682.1	0.996005	2.3908e-05
mmu-miR-1966-5p	LNC_003641	0.995989	2.41006e-05
mmu-miR-3473c	LNC_003641	0.995989	2.41006e-05
mmu-miR-6909-5p	LNC_003641	0.995989	2.41006e-05
mmu-miR-6900-3p	LNC_001633	0.995982	2.41854e-05
mmu-let-7c-5p	LNC_006741	0.995873	2.55126e-05
mmu-miR-127-5p	LNC_002217	0.99583	2.60471e-05
mmu-miR-3110-5p	LNC_004516	0.995793	2.65089e-05
mmu-miR-206-3p	ENSMUST00000198292.1	0.995785	2.66109e-05
mmu-miR-6900-3p	LNC_007514	0.99575	2.70575e-05
mmu-miR-322-5p	LNC_002907	0.995692	2.77984e-05
mmu-miR-6900-3p	LNC_005777	0.995682	2.79264e-05
mmu-miR-298-3p	LNC_001712	0.995682	2.79281e-05
mmu-miR-6950-5p	LNC_006558	0.995648	2.83679e-05
mmu-miR-6900-3p	LNC_007247	0.995591	2.91208e-05
mmu-miR-5627-5p	LNC_003927	0.995569	2.94076e-05
mmu-miR-6932-3p	ENSMUST00000216206.1	0.995534	2.98667e-05
mmu-miR-5125	LNC_003592	0.995526	2.99737e-05
mmu-miR-127-5p	LNC_006950	0.995502	3.03037e-05
mmu-miR-378d	LNC_005279	0.995484	3.05404e-05
mmu-miR-504-3p	LNC_002953	0.995459	3.08793e-05
mmu-miR-7007-5p	LNC_002953	0.995459	3.08793e-05
mmu-miR-6962-5p	ENSMUST00000181920.1	0.995434	3.12303e-05
mmu-miR-5125	ENSMUST00000220281.1	0.995418	3.14508e-05
mmu-miR-542-3p	LNC_007602	0.9954	3.16934e-05
mmu-miR-30d-3p	LNC_004114	0.995394	3.17701e-05
mmu-miR-490-3p	LNC_007952	0.995391	3.18118e-05
mmu-miR-376b-5p	LNC_003951	0.995374	3.20469e-05
mmu-miR-219a-5p	LNC_006308	0.995359	3.22574e-05
mmu-miR-125b-2-3p	LNC_001912	0.995355	3.23137e-05
mmu-miR-340-5p	LNC_002494	0.99535	3.23882e-05
mmu-miR-1968-3p	LNC_005595	0.995335	3.25876e-05
mmu-miR-5098	LNC_005595	0.995335	3.25876e-05
mmu-miR-6240	LNC_005595	0.995335	3.25876e-05
mmu-miR-6917-5p	LNC_005595	0.995335	3.25876e-05
mmu-miR-377-3p	LNC_001244	0.995326	3.27198e-05
mmu-miR-6937-3p	LNC_007633	0.995317	3.28498e-05
mmu-miR-6900-3p	LNC_001123	0.995296	3.31352e-05
mmu-miR-3618-5p	LNC_001995	0.995232	3.4053e-05
mmu-miR-6950-5p	LNC_006527	0.995199	3.45184e-05
mmu-miR-135b-5p	LNC_004485	0.995166	3.50003e-05
mmu-miR-135b-5p	LNC_006002	0.995166	3.50003e-05
mmu-miR-135b-5p	LNC_004674	0.995166	3.50003e-05
mmu-miR-135b-5p	LNC_004883	0.995166	3.50003e-05
mmu-miR-7003-5p	LNC_001566	0.995151	3.52151e-05
mmu-miR-135b-5p	LNC_002424	0.995125	3.559e-05
mmu-miR-5125	ENSMUST00000215598.1	0.995062	3.65172e-05
mmu-miR-6900-3p	LNC_007303	0.995056	3.66027e-05
mmu-miR-1968-3p	LNC_000854	0.995055	3.66244e-05
mmu-miR-5125	LNC_001781	0.995045	3.67682e-05
mmu-miR-1968-5p	LNC_004487	0.995007	3.73261e-05
mmu-miR-465a-3p	LNC_002612	0.994998	3.74649e-05
mmu-miR-6993-5p	LNC_002289	0.99499	3.75823e-05
mmu-miR-12201-5p	LNC_002245	0.99498	3.77332e-05
mmu-miR-6240	LNC_002245	0.99498	3.77332e-05
mmu-miR-6993-5p	LNC_002245	0.99498	3.77332e-05
mmu-miR-3087-5p	LNC_006565	0.994904	3.88893e-05
mmu-miR-1969	LNC_005808	0.994874	3.93398e-05
mmu-miR-489-3p	ENSMUST00000204451.1	0.994796	4.05442e-05
mmu-miR-136-5p	LNC_002537	0.994795	4.05629e-05
mmu-miR-5125	ENSMUST00000188038.2	0.994775	4.08868e-05
mmu-miR-370-3p	LNC_004548	0.994758	4.11402e-05
mmu-miR-101a-3p	LNC_002159	0.994743	4.13796e-05
mmu-miR-139-3p	LNC_004977	0.994702	4.20326e-05
mmu-miR-665-3p	LNC_006680	0.994653	4.28165e-05
mmu-miR-3077-3p	LNC_006091	0.994621	4.33164e-05
mmu-miR-5125	LNC_006932	0.994605	4.358e-05
mmu-miR-12202-5p	ENSMUST00000147446.1	0.994601	4.36477e-05
mmu-miR-3077-3p	ENSMUST00000147446.1	0.994601	4.36477e-05
mmu-miR-6240	ENSMUST00000147446.1	0.994601	4.36477e-05
mmu-miR-1968-5p	LNC_003321	0.994512	4.50949e-05
mmu-miR-365-2-5p	LNC_001074	0.99448	4.56143e-05
mmu-miR-369-5p	LNC_004315	0.994475	4.56975e-05
mmu-miR-295-3p	LNC_002808	0.994473	4.57371e-05
mmu-miR-127-5p	LNC_004118	0.994469	4.58072e-05
mmu-miR-135a-5p	LNC_003343	0.994464	4.58897e-05
mmu-miR-377-3p	LNC_003883	0.99443	4.64583e-05
mmu-miR-223-3p	LNC_004977	0.994385	4.71968e-05
mmu-let-7i-3p	LNC_000140	0.994384	4.72253e-05
mmu-miR-6962-3p	LNC_004766	0.994382	4.72617e-05
mmu-miR-139-3p	LNC_004588	0.99435	4.77901e-05
mmu-miR-3475-3p	ENSMUST00000206189.1	0.99434	4.79608e-05
mmu-miR-6971-3p	ENSMUST00000206189.1	0.99434	4.79608e-05
mmu-miR-127-5p	LNC_003509	0.99429	4.88055e-05
mmu-miR-466d-5p	LNC_005265	0.99429	4.88131e-05
mmu-miR-669c-3p	LNC_001528	0.994283	4.89375e-05
mmu-miR-146a-5p	ENSMUST00000181574.5	0.99428	4.89796e-05
mmu-miR-6240	LNC_001694	0.994234	4.97728e-05
mmu-miR-181c-5p	LNC_007177	0.994139	5.14325e-05
mmu-miR-1968-3p	LNC_005281	0.994122	5.172e-05
mmu-miR-504-3p	LNC_007160	0.994089	5.23034e-05
mmu-miR-696	LNC_007160	0.994089	5.23034e-05
mmu-miR-10a-5p	ENSMUST00000181251.1	0.994079	5.24883e-05
mmu-miR-5129-3p	LNC_002077	0.994066	5.27132e-05
mmu-miR-196a-1-3p	LNC_004821	0.994057	5.28658e-05
mmu-miR-218-2-3p	LNC_004821	0.994057	5.28658e-05
mmu-miR-3071-5p	LNC_005047	0.994021	5.35087e-05
mmu-miR-101b-5p	ENSMUST00000230887.1	0.994016	5.35989e-05
mmu-miR-1190	ENSMUST00000230887.1	0.994016	5.35989e-05
mmu-miR-190b-3p	ENSMUST00000230887.1	0.994016	5.35989e-05
mmu-miR-412-3p	ENSMUST00000230887.1	0.994016	5.35989e-05
mmu-miR-6938-5p	ENSMUST00000230887.1	0.994016	5.35989e-05
mmu-miR-135b-5p	LNC_000359	0.993998	5.39341e-05
mmu-miR-6938-5p	LNC_001302	0.993995	5.39841e-05
mmu-miR-376b-5p	LNC_004474	0.993992	5.40354e-05
mmu-miR-3075-5p	LNC_001682	0.993967	5.44874e-05
mmu-miR-6981-5p	LNC_007318	0.993931	5.51447e-05
mmu-miR-6950-5p	LNC_003795	0.993922	5.52978e-05
mmu-miR-1192	LNC_004143	0.993913	5.54593e-05
mmu-miR-135a-5p	LNC_001252	0.993913	5.54663e-05
mmu-miR-370-3p	LNC_000433	0.993908	5.55555e-05
mmu-miR-338-3p	LNC_004830	0.993891	5.58688e-05
mmu-miR-218-5p	LNC_001464	0.993871	5.62292e-05
mmu-miR-3471	ENSMUST00000200213.1	0.993871	5.62364e-05
mmu-miR-138-2-3p	LNC_003647	0.99386	5.64323e-05
mmu-miR-374c-3p	LNC_007565	0.993853	5.65647e-05
mmu-miR-200a-3p	LNC_004788	0.993838	5.6834e-05
mmu-miR-138-2-3p	LNC_002823	0.993837	5.68605e-05
mmu-miR-376a-5p	LNC_007605	0.993806	5.74217e-05
mmu-miR-3075-5p	LNC_001707	0.993796	5.76095e-05
mmu-miR-1938	LNC_005999	0.993774	5.80219e-05
mmu-miR-377-3p	ENSMUST00000146929.1	0.993766	5.81806e-05
mmu-miR-3069-5p	LNC_005480	0.993745	5.85736e-05
mmu-miR-6962-3p	LNC_005480	0.993745	5.85736e-05
mmu-miR-3072-5p	LNC_000876	0.993672	5.99444e-05
mmu-miR-106a-5p	LNC_000181	0.993661	6.01456e-05
mmu-miR-1193-3p	ENSMUST00000150038.1	0.993546	6.2338e-05
mmu-miR-5103	LNC_001934	0.993537	6.25282e-05
mmu-miR-3058-3p	LNC_001730	0.993521	6.28387e-05
mmu-miR-133a-3p	LNC_001950	0.993518	6.28816e-05
mmu-miR-489-3p	ENSMUST00000173672.1	0.993516	6.29317e-05
mmu-miR-3085-3p	LNC_003590	0.99351	6.30463e-05
mmu-miR-218-5p	LNC_005223	0.993502	6.31951e-05
mmu-miR-218-5p	LNC_003850	0.993451	6.41932e-05
mmu-miR-5125	ENSMUST00000229390.1	0.993447	6.4265e-05
mmu-miR-217-5p	LNC_006030	0.993446	6.42947e-05
mmu-miR-6950-3p	LNC_002275	0.993418	6.48384e-05
mmu-miR-489-3p	LNC_001505	0.993395	6.53029e-05
mmu-miR-1843a-5p	LNC_005004	0.993381	6.55767e-05
mmu-miR-490-5p	LNC_004569	0.993357	6.60539e-05
mmu-miR-450a-2-3p	LNC_005556	0.993357	6.60548e-05
mmu-miR-12178-3p	ENSMUST00000214783.1	0.993333	6.6532e-05
mmu-miR-384-5p	ENSMUST00000214783.1	0.993333	6.6532e-05
mmu-miR-6980-3p	LNC_006000	0.993326	6.66666e-05
mmu-miR-155-3p	ENSMUST00000210693.1	0.993306	6.70712e-05
mmu-miR-1224-5p	LNC_001334	0.993291	6.73682e-05
mmu-miR-7007-3p	LNC_001334	0.993291	6.73682e-05
mmu-miR-21a-3p	LNC_003683	0.993268	6.78264e-05
mmu-miR-669c-3p	LNC_007013	0.993244	6.83122e-05
mmu-miR-298-5p	LNC_005442	0.993187	6.94609e-05
mmu-miR-1930-3p	LNC_005628	0.993186	6.94848e-05
mmu-miR-295-3p	LNC_004892	0.993165	6.99091e-05
mmu-miR-218-5p	LNC_002965	0.993129	7.06618e-05
mmu-miR-139-3p	LNC_006457	0.993097	7.13161e-05
mmu-miR-135a-1-3p	LNC_006997	0.993097	7.13224e-05
mmu-miR-148a-5p	LNC_004194	0.993035	7.25952e-05
mmu-miR-5121	LNC_005393	0.993035	7.25955e-05
mmu-miR-3069-5p	LNC_001316	0.993023	7.28443e-05
mmu-miR-3100-5p	LNC_001316	0.993023	7.28443e-05
mmu-miR-5616-3p	LNC_001316	0.993023	7.28443e-05
mmu-miR-380-3p	LNC_007604	0.993008	7.31658e-05
mmu-miR-6915-3p	LNC_006194	0.992994	7.34629e-05
mmu-miR-5626-5p	LNC_005133	0.992929	7.48294e-05
mmu-miR-6945-5p	LNC_004996	0.992921	7.49951e-05
mmu-miR-6962-3p	LNC_004996	0.992921	7.49951e-05
mmu-miR-6989-5p	LNC_004996	0.992921	7.49951e-05
mmu-miR-1258-5p	LNC_004938	0.992885	7.57522e-05
mmu-miR-3620-5p	LNC_004938	0.992885	7.57522e-05
mmu-miR-6912-3p	LNC_004938	0.992885	7.57522e-05
mmu-miR-6937-3p	LNC_004938	0.992885	7.57522e-05
mmu-miR-6900-3p	ENSMUST00000129780.1	0.992847	7.65729e-05
mmu-miR-10a-5p	LNC_003372	0.992828	7.69651e-05
mmu-miR-3069-5p	LNC_006448	0.992782	7.79618e-05
mmu-miR-5616-3p	LNC_006448	0.992782	7.79618e-05
mmu-miR-6945-5p	LNC_006448	0.992782	7.79618e-05
mmu-miR-6950-5p	LNC_006448	0.992782	7.79618e-05
mmu-miR-7003-5p	LNC_006448	0.992782	7.79618e-05
mmu-miR-6950-5p	LNC_005937	0.992773	7.8153e-05
mmu-miR-1968-5p	LNC_003177	0.992759	7.84632e-05
mmu-miR-679-5p	LNC_004799	0.99272	7.93082e-05
mmu-miR-489-3p	ENSMUST00000191850.1	0.992709	7.95449e-05
mmu-miR-135a-1-3p	LNC_002873	0.992672	8.03474e-05
mmu-miR-10a-5p	LNC_007569	0.992664	8.05329e-05
mmu-miR-3087-5p	LNC_001971	0.992651	8.08151e-05
mmu-miR-6996-5p	LNC_001971	0.992651	8.08151e-05
mmu-miR-6998-5p	LNC_001971	0.992651	8.08151e-05
mmu-miR-6900-3p	LNC_002752	0.992639	8.10717e-05
mmu-miR-1982-5p	LNC_004525	0.992622	8.14607e-05
mmu-miR-665-3p	LNC_002224	0.992613	8.16509e-05
mmu-miR-5121	LNC_007149	0.992611	8.16847e-05
mmu-miR-22-3p	LNC_002780	0.992606	8.18079e-05
mmu-miR-223-5p	LNC_004077	0.992583	8.23205e-05
mmu-miR-6963-3p	LNC_006344	0.992583	8.23232e-05
mmu-miR-202-5p	LNC_007708	0.992535	8.33761e-05
mmu-miR-497a-5p	LNC_004223	0.992529	8.3509e-05
mmu-miR-208a-3p	LNC_005781	0.992507	8.40145e-05
mmu-miR-297c-5p	LNC_003587	0.992492	8.4351e-05
mmu-miR-467f	LNC_003587	0.992492	8.4351e-05
mmu-miR-5617-5p	LNC_003587	0.992492	8.4351e-05
mmu-miR-6928-5p	LNC_003587	0.992492	8.4351e-05
mmu-miR-6996-5p	LNC_003587	0.992492	8.4351e-05
mmu-miR-6905-5p	LNC_006095	0.992467	8.49124e-05
mmu-miR-223-3p	LNC_002516	0.992422	8.59123e-05
mmu-miR-3088-3p	LNC_003095	0.992416	8.60518e-05
mmu-miR-138-2-3p	LNC_006045	0.992402	8.6376e-05
mmu-miR-196a-1-3p	LNC_002517	0.992401	8.64019e-05
mmu-miR-218-2-3p	LNC_002517	0.992401	8.64019e-05
mmu-miR-297c-5p	LNC_002517	0.992401	8.64019e-05
mmu-miR-3962	LNC_002517	0.992401	8.64019e-05
mmu-miR-467f	LNC_002517	0.992401	8.64019e-05
mmu-miR-5617-5p	LNC_002517	0.992401	8.64019e-05
mmu-miR-654-3p	LNC_002517	0.992401	8.64019e-05
mmu-miR-6928-5p	LNC_002517	0.992401	8.64019e-05
mmu-miR-6999-3p	LNC_002517	0.992401	8.64019e-05
mmu-miR-181c-5p	ENSMUST00000188852.1	0.992388	8.66954e-05
mmu-miR-1194	LNC_006363	0.992338	8.7841e-05
mmu-miR-12202-5p	LNC_006363	0.992338	8.7841e-05
mmu-miR-1968-3p	LNC_006363	0.992338	8.7841e-05
mmu-miR-3075-5p	LNC_006363	0.992338	8.7841e-05
mmu-miR-6917-5p	LNC_006363	0.992338	8.7841e-05
mmu-miR-429-3p	LNC_003049	0.992316	8.83286e-05
mmu-miR-449a-5p	LNC_005645	0.992297	8.87846e-05
mmu-miR-1258-5p	LNC_001167	0.99229	8.89388e-05
mmu-miR-300-5p	LNC_001167	0.99229	8.89388e-05
mmu-miR-465a-3p	LNC_001167	0.99229	8.89388e-05
mmu-miR-5623-3p	LNC_001167	0.99229	8.89388e-05
mmu-miR-6911-5p	LNC_001167	0.99229	8.89388e-05
mmu-miR-6938-5p	LNC_001167	0.99229	8.89388e-05
mmu-miR-6954-3p	LNC_001167	0.99229	8.89388e-05
mmu-miR-7008-5p	LNC_001167	0.99229	8.89388e-05
mmu-miR-551b-5p	LNC_004285	0.992277	8.92397e-05
mmu-miR-6963-3p	LNC_004285	0.992277	8.92397e-05
mmu-miR-6974-5p	LNC_004285	0.992277	8.92397e-05
mmu-miR-7011-5p	LNC_004285	0.992277	8.92397e-05
mmu-miR-34b-5p	LNC_003542	0.992256	8.97314e-05
mmu-let-7a-2-3p	ENSMUST00000129082.1	0.992242	9.00474e-05
mmu-miR-5132-3p	ENSMUST00000136886.7	0.992236	9.01859e-05
mmu-miR-6970-3p	ENSMUST00000136886.7	0.992236	9.01859e-05
mmu-miR-196a-1-3p	LNC_003919	0.992217	9.06376e-05
mmu-miR-467f	LNC_003919	0.992217	9.06376e-05
mmu-miR-6999-3p	LNC_003919	0.992217	9.06376e-05
mmu-miR-3058-3p	LNC_006353	0.992211	9.07607e-05
mmu-miR-152-3p	LNC_000290	0.992193	9.119e-05
mmu-miR-218-5p	LNC_003260	0.992192	9.12127e-05
mmu-miR-1968-3p	LNC_001540	0.992189	9.1287e-05
mmu-miR-551b-5p	LNC_001540	0.992189	9.1287e-05
mmu-miR-6909-3p	LNC_001540	0.992189	9.1287e-05
mmu-miR-6955-5p	LNC_001888	0.992188	9.12994e-05
mmu-miR-127-5p	LNC_004782	0.992155	9.20772e-05
mmu-miR-429-3p	ENSMUST00000143311.1	0.992149	9.22152e-05
mmu-miR-10a-5p	LNC_001223	0.992145	9.2311e-05
mmu-miR-218-5p	ENSMUST00000192735.1	0.992114	9.30369e-05
mmu-miR-6991-5p	LNC_007407	0.992103	9.32953e-05
mmu-miR-130a-3p	LNC_002319	0.992095	9.34903e-05
mmu-miR-5121	LNC_004009	0.992089	9.36271e-05
mmu-miR-3071-3p	ENSMUST00000143819.1	0.992085	9.3725e-05
mmu-miR-24-1-5p	LNC_006290	0.992078	9.3891e-05
mmu-miR-218-5p	LNC_007670	0.992075	9.39687e-05
mmu-miR-5123	LNC_002293	0.992064	9.4213e-05
mmu-miR-6900-3p	LNC_002703	0.992041	9.47602e-05
mmu-miR-292a-5p	LNC_007656	0.991996	9.58358e-05
mmu-miR-5626-5p	LNC_001702	0.991989	9.60091e-05
mmu-miR-6900-3p	LNC_000810	0.991959	9.67213e-05
mmu-miR-181b-5p	LNC_007565	0.991945	9.70706e-05
mmu-miR-6917-5p	LNC_005508	0.991937	9.72496e-05
mmu-miR-495-3p	LNC_006295	0.991906	9.80134e-05
mmu-miR-669c-3p	LNC_004588	0.991906	9.80152e-05
mmu-miR-1969	LNC_003256	0.991841	9.95938e-05
mmu-miR-3108-5p	LNC_004127	0.991822	0.000100035
mmu-miR-6950-5p	LNC_004127	0.991822	0.000100035
mmu-miR-6962-3p	LNC_004127	0.991822	0.000100035
mmu-miR-12205-5p	LNC_006669	0.991816	0.000100188
mmu-miR-138-2-3p	LNC_003896	0.991778	0.000101112
mmu-miR-6905-5p	ENSMUST00000209672.1	0.991771	0.000101302
mmu-miR-150-3p	LNC_006133	0.991763	0.000101505
mmu-miR-206-3p	ENSMUST00000223019.1	0.991758	0.000101606
mmu-miR-1930-3p	LNC_007923	0.991745	0.000101928
mmu-miR-297c-5p	LNC_002047	0.991744	0.00010197
mmu-miR-467f	LNC_002047	0.991744	0.00010197
mmu-miR-5617-5p	LNC_002047	0.991744	0.00010197
mmu-miR-488-3p	LNC_002729	0.991726	0.000102401
mmu-miR-5130	LNC_002789	0.991693	0.00010323
mmu-miR-7008-3p	ENSMUST00000098678.7	0.991641	0.000104526
mmu-miR-214-3p	LNC_006070	0.991639	0.000104555
mmu-miR-669c-3p	LNC_000491	0.99163	0.000104789
mmu-miR-138-2-3p	LNC_006873	0.991629	0.000104828
mmu-miR-211-3p	LNC_003595	0.991627	0.000104855
mmu-miR-6900-3p	LNC_007411	0.991624	0.000104937
mmu-miR-5125	LNC_002110	0.991621	0.000105007
mmu-miR-31-3p	LNC_001881	0.991616	0.000105142
mmu-miR-1843b-5p	LNC_002178	0.991605	0.000105427
mmu-miR-6985-3p	ENSMUST00000178074.7	0.991594	0.000105692
mmu-miR-136-3p	LNC_008001	0.991592	0.000105735
mmu-miR-1955-5p	ENSMUST00000228370.1	0.991574	0.000106209
mmu-miR-6962-5p	LNC_005180	0.991554	0.000106706
mmu-miR-1970c-3p	LNC_005552	0.991519	0.000107577
mmu-miR-3058-3p	LNC_001734	0.991493	0.000108252
mmu-miR-6977-5p	LNC_001734	0.991493	0.000108252
mmu-miR-7001-3p	LNC_001734	0.991493	0.000108252
mmu-miR-12192-5p	LNC_002807	0.991491	0.000108293
mmu-miR-5103	LNC_005967	0.991484	0.000108466
mmu-miR-1193-3p	LNC_000741	0.991474	0.000108735
mmu-miR-1258-3p	LNC_005387	0.991454	0.000109238
mmu-miR-6980-3p	LNC_006414	0.991437	0.000109675
mmu-miR-652-3p	LNC_002910	0.991437	0.000109679
mmu-miR-218-5p	ENSMUST00000201201.1	0.991431	0.000109816
mmu-miR-6946-3p	LNC_001909	0.991386	0.000110991
mmu-miR-29c-5p	LNC_005438	0.991379	0.000111153
mmu-miR-107-5p	ENSMUST00000181751.1	0.991369	0.000111428
mmu-miR-1224-5p	ENSMUST00000181751.1	0.991369	0.000111428
mmu-miR-1946a	ENSMUST00000181751.1	0.991369	0.000111428
mmu-miR-211-3p	ENSMUST00000181751.1	0.991369	0.000111428
mmu-miR-300-5p	ENSMUST00000181751.1	0.991369	0.000111428
mmu-miR-5710	ENSMUST00000181751.1	0.991369	0.000111428
mmu-miR-6954-3p	ENSMUST00000181751.1	0.991369	0.000111428
mmu-miR-6905-5p	LNC_006354	0.991362	0.000111606
mmu-miR-3058-3p	LNC_001716	0.991338	0.000112211
mmu-miR-592-5p	ENSMUST00000143129.1	0.991335	0.000112297
mmu-miR-455-5p	LNC_000976	0.99133	0.000112432
mmu-miR-6905-5p	LNC_007788	0.991233	0.000114961
mmu-miR-6917-5p	LNC_007788	0.991233	0.000114961
mmu-miR-136-5p	LNC_007261	0.991222	0.000115229
mmu-miR-5125	ENSMUST00000204262.1	0.991157	0.000116959
mmu-miR-489-3p	LNC_007539	0.991094	0.000118609
mmu-miR-103-1-5p	LNC_002682	0.99107	0.000119274
mmu-miR-6399	LNC_002682	0.99107	0.000119274
mmu-miR-6950-3p	LNC_002682	0.99107	0.000119274
mmu-miR-7007-5p	LNC_002682	0.99107	0.000119274
mmu-miR-409-3p	LNC_000206	0.991051	0.00011977
mmu-miR-669c-3p	LNC_002964	0.99104	0.000120065
mmu-miR-127-5p	LNC_004567	0.991028	0.000120375
mmu-miR-1190	LNC_006312	0.991023	0.000120511
mmu-miR-1930-3p	LNC_006312	0.991023	0.000120511
mmu-miR-412-3p	LNC_006312	0.991023	0.000120511
mmu-miR-466a-5p	LNC_006312	0.991023	0.000120511
mmu-miR-5623-3p	LNC_006312	0.991023	0.000120511
mmu-miR-6943-3p	LNC_006312	0.991023	0.000120511
mmu-miR-6954-3p	LNC_006312	0.991023	0.000120511
mmu-miR-22-5p	LNC_005350	0.991013	0.000120799
mmu-miR-5125	LNC_001464	0.990992	0.000121346
mmu-miR-6900-3p	LNC_006237	0.990971	0.000121907
mmu-miR-466n-3p	LNC_002291	0.990953	0.000122392
mmu-miR-6900-3p	LNC_005779	0.990948	0.000122524
mmu-miR-223-5p	LNC_007490	0.990916	0.000123405
mmu-miR-138-5p	LNC_002201	0.990903	0.00012376
mmu-miR-218-5p	LNC_006932	0.99087	0.000124665
mmu-miR-6900-3p	LNC_006738	0.990865	0.000124793
mmu-miR-28a-5p	LNC_005042	0.990858	0.000124984
mmu-miR-5619-3p	LNC_005077	0.990801	0.00012654
mmu-miR-5710	LNC_005077	0.990801	0.00012654
mmu-miR-5103	LNC_006579	0.990759	0.000127702
mmu-miR-6900-3p	LNC_006579	0.990759	0.000127702
mmu-miR-345-3p	LNC_006311	0.990733	0.000128423
mmu-miR-363-3p	LNC_004899	0.990727	0.000128579
mmu-miR-129-5p	LNC_006702	0.990722	0.000128728
mmu-miR-429-3p	ENSMUST00000145994.1	0.990711	0.000129018
mmu-miR-6240	LNC_006930	0.990687	0.000129683
mmu-miR-6974-5p	LNC_006930	0.990687	0.000129683
mmu-miR-6993-5p	LNC_006930	0.990687	0.000129683
mmu-miR-142a-3p	LNC_006070	0.990686	0.000129713
mmu-miR-107-5p	LNC_005234	0.990677	0.000129976
mmu-miR-338-3p	LNC_000790	0.990669	0.000130186
mmu-miR-3085-3p	ENSMUST00000223489.1	0.990643	0.000130921
mmu-miR-125b-2-3p	LNC_000290	0.990634	0.000131169
mmu-miR-299a-5p	LNC_001787	0.990628	0.000131339
mmu-miR-5125	LNC_006430	0.990621	0.00013154
mmu-miR-6900-3p	ENSMUST00000198527.1	0.990606	0.000131956
mmu-miR-6900-3p	LNC_001969	0.99059	0.000132409
mmu-miR-338-3p	ENSMUST00000147870.1	0.990589	0.000132445
mmu-miR-365-2-5p	ENSMUST00000192778.1	0.99053	0.000134087
mmu-miR-466i-5p	ENSMUST00000181395.1	0.99053	0.000134092
mmu-miR-6928-5p	LNC_004383	0.990528	0.000134141
mmu-miR-6998-5p	LNC_004383	0.990528	0.000134141
mmu-miR-6999-3p	LNC_004383	0.990528	0.000134141
mmu-miR-370-3p	LNC_005587	0.99049	0.000135237
mmu-miR-218-5p	LNC_006473	0.99048	0.000135514
mmu-miR-488-3p	LNC_000433	0.990448	0.00013643
mmu-miR-542-3p	LNC_003548	0.99043	0.000136937
mmu-miR-139-3p	ENSMUST00000180735.1	0.990417	0.000137306
mmu-miR-10a-5p	LNC_002418	0.9904	0.000137786
mmu-miR-103-1-5p	ENSMUST00000207355.1	0.990387	0.000138176
mmu-miR-3572-5p	ENSMUST00000207355.1	0.990387	0.000138176
mmu-miR-6950-3p	ENSMUST00000207355.1	0.990387	0.000138176
mmu-miR-5125	LNC_002645	0.99038	0.000138367
mmu-miR-6980-3p	LNC_004755	0.990375	0.000138509
mmu-let-7b-5p	LNC_005645	0.990345	0.000139368
mmu-miR-148a-5p	LNC_001274	0.990335	0.000139677
mmu-miR-376b-5p	LNC_004743	0.990333	0.000139732
mmu-miR-434-5p	LNC_007332	0.990332	0.000139752
mmu-miR-150-3p	LNC_007770	0.990318	0.000140146
mmu-miR-6922-5p	ENSMUST00000225822.1	0.990294	0.000140846
mmu-miR-669f-5p	LNC_000212	0.990292	0.000140896
mmu-miR-3547-3p	LNC_002285	0.990283	0.00014116
mmu-miR-434-5p	LNC_001329	0.990269	0.000141573
mmu-miR-376b-5p	LNC_006975	0.990259	0.000141882
mmu-miR-1955-5p	LNC_007925	0.990234	0.000142604
mmu-miR-669c-3p	LNC_003286	0.990226	0.000142831
mmu-miR-542-5p	LNC_004002	0.990197	0.00014368
mmu-miR-488-3p	LNC_005595	0.990177	0.000144273
mmu-miR-653-5p	LNC_001382	0.990152	0.000145002
mmu-miR-214-5p	LNC_002076	0.990147	0.000145152
mmu-miR-488-3p	LNC_006657	0.990118	0.00014601
mmu-miR-3065-5p	LNC_000804	0.990094	0.000146717
mmu-miR-5103	LNC_000662	0.990088	0.000146889
mmu-miR-5125	LNC_005245	0.990059	0.000147751
mmu-miR-30c-5p	ENSMUST00000220477.1	0.990034	0.000148501
mmu-miR-5125	ENSMUST00000232175	0.990031	0.000148584
mmu-miR-216b-3p	LNC_007848	0.990026	0.000148724
mmu-miR-488-3p	LNC_001032	0.989975	0.000150262
mmu-miR-488-3p	LNC_004852	0.989975	0.000150262
mmu-miR-488-3p	LNC_002251	0.989975	0.000150262
mmu-miR-488-3p	LNC_007098	0.989975	0.000150262
mmu-miR-3071-5p	LNC_006040	0.989973	0.000150314
mmu-miR-351-5p	LNC_000683	0.98996	0.000150704
mmu-miR-3620-5p	LNC_003503	0.989948	0.000151069
mmu-miR-6943-5p	LNC_003503	0.989948	0.000151069
mmu-miR-5125	LNC_007527	0.989941	0.000151278
mmu-miR-1969	LNC_004109	0.989921	0.00015186
mmu-miR-6998-5p	LNC_005867	0.989905	0.000152358
mmu-miR-5709-3p	ENSMUST00000185380.1	0.989901	0.000152473
mmu-miR-376b-5p	LNC_001002	0.989899	0.000152533
mmu-miR-434-5p	LNC_005424	0.989897	0.000152582
mmu-miR-292a-3p	ENSMUST00000132571.1	0.989895	0.000152637
mmu-miR-134-5p	LNC_007925	0.989872	0.000153336
mmu-miR-222-5p	LNC_003158	0.989864	0.000153594
mmu-miR-138-2-3p	ENSMUST00000148466.1	0.989858	0.000153756
mmu-miR-421-5p	LNC_001677	0.989856	0.000153828
mmu-miR-6917-5p	LNC_001677	0.989856	0.000153828
mmu-miR-32-5p	LNC_004799	0.989802	0.000155481
mmu-miR-134-5p	LNC_006125	0.989799	0.000155548
mmu-miR-551b-3p	LNC_007939	0.989777	0.000156217
mmu-miR-489-3p	LNC_001331	0.989756	0.000156869
mmu-miR-127-5p	LNC_002079	0.989736	0.000157497
mmu-miR-136-3p	LNC_005118	0.989677	0.000159288
mmu-miR-6970-3p	LNC_005732	0.989667	0.000159598
mmu-miR-5103	LNC_001449	0.989654	0.000160009
mmu-miR-6900-3p	LNC_001449	0.989654	0.000160009
mmu-miR-139-5p	ENSMUST00000155949.1	0.989654	0.000160021
mmu-miR-218-5p	ENSMUST00000189966.6	0.989638	0.000160498
mmu-miR-6962-5p	LNC_005233	0.989604	0.00016156
mmu-miR-489-3p	LNC_001955	0.989573	0.000162519
mmu-miR-5121	LNC_003882	0.98956	0.000162914
mmu-miR-337-3p	LNC_000035	0.989553	0.000163147
mmu-miR-6900-3p	LNC_001393	0.989547	0.000163331
mmu-miR-5125	LNC_003258	0.989535	0.000163694
mmu-miR-376b-5p	LNC_003512	0.98953	0.000163853
mmu-miR-148a-5p	ENSMUST00000223024.1	0.989509	0.0001645
mmu-miR-370-3p	LNC_006657	0.989509	0.000164529
mmu-miR-6932-5p	LNC_004525	0.989498	0.000164858
mmu-miR-669c-3p	LNC_004583	0.98947	0.000165728
mmu-miR-214-5p	LNC_004131	0.989463	0.000165953
mmu-miR-22-3p	ENSMUST00000206304.1	0.989448	0.000166416
mmu-miR-103-1-5p	LNC_007973	0.989436	0.00016681
mmu-miR-126b-5p	LNC_002865	0.989428	0.000167052
mmu-miR-376b-5p	LNC_005570	0.989412	0.000167559
mmu-miR-431-5p	LNC_005895	0.989399	0.00016798
mmu-miR-5103	LNC_002823	0.989361	0.000169194
mmu-miR-6933-5p	ENSMUST00000189331.1	0.989358	0.000169289
mmu-miR-218-5p	ENSMUST00000203963.1	0.989326	0.000170279
mmu-miR-1194	LNC_006084	0.989303	0.000171036
mmu-miR-3075-5p	LNC_006084	0.989303	0.000171036
mmu-miR-5098	LNC_006084	0.989303	0.000171036
mmu-miR-1224-5p	LNC_003113	0.989301	0.000171099
mmu-miR-18b-3p	LNC_003113	0.989301	0.000171099
mmu-let-7a-5p	LNC_000422	0.989293	0.000171355
mmu-miR-370-3p	LNC_003783	0.989286	0.000171559
mmu-miR-351-5p	LNC_005895	0.989285	0.000171618
mmu-miR-5627-5p	LNC_004189	0.989256	0.000172535
mmu-miR-1199-5p	LNC_004490	0.989249	0.000172766
mmu-miR-6950-3p	LNC_004795	0.989248	0.000172792
mmu-miR-219b-5p	LNC_006871	0.989225	0.000173515
mmu-miR-3087-5p	LNC_006871	0.989225	0.000173515
mmu-miR-6900-3p	LNC_002723	0.989225	0.000173518
mmu-miR-542-3p	LNC_007223	0.989222	0.000173616
mmu-miR-434-3p	LNC_002295	0.98922	0.000173693
mmu-miR-377-3p	LNC_000950	0.989207	0.000174108
mmu-miR-295-3p	ENSMUST00000198136.1	0.989194	0.000174518
mmu-miR-490-5p	LNC_007085	0.989186	0.000174796
mmu-miR-133a-5p	LNC_007205	0.989178	0.000175047
mmu-miR-133a-5p	LNC_004804	0.989178	0.000175047
mmu-miR-133a-5p	LNC_001558	0.989178	0.000175047
mmu-miR-370-3p	LNC_007529	0.989124	0.000176792
mmu-miR-370-3p	LNC_005450	0.989124	0.000176792
mmu-miR-370-3p	LNC_002803	0.989124	0.000176792
mmu-miR-370-3p	LNC_007936	0.989124	0.000176792
mmu-miR-370-3p	LNC_004084	0.989124	0.000176792
mmu-miR-370-3p	LNC_002660	0.989124	0.000176792
mmu-miR-370-3p	LNC_004674	0.989124	0.000176792
mmu-miR-370-3p	LNC_000588	0.989124	0.000176792
mmu-miR-370-3p	LNC_005297	0.989124	0.000176792
mmu-miR-370-3p	LNC_003686	0.989124	0.000176792
mmu-miR-370-3p	LNC_004165	0.989124	0.000176792
mmu-miR-488-3p	LNC_001704	0.989121	0.00017688
mmu-miR-127-5p	LNC_001991	0.989072	0.000178467
mmu-miR-148a-5p	LNC_001703	0.989061	0.000178841
mmu-miR-26a-5p	LNC_005178	0.98904	0.000179523
mmu-miR-376b-5p	LNC_007004	0.989032	0.0001798
mmu-miR-6900-3p	LNC_001048	0.989009	0.000180549
mmu-miR-133a-3p	LNC_006312	0.989005	0.000180662
mmu-miR-28a-5p	LNC_007653	0.988999	0.000180857
mmu-miR-136-5p	LNC_006801	0.988995	0.000180984
mmu-miR-130a-3p	LNC_002650	0.988976	0.000181631
mmu-miR-6980-3p	LNC_000253	0.988963	0.000182047
mmu-miR-204-3p	LNC_006517	0.98896	0.00018214
mmu-miR-6967-5p	LNC_006517	0.98896	0.00018214
mmu-miR-6976-5p	LNC_006517	0.98896	0.00018214
mmu-miR-3071-5p	LNC_006222	0.988959	0.00018219
mmu-miR-370-3p	LNC_004863	0.988941	0.000182768
mmu-miR-1968-5p	LNC_007593	0.988932	0.000183066
mmu-miR-1298-5p	LNC_007514	0.988927	0.000183238
mmu-miR-24-2-5p	ENSMUST00000141136.7	0.988912	0.000183718
mmu-miR-3572-5p	LNC_002299	0.988903	0.000184026
mmu-miR-3100-5p	LNC_000737	0.9889	0.000184131
mmu-miR-489-3p	LNC_004721	0.988894	0.000184326
mmu-miR-551b-5p	LNC_006779	0.988847	0.000185906
mmu-miR-6905-5p	LNC_006779	0.988847	0.000185906
mmu-miR-141-3p	ENSMUST00000190033.2	0.988843	0.00018603
mmu-miR-5125	ENSMUST00000207066.1	0.988833	0.000186352
mmu-miR-12184-3p	LNC_006825	0.988807	0.000187221
mmu-miR-1969	LNC_002682	0.988775	0.0001883
mmu-miR-488-3p	LNC_001701	0.988761	0.000188754
mmu-miR-1199-5p	LNC_002468	0.98875	0.000189139
mmu-miR-3071-5p	LNC_002412	0.98875	0.000189147
mmu-miR-5627-5p	LNC_006581	0.988733	0.000189703
mmu-miR-5709-3p	LNC_006581	0.988733	0.000189703
mmu-miR-3087-5p	LNC_006455	0.988701	0.00019078
mmu-miR-6928-5p	LNC_006455	0.988701	0.00019078
mmu-miR-1190	ENSMUST00000208164.1	0.988686	0.000191298
mmu-miR-6926-5p	ENSMUST00000208164.1	0.988686	0.000191298
mmu-miR-6954-3p	ENSMUST00000208164.1	0.988686	0.000191298
mmu-miR-3471	LNC_001665	0.988677	0.00019159
mmu-miR-1968-5p	ENSMUST00000189381.1	0.988676	0.000191637
mmu-miR-214-3p	LNC_006311	0.988631	0.000193139
mmu-miR-1969	LNC_005413	0.988583	0.00019479
mmu-miR-3075-5p	LNC_004325	0.98857	0.000195222
mmu-miR-3077-3p	LNC_004325	0.98857	0.000195222
mmu-miR-154-5p	LNC_000916	0.988547	0.000196005
mmu-miR-18b-5p	LNC_005939	0.988546	0.000196044
mmu-miR-335-3p	LNC_002062	0.988538	0.0001963
mmu-miR-5626-5p	LNC_005865	0.988536	0.000196374
mmu-miR-1298-5p	ENSMUST00000148466.1	0.988498	0.000197687
mmu-miR-3065-5p	LNC_005817	0.98848	0.000198311
mmu-miR-30d-5p	LNC_004719	0.988461	0.000198959
mmu-miR-376b-5p	LNC_006937	0.988444	0.000199531
mmu-miR-376b-5p	ENSMUST00000055369	0.988442	0.000199592
mmu-miR-133a-3p	LNC_000804	0.988388	0.000201463
mmu-miR-12192-5p	LNC_000749	0.988388	0.000201469
mmu-miR-1271-3p	LNC_000749	0.988388	0.000201469
mmu-miR-3085-3p	LNC_000749	0.988388	0.000201469
mmu-miR-3569-5p	LNC_000749	0.988388	0.000201469
mmu-miR-6899-5p	LNC_000749	0.988388	0.000201469
mmu-miR-6929-3p	LNC_000749	0.988388	0.000201469
mmu-miR-499-5p	LNC_002975	0.988384	0.000201628
mmu-miR-5123	LNC_004868	0.988365	0.000202257
mmu-miR-129b-3p	LNC_007073	0.988345	0.000202972
mmu-miR-6948-3p	LNC_004569	0.988314	0.00020404
mmu-miR-6938-5p	ENSMUST00000187697.1	0.988314	0.000204049
mmu-miR-141-3p	LNC_004118	0.988283	0.000205141
mmu-miR-139-3p	LNC_004077	0.98826	0.000205943
mmu-miR-219a-5p	LNC_000741	0.988259	0.000205951
mmu-miR-669c-3p	LNC_003739	0.988243	0.000206541
mmu-miR-5103	LNC_007061	0.988235	0.000206815
mmu-miR-5132-3p	LNC_000844	0.988207	0.000207796
mmu-miR-136-5p	LNC_003896	0.988206	0.000207831
mmu-miR-3066-5p	LNC_004041	0.988176	0.000208868
mmu-miR-6980-3p	LNC_000254	0.988175	0.000208921
mmu-miR-135a-1-3p	LNC_002516	0.98817	0.000209097
mmu-miR-129-5p	LNC_005519	0.988159	0.000209487
mmu-miR-6962-5p	LNC_004494	0.988148	0.000209877
mmu-miR-361-5p	ENSMUST00000230887.1	0.988138	0.000210235
mmu-miR-433-3p	LNC_000700	0.988122	0.000210786
mmu-miR-5103	LNC_007259	0.988121	0.000210845
mmu-miR-6540-3p	LNC_004293	0.988103	0.000211482
mmu-miR-1199-5p	LNC_007496	0.98806	0.000212983
mmu-miR-219c-3p	LNC_005283	0.98804	0.000213708
mmu-miR-200a-3p	LNC_000290	0.98803	0.000214052
mmu-miR-374c-3p	LNC_004114	0.98801	0.000214776
mmu-miR-138-2-3p	LNC_002762	0.988009	0.000214818
mmu-miR-10a-5p	ENSMUST00000155949.1	0.988003	0.000215033
mmu-miR-338-3p	LNC_000919	0.987983	0.000215736
mmu-miR-5710	LNC_002007	0.987938	0.000217376
mmu-miR-6926-5p	LNC_002007	0.987938	0.000217376
mmu-miR-6481	LNC_004842	0.987931	0.000217604
mmu-miR-541-3p	LNC_007618	0.987926	0.000217777
mmu-miR-22-3p	LNC_005076	0.987925	0.000217833
mmu-miR-505-5p	LNC_004867	0.987912	0.000218287
mmu-miR-6945-5p	ENSMUST00000193037.1	0.987899	0.000218781
mmu-miR-6950-5p	ENSMUST00000193037.1	0.987899	0.000218781
mmu-miR-6963-5p	ENSMUST00000193037.1	0.987899	0.000218781
mmu-miR-466n-5p	ENSMUST00000151401.8	0.987888	0.000219154
mmu-miR-5121	LNC_002788	0.987886	0.00021923
mmu-miR-193a-3p	LNC_007478	0.987885	0.000219287
mmu-miR-136-3p	LNC_006222	0.987872	0.000219741
mmu-miR-505-5p	LNC_004747	0.987871	0.000219768
mmu-miR-381-3p	LNC_007664	0.987853	0.000220429
mmu-miR-6996-5p	LNC_006488	0.987852	0.000220464
mmu-miR-136-5p	ENSMUST00000142077.2	0.987843	0.000220792
mmu-miR-6935-3p	LNC_003053	0.987832	0.000221185
mmu-miR-7007-5p	LNC_003053	0.987832	0.000221185
mmu-miR-153-5p	LNC_000517	0.987832	0.000221195
mmu-miR-150-5p	LNC_001782	0.987795	0.000222532
mmu-miR-7007-5p	LNC_003352	0.987788	0.000222801
mmu-miR-339-3p	LNC_003535	0.987749	0.000224202
mmu-miR-345-5p	LNC_001975	0.987748	0.000224235
mmu-miR-5103	LNC_006232	0.987739	0.000224571
mmu-miR-6900-3p	LNC_006232	0.987739	0.000224571
mmu-miR-490-5p	LNC_003355	0.987714	0.000225487
mmu-miR-30a-5p	LNC_004173	0.987714	0.000225508
mmu-miR-466e-5p	LNC_004258	0.98771	0.000225632
mmu-miR-490-5p	LNC_002998	0.987694	0.000226225
mmu-miR-6943-3p	LNC_003048	0.987675	0.000226916
mmu-miR-466i-5p	LNC_002617	0.987659	0.000227516
mmu-let-7i-5p	LNC_005622	0.987656	0.00022762
mmu-miR-292a-5p	LNC_007563	0.987647	0.000227964
mmu-miR-592-5p	ENSMUST00000192922.1	0.987639	0.00022824
mmu-miR-127-5p	LNC_002322	0.987591	0.000230037
mmu-miR-1968-5p	LNC_002721	0.987563	0.000231049
mmu-miR-223-5p	ENSMUST00000144984.1	0.987562	0.000231088
mmu-miR-223-5p	LNC_003586	0.98756	0.000231155
mmu-miR-377-3p	LNC_000888	0.987556	0.000231329
mmu-miR-100-3p	LNC_005934	0.987551	0.000231506
mmu-miR-7008-5p	LNC_004724	0.987537	0.000232012
mmu-miR-370-3p	LNC_006081	0.98753	0.000232295
mmu-miR-376b-5p	LNC_001186	0.987499	0.000233431
mmu-miR-3065-5p	LNC_003355	0.987482	0.000234071
mmu-miR-139-3p	LNC_005231	0.987481	0.000234111
mmu-miR-155-3p	LNC_005009	0.987451	0.000235236
mmu-miR-425-5p	LNC_004238	0.987446	0.000235431
mmu-miR-30d-5p	LNC_007540	0.987444	0.000235477
mmu-miR-488-3p	LNC_006096	0.987429	0.000236056
mmu-miR-5125	LNC_003236	0.987427	0.000236142
mmu-miR-5709-3p	LNC_002311	0.987419	0.000236416
mmu-miR-7008-5p	LNC_005817	0.98739	0.000237534
mmu-miR-5125	ENSMUST00000196136.1	0.987382	0.000237818
mmu-miR-3071-5p	LNC_002522	0.987339	0.00023943
mmu-miR-5121	ENSMUST00000199187.1	0.987314	0.000240367
mmu-miR-6901-3p	LNC_007849	0.987311	0.000240485
mmu-miR-300-3p	LNC_004201	0.987265	0.000242244
mmu-miR-5627-5p	LNC_005719	0.987205	0.000244505
mmu-miR-376b-5p	LNC_000570	0.987204	0.000244562
mmu-miR-1966-5p	LNC_006604	0.987181	0.000245437
mmu-miR-5620-3p	LNC_003657	0.987178	0.000245556
mmu-miR-136-5p	ENSMUST00000192826.1	0.987165	0.000246034
mmu-miR-434-3p	ENSMUST00000152575.1	0.987163	0.000246126
mmu-miR-504-3p	LNC_007733	0.987159	0.000246284
mmu-miR-380-3p	LNC_000138	0.987158	0.000246324
mmu-miR-129b-3p	LNC_006985	0.987119	0.000247815
mmu-miR-1982-5p	ENSMUST00000112103.1	0.987115	0.000247972
mmu-miR-6984-5p	LNC_002661	0.987115	0.000247975
mmu-miR-376b-5p	LNC_006232	0.987113	0.000248028
mmu-miR-380-3p	LNC_002223	0.987088	0.000249014
mmu-miR-488-3p	LNC_000359	0.987086	0.000249062
mmu-miR-5125	LNC_001088	0.987057	0.000250191
mmu-miR-26b-3p	LNC_005588	0.987046	0.00025064
mmu-miR-218-5p	LNC_006430	0.987043	0.000250724
mmu-miR-5125	LNC_002028	0.987025	0.000251448
mmu-miR-218-5p	LNC_003592	0.987023	0.000251522
mmu-miR-6900-3p	LNC_006873	0.987001	0.000252357
mmu-miR-1194	LNC_006263	0.986967	0.000253671
mmu-miR-12201-5p	LNC_006263	0.986967	0.000253671
mmu-miR-3077-3p	LNC_006263	0.986967	0.000253671
mmu-miR-551b-5p	LNC_006263	0.986967	0.000253671
mmu-miR-5626-5p	LNC_006263	0.986967	0.000253671
mmu-miR-6905-5p	LNC_006263	0.986967	0.000253671
mmu-miR-6909-3p	LNC_006263	0.986967	0.000253671
mmu-miR-6916-3p	LNC_006263	0.986967	0.000253671
mmu-miR-133a-5p	LNC_004116	0.986933	0.000254999
mmu-miR-5125	LNC_001901	0.986892	0.000256607
mmu-miR-1968-5p	ENSMUST00000223275.1	0.98689	0.000256693
mmu-miR-3065-5p	LNC_000916	0.986881	0.000257023
mmu-miR-3065-5p	LNC_001364	0.986881	0.000257023
mmu-miR-3065-5p	LNC_006957	0.986881	0.000257023
mmu-miR-3065-5p	LNC_002148	0.986881	0.000257023
mmu-miR-3065-5p	LNC_005128	0.986881	0.000257023
mmu-miR-338-3p	LNC_005220	0.986881	0.000257023
mmu-miR-338-3p	LNC_006320	0.986881	0.000257023
mmu-miR-6539	LNC_004688	0.986849	0.000258289
mmu-miR-3103-3p	LNC_004948	0.986845	0.000258429
mmu-miR-214-5p	LNC_004440	0.986832	0.000258944
mmu-miR-6926-5p	LNC_000291	0.9868	0.000260204
mmu-miR-6943-3p	LNC_000291	0.9868	0.000260204
mmu-miR-7008-5p	LNC_000291	0.9868	0.000260204
mmu-miR-3088-3p	LNC_002280	0.986798	0.000260283
mmu-miR-383-5p	LNC_006657	0.986782	0.000260911
mmu-miR-383-5p	LNC_004520	0.98678	0.000260981
mmu-miR-383-5p	LNC_007028	0.98678	0.000260981
mmu-miR-383-5p	LNC_004368	0.98678	0.000260981
mmu-miR-383-5p	LNC_002287	0.98678	0.000260981
mmu-miR-383-5p	LNC_002660	0.98678	0.000260981
mmu-miR-383-5p	LNC_005561	0.98678	0.000260981
mmu-miR-5125	LNC_001371	0.98678	0.000261015
mmu-miR-5125	LNC_001896	0.986757	0.000261914
mmu-miR-450a-1-3p	LNC_001175	0.986755	0.000261992
mmu-miR-3473c	LNC_004295	0.986754	0.000262013
mmu-miR-3069-5p	LNC_006136	0.986741	0.000262538
mmu-miR-3072-5p	LNC_006136	0.986741	0.000262538
mmu-miR-3100-5p	LNC_006136	0.986741	0.000262538
mmu-miR-6902-5p	LNC_006136	0.986741	0.000262538
mmu-miR-6945-5p	LNC_006136	0.986741	0.000262538
mmu-miR-6900-3p	LNC_004469	0.986722	0.000263303
mmu-miR-7007-5p	LNC_002146	0.986691	0.000264533
mmu-miR-466i-5p	ENSMUST00000145613.7	0.986671	0.0002653
mmu-miR-376b-5p	LNC_003151	0.986661	0.000265711
mmu-miR-301b-5p	ENSMUST00000195138.1	0.986661	0.000265715
mmu-miR-138-2-3p	LNC_005072	0.986659	0.000265786
mmu-miR-6977-5p	LNC_003947	0.986648	0.000266217
mmu-miR-5125	ENSMUST00000208578.1	0.986642	0.000266446
mmu-miR-150-3p	LNC_007944	0.986642	0.000266449
mmu-miR-3471	LNC_005635	0.986639	0.000266588
mmu-miR-365-2-5p	LNC_004553	0.986614	0.000267565
mmu-miR-693-3p	LNC_003653	0.986611	0.000267715
mmu-miR-361-5p	ENSMUST00000217947.1	0.986585	0.000268721
mmu-miR-499-5p	LNC_003098	0.98656	0.000269754
mmu-miR-147-5p	LNC_005498	0.986556	0.000269877
mmu-miR-365-2-5p	LNC_000708	0.986556	0.000269888
mmu-miR-106a-5p	LNC_003021	0.986513	0.00027164
mmu-miR-335-5p	LNC_005031	0.986498	0.000272232
mmu-miR-6900-3p	LNC_003435	0.986475	0.000273137
mmu-miR-669c-3p	LNC_001551	0.98644	0.000274551
mmu-miR-216c-5p	LNC_006323	0.986421	0.000275347
mmu-miR-361-5p	LNC_004083	0.986397	0.000276296
mmu-miR-151-5p	LNC_004829	0.986391	0.00027656
mmu-miR-5121	ENSMUST00000169914.1	0.986329	0.00027907
mmu-miR-6986-5p	LNC_002318	0.986322	0.000279365
mmu-miR-3069-5p	ENSMUST00000204572.1	0.986301	0.000280218
mmu-miR-3100-5p	ENSMUST00000204572.1	0.986301	0.000280218
mmu-miR-410-5p	ENSMUST00000204572.1	0.986301	0.000280218
mmu-miR-6902-5p	ENSMUST00000204572.1	0.986301	0.000280218
mmu-miR-6945-5p	ENSMUST00000204572.1	0.986301	0.000280218
mmu-miR-6950-5p	ENSMUST00000204572.1	0.986301	0.000280218
mmu-miR-6962-3p	ENSMUST00000204572.1	0.986301	0.000280218
mmu-miR-1258-5p	LNC_004829	0.9863	0.000280252
mmu-miR-300-5p	LNC_004829	0.9863	0.000280252
mmu-miR-412-3p	LNC_004829	0.9863	0.000280252
mmu-miR-452-3p	LNC_000796	0.986295	0.000280447
mmu-miR-214-5p	LNC_004194	0.986279	0.000281107
mmu-miR-22-5p	LNC_004312	0.986269	0.000281508
mmu-miR-5624-3p	LNC_003633	0.986269	0.000281513
mmu-miR-1982-5p	LNC_001504	0.98624	0.000282693
mmu-miR-338-3p	LNC_003310	0.986235	0.000282908
mmu-miR-490-5p	LNC_003356	0.986222	0.000283445
mmu-miR-5627-5p	LNC_007627	0.98622	0.000283514
mmu-miR-490-3p	LNC_002662	0.986215	0.000283747
mmu-miR-10a-5p	LNC_007299	0.98621	0.000283916
mmu-miR-5125	LNC_001927	0.986198	0.000284408
mmu-miR-6900-3p	LNC_007621	0.986193	0.000284636
mmu-miR-155-3p	LNC_007013	0.986189	0.000284808
mmu-miR-6944-3p	LNC_001304	0.986187	0.000284888
mmu-miR-411-3p	LNC_005781	0.986166	0.000285757
mmu-miR-466n-3p	LNC_001316	0.986165	0.000285786
mmu-miR-139-5p	ENSMUST00000181251.1	0.98614	0.000286828
mmu-miR-6540-5p	LNC_001107	0.986111	0.000288004
mmu-miR-1955-5p	LNC_000181	0.986096	0.000288656
mmu-miR-127-5p	LNC_007717	0.986085	0.000289111
mmu-miR-135a-1-3p	LNC_003176	0.986072	0.000289621
mmu-miR-5121	ENSMUST00000186025.1	0.986053	0.00029043
mmu-miR-100-3p	LNC_004874	0.986012	0.000292137
mmu-miR-1955-5p	ENSMUST00000185173.1	0.986011	0.00029216
mmu-miR-1969	LNC_008011	0.986005	0.00029244
mmu-miR-150-5p	LNC_000804	0.985987	0.000293155
mmu-miR-300-3p	LNC_005155	0.985982	0.000293379
mmu-miR-1970b-5p	LNC_003643	0.985958	0.000294384
mmu-miR-127-5p	LNC_007786	0.985951	0.000294663
mmu-miR-1966-5p	LNC_004529	0.985936	0.0002953
mmu-miR-3085-3p	LNC_004529	0.985936	0.0002953
mmu-miR-3473c	LNC_004529	0.985936	0.0002953
mmu-miR-6899-5p	LNC_004529	0.985936	0.0002953
mmu-miR-10a-5p	ENSMUST00000070956.3	0.985936	0.000295321
mmu-miR-103-1-5p	LNC_007829	0.985932	0.000295469
mmu-miR-6962-5p	LNC_003567	0.985876	0.00029784
mmu-miR-381-3p	LNC_003013	0.985872	0.000297988
mmu-miR-155-3p	LNC_004031	0.98587	0.000298077
mmu-miR-338-3p	LNC_001167	0.985853	0.000298799
mmu-miR-218-5p	LNC_001781	0.98583	0.000299748
mmu-miR-3095-5p	LNC_007730	0.985816	0.000300337
mmu-miR-12201-5p	LNC_004711	0.985809	0.000300665
mmu-miR-6963-3p	LNC_004711	0.985809	0.000300665
mmu-miR-3065-5p	LNC_006459	0.985798	0.000301133
mmu-miR-5125	LNC_003199	0.985773	0.000302176
mmu-miR-466i-5p	LNC_003017	0.985768	0.000302368
mmu-miR-28a-3p	LNC_004189	0.985765	0.000302499
mmu-miR-155-3p	LNC_005367	0.985765	0.000302522
mmu-miR-489-3p	LNC_003059	0.985753	0.00030303
mmu-miR-136-5p	ENSMUST00000160110.1	0.98575	0.000303131
mmu-miR-6962-5p	LNC_007269	0.985744	0.000303403
mmu-miR-138-2-3p	LNC_000093	0.985724	0.00030424
mmu-miR-136-3p	LNC_004118	0.985711	0.000304814
mmu-miR-3535	LNC_002271	0.985701	0.000305233
mmu-miR-1298-5p	LNC_004640	0.98567	0.000306537
mmu-miR-5125	LNC_002607	0.985667	0.000306679
mmu-miR-5125	ENSMUST00000199779.1	0.985664	0.000306794
mmu-miR-6902-5p	ENSMUST00000194586.1	0.985658	0.000307077
mmu-miR-6945-5p	ENSMUST00000194586.1	0.985658	0.000307077
mmu-miR-7003-5p	ENSMUST00000194586.1	0.985658	0.000307077
mmu-miR-5125	LNC_007876	0.985647	0.000307543
mmu-miR-497a-5p	LNC_002538	0.985633	0.000308152
mmu-miR-6902-5p	LNC_005398	0.985627	0.000308372
mmu-miR-6950-5p	LNC_005398	0.985627	0.000308372
mmu-miR-542-5p	LNC_007365	0.985607	0.00030923
mmu-miR-141-3p	LNC_006337	0.985603	0.000309405
mmu-miR-100-3p	LNC_002780	0.985599	0.000309592
mmu-miR-190b-3p	LNC_004569	0.985596	0.000309709
mmu-miR-412-3p	LNC_004569	0.985596	0.000309709
mmu-miR-5623-3p	LNC_004569	0.985596	0.000309709
mmu-miR-6938-5p	LNC_004569	0.985596	0.000309709
mmu-miR-6947-5p	LNC_004569	0.985596	0.000309709
mmu-miR-679-5p	LNC_003153	0.985574	0.000310643
mmu-miR-551b-3p	LNC_003555	0.985573	0.000310717
mmu-miR-434-5p	LNC_002076	0.985561	0.000311203
mmu-miR-3071-5p	LNC_006024	0.985557	0.000311386
mmu-miR-3069-5p	LNC_006552	0.985543	0.000311998
mmu-miR-3072-5p	LNC_006552	0.985543	0.000311998
mmu-miR-6945-5p	LNC_006552	0.985543	0.000311998
mmu-miR-6950-5p	LNC_006552	0.985543	0.000311998
mmu-miR-6962-3p	LNC_006552	0.985543	0.000311998
mmu-miR-6989-5p	LNC_006552	0.985543	0.000311998
mmu-miR-7003-5p	LNC_006552	0.985543	0.000311998
mmu-miR-669c-3p	LNC_000018	0.985533	0.000312429
mmu-miR-6984-5p	LNC_003045	0.985519	0.00031303
mmu-miR-3069-5p	LNC_006667	0.985477	0.000314848
mmu-miR-3100-5p	LNC_006667	0.985477	0.000314848
mmu-miR-5616-3p	LNC_006667	0.985477	0.000314848
mmu-miR-6902-5p	LNC_006667	0.985477	0.000314848
mmu-miR-6945-5p	LNC_006667	0.985477	0.000314848
mmu-miR-434-3p	LNC_006982	0.985444	0.000316264
mmu-miR-138-1-3p	LNC_002335	0.98544	0.000316428
mmu-miR-5103	LNC_002915	0.985438	0.000316526
mmu-miR-3103-3p	LNC_000466	0.985432	0.0003168
mmu-miR-3473d	LNC_005705	0.985407	0.000317882
mmu-miR-669c-3p	LNC_001264	0.985407	0.000317898
mmu-miR-380-3p	LNC_006643	0.985403	0.000318036
mmu-miR-30a-5p	LNC_007539	0.985397	0.000318297
mmu-let-7b-5p	LNC_001884	0.985393	0.000318481
mmu-miR-107-5p	LNC_007841	0.985374	0.00031933
mmu-miR-6898-5p	LNC_007841	0.985374	0.00031933
mmu-miR-6947-5p	LNC_007841	0.985374	0.00031933
mmu-miR-466i-5p	LNC_001792	0.985366	0.000319679
mmu-miR-222-5p	LNC_003586	0.985346	0.000320537
mmu-miR-223-5p	LNC_003284	0.985311	0.000322077
mmu-miR-135a-5p	LNC_001544	0.985289	0.000323045
mmu-miR-3074-2-3p	ENSMUST00000208925.1	0.98528	0.000323414
mmu-miR-3058-3p	LNC_001738	0.985227	0.000325772
mmu-miR-3075-5p	LNC_001738	0.985227	0.000325772
mmu-miR-30d-5p	ENSMUST00000209418.1	0.985218	0.000326165
mmu-miR-147-5p	LNC_007967	0.985217	0.000326199
mmu-miR-34b-5p	ENSMUST00000130437.7	0.985217	0.000326209
mmu-miR-28a-3p	LNC_001441	0.98521	0.000326513
mmu-miR-370-3p	LNC_006427	0.985189	0.000327434
mmu-miR-5125	LNC_003850	0.98518	0.000327827
mmu-miR-3058-3p	LNC_001679	0.985176	0.000327976
mmu-miR-421-5p	LNC_001679	0.985176	0.000327976
mmu-miR-300-5p	LNC_007325	0.985176	0.000328013
mmu-miR-6926-5p	LNC_007325	0.985176	0.000328013
mmu-miR-6936-3p	LNC_007325	0.985176	0.000328013
mmu-miR-6943-3p	LNC_007325	0.985176	0.000328013
mmu-miR-3071-5p	LNC_007717	0.985165	0.000328488
mmu-miR-127-5p	LNC_007128	0.98513	0.000330032
mmu-miR-380-3p	LNC_004416	0.985121	0.000330436
mmu-miR-6540-5p	LNC_001184	0.985118	0.000330573
mmu-miR-505-5p	LNC_001335	0.985112	0.000330834
mmu-miR-3100-5p	LNC_002294	0.985109	0.000330955
mmu-miR-6945-5p	LNC_002294	0.985109	0.000330955
mmu-miR-6963-5p	LNC_002294	0.985109	0.000330955
mmu-miR-7003-5p	LNC_002294	0.985109	0.000330955
mmu-miR-497a-5p	LNC_004029	0.9851	0.000331381
mmu-miR-3572-5p	LNC_006502	0.985093	0.000331665
mmu-miR-504-3p	LNC_006502	0.985093	0.000331665
mmu-miR-7007-5p	LNC_006502	0.985093	0.000331665
mmu-miR-133a-5p	LNC_003515	0.985092	0.000331703
mmu-miR-5114	LNC_001563	0.98509	0.000331817
mmu-miR-6900-3p	LNC_006625	0.985054	0.000333404
mmu-miR-3075-5p	LNC_001680	0.98505	0.000333567
mmu-miR-5125	LNC_006881	0.984982	0.000336607
mmu-miR-141-3p	LNC_002459	0.98496	0.000337593
mmu-miR-6911-3p	LNC_007206	0.98493	0.000338945
mmu-miR-542-3p	LNC_003388	0.984923	0.000339264
mmu-miR-6900-3p	LNC_006460	0.984914	0.000339645
mmu-miR-3088-3p	LNC_005178	0.984907	0.000339975
mmu-miR-5623-3p	LNC_000614	0.984898	0.000340376
mmu-miR-141-3p	LNC_007322	0.984886	0.000340902
mmu-miR-376b-5p	LNC_007716	0.98486	0.000342085
mmu-miR-30b-5p	ENSMUST00000147870.1	0.984854	0.000342364
mmu-miR-150-3p	LNC_000224	0.984837	0.000343126
mmu-miR-1190	LNC_007410	0.984837	0.000343151
mmu-miR-1258-5p	LNC_007410	0.984837	0.000343151
mmu-miR-6912-3p	LNC_007410	0.984837	0.000343151
mmu-miR-6926-5p	LNC_007410	0.984837	0.000343151
mmu-miR-6943-3p	LNC_007410	0.984837	0.000343151
mmu-miR-6947-5p	LNC_007410	0.984837	0.000343151
mmu-miR-7008-5p	LNC_007410	0.984837	0.000343151
mmu-miR-5103	LNC_003236	0.984804	0.00034462
mmu-miR-30d-5p	LNC_004745	0.984789	0.000345305
mmu-miR-122-3p	LNC_002086	0.984749	0.000347114
mmu-miR-300-5p	LNC_002086	0.984749	0.000347114
mmu-miR-22-3p	LNC_006113	0.984734	0.000347802
mmu-miR-452-3p	LNC_003356	0.984718	0.000348547
mmu-miR-22-3p	LNC_004422	0.984687	0.000349945
mmu-miR-147-5p	LNC_005626	0.98468	0.000350276
mmu-miR-194-5p	LNC_000338	0.984679	0.000350298
mmu-miR-24-2-5p	LNC_001655	0.984661	0.00035113
mmu-miR-136-5p	LNC_007142	0.984658	0.000351247
mmu-miR-15a-5p	LNC_003678	0.984636	0.000352244
mmu-miR-377-3p	LNC_002469	0.984628	0.000352629
mmu-miR-12201-5p	LNC_004586	0.984598	0.000353997
mmu-miR-12202-5p	LNC_004586	0.984598	0.000353997
mmu-miR-1933-5p	LNC_004586	0.984598	0.000353997
mmu-miR-1968-3p	LNC_004586	0.984598	0.000353997
mmu-miR-219c-3p	LNC_004586	0.984598	0.000353997
mmu-miR-3058-3p	LNC_004586	0.984598	0.000353997
mmu-miR-3075-5p	LNC_004586	0.984598	0.000353997
mmu-miR-6916-3p	LNC_004586	0.984598	0.000353997
mmu-miR-10a-5p	LNC_001130	0.984593	0.000354243
mmu-miR-3072-3p	LNC_006122	0.984592	0.000354295
mmu-miR-361-5p	ENSMUST00000229584.1	0.984582	0.00035472
mmu-miR-10a-5p	LNC_006406	0.984581	0.000354784
mmu-miR-10a-5p	LNC_002873	0.98456	0.00035577
mmu-miR-298-3p	LNC_003891	0.984557	0.000355885
mmu-miR-320-5p	LNC_003891	0.984557	0.000355885
mmu-miR-185-5p	ENSMUST00000204392.1	0.984557	0.000355904
mmu-miR-28a-3p	LNC_001438	0.984544	0.000356495
mmu-miR-1298-5p	LNC_002296	0.98453	0.000357141
mmu-miR-6938-3p	LNC_003536	0.984529	0.00035716
mmu-miR-3535	ENSMUST00000191688.1	0.984526	0.000357332
mmu-miR-3103-5p	ENSMUST00000190911.1	0.984516	0.000357759
mmu-miR-5125	ENSMUST00000187848.1	0.984505	0.000358276
mmu-miR-3069-5p	LNC_001559	0.984493	0.00035882
mmu-miR-344b-3p	LNC_001559	0.984493	0.00035882
mmu-miR-5616-3p	LNC_001559	0.984493	0.00035882
mmu-miR-6945-5p	LNC_001559	0.984493	0.00035882
mmu-miR-3088-3p	ENSMUST00000181697.2	0.984491	0.000358928
mmu-miR-6539	LNC_002457	0.984487	0.000359124
mmu-miR-5103	LNC_004473	0.984484	0.000359267
mmu-miR-465a-3p	LNC_000135	0.984484	0.000359268
mmu-miR-5710	LNC_000135	0.984484	0.000359268
mmu-miR-3058-3p	LNC_006083	0.984471	0.000359863
mmu-miR-3075-5p	LNC_006083	0.984471	0.000359863
mmu-miR-5098	LNC_006083	0.984471	0.000359863
mmu-miR-503-3p	LNC_004885	0.984466	0.000360105
mmu-miR-6418-3p	LNC_002014	0.984442	0.000361214
mmu-miR-6962-5p	LNC_000593	0.984441	0.000361242
mmu-miR-1968-5p	LNC_001505	0.984432	0.000361662
mmu-miR-449a-5p	LNC_006097	0.984428	0.000361861
mmu-miR-342-3p	LNC_004110	0.984422	0.000362126
mmu-miR-150-3p	LNC_004569	0.984422	0.000362137
mmu-miR-3089-3p	LNC_001871	0.984409	0.000362732
mmu-miR-3075-5p	LNC_006080	0.984384	0.000363897
mmu-miR-5098	LNC_006080	0.984384	0.000363897
mmu-miR-351-5p	LNC_000290	0.984375	0.000364323
mmu-miR-6942-5p	LNC_000004	0.984371	0.000364507
mmu-miR-223-5p	LNC_000491	0.984355	0.000365212
mmu-miR-380-3p	LNC_004631	0.984355	0.00036524
mmu-miR-547-3p	LNC_006576	0.984355	0.000365252
mmu-miR-540-5p	LNC_004011	0.984321	0.0003668
mmu-miR-466i-5p	LNC_006981	0.984299	0.000367842
mmu-miR-337-3p	LNC_003385	0.984293	0.000368128
mmu-miR-1190	LNC_003515	0.984287	0.000368406
mmu-miR-135b-5p	LNC_005865	0.984285	0.000368492
mmu-miR-140-5p	LNC_007322	0.98428	0.000368733
mmu-miR-3089-3p	ENSMUST00000131188.2	0.984278	0.000368818
mmu-miR-1912-5p	LNC_006311	0.984265	0.000369426
mmu-miR-6962-5p	LNC_001359	0.984264	0.000369465
mmu-miR-1190	LNC_002405	0.984243	0.000370481
mmu-miR-3470a	LNC_002439	0.984242	0.000370509
mmu-miR-103-1-5p	LNC_002250	0.984239	0.000370648
mmu-miR-214-5p	LNC_005698	0.984223	0.000371406
mmu-miR-5123	LNC_000350	0.98422	0.000371537
mmu-miR-6900-3p	ENSMUST00000099446.4	0.984217	0.000371671
mmu-miR-363-3p	LNC_003932	0.984198	0.000372586
mmu-miR-3103-3p	LNC_004569	0.984196	0.00037268
mmu-miR-6540-5p	LNC_003645	0.984191	0.000372901
mmu-miR-136-3p	LNC_002793	0.984179	0.000373454
mmu-miR-22-3p	LNC_004261	0.984158	0.00037445
mmu-miR-138-2-3p	LNC_002202	0.984137	0.000375441
mmu-miR-127-5p	LNC_006255	0.984129	0.000375825
mmu-miR-6900-3p	LNC_005573	0.984121	0.000376188
mmu-miR-34a-5p	LNC_000140	0.984106	0.000376904
mmu-miR-376b-5p	LNC_003475	0.9841	0.000377223
mmu-miR-329-3p	LNC_001510	0.984091	0.000377644
mmu-miR-466i-5p	LNC_001914	0.984054	0.000379401
mmu-miR-12184-3p	ENSMUST00000220000.1	0.984023	0.00038087
mmu-miR-6950-3p	LNC_001354	0.98401	0.000381467
mmu-miR-7007-5p	LNC_001354	0.98401	0.000381467
mmu-miR-505-5p	LNC_002411	0.984007	0.000381633
mmu-miR-136-5p	ENSMUST00000180681.1	0.983999	0.000381991
mmu-miR-127-5p	LNC_001093	0.983995	0.000382199
mmu-miR-363-3p	LNC_004125	0.983991	0.000382373
mmu-miR-140-5p	LNC_004686	0.983985	0.000382654
mmu-miR-669c-3p	ENSMUST00000181710.2	0.983979	0.000382946
mmu-miR-449c-5p	LNC_005645	0.983976	0.000383076
mmu-miR-1968-5p	LNC_005820	0.983969	0.000383444
mmu-miR-376b-5p	LNC_007817	0.983965	0.00038361
mmu-miR-653-5p	LNC_002963	0.983937	0.000384978
mmu-miR-181a-5p	LNC_000290	0.983932	0.000385203
mmu-miR-206-3p	ENSMUST00000208795.1	0.983914	0.00038604
mmu-miR-3473b	LNC_005900	0.983874	0.000387953
mmu-miR-3473a	LNC_005050	0.983873	0.000388028
mmu-miR-6900-3p	LNC_005724	0.983865	0.000388411
mmu-miR-218-5p	LNC_007257	0.983863	0.000388507
mmu-miR-130a-3p	LNC_003515	0.983843	0.00038947
mmu-miR-3473h-5p	LNC_004601	0.983821	0.000390516
mmu-miR-29b-3p	ENSMUST00000201655.1	0.983803	0.000391391
mmu-miR-214-5p	LNC_001391	0.983792	0.000391935
mmu-miR-292a-5p	ENSMUST00000210389.1	0.983781	0.000392466
mmu-miR-12201-5p	LNC_001106	0.983756	0.000393661
mmu-miR-551b-5p	LNC_001106	0.983756	0.000393661
mmu-miR-1264-3p	LNC_005939	0.983742	0.000394358
mmu-miR-380-3p	LNC_002270	0.983724	0.000395226
mmu-miR-669c-3p	ENSMUST00000220221.1	0.983706	0.000396088
mmu-miR-499-5p	LNC_003455	0.983688	0.000396947
mmu-miR-3103-3p	LNC_000555	0.983674	0.000397615
mmu-miR-223-3p	LNC_003586	0.983662	0.000398191
mmu-miR-3058-3p	ENSMUST00000140161.1	0.983653	0.000398636
mmu-miR-6917-5p	ENSMUST00000140161.1	0.983653	0.000398636
mmu-miR-192-3p	LNC_001602	0.983634	0.000399589
mmu-miR-6399	LNC_007185	0.983634	0.00039959
mmu-miR-329-3p	LNC_004083	0.983631	0.000399722
mmu-miR-5125	ENSMUST00000198527.1	0.983609	0.000400803
mmu-miR-384-5p	LNC_001057	0.983608	0.000400821
mmu-miR-466j	LNC_001057	0.983608	0.000400821
mmu-miR-6900-3p	ENSMUST00000192691.1	0.983603	0.000401099
mmu-miR-6980-3p	LNC_000260	0.983593	0.000401585
mmu-miR-10a-5p	LNC_004891	0.983584	0.000402023
mmu-miR-5121	LNC_000285	0.983584	0.00040204
mmu-miR-1966-5p	LNC_004496	0.983583	0.000402077
mmu-miR-6922-5p	LNC_005106	0.983575	0.000402475
mmu-miR-5709-3p	LNC_002534	0.983567	0.000402862
mmu-miR-3095-5p	ENSMUST00000200120.1	0.983553	0.000403535
mmu-miR-328-5p	ENSMUST00000128542.2	0.983544	0.000403953
mmu-miR-380-3p	LNC_000280	0.983542	0.000404082
mmu-miR-6539	LNC_004119	0.983503	0.000405984
mmu-miR-218-5p	LNC_002028	0.98348	0.000407113
mmu-miR-1968-5p	LNC_001331	0.983466	0.000407779
mmu-miR-218-5p	ENSMUST00000192658.1	0.983456	0.000408279
mmu-miR-1982-5p	ENSMUST00000193817.1	0.983435	0.000409302
mmu-miR-1930-5p	ENSMUST00000162558.7	0.983433	0.000409429
mmu-miR-5710	LNC_006820	0.983429	0.000409636
mmu-miR-6950-3p	LNC_006189	0.983419	0.000410091
mmu-miR-696	LNC_006189	0.983419	0.000410091
mmu-miR-378a-5p	LNC_002662	0.983365	0.000412775
mmu-miR-19a-5p	LNC_001917	0.983363	0.000412881
mmu-miR-3535	LNC_004719	0.983354	0.000413331
mmu-miR-5121	LNC_007662	0.983354	0.000413337
mmu-miR-5103	LNC_004618	0.983349	0.00041357
mmu-miR-6900-3p	LNC_004618	0.983349	0.00041357
mmu-miR-5125	LNC_000857	0.983329	0.000414547
mmu-miR-3072-5p	LNC_003810	0.983315	0.000415255
mmu-miR-410-5p	LNC_003810	0.983315	0.000415255
mmu-miR-6945-5p	LNC_003810	0.983315	0.000415255
mmu-miR-6962-3p	LNC_003810	0.983315	0.000415255
mmu-miR-6963-5p	LNC_003810	0.983315	0.000415255
mmu-miR-376b-5p	LNC_001140	0.983315	0.000415285
mmu-miR-7008-3p	LNC_004260	0.983305	0.000415779
mmu-miR-5125	LNC_007868	0.983301	0.00041597
mmu-miR-181b-5p	LNC_005695	0.983297	0.00041614
mmu-miR-6900-3p	LNC_002028	0.983296	0.000416223
mmu-miR-223-5p	LNC_005498	0.983286	0.000416681
mmu-miR-134-5p	LNC_001154	0.983279	0.000417064
mmu-miR-326-3p	LNC_006097	0.98327	0.000417487
mmu-miR-5121	ENSMUST00000168012.2	0.983264	0.000417781
mmu-miR-6902-5p	LNC_003087	0.983256	0.000418211
mmu-miR-6948-3p	LNC_006974	0.983239	0.000419061
mmu-miR-127-5p	LNC_006880	0.983236	0.000419174
mmu-miR-12202-5p	LNC_001127	0.983228	0.000419603
mmu-miR-452-3p	LNC_005372	0.983186	0.000421667
mmu-miR-541-5p	LNC_005722	0.983181	0.000421915
mmu-miR-154-5p	ENSMUST00000229584.1	0.983172	0.0004224
mmu-miR-7007-5p	LNC_006216	0.983169	0.000422527
mmu-miR-219b-5p	LNC_001851	0.983164	0.000422798
mmu-miR-3087-5p	LNC_001851	0.983164	0.000422798
mmu-miR-654-3p	LNC_001851	0.983164	0.000422798
mmu-miR-26b-5p	ENSMUST00000200648.1	0.983145	0.000423759
mmu-miR-409-3p	LNC_004112	0.983134	0.000424312
mmu-miR-3620-5p	LNC_004739	0.983129	0.000424538
mmu-miR-218-5p	ENSMUST00000101077.2	0.983125	0.000424725
mmu-miR-5121	LNC_007106	0.983125	0.000424731
mmu-miR-700-5p	LNC_005835	0.983118	0.000425101
mmu-miR-5125	LNC_003260	0.98311	0.000425486
mmu-miR-452-3p	LNC_007041	0.98311	0.000425516
mmu-miR-218-5p	LNC_007149	0.983099	0.000426068
mmu-miR-106b-5p	LNC_005014	0.983089	0.00042655
mmu-miR-376b-5p	LNC_006307	0.983072	0.000427404
mmu-miR-3058-3p	LNC_006086	0.983072	0.000427426
mmu-miR-140-5p	LNC_006402	0.983069	0.000427574
mmu-miR-27a-3p	LNC_000922	0.983054	0.000428315
mmu-miR-6900-3p	ENSMUST00000127301.7	0.983045	0.000428775
mmu-miR-449a-5p	LNC_001084	0.983043	0.000428848
mmu-miR-136-3p	LNC_002412	0.983025	0.000429799
mmu-miR-30a-5p	LNC_004721	0.982984	0.000431861
mmu-miR-3074-2-3p	ENSMUST00000195253.1	0.982969	0.000432597
mmu-miR-12187-5p	LNC_002860	0.982963	0.000432904
mmu-miR-138-2-3p	ENSMUST00000219831.1	0.982949	0.000433604
mmu-miR-3087-5p	LNC_001141	0.982947	0.000433751
mmu-miR-6996-5p	LNC_001141	0.982947	0.000433751
mmu-miR-6999-3p	LNC_001141	0.982947	0.000433751
mmu-miR-1224-5p	LNC_007342	0.982946	0.000433766
mmu-miR-1946a	LNC_007342	0.982946	0.000433766
mmu-miR-412-3p	LNC_007342	0.982946	0.000433766
mmu-miR-5710	LNC_007342	0.982946	0.000433766
mmu-miR-6954-3p	LNC_007342	0.982946	0.000433766
mmu-miR-490-5p	LNC_002480	0.98294	0.000434098
mmu-miR-490-3p	LNC_007745	0.982922	0.000435004
mmu-miR-155-3p	LNC_003728	0.98292	0.000435113
mmu-miR-6900-3p	LNC_002644	0.982896	0.000436305
mmu-miR-101a-3p	LNC_002029	0.982895	0.000436382
mmu-miR-155-3p	LNC_005498	0.982886	0.00043685
mmu-miR-29b-1-5p	LNC_005820	0.982885	0.000436873
mmu-miR-28a-5p	LNC_001083	0.982883	0.000436975
mmu-miR-138-2-3p	ENSMUST00000194854.1	0.982866	0.00043785
mmu-miR-298-5p	LNC_000239	0.982859	0.000438224
mmu-miR-129b-3p	LNC_004488	0.982837	0.000439315
mmu-miR-6977-5p	LNC_004164	0.98283	0.000439702
mmu-miR-7007-5p	ENSMUST00000213340.1	0.982824	0.000440006
mmu-miR-141-3p	LNC_007802	0.982809	0.000440777
mmu-miR-6950-3p	ENSMUST00000202307.1	0.982803	0.000441075
mmu-miR-5627-5p	LNC_001878	0.982802	0.000441101
mmu-miR-6970-3p	LNC_001878	0.982802	0.000441101
mmu-miR-6980-3p	LNC_001878	0.982802	0.000441101
mmu-miR-24-1-5p	ENSMUST00000135825.8	0.982789	0.000441755
mmu-miR-12201-5p	LNC_006961	0.982786	0.000441918
mmu-miR-3058-3p	LNC_006961	0.982786	0.000441918
mmu-miR-497a-3p	LNC_008024	0.982776	0.000442455
mmu-miR-497a-3p	LNC_004751	0.982776	0.000442455
mmu-miR-497a-3p	LNC_006293	0.982776	0.000442455
[truncated: 4,895 more rows]
