# Supplementary material for: Whole transcriptome analysis of the differential RNA profiles and associated competing endogenous RNA networks in LPS-induced acute lung injury (ALI)
Source: PLoS One. 2021 May 7;16(5):e0251359. doi: 10.1371/journal.pone.0251359 (PMC8104378; doi:10.1371/journal.pone.0251359)
Supplement: S17 Table — (XLS) [file pone.0251359.s024.xls]

mmu-let-7a-1-3p	ENSMUST00000030311	0.644635944	0.16698709
mmu-let-7a-2-3p	ENSMUST00000196316	0.730326885	0.099279585
mmu-let-7a-2-3p	ENSMUST00000059021	-0.454271865	0.365464639
mmu-let-7a-2-3p	ENSMUST00000071280	0.916248132	0.01022783
mmu-let-7a-2-3p	ENSMUST00000025906	0.834096816	0.039002651
mmu-let-7a-2-3p	ENSMUST00000173854	0.091412865	0.86326264
mmu-let-7a-2-3p	ENSMUST00000063857	NA	NA
mmu-let-7a-2-3p	ENSMUST00000109741	0.870338019	0.02412839
mmu-let-7a-2-3p	ENSMUST00000028069	0.526456623	0.283270523
mmu-let-7a-2-3p	ENSMUST00000022589	0.547062219	0.261268261
mmu-let-7a-2-3p	ENSMUST00000002379	0.460980217	0.357509458
mmu-let-7a-2-3p	ENSMUST00000088171	-0.086949415	0.869904555
mmu-let-7a-2-3p	ENSMUST00000093905	-0.581638163	0.225927709
mmu-let-7a-2-3p	ENSMUST00000025217	-0.693826175	0.12626288
mmu-let-7a-2-3p	ENSMUST00000078095	NA	NA
mmu-let-7a-2-3p	ENSMUST00000027298	0.46651502	0.350992763
mmu-let-7a-2-3p	ENSMUST00000100184	0.238516984	0.649009181
mmu-let-7a-2-3p	ENSMUST00000162594	0.439349677	0.383378909
mmu-let-7a-2-3p	ENSMUST00000191916	NA	NA
mmu-let-7a-2-3p	ENSMUST00000032555	-0.20628653	0.694959377
mmu-let-7a-2-3p	ENSMUST00000032887	0.844667684	0.034318253
mmu-let-7a-2-3p	ENSMUST00000016144	0.761810585	0.078344553
mmu-let-7a-2-3p	ENSMUST00000121426	0.796890596	0.057690665
mmu-let-7a-2-3p	ENSMUST00000228295	0.033985516	0.949041353
mmu-let-7a-2-3p	ENSMUST00000071065	-0.874736746	0.022553579
mmu-let-7a-2-3p	ENSMUST00000106120	NA	NA
mmu-let-7a-2-3p	ENSMUST00000049057	0.817394774	0.046972547
mmu-let-7a-2-3p	ENSMUST00000106452	0.847812988	0.032978937
mmu-let-7a-2-3p	ENSMUST00000134885	NA	NA
mmu-let-7a-2-3p	ENSMUST00000228009	-0.40761203	0.422443829
mmu-let-7a-2-3p	ENSMUST00000228001	0.583485388	0.224097234
mmu-let-7a-2-3p	ENSMUST00000195855	0.442462506	0.379617362
mmu-let-7a-2-3p	ENSMUST00000032338	-0.118666984	0.822835049
mmu-let-7a-2-3p	ENSMUST00000228824	-0.017001713	0.974499887
mmu-let-7a-2-3p	ENSMUST00000019803	0.762080947	0.078174453
mmu-let-7a-2-3p	ENSMUST00000030269	0.783383602	0.065301886
mmu-let-7a-2-3p	ENSMUST00000025418	0.846196034	0.033664323
mmu-let-7a-2-3p	ENSMUST00000126854	-0.397338643	0.43535755
mmu-let-7a-2-3p	ENSMUST00000025867	-0.562482395	0.24525731
mmu-let-7a-2-3p	ENSMUST00000200296	0.609788028	0.198690187
mmu-let-7a-2-3p	ENSMUST00000162308	-0.072171133	0.891931258
mmu-let-7a-2-3p	ENSMUST00000081869	0.851196049	0.031566469
mmu-let-7a-2-3p	ENSMUST00000109891	0.716116428	0.109445752
mmu-let-7a-2-3p	ENSMUST00000187040	0.132154094	0.802922874
mmu-let-7a-2-3p	ENSMUST00000180086	0.927585557	0.007675912
mmu-let-7a-2-3p	ENSMUST00000160075	0.30063677	0.562630992
mmu-let-7a-2-3p	ENSMUST00000092426	0.904385109	0.013276245
mmu-let-7a-2-3p	ENSMUST00000109887	-0.292679645	0.573516202
mmu-let-7a-2-3p	ENSMUST00000025667	0.920084168	0.009324618
mmu-let-7a-2-3p	ENSMUST00000065304	0.831925024	0.039999805
mmu-let-7a-2-3p	ENSMUST00000205175	0.093414556	0.860285746
mmu-let-7a-2-3p	ENSMUST00000194598	0.303147288	0.559208425
mmu-let-7a-2-3p	ENSMUST00000035725	0.816839007	0.047249586
mmu-let-7a-2-3p	ENSMUST00000177352	0.573529342	0.234033184
mmu-let-7a-2-3p	ENSMUST00000143517	0.963373866	0.001987644
mmu-let-7a-2-3p	ENSMUST00000093552	0.546838349	0.261503608
mmu-let-7a-2-3p	ENSMUST00000021116	0.53545369	0.273579604
mmu-let-7a-2-3p	ENSMUST00000100126	-0.254899787	0.625931236
mmu-let-7a-2-3p	ENSMUST00000128775	-0.802328793	0.054748966
mmu-let-7a-2-3p	ENSMUST00000136602	NA	NA
mmu-let-7a-2-3p	ENSMUST00000005841	0.891661864	0.016969937
mmu-let-7a-2-3p	ENSMUST00000020617	0.625621701	0.184002401
mmu-let-7a-2-3p	ENSMUST00000129223	0.632921034	0.177389062
mmu-let-7a-2-3p	ENSMUST00000159018	-0.123191966	0.816146848
mmu-let-7a-2-3p	ENSMUST00000028346	0.722788178	0.104618227
mmu-let-7a-5p	ENSMUST00000134939	NA	NA
mmu-let-7a-5p	ENSMUST00000196627	0.342281875	0.506627527
mmu-let-7a-5p	ENSMUST00000098893	NA	NA
mmu-let-7a-5p	ENSMUST00000033502	-0.583868365	0.223718477
mmu-let-7a-5p	ENSMUST00000048630	-0.814161948	0.048594641
mmu-let-7a-5p	ENSMUST00000071826	0.79369871	0.059450219
mmu-let-7a-5p	ENSMUST00000139353	0.58877718	0.218886557
mmu-let-7a-5p	ENSMUST00000097299	0.377299752	0.460905645
mmu-let-7a-5p	ENSMUST00000115239	0.563693979	0.244016166
mmu-let-7a-5p	ENSMUST00000022089	0.643615812	0.167882411
mmu-let-7a-5p	ENSMUST00000076470	0.614977891	0.193824808
mmu-let-7a-5p	ENSMUST00000058479	-0.095262298	0.857538801
mmu-let-7a-5p	ENSMUST00000162357	-0.152522504	0.772990319
mmu-let-7a-5p	ENSMUST00000020650	-0.021669246	0.967501219
mmu-let-7a-5p	ENSMUST00000117611	0.00761455	0.988578395
mmu-let-7a-5p	ENSMUST00000183120	-0.101900468	0.84767835
mmu-let-7a-5p	ENSMUST00000176970	-0.411587604	0.417480961
mmu-let-7a-5p	ENSMUST00000134666	0.879331048	0.020962964
mmu-let-7a-5p	ENSMUST00000109375	0.518537775	0.291905925
mmu-let-7a-5p	ENSMUST00000102865	0.679907589	0.137290529
mmu-let-7a-5p	ENSMUST00000031423	-0.015509619	0.976737437
mmu-let-7a-5p	ENSMUST00000063006	NA	NA
mmu-let-7a-5p	ENSMUST00000206610	NA	NA
mmu-let-7a-5p	ENSMUST00000081838	-0.032794157	0.950826398
mmu-let-7a-5p	ENSMUST00000040636	-0.438004981	0.385007797
mmu-let-7a-5p	ENSMUST00000208177	-0.0400365	0.939977338
mmu-let-7a-5p	ENSMUST00000208697	NA	NA
mmu-let-7a-5p	ENSMUST00000121583	NA	NA
mmu-let-7a-5p	ENSMUST00000058839	0.569552297	0.238050038
mmu-let-7a-5p	ENSMUST00000102612	0.173567805	0.742262726
mmu-let-7a-5p	ENSMUST00000010969	NA	NA
mmu-let-7a-5p	ENSMUST00000033809	0.754699072	0.082878627
mmu-let-7a-5p	ENSMUST00000102719	0.879331048	0.020962964
mmu-let-7a-5p	ENSMUST00000117095	0.287358981	0.580825889
mmu-let-7a-5p	ENSMUST00000075253	-0.234773678	0.654309691
mmu-let-7a-5p	ENSMUST00000100168	-0.465168597	0.352574119
mmu-let-7a-5p	ENSMUST00000025007	0.548357948	0.259907719
mmu-let-7a-5p	ENSMUST00000006838	0.504390885	0.307574756
mmu-let-7b-3p	ENSMUST00000111183	-0.46970184	0.347260007
mmu-let-7b-3p	ENSMUST00000108460	NA	NA
mmu-let-7b-3p	ENSMUST00000108461	NA	NA
mmu-let-7b-3p	ENSMUST00000165512	-0.108392046	0.838048671
mmu-let-7b-3p	ENSMUST00000062831	-0.694718838	0.125569301
mmu-let-7b-3p	ENSMUST00000172792	0.208551503	0.691708087
mmu-let-7b-3p	ENSMUST00000107973	0.141033122	0.789852915
mmu-let-7b-3p	ENSMUST00000007959	-0.592447906	0.215301125
mmu-let-7b-3p	ENSMUST00000001608	NA	NA
mmu-let-7b-3p	ENSMUST00000053670	-0.664019919	0.150360767
mmu-let-7b-3p	ENSMUST00000179814	NA	NA
mmu-let-7b-5p	ENSMUST00000200069	0.749934133	0.08598073
mmu-let-7b-5p	ENSMUST00000134939	NA	NA
mmu-let-7b-5p	ENSMUST00000022680	-0.126266441	0.811606885
mmu-let-7b-5p	ENSMUST00000002284	-0.453507177	0.366375364
mmu-let-7b-5p	ENSMUST00000020382	0.659614542	0.154074476
mmu-let-7b-5p	ENSMUST00000223563	0.685616008	0.13271951
mmu-let-7b-5p	ENSMUST00000196627	0.598165893	0.209763767
mmu-let-7b-5p	ENSMUST00000188741	0.455281113	0.364263868
mmu-let-7b-5p	ENSMUST00000195620	-0.429356425	0.395540634
mmu-let-7b-5p	ENSMUST00000045644	0.42002211	0.407016685
mmu-let-7b-5p	ENSMUST00000108662	-0.277735711	0.5941083
mmu-let-7b-5p	ENSMUST00000118483	0.210371843	0.689097377
mmu-let-7b-5p	ENSMUST00000106069	-0.272515694	0.601345621
mmu-let-7b-5p	ENSMUST00000098893	NA	NA
mmu-let-7b-5p	ENSMUST00000174004	-0.090713835	0.864302489
mmu-let-7b-5p	ENSMUST00000106258	-0.511077416	0.300130619
mmu-let-7b-5p	ENSMUST00000191677	-0.493077299	0.320323816
mmu-let-7b-5p	ENSMUST00000068004	-0.609097027	0.19934171
mmu-let-7b-5p	ENSMUST00000207129	-0.350133172	0.496262221
mmu-let-7b-5p	ENSMUST00000025909	NA	NA
mmu-let-7b-5p	ENSMUST00000061155	0.028123713	0.957825553
mmu-let-7b-5p	ENSMUST00000206068	NA	NA
mmu-let-7b-5p	ENSMUST00000121838	0.768909418	0.073933837
mmu-let-7b-5p	ENSMUST00000082197	0.50776737	0.303807192
mmu-let-7b-5p	ENSMUST00000107992	0.383280382	0.453232109
mmu-let-7b-5p	ENSMUST00000034519	NA	NA
mmu-let-7b-5p	ENSMUST00000208958	0.278163371	0.59351637
mmu-let-7b-5p	ENSMUST00000062113	0.080317999	0.879782067
mmu-let-7b-5p	ENSMUST00000171556	-0.196338141	0.709277075
mmu-let-7b-5p	ENSMUST00000033502	-0.644690668	0.166939118
mmu-let-7b-5p	ENSMUST00000071826	0.790219392	0.061395853
mmu-let-7b-5p	ENSMUST00000232646	0.812726355	0.049323151
mmu-let-7b-5p	ENSMUST00000211816	-0.270190146	0.604577089
mmu-let-7b-5p	ENSMUST00000025745	0.166271622	0.752890961
mmu-let-7b-5p	ENSMUST00000113306	0.399376415	0.43278595
mmu-let-7b-5p	ENSMUST00000053293	0.104919596	0.843198089
mmu-let-7b-5p	ENSMUST00000129574	0.039603987	0.940625079
mmu-let-7b-5p	ENSMUST00000172747	NA	NA
mmu-let-7b-5p	ENSMUST00000039374	0.22311218	0.670884886
mmu-let-7b-5p	ENSMUST00000102601	-0.556076942	0.251860078
mmu-let-7b-5p	ENSMUST00000102602	0.764731072	0.076515963
mmu-let-7b-5p	ENSMUST00000133561	-0.390154984	0.444462398
mmu-let-7b-5p	ENSMUST00000114991	-0.4845212	0.330091491
mmu-let-7b-5p	ENSMUST00000139353	0.525469989	0.284341064
mmu-let-7b-5p	ENSMUST00000042647	0.216957089	0.679670492
mmu-let-7b-5p	ENSMUST00000134729	NA	NA
mmu-let-7b-5p	ENSMUST00000097299	0.100925888	0.849125185
mmu-let-7b-5p	ENSMUST00000215298	0.464884655	0.352907928
mmu-let-7b-5p	ENSMUST00000021240	NA	NA
mmu-let-7b-5p	ENSMUST00000112044	NA	NA
mmu-let-7b-5p	ENSMUST00000099782	0.32422398	0.530705435
mmu-let-7b-5p	ENSMUST00000053085	0.020093895	0.969863214
mmu-let-7b-5p	ENSMUST00000205822	0.162477247	0.758428737
mmu-let-7b-5p	ENSMUST00000193436	0.550193765	0.257984805
mmu-let-7b-5p	ENSMUST00000212319	-0.040745251	0.938915945
mmu-let-7b-5p	ENSMUST00000110243	0.184399649	0.726535619
mmu-let-7b-5p	ENSMUST00000022089	0.321593915	0.534239175
mmu-let-7b-5p	ENSMUST00000106005	NA	NA
mmu-let-7b-5p	ENSMUST00000107510	0.193187734	0.713823427
mmu-let-7b-5p	ENSMUST00000168500	NA	NA
mmu-let-7b-5p	ENSMUST00000087605	0.352876181	0.492656082
mmu-let-7b-5p	ENSMUST00000143142	0.066144913	0.900927328
mmu-let-7b-5p	ENSMUST00000014058	-0.399763758	0.432297698
mmu-let-7b-5p	ENSMUST00000219791	-0.415444243	0.41268521
mmu-let-7b-5p	ENSMUST00000059433	0.151681364	0.774222839
mmu-let-7b-5p	ENSMUST00000058479	0.231925566	0.658349227
mmu-let-7b-5p	ENSMUST00000022691	0.080317999	0.879782067
mmu-let-7b-5p	ENSMUST00000211115	0.61156658	0.197017264
mmu-let-7b-5p	ENSMUST00000215990	0.399427297	0.432721802
mmu-let-7b-5p	ENSMUST00000162357	-0.333545963	0.518235035
mmu-let-7b-5p	ENSMUST00000020650	0.008661952	0.987007397
mmu-let-7b-5p	ENSMUST00000129990	-0.075587564	0.886834588
mmu-let-7b-5p	ENSMUST00000033388	0.375402273	0.463348723
mmu-let-7b-5p	ENSMUST00000030400	0.660093666	0.153668711
mmu-let-7b-5p	ENSMUST00000117611	-0.152514335	0.773002287
mmu-let-7b-5p	ENSMUST00000098489	-0.315848532	0.541981773
mmu-let-7b-5p	ENSMUST00000105046	0.240043503	0.646850505
mmu-let-7b-5p	ENSMUST00000076463	0.242468932	0.643424119
mmu-let-7b-5p	ENSMUST00000215077	-0.310449967	0.549285506
mmu-let-7b-5p	ENSMUST00000080065	-0.5054677	0.306371341
mmu-let-7b-5p	ENSMUST00000209421	-0.232124646	0.658066684
mmu-let-7b-5p	ENSMUST00000051011	0.242685686	0.64311812
mmu-let-7b-5p	ENSMUST00000023726	0.528069105	0.281524221
mmu-let-7b-5p	ENSMUST00000120454	0.272673062	0.601127109
mmu-let-7b-5p	ENSMUST00000183120	-0.277735711	0.5941083
mmu-let-7b-5p	ENSMUST00000195959	NA	NA
mmu-let-7b-5p	ENSMUST00000110816	0.340199179	0.509387789
mmu-let-7b-5p	ENSMUST00000113678	NA	NA
mmu-let-7b-5p	ENSMUST00000105818	-0.427691707	0.397579165
mmu-let-7b-5p	ENSMUST00000176970	-0.422664261	0.403757054
mmu-let-7b-5p	ENSMUST00000112884	0.57567968	0.231872645
mmu-let-7b-5p	ENSMUST00000099720	-0.157918585	0.765091231
mmu-let-7b-5p	ENSMUST00000032754	-0.322960506	0.532402195
mmu-let-7b-5p	ENSMUST00000050874	-0.455000791	0.364597247
mmu-let-7b-5p	ENSMUST00000023813	0.752174152	0.084516036
mmu-let-7b-5p	ENSMUST00000224726	0.758193218	0.080636495
mmu-let-7b-5p	ENSMUST00000056256	-0.365757449	0.475829071
mmu-let-7b-5p	ENSMUST00000055077	0.393107897	0.440712387
mmu-let-7b-5p	ENSMUST00000134666	0.948005873	0.003984804
mmu-let-7b-5p	ENSMUST00000198644	-0.277735711	0.5941083
mmu-let-7b-5p	ENSMUST00000047877	-0.721874656	0.105273547
mmu-let-7b-5p	ENSMUST00000113825	0.080317999	0.879782067
mmu-let-7b-5p	ENSMUST00000166603	NA	NA
mmu-let-7b-5p	ENSMUST00000228521	-0.315548678	0.542386727
mmu-let-7b-5p	ENSMUST00000160298	0.31670143	0.5408304
mmu-let-7b-5p	ENSMUST00000109375	0.651877996	0.160689128
mmu-let-7b-5p	ENSMUST00000102865	0.526171035	0.283580241
mmu-let-7b-5p	ENSMUST00000213773	-0.024052844	0.963927692
mmu-let-7b-5p	ENSMUST00000099776	NA	NA
mmu-let-7b-5p	ENSMUST00000099774	0.61433401	0.194425741
mmu-let-7b-5p	ENSMUST00000231874	-0.380474879	0.456826669
mmu-let-7b-5p	ENSMUST00000031423	0.272686462	0.601108505
mmu-let-7b-5p	ENSMUST00000232265	-0.32731891	0.526555728
mmu-let-7b-5p	ENSMUST00000118570	-0.436352999	0.387012167
mmu-let-7b-5p	ENSMUST00000107468	-0.196338141	0.709277075
mmu-let-7b-5p	ENSMUST00000216545	0.363509041	0.478753267
mmu-let-7b-5p	ENSMUST00000166115	0.450918358	0.369464484
mmu-let-7b-5p	ENSMUST00000029740	-0.025792174	0.961320318
mmu-let-7b-5p	ENSMUST00000206610	NA	NA
mmu-let-7b-5p	ENSMUST00000081838	0.236915423	0.651275769
mmu-let-7b-5p	ENSMUST00000133308	-0.196338141	0.709277075
mmu-let-7b-5p	ENSMUST00000040636	-0.472123739	0.344432776
mmu-let-7b-5p	ENSMUST00000208177	-0.164095035	0.756066756
mmu-let-7b-5p	ENSMUST00000170653	0.623522321	0.185923049
mmu-let-7b-5p	ENSMUST00000208697	NA	NA
mmu-let-7b-5p	ENSMUST00000218964	0.690068714	0.129200506
mmu-let-7b-5p	ENSMUST00000059072	NA	NA
mmu-let-7b-5p	ENSMUST00000173631	0.180657657	0.731961593
mmu-let-7b-5p	ENSMUST00000053862	0.784395492	0.064716735
mmu-let-7b-5p	ENSMUST00000231825	-0.516767382	0.293849911
mmu-let-7b-5p	ENSMUST00000030432	0.486974229	0.327280141
mmu-let-7b-5p	ENSMUST00000191642	-0.446002023	0.375355837
mmu-let-7b-5p	ENSMUST00000099577	0.148903146	0.778296032
mmu-let-7b-5p	ENSMUST00000163060	-0.336806769	0.513893325
mmu-let-7b-5p	ENSMUST00000015171	0.326502439	0.527649549
mmu-let-7b-5p	ENSMUST00000106925	-0.468694763	0.348438066
mmu-let-7b-5p	ENSMUST00000031401	-0.31469501	0.543540073
mmu-let-7b-5p	ENSMUST00000029521	-0.26898727	0.606250268
mmu-let-7b-5p	ENSMUST00000030127	-0.600626805	0.207398621
mmu-let-7b-5p	ENSMUST00000142624	0.139041199	0.792782205
mmu-let-7b-5p	ENSMUST00000105398	-0.51392191	0.296984565
mmu-let-7b-5p	ENSMUST00000054310	0.609631047	0.198838123
mmu-let-7b-5p	ENSMUST00000037218	0.664604705	0.149870697
mmu-let-7b-5p	ENSMUST00000086555	0.487813354	0.326320458
mmu-let-7b-5p	ENSMUST00000121583	NA	NA
mmu-let-7b-5p	ENSMUST00000114479	-0.337377648	0.51313431
mmu-let-7b-5p	ENSMUST00000093517	-0.484341945	0.330297273
mmu-let-7b-5p	ENSMUST00000186445	0.439676331	0.382983579
mmu-let-7b-5p	ENSMUST00000114888	-0.399205805	0.433001064
mmu-let-7b-5p	ENSMUST00000209322	0.948005873	0.003984804
mmu-let-7b-5p	ENSMUST00000172281	NA	NA
mmu-let-7b-5p	ENSMUST00000176500	-0.297079407	0.567490435
mmu-let-7b-5p	ENSMUST00000010969	NA	NA
mmu-let-7b-5p	ENSMUST00000049246	0.44736175	0.373723195
mmu-let-7b-5p	ENSMUST00000020550	0.760503823	0.079169067
mmu-let-7b-5p	ENSMUST00000077191	0.515442618	0.295307752
mmu-let-7b-5p	ENSMUST00000006762	0.519777857	0.290547152
mmu-let-7b-5p	ENSMUST00000033809	0.715852973	0.10963835
mmu-let-7b-5p	ENSMUST00000102719	0.948005873	0.003984804
mmu-let-7b-5p	ENSMUST00000232595	0.4056423	0.424909894
mmu-let-7b-5p	ENSMUST00000023221	0.368449817	0.472334776
mmu-let-7b-5p	ENSMUST00000029694	-0.238073067	0.649637246
mmu-let-7b-5p	ENSMUST00000117095	0.342350144	0.506537123
mmu-let-7b-5p	ENSMUST00000001780	0.477478319	0.338211599
mmu-let-7b-5p	ENSMUST00000030443	0.575813834	0.231738119
mmu-let-7b-5p	ENSMUST00000111097	0.108986544	0.837167459
mmu-let-7b-5p	ENSMUST00000020277	0.669676719	0.145648845
mmu-let-7b-5p	ENSMUST00000075253	-0.225815132	0.667034739
mmu-let-7b-5p	ENSMUST00000038166	-0.633034173	0.177287349
mmu-let-7b-5p	ENSMUST00000102541	0.485757803	0.328673157
mmu-let-7b-5p	ENSMUST00000102540	0.917514354	0.009925211
mmu-let-7b-5p	ENSMUST00000026546	-0.587102829	0.220529914
mmu-let-7b-5p	ENSMUST00000100168	-0.499710828	0.312825382
mmu-let-7b-5p	ENSMUST00000037762	-0.387362131	0.448018535
mmu-let-7b-5p	ENSMUST00000025007	0.477457441	0.338235776
mmu-let-7b-5p	ENSMUST00000136872	0.675328436	0.141005358
mmu-let-7b-5p	ENSMUST00000117600	-0.223526301	0.670294683
mmu-let-7b-5p	ENSMUST00000120825	-0.246579341	0.63762717
mmu-let-7b-5p	ENSMUST00000021141	-0.378826937	0.458942293
mmu-let-7b-5p	ENSMUST00000006838	0.433089632	0.390982134
mmu-let-7b-5p	ENSMUST00000081374	NA	NA
mmu-let-7b-5p	ENSMUST00000034109	-0.709258575	0.114507594
mmu-let-7b-5p	ENSMUST00000039949	0.447658725	0.373366944
mmu-let-7c-1-3p	ENSMUST00000099967	0.318909225	0.53785319
mmu-let-7c-1-3p	ENSMUST00000119547	-0.405341753	0.425286588
mmu-let-7c-1-3p	ENSMUST00000035716	0.34161608	0.507509443
mmu-let-7c-1-3p	ENSMUST00000063091	0.04907088	0.92645276
mmu-let-7c-1-3p	ENSMUST00000010201	-0.456206286	0.363164349
mmu-let-7c-1-3p	ENSMUST00000198044	NA	NA
mmu-let-7c-1-3p	ENSMUST00000022946	-0.152746202	0.772662589
mmu-let-7c-1-3p	ENSMUST00000221122	-0.310597973	0.549084905
mmu-let-7c-1-3p	ENSMUST00000167240	-0.22145874	0.673242499
mmu-let-7c-1-3p	ENSMUST00000025856	-0.721117307	0.105818207
mmu-let-7c-1-3p	ENSMUST00000184646	NA	NA
mmu-let-7c-1-3p	ENSMUST00000108596	NA	NA
mmu-let-7c-1-3p	ENSMUST00000113476	-0.466319581	0.351222146
mmu-let-7c-1-3p	ENSMUST00000079461	-0.492462337	0.321022269
mmu-let-7c-1-3p	ENSMUST00000112862	-0.388320487	0.446797237
mmu-let-7c-1-3p	ENSMUST00000087228	-0.566494948	0.241156373
mmu-let-7c-1-3p	ENSMUST00000171737	0.587168495	0.220465371
mmu-let-7c-1-3p	ENSMUST00000115418	0.91803831	0.00980128
mmu-let-7c-1-3p	ENSMUST00000171473	-0.377988245	0.460020189
mmu-let-7c-1-3p	ENSMUST00000033683	-0.298230172	0.565917222
mmu-let-7c-1-3p	ENSMUST00000038214	-0.413045228	0.415666229
mmu-let-7c-1-3p	ENSMUST00000018713	0.275137597	0.597707659
mmu-let-7c-5p	ENSMUST00000200069	0.917758683	0.009867326
mmu-let-7c-5p	ENSMUST00000134939	NA	NA
mmu-let-7c-5p	ENSMUST00000033040	0.942547579	0.004856352
mmu-let-7c-5p	ENSMUST00000196627	0.325507718	0.528983053
mmu-let-7c-5p	ENSMUST00000188741	0.644081938	0.167473066
mmu-let-7c-5p	ENSMUST00000045644	0.485016108	0.329523584
mmu-let-7c-5p	ENSMUST00000108662	-0.153401355	0.771702886
mmu-let-7c-5p	ENSMUST00000118483	0.239560945	0.647532718
mmu-let-7c-5p	ENSMUST00000098893	NA	NA
mmu-let-7c-5p	ENSMUST00000174004	0.148298384	0.779183144
mmu-let-7c-5p	ENSMUST00000106258	-0.462886203	0.355260536
mmu-let-7c-5p	ENSMUST00000025909	NA	NA
mmu-let-7c-5p	ENSMUST00000206068	NA	NA
mmu-let-7c-5p	ENSMUST00000105801	0.169190561	0.748635736
mmu-let-7c-5p	ENSMUST00000082197	0.513757619	0.297165935
mmu-let-7c-5p	ENSMUST00000034519	NA	NA
mmu-let-7c-5p	ENSMUST00000171556	-0.271784052	0.602361799
mmu-let-7c-5p	ENSMUST00000033502	-0.849351448	0.032332996
mmu-let-7c-5p	ENSMUST00000048630	-0.710328624	0.113711168
mmu-let-7c-5p	ENSMUST00000071826	0.6176768	0.191314256
mmu-let-7c-5p	ENSMUST00000039991	0.139364914	0.792306042
mmu-let-7c-5p	ENSMUST00000102601	-0.737192688	0.094525779
mmu-let-7c-5p	ENSMUST00000102602	0.801123379	0.055394891
mmu-let-7c-5p	ENSMUST00000139353	0.657459619	0.155905067
mmu-let-7c-5p	ENSMUST00000134729	NA	NA
mmu-let-7c-5p	ENSMUST00000097299	0.137989708	0.79432918
mmu-let-7c-5p	ENSMUST00000021240	NA	NA
mmu-let-7c-5p	ENSMUST00000115239	0.730887953	0.098887219
mmu-let-7c-5p	ENSMUST00000099782	0.502351587	0.309858619
mmu-let-7c-5p	ENSMUST00000106005	NA	NA
mmu-let-7c-5p	ENSMUST00000014058	-0.39984151	0.432199713
mmu-let-7c-5p	ENSMUST00000219791	-0.285194104	0.583807072
mmu-let-7c-5p	ENSMUST00000059433	-0.030987762	0.953533234
mmu-let-7c-5p	ENSMUST00000058479	-0.030580925	0.954142911
mmu-let-7c-5p	ENSMUST00000162357	-0.333795799	0.517902005
mmu-let-7c-5p	ENSMUST00000117611	-0.01914681	0.971283294
mmu-let-7c-5p	ENSMUST00000215077	-0.415596293	0.412496515
mmu-let-7c-5p	ENSMUST00000183120	-0.153401355	0.771702886
mmu-let-7c-5p	ENSMUST00000176970	-0.494001808	0.319274841
mmu-let-7c-5p	ENSMUST00000023813	0.737212646	0.094512112
mmu-let-7c-5p	ENSMUST00000224726	0.720626473	0.10617186
mmu-let-7c-5p	ENSMUST00000090031	0.597564885	0.21034304
mmu-let-7c-5p	ENSMUST00000134666	0.813292391	0.049035308
mmu-let-7c-5p	ENSMUST00000166603	NA	NA
mmu-let-7c-5p	ENSMUST00000228521	-0.162493245	0.758405372
mmu-let-7c-5p	ENSMUST00000109375	0.501380623	0.31094823
mmu-let-7c-5p	ENSMUST00000102865	0.48987373	0.323968441
mmu-let-7c-5p	ENSMUST00000099776	NA	NA
mmu-let-7c-5p	ENSMUST00000099774	0.41733625	0.410339257
mmu-let-7c-5p	ENSMUST00000031423	0.265029518	0.611763646
mmu-let-7c-5p	ENSMUST00000107468	-0.271784052	0.602361799
mmu-let-7c-5p	ENSMUST00000216545	0.533789115	0.275362813
mmu-let-7c-5p	ENSMUST00000166115	0.631080678	0.179046969
mmu-let-7c-5p	ENSMUST00000206610	NA	NA
mmu-let-7c-5p	ENSMUST00000081838	0.316401527	0.541235176
mmu-let-7c-5p	ENSMUST00000040636	-0.467521126	0.34981276
mmu-let-7c-5p	ENSMUST00000208177	-0.269746479	0.605194084
mmu-let-7c-5p	ENSMUST00000208697	NA	NA
mmu-let-7c-5p	ENSMUST00000218964	0.78804795	0.062624675
mmu-let-7c-5p	ENSMUST00000099577	0.366623019	0.474704819
mmu-let-7c-5p	ENSMUST00000105398	-0.608197442	0.200191209
mmu-let-7c-5p	ENSMUST00000121583	NA	NA
mmu-let-7c-5p	ENSMUST00000172281	NA	NA
mmu-let-7c-5p	ENSMUST00000010969	NA	NA
mmu-let-7c-5p	ENSMUST00000049246	0.504532073	0.307416869
mmu-let-7c-5p	ENSMUST00000020550	0.787916708	0.062699303
mmu-let-7c-5p	ENSMUST00000033809	0.674794873	0.141440979
mmu-let-7c-5p	ENSMUST00000023806	-0.813269448	0.04904696
mmu-let-7c-5p	ENSMUST00000102719	0.813292391	0.049035308
mmu-let-7c-5p	ENSMUST00000232595	0.38344744	0.45301835
mmu-let-7c-5p	ENSMUST00000023221	0.409005672	0.420701879
mmu-let-7c-5p	ENSMUST00000117095	0.548053829	0.260226802
mmu-let-7c-5p	ENSMUST00000075253	-0.249720901	0.633205012
mmu-let-7c-5p	ENSMUST00000100168	-0.595093393	0.212731951
mmu-let-7c-5p	ENSMUST00000037762	-0.474130468	0.342096491
mmu-let-7c-5p	ENSMUST00000025007	0.48450558	0.33010942
mmu-let-7c-5p	ENSMUST00000136872	0.726908189	0.10168523
mmu-let-7c-5p	ENSMUST00000006838	0.458482494	0.36046419
mmu-let-7c-5p	ENSMUST00000081374	NA	NA
mmu-let-7c-5p	ENSMUST00000034109	-0.580354688	0.227203053
mmu-let-7d-5p	ENSMUST00000134939	NA	NA
mmu-let-7d-5p	ENSMUST00000159250	0.631320811	0.178830278
mmu-let-7d-5p	ENSMUST00000196627	0.623535924	0.185910577
mmu-let-7d-5p	ENSMUST00000098893	NA	NA
mmu-let-7d-5p	ENSMUST00000106258	-0.52469907	0.285178613
mmu-let-7d-5p	ENSMUST00000207129	-0.227311836	0.664904924
mmu-let-7d-5p	ENSMUST00000025909	NA	NA
mmu-let-7d-5p	ENSMUST00000108460	NA	NA
mmu-let-7d-5p	ENSMUST00000108461	NA	NA
mmu-let-7d-5p	ENSMUST00000046525	0.46100876	0.357475743
mmu-let-7d-5p	ENSMUST00000208958	0.262688169	0.615031155
mmu-let-7d-5p	ENSMUST00000171556	-0.328439321	0.525055785
mmu-let-7d-5p	ENSMUST00000033502	-0.529848852	0.279601554
mmu-let-7d-5p	ENSMUST00000071826	0.818226349	0.046559438
mmu-let-7d-5p	ENSMUST00000232646	0.704738494	0.117898681
mmu-let-7d-5p	ENSMUST00000062831	0.109972537	0.835706197
mmu-let-7d-5p	ENSMUST00000230392	0.414059249	0.414405333
mmu-let-7d-5p	ENSMUST00000061611	0.402264086	0.429150333
mmu-let-7d-5p	ENSMUST00000139353	0.479642441	0.335708859
mmu-let-7d-5p	ENSMUST00000097299	0.220511439	0.674594059
mmu-let-7d-5p	ENSMUST00000115239	0.442323431	0.379785147
mmu-let-7d-5p	ENSMUST00000154873	0.022605554	0.966097445
mmu-let-7d-5p	ENSMUST00000099782	0.21191138	0.686891023
mmu-let-7d-5p	ENSMUST00000212319	-0.17413747	0.741434056
mmu-let-7d-5p	ENSMUST00000030816	0.397562253	0.43507512
mmu-let-7d-5p	ENSMUST00000022089	0.479021203	0.336426613
mmu-let-7d-5p	ENSMUST00000106005	NA	NA
mmu-let-7d-5p	ENSMUST00000073554	0.395172154	0.438097014
mmu-let-7d-5p	ENSMUST00000219791	-0.406569893	0.423747974
mmu-let-7d-5p	ENSMUST00000059433	0.285159083	0.583855331
mmu-let-7d-5p	ENSMUST00000058479	0.235097339	0.653850995
mmu-let-7d-5p	ENSMUST00000162357	-0.341053435	0.50825508
mmu-let-7d-5p	ENSMUST00000052629	-0.340494737	0.508995807
mmu-let-7d-5p	ENSMUST00000229050	-0.156526008	0.767128462
mmu-let-7d-5p	ENSMUST00000183120	-0.240417537	0.646321833
mmu-let-7d-5p	ENSMUST00000195959	NA	NA
mmu-let-7d-5p	ENSMUST00000176970	-0.443067046	0.378888324
mmu-let-7d-5p	ENSMUST00000172649	-0.012643421	0.981035879
mmu-let-7d-5p	ENSMUST00000224726	0.603758142	0.204404921
mmu-let-7d-5p	ENSMUST00000113825	-0.064229491	0.903788251
mmu-let-7d-5p	ENSMUST00000228521	-0.304308059	0.557627891
mmu-let-7d-5p	ENSMUST00000018012	-0.324787734	0.529948852
mmu-let-7d-5p	ENSMUST00000099776	NA	NA
mmu-let-7d-5p	ENSMUST00000099774	0.599871395	0.208123476
mmu-let-7d-5p	ENSMUST00000031423	0.079661727	0.880760176
mmu-let-7d-5p	ENSMUST00000216545	0.17236263	0.744016406
mmu-let-7d-5p	ENSMUST00000111235	-0.126325347	0.811519935
mmu-let-7d-5p	ENSMUST00000166115	0.324169659	0.530778352
mmu-let-7d-5p	ENSMUST00000206610	NA	NA
mmu-let-7d-5p	ENSMUST00000040636	-0.370537976	0.46963017
mmu-let-7d-5p	ENSMUST00000208177	0.017570519	0.973646934
mmu-let-7d-5p	ENSMUST00000208697	NA	NA
mmu-let-7d-5p	ENSMUST00000173789	-0.760267093	0.079318851
mmu-let-7d-5p	ENSMUST00000173631	0.326140097	0.528135186
mmu-let-7d-5p	ENSMUST00000127625	0.217347264	0.679112828
mmu-let-7d-5p	ENSMUST00000015171	0.297864792	0.566416605
mmu-let-7d-5p	ENSMUST00000113553	-0.013043068	0.980436508
mmu-let-7d-5p	ENSMUST00000086555	0.401335615	0.430318197
mmu-let-7d-5p	ENSMUST00000121583	NA	NA
mmu-let-7d-5p	ENSMUST00000058839	0.438648131	0.384228425
mmu-let-7d-5p	ENSMUST00000064924	0.764733321	0.076514562
mmu-let-7d-5p	ENSMUST00000010969	NA	NA
mmu-let-7d-5p	ENSMUST00000006762	0.492054629	0.321485638
mmu-let-7d-5p	ENSMUST00000033809	0.694617185	0.125648199
mmu-let-7d-5p	ENSMUST00000037728	-0.064229491	0.903788251
mmu-let-7d-5p	ENSMUST00000117123	-0.364251399	0.477787172
mmu-let-7d-5p	ENSMUST00000111097	-0.114695563	0.828711069
mmu-let-7d-5p	ENSMUST00000033936	-0.064229491	0.903788251
mmu-let-7d-5p	ENSMUST00000208670	0.950142386	0.003666705
mmu-let-7d-5p	ENSMUST00000114799	0.622966954	0.186432515
mmu-let-7d-5p	ENSMUST00000075253	-0.308957316	0.551309728
mmu-let-7d-5p	ENSMUST00000038166	-0.60990932	0.198575915
mmu-let-7d-5p	ENSMUST00000125083	NA	NA
mmu-let-7d-5p	ENSMUST00000100168	-0.421208917	0.405551425
mmu-let-7d-5p	ENSMUST00000037762	-0.338994815	0.510985993
mmu-let-7d-5p	ENSMUST00000048560	0.410145874	0.419278484
mmu-let-7d-5p	ENSMUST00000126189	-0.107783288	0.838951139
mmu-let-7d-5p	ENSMUST00000025007	0.413953248	0.414537082
mmu-let-7d-5p	ENSMUST00000006838	0.372017631	0.467716638
mmu-let-7e-3p	ENSMUST00000024794	-0.244195466	0.640987663
mmu-let-7e-3p	ENSMUST00000160496	-0.677768651	0.139020432
mmu-let-7e-5p	ENSMUST00000134939	NA	NA
mmu-let-7e-5p	ENSMUST00000028308	0.022754063	0.965874796
mmu-let-7e-5p	ENSMUST00000022330	-0.537512689	0.271380021
mmu-let-7e-5p	ENSMUST00000035053	-0.396744284	0.436108544
mmu-let-7e-5p	ENSMUST00000232117	-0.829524799	0.041115534
mmu-let-7e-5p	ENSMUST00000100568	-0.570438351	0.237152768
mmu-let-7e-5p	ENSMUST00000073881	0.491528456	0.322084008
mmu-let-7e-5p	ENSMUST00000223563	-0.150125558	0.776503405
mmu-let-7e-5p	ENSMUST00000195620	-0.119023117	0.822308395
mmu-let-7e-5p	ENSMUST00000106069	0.228878723	0.662676875
mmu-let-7e-5p	ENSMUST00000098893	NA	NA
mmu-let-7e-5p	ENSMUST00000039388	-0.899583733	0.01461887
mmu-let-7e-5p	ENSMUST00000191677	0.609983597	0.198505949
mmu-let-7e-5p	ENSMUST00000206068	NA	NA
mmu-let-7e-5p	ENSMUST00000108460	NA	NA
mmu-let-7e-5p	ENSMUST00000108461	NA	NA
mmu-let-7e-5p	ENSMUST00000030279	-0.67959664	0.137541435
mmu-let-7e-5p	ENSMUST00000046525	-0.439309666	0.383427343
mmu-let-7e-5p	ENSMUST00000208958	-0.346430196	0.501142922
mmu-let-7e-5p	ENSMUST00000171556	0.175041047	0.740120003
mmu-let-7e-5p	ENSMUST00000071826	-0.36903516	0.471576147
mmu-let-7e-5p	ENSMUST00000042219	0.63625727	0.174399983
mmu-let-7e-5p	ENSMUST00000041100	-0.481695699	0.333340557
mmu-let-7e-5p	ENSMUST00000062831	-0.712810521	0.111873318
mmu-let-7e-5p	ENSMUST00000230392	-0.365699343	0.47590457
mmu-let-7e-5p	ENSMUST00000114991	0.667735381	0.147258696
mmu-let-7e-5p	ENSMUST00000096243	-0.534790542	0.274289481
mmu-let-7e-5p	ENSMUST00000113657	-0.476091373	0.339819088
mmu-let-7e-5p	ENSMUST00000139353	0.055529314	0.916791642
mmu-let-7e-5p	ENSMUST00000042647	0.394527879	0.438912757
mmu-let-7e-5p	ENSMUST00000134729	NA	NA
mmu-let-7e-5p	ENSMUST00000097299	0.014361102	0.978459828
mmu-let-7e-5p	ENSMUST00000215298	0.450896733	0.369490326
mmu-let-7e-5p	ENSMUST00000115239	-0.066887574	0.899818265
mmu-let-7e-5p	ENSMUST00000030816	-0.524205894	0.285714905
mmu-let-7e-5p	ENSMUST00000110730	-0.151062705	0.775129564
mmu-let-7e-5p	ENSMUST00000106005	NA	NA
mmu-let-7e-5p	ENSMUST00000076470	-0.243015471	0.642652618
mmu-let-7e-5p	ENSMUST00000073554	-0.760023549	0.07947308
mmu-let-7e-5p	ENSMUST00000060913	-0.362166959	0.480501359
mmu-let-7e-5p	ENSMUST00000098966	-0.799114715	0.056478994
mmu-let-7e-5p	ENSMUST00000058479	0.252096886	0.629865408
mmu-let-7e-5p	ENSMUST00000142087	-0.496414749	0.316543025
mmu-let-7e-5p	ENSMUST00000162357	-0.971774483	0.001183776
mmu-let-7e-5p	ENSMUST00000052629	-0.943044561	0.004773504
mmu-let-7e-5p	ENSMUST00000180278	-0.749795037	0.086072054
mmu-let-7e-5p	ENSMUST00000164259	-0.502302609	0.309913547
mmu-let-7e-5p	ENSMUST00000111145	0.431934125	0.392391159
mmu-let-7e-5p	ENSMUST00000111144	NA	NA
mmu-let-7e-5p	ENSMUST00000183120	0.17180711	0.74482501
mmu-let-7e-5p	ENSMUST00000110816	0.477116634	0.338630531
mmu-let-7e-5p	ENSMUST00000176970	-0.769103348	0.073814969
mmu-let-7e-5p	ENSMUST00000050874	-0.922650108	0.008743116
mmu-let-7e-5p	ENSMUST00000134666	0.010909388	0.983636568
mmu-let-7e-5p	ENSMUST00000227819	0.179966494	0.732964631
mmu-let-7e-5p	ENSMUST00000198644	0.17180711	0.74482501
mmu-let-7e-5p	ENSMUST00000047877	-0.721312556	0.105677671
mmu-let-7e-5p	ENSMUST00000150795	0.152375926	0.773205076
mmu-let-7e-5p	ENSMUST00000119612	NA	NA
mmu-let-7e-5p	ENSMUST00000033865	-0.37810383	0.45987159
mmu-let-7e-5p	ENSMUST00000204074	NA	NA
mmu-let-7e-5p	ENSMUST00000002699	-0.66523919	0.149339748
mmu-let-7e-5p	ENSMUST00000102865	-0.657114524	0.156199075
mmu-let-7e-5p	ENSMUST00000111235	0.767416566	0.074851774
mmu-let-7e-5p	ENSMUST00000206610	NA	NA
mmu-let-7e-5p	ENSMUST00000064110	-0.472497226	0.343997521
mmu-let-7e-5p	ENSMUST00000114569	-0.500794456	0.311606711
mmu-let-7e-5p	ENSMUST00000080744	0.300754547	0.562470299
mmu-let-7e-5p	ENSMUST00000081838	-0.376122587	0.462420812
mmu-let-7e-5p	ENSMUST00000040636	0.68268298	0.135059797
mmu-let-7e-5p	ENSMUST00000208177	0.491528456	0.322084008
mmu-let-7e-5p	ENSMUST00000207825	NA	NA
mmu-let-7e-5p	ENSMUST00000111142	0.094967646	0.857976781
mmu-let-7e-5p	ENSMUST00000171251	-0.762189325	0.078106313
mmu-let-7e-5p	ENSMUST00000038149	-0.652928103	0.159784403
mmu-let-7e-5p	ENSMUST00000026693	-0.266190147	0.610145524
mmu-let-7e-5p	ENSMUST00000173631	0.539757524	0.268989703
mmu-let-7e-5p	ENSMUST00000191642	0.565968723	0.241692635
mmu-let-7e-5p	ENSMUST00000099577	-0.237895919	0.649887918
mmu-let-7e-5p	ENSMUST00000106925	0.222057587	0.672388401
mmu-let-7e-5p	ENSMUST00000066116	0.010909388	0.983636568
mmu-let-7e-5p	ENSMUST00000084319	-0.533794421	0.275357121
mmu-let-7e-5p	ENSMUST00000102720	NA	NA
mmu-let-7e-5p	ENSMUST00000121583	NA	NA
mmu-let-7e-5p	ENSMUST00000178324	-0.623426423	0.18601098
mmu-let-7e-5p	ENSMUST00000172281	NA	NA
mmu-let-7e-5p	ENSMUST00000005072	NA	NA
mmu-let-7e-5p	ENSMUST00000061831	0.612626744	0.196022823
mmu-let-7e-5p	ENSMUST00000041649	0.631835884	0.178365856
mmu-let-7e-5p	ENSMUST00000019229	0.213268792	0.684946926
mmu-let-7e-5p	ENSMUST00000077191	-0.623160524	0.186254878
mmu-let-7e-5p	ENSMUST00000041003	-0.493657963	0.31966483
mmu-let-7e-5p	ENSMUST00000171300	-0.463855628	0.354118621
mmu-let-7e-5p	ENSMUST00000102719	0.010909388	0.983636568
mmu-let-7e-5p	ENSMUST00000001415	-0.900801702	0.014272383
mmu-let-7e-5p	ENSMUST00000232595	-0.775580502	0.069894823
mmu-let-7e-5p	ENSMUST00000023221	-0.655324437	0.157727923
mmu-let-7e-5p	ENSMUST00000111097	0.390872682	0.443550025
mmu-let-7e-5p	ENSMUST00000020277	-0.030271885	0.954606043
mmu-let-7e-5p	ENSMUST00000075253	-0.927279015	0.007740226
mmu-let-7e-5p	ENSMUST00000080975	-0.563194703	0.244527324
mmu-let-7e-5p	ENSMUST00000102541	-0.2818405	0.588433118
mmu-let-7e-5p	ENSMUST00000102540	0.144046296	0.785424988
mmu-let-7e-5p	ENSMUST00000026546	0.43759437	0.385505662
mmu-let-7e-5p	ENSMUST00000125083	NA	NA
mmu-let-7e-5p	ENSMUST00000037762	-0.94105064	0.005110115
mmu-let-7e-5p	ENSMUST00000006838	-0.655554015	0.157531496
mmu-let-7f-1-3p	ENSMUST00000032220	0.301332393	0.561682083
mmu-let-7f-1-3p	ENSMUST00000030311	0.37526504	0.463525574
mmu-let-7f-2-3p	ENSMUST00000079833	0.415012304	0.41322141
mmu-let-7f-2-3p	ENSMUST00000212086	0.941702091	0.004998902
mmu-let-7f-2-3p	ENSMUST00000020262	0.303620248	0.558564283
mmu-let-7f-5p	ENSMUST00000196627	-0.765821252	0.075838385
mmu-let-7f-5p	ENSMUST00000071826	-0.241723327	0.644476977
mmu-let-7f-5p	ENSMUST00000097299	0.103469413	0.845349748
mmu-let-7f-5p	ENSMUST00000115239	-0.257152686	0.622773404
mmu-let-7f-5p	ENSMUST00000162357	0.485372663	0.329114658
mmu-let-7f-5p	ENSMUST00000020650	0.06842555	0.897521861
mmu-let-7f-5p	ENSMUST00000117611	-0.013137359	0.980295096
mmu-let-7f-5p	ENSMUST00000133308	-0.577062994	0.230486988
mmu-let-7f-5p	ENSMUST00000208697	NA	NA
mmu-let-7f-5p	ENSMUST00000117095	-0.229453808	0.661859551
mmu-let-7g-3p	ENSMUST00000040689	0.540454578	0.268249132
mmu-let-7g-3p	ENSMUST00000169941	NA	NA
mmu-let-7g-3p	ENSMUST00000026469	-0.053837176	0.919322258
mmu-let-7g-3p	ENSMUST00000118313	0.410992644	0.418222436
mmu-let-7g-3p	ENSMUST00000119043	0.957280797	0.002698416
mmu-let-7g-3p	ENSMUST00000060655	-0.503325963	0.308766607
mmu-let-7g-3p	ENSMUST00000127929	0.715526117	0.109877505
mmu-let-7g-3p	ENSMUST00000223563	0.598104956	0.209822471
mmu-let-7g-3p	ENSMUST00000071878	NA	NA
mmu-let-7g-3p	ENSMUST00000077983	0.321166204	0.534814476
mmu-let-7g-3p	ENSMUST00000096029	0.404317186	0.426571569
mmu-let-7g-3p	ENSMUST00000025986	0.08852891	0.867553551
mmu-let-7g-3p	ENSMUST00000088621	0.916568431	0.010150864
mmu-let-7g-3p	ENSMUST00000099071	-0.249163683	0.633988833
mmu-let-7g-3p	ENSMUST00000161003	0.702916072	0.119278146
mmu-let-7g-3p	ENSMUST00000113686	0.004555474	0.993166836
mmu-let-7g-3p	ENSMUST00000113687	0.02477401	0.962846588
mmu-let-7g-3p	ENSMUST00000132318	0.768795252	0.074003855
mmu-let-7g-3p	ENSMUST00000165596	-0.178877085	0.734546139
mmu-let-7g-3p	ENSMUST00000077175	-0.134288533	0.79977804
mmu-let-7g-3p	ENSMUST00000028311	-0.142437247	0.78778904
mmu-let-7g-3p	ENSMUST00000005057	0.31199297	0.547195182
mmu-let-7g-3p	ENSMUST00000025906	-0.073861589	0.889409093
mmu-let-7g-3p	ENSMUST00000173854	-0.331784624	0.520584661
mmu-let-7g-3p	ENSMUST00000028293	-0.096983713	0.854980536
mmu-let-7g-3p	ENSMUST00000063857	NA	NA
mmu-let-7g-3p	ENSMUST00000200066	0.503628742	0.308427565
mmu-let-7g-3p	ENSMUST00000109741	0.348328154	0.498639532
mmu-let-7g-3p	ENSMUST00000221375	-0.113981951	0.829767493
mmu-let-7g-3p	ENSMUST00000114158	-0.629908072	0.180106671
mmu-let-7g-3p	ENSMUST00000009236	-0.207477822	0.693248921
mmu-let-7g-3p	ENSMUST00000032888	-0.148158933	0.779387724
mmu-let-7g-3p	ENSMUST00000028069	-0.527767488	0.281850556
mmu-let-7g-3p	ENSMUST00000120655	0.08852891	0.867553551
mmu-let-7g-3p	ENSMUST00000191440	-0.344408777	0.503813272
mmu-let-7g-3p	ENSMUST00000227049	0.800483756	0.055739053
mmu-let-7g-3p	ENSMUST00000043279	NA	NA
mmu-let-7g-3p	ENSMUST00000024636	-0.043537049	0.934735688
mmu-let-7g-3p	ENSMUST00000022589	0.01616903	0.975748568
mmu-let-7g-3p	ENSMUST00000219508	0.670494706	0.144972798
mmu-let-7g-3p	ENSMUST00000115031	0.589626313	0.218055033
mmu-let-7g-3p	ENSMUST00000164047	-0.61686586	0.192067184
mmu-let-7g-3p	ENSMUST00000035716	0.349467815	0.497138136
mmu-let-7g-3p	ENSMUST00000055244	-0.158941606	0.763595217
mmu-let-7g-3p	ENSMUST00000196171	-0.277927237	0.593843188
mmu-let-7g-3p	ENSMUST00000117137	-0.293497447	0.572394875
mmu-let-7g-3p	ENSMUST00000134174	NA	NA
mmu-let-7g-3p	ENSMUST00000025217	-0.572953002	0.234613611
mmu-let-7g-3p	ENSMUST00000198044	NA	NA
mmu-let-7g-3p	ENSMUST00000035075	-0.282600473	0.587383955
mmu-let-7g-3p	ENSMUST00000061425	0.564646658	0.243041988
mmu-let-7g-3p	ENSMUST00000019456	-0.00333168	0.995002499
mmu-let-7g-3p	ENSMUST00000020113	0.144249145	0.785127038
mmu-let-7g-3p	ENSMUST00000168172	-0.012609401	0.9810869
mmu-let-7g-3p	ENSMUST00000225921	-0.005755755	0.991366463
mmu-let-7g-3p	ENSMUST00000197928	-0.392513374	0.441466568
mmu-let-7g-3p	ENSMUST00000167240	0.08852891	0.867553551
mmu-let-7g-3p	ENSMUST00000031309	-0.411151311	0.418024653
mmu-let-7g-3p	ENSMUST00000159990	0.652423998	0.160218448
mmu-let-7g-3p	ENSMUST00000140228	NA	NA
mmu-let-7g-3p	ENSMUST00000036992	-0.508932055	0.30251163
mmu-let-7g-3p	ENSMUST00000134525	NA	NA
mmu-let-7g-3p	ENSMUST00000009321	0.042349819	0.936513248
mmu-let-7g-3p	ENSMUST00000108103	-0.135372253	0.798182013
mmu-let-7g-3p	ENSMUST00000056146	-0.50404108	0.307966066
mmu-let-7g-3p	ENSMUST00000118162	-0.453292233	0.3666315
mmu-let-7g-3p	ENSMUST00000029643	-0.625916936	0.183732965
mmu-let-7g-3p	ENSMUST00000001081	0.069289166	0.896232579
mmu-let-7g-3p	ENSMUST00000041391	0.08852891	0.867553551
mmu-let-7g-3p	ENSMUST00000224556	-0.094562487	0.858579061
mmu-let-7g-3p	ENSMUST00000222258	0.27409879	0.599148356
mmu-let-7g-3p	ENSMUST00000098121	-0.099571431	0.851136453
mmu-let-7g-3p	ENSMUST00000102656	0.678582362	0.138361232
mmu-let-7g-3p	ENSMUST00000106120	NA	NA
mmu-let-7g-3p	ENSMUST00000169186	-0.377910089	0.460120676
mmu-let-7g-3p	ENSMUST00000115245	0.63170697	0.178482045
mmu-let-7g-3p	ENSMUST00000128402	0.524315568	0.28559561
mmu-let-7g-3p	ENSMUST00000008094	0.098383297	0.852901194
mmu-let-7g-3p	ENSMUST00000024047	-0.188824502	0.720129487
mmu-let-7g-3p	ENSMUST00000062368	-0.386134495	0.449584555
mmu-let-7g-3p	ENSMUST00000189702	-0.110226229	0.835330271
mmu-let-7g-3p	ENSMUST00000123791	-0.556727009	0.251186852
mmu-let-7g-3p	ENSMUST00000029566	-0.084851965	0.873027514
mmu-let-7g-3p	ENSMUST00000026162	-0.077004336	0.884721801
mmu-let-7g-3p	ENSMUST00000172002	-0.214878761	0.682642645
mmu-let-7g-3p	ENSMUST00000226275	0.073380228	0.890127221
mmu-let-7g-3p	ENSMUST00000084368	0.281638776	0.588711687
mmu-let-7g-3p	ENSMUST00000027066	0.00507009	0.99239493
mmu-let-7g-3p	ENSMUST00000168741	0.571160391	0.236422582
mmu-let-7g-3p	ENSMUST00000026078	-0.147004723	0.781081329
mmu-let-7g-3p	ENSMUST00000114485	-0.384732635	0.451374956
mmu-let-7g-3p	ENSMUST00000007249	-0.114276784	0.829331005
mmu-let-7g-3p	ENSMUST00000025856	0.873904746	0.022847561
mmu-let-7g-3p	ENSMUST00000028737	0.270262244	0.604476838
mmu-let-7g-3p	ENSMUST00000184646	NA	NA
mmu-let-7g-3p	ENSMUST00000063989	0.195437661	0.710575965
mmu-let-7g-3p	ENSMUST00000024881	-0.153882627	0.770998019
mmu-let-7g-3p	ENSMUST00000118412	NA	NA
mmu-let-7g-3p	ENSMUST00000108596	NA	NA
mmu-let-7g-3p	ENSMUST00000118860	NA	NA
mmu-let-7g-3p	ENSMUST00000113476	-0.139931575	0.791472626
mmu-let-7g-3p	ENSMUST00000190703	0.921135718	0.009084111
mmu-let-7g-3p	ENSMUST00000088169	0.921135718	0.009084111
mmu-let-7g-3p	ENSMUST00000060232	0.001472399	0.997791403
mmu-let-7g-3p	ENSMUST00000030269	0.201733986	0.701503964
mmu-let-7g-3p	ENSMUST00000080664	0.091568086	0.863031757
mmu-let-7g-3p	ENSMUST00000022577	0.011402072	0.982897633
mmu-let-7g-3p	ENSMUST00000147393	-0.567378126	0.240257409
mmu-let-7g-3p	ENSMUST00000121808	0.548783489	0.259461495
mmu-let-7g-3p	ENSMUST00000170331	NA	NA
mmu-let-7g-3p	ENSMUST00000108040	0.068271715	0.897751536
mmu-let-7g-3p	ENSMUST00000108041	NA	NA
mmu-let-7g-3p	ENSMUST00000108042	-0.00789763	0.988153801
mmu-let-7g-3p	ENSMUST00000028020	0.813311886	0.049025408
mmu-let-7g-3p	ENSMUST00000217811	-0.101789157	0.847843585
mmu-let-7g-3p	ENSMUST00000025418	-0.012585581	0.981122625
mmu-let-7g-3p	ENSMUST00000199332	0.420623388	0.406274111
mmu-let-7g-3p	ENSMUST00000132241	-0.117184451	0.825027923
mmu-let-7g-3p	ENSMUST00000006301	0.043956763	0.934107322
mmu-let-7g-3p	ENSMUST00000188347	0.67322444	0.142726483
mmu-let-7g-3p	ENSMUST00000059343	-0.34902516	0.497721131
mmu-let-7g-3p	ENSMUST00000021714	-0.107972405	0.838670766
mmu-let-7g-3p	ENSMUST00000224726	0.573676923	0.233884648
mmu-let-7g-3p	ENSMUST00000162308	0.247559635	0.636246489
mmu-let-7g-3p	ENSMUST00000151098	0.907691783	0.01238794
mmu-let-7g-3p	ENSMUST00000025752	-0.908676531	0.012129146
mmu-let-7g-3p	ENSMUST00000111991	-0.020236671	0.969649137
mmu-let-7g-3p	ENSMUST00000047877	0.150481139	0.775982083
mmu-let-7g-3p	ENSMUST00000109891	0.68104125	0.136377443
mmu-let-7g-3p	ENSMUST00000113825	-0.147004723	0.781081329
mmu-let-7g-3p	ENSMUST00000144585	0.319789572	0.536667342
mmu-let-7g-3p	ENSMUST00000121774	-0.046236934	0.930694023
mmu-let-7g-3p	ENSMUST00000119792	-0.015058834	0.977413456
mmu-let-7g-3p	ENSMUST00000198474	-0.296413589	0.568401216
mmu-let-7g-3p	ENSMUST00000028780	0.357706172	0.486325657
mmu-let-7g-3p	ENSMUST00000180277	-0.086749774	0.870201757
mmu-let-7g-3p	ENSMUST00000024260	0.104751269	0.843447806
mmu-let-7g-3p	ENSMUST00000125774	-0.124280112	0.814539618
mmu-let-7g-3p	ENSMUST00000113641	-0.5889279	0.21873887
mmu-let-7g-3p	ENSMUST00000046005	0.155930538	0.767999866
mmu-let-7g-3p	ENSMUST00000164954	0.929108908	0.007360187
mmu-let-7g-3p	ENSMUST00000092623	0.022254687	0.966623481
mmu-let-7g-3p	ENSMUST00000106738	NA	NA
mmu-let-7g-3p	ENSMUST00000121888	0.559548071	0.248273478
mmu-let-7g-3p	ENSMUST00000027475	-0.270534527	0.604098276
mmu-let-7g-3p	ENSMUST00000154392	NA	NA
mmu-let-7g-3p	ENSMUST00000212504	0.36650415	0.474859163
mmu-let-7g-3p	ENSMUST00000194759	-0.12604737	0.811930262
mmu-let-7g-3p	ENSMUST00000033070	-0.107115314	0.839941533
mmu-let-7g-3p	ENSMUST00000188650	0.414961175	0.413284896
mmu-let-7g-3p	ENSMUST00000079461	0.3485281	0.498376024
mmu-let-7g-3p	ENSMUST00000172781	0.071565787	0.892834588
mmu-let-7g-3p	ENSMUST00000128500	NA	NA
mmu-let-7g-3p	ENSMUST00000030638	NA	NA
mmu-let-7g-3p	ENSMUST00000160075	-0.370468832	0.469719648
mmu-let-7g-3p	ENSMUST00000105875	0.304268861	0.557681244
mmu-let-7g-3p	ENSMUST00000098132	0.048861411	0.92676621
mmu-let-7g-3p	ENSMUST00000122003	-0.796708781	0.057790239
mmu-let-7g-3p	ENSMUST00000185113	0.404620152	0.426191465
mmu-let-7g-3p	ENSMUST00000109887	-0.355866578	0.488733787
mmu-let-7g-3p	ENSMUST00000024707	NA	NA
mmu-let-7g-3p	ENSMUST00000002908	-0.39343288	0.440300306
mmu-let-7g-3p	ENSMUST00000117361	0.20724677	0.693580596
mmu-let-7g-3p	ENSMUST00000114100	-0.372129601	0.467571934
mmu-let-7g-3p	ENSMUST00000114102	-0.473325988	0.343032402
mmu-let-7g-3p	ENSMUST00000206517	0.414897811	0.413363578
mmu-let-7g-3p	ENSMUST00000161938	0.490697295	0.323030046
mmu-let-7g-3p	ENSMUST00000008605	-0.204422234	0.697637893
mmu-let-7g-3p	ENSMUST00000198425	-0.202550841	0.700328749
mmu-let-7g-3p	ENSMUST00000027684	0.615170352	0.193645333
mmu-let-7g-3p	ENSMUST00000017900	0.531712019	0.277594163
mmu-let-7g-3p	ENSMUST00000057486	-0.223609771	0.670175736
mmu-let-7g-3p	ENSMUST00000198308	-0.190499143	0.717707885
mmu-let-7g-3p	ENSMUST00000175778	NA	NA
mmu-let-7g-3p	ENSMUST00000036229	-0.438523368	0.384379571
mmu-let-7g-3p	ENSMUST00000118587	0.90395876	0.013392941
mmu-let-7g-3p	ENSMUST00000063750	0.151462481	0.77454362
mmu-let-7g-3p	ENSMUST00000052885	0.171482165	0.745298066
mmu-let-7g-3p	ENSMUST00000051937	-0.338623207	0.511479419
mmu-let-7g-3p	ENSMUST00000115168	-0.068477653	0.897444073
mmu-let-7g-3p	ENSMUST00000042281	0.905424663	0.012993777
mmu-let-7g-3p	ENSMUST00000042869	0.001678106	0.997482843
mmu-let-7g-3p	ENSMUST00000132685	NA	NA
mmu-let-7g-3p	ENSMUST00000061837	0.336748906	0.513970274
mmu-let-7g-3p	ENSMUST00000022281	-0.072502063	0.891437461
mmu-let-7g-3p	ENSMUST00000100126	-0.451009823	0.369355188
mmu-let-7g-3p	ENSMUST00000074352	-0.110988599	0.834200706
mmu-let-7g-3p	ENSMUST00000032726	-0.116652452	0.825815013
mmu-let-7g-3p	ENSMUST00000099157	-0.145441985	0.783375316
mmu-let-7g-3p	ENSMUST00000136602	NA	NA
mmu-let-7g-3p	ENSMUST00000162396	-0.438354095	0.384584673
mmu-let-7g-3p	ENSMUST00000019441	-0.581173647	0.226388951
mmu-let-7g-3p	ENSMUST00000050519	0.437562896	0.385543833
mmu-let-7g-3p	ENSMUST00000014438	-0.016082669	0.975878077
mmu-let-7g-3p	ENSMUST00000089765	-0.299600824	0.564044947
mmu-let-7g-3p	ENSMUST00000168081	0.569983634	0.237613073
mmu-let-7g-3p	ENSMUST00000018713	0.24676421	0.637366739
mmu-let-7g-3p	ENSMUST00000194175	-0.474818491	0.341296795
mmu-let-7g-3p	ENSMUST00000199529	-0.373522338	0.465773213
mmu-let-7g-3p	ENSMUST00000049294	-0.20291763	0.699801179
mmu-let-7g-3p	ENSMUST00000179926	0.345736349	0.502059036
mmu-let-7g-3p	ENSMUST00000159018	0.201827576	0.701369296
mmu-let-7g-3p	ENSMUST00000190686	0.879205771	0.021005599
mmu-let-7g-3p	ENSMUST00000037246	0.168717425	0.749325181
mmu-let-7g-3p	ENSMUST00000031004	0.427131849	0.398265539
mmu-let-7g-3p	ENSMUST00000034230	0.099200948	0.851686688
mmu-let-7g-3p	ENSMUST00000107737	0.087586691	0.868955922
mmu-let-7g-3p	ENSMUST00000152652	NA	NA
mmu-let-7g-3p	ENSMUST00000026635	0.887888245	0.018148999
mmu-let-7g-3p	ENSMUST00000106119	-0.445573493	0.375870892
mmu-let-7g-5p	ENSMUST00000134939	NA	NA
mmu-let-7g-5p	ENSMUST00000223563	-0.134122025	0.800023305
mmu-let-7g-5p	ENSMUST00000196627	0.096702021	0.855399112
mmu-let-7g-5p	ENSMUST00000045644	-0.171612945	0.745107669
mmu-let-7g-5p	ENSMUST00000098893	NA	NA
mmu-let-7g-5p	ENSMUST00000028796	-0.541994466	0.266615906
mmu-let-7g-5p	ENSMUST00000003513	-0.146067443	0.78245706
mmu-let-7g-5p	ENSMUST00000034413	-0.153585027	0.771433869
mmu-let-7g-5p	ENSMUST00000061611	-0.105582666	0.842214504
mmu-let-7g-5p	ENSMUST00000139353	0.420639393	0.406254351
mmu-let-7g-5p	ENSMUST00000115239	0.208832911	0.691304359
mmu-let-7g-5p	ENSMUST00000022089	0.931708022	0.006836441
mmu-let-7g-5p	ENSMUST00000073554	-0.060029552	0.910063831
mmu-let-7g-5p	ENSMUST00000219791	0.161620498	0.759680112
mmu-let-7g-5p	ENSMUST00000162357	-0.537261537	0.271647955
mmu-let-7g-5p	ENSMUST00000020650	0.094638133	0.858466608
mmu-let-7g-5p	ENSMUST00000117611	0.296068387	0.568873577
mmu-let-7g-5p	ENSMUST00000111145	-0.14134628	0.789392543
mmu-let-7g-5p	ENSMUST00000229050	-0.080366834	0.879709287
mmu-let-7g-5p	ENSMUST00000047877	-0.668304016	0.146786373
mmu-let-7g-5p	ENSMUST00000031423	-0.706103189	0.116870286
mmu-let-7g-5p	ENSMUST00000107468	-0.668926435	0.14627012
mmu-let-7g-5p	ENSMUST00000208177	0.593555113	0.21422434
mmu-let-7g-5p	ENSMUST00000208697	NA	NA
mmu-let-7g-5p	ENSMUST00000121583	NA	NA
mmu-let-7g-5p	ENSMUST00000005072	NA	NA
mmu-let-7g-5p	ENSMUST00000080884	-0.810329434	0.050550693
mmu-let-7g-5p	ENSMUST00000117095	-0.155381194	0.768803917
mmu-let-7g-5p	ENSMUST00000075253	-0.751605674	0.084886679
mmu-let-7g-5p	ENSMUST00000006838	-0.098050935	0.853394927
mmu-let-7g-5p	ENSMUST00000112713	0.2439679	0.641308675
mmu-let-7i-3p	ENSMUST00000007280	0.246011632	0.638427076
mmu-let-7i-3p	ENSMUST00000120194	-0.319702612	0.536784445
mmu-let-7i-3p	ENSMUST00000021785	0.673932073	0.142146621
mmu-let-7i-3p	ENSMUST00000182172	0.562812262	0.24491915
mmu-let-7i-3p	ENSMUST00000176172	-0.83236079	0.039798783
mmu-let-7i-3p	ENSMUST00000219278	NA	NA
mmu-let-7i-3p	ENSMUST00000001712	0.017521929	0.973719796
mmu-let-7i-3p	ENSMUST00000113818	-0.283290527	0.58643174
mmu-let-7i-3p	ENSMUST00000089595	0.098415579	0.85285324
mmu-let-7i-3p	ENSMUST00000168387	0.533996572	0.275140328
mmu-let-7i-3p	ENSMUST00000053063	0.604459542	0.203736783
mmu-let-7i-3p	ENSMUST00000113821	0.619278586	0.189830637
mmu-let-7i-3p	ENSMUST00000176486	-0.738880371	0.093373171
mmu-let-7i-3p	ENSMUST00000111937	-0.612444967	0.196193185
mmu-let-7i-3p	ENSMUST00000176778	-0.458674691	0.360236522
mmu-let-7i-3p	ENSMUST00000036221	0.670297251	0.145135866
mmu-let-7i-3p	ENSMUST00000102946	-0.252649072	0.629089884
mmu-let-7i-3p	ENSMUST00000094361	0.722500664	0.104824281
mmu-let-7i-3p	ENSMUST00000064488	0.203914927	0.698367133
mmu-let-7i-3p	ENSMUST00000008733	-0.497426446	0.315400207
mmu-let-7i-3p	ENSMUST00000064444	-0.173295184	0.742659357
mmu-let-7i-3p	ENSMUST00000108124	NA	NA
mmu-let-7i-3p	ENSMUST00000196968	NA	NA
mmu-let-7i-3p	ENSMUST00000207221	NA	NA
mmu-let-7i-3p	ENSMUST00000081904	-0.205580713	0.695973204
mmu-let-7i-5p	ENSMUST00000022680	-0.431595729	0.392804126
mmu-let-7i-5p	ENSMUST00000196627	-0.6647122	0.149780686
mmu-let-7i-5p	ENSMUST00000188741	0.085802228	0.871612497
mmu-let-7i-5p	ENSMUST00000195620	-0.336386389	0.514452453
mmu-let-7i-5p	ENSMUST00000045644	-0.143157809	0.786730236
mmu-let-7i-5p	ENSMUST00000106069	-0.646210544	0.16560909
mmu-let-7i-5p	ENSMUST00000098893	NA	NA
mmu-let-7i-5p	ENSMUST00000047970	-0.312614612	0.546353666
mmu-let-7i-5p	ENSMUST00000191677	0.318492383	0.538414945
mmu-let-7i-5p	ENSMUST00000068004	-0.076752979	0.885096608
mmu-let-7i-5p	ENSMUST00000207129	0.628372411	0.1814984
mmu-let-7i-5p	ENSMUST00000206068	NA	NA
mmu-let-7i-5p	ENSMUST00000082197	-0.266221954	0.610101194
mmu-let-7i-5p	ENSMUST00000208958	0.254405202	0.626625004
mmu-let-7i-5p	ENSMUST00000061891	-0.107672974	0.839114691
mmu-let-7i-5p	ENSMUST00000114991	0.129155811	0.807343522
mmu-let-7i-5p	ENSMUST00000139353	0.363119917	0.479259908
mmu-let-7i-5p	ENSMUST00000042647	-0.432086373	0.392205408
mmu-let-7i-5p	ENSMUST00000051846	0.279471265	0.59170704
mmu-let-7i-5p	ENSMUST00000021240	NA	NA
mmu-let-7i-5p	ENSMUST00000062067	-0.144780796	0.784346216
mmu-let-7i-5p	ENSMUST00000106005	NA	NA
mmu-let-7i-5p	ENSMUST00000118623	-0.29137629	0.575304509
mmu-let-7i-5p	ENSMUST00000219791	0.451943198	0.368240502
mmu-let-7i-5p	ENSMUST00000101470	-0.011199993	0.983200713
mmu-let-7i-5p	ENSMUST00000022690	-0.626831246	0.182899586
mmu-let-7i-5p	ENSMUST00000162357	-0.197037804	0.708268182
mmu-let-7i-5p	ENSMUST00000111145	-0.031791402	0.952328963
mmu-let-7i-5p	ENSMUST00000111144	NA	NA
mmu-let-7i-5p	ENSMUST00000039152	-0.474543134	0.341616765
mmu-let-7i-5p	ENSMUST00000229050	0.381496403	0.455516795
mmu-let-7i-5p	ENSMUST00000025273	0.159047561	0.763440302
mmu-let-7i-5p	ENSMUST00000113678	NA	NA
mmu-let-7i-5p	ENSMUST00000110132	-0.025238622	0.962150105
mmu-let-7i-5p	ENSMUST00000023813	-0.125212156	0.81316331
mmu-let-7i-5p	ENSMUST00000224726	-0.578378683	0.229172144
mmu-let-7i-5p	ENSMUST00000055077	-0.088088505	0.868209008
mmu-let-7i-5p	ENSMUST00000134666	-0.282447791	0.587594697
mmu-let-7i-5p	ENSMUST00000113825	0.443163633	0.378771891
mmu-let-7i-5p	ENSMUST00000171999	0.475022003	0.34106038
mmu-let-7i-5p	ENSMUST00000166603	NA	NA
mmu-let-7i-5p	ENSMUST00000028475	0.397164972	0.435576947
mmu-let-7i-5p	ENSMUST00000027748	0.413643398	0.414922274
mmu-let-7i-5p	ENSMUST00000206610	NA	NA
mmu-let-7i-5p	ENSMUST00000208697	NA	NA
mmu-let-7i-5p	ENSMUST00000111142	0.251026291	0.631369674
mmu-let-7i-5p	ENSMUST00000218964	0.500424732	0.312022312
mmu-let-7i-5p	ENSMUST00000191642	-0.157891693	0.765130564
mmu-let-7i-5p	ENSMUST00000165324	0.469170358	0.347881546
mmu-let-7i-5p	ENSMUST00000011493	-0.219535523	0.675987065
mmu-let-7i-5p	ENSMUST00000093517	0.427135243	0.398261377
mmu-let-7i-5p	ENSMUST00000005072	NA	NA
mmu-let-7i-5p	ENSMUST00000064924	-0.589043072	0.218626042
mmu-let-7i-5p	ENSMUST00000010969	NA	NA
mmu-let-7i-5p	ENSMUST00000020550	0.02660976	0.960094781
mmu-let-7i-5p	ENSMUST00000023806	-0.095646924	0.85696712
mmu-let-7i-5p	ENSMUST00000167662	-0.499071606	0.313545089
mmu-let-7i-5p	ENSMUST00000025851	-0.091779744	0.862716938
mmu-let-7i-5p	ENSMUST00000232595	-0.252212018	0.629703691
mmu-let-7i-5p	ENSMUST00000115091	0.100986513	0.849035175
mmu-let-7i-5p	ENSMUST00000075253	-0.501510071	0.310802882
mmu-let-7i-5p	ENSMUST00000026546	0.008110311	0.9878348
mmu-let-7i-5p	ENSMUST00000100168	-0.068958587	0.896726079
mmu-let-7i-5p	ENSMUST00000037762	-0.266403114	0.609848726
mmu-let-7j	ENSMUST00000044111	-0.840524204	0.036120858
mmu-let-7j	ENSMUST00000201621	0.373426457	0.465896973
mmu-let-7j	ENSMUST00000096663	0.574940053	0.232614881
mmu-let-7j	ENSMUST00000199157	0.0343687	0.948467248
mmu-let-7j	ENSMUST00000066814	0.087106411	0.869670844
mmu-let-7j	ENSMUST00000099133	-0.122528994	0.817126295
mmu-let-7j	ENSMUST00000090743	NA	NA
mmu-let-7j	ENSMUST00000164010	-0.257117474	0.622822729
mmu-let-7j	ENSMUST00000117424	0.149694731	0.777135121
mmu-let-7j	ENSMUST00000133284	-0.228966093	0.662552689
mmu-let-7j	ENSMUST00000064393	0.019484062	0.970777606
mmu-let-7j	ENSMUST00000107019	-0.417178068	0.41053522
mmu-let-7j	ENSMUST00000107744	NA	NA
mmu-let-7j	ENSMUST00000107018	0.407502413	0.422580943
mmu-let-7j	ENSMUST00000048914	0.417126239	0.410599436
mmu-let-7j	ENSMUST00000045041	0.387664997	0.447632457
mmu-let-7j	ENSMUST00000031053	NA	NA
mmu-let-7j	ENSMUST00000040383	-0.159003495	0.76350473
mmu-let-7j	ENSMUST00000094050	NA	NA
mmu-let-7j	ENSMUST00000066949	-0.446345015	0.374943768
mmu-let-7j	ENSMUST00000062148	0.202649083	0.700187435
mmu-let-7k	ENSMUST00000200069	-0.722518231	0.104811687
mmu-let-7k	ENSMUST00000134939	NA	NA
mmu-let-7k	ENSMUST00000020309	0.322268822	0.533331735
mmu-let-7k	ENSMUST00000028308	-0.655927003	0.157212589
mmu-let-7k	ENSMUST00000022330	-0.819236143	0.046060077
mmu-let-7k	ENSMUST00000232117	-0.260579931	0.617977039
mmu-let-7k	ENSMUST00000042710	0.777102972	0.068987522
mmu-let-7k	ENSMUST00000100568	-0.464210647	0.35370076
mmu-let-7k	ENSMUST00000073881	0.538946596	0.269852245
mmu-let-7k	ENSMUST00000005487	-0.736042614	0.095314835
mmu-let-7k	ENSMUST00000052631	0.675289473	0.141037149
mmu-let-7k	ENSMUST00000223563	-0.285274144	0.58369678
mmu-let-7k	ENSMUST00000196627	0.093893919	0.859573009
mmu-let-7k	ENSMUST00000114006	0.20141865	0.70195775
mmu-let-7k	ENSMUST00000195620	0.408262508	0.421630483
mmu-let-7k	ENSMUST00000025826	-0.611759594	0.196836062
mmu-let-7k	ENSMUST00000118483	0.323370107	0.531851958
mmu-let-7k	ENSMUST00000106069	0.704292792	0.118235403
mmu-let-7k	ENSMUST00000184973	-0.325770736	0.528630362
mmu-let-7k	ENSMUST00000098893	NA	NA
mmu-let-7k	ENSMUST00000039388	-0.675229794	0.14108585
mmu-let-7k	ENSMUST00000191677	0.631788844	0.178408249
mmu-let-7k	ENSMUST00000019198	-0.838964772	0.036810506
mmu-let-7k	ENSMUST00000207129	0.101277345	0.848603388
mmu-let-7k	ENSMUST00000025909	NA	NA
mmu-let-7k	ENSMUST00000061155	0.695365754	0.125067699
mmu-let-7k	ENSMUST00000206068	NA	NA
mmu-let-7k	ENSMUST00000114154	-0.543283376	0.265251835
mmu-let-7k	ENSMUST00000046525	-0.692828846	0.127039746
mmu-let-7k	ENSMUST00000208958	-0.425056142	0.400813813
mmu-let-7k	ENSMUST00000171556	0.632718513	0.177571191
mmu-let-7k	ENSMUST00000059354	-0.671454102	0.144181593
mmu-let-7k	ENSMUST00000042219	0.854380315	0.0302637
mmu-let-7k	ENSMUST00000188691	-0.637892272	0.172942864
mmu-let-7k	ENSMUST00000041100	-0.742359671	0.091016914
mmu-let-7k	ENSMUST00000120194	0.224606261	0.668756074
mmu-let-7k	ENSMUST00000100538	-0.240612244	0.646046667
mmu-let-7k	ENSMUST00000023786	-0.130099834	0.805951282
mmu-let-7k	ENSMUST00000230392	-0.616536696	0.192373149
mmu-let-7k	ENSMUST00000000348	-0.823236012	0.044106721
mmu-let-7k	ENSMUST00000061891	-0.100799255	0.849313202
mmu-let-7k	ENSMUST00000133561	-0.245969173	0.638486911
mmu-let-7k	ENSMUST00000053640	-0.155202316	0.769065764
mmu-let-7k	ENSMUST00000023788	-0.512705374	0.298328549
mmu-let-7k	ENSMUST00000114991	0.766413519	0.075471418
mmu-let-7k	ENSMUST00000096243	-0.621693296	0.187603079
mmu-let-7k	ENSMUST00000122231	NA	NA
mmu-let-7k	ENSMUST00000113657	-0.357424425	0.486694245
mmu-let-7k	ENSMUST00000071561	-0.245969173	0.638486911
mmu-let-7k	ENSMUST00000139353	-0.383425026	0.453047028
mmu-let-7k	ENSMUST00000042647	0.268498383	0.606930635
mmu-let-7k	ENSMUST00000106334	-0.667341416	0.147586313
mmu-let-7k	ENSMUST00000134729	NA	NA
mmu-let-7k	ENSMUST00000215298	0.074145234	0.888985956
mmu-let-7k	ENSMUST00000060634	-0.192228342	0.715209073
mmu-let-7k	ENSMUST00000099782	-0.483616426	0.331130638
mmu-let-7k	ENSMUST00000064771	-0.687015512	0.131609066
mmu-let-7k	ENSMUST00000062067	-0.632152897	0.178080266
mmu-let-7k	ENSMUST00000022087	0.879618932	0.020865145
mmu-let-7k	ENSMUST00000137967	NA	NA
mmu-let-7k	ENSMUST00000110730	0.735732268	0.095528261
mmu-let-7k	ENSMUST00000164010	-0.518777365	0.291643217
mmu-let-7k	ENSMUST00000106005	NA	NA
mmu-let-7k	ENSMUST00000111094	-0.512490815	0.298565823
mmu-let-7k	ENSMUST00000166250	-0.59015507	0.217537886
mmu-let-7k	ENSMUST00000219791	0.494762984	0.31841214
mmu-let-7k	ENSMUST00000098966	-0.638038878	0.172812458
mmu-let-7k	ENSMUST00000058479	0.438511694	0.384393715
mmu-let-7k	ENSMUST00000142087	-0.622802684	0.186583317
mmu-let-7k	ENSMUST00000215990	-0.706603855	0.116493986
mmu-let-7k	ENSMUST00000162357	-0.449324179	0.371371259
mmu-let-7k	ENSMUST00000020650	-0.031342273	0.953001985
mmu-let-7k	ENSMUST00000220863	-0.551336554	0.256790605
mmu-let-7k	ENSMUST00000052629	-0.245969173	0.638486911
mmu-let-7k	ENSMUST00000034961	-0.245969173	0.638486911
mmu-let-7k	ENSMUST00000131718	-0.841693093	0.035607944
mmu-let-7k	ENSMUST00000120454	-0.276060536	0.596428403
mmu-let-7k	ENSMUST00000119455	0.264614715	0.612342214
mmu-let-7k	ENSMUST00000183120	-0.157703832	0.765405339
mmu-let-7k	ENSMUST00000025273	0.73631004	0.095131095
mmu-let-7k	ENSMUST00000110816	0.181136042	0.731267498
mmu-let-7k	ENSMUST00000113678	NA	NA
mmu-let-7k	ENSMUST00000176970	0.102202384	0.847230192
mmu-let-7k	ENSMUST00000110132	-0.668064142	0.14698554
mmu-let-7k	ENSMUST00000050874	-0.232873984	0.657003436
mmu-let-7k	ENSMUST00000023813	-0.874088105	0.022782617
mmu-let-7k	ENSMUST00000055077	-0.677503581	0.139235462
mmu-let-7k	ENSMUST00000227819	0.601346959	0.206708554
mmu-let-7k	ENSMUST00000198644	-0.157703832	0.765405339
mmu-let-7k	ENSMUST00000047877	0.210281862	0.689226377
mmu-let-7k	ENSMUST00000150795	0.699405027	0.121955526
mmu-let-7k	ENSMUST00000119612	NA	NA
mmu-let-7k	ENSMUST00000035105	-0.886552218	0.01857554
mmu-let-7k	ENSMUST00000033865	-0.769066753	0.073837393
mmu-let-7k	ENSMUST00000102865	-0.844451017	0.034411438
mmu-let-7k	ENSMUST00000213773	-0.538903644	0.269897961
mmu-let-7k	ENSMUST00000099776	NA	NA
mmu-let-7k	ENSMUST00000099774	-0.388019763	0.447180355
mmu-let-7k	ENSMUST00000063006	NA	NA
mmu-let-7k	ENSMUST00000111235	0.742414669	0.090979885
mmu-let-7k	ENSMUST00000166115	-0.698565811	0.122599313
mmu-let-7k	ENSMUST00000206610	NA	NA
mmu-let-7k	ENSMUST00000114569	0.177114367	0.737106444
mmu-let-7k	ENSMUST00000081838	-0.197528632	0.707560594
mmu-let-7k	ENSMUST00000040636	0.672007693	0.143725896
mmu-let-7k	ENSMUST00000208177	0.538946596	0.269852245
mmu-let-7k	ENSMUST00000171251	0.095122125	0.857747156
mmu-let-7k	ENSMUST00000120679	-0.403603793	0.427467037
mmu-let-7k	ENSMUST00000105149	0.569871636	0.237726502
mmu-let-7k	ENSMUST00000026693	-0.720688685	0.106127006
mmu-let-7k	ENSMUST00000154294	0.546776556	0.261568584
mmu-let-7k	ENSMUST00000030432	-0.747699337	0.087453259
mmu-let-7k	ENSMUST00000185072	-0.632288127	0.1779585
mmu-let-7k	ENSMUST00000191642	0.829477378	0.041137722
mmu-let-7k	ENSMUST00000099577	-0.285548051	0.583319388
mmu-let-7k	ENSMUST00000106925	0.894489048	0.016111538
mmu-let-7k	ENSMUST00000029521	0.606085258	0.202191592
mmu-let-7k	ENSMUST00000066116	-0.637892272	0.172942864
mmu-let-7k	ENSMUST00000216057	0.099307383	0.851528607
mmu-let-7k	ENSMUST00000084319	-0.801491822	0.055197088
mmu-let-7k	ENSMUST00000037218	-0.652807803	0.159887938
mmu-let-7k	ENSMUST00000121583	NA	NA
mmu-let-7k	ENSMUST00000040307	-0.693755964	0.126317503
mmu-let-7k	ENSMUST00000178324	-0.291410751	0.575257206
mmu-let-7k	ENSMUST00000172281	NA	NA
mmu-let-7k	ENSMUST00000102612	-0.419666512	0.407456061
mmu-let-7k	ENSMUST00000052104	-0.125182835	0.813206601
mmu-let-7k	ENSMUST00000041649	0.712257293	0.112281845
mmu-let-7k	ENSMUST00000019229	0.155832112	0.768143918
mmu-let-7k	ENSMUST00000077191	-0.615235725	0.193584387
mmu-let-7k	ENSMUST00000006762	-0.257365869	0.622474792
mmu-let-7k	ENSMUST00000113037	-0.196690516	0.708768925
mmu-let-7k	ENSMUST00000217371	-0.700050766	0.121461167
mmu-let-7k	ENSMUST00000171300	-0.673863465	0.142202796
mmu-let-7k	ENSMUST00000028237	0.381122298	0.455996362
mmu-let-7k	ENSMUST00000102719	-0.637892272	0.172942864
mmu-let-7k	ENSMUST00000001415	-0.655647276	0.157451732
mmu-let-7k	ENSMUST00000021682	-0.69377702	0.126301121
mmu-let-7k	ENSMUST00000031263	0.842450043	0.035277632
mmu-let-7k	ENSMUST00000232595	-0.763219921	0.077459694
mmu-let-7k	ENSMUST00000023221	-0.572686346	0.234882352
mmu-let-7k	ENSMUST00000015620	-0.08031222	0.879790679
mmu-let-7k	ENSMUST00000111097	0.230275994	0.660691435
mmu-let-7k	ENSMUST00000020277	-0.544598947	0.263862339
mmu-let-7k	ENSMUST00000075253	-0.267290595	0.608612297
mmu-let-7k	ENSMUST00000102541	-0.710196059	0.113809702
mmu-let-7k	ENSMUST00000102540	-0.509061635	0.302367618
mmu-let-7k	ENSMUST00000026546	0.697666736	0.123290657
mmu-let-7k	ENSMUST00000026541	NA	NA
mmu-let-7k	ENSMUST00000125083	NA	NA
mmu-let-7k	ENSMUST00000100168	0.60279783	0.205321139
mmu-let-7k	ENSMUST00000037762	-0.248542705	0.634862615
mmu-let-7k	ENSMUST00000025007	-0.846005485	0.033745529
mmu-let-7k	ENSMUST00000006838	-0.699696776	0.121732063
mmu-let-7k	ENSMUST00000081374	NA	NA
mmu-let-7k	ENSMUST00000034109	0.757227449	0.081253441
mmu-miR-100-3p	ENSMUST00000033578	0.46795555	0.349303689
mmu-miR-100-3p	ENSMUST00000022977	0.928926509	0.00739765
mmu-miR-100-3p	ENSMUST00000100640	0.124804662	0.813764999
mmu-miR-100-3p	ENSMUST00000140348	NA	NA
mmu-miR-100-3p	ENSMUST00000123108	-0.209367362	0.690537734
mmu-miR-100-3p	ENSMUST00000071664	-0.376129563	0.462411829
mmu-miR-100-3p	ENSMUST00000107237	0.670223173	0.145197064
mmu-miR-100-3p	ENSMUST00000029908	0.261454272	0.616754881
mmu-miR-100-3p	ENSMUST00000005413	-0.470791461	0.345987001
mmu-miR-100-3p	ENSMUST00000028595	0.395657971	0.437482227
mmu-miR-100-3p	ENSMUST00000179391	0.124804662	0.813764999
mmu-miR-100-3p	ENSMUST00000028306	0.92615429	0.007978436
mmu-miR-100-3p	ENSMUST00000148532	-0.52800346	0.281595233
mmu-miR-100-3p	ENSMUST00000177034	-0.228866436	0.66269434
mmu-miR-101a-3p	ENSMUST00000185644	0.208452079	0.69185074
mmu-miR-101a-3p	ENSMUST00000110897	-0.676556838	0.140004638
mmu-miR-101a-3p	ENSMUST00000032074	-0.872568004	0.023323692
mmu-miR-101a-3p	ENSMUST00000211345	-0.4604455	0.358141289
mmu-miR-101a-3p	ENSMUST00000106089	NA	NA
mmu-miR-101a-3p	ENSMUST00000165120	-0.0278597	0.958221262
mmu-miR-101a-3p	ENSMUST00000167232	-0.659677348	0.15402126
mmu-miR-101a-3p	ENSMUST00000110896	-0.237474983	0.650483651
mmu-miR-101a-3p	ENSMUST00000075242	-0.847561982	0.033084896
mmu-miR-101a-3p	ENSMUST00000179416	NA	NA
mmu-miR-101a-3p	ENSMUST00000165768	-0.467881257	0.34939073
mmu-miR-101a-3p	ENSMUST00000125307	-0.899890637	0.014531185
mmu-miR-101a-3p	ENSMUST00000179065	-0.412575716	0.416250481
mmu-miR-101a-5p	ENSMUST00000045388	0.002821338	0.995768004
mmu-miR-101a-5p	ENSMUST00000102552	-0.451110811	0.369234526
mmu-miR-101a-5p	ENSMUST00000145210	NA	NA
mmu-miR-101a-5p	ENSMUST00000084753	0.086831548	0.870080021
mmu-miR-101a-5p	ENSMUST00000107508	-0.62841678	0.181458126
mmu-miR-101a-5p	ENSMUST00000123234	NA	NA
mmu-miR-101b-3p	ENSMUST00000185644	0.402205413	0.429224103
mmu-miR-101b-3p	ENSMUST00000123582	-0.933372791	0.006510892
mmu-miR-101b-3p	ENSMUST00000112327	-0.216684432	0.680060251
mmu-miR-101b-3p	ENSMUST00000032074	-0.841252813	0.035800737
mmu-miR-101b-3p	ENSMUST00000202994	-0.360449061	0.482741815
mmu-miR-101b-3p	ENSMUST00000186302	0.362729372	0.479768565
mmu-miR-101b-3p	ENSMUST00000211345	-0.463149265	0.354950538
mmu-miR-101b-3p	ENSMUST00000165120	-0.025905256	0.961150808
mmu-miR-101b-3p	ENSMUST00000187899	-0.502195563	0.310033613
mmu-miR-101b-3p	ENSMUST00000051234	-0.530794406	0.278582116
mmu-miR-101b-3p	ENSMUST00000112446	-0.452872283	0.367132112
mmu-miR-101b-3p	ENSMUST00000120213	-0.941314428	0.005064938
mmu-miR-101b-3p	ENSMUST00000179416	NA	NA
mmu-miR-101b-3p	ENSMUST00000165768	-0.474183883	0.342034383
mmu-miR-101b-3p	ENSMUST00000125257	-0.861303096	0.027521202
mmu-miR-101b-3p	ENSMUST00000167861	-0.793078885	0.059794719
mmu-miR-101b-3p	ENSMUST00000120349	NA	NA
mmu-miR-101b-3p	ENSMUST00000179065	-0.398110793	0.434382539
mmu-miR-101b-5p	ENSMUST00000149604	-0.337297702	0.513240583
mmu-miR-101c	ENSMUST00000185644	0.152494828	0.773030866
mmu-miR-101c	ENSMUST00000085745	-0.463852254	0.354122592
mmu-miR-101c	ENSMUST00000091059	-0.628673843	0.181224869
mmu-miR-101c	ENSMUST00000111113	-0.687913396	0.13089876
mmu-miR-101c	ENSMUST00000106089	NA	NA
mmu-miR-101c	ENSMUST00000165120	0.19752053	0.707572274
mmu-miR-101c	ENSMUST00000100551	NA	NA
mmu-miR-101c	ENSMUST00000103162	0.550615408	0.257543942
mmu-miR-101c	ENSMUST00000179416	NA	NA
mmu-miR-101c	ENSMUST00000165768	-0.503384583	0.308700956
mmu-miR-101c	ENSMUST00000036742	0.660417507	0.153394711
mmu-miR-101c	ENSMUST00000179065	-0.47451535	0.341649056
mmu-miR-103-1-5p	ENSMUST00000053107	-0.17779852	0.736112531
mmu-miR-103-1-5p	ENSMUST00000145778	0.095798754	0.85674146
mmu-miR-103-1-5p	ENSMUST00000026893	0.941756573	0.004989656
mmu-miR-103-1-5p	ENSMUST00000170845	NA	NA
mmu-miR-103-1-5p	ENSMUST00000101632	NA	NA
mmu-miR-103-1-5p	ENSMUST00000224765	0.345167026	0.502811108
mmu-miR-103-1-5p	ENSMUST00000046755	-0.195833024	0.710005618
mmu-miR-103-1-5p	ENSMUST00000047157	0.318449672	0.538472513
mmu-miR-103-1-5p	ENSMUST00000192369	0.32610367	0.528184014
mmu-miR-103-1-5p	ENSMUST00000123362	NA	NA
mmu-miR-103-1-5p	ENSMUST00000063820	-0.448085004	0.372855786
mmu-miR-103-1-5p	ENSMUST00000214454	0.387873311	0.44736697
mmu-miR-103-1-5p	ENSMUST00000042035	-0.064176379	0.90386759
mmu-miR-103-1-5p	ENSMUST00000172919	-0.65491636	0.158077329
mmu-miR-103-1-5p	ENSMUST00000218978	-0.2	0.704
mmu-miR-103-1-5p	ENSMUST00000061772	0.639721257	0.17131893
mmu-miR-103-1-5p	ENSMUST00000066208	-0.00466521	0.993002235
mmu-miR-103-1-5p	ENSMUST00000047110	NA	NA
mmu-miR-103-1-5p	ENSMUST00000105920	-0.549059561	0.259172163
mmu-miR-103-1-5p	ENSMUST00000146243	0.146492345	0.781833346
mmu-miR-103-1-5p	ENSMUST00000170068	0.925565008	0.008104646
mmu-miR-103-1-5p	ENSMUST00000108975	-0.268664819	0.60669899
mmu-miR-103-1-5p	ENSMUST00000047025	-0.236250742	0.652216985
mmu-miR-103-1-5p	ENSMUST00000036381	0.351037588	0.495072341
mmu-miR-103-1-5p	ENSMUST00000115267	NA	NA
mmu-miR-103-1-5p	ENSMUST00000085992	NA	NA
mmu-miR-103-1-5p	ENSMUST00000165183	NA	NA
mmu-miR-103-1-5p	ENSMUST00000185824	-0.2	0.704
mmu-miR-103-1-5p	ENSMUST00000039046	-0.371272976	0.468679343
mmu-miR-103-1-5p	ENSMUST00000162178	0.797757347	0.057217062
mmu-miR-103-1-5p	ENSMUST00000118833	-0.284778607	0.584379699
mmu-miR-103-1-5p	ENSMUST00000028584	0.307575005	0.553186157
mmu-miR-103-1-5p	ENSMUST00000211227	-0.28807004	0.579847592
mmu-miR-103-1-5p	ENSMUST00000105381	-0.506667539	0.305032509
mmu-miR-103-1-5p	ENSMUST00000229648	0.560885469	0.24689698
mmu-miR-103-1-5p	ENSMUST00000069800	-0.457836043	0.361230322
mmu-miR-103-1-5p	ENSMUST00000192491	0.571243876	0.236338213
mmu-miR-103-1-5p	ENSMUST00000108487	NA	NA
mmu-miR-103-1-5p	ENSMUST00000216506	1	0
mmu-miR-103-1-5p	ENSMUST00000053211	-0.368310156	0.472515839
mmu-miR-103-1-5p	ENSMUST00000085633	0.465576949	0.352094247
mmu-miR-103-1-5p	ENSMUST00000198865	-0.187448725	0.722120108
mmu-miR-103-1-5p	ENSMUST00000134825	-0.364599393	0.477334505
mmu-miR-103-1-5p	ENSMUST00000066027	-0.52868998	0.280852916
mmu-miR-103-1-5p	ENSMUST00000153856	-0.244387762	0.640716432
mmu-miR-103-1-5p	ENSMUST00000231656	-0.379804438	0.457687006
mmu-miR-103-1-5p	ENSMUST00000016110	-0.402944662	0.428294941
mmu-miR-103-1-5p	ENSMUST00000214153	-0.2	0.704
mmu-miR-103-1-5p	ENSMUST00000100534	0.693534125	0.126490157
mmu-miR-103-1-5p	ENSMUST00000177326	0.717317211	0.10856981
mmu-miR-103-1-5p	ENSMUST00000061242	-0.447258503	0.373847079
mmu-miR-103-1-5p	ENSMUST00000000094	0.847891773	0.032945712
mmu-miR-103-1-5p	ENSMUST00000209032	-0.197815395	0.707147257
mmu-miR-103-1-5p	ENSMUST00000134694	NA	NA
mmu-miR-103-1-5p	ENSMUST00000072965	0.114565824	0.828903122
mmu-miR-103-1-5p	ENSMUST00000192615	0.508195463	0.303330754
mmu-miR-103-1-5p	ENSMUST00000047075	-0.131615751	0.803716343
mmu-miR-103-1-5p	ENSMUST00000066780	-0.307695133	0.553023019
mmu-miR-103-1-5p	ENSMUST00000022163	-0.222370155	0.671942701
mmu-miR-103-1-5p	ENSMUST00000155327	0.037636234	0.943572305
mmu-miR-103-1-5p	ENSMUST00000033699	-0.33154896	0.520899272
mmu-miR-103-1-5p	ENSMUST00000179781	0.801913896	0.054970895
mmu-miR-103-1-5p	ENSMUST00000166716	-0.285570259	0.583288792
mmu-miR-103-1-5p	ENSMUST00000120508	NA	NA
mmu-miR-103-1-5p	ENSMUST00000211725	-0.015802771	0.976297817
mmu-miR-103-1-5p	ENSMUST00000068071	0.761886276	0.078296915
mmu-miR-103-1-5p	ENSMUST00000094544	1	0
mmu-miR-103-1-5p	ENSMUST00000162300	0.563731562	0.243977706
mmu-miR-103-1-5p	ENSMUST00000024958	0.892208172	0.016802396
mmu-miR-103-1-5p	ENSMUST00000205130	NA	NA
mmu-miR-103-1-5p	ENSMUST00000108377	-0.302222082	0.560469086
mmu-miR-103-1-5p	ENSMUST00000112460	0.635596451	0.174990356
mmu-miR-103-1-5p	ENSMUST00000109848	-0.285836583	0.582921915
mmu-miR-103-1-5p	ENSMUST00000022458	0.296918983	0.567709845
mmu-miR-103-1-5p	ENSMUST00000022459	0.505125084	0.306754048
mmu-miR-103-1-5p	ENSMUST00000117082	-0.302279102	0.560391369
mmu-miR-103-1-5p	ENSMUST00000044387	0.353341358	0.492045317
mmu-miR-103-1-5p	ENSMUST00000173532	NA	NA
mmu-miR-103-1-5p	ENSMUST00000062067	0.352419033	0.493256527
mmu-miR-103-1-5p	ENSMUST00000184139	0.880463505	0.020579434
mmu-miR-103-1-5p	ENSMUST00000225666	-0.325803619	0.528586272
mmu-miR-103-1-5p	ENSMUST00000171838	0.141340507	0.789401029
mmu-miR-103-1-5p	ENSMUST00000122915	0.600954271	0.20708472
mmu-miR-103-1-5p	ENSMUST00000031264	-0.398730848	0.433600096
mmu-miR-103-1-5p	ENSMUST00000075363	-0.57086651	0.236719671
mmu-miR-103-1-5p	ENSMUST00000043342	-0.364313213	0.477706756
mmu-miR-103-1-5p	ENSMUST00000024794	-0.006257817	0.990613397
mmu-miR-103-1-5p	ENSMUST00000002397	0.484170513	0.330494119
mmu-miR-103-1-5p	ENSMUST00000006005	0.156877229	0.766614567
mmu-miR-103-1-5p	ENSMUST00000216874	NA	NA
mmu-miR-103-1-5p	ENSMUST00000212181	0.820903744	0.045240905
mmu-miR-103-1-5p	ENSMUST00000057685	-0.237527747	0.65040897
mmu-miR-103-1-5p	ENSMUST00000101532	-0.109876006	0.835849243
mmu-miR-103-1-5p	ENSMUST00000055409	-0.10305934	0.845958298
mmu-miR-103-1-5p	ENSMUST00000147991	0.363995682	0.47811989
mmu-miR-103-1-5p	ENSMUST00000132253	0.338053163	0.512236604
mmu-miR-103-1-5p	ENSMUST00000154208	0.234987747	0.654006301
mmu-miR-103-1-5p	ENSMUST00000114112	-0.381490448	0.455524427
mmu-miR-103-1-5p	ENSMUST00000130201	0.119239178	0.821988903
mmu-miR-103-1-5p	ENSMUST00000081714	-0.262068105	0.61589722
mmu-miR-103-1-5p	ENSMUST00000112239	-0.322980567	0.532375242
mmu-miR-103-1-5p	ENSMUST00000182481	0.53738821	0.271512805
mmu-miR-103-1-5p	ENSMUST00000109075	0.42403965	0.40206373
mmu-miR-103-1-5p	ENSMUST00000114622	-0.08594493	0.871400022
mmu-miR-103-1-5p	ENSMUST00000208779	0.132359917	0.802619541
mmu-miR-103-1-5p	ENSMUST00000164786	-0.266038727	0.610356568
mmu-miR-103-1-5p	ENSMUST00000005120	-0.01141994	0.982870834
mmu-miR-103-1-5p	ENSMUST00000174874	0.02039718	0.969408473
mmu-miR-103-1-5p	ENSMUST00000064807	0.149738525	0.777070903
mmu-miR-103-1-5p	ENSMUST00000186373	0.751211466	0.085144127
mmu-miR-103-1-5p	ENSMUST00000227473	0.928615551	0.007461731
mmu-miR-103-1-5p	ENSMUST00000042646	0.460274864	0.358342997
mmu-miR-103-1-5p	ENSMUST00000209859	0.507751293	0.30382509
mmu-miR-103-1-5p	ENSMUST00000140399	NA	NA
mmu-miR-103-1-5p	ENSMUST00000033342	0.453116419	0.366841054
mmu-miR-103-1-5p	ENSMUST00000160571	-0.2	0.704
mmu-miR-103-1-5p	ENSMUST00000018896	0.019142588	0.971289625
mmu-miR-103-1-5p	ENSMUST00000137147	-0.714555451	0.110589076
mmu-miR-103-1-5p	ENSMUST00000181601	0.139500198	0.792107062
mmu-miR-103-1-5p	ENSMUST00000055704	-0.382405008	0.454352717
mmu-miR-103-1-5p	ENSMUST00000216841	0.938572251	0.005544158
mmu-miR-103-1-5p	ENSMUST00000041684	0.445043579	0.37650814
mmu-miR-103-1-5p	ENSMUST00000049168	0.497256145	0.315592473
mmu-miR-103-1-5p	ENSMUST00000076757	-0.2	0.704
mmu-miR-103-1-5p	ENSMUST00000025918	-0.893868493	0.016298118
mmu-miR-103-1-5p	ENSMUST00000102507	-0.314319258	0.54404795
mmu-miR-103-1-5p	ENSMUST00000230851	0.080235633	0.879904819
mmu-miR-103-1-5p	ENSMUST00000025271	-0.2	0.704
mmu-miR-103-1-5p	ENSMUST00000070518	0.303543283	0.558669091
mmu-miR-103-1-5p	ENSMUST00000212048	0.120167274	0.820616707
mmu-miR-103-1-5p	ENSMUST00000224402	-0.302396935	0.560230776
mmu-miR-103-1-5p	ENSMUST00000216593	NA	NA
mmu-miR-103-1-5p	ENSMUST00000109425	0.767038536	0.075085034
mmu-miR-103-1-5p	ENSMUST00000051864	0.094096551	0.859271746
mmu-miR-103-1-5p	ENSMUST00000110891	-0.055960587	0.916146743
mmu-miR-103-1-5p	ENSMUST00000199592	-0.310616005	0.549060467
mmu-miR-103-1-5p	ENSMUST00000041229	-0.622613633	0.186756933
mmu-miR-103-1-5p	ENSMUST00000209015	NA	NA
mmu-miR-103-1-5p	ENSMUST00000027802	0.031865833	0.952217429
mmu-miR-103-1-5p	ENSMUST00000001347	0.21629126	0.680622369
mmu-miR-103-1-5p	ENSMUST00000113245	0.203654502	0.698741548
mmu-miR-103-1-5p	ENSMUST00000163329	-0.719943367	0.106664915
mmu-miR-103-1-5p	ENSMUST00000042075	-0.2	0.704
mmu-miR-103-1-5p	ENSMUST00000076431	0.088476619	0.867631374
mmu-miR-103-1-5p	ENSMUST00000161410	0.09241098	0.861778115
mmu-miR-103-1-5p	ENSMUST00000218934	-0.432841298	0.391284806
mmu-miR-103-1-5p	ENSMUST00000017961	-0.066439528	0.900487347
mmu-miR-103-1-5p	ENSMUST00000051572	0.45924791	0.359557811
mmu-miR-103-1-5p	ENSMUST00000167156	-0.047537946	0.928746795
mmu-miR-103-1-5p	ENSMUST00000185682	NA	NA
mmu-miR-103-1-5p	ENSMUST00000148042	0.834762084	0.038699561
mmu-miR-103-1-5p	ENSMUST00000078832	-0.2	0.704
mmu-miR-103-1-5p	ENSMUST00000036584	-0.225408928	0.667613029
mmu-miR-103-1-5p	ENSMUST00000130420	NA	NA
mmu-miR-103-1-5p	ENSMUST00000032841	-0.104312827	0.844098282
mmu-miR-103-1-5p	ENSMUST00000022269	-0.483287528	0.331508677
mmu-miR-103-1-5p	ENSMUST00000112357	NA	NA
mmu-miR-103-1-5p	ENSMUST00000041415	-0.128953407	0.807642071
mmu-miR-103-1-5p	ENSMUST00000105652	-0.310832009	0.548767742
mmu-miR-103-1-5p	ENSMUST00000172734	NA	NA
mmu-miR-103-1-5p	ENSMUST00000167926	0.016584845	0.975125013
mmu-miR-103-1-5p	ENSMUST00000182899	-0.381546277	0.455452872
mmu-miR-103-1-5p	ENSMUST00000032961	-0.420984011	0.405828964
mmu-miR-103-1-5p	ENSMUST00000035078	-0.364367357	0.477636321
mmu-miR-103-1-5p	ENSMUST00000108428	0.184989276	0.725681349
mmu-miR-103-1-5p	ENSMUST00000118485	NA	NA
mmu-miR-103-1-5p	ENSMUST00000080167	0.490987456	0.322699666
mmu-miR-103-1-5p	ENSMUST00000121963	-0.002684247	0.99597364
mmu-miR-103-1-5p	ENSMUST00000162481	NA	NA
mmu-miR-103-1-5p	ENSMUST00000216925	0.713932774	0.111046609
mmu-miR-103-1-5p	ENSMUST00000105525	0.402543863	0.428798623
mmu-miR-103-1-5p	ENSMUST00000088516	-0.2	0.704
mmu-miR-103-1-5p	ENSMUST00000193521	1	0
mmu-miR-103-1-5p	ENSMUST00000206741	0.399080943	0.433158518
mmu-miR-103-1-5p	ENSMUST00000021956	-0.425428423	0.400356371
mmu-miR-103-1-5p	ENSMUST00000073252	NA	NA
mmu-miR-103-1-5p	ENSMUST00000112472	-0.425463246	0.400313592
mmu-miR-103-1-5p	ENSMUST00000101249	-0.422689705	0.403725707
mmu-miR-103-1-5p	ENSMUST00000190656	0.446095042	0.375244069
mmu-miR-103-1-5p	ENSMUST00000016397	-0.193341079	0.713602001
mmu-miR-103-1-5p	ENSMUST00000040859	NA	NA
mmu-miR-103-1-5p	ENSMUST00000177360	NA	NA
mmu-miR-103-1-5p	ENSMUST00000119292	-0.245314184	0.639410111
mmu-miR-103-1-5p	ENSMUST00000110020	0.032207279	0.951705785
mmu-miR-103-1-5p	ENSMUST00000032443	0.386895994	0.448612952
mmu-miR-103-1-5p	ENSMUST00000111080	0.135797149	0.797556385
mmu-miR-103-1-5p	ENSMUST00000122026	0.70317719	0.119080065
mmu-miR-103-1-5p	ENSMUST00000143343	-0.284536279	0.584713737
mmu-miR-103-1-5p	ENSMUST00000068508	0.761496946	0.078542091
mmu-miR-103-1-5p	ENSMUST00000226565	0.310788943	0.548826101
mmu-miR-103-1-5p	ENSMUST00000030779	-0.504124858	0.30787233
mmu-miR-103-1-5p	ENSMUST00000043765	0.461341968	0.357082232
mmu-miR-103-1-5p	ENSMUST00000043760	0.526728093	0.282976236
mmu-miR-103-1-5p	ENSMUST00000090314	NA	NA
mmu-miR-103-1-5p	ENSMUST00000201805	0.596852191	0.211030799
mmu-miR-103-1-5p	ENSMUST00000026227	0.540859742	0.267819037
mmu-miR-103-1-5p	ENSMUST00000209766	0.725542476	0.102653377
mmu-miR-103-1-5p	ENSMUST00000023050	0.440029942	0.382555783
mmu-miR-103-1-5p	ENSMUST00000211457	-0.087100428	0.86967975
mmu-miR-103-1-5p	ENSMUST00000001036	0.501358081	0.310973544
mmu-miR-103-1-5p	ENSMUST00000180162	NA	NA
mmu-miR-103-1-5p	ENSMUST00000179162	0.752307972	0.084428892
mmu-miR-103-1-5p	ENSMUST00000025046	0.820034829	0.045666886
mmu-miR-103-1-5p	ENSMUST00000228437	-0.2	0.704
mmu-miR-103-1-5p	ENSMUST00000176645	-0.334952574	0.516360844
mmu-miR-103-1-5p	ENSMUST00000040518	0.1587619	0.763857974
mmu-miR-103-1-5p	ENSMUST00000151914	-0.283122912	0.586662998
mmu-miR-103-1-5p	ENSMUST00000022517	0.056457808	0.915403267
mmu-miR-103-1-5p	ENSMUST00000068182	0.987936034	0.000217431
mmu-miR-103-1-5p	ENSMUST00000032775	0.436921798	0.386321633
mmu-miR-103-1-5p	ENSMUST00000192527	NA	NA
mmu-miR-103-1-5p	ENSMUST00000194204	NA	NA
mmu-miR-103-1-5p	ENSMUST00000164647	0.756711968	0.081583604
mmu-miR-103-1-5p	ENSMUST00000169489	NA	NA
mmu-miR-103-1-5p	ENSMUST00000105397	0.499414112	0.313159382
mmu-miR-103-1-5p	ENSMUST00000028200	0.4033167	0.427827577
mmu-miR-103-1-5p	ENSMUST00000112910	-0.339520352	0.510288419
mmu-miR-103-1-5p	ENSMUST00000146809	0.554633861	0.253357088
mmu-miR-103-1-5p	ENSMUST00000096316	0.862464334	0.027073273
mmu-miR-103-1-5p	ENSMUST00000176667	0.447329971	0.373761325
mmu-miR-103-1-5p	ENSMUST00000069994	0.603948372	0.204223624
mmu-miR-103-1-5p	ENSMUST00000220110	-0.457051052	0.362161413
mmu-miR-103-1-5p	ENSMUST00000151266	0.31265563	0.546298153
mmu-miR-103-1-5p	ENSMUST00000163300	0.16562738	0.75383071
mmu-miR-103-1-5p	ENSMUST00000047463	0.414126826	0.414321349
mmu-miR-103-1-5p	ENSMUST00000027449	-0.400589594	0.43125732
mmu-miR-103-1-5p	ENSMUST00000095580	0.815110201	0.048116198
mmu-miR-103-1-5p	ENSMUST00000014750	0.25281613	0.628855302
mmu-miR-103-1-5p	ENSMUST00000206832	0.329742888	0.523312201
mmu-miR-103-1-5p	ENSMUST00000152704	-0.309410875	0.550694426
mmu-miR-103-1-5p	ENSMUST00000152703	0.224779519	0.668509308
mmu-miR-103-1-5p	ENSMUST00000041815	0.585784677	0.221827141
mmu-miR-103-1-5p	ENSMUST00000163505	0.196488293	0.709060536
mmu-miR-103-1-5p	ENSMUST00000037504	0.192657742	0.714588827
mmu-miR-103-1-5p	ENSMUST00000093002	0.876716122	0.021861481
mmu-miR-103-1-5p	ENSMUST00000021607	-0.210723182	0.688593731
mmu-miR-103-1-5p	ENSMUST00000079287	-0.418975959	0.408309761
mmu-miR-103-1-5p	ENSMUST00000047086	-0.424412257	0.401605405
mmu-miR-103-1-5p	ENSMUST00000061789	-0.098815616	0.85225902
mmu-miR-103-1-5p	ENSMUST00000051995	0.704016524	0.118444331
mmu-miR-103-1-5p	ENSMUST00000048183	0.102363104	0.846991635
mmu-miR-103-1-5p	ENSMUST00000112387	0.816619314	0.047359307
mmu-miR-103-1-5p	ENSMUST00000034261	0.892800186	0.016621741
mmu-miR-103-1-5p	ENSMUST00000212032	0.531911092	0.277380008
mmu-miR-103-1-5p	ENSMUST00000021681	-0.530359645	0.279050672
mmu-miR-103-1-5p	ENSMUST00000056914	0.300425504	0.562919269
mmu-miR-103-1-5p	ENSMUST00000031262	-0.07495694	0.887775164
mmu-miR-103-1-5p	ENSMUST00000213416	-0.255019698	0.625763062
mmu-miR-103-1-5p	ENSMUST00000153123	NA	NA
mmu-miR-103-1-5p	ENSMUST00000047243	NA	NA
mmu-miR-103-1-5p	ENSMUST00000020002	-0.391099414	0.443261918
mmu-miR-103-1-5p	ENSMUST00000208477	-0.188299006	0.720889705
mmu-miR-103-1-5p	ENSMUST00000031590	-0.020208488	0.969691394
mmu-miR-103-1-5p	ENSMUST00000065900	0.613027986	0.195646994
mmu-miR-103-1-5p	ENSMUST00000097837	0.455064962	0.364520921
mmu-miR-103-1-5p	ENSMUST00000098340	-0.208136958	0.692302913
mmu-miR-103-1-5p	ENSMUST00000103029	-0.412796355	0.415975888
mmu-miR-103-1-5p	ENSMUST00000103028	NA	NA
mmu-miR-103-1-5p	ENSMUST00000097437	0.108141324	0.838420346
mmu-miR-103-1-5p	ENSMUST00000189799	-0.110137016	0.835462465
mmu-miR-103-1-5p	ENSMUST00000171330	0.228217258	0.663617247
mmu-miR-103-1-5p	ENSMUST00000109650	-0.222179263	0.672214892
mmu-miR-103-1-5p	ENSMUST00000109651	0.169105547	0.748759609
mmu-miR-103-1-5p	ENSMUST00000030760	-0.508181035	0.303346807
mmu-miR-103-2-5p	ENSMUST00000214454	0.021441626	0.967842489
mmu-miR-103-2-5p	ENSMUST00000218978	-0.487616964	0.326544971
mmu-miR-103-2-5p	ENSMUST00000146243	0.133027849	0.801635284
mmu-miR-103-2-5p	ENSMUST00000047025	-0.266532444	0.609668506
mmu-miR-103-2-5p	ENSMUST00000115267	NA	NA
mmu-miR-103-2-5p	ENSMUST00000165183	NA	NA
mmu-miR-103-2-5p	ENSMUST00000039046	-0.182949229	0.72863785
mmu-miR-103-2-5p	ENSMUST00000162178	0.124737012	0.813864894
mmu-miR-103-2-5p	ENSMUST00000028584	0.161205346	0.760286617
mmu-miR-103-2-5p	ENSMUST00000211227	-0.029837085	0.955257654
mmu-miR-103-2-5p	ENSMUST00000105381	-0.344212031	0.504073404
mmu-miR-103-2-5p	ENSMUST00000229648	-0.094020343	0.859385047
mmu-miR-103-2-5p	ENSMUST00000192491	0.596294172	0.21156993
mmu-miR-103-2-5p	ENSMUST00000216506	-0.202418101	0.700519695
mmu-miR-103-2-5p	ENSMUST00000053211	0.053338871	0.920067569
mmu-miR-103-2-5p	ENSMUST00000085633	0.521861894	0.28826905
mmu-miR-103-2-5p	ENSMUST00000198865	-0.032333039	0.951517342
mmu-miR-103-2-5p	ENSMUST00000134825	0.636662609	0.174038268
mmu-miR-103-2-5p	ENSMUST00000110959	0.688794309	0.130203496
mmu-miR-103-2-5p	ENSMUST00000066027	-0.028659349	0.957022746
mmu-miR-103-2-5p	ENSMUST00000095017	0.170338044	0.746964118
mmu-miR-103-2-5p	ENSMUST00000231656	0.058934062	0.911701253
mmu-miR-103-2-5p	ENSMUST00000016110	0.60784455	0.200524857
mmu-miR-103-2-5p	ENSMUST00000214153	-0.487616964	0.326544971
mmu-miR-103-2-5p	ENSMUST00000100534	0.265767223	0.61073503
mmu-miR-103-2-5p	ENSMUST00000000094	0.062952035	0.905696686
mmu-miR-103-2-5p	ENSMUST00000134694	NA	NA
mmu-miR-103-2-5p	ENSMUST00000179781	0.206904436	0.694072079
mmu-miR-103-2-5p	ENSMUST00000166716	-0.252707001	0.629008538
mmu-miR-103-2-5p	ENSMUST00000211725	0.007778759	0.988332096
mmu-miR-103-2-5p	ENSMUST00000094544	-0.202418101	0.700519695
mmu-miR-103-2-5p	ENSMUST00000162300	0.208754302	0.691417132
mmu-miR-103-2-5p	ENSMUST00000205130	NA	NA
mmu-miR-103-2-5p	ENSMUST00000112460	0.20294601	0.699760362
mmu-miR-103-2-5p	ENSMUST00000109848	0.43545956	0.388097675
mmu-miR-103-2-5p	ENSMUST00000022458	0.214977177	0.68250184
mmu-miR-103-2-5p	ENSMUST00000022459	0.38104869	0.456090738
mmu-miR-103-2-5p	ENSMUST00000117082	0.069839854	0.895410544
mmu-miR-103-2-5p	ENSMUST00000044385	0.094842185	0.858163277
mmu-miR-103-2-5p	ENSMUST00000044387	0.160523352	0.761283135
mmu-miR-103-2-5p	ENSMUST00000173532	NA	NA
mmu-miR-103-2-5p	ENSMUST00000062067	0.101357033	0.848485083
mmu-miR-103-2-5p	ENSMUST00000025064	-0.421152063	0.405621578
mmu-miR-103-2-5p	ENSMUST00000225666	-0.133849634	0.800424555
mmu-miR-103-2-5p	ENSMUST00000031264	-0.163634789	0.756738587
mmu-miR-103-2-5p	ENSMUST00000024794	-0.831606877	0.040146868
mmu-miR-103-2-5p	ENSMUST00000122205	-0.56015852	0.247644809
mmu-miR-103-2-5p	ENSMUST00000216874	NA	NA
mmu-miR-103-2-5p	ENSMUST00000057685	-0.068381703	0.897587323
mmu-miR-103-2-5p	ENSMUST00000102650	0.112632233	0.831766078
mmu-miR-103-2-5p	ENSMUST00000101532	0.210790001	0.688497953
mmu-miR-103-2-5p	ENSMUST00000055409	0.374241916	0.464844729
mmu-miR-103-2-5p	ENSMUST00000132253	0.278994038	0.592367067
mmu-miR-103-2-5p	ENSMUST00000154208	0.427093817	0.398312179
mmu-miR-103-2-5p	ENSMUST00000114112	-0.582969328	0.224608015
mmu-miR-103-2-5p	ENSMUST00000130201	-0.17272854	0.74348388
mmu-miR-103-2-5p	ENSMUST00000071921	0.021393673	0.967914386
mmu-miR-103-2-5p	ENSMUST00000081714	-0.065620063	0.901711186
mmu-miR-103-2-5p	ENSMUST00000109075	0.48791648	0.326202586
mmu-miR-103-2-5p	ENSMUST00000164786	-0.801244387	0.05532989
mmu-miR-103-2-5p	ENSMUST00000005120	-0.411166455	0.418005776
mmu-miR-103-2-5p	ENSMUST00000227473	-0.102802813	0.846339012
mmu-miR-103-2-5p	ENSMUST00000033342	0.220599712	0.674468089
mmu-miR-103-2-5p	ENSMUST00000037593	-0.42340638	0.402843088
mmu-miR-103-2-5p	ENSMUST00000160571	-0.033809148	0.949305601
mmu-miR-103-2-5p	ENSMUST00000062350	-0.536797291	0.27214349
mmu-miR-103-2-5p	ENSMUST00000137147	-0.361185126	0.481781458
mmu-miR-103-2-5p	ENSMUST00000181601	0.023503834	0.964750741
mmu-miR-103-2-5p	ENSMUST00000216841	-0.407514726	0.42256554
mmu-miR-103-2-5p	ENSMUST00000041684	0.172500968	0.743815068
mmu-miR-103-2-5p	ENSMUST00000049168	0.096152039	0.856216414
mmu-miR-103-2-5p	ENSMUST00000076757	-0.487616964	0.326544971
mmu-miR-103-2-5p	ENSMUST00000025918	0.017477285	0.973786742
mmu-miR-103-2-5p	ENSMUST00000102507	-0.052105104	0.921913075
mmu-miR-103-2-5p	ENSMUST00000230851	-0.736736552	0.09483838
mmu-miR-103-2-5p	ENSMUST00000025271	-0.033809148	0.949305601
mmu-miR-103-2-5p	ENSMUST00000070518	0.610114306	0.198382853
mmu-miR-103-2-5p	ENSMUST00000224402	-0.231002213	0.659660053
mmu-miR-103-2-5p	ENSMUST00000216593	NA	NA
mmu-miR-103-2-5p	ENSMUST00000051864	0.388650651	0.446376733
mmu-miR-103-2-5p	ENSMUST00000080732	-0.033809148	0.949305601
mmu-miR-103-2-5p	ENSMUST00000110891	-0.502437768	0.309761975
mmu-miR-103-2-5p	ENSMUST00000199592	0.439547795	0.383139122
mmu-miR-103-2-5p	ENSMUST00000209015	NA	NA
mmu-miR-103-2-5p	ENSMUST00000001347	0.802006713	0.054921211
mmu-miR-103-2-5p	ENSMUST00000163329	0.129396584	0.806988398
mmu-miR-103-2-5p	ENSMUST00000042075	-0.202146825	0.70090996
mmu-miR-103-2-5p	ENSMUST00000076431	0.14386282	0.785694499
mmu-miR-103-2-5p	ENSMUST00000161410	-0.291340548	0.575353571
mmu-miR-103-2-5p	ENSMUST00000051572	0.362173366	0.480493009
mmu-miR-103-2-5p	ENSMUST00000167156	0.591664573	0.216064252
mmu-miR-103-2-5p	ENSMUST00000114234	0.476548512	0.339288955
mmu-miR-103-2-5p	ENSMUST00000092892	0.572559084	0.235010652
mmu-miR-103-2-5p	ENSMUST00000148042	-0.322403142	0.533151188
mmu-miR-103-2-5p	ENSMUST00000078832	-0.487616964	0.326544971
mmu-miR-103-2-5p	ENSMUST00000036584	0.079489546	0.881016811
mmu-miR-103-2-5p	ENSMUST00000032841	0.253917776	0.627308914
mmu-miR-103-2-5p	ENSMUST00000041415	-0.406306733	0.424077507
mmu-miR-103-2-5p	ENSMUST00000052690	NA	NA
mmu-miR-103-2-5p	ENSMUST00000162481	NA	NA
mmu-miR-103-2-5p	ENSMUST00000216925	0.497402852	0.315426841
mmu-miR-103-2-5p	ENSMUST00000088516	-0.033809148	0.949305601
mmu-miR-103-2-5p	ENSMUST00000206741	0.698392715	0.122732284
mmu-miR-103-2-5p	ENSMUST00000112472	-0.186862167	0.722969126
mmu-miR-103-2-5p	ENSMUST00000016397	-0.488277231	0.325790377
mmu-miR-103-2-5p	ENSMUST00000040859	NA	NA
mmu-miR-103-2-5p	ENSMUST00000177360	NA	NA
mmu-miR-103-2-5p	ENSMUST00000119292	-0.075909601	0.886354304
mmu-miR-103-2-5p	ENSMUST00000032443	-0.300141018	0.56330752
mmu-miR-103-2-5p	ENSMUST00000111080	0.277575855	0.594329599
mmu-miR-103-2-5p	ENSMUST00000122026	0.132242506	0.802792575
mmu-miR-103-2-5p	ENSMUST00000143343	-0.081323503	0.878283662
mmu-miR-103-2-5p	ENSMUST00000068508	-0.233133821	0.656634841
mmu-miR-103-2-5p	ENSMUST00000226565	-0.061048375	0.908541198
mmu-miR-103-2-5p	ENSMUST00000090314	NA	NA
mmu-miR-103-2-5p	ENSMUST00000001036	0.561070083	0.246707205
mmu-miR-103-2-5p	ENSMUST00000179162	-0.362372577	0.48023341
mmu-miR-103-2-5p	ENSMUST00000025046	0.113604284	0.830326659
mmu-miR-103-2-5p	ENSMUST00000228437	-0.202146825	0.70090996
mmu-miR-103-2-5p	ENSMUST00000022517	0.271529662	0.602715224
mmu-miR-103-2-5p	ENSMUST00000068182	-0.197034512	0.708272928
mmu-miR-103-2-5p	ENSMUST00000032775	-0.21412448	0.683722008
mmu-miR-103-2-5p	ENSMUST00000042601	-0.199461627	0.704775343
mmu-miR-103-2-5p	ENSMUST00000192527	NA	NA
mmu-miR-103-2-5p	ENSMUST00000194204	NA	NA
mmu-miR-103-2-5p	ENSMUST00000164647	0.447922378	0.373050765
mmu-miR-103-2-5p	ENSMUST00000112910	-0.243399122	0.64211118
mmu-miR-103-2-5p	ENSMUST00000146809	0.125822974	0.812261517
mmu-miR-103-2-5p	ENSMUST00000096316	-0.035191303	0.947234837
mmu-miR-103-2-5p	ENSMUST00000069994	0.407835095	0.422164854
mmu-miR-103-2-5p	ENSMUST00000095580	0.302588761	0.559969365
mmu-miR-103-2-5p	ENSMUST00000014750	0.338892882	0.511121327
mmu-miR-103-2-5p	ENSMUST00000152703	0.733464043	0.097094579
mmu-miR-103-2-5p	ENSMUST00000041815	0.100546851	0.849687971
mmu-miR-103-2-5p	ENSMUST00000079287	0.768157287	0.074395672
mmu-miR-103-2-5p	ENSMUST00000048183	0.307956107	0.55266865
mmu-miR-103-2-5p	ENSMUST00000034261	0.048848852	0.926785004
mmu-miR-103-2-5p	ENSMUST00000193017	NA	NA
mmu-miR-103-2-5p	ENSMUST00000031262	0.426858413	0.398600912
mmu-miR-103-2-5p	ENSMUST00000213416	-0.604258279	0.203928411
mmu-miR-103-2-5p	ENSMUST00000065900	-0.385379808	0.450548129
mmu-miR-103-2-5p	ENSMUST00000103029	-0.192219201	0.715222278
mmu-miR-103-2-5p	ENSMUST00000103028	NA	NA
mmu-miR-103-2-5p	ENSMUST00000097437	0.901475803	0.014082338
mmu-miR-103-2-5p	ENSMUST00000189799	-0.142664688	0.78745481
mmu-miR-103-2-5p	ENSMUST00000171330	0.288693533	0.578990131
mmu-miR-103-3p	ENSMUST00000170271	0.769385782	0.073642008
mmu-miR-103-3p	ENSMUST00000170845	NA	NA
mmu-miR-103-3p	ENSMUST00000138852	-0.727455413	0.101298447
mmu-miR-103-3p	ENSMUST00000189694	0.081689821	0.877737836
mmu-miR-103-3p	ENSMUST00000178772	0.648847341	0.163312286
mmu-miR-103-3p	ENSMUST00000021033	NA	NA
mmu-miR-103-3p	ENSMUST00000090558	-0.463075476	0.355037483
mmu-miR-103-3p	ENSMUST00000227948	0.099906264	0.8506392
mmu-miR-103-3p	ENSMUST00000042035	0.27234115	0.601588007
mmu-miR-103-3p	ENSMUST00000159680	0.565451463	0.242220218
mmu-miR-103-3p	ENSMUST00000213199	-0.344021414	0.504325472
mmu-miR-103-3p	ENSMUST00000130911	0.352444109	0.493223584
mmu-miR-103-3p	ENSMUST00000026381	-0.352115233	0.493655678
mmu-miR-103-3p	ENSMUST00000020535	0.77647569	0.06936069
mmu-miR-103-3p	ENSMUST00000120591	0.436656293	0.386643908
mmu-miR-103-3p	ENSMUST00000015239	-0.497773105	0.315008971
mmu-miR-103-3p	ENSMUST00000110610	0.087150921	0.869604586
mmu-miR-103-3p	ENSMUST00000115149	0.68707867	0.131559048
mmu-miR-103-3p	ENSMUST00000025740	-0.052169897	0.921816149
mmu-miR-103-3p	ENSMUST00000101351	0.532296689	0.276965375
mmu-miR-103-3p	ENSMUST00000028294	-0.699272017	0.122057463
mmu-miR-103-3p	ENSMUST00000115724	NA	NA
mmu-miR-103-3p	ENSMUST00000115720	NA	NA
mmu-miR-103-3p	ENSMUST00000122266	0.213941137	0.683984424
mmu-miR-103-3p	ENSMUST00000109741	-0.046166381	0.930799627
mmu-miR-103-3p	ENSMUST00000162170	0.365783334	0.475795437
mmu-miR-103-3p	ENSMUST00000110027	0.300389076	0.562968979
mmu-miR-103-3p	ENSMUST00000084521	0.394704347	0.438689275
mmu-miR-103-3p	ENSMUST00000094467	-0.025845414	0.961240512
mmu-miR-103-3p	ENSMUST00000071829	-0.15343773	0.771649607
mmu-miR-103-3p	ENSMUST00000104947	-0.443300911	0.378606428
mmu-miR-103-3p	ENSMUST00000121004	-0.706526869	0.116551814
mmu-miR-103-3p	ENSMUST00000164458	-0.39412992	0.439416875
mmu-miR-103-3p	ENSMUST00000100303	0.533171836	0.276025214
mmu-miR-103-3p	ENSMUST00000159759	0.260167304	0.618554019
mmu-miR-103-3p	ENSMUST00000022153	-0.007974288	0.988038822
mmu-miR-103-3p	ENSMUST00000195286	-0.697178604	0.123666715
mmu-miR-103-3p	ENSMUST00000142779	NA	NA
mmu-miR-103-3p	ENSMUST00000000348	-0.166590784	0.752425479
mmu-miR-103-3p	ENSMUST00000100764	-0.33497794	0.516327064
mmu-miR-103-3p	ENSMUST00000095439	-0.071285254	0.89325324
mmu-miR-103-3p	ENSMUST00000026562	0.147462359	0.780409758
mmu-miR-103-3p	ENSMUST00000233568	0.011565388	0.982652692
mmu-miR-103-3p	ENSMUST00000025215	0.066760281	0.900008352
mmu-miR-103-3p	ENSMUST00000094329	-0.227151219	0.665133409
mmu-miR-103-3p	ENSMUST00000002677	0.104785968	0.843396328
mmu-miR-103-3p	ENSMUST00000160307	-0.029403817	0.955906986
mmu-miR-103-3p	ENSMUST00000022945	0.392366286	0.441653221
mmu-miR-103-3p	ENSMUST00000113624	-0.849713318	0.032181936
mmu-miR-103-3p	ENSMUST00000146543	-0.550332715	0.257839488
mmu-miR-103-3p	ENSMUST00000106339	NA	NA
mmu-miR-103-3p	ENSMUST00000113557	-0.553662706	0.254366486
mmu-miR-103-3p	ENSMUST00000007433	0.069304833	0.896209191
mmu-miR-103-3p	ENSMUST00000084974	-0.010946611	0.98358074
mmu-miR-103-3p	ENSMUST00000023112	-0.252150207	0.629790511
mmu-miR-103-3p	ENSMUST00000055941	-0.548952991	0.259283837
mmu-miR-103-3p	ENSMUST00000119788	0.159348988	0.762999621
mmu-miR-103-3p	ENSMUST00000006611	0.586567346	0.221056529
mmu-miR-103-3p	ENSMUST00000215746	-0.375205486	0.463602326
mmu-miR-103-3p	ENSMUST00000092508	NA	NA
mmu-miR-103-3p	ENSMUST00000179709	NA	NA
mmu-miR-103-3p	ENSMUST00000017576	-0.774645672	0.070454598
mmu-miR-103-3p	ENSMUST00000052499	0.367428889	0.473658849
mmu-miR-103-3p	ENSMUST00000117728	-0.256390219	0.623841698
mmu-miR-103-3p	ENSMUST00000028825	-0.304338013	0.557587122
mmu-miR-103-3p	ENSMUST00000139115	0.565115065	0.242563574
mmu-miR-103-3p	ENSMUST00000038431	-0.447728376	0.373283407
mmu-miR-103-3p	ENSMUST00000116309	NA	NA
mmu-miR-103-3p	ENSMUST00000057767	-0.042978818	0.935571467
mmu-miR-103-3p	ENSMUST00000160087	NA	NA
mmu-miR-103-3p	ENSMUST00000079793	NA	NA
mmu-miR-103-3p	ENSMUST00000071462	NA	NA
mmu-miR-103-3p	ENSMUST00000084941	0.661970503	0.15208362
mmu-miR-103-3p	ENSMUST00000114709	0.053183942	0.920299304
mmu-miR-103-3p	ENSMUST00000085948	0.052022138	0.922037186
mmu-miR-103-3p	ENSMUST00000169573	NA	NA
mmu-miR-103-3p	ENSMUST00000006853	-0.355454065	0.489274285
mmu-miR-103-3p	ENSMUST00000231579	0.283883675	0.585613572
mmu-miR-103-3p	ENSMUST00000002891	0.051527281	0.922777482
mmu-miR-103-3p	ENSMUST00000148643	0.549556171	0.258652019
mmu-miR-103-3p	ENSMUST00000064231	0.027317826	0.959033454
mmu-miR-103-3p	ENSMUST00000027062	0.19695366	0.7083895
mmu-miR-103-3p	ENSMUST00000084986	NA	NA
mmu-miR-103-3p	ENSMUST00000021130	0.161169039	0.760339661
mmu-miR-103-3p	ENSMUST00000002053	0.536775283	0.27216699
mmu-miR-103-3p	ENSMUST00000103217	0.285730966	0.583067401
mmu-miR-103-3p	ENSMUST00000092844	-0.15343773	0.771649607
mmu-miR-103-3p	ENSMUST00000108251	0.081480018	0.878050445
mmu-miR-103-3p	ENSMUST00000022371	NA	NA
mmu-miR-103-3p	ENSMUST00000115407	NA	NA
mmu-miR-103-3p	ENSMUST00000021564	-0.426649658	0.398857017
mmu-miR-103-3p	ENSMUST00000027102	-0.62408148	0.185410687
mmu-miR-103-3p	ENSMUST00000023813	-0.057556653	0.913760357
mmu-miR-103-3p	ENSMUST00000222413	0.549556171	0.258652019
mmu-miR-103-3p	ENSMUST00000081747	0.457320974	0.361841159
mmu-miR-103-3p	ENSMUST00000059468	-0.128808203	0.807856259
mmu-miR-103-3p	ENSMUST00000088788	-0.43001447	0.394735808
mmu-miR-103-3p	ENSMUST00000185682	NA	NA
mmu-miR-103-3p	ENSMUST00000040324	-0.368622198	0.472111324
mmu-miR-103-3p	ENSMUST00000032479	0.462342748	0.35590126
mmu-miR-103-3p	ENSMUST00000024647	NA	NA
mmu-miR-103-3p	ENSMUST00000156333	-0.381084677	0.456044597
mmu-miR-103-3p	ENSMUST00000015460	0.075737882	0.886610402
mmu-miR-103-3p	ENSMUST00000047936	-0.297993182	0.566241115
mmu-miR-103-3p	ENSMUST00000033086	0.248358705	0.63512158
mmu-miR-103-3p	ENSMUST00000014917	0.092231322	0.862045306
mmu-miR-103-3p	ENSMUST00000105665	0.196663814	0.708807428
mmu-miR-103-3p	ENSMUST00000113934	-0.110618306	0.834749326
mmu-miR-103-3p	ENSMUST00000003117	-0.61219889	0.196423905
mmu-miR-103-3p	ENSMUST00000128619	-0.15343773	0.771649607
mmu-miR-103-3p	ENSMUST00000061895	0.618624704	0.190435706
mmu-miR-103-3p	ENSMUST00000023828	-0.23301597	0.656802015
mmu-miR-103-3p	ENSMUST00000023826	0.604385207	0.20380755
mmu-miR-103-3p	ENSMUST00000108222	0.147809586	0.779900269
mmu-miR-103-3p	ENSMUST00000129362	NA	NA
mmu-miR-103-3p	ENSMUST00000167674	0.115404078	0.827662364
mmu-miR-103-3p	ENSMUST00000086041	-0.80863949	0.051424567
mmu-miR-103-3p	ENSMUST00000168270	-0.335653958	0.515427052
mmu-miR-103-3p	ENSMUST00000020311	-0.471017433	0.345723207
mmu-miR-103-3p	ENSMUST00000099444	-0.457565854	0.361550702
mmu-miR-103-3p	ENSMUST00000122300	-0.075449685	0.887040227
mmu-miR-103-3p	ENSMUST00000196817	0.287323707	0.580874431
mmu-miR-103-3p	ENSMUST00000032422	-0.06517517	0.902375671
mmu-miR-103-3p	ENSMUST00000030915	-0.254155412	0.626975463
mmu-miR-103-3p	ENSMUST00000058595	-0.411087736	0.418103897
mmu-miR-103-3p	ENSMUST00000210748	NA	NA
mmu-miR-103-3p	ENSMUST00000037974	-0.221810431	0.672740876
mmu-miR-103-3p	ENSMUST00000110028	-0.08799861	0.868342805
mmu-miR-103-3p	ENSMUST00000019677	-0.170429337	0.746831153
mmu-miR-103-3p	ENSMUST00000165563	0.244004959	0.641256396
mmu-miR-103-3p	ENSMUST00000229440	0.129517593	0.806809928
mmu-miR-103-3p	ENSMUST00000182869	-0.166306638	0.752839889
mmu-miR-103-3p	ENSMUST00000110609	0.253325195	0.62814061
mmu-miR-103-3p	ENSMUST00000110608	NA	NA
mmu-miR-103-3p	ENSMUST00000107420	-0.515161086	0.295617915
mmu-miR-103-3p	ENSMUST00000050446	NA	NA
mmu-miR-103-3p	ENSMUST00000106927	NA	NA
mmu-miR-103-3p	ENSMUST00000106448	-0.269713384	0.605240116
mmu-miR-103-3p	ENSMUST00000035991	-0.148927079	0.778260928
mmu-miR-103-3p	ENSMUST00000194044	NA	NA
mmu-miR-103-3p	ENSMUST00000194046	-0.218148424	0.677968068
mmu-miR-103-3p	ENSMUST00000030320	-0.163284812	0.757249527
mmu-miR-103-3p	ENSMUST00000074046	-0.696437951	0.124238267
mmu-miR-103-3p	ENSMUST00000080713	0.032133129	0.951816896
mmu-miR-103-3p	ENSMUST00000136592	-0.415539708	0.412566734
mmu-miR-103-3p	ENSMUST00000001327	0.207358907	0.693419619
mmu-miR-103-3p	ENSMUST00000117743	NA	NA
mmu-miR-103-3p	ENSMUST00000222805	-0.211929982	0.686864373
mmu-miR-103-3p	ENSMUST00000166078	-0.298559387	0.565467369
mmu-miR-103-3p	ENSMUST00000113807	0.431515508	0.392902047
mmu-miR-103-3p	ENSMUST00000230380	0.589983736	0.217705404
mmu-miR-103-3p	ENSMUST00000093223	NA	NA
mmu-miR-103-3p	ENSMUST00000093222	NA	NA
mmu-miR-103-3p	ENSMUST00000210121	0.657087018	0.156222519
mmu-miR-103-3p	ENSMUST00000010969	NA	NA
mmu-miR-103-3p	ENSMUST00000153251	0.208869514	0.691251849
mmu-miR-103-3p	ENSMUST00000030254	-0.012052272	0.981922467
mmu-miR-103-3p	ENSMUST00000067252	-0.077590034	0.883848503
mmu-miR-103-3p	ENSMUST00000178033	0.06479278	0.902946833
mmu-miR-103-3p	ENSMUST00000121826	-0.141602007	0.789016629
mmu-miR-103-3p	ENSMUST00000035181	0.047954893	0.9281228
mmu-miR-103-3p	ENSMUST00000136602	NA	NA
mmu-miR-103-3p	ENSMUST00000015000	0.178731655	0.73475731
mmu-miR-103-3p	ENSMUST00000041008	-0.370131805	0.470155868
mmu-miR-103-3p	ENSMUST00000111884	-0.519082036	0.291309277
mmu-miR-103-3p	ENSMUST00000070565	-0.62837673	0.181494479
mmu-miR-103-3p	ENSMUST00000064701	0.098710168	0.852415649
mmu-miR-103-3p	ENSMUST00000106513	-0.26940189	0.605673407
mmu-miR-103-3p	ENSMUST00000227806	0.230340982	0.660599124
mmu-miR-103-3p	ENSMUST00000115286	-0.255006018	0.625782247
mmu-miR-103-3p	ENSMUST00000163091	0.548077194	0.260202282
mmu-miR-103-3p	ENSMUST00000091493	-0.227772244	0.664250068
mmu-miR-103-3p	ENSMUST00000160018	0.312057155	0.547108278
mmu-miR-103-3p	ENSMUST00000113588	0.532468325	0.276780892
mmu-miR-103-3p	ENSMUST00000046094	0.049376869	0.925994889
mmu-miR-103-3p	ENSMUST00000052937	-0.15343773	0.771649607
mmu-miR-103-3p	ENSMUST00000134844	-0.385586575	0.450284067
mmu-miR-103-3p	ENSMUST00000203906	-0.178372701	0.735278575
mmu-miR-103-3p	ENSMUST00000070610	0.069304833	0.896209191
mmu-miR-103-3p	ENSMUST00000032326	0.188942785	0.719958392
mmu-miR-103-3p	ENSMUST00000100168	0.034344814	0.948503036
mmu-miR-103-3p	ENSMUST00000228284	0.182336936	0.729525652
mmu-miR-103-3p	ENSMUST00000109753	-0.306559623	0.554565619
mmu-miR-103-3p	ENSMUST00000223368	0.085621717	0.871881274
mmu-miR-103-3p	ENSMUST00000100251	0.17110051	0.745853752
mmu-miR-103-3p	ENSMUST00000110347	-0.02329225	0.965067943
mmu-miR-103-3p	ENSMUST00000105701	NA	NA
mmu-miR-106a-5p	ENSMUST00000185534	-0.285365497	0.583570906
mmu-miR-106a-5p	ENSMUST00000156249	-0.595842406	0.212006812
mmu-miR-106a-5p	ENSMUST00000122232	-0.172926321	0.74319607
mmu-miR-106a-5p	ENSMUST00000205027	NA	NA
mmu-miR-106a-5p	ENSMUST00000120753	-0.473812158	0.342466695
mmu-miR-106a-5p	ENSMUST00000106371	-0.726577632	0.101919187
mmu-miR-106a-5p	ENSMUST00000110319	-0.101224087	0.848682456
mmu-miR-106a-5p	ENSMUST00000112436	-0.074728697	0.888115611
mmu-miR-106a-5p	ENSMUST00000071452	NA	NA
mmu-miR-106a-5p	ENSMUST00000103047	NA	NA
mmu-miR-106a-5p	ENSMUST00000188797	0.823834639	0.043817773
mmu-miR-106a-5p	ENSMUST00000176625	-0.399468586	0.432669751
mmu-miR-106a-5p	ENSMUST00000035244	-0.329461943	0.523687837
mmu-miR-106a-5p	ENSMUST00000148765	-0.218850268	0.676965562
mmu-miR-106a-5p	ENSMUST00000022459	0.68026764	0.137000249
mmu-miR-106a-5p	ENSMUST00000160701	0.414936779	0.413315189
mmu-miR-106a-5p	ENSMUST00000016491	NA	NA
mmu-miR-106a-5p	ENSMUST00000106372	0.257861384	0.621780847
mmu-miR-106a-5p	ENSMUST00000112711	0.280467022	0.59033048
mmu-miR-106a-5p	ENSMUST00000103048	NA	NA
mmu-miR-106a-5p	ENSMUST00000031902	0.674286161	0.141856848
mmu-miR-106a-5p	ENSMUST00000107362	-0.350845181	0.495325405
mmu-miR-106a-5p	ENSMUST00000016678	0.215558818	0.681669808
mmu-miR-106a-5p	ENSMUST00000140788	-0.216064093	0.680947195
mmu-miR-106a-5p	ENSMUST00000006687	-0.698711373	0.122487542
mmu-miR-106a-5p	ENSMUST00000068235	0.636747752	0.173962328
mmu-miR-106a-5p	ENSMUST00000161522	-0.064687235	0.903104487
mmu-miR-106a-5p	ENSMUST00000020922	0.215635889	0.681559576
mmu-miR-106a-5p	ENSMUST00000226565	0.477701096	0.337953654
mmu-miR-106a-5p	ENSMUST00000049792	NA	NA
mmu-miR-106a-5p	ENSMUST00000043459	0.523719349	0.28624436
mmu-miR-106a-5p	ENSMUST00000185115	-0.032403788	0.95141133
mmu-miR-106a-5p	ENSMUST00000204845	NA	NA
mmu-miR-106a-5p	ENSMUST00000203380	NA	NA
mmu-miR-106a-5p	ENSMUST00000029771	-0.728544563	0.10053057
mmu-miR-106a-5p	ENSMUST00000228437	-0.317717909	0.539459102
mmu-miR-106a-5p	ENSMUST00000041558	0.143071918	0.786856434
mmu-miR-106a-5p	ENSMUST00000103100	-0.259737362	0.619155353
mmu-miR-106a-5p	ENSMUST00000204194	NA	NA
mmu-miR-106a-5p	ENSMUST00000081528	NA	NA
mmu-miR-106a-5p	ENSMUST00000146511	0.813603718	0.048877324
mmu-miR-106a-5p	ENSMUST00000203070	NA	NA
mmu-miR-106a-5p	ENSMUST00000222667	-0.615454648	0.193380345
mmu-miR-106a-5p	ENSMUST00000136312	-0.748253666	0.08708696
mmu-miR-106a-5p	ENSMUST00000108861	-0.468698059	0.348434207
mmu-miR-106a-5p	ENSMUST00000112435	-0.083124366	0.875600632
mmu-miR-106a-5p	ENSMUST00000135131	0.209424283	0.690456097
mmu-miR-106a-5p	ENSMUST00000142012	NA	NA
mmu-miR-106a-5p	ENSMUST00000108212	0.628706494	0.181195251
mmu-miR-106b-3p	ENSMUST00000170271	-0.343823118	0.504587734
mmu-miR-106b-3p	ENSMUST00000190983	0.030965531	0.953566549
mmu-miR-106b-3p	ENSMUST00000076155	-0.005106334	0.992340565
mmu-miR-106b-3p	ENSMUST00000071878	NA	NA
mmu-miR-106b-3p	ENSMUST00000115267	NA	NA
mmu-miR-106b-3p	ENSMUST00000189486	0.530672727	0.278713223
mmu-miR-106b-3p	ENSMUST00000146321	-0.792054696	0.060365967
mmu-miR-106b-3p	ENSMUST00000085636	0.318387946	0.538555714
mmu-miR-106b-3p	ENSMUST00000071826	-0.297571247	0.566817895
mmu-miR-106b-3p	ENSMUST00000167908	-0.586156324	0.221461085
mmu-miR-106b-3p	ENSMUST00000220635	0.686181041	0.132270696
mmu-miR-106b-3p	ENSMUST00000170588	-0.193539675	0.713315253
mmu-miR-106b-3p	ENSMUST00000021370	-0.729818978	0.099635369
mmu-miR-106b-3p	ENSMUST00000198694	NA	NA
mmu-miR-106b-3p	ENSMUST00000097299	0.074479297	0.888487628
mmu-miR-106b-3p	ENSMUST00000098088	NA	NA
mmu-miR-106b-3p	ENSMUST00000114556	-0.397727246	0.434866763
mmu-miR-106b-3p	ENSMUST00000166496	NA	NA
mmu-miR-106b-3p	ENSMUST00000215746	-0.904912136	0.013132675
mmu-miR-106b-3p	ENSMUST00000095430	0.511993753	0.299115778
mmu-miR-106b-3p	ENSMUST00000021942	-0.828460246	0.041614976
mmu-miR-106b-3p	ENSMUST00000223548	-0.866746359	0.025451738
mmu-miR-106b-3p	ENSMUST00000094632	-0.904349174	0.013286062
mmu-miR-106b-3p	ENSMUST00000150575	NA	NA
mmu-miR-106b-3p	ENSMUST00000077735	-0.250323826	0.632357159
mmu-miR-106b-3p	ENSMUST00000080149	0.274396118	0.598735908
mmu-miR-106b-3p	ENSMUST00000172001	0.683880573	0.134102095
mmu-miR-106b-3p	ENSMUST00000172002	0.107480437	0.839400154
mmu-miR-106b-3p	ENSMUST00000066981	NA	NA
mmu-miR-106b-3p	ENSMUST00000022705	-0.619088088	0.190006833
mmu-miR-106b-3p	ENSMUST00000228550	-0.811236651	0.050084433
mmu-miR-106b-3p	ENSMUST00000031539	-0.91777084	0.00986445
mmu-miR-106b-3p	ENSMUST00000097311	-0.444950713	0.376619855
mmu-miR-106b-3p	ENSMUST00000085554	0.68824319	0.130638281
mmu-miR-106b-3p	ENSMUST00000066554	NA	NA
mmu-miR-106b-3p	ENSMUST00000000335	-0.845298323	0.034047706
mmu-miR-106b-3p	ENSMUST00000026428	-0.807324358	0.052109419
mmu-miR-106b-3p	ENSMUST00000020721	-0.320152763	0.536178331
mmu-miR-106b-3p	ENSMUST00000172409	0.425505639	0.400261514
mmu-miR-106b-3p	ENSMUST00000199514	-0.136182799	0.796988608
mmu-miR-106b-3p	ENSMUST00000112198	-0.693007606	0.126900349
mmu-miR-106b-3p	ENSMUST00000085469	-0.368780487	0.471906167
mmu-miR-106b-3p	ENSMUST00000035839	0.656099846	0.157064899
mmu-miR-106b-3p	ENSMUST00000140131	-0.825675826	0.042934615
mmu-miR-106b-3p	ENSMUST00000196566	0.362034313	0.480674239
mmu-miR-106b-3p	ENSMUST00000028780	-0.248477152	0.634954873
mmu-miR-106b-3p	ENSMUST00000107467	0.772562106	0.07170954
mmu-miR-106b-3p	ENSMUST00000107468	-0.15128919	0.7747976
mmu-miR-106b-3p	ENSMUST00000109854	-0.668995298	0.146213051
mmu-miR-106b-3p	ENSMUST00000229680	-0.395575495	0.437586578
mmu-miR-106b-3p	ENSMUST00000113262	0.385803606	0.450006949
mmu-miR-106b-3p	ENSMUST00000113263	NA	NA
mmu-miR-106b-3p	ENSMUST00000113265	0.342772444	0.505978006
mmu-miR-106b-3p	ENSMUST00000088516	-0.15128919	0.7747976
mmu-miR-106b-3p	ENSMUST00000110515	-0.697034093	0.123778142
mmu-miR-106b-3p	ENSMUST00000110514	NA	NA
mmu-miR-106b-3p	ENSMUST00000196130	-0.589299126	0.218375284
mmu-miR-106b-3p	ENSMUST00000121744	0.159193368	0.763227129
mmu-miR-106b-3p	ENSMUST00000205896	NA	NA
mmu-miR-106b-3p	ENSMUST00000057320	0.511993753	0.299115778
mmu-miR-106b-3p	ENSMUST00000190595	0.693266696	0.126698429
mmu-miR-106b-3p	ENSMUST00000001280	0.88212468	0.020022972
mmu-miR-106b-3p	ENSMUST00000121715	0.268703259	0.606645492
mmu-miR-106b-3p	ENSMUST00000110011	NA	NA
mmu-miR-106b-3p	ENSMUST00000184951	-0.745847566	0.088681897
mmu-miR-106b-3p	ENSMUST00000075118	-0.777748316	0.068604566
mmu-miR-106b-3p	ENSMUST00000080926	-0.261525757	0.616654986
mmu-miR-106b-3p	ENSMUST00000163589	0.511993753	0.299115778
mmu-miR-106b-3p	ENSMUST00000020718	-0.449495385	0.371166317
mmu-miR-106b-3p	ENSMUST00000070953	0.700563154	0.12106952
mmu-miR-106b-3p	ENSMUST00000186271	NA	NA
mmu-miR-106b-3p	ENSMUST00000169935	0.155895377	0.768051326
mmu-miR-106b-3p	ENSMUST00000021689	-0.547886048	0.260402905
mmu-miR-106b-3p	ENSMUST00000160019	NA	NA
mmu-miR-106b-3p	ENSMUST00000038824	0.511993753	0.299115778
mmu-miR-106b-3p	ENSMUST00000030931	-0.620205292	0.188974473
mmu-miR-106b-3p	ENSMUST00000032321	-0.753503322	0.083652274
mmu-miR-106b-3p	ENSMUST00000067098	0.806373546	0.052607161
mmu-miR-106b-5p	ENSMUST00000199247	-0.115751595	0.827148052
mmu-miR-106b-5p	ENSMUST00000038551	0.359071527	0.484540679
mmu-miR-106b-5p	ENSMUST00000103047	NA	NA
mmu-miR-106b-5p	ENSMUST00000218377	NA	NA
mmu-miR-106b-5p	ENSMUST00000176625	-0.490680824	0.323048804
mmu-miR-106b-5p	ENSMUST00000148765	-0.146083861	0.782432959
mmu-miR-106b-5p	ENSMUST00000160701	-0.225953706	0.666837483
mmu-miR-106b-5p	ENSMUST00000016491	NA	NA
mmu-miR-106b-5p	ENSMUST00000103048	NA	NA
mmu-miR-106b-5p	ENSMUST00000061936	0.5614407	0.246326401
mmu-miR-106b-5p	ENSMUST00000107899	0.113265107	0.830828877
mmu-miR-106b-5p	ENSMUST00000145600	-0.230780249	0.659975249
mmu-miR-106b-5p	ENSMUST00000211537	-0.086653268	0.870345428
mmu-miR-106b-5p	ENSMUST00000148928	-0.534222358	0.274898264
mmu-miR-106b-5p	ENSMUST00000140788	0.106008045	0.841583576
mmu-miR-106b-5p	ENSMUST00000172894	NA	NA
mmu-miR-106b-5p	ENSMUST00000075420	0.312517552	0.546485033
mmu-miR-106b-5p	ENSMUST00000076623	0.699279938	0.122051392
mmu-miR-106b-5p	ENSMUST00000207775	-0.638073858	0.172781349
mmu-miR-106b-5p	ENSMUST00000122303	0.127950951	0.809120945
mmu-miR-106b-5p	ENSMUST00000051176	-0.113036622	0.831167218
mmu-miR-106b-5p	ENSMUST00000049792	NA	NA
mmu-miR-106b-5p	ENSMUST00000208200	NA	NA
mmu-miR-106b-5p	ENSMUST00000043459	0.20454488	0.697461617
mmu-miR-106b-5p	ENSMUST00000185115	0.085612562	0.871894906
mmu-miR-106b-5p	ENSMUST00000032748	-0.164988621	0.754762666
mmu-miR-106b-5p	ENSMUST00000107900	-0.161961025	0.759182693
mmu-miR-106b-5p	ENSMUST00000048102	0.082931605	0.875887779
mmu-miR-106b-5p	ENSMUST00000081528	NA	NA
mmu-miR-106b-5p	ENSMUST00000222667	-0.544675276	0.263781808
mmu-miR-106b-5p	ENSMUST00000025851	0.41754956	0.410075049
mmu-miR-106b-5p	ENSMUST00000129616	0.055755041	0.9164541
mmu-miR-106b-5p	ENSMUST00000107368	-0.168181267	0.750106598
mmu-miR-106b-5p	ENSMUST00000045351	0.141809414	0.788711767
mmu-miR-106b-5p	ENSMUST00000105001	NA	NA
mmu-miR-106b-5p	ENSMUST00000135131	-0.142025773	0.788393764
mmu-miR-106b-5p	ENSMUST00000142012	NA	NA
mmu-miR-107-3p	ENSMUST00000027338	0.603209782	0.204927898
mmu-miR-107-3p	ENSMUST00000170271	0.527290798	0.282366606
mmu-miR-107-3p	ENSMUST00000170845	NA	NA
mmu-miR-107-3p	ENSMUST00000178772	0.378284766	0.459639006
mmu-miR-107-3p	ENSMUST00000021033	NA	NA
mmu-miR-107-3p	ENSMUST00000042035	-0.280313152	0.590543141
mmu-miR-107-3p	ENSMUST00000173139	NA	NA
mmu-miR-107-3p	ENSMUST00000130911	-0.086926478	0.869938701
mmu-miR-107-3p	ENSMUST00000000924	0.304973138	0.556722858
mmu-miR-107-3p	ENSMUST00000026381	-0.725356052	0.102785847
mmu-miR-107-3p	ENSMUST00000020535	0.244266512	0.64088745
mmu-miR-107-3p	ENSMUST00000120591	0.013429259	0.979857322
mmu-miR-107-3p	ENSMUST00000015239	-0.024011462	0.963989729
mmu-miR-107-3p	ENSMUST00000115149	-0.146462738	0.781876803
mmu-miR-107-3p	ENSMUST00000025740	0.49671444	0.316204334
mmu-miR-107-3p	ENSMUST00000028294	0.036536794	0.945219196
mmu-miR-107-3p	ENSMUST00000115724	NA	NA
mmu-miR-107-3p	ENSMUST00000115720	NA	NA
mmu-miR-107-3p	ENSMUST00000122266	0.022543616	0.966190304
mmu-miR-107-3p	ENSMUST00000109741	0.729654487	0.099750714
mmu-miR-107-3p	ENSMUST00000037333	-0.350653911	0.495577014
mmu-miR-107-3p	ENSMUST00000073581	-0.468130757	0.349098451
mmu-miR-107-3p	ENSMUST00000110027	-0.125850124	0.812221437
mmu-miR-107-3p	ENSMUST00000071329	0.358059293	0.485863817
mmu-miR-107-3p	ENSMUST00000084521	0.82758793	0.042026329
mmu-miR-107-3p	ENSMUST00000071829	-0.262165801	0.615760745
mmu-miR-107-3p	ENSMUST00000104947	-0.583840119	0.223746404
mmu-miR-107-3p	ENSMUST00000121004	-0.290346255	0.57671885
mmu-miR-107-3p	ENSMUST00000100303	0.160803762	0.760873377
mmu-miR-107-3p	ENSMUST00000159759	-0.300789489	0.562422629
mmu-miR-107-3p	ENSMUST00000171466	0.197284874	0.707911983
mmu-miR-107-3p	ENSMUST00000211593	-0.33255433	0.519557493
mmu-miR-107-3p	ENSMUST00000195286	-0.457910296	0.361142292
mmu-miR-107-3p	ENSMUST00000142779	NA	NA
mmu-miR-107-3p	ENSMUST00000134176	-0.364322326	0.4776949
mmu-miR-107-3p	ENSMUST00000000348	0.541328731	0.267321522
mmu-miR-107-3p	ENSMUST00000100764	-0.777108536	0.068984216
mmu-miR-107-3p	ENSMUST00000095439	-0.479494458	0.335879782
mmu-miR-107-3p	ENSMUST00000026562	-0.443289624	0.37862003
mmu-miR-107-3p	ENSMUST00000233568	0.395518767	0.437658358
mmu-miR-107-3p	ENSMUST00000046603	-0.013021977	0.980468138
mmu-miR-107-3p	ENSMUST00000094329	0.25508245	0.625675058
mmu-miR-107-3p	ENSMUST00000002677	0.168738386	0.749294636
mmu-miR-107-3p	ENSMUST00000146543	0.322273305	0.533325708
mmu-miR-107-3p	ENSMUST00000106339	NA	NA
mmu-miR-107-3p	ENSMUST00000113557	0.057417551	0.913968319
mmu-miR-107-3p	ENSMUST00000007433	0.848945654	0.032502788
mmu-miR-107-3p	ENSMUST00000084974	0.688903049	0.130117784
mmu-miR-107-3p	ENSMUST00000023112	0.38241367	0.454341624
mmu-miR-107-3p	ENSMUST00000097274	-0.524759485	0.285112943
mmu-miR-107-3p	ENSMUST00000151341	0.686867289	0.131726483
mmu-miR-107-3p	ENSMUST00000055941	-0.140539726	0.790578341
mmu-miR-107-3p	ENSMUST00000140326	-0.54548939	0.262923465
mmu-miR-107-3p	ENSMUST00000109159	-0.727480681	0.101280603
mmu-miR-107-3p	ENSMUST00000006611	0.38796626	0.447248528
mmu-miR-107-3p	ENSMUST00000092508	NA	NA
mmu-miR-107-3p	ENSMUST00000179709	NA	NA
mmu-miR-107-3p	ENSMUST00000200959	NA	NA
mmu-miR-107-3p	ENSMUST00000113272	-0.628473405	0.181406735
mmu-miR-107-3p	ENSMUST00000017576	-0.459305035	0.359490199
mmu-miR-107-3p	ENSMUST00000052499	0.820507485	0.045434939
mmu-miR-107-3p	ENSMUST00000117728	-0.519600573	0.290741257
mmu-miR-107-3p	ENSMUST00000164589	0.353948806	0.491248101
mmu-miR-107-3p	ENSMUST00000038431	0.117429054	0.824666068
mmu-miR-107-3p	ENSMUST00000116309	NA	NA
mmu-miR-107-3p	ENSMUST00000160087	NA	NA
[truncated: 260,363 more rows]
