# Supplementary material for: Whole transcriptome analysis of the differential RNA profiles and associated competing endogenous RNA networks in LPS-induced acute lung injury (ALI)
Source: PLoS One. 2021 May 7;16(5):e0251359. doi: 10.1371/journal.pone.0251359 (PMC8104378; doi:10.1371/journal.pone.0251359)
Supplement: S18 Table — (XLS) [file pone.0251359.s025.xls]

miRNA id	lncRNA id	cor(miRNAvslncRNA)	pval	mRNA id	cor(miRNAvsmRNA)	pval
mmu-let-7e-5p	ENSMUSG00000097577.2	-0.965194057	0.001796098	ENSMUSG00000006050	-0.900801702	0.014272383
mmu-let-7e-5p	ENSMUSG00000097577.2	-0.965194057	0.001796098	ENSMUSG00000004328	-0.94105064	0.005110115
mmu-let-7e-5p	ENSMUSG00000097577.2	-0.965194057	0.001796098	ENSMUSG00000050106	-0.922650108	0.008743116
mmu-let-7e-5p	ENSMUSG00000097577.2	-0.965194057	0.001796098	ENSMUSG00000037995	-0.943044561	0.004773504
mmu-let-7e-5p	ENSMUSG00000097577.2	-0.965194057	0.001796098	ENSMUSG00000024055	-0.927279015	0.007740226
mmu-let-7e-5p	ENSMUSG00000097577.2	-0.965194057	0.001796098	ENSMUSG00000031781	-0.971774483	0.001183776
mmu-let-7e-5p	ENSMUSG00000101823.1	-0.956245488	0.002829803	ENSMUSG00000006050	-0.900801702	0.014272383
mmu-let-7e-5p	ENSMUSG00000101823.1	-0.956245488	0.002829803	ENSMUSG00000004328	-0.94105064	0.005110115
mmu-let-7e-5p	ENSMUSG00000101823.1	-0.956245488	0.002829803	ENSMUSG00000050106	-0.922650108	0.008743116
mmu-let-7e-5p	ENSMUSG00000101823.1	-0.956245488	0.002829803	ENSMUSG00000037995	-0.943044561	0.004773504
mmu-let-7e-5p	ENSMUSG00000101823.1	-0.956245488	0.002829803	ENSMUSG00000024055	-0.927279015	0.007740226
mmu-let-7e-5p	ENSMUSG00000101823.1	-0.956245488	0.002829803	ENSMUSG00000031781	-0.971774483	0.001183776
mmu-let-7e-5p	ENSMUSG00000103089.1	-0.977408424	0.000759804	ENSMUSG00000006050	-0.900801702	0.014272383
mmu-let-7e-5p	ENSMUSG00000103089.1	-0.977408424	0.000759804	ENSMUSG00000004328	-0.94105064	0.005110115
mmu-let-7e-5p	ENSMUSG00000103089.1	-0.977408424	0.000759804	ENSMUSG00000050106	-0.922650108	0.008743116
mmu-let-7e-5p	ENSMUSG00000103089.1	-0.977408424	0.000759804	ENSMUSG00000037995	-0.943044561	0.004773504
mmu-let-7e-5p	ENSMUSG00000103089.1	-0.977408424	0.000759804	ENSMUSG00000024055	-0.927279015	0.007740226
mmu-let-7e-5p	ENSMUSG00000103089.1	-0.977408424	0.000759804	ENSMUSG00000031781	-0.971774483	0.001183776
mmu-let-7e-5p	ENSMUSG00000103232.1	-0.908829035	0.012089304	ENSMUSG00000006050	-0.900801702	0.014272383
mmu-let-7e-5p	ENSMUSG00000103232.1	-0.908829035	0.012089304	ENSMUSG00000004328	-0.94105064	0.005110115
mmu-let-7e-5p	ENSMUSG00000103232.1	-0.908829035	0.012089304	ENSMUSG00000050106	-0.922650108	0.008743116
mmu-let-7e-5p	ENSMUSG00000103232.1	-0.908829035	0.012089304	ENSMUSG00000037995	-0.943044561	0.004773504
mmu-let-7e-5p	ENSMUSG00000103232.1	-0.908829035	0.012089304	ENSMUSG00000024055	-0.927279015	0.007740226
mmu-let-7e-5p	ENSMUSG00000103232.1	-0.908829035	0.012089304	ENSMUSG00000031781	-0.971774483	0.001183776
mmu-let-7e-5p	ENSMUSG00000102326.1	-0.932711638	0.006639254	ENSMUSG00000006050	-0.900801702	0.014272383
mmu-let-7e-5p	ENSMUSG00000102326.1	-0.932711638	0.006639254	ENSMUSG00000004328	-0.94105064	0.005110115
mmu-let-7e-5p	ENSMUSG00000102326.1	-0.932711638	0.006639254	ENSMUSG00000050106	-0.922650108	0.008743116
mmu-let-7e-5p	ENSMUSG00000102326.1	-0.932711638	0.006639254	ENSMUSG00000037995	-0.943044561	0.004773504
mmu-let-7e-5p	ENSMUSG00000102326.1	-0.932711638	0.006639254	ENSMUSG00000024055	-0.927279015	0.007740226
mmu-let-7e-5p	ENSMUSG00000102326.1	-0.932711638	0.006639254	ENSMUSG00000031781	-0.971774483	0.001183776
mmu-let-7e-5p	ENSMUSG00000105084.1	-0.970227424	0.001316414	ENSMUSG00000006050	-0.900801702	0.014272383
mmu-let-7e-5p	ENSMUSG00000105084.1	-0.970227424	0.001316414	ENSMUSG00000004328	-0.94105064	0.005110115
mmu-let-7e-5p	ENSMUSG00000105084.1	-0.970227424	0.001316414	ENSMUSG00000050106	-0.922650108	0.008743116
mmu-let-7e-5p	ENSMUSG00000105084.1	-0.970227424	0.001316414	ENSMUSG00000037995	-0.943044561	0.004773504
mmu-let-7e-5p	ENSMUSG00000105084.1	-0.970227424	0.001316414	ENSMUSG00000024055	-0.927279015	0.007740226
mmu-let-7e-5p	ENSMUSG00000105084.1	-0.970227424	0.001316414	ENSMUSG00000031781	-0.971774483	0.001183776
mmu-let-7e-5p	ENSMUSG00000106049.1	-0.939482484	0.005382736	ENSMUSG00000006050	-0.900801702	0.014272383
mmu-let-7e-5p	ENSMUSG00000106049.1	-0.939482484	0.005382736	ENSMUSG00000004328	-0.94105064	0.005110115
mmu-let-7e-5p	ENSMUSG00000106049.1	-0.939482484	0.005382736	ENSMUSG00000050106	-0.922650108	0.008743116
mmu-let-7e-5p	ENSMUSG00000106049.1	-0.939482484	0.005382736	ENSMUSG00000037995	-0.943044561	0.004773504
mmu-let-7e-5p	ENSMUSG00000106049.1	-0.939482484	0.005382736	ENSMUSG00000024055	-0.927279015	0.007740226
mmu-let-7e-5p	ENSMUSG00000106049.1	-0.939482484	0.005382736	ENSMUSG00000031781	-0.971774483	0.001183776
mmu-let-7e-5p	ENSMUSG00000105824.1	-0.908911444	0.012067801	ENSMUSG00000006050	-0.900801702	0.014272383
mmu-let-7e-5p	ENSMUSG00000105824.1	-0.908911444	0.012067801	ENSMUSG00000004328	-0.94105064	0.005110115
mmu-let-7e-5p	ENSMUSG00000105824.1	-0.908911444	0.012067801	ENSMUSG00000050106	-0.922650108	0.008743116
mmu-let-7e-5p	ENSMUSG00000105824.1	-0.908911444	0.012067801	ENSMUSG00000037995	-0.943044561	0.004773504
mmu-let-7e-5p	ENSMUSG00000105824.1	-0.908911444	0.012067801	ENSMUSG00000024055	-0.927279015	0.007740226
mmu-let-7e-5p	ENSMUSG00000105824.1	-0.908911444	0.012067801	ENSMUSG00000031781	-0.971774483	0.001183776
mmu-let-7e-5p	ENSMUSG00000107226.1	-0.919189613	0.009531619	ENSMUSG00000006050	-0.900801702	0.014272383
mmu-let-7e-5p	ENSMUSG00000107226.1	-0.919189613	0.009531619	ENSMUSG00000004328	-0.94105064	0.005110115
mmu-let-7e-5p	ENSMUSG00000107226.1	-0.919189613	0.009531619	ENSMUSG00000050106	-0.922650108	0.008743116
mmu-let-7e-5p	ENSMUSG00000107226.1	-0.919189613	0.009531619	ENSMUSG00000037995	-0.943044561	0.004773504
mmu-let-7e-5p	ENSMUSG00000107226.1	-0.919189613	0.009531619	ENSMUSG00000024055	-0.927279015	0.007740226
mmu-let-7e-5p	ENSMUSG00000107226.1	-0.919189613	0.009531619	ENSMUSG00000031781	-0.971774483	0.001183776
mmu-let-7e-5p	ENSMUSG00000107726.1	-0.910036354	0.011776128	ENSMUSG00000006050	-0.900801702	0.014272383
mmu-let-7e-5p	ENSMUSG00000107726.1	-0.910036354	0.011776128	ENSMUSG00000004328	-0.94105064	0.005110115
mmu-let-7e-5p	ENSMUSG00000107726.1	-0.910036354	0.011776128	ENSMUSG00000050106	-0.922650108	0.008743116
mmu-let-7e-5p	ENSMUSG00000107726.1	-0.910036354	0.011776128	ENSMUSG00000037995	-0.943044561	0.004773504
mmu-let-7e-5p	ENSMUSG00000107726.1	-0.910036354	0.011776128	ENSMUSG00000024055	-0.927279015	0.007740226
mmu-let-7e-5p	ENSMUSG00000107726.1	-0.910036354	0.011776128	ENSMUSG00000031781	-0.971774483	0.001183776
mmu-let-7e-5p	ENSMUSG00000113864.1	-0.98796882	0.000216253	ENSMUSG00000006050	-0.900801702	0.014272383
mmu-let-7e-5p	ENSMUSG00000113864.1	-0.98796882	0.000216253	ENSMUSG00000004328	-0.94105064	0.005110115
mmu-let-7e-5p	ENSMUSG00000113864.1	-0.98796882	0.000216253	ENSMUSG00000050106	-0.922650108	0.008743116
mmu-let-7e-5p	ENSMUSG00000113864.1	-0.98796882	0.000216253	ENSMUSG00000037995	-0.943044561	0.004773504
mmu-let-7e-5p	ENSMUSG00000113864.1	-0.98796882	0.000216253	ENSMUSG00000024055	-0.927279015	0.007740226
mmu-let-7e-5p	ENSMUSG00000113864.1	-0.98796882	0.000216253	ENSMUSG00000031781	-0.971774483	0.001183776
mmu-let-7e-5p	XLOC_002135	-0.930601739	0.007057063	ENSMUSG00000006050	-0.900801702	0.014272383
mmu-let-7e-5p	XLOC_002135	-0.930601739	0.007057063	ENSMUSG00000004328	-0.94105064	0.005110115
mmu-let-7e-5p	XLOC_002135	-0.930601739	0.007057063	ENSMUSG00000050106	-0.922650108	0.008743116
mmu-let-7e-5p	XLOC_002135	-0.930601739	0.007057063	ENSMUSG00000037995	-0.943044561	0.004773504
mmu-let-7e-5p	XLOC_002135	-0.930601739	0.007057063	ENSMUSG00000024055	-0.927279015	0.007740226
mmu-let-7e-5p	XLOC_002135	-0.930601739	0.007057063	ENSMUSG00000031781	-0.971774483	0.001183776
mmu-let-7e-5p	XLOC_007077	-0.963662082	0.001956675	ENSMUSG00000006050	-0.900801702	0.014272383
mmu-let-7e-5p	XLOC_007077	-0.963662082	0.001956675	ENSMUSG00000004328	-0.94105064	0.005110115
mmu-let-7e-5p	XLOC_007077	-0.963662082	0.001956675	ENSMUSG00000050106	-0.922650108	0.008743116
mmu-let-7e-5p	XLOC_007077	-0.963662082	0.001956675	ENSMUSG00000037995	-0.943044561	0.004773504
mmu-let-7e-5p	XLOC_007077	-0.963662082	0.001956675	ENSMUSG00000024055	-0.927279015	0.007740226
mmu-let-7e-5p	XLOC_007077	-0.963662082	0.001956675	ENSMUSG00000031781	-0.971774483	0.001183776
mmu-let-7e-5p	XLOC_012481	-0.956910706	0.002745029	ENSMUSG00000006050	-0.900801702	0.014272383
mmu-let-7e-5p	XLOC_012481	-0.956910706	0.002745029	ENSMUSG00000004328	-0.94105064	0.005110115
mmu-let-7e-5p	XLOC_012481	-0.956910706	0.002745029	ENSMUSG00000050106	-0.922650108	0.008743116
mmu-let-7e-5p	XLOC_012481	-0.956910706	0.002745029	ENSMUSG00000037995	-0.943044561	0.004773504
mmu-let-7e-5p	XLOC_012481	-0.956910706	0.002745029	ENSMUSG00000024055	-0.927279015	0.007740226
mmu-let-7e-5p	XLOC_012481	-0.956910706	0.002745029	ENSMUSG00000031781	-0.971774483	0.001183776
mmu-let-7e-5p	XLOC_028613	-0.943044561	0.004773504	ENSMUSG00000006050	-0.900801702	0.014272383
mmu-let-7e-5p	XLOC_028613	-0.943044561	0.004773504	ENSMUSG00000004328	-0.94105064	0.005110115
mmu-let-7e-5p	XLOC_028613	-0.943044561	0.004773504	ENSMUSG00000050106	-0.922650108	0.008743116
mmu-let-7e-5p	XLOC_028613	-0.943044561	0.004773504	ENSMUSG00000037995	-0.943044561	0.004773504
mmu-let-7e-5p	XLOC_028613	-0.943044561	0.004773504	ENSMUSG00000024055	-0.927279015	0.007740226
mmu-let-7e-5p	XLOC_028613	-0.943044561	0.004773504	ENSMUSG00000031781	-0.971774483	0.001183776
mmu-let-7e-5p	XLOC_028613	-0.913107794	0.010997354	ENSMUSG00000006050	-0.900801702	0.014272383
mmu-let-7e-5p	XLOC_028613	-0.913107794	0.010997354	ENSMUSG00000004328	-0.94105064	0.005110115
mmu-let-7e-5p	XLOC_028613	-0.913107794	0.010997354	ENSMUSG00000050106	-0.922650108	0.008743116
mmu-let-7e-5p	XLOC_028613	-0.913107794	0.010997354	ENSMUSG00000037995	-0.943044561	0.004773504
mmu-let-7e-5p	XLOC_028613	-0.913107794	0.010997354	ENSMUSG00000024055	-0.927279015	0.007740226
mmu-let-7e-5p	XLOC_028613	-0.913107794	0.010997354	ENSMUSG00000031781	-0.971774483	0.001183776
mmu-let-7e-5p	XLOC_045172	-0.938455845	0.00556497	ENSMUSG00000006050	-0.900801702	0.014272383
mmu-let-7e-5p	XLOC_045172	-0.938455845	0.00556497	ENSMUSG00000004328	-0.94105064	0.005110115
mmu-let-7e-5p	XLOC_045172	-0.938455845	0.00556497	ENSMUSG00000050106	-0.922650108	0.008743116
mmu-let-7e-5p	XLOC_045172	-0.938455845	0.00556497	ENSMUSG00000037995	-0.943044561	0.004773504
mmu-let-7e-5p	XLOC_045172	-0.938455845	0.00556497	ENSMUSG00000024055	-0.927279015	0.007740226
mmu-let-7e-5p	XLOC_045172	-0.938455845	0.00556497	ENSMUSG00000031781	-0.971774483	0.001183776
mmu-let-7e-5p	XLOC_058427	-0.94085498	0.005143752	ENSMUSG00000006050	-0.900801702	0.014272383
mmu-let-7e-5p	XLOC_058427	-0.94085498	0.005143752	ENSMUSG00000004328	-0.94105064	0.005110115
mmu-let-7e-5p	XLOC_058427	-0.94085498	0.005143752	ENSMUSG00000050106	-0.922650108	0.008743116
mmu-let-7e-5p	XLOC_058427	-0.94085498	0.005143752	ENSMUSG00000037995	-0.943044561	0.004773504
mmu-let-7e-5p	XLOC_058427	-0.94085498	0.005143752	ENSMUSG00000024055	-0.927279015	0.007740226
mmu-let-7e-5p	XLOC_058427	-0.94085498	0.005143752	ENSMUSG00000031781	-0.971774483	0.001183776
mmu-let-7e-5p	XLOC_085860	-0.909504992	0.011913472	ENSMUSG00000006050	-0.900801702	0.014272383
mmu-let-7e-5p	XLOC_085860	-0.909504992	0.011913472	ENSMUSG00000004328	-0.94105064	0.005110115
mmu-let-7e-5p	XLOC_085860	-0.909504992	0.011913472	ENSMUSG00000050106	-0.922650108	0.008743116
mmu-let-7e-5p	XLOC_085860	-0.909504992	0.011913472	ENSMUSG00000037995	-0.943044561	0.004773504
mmu-let-7e-5p	XLOC_085860	-0.909504992	0.011913472	ENSMUSG00000024055	-0.927279015	0.007740226
mmu-let-7e-5p	XLOC_085860	-0.909504992	0.011913472	ENSMUSG00000031781	-0.971774483	0.001183776
mmu-let-7e-5p	XLOC_131204	-0.966683048	0.001646538	ENSMUSG00000006050	-0.900801702	0.014272383
mmu-let-7e-5p	XLOC_131204	-0.966683048	0.001646538	ENSMUSG00000004328	-0.94105064	0.005110115
mmu-let-7e-5p	XLOC_131204	-0.966683048	0.001646538	ENSMUSG00000050106	-0.922650108	0.008743116
mmu-let-7e-5p	XLOC_131204	-0.966683048	0.001646538	ENSMUSG00000037995	-0.943044561	0.004773504
mmu-let-7e-5p	XLOC_131204	-0.966683048	0.001646538	ENSMUSG00000024055	-0.927279015	0.007740226
mmu-let-7e-5p	XLOC_131204	-0.966683048	0.001646538	ENSMUSG00000031781	-0.971774483	0.001183776
mmu-let-7e-5p	XLOC_145091	-0.959592262	0.002416189	ENSMUSG00000006050	-0.900801702	0.014272383
mmu-let-7e-5p	XLOC_145091	-0.959592262	0.002416189	ENSMUSG00000004328	-0.94105064	0.005110115
mmu-let-7e-5p	XLOC_145091	-0.959592262	0.002416189	ENSMUSG00000050106	-0.922650108	0.008743116
mmu-let-7e-5p	XLOC_145091	-0.959592262	0.002416189	ENSMUSG00000037995	-0.943044561	0.004773504
mmu-let-7e-5p	XLOC_145091	-0.959592262	0.002416189	ENSMUSG00000024055	-0.927279015	0.007740226
mmu-let-7e-5p	XLOC_145091	-0.959592262	0.002416189	ENSMUSG00000031781	-0.971774483	0.001183776
mmu-let-7e-5p	XLOC_148681	-0.907523239	0.012432499	ENSMUSG00000006050	-0.900801702	0.014272383
mmu-let-7e-5p	XLOC_148681	-0.907523239	0.012432499	ENSMUSG00000004328	-0.94105064	0.005110115
mmu-let-7e-5p	XLOC_148681	-0.907523239	0.012432499	ENSMUSG00000050106	-0.922650108	0.008743116
mmu-let-7e-5p	XLOC_148681	-0.907523239	0.012432499	ENSMUSG00000037995	-0.943044561	0.004773504
mmu-let-7e-5p	XLOC_148681	-0.907523239	0.012432499	ENSMUSG00000024055	-0.927279015	0.007740226
mmu-let-7e-5p	XLOC_148681	-0.907523239	0.012432499	ENSMUSG00000031781	-0.971774483	0.001183776
mmu-let-7e-5p	XLOC_156608	-0.918161377	0.009772281	ENSMUSG00000006050	-0.900801702	0.014272383
mmu-let-7e-5p	XLOC_156608	-0.918161377	0.009772281	ENSMUSG00000004328	-0.94105064	0.005110115
mmu-let-7e-5p	XLOC_156608	-0.918161377	0.009772281	ENSMUSG00000050106	-0.922650108	0.008743116
mmu-let-7e-5p	XLOC_156608	-0.918161377	0.009772281	ENSMUSG00000037995	-0.943044561	0.004773504
mmu-let-7e-5p	XLOC_156608	-0.918161377	0.009772281	ENSMUSG00000024055	-0.927279015	0.007740226
mmu-let-7e-5p	XLOC_156608	-0.918161377	0.009772281	ENSMUSG00000031781	-0.971774483	0.001183776
mmu-let-7e-5p	XLOC_178920	-0.938382047	0.005578184	ENSMUSG00000006050	-0.900801702	0.014272383
mmu-let-7e-5p	XLOC_178920	-0.938382047	0.005578184	ENSMUSG00000004328	-0.94105064	0.005110115
mmu-let-7e-5p	XLOC_178920	-0.938382047	0.005578184	ENSMUSG00000050106	-0.922650108	0.008743116
mmu-let-7e-5p	XLOC_178920	-0.938382047	0.005578184	ENSMUSG00000037995	-0.943044561	0.004773504
mmu-let-7e-5p	XLOC_178920	-0.938382047	0.005578184	ENSMUSG00000024055	-0.927279015	0.007740226
mmu-let-7e-5p	XLOC_178920	-0.938382047	0.005578184	ENSMUSG00000031781	-0.971774483	0.001183776
mmu-let-7e-5p	XLOC_184493	-0.944056744	0.00460693	ENSMUSG00000006050	-0.900801702	0.014272383
mmu-let-7e-5p	XLOC_184493	-0.944056744	0.00460693	ENSMUSG00000004328	-0.94105064	0.005110115
mmu-let-7e-5p	XLOC_184493	-0.944056744	0.00460693	ENSMUSG00000050106	-0.922650108	0.008743116
mmu-let-7e-5p	XLOC_184493	-0.944056744	0.00460693	ENSMUSG00000037995	-0.943044561	0.004773504
mmu-let-7e-5p	XLOC_184493	-0.944056744	0.00460693	ENSMUSG00000024055	-0.927279015	0.007740226
mmu-let-7e-5p	XLOC_184493	-0.944056744	0.00460693	ENSMUSG00000031781	-0.971774483	0.001183776
mmu-let-7e-5p	XLOC_188057	-0.900845298	0.014260055	ENSMUSG00000006050	-0.900801702	0.014272383
mmu-let-7e-5p	XLOC_188057	-0.900845298	0.014260055	ENSMUSG00000004328	-0.94105064	0.005110115
mmu-let-7e-5p	XLOC_188057	-0.900845298	0.014260055	ENSMUSG00000050106	-0.922650108	0.008743116
mmu-let-7e-5p	XLOC_188057	-0.900845298	0.014260055	ENSMUSG00000037995	-0.943044561	0.004773504
mmu-let-7e-5p	XLOC_188057	-0.900845298	0.014260055	ENSMUSG00000024055	-0.927279015	0.007740226
mmu-let-7e-5p	XLOC_188057	-0.900845298	0.014260055	ENSMUSG00000031781	-0.971774483	0.001183776
mmu-let-7e-5p	XLOC_200814	-0.921317513	0.009042842	ENSMUSG00000006050	-0.900801702	0.014272383
mmu-let-7e-5p	XLOC_200814	-0.921317513	0.009042842	ENSMUSG00000004328	-0.94105064	0.005110115
mmu-let-7e-5p	XLOC_200814	-0.921317513	0.009042842	ENSMUSG00000050106	-0.922650108	0.008743116
mmu-let-7e-5p	XLOC_200814	-0.921317513	0.009042842	ENSMUSG00000037995	-0.943044561	0.004773504
mmu-let-7e-5p	XLOC_200814	-0.921317513	0.009042842	ENSMUSG00000024055	-0.927279015	0.007740226
mmu-let-7e-5p	XLOC_200814	-0.921317513	0.009042842	ENSMUSG00000031781	-0.971774483	0.001183776
mmu-let-7e-5p	XLOC_202067	-0.912385028	0.011178292	ENSMUSG00000006050	-0.900801702	0.014272383
mmu-let-7e-5p	XLOC_202067	-0.912385028	0.011178292	ENSMUSG00000004328	-0.94105064	0.005110115
mmu-let-7e-5p	XLOC_202067	-0.912385028	0.011178292	ENSMUSG00000050106	-0.922650108	0.008743116
mmu-let-7e-5p	XLOC_202067	-0.912385028	0.011178292	ENSMUSG00000037995	-0.943044561	0.004773504
mmu-let-7e-5p	XLOC_202067	-0.912385028	0.011178292	ENSMUSG00000024055	-0.927279015	0.007740226
mmu-let-7e-5p	XLOC_202067	-0.912385028	0.011178292	ENSMUSG00000031781	-0.971774483	0.001183776
mmu-let-7e-5p	XLOC_251510	-0.903049831	0.013643369	ENSMUSG00000006050	-0.900801702	0.014272383
mmu-let-7e-5p	XLOC_251510	-0.903049831	0.013643369	ENSMUSG00000004328	-0.94105064	0.005110115
mmu-let-7e-5p	XLOC_251510	-0.903049831	0.013643369	ENSMUSG00000050106	-0.922650108	0.008743116
mmu-let-7e-5p	XLOC_251510	-0.903049831	0.013643369	ENSMUSG00000037995	-0.943044561	0.004773504
mmu-let-7e-5p	XLOC_251510	-0.903049831	0.013643369	ENSMUSG00000024055	-0.927279015	0.007740226
mmu-let-7e-5p	XLOC_251510	-0.903049831	0.013643369	ENSMUSG00000031781	-0.971774483	0.001183776
mmu-let-7e-5p	XLOC_262171	-0.90856832	0.012157455	ENSMUSG00000006050	-0.900801702	0.014272383
mmu-let-7e-5p	XLOC_262171	-0.90856832	0.012157455	ENSMUSG00000004328	-0.94105064	0.005110115
mmu-let-7e-5p	XLOC_262171	-0.90856832	0.012157455	ENSMUSG00000050106	-0.922650108	0.008743116
mmu-let-7e-5p	XLOC_262171	-0.90856832	0.012157455	ENSMUSG00000037995	-0.943044561	0.004773504
mmu-let-7e-5p	XLOC_262171	-0.90856832	0.012157455	ENSMUSG00000024055	-0.927279015	0.007740226
mmu-let-7e-5p	XLOC_262171	-0.90856832	0.012157455	ENSMUSG00000031781	-0.971774483	0.001183776
mmu-let-7e-5p	XLOC_279297	-0.911046103	0.011517257	ENSMUSG00000006050	-0.900801702	0.014272383
mmu-let-7e-5p	XLOC_279297	-0.911046103	0.011517257	ENSMUSG00000004328	-0.94105064	0.005110115
mmu-let-7e-5p	XLOC_279297	-0.911046103	0.011517257	ENSMUSG00000050106	-0.922650108	0.008743116
mmu-let-7e-5p	XLOC_279297	-0.911046103	0.011517257	ENSMUSG00000037995	-0.943044561	0.004773504
mmu-let-7e-5p	XLOC_279297	-0.911046103	0.011517257	ENSMUSG00000024055	-0.927279015	0.007740226
mmu-let-7e-5p	XLOC_279297	-0.911046103	0.011517257	ENSMUSG00000031781	-0.971774483	0.001183776
mmu-let-7e-5p	XLOC_286793	-0.931672457	0.006843481	ENSMUSG00000006050	-0.900801702	0.014272383
mmu-let-7e-5p	XLOC_286793	-0.931672457	0.006843481	ENSMUSG00000004328	-0.94105064	0.005110115
mmu-let-7e-5p	XLOC_286793	-0.931672457	0.006843481	ENSMUSG00000050106	-0.922650108	0.008743116
mmu-let-7e-5p	XLOC_286793	-0.931672457	0.006843481	ENSMUSG00000037995	-0.943044561	0.004773504
mmu-let-7e-5p	XLOC_286793	-0.931672457	0.006843481	ENSMUSG00000024055	-0.927279015	0.007740226
mmu-let-7e-5p	XLOC_286793	-0.931672457	0.006843481	ENSMUSG00000031781	-0.971774483	0.001183776
mmu-let-7e-5p	XLOC_307219	-0.917779549	0.00986239	ENSMUSG00000006050	-0.900801702	0.014272383
mmu-let-7e-5p	XLOC_307219	-0.917779549	0.00986239	ENSMUSG00000004328	-0.94105064	0.005110115
mmu-let-7e-5p	XLOC_307219	-0.917779549	0.00986239	ENSMUSG00000050106	-0.922650108	0.008743116
mmu-let-7e-5p	XLOC_307219	-0.917779549	0.00986239	ENSMUSG00000037995	-0.943044561	0.004773504
mmu-let-7e-5p	XLOC_307219	-0.917779549	0.00986239	ENSMUSG00000024055	-0.927279015	0.007740226
mmu-let-7e-5p	XLOC_307219	-0.917779549	0.00986239	ENSMUSG00000031781	-0.971774483	0.001183776
mmu-let-7e-5p	XLOC_315104	-0.901614527	0.014043381	ENSMUSG00000006050	-0.900801702	0.014272383
mmu-let-7e-5p	XLOC_315104	-0.901614527	0.014043381	ENSMUSG00000004328	-0.94105064	0.005110115
mmu-let-7e-5p	XLOC_315104	-0.901614527	0.014043381	ENSMUSG00000050106	-0.922650108	0.008743116
mmu-let-7e-5p	XLOC_315104	-0.901614527	0.014043381	ENSMUSG00000037995	-0.943044561	0.004773504
mmu-let-7e-5p	XLOC_315104	-0.901614527	0.014043381	ENSMUSG00000024055	-0.927279015	0.007740226
mmu-let-7e-5p	XLOC_315104	-0.901614527	0.014043381	ENSMUSG00000031781	-0.971774483	0.001183776
mmu-let-7e-5p	XLOC_329386	-0.923251703	0.008609416	ENSMUSG00000006050	-0.900801702	0.014272383
mmu-let-7e-5p	XLOC_329386	-0.923251703	0.008609416	ENSMUSG00000004328	-0.94105064	0.005110115
mmu-let-7e-5p	XLOC_329386	-0.923251703	0.008609416	ENSMUSG00000050106	-0.922650108	0.008743116
mmu-let-7e-5p	XLOC_329386	-0.923251703	0.008609416	ENSMUSG00000037995	-0.943044561	0.004773504
mmu-let-7e-5p	XLOC_329386	-0.923251703	0.008609416	ENSMUSG00000024055	-0.927279015	0.007740226
mmu-let-7e-5p	XLOC_329386	-0.923251703	0.008609416	ENSMUSG00000031781	-0.971774483	0.001183776
mmu-let-7e-5p	XLOC_337128	-0.973691435	0.001029106	ENSMUSG00000006050	-0.900801702	0.014272383
mmu-let-7e-5p	XLOC_337128	-0.973691435	0.001029106	ENSMUSG00000004328	-0.94105064	0.005110115
mmu-let-7e-5p	XLOC_337128	-0.973691435	0.001029106	ENSMUSG00000050106	-0.922650108	0.008743116
mmu-let-7e-5p	XLOC_337128	-0.973691435	0.001029106	ENSMUSG00000037995	-0.943044561	0.004773504
mmu-let-7e-5p	XLOC_337128	-0.973691435	0.001029106	ENSMUSG00000024055	-0.927279015	0.007740226
mmu-let-7e-5p	XLOC_337128	-0.973691435	0.001029106	ENSMUSG00000031781	-0.971774483	0.001183776
mmu-let-7e-5p	XLOC_340907	-0.91683066	0.010088062	ENSMUSG00000006050	-0.900801702	0.014272383
mmu-let-7e-5p	XLOC_340907	-0.91683066	0.010088062	ENSMUSG00000004328	-0.94105064	0.005110115
mmu-let-7e-5p	XLOC_340907	-0.91683066	0.010088062	ENSMUSG00000050106	-0.922650108	0.008743116
mmu-let-7e-5p	XLOC_340907	-0.91683066	0.010088062	ENSMUSG00000037995	-0.943044561	0.004773504
mmu-let-7e-5p	XLOC_340907	-0.91683066	0.010088062	ENSMUSG00000024055	-0.927279015	0.007740226
mmu-let-7e-5p	XLOC_340907	-0.91683066	0.010088062	ENSMUSG00000031781	-0.971774483	0.001183776
mmu-let-7e-5p	XLOC_350180	-0.909371322	0.011948144	ENSMUSG00000006050	-0.900801702	0.014272383
mmu-let-7e-5p	XLOC_350180	-0.909371322	0.011948144	ENSMUSG00000004328	-0.94105064	0.005110115
mmu-let-7e-5p	XLOC_350180	-0.909371322	0.011948144	ENSMUSG00000050106	-0.922650108	0.008743116
mmu-let-7e-5p	XLOC_350180	-0.909371322	0.011948144	ENSMUSG00000037995	-0.943044561	0.004773504
mmu-let-7e-5p	XLOC_350180	-0.909371322	0.011948144	ENSMUSG00000024055	-0.927279015	0.007740226
mmu-let-7e-5p	XLOC_350180	-0.909371322	0.011948144	ENSMUSG00000031781	-0.971774483	0.001183776
mmu-let-7e-5p	XLOC_355053	-0.949998073	0.003687782	ENSMUSG00000006050	-0.900801702	0.014272383
mmu-let-7e-5p	XLOC_355053	-0.949998073	0.003687782	ENSMUSG00000004328	-0.94105064	0.005110115
mmu-let-7e-5p	XLOC_355053	-0.949998073	0.003687782	ENSMUSG00000050106	-0.922650108	0.008743116
mmu-let-7e-5p	XLOC_355053	-0.949998073	0.003687782	ENSMUSG00000037995	-0.943044561	0.004773504
mmu-let-7e-5p	XLOC_355053	-0.949998073	0.003687782	ENSMUSG00000024055	-0.927279015	0.007740226
mmu-let-7e-5p	XLOC_355053	-0.949998073	0.003687782	ENSMUSG00000031781	-0.971774483	0.001183776
mmu-let-7e-5p	XLOC_360985	-0.943044561	0.004773504	ENSMUSG00000006050	-0.900801702	0.014272383
mmu-let-7e-5p	XLOC_360985	-0.943044561	0.004773504	ENSMUSG00000004328	-0.94105064	0.005110115
mmu-let-7e-5p	XLOC_360985	-0.943044561	0.004773504	ENSMUSG00000050106	-0.922650108	0.008743116
mmu-let-7e-5p	XLOC_360985	-0.943044561	0.004773504	ENSMUSG00000037995	-0.943044561	0.004773504
mmu-let-7e-5p	XLOC_360985	-0.943044561	0.004773504	ENSMUSG00000024055	-0.927279015	0.007740226
mmu-let-7e-5p	XLOC_360985	-0.943044561	0.004773504	ENSMUSG00000031781	-0.971774483	0.001183776
mmu-let-7g-3p	XLOC_056245	-0.934185701	0.006354745	ENSMUSG00000024833	-0.908676531	0.012129146
mmu-let-7g-3p	XLOC_175557	-0.98201676	0.000482188	ENSMUSG00000024833	-0.908676531	0.012129146
mmu-let-7g-3p	XLOC_273034	-0.904063334	0.013364273	ENSMUSG00000024833	-0.908676531	0.012129146
mmu-miR-101b-3p	ENSMUSG00000085566.1	-0.943672326	0.004669852	ENSMUSG00000031667	-0.941314428	0.005064938
mmu-miR-101b-3p	ENSMUSG00000085566.1	-0.943672326	0.004669852	ENSMUSG00000025736	-0.933372791	0.006510892
mmu-miR-101b-3p	ENSMUSG00000072893.12	-0.920739318	0.009174416	ENSMUSG00000031667	-0.941314428	0.005064938
mmu-miR-101b-3p	ENSMUSG00000072893.12	-0.920739318	0.009174416	ENSMUSG00000025736	-0.933372791	0.006510892
mmu-miR-101b-3p	ENSMUSG00000087259.7	-0.908857368	0.012081909	ENSMUSG00000031667	-0.941314428	0.005064938
mmu-miR-101b-3p	ENSMUSG00000087259.7	-0.908857368	0.012081909	ENSMUSG00000025736	-0.933372791	0.006510892
mmu-miR-101b-3p	ENSMUSG00000087174.7	-0.965937077	0.001720663	ENSMUSG00000031667	-0.941314428	0.005064938
mmu-miR-101b-3p	ENSMUSG00000087174.7	-0.965937077	0.001720663	ENSMUSG00000025736	-0.933372791	0.006510892
mmu-miR-101b-3p	ENSMUSG00000075029.7	-0.96948012	0.001382981	ENSMUSG00000031667	-0.941314428	0.005064938
mmu-miR-101b-3p	ENSMUSG00000075029.7	-0.96948012	0.001382981	ENSMUSG00000025736	-0.933372791	0.006510892
mmu-miR-101b-3p	ENSMUSG00000086370.8	-0.958531102	0.002543848	ENSMUSG00000031667	-0.941314428	0.005064938
mmu-miR-101b-3p	ENSMUSG00000086370.8	-0.958531102	0.002543848	ENSMUSG00000025736	-0.933372791	0.006510892
mmu-miR-101b-3p	ENSMUSG00000093483.1	-0.928911221	0.007400794	ENSMUSG00000031667	-0.941314428	0.005064938
mmu-miR-101b-3p	ENSMUSG00000093483.1	-0.928911221	0.007400794	ENSMUSG00000025736	-0.933372791	0.006510892
mmu-miR-101b-3p	ENSMUSG00000097743.1	-0.940654095	0.005178398	ENSMUSG00000031667	-0.941314428	0.005064938
mmu-miR-101b-3p	ENSMUSG00000097743.1	-0.940654095	0.005178398	ENSMUSG00000025736	-0.933372791	0.006510892
mmu-miR-101b-3p	ENSMUSG00000097101.3	-0.904455347	0.013257068	ENSMUSG00000031667	-0.941314428	0.005064938
mmu-miR-101b-3p	ENSMUSG00000097101.3	-0.904455347	0.013257068	ENSMUSG00000025736	-0.933372791	0.006510892
mmu-miR-101b-3p	ENSMUSG00000097731.1	-0.906971752	0.012578837	ENSMUSG00000031667	-0.941314428	0.005064938
mmu-miR-101b-3p	ENSMUSG00000097731.1	-0.906971752	0.012578837	ENSMUSG00000025736	-0.933372791	0.006510892
mmu-miR-101b-3p	ENSMUSG00000108621.1	-0.923425463	0.008570986	ENSMUSG00000031667	-0.941314428	0.005064938
mmu-miR-101b-3p	ENSMUSG00000108621.1	-0.923425463	0.008570986	ENSMUSG00000025736	-0.933372791	0.006510892
mmu-miR-101b-3p	ENSMUSG00000105848.1	-0.974120857	0.000995929	ENSMUSG00000031667	-0.941314428	0.005064938
mmu-miR-101b-3p	ENSMUSG00000105848.1	-0.974120857	0.000995929	ENSMUSG00000025736	-0.933372791	0.006510892
mmu-miR-101b-3p	ENSMUSG00000104548.1	-0.919207488	0.009527461	ENSMUSG00000031667	-0.941314428	0.005064938
mmu-miR-101b-3p	ENSMUSG00000104548.1	-0.919207488	0.009527461	ENSMUSG00000025736	-0.933372791	0.006510892
mmu-miR-101b-3p	ENSMUSG00000107742.1	-0.943366853	0.00472015	ENSMUSG00000031667	-0.941314428	0.005064938
mmu-miR-101b-3p	ENSMUSG00000107742.1	-0.943366853	0.00472015	ENSMUSG00000025736	-0.933372791	0.006510892
mmu-miR-101b-3p	ENSMUSG00000108580.1	-0.928321393	0.007522598	ENSMUSG00000031667	-0.941314428	0.005064938
mmu-miR-101b-3p	ENSMUSG00000108580.1	-0.928321393	0.007522598	ENSMUSG00000025736	-0.933372791	0.006510892
mmu-miR-101b-3p	ENSMUSG00000109090.1	-0.919353551	0.009493518	ENSMUSG00000031667	-0.941314428	0.005064938
mmu-miR-101b-3p	ENSMUSG00000109090.1	-0.919353551	0.009493518	ENSMUSG00000025736	-0.933372791	0.006510892
mmu-miR-101b-3p	ENSMUSG00000110380.1	-0.903165197	0.01361146	ENSMUSG00000031667	-0.941314428	0.005064938
mmu-miR-101b-3p	ENSMUSG00000110380.1	-0.903165197	0.01361146	ENSMUSG00000025736	-0.933372791	0.006510892
mmu-miR-101b-3p	ENSMUSG00000111740.1	-0.953026225	0.003257979	ENSMUSG00000031667	-0.941314428	0.005064938
mmu-miR-101b-3p	ENSMUSG00000111740.1	-0.953026225	0.003257979	ENSMUSG00000025736	-0.933372791	0.006510892
mmu-miR-101b-3p	ENSMUSG00000112790.1	-0.92243828	0.008790432	ENSMUSG00000031667	-0.941314428	0.005064938
mmu-miR-101b-3p	ENSMUSG00000112790.1	-0.92243828	0.008790432	ENSMUSG00000025736	-0.933372791	0.006510892
mmu-miR-101b-3p	XLOC_004530	-0.924935458	0.008240546	ENSMUSG00000031667	-0.941314428	0.005064938
mmu-miR-101b-3p	XLOC_004530	-0.924935458	0.008240546	ENSMUSG00000025736	-0.933372791	0.006510892
mmu-miR-101b-3p	XLOC_004796	-0.944737693	0.004496501	ENSMUSG00000031667	-0.941314428	0.005064938
mmu-miR-101b-3p	XLOC_004796	-0.944737693	0.004496501	ENSMUSG00000025736	-0.933372791	0.006510892
mmu-miR-101b-3p	XLOC_005801	-0.911106149	0.01150195	ENSMUSG00000031667	-0.941314428	0.005064938
mmu-miR-101b-3p	XLOC_005801	-0.911106149	0.01150195	ENSMUSG00000025736	-0.933372791	0.006510892
mmu-miR-101b-3p	XLOC_012117	-0.910312855	0.011704964	ENSMUSG00000031667	-0.941314428	0.005064938
mmu-miR-101b-3p	XLOC_012117	-0.910312855	0.011704964	ENSMUSG00000025736	-0.933372791	0.006510892
mmu-miR-101b-3p	XLOC_012386	-0.963810414	0.001940831	ENSMUSG00000031667	-0.941314428	0.005064938
mmu-miR-101b-3p	XLOC_012386	-0.963810414	0.001940831	ENSMUSG00000025736	-0.933372791	0.006510892
mmu-miR-101b-3p	XLOC_014842	-0.941338687	0.005060793	ENSMUSG00000031667	-0.941314428	0.005064938
mmu-miR-101b-3p	XLOC_014842	-0.941338687	0.005060793	ENSMUSG00000025736	-0.933372791	0.006510892
mmu-miR-101b-3p	XLOC_042463	-0.905454885	0.012985609	ENSMUSG00000031667	-0.941314428	0.005064938
mmu-miR-101b-3p	XLOC_042463	-0.905454885	0.012985609	ENSMUSG00000025736	-0.933372791	0.006510892
mmu-miR-101b-3p	XLOC_060506	-0.983159584	0.000423011	ENSMUSG00000031667	-0.941314428	0.005064938
mmu-miR-101b-3p	XLOC_060506	-0.983159584	0.000423011	ENSMUSG00000025736	-0.933372791	0.006510892
mmu-miR-101b-3p	XLOC_065048	-0.961587481	0.002184943	ENSMUSG00000031667	-0.941314428	0.005064938
mmu-miR-101b-3p	XLOC_065048	-0.961587481	0.002184943	ENSMUSG00000025736	-0.933372791	0.006510892
mmu-miR-101b-3p	XLOC_067105	-0.952470239	0.003334931	ENSMUSG00000031667	-0.941314428	0.005064938
mmu-miR-101b-3p	XLOC_067105	-0.952470239	0.003334931	ENSMUSG00000025736	-0.933372791	0.006510892
mmu-miR-101b-3p	XLOC_093696	-0.921320538	0.009042156	ENSMUSG00000031667	-0.941314428	0.005064938
mmu-miR-101b-3p	XLOC_093696	-0.921320538	0.009042156	ENSMUSG00000025736	-0.933372791	0.006510892
mmu-miR-101b-3p	XLOC_093819	-0.945211728	0.004420402	ENSMUSG00000031667	-0.941314428	0.005064938
mmu-miR-101b-3p	XLOC_093819	-0.945211728	0.004420402	ENSMUSG00000025736	-0.933372791	0.006510892
mmu-miR-101b-3p	XLOC_102477	-0.901004092	0.014215195	ENSMUSG00000031667	-0.941314428	0.005064938
mmu-miR-101b-3p	XLOC_102477	-0.901004092	0.014215195	ENSMUSG00000025736	-0.933372791	0.006510892
mmu-miR-101b-3p	XLOC_104101	-0.918865464	0.009607173	ENSMUSG00000031667	-0.941314428	0.005064938
mmu-miR-101b-3p	XLOC_104101	-0.918865464	0.009607173	ENSMUSG00000025736	-0.933372791	0.006510892
mmu-miR-101b-3p	XLOC_114924	-0.943297795	0.004731557	ENSMUSG00000031667	-0.941314428	0.005064938
mmu-miR-101b-3p	XLOC_114924	-0.943297795	0.004731557	ENSMUSG00000025736	-0.933372791	0.006510892
mmu-miR-101b-3p	XLOC_118376	-0.961903608	0.002149357	ENSMUSG00000031667	-0.941314428	0.005064938
mmu-miR-101b-3p	XLOC_118376	-0.961903608	0.002149357	ENSMUSG00000025736	-0.933372791	0.006510892
mmu-miR-101b-3p	XLOC_125061	-0.915436739	0.010424064	ENSMUSG00000031667	-0.941314428	0.005064938
mmu-miR-101b-3p	XLOC_125061	-0.915436739	0.010424064	ENSMUSG00000025736	-0.933372791	0.006510892
mmu-miR-101b-3p	XLOC_129667	-0.911697834	0.011351651	ENSMUSG00000031667	-0.941314428	0.005064938
mmu-miR-101b-3p	XLOC_129667	-0.911697834	0.011351651	ENSMUSG00000025736	-0.933372791	0.006510892
mmu-miR-101b-3p	XLOC_129684	-0.950959077	0.003548546	ENSMUSG00000031667	-0.941314428	0.005064938
mmu-miR-101b-3p	XLOC_129684	-0.950959077	0.003548546	ENSMUSG00000025736	-0.933372791	0.006510892
mmu-miR-101b-3p	XLOC_138278	-0.901507125	0.014073537	ENSMUSG00000031667	-0.941314428	0.005064938
mmu-miR-101b-3p	XLOC_138278	-0.901507125	0.014073537	ENSMUSG00000025736	-0.933372791	0.006510892
mmu-miR-101b-3p	XLOC_138428	-0.920603894	0.009205366	ENSMUSG00000031667	-0.941314428	0.005064938
mmu-miR-101b-3p	XLOC_138428	-0.920603894	0.009205366	ENSMUSG00000025736	-0.933372791	0.006510892
mmu-miR-101b-3p	XLOC_146587	-0.933374369	0.006510587	ENSMUSG00000031667	-0.941314428	0.005064938
mmu-miR-101b-3p	XLOC_146587	-0.933374369	0.006510587	ENSMUSG00000025736	-0.933372791	0.006510892
mmu-miR-101b-3p	XLOC_147069	-0.958081682	0.00259889	ENSMUSG00000031667	-0.941314428	0.005064938
mmu-miR-101b-3p	XLOC_147069	-0.958081682	0.00259889	ENSMUSG00000025736	-0.933372791	0.006510892
mmu-miR-101b-3p	XLOC_148024	-0.968571668	0.001466089	ENSMUSG00000031667	-0.941314428	0.005064938
mmu-miR-101b-3p	XLOC_148024	-0.968571668	0.001466089	ENSMUSG00000025736	-0.933372791	0.006510892
mmu-miR-101b-3p	XLOC_152180	-0.964308185	0.001888124	ENSMUSG00000031667	-0.941314428	0.005064938
mmu-miR-101b-3p	XLOC_152180	-0.964308185	0.001888124	ENSMUSG00000025736	-0.933372791	0.006510892
mmu-miR-101b-3p	XLOC_156781	-0.934285285	0.006335744	ENSMUSG00000031667	-0.941314428	0.005064938
mmu-miR-101b-3p	XLOC_156781	-0.934285285	0.006335744	ENSMUSG00000025736	-0.933372791	0.006510892
mmu-miR-101b-3p	XLOC_157708	-0.920658773	0.009192818	ENSMUSG00000031667	-0.941314428	0.005064938
mmu-miR-101b-3p	XLOC_157708	-0.920658773	0.009192818	ENSMUSG00000025736	-0.933372791	0.006510892
mmu-miR-101b-3p	XLOC_160442	-0.928895435	0.007404041	ENSMUSG00000031667	-0.941314428	0.005064938
mmu-miR-101b-3p	XLOC_160442	-0.928895435	0.007404041	ENSMUSG00000025736	-0.933372791	0.006510892
mmu-miR-101b-3p	XLOC_167434	-0.95296503	0.003266405	ENSMUSG00000031667	-0.941314428	0.005064938
mmu-miR-101b-3p	XLOC_167434	-0.95296503	0.003266405	ENSMUSG00000025736	-0.933372791	0.006510892
mmu-miR-101b-3p	XLOC_180470	-0.92073629	0.009175107	ENSMUSG00000031667	-0.941314428	0.005064938
mmu-miR-101b-3p	XLOC_180470	-0.92073629	0.009175107	ENSMUSG00000025736	-0.933372791	0.006510892
mmu-miR-101b-3p	XLOC_192431	-0.942183626	0.004917467	ENSMUSG00000031667	-0.941314428	0.005064938
mmu-miR-101b-3p	XLOC_192431	-0.942183626	0.004917467	ENSMUSG00000025736	-0.933372791	0.006510892
mmu-miR-101b-3p	XLOC_192434	-0.91853235	0.009685117	ENSMUSG00000031667	-0.941314428	0.005064938
mmu-miR-101b-3p	XLOC_192434	-0.91853235	0.009685117	ENSMUSG00000025736	-0.933372791	0.006510892
mmu-miR-101b-3p	XLOC_234064	-0.903729118	0.013456001	ENSMUSG00000031667	-0.941314428	0.005064938
mmu-miR-101b-3p	XLOC_234064	-0.903729118	0.013456001	ENSMUSG00000025736	-0.933372791	0.006510892
mmu-miR-101b-3p	XLOC_283816	-0.961627463	0.002180427	ENSMUSG00000031667	-0.941314428	0.005064938
mmu-miR-101b-3p	XLOC_283816	-0.961627463	0.002180427	ENSMUSG00000025736	-0.933372791	0.006510892
mmu-miR-101b-3p	XLOC_327971	-0.905539565	0.012962736	ENSMUSG00000031667	-0.941314428	0.005064938
mmu-miR-101b-3p	XLOC_327971	-0.905539565	0.012962736	ENSMUSG00000025736	-0.933372791	0.006510892
mmu-miR-101b-3p	XLOC_335712	-0.96400065	0.001920603	ENSMUSG00000031667	-0.941314428	0.005064938
mmu-miR-101b-3p	XLOC_335712	-0.96400065	0.001920603	ENSMUSG00000025736	-0.933372791	0.006510892
mmu-miR-101b-3p	XLOC_349652	-0.932389384	0.006702263	ENSMUSG00000031667	-0.941314428	0.005064938
mmu-miR-101b-3p	XLOC_349652	-0.932389384	0.006702263	ENSMUSG00000025736	-0.933372791	0.006510892
mmu-miR-101b-3p	XLOC_358689	-0.942665903	0.004836564	ENSMUSG00000031667	-0.941314428	0.005064938
mmu-miR-101b-3p	XLOC_358689	-0.942665903	0.004836564	ENSMUSG00000025736	-0.933372791	0.006510892
mmu-miR-101b-3p	XLOC_362793	-0.961190032	0.002230092	ENSMUSG00000031667	-0.941314428	0.005064938
mmu-miR-101b-3p	XLOC_362793	-0.961190032	0.002230092	ENSMUSG00000025736	-0.933372791	0.006510892
mmu-miR-101b-3p	XLOC_382676	-0.921936638	0.008902978	ENSMUSG00000031667	-0.941314428	0.005064938
mmu-miR-101b-3p	XLOC_382676	-0.921936638	0.008902978	ENSMUSG00000025736	-0.933372791	0.006510892
mmu-miR-101b-3p	XLOC_388089	-0.999579491	2.65E-07	ENSMUSG00000031667	-0.941314428	0.005064938
mmu-miR-101b-3p	XLOC_388089	-0.999579491	2.65E-07	ENSMUSG00000025736	-0.933372791	0.006510892
mmu-miR-106b-3p	ENSMUSG00000106951.1	-0.90229432	0.013853231	ENSMUSG00000029560	-0.91777084	0.00986445
mmu-miR-106b-3p	ENSMUSG00000106951.1	-0.90229432	0.013853231	ENSMUSG00000070699	-0.904349174	0.013286062
mmu-miR-106b-3p	ENSMUSG00000106951.1	-0.90229432	0.013853231	ENSMUSG00000061393	-0.904912136	0.013132675
mmu-miR-106b-3p	ENSMUSG00000097915.2	-0.913095678	0.011000375	ENSMUSG00000029560	-0.91777084	0.00986445
mmu-miR-106b-3p	ENSMUSG00000097915.2	-0.913095678	0.011000375	ENSMUSG00000070699	-0.904349174	0.013286062
mmu-miR-106b-3p	ENSMUSG00000097915.2	-0.913095678	0.011000375	ENSMUSG00000061393	-0.904912136	0.013132675
mmu-miR-106b-3p	ENSMUSG00000097415.2	-0.903660375	0.013474905	ENSMUSG00000029560	-0.91777084	0.00986445
mmu-miR-106b-3p	ENSMUSG00000097415.2	-0.903660375	0.013474905	ENSMUSG00000070699	-0.904349174	0.013286062
mmu-miR-106b-3p	ENSMUSG00000097415.2	-0.903660375	0.013474905	ENSMUSG00000061393	-0.904912136	0.013132675
mmu-miR-106b-3p	ENSMUSG00000097184.1	-0.938316471	0.005589938	ENSMUSG00000029560	-0.91777084	0.00986445
mmu-miR-106b-3p	ENSMUSG00000097184.1	-0.938316471	0.005589938	ENSMUSG00000070699	-0.904349174	0.013286062
mmu-miR-106b-3p	ENSMUSG00000097184.1	-0.938316471	0.005589938	ENSMUSG00000061393	-0.904912136	0.013132675
mmu-miR-106b-3p	ENSMUSG00000075585.3	-0.904682365	0.013195176	ENSMUSG00000029560	-0.91777084	0.00986445
mmu-miR-106b-3p	ENSMUSG00000075585.3	-0.904682365	0.013195176	ENSMUSG00000070699	-0.904349174	0.013286062
mmu-miR-106b-3p	ENSMUSG00000075585.3	-0.904682365	0.013195176	ENSMUSG00000061393	-0.904912136	0.013132675
mmu-miR-106b-3p	ENSMUSG00000107937.1	-0.902006782	0.013933508	ENSMUSG00000029560	-0.91777084	0.00986445
mmu-miR-106b-3p	ENSMUSG00000107937.1	-0.902006782	0.013933508	ENSMUSG00000070699	-0.904349174	0.013286062
mmu-miR-106b-3p	ENSMUSG00000107937.1	-0.902006782	0.013933508	ENSMUSG00000061393	-0.904912136	0.013132675
mmu-miR-106b-3p	XLOC_017341	-0.965830323	0.001731403	ENSMUSG00000029560	-0.91777084	0.00986445
mmu-miR-106b-3p	XLOC_017341	-0.965830323	0.001731403	ENSMUSG00000070699	-0.904349174	0.013286062
mmu-miR-106b-3p	XLOC_017341	-0.965830323	0.001731403	ENSMUSG00000061393	-0.904912136	0.013132675
mmu-miR-106b-3p	XLOC_070364	-0.919817301	0.00938614	ENSMUSG00000029560	-0.91777084	0.00986445
mmu-miR-106b-3p	XLOC_070364	-0.919817301	0.00938614	ENSMUSG00000070699	-0.904349174	0.013286062
mmu-miR-106b-3p	XLOC_070364	-0.919817301	0.00938614	ENSMUSG00000061393	-0.904912136	0.013132675
mmu-miR-106b-3p	XLOC_075340	-0.962248956	0.002110812	ENSMUSG00000029560	-0.91777084	0.00986445
mmu-miR-106b-3p	XLOC_075340	-0.962248956	0.002110812	ENSMUSG00000070699	-0.904349174	0.013286062
mmu-miR-106b-3p	XLOC_075340	-0.962248956	0.002110812	ENSMUSG00000061393	-0.904912136	0.013132675
mmu-miR-106b-3p	XLOC_151540	-0.928596329	0.007465701	ENSMUSG00000029560	-0.91777084	0.00986445
mmu-miR-106b-3p	XLOC_151540	-0.928596329	0.007465701	ENSMUSG00000070699	-0.904349174	0.013286062
mmu-miR-106b-3p	XLOC_151540	-0.928596329	0.007465701	ENSMUSG00000061393	-0.904912136	0.013132675
mmu-miR-106b-3p	XLOC_184529	-0.980535811	0.000564595	ENSMUSG00000029560	-0.91777084	0.00986445
mmu-miR-106b-3p	XLOC_184529	-0.980535811	0.000564595	ENSMUSG00000070699	-0.904349174	0.013286062
mmu-miR-106b-3p	XLOC_184529	-0.980535811	0.000564595	ENSMUSG00000061393	-0.904912136	0.013132675
mmu-miR-106b-3p	XLOC_195106	-0.925494512	0.008119809	ENSMUSG00000029560	-0.91777084	0.00986445
mmu-miR-106b-3p	XLOC_195106	-0.925494512	0.008119809	ENSMUSG00000070699	-0.904349174	0.013286062
mmu-miR-106b-3p	XLOC_195106	-0.925494512	0.008119809	ENSMUSG00000061393	-0.904912136	0.013132675
mmu-miR-106b-3p	XLOC_321755	-0.921807037	0.008932168	ENSMUSG00000029560	-0.91777084	0.00986445
mmu-miR-106b-3p	XLOC_321755	-0.921807037	0.008932168	ENSMUSG00000070699	-0.904349174	0.013286062
mmu-miR-106b-3p	XLOC_321755	-0.921807037	0.008932168	ENSMUSG00000061393	-0.904912136	0.013132675
mmu-miR-106b-3p	XLOC_327254	-0.914205896	0.010725193	ENSMUSG00000029560	-0.91777084	0.00986445
mmu-miR-106b-3p	XLOC_327254	-0.914205896	0.010725193	ENSMUSG00000070699	-0.904349174	0.013286062
mmu-miR-106b-3p	XLOC_327254	-0.914205896	0.010725193	ENSMUSG00000061393	-0.904912136	0.013132675
mmu-miR-106b-3p	XLOC_339202	-0.911448744	0.011414808	ENSMUSG00000029560	-0.91777084	0.00986445
mmu-miR-106b-3p	XLOC_339202	-0.911448744	0.011414808	ENSMUSG00000070699	-0.904349174	0.013286062
mmu-miR-106b-3p	XLOC_339202	-0.911448744	0.011414808	ENSMUSG00000061393	-0.904912136	0.013132675
mmu-miR-10a-5p	ENSMUSG00000042579.2	-0.982566772	0.000453227	ENSMUSG00000048581	-0.99708184	1.28E-05
mmu-miR-10a-5p	ENSMUSG00000042579.2	-0.982566772	0.000453227	ENSMUSG00000055128	-0.994709564	4.19E-05
mmu-miR-10a-5p	ENSMUSG00000042579.2	-0.982566772	0.000453227	ENSMUSG00000073702	-0.905510368	0.01297062
mmu-miR-10a-5p	ENSMUSG00000042579.2	-0.982566772	0.000453227	ENSMUSG00000027673	-0.951092635	0.003529404
mmu-miR-10a-5p	ENSMUSG00000078247.3	-0.934156244	0.006360371	ENSMUSG00000048581	-0.99708184	1.28E-05
mmu-miR-10a-5p	ENSMUSG00000078247.3	-0.934156244	0.006360371	ENSMUSG00000055128	-0.994709564	4.19E-05
mmu-miR-10a-5p	ENSMUSG00000078247.3	-0.934156244	0.006360371	ENSMUSG00000073702	-0.905510368	0.01297062
mmu-miR-10a-5p	ENSMUSG00000078247.3	-0.934156244	0.006360371	ENSMUSG00000027673	-0.951092635	0.003529404
mmu-miR-10a-5p	ENSMUSG00000085788.1	-0.945888941	0.004312791	ENSMUSG00000048581	-0.99708184	1.28E-05
mmu-miR-10a-5p	ENSMUSG00000085788.1	-0.945888941	0.004312791	ENSMUSG00000055128	-0.994709564	4.19E-05
mmu-miR-10a-5p	ENSMUSG00000085788.1	-0.945888941	0.004312791	ENSMUSG00000073702	-0.905510368	0.01297062
mmu-miR-10a-5p	ENSMUSG00000085788.1	-0.945888941	0.004312791	ENSMUSG00000027673	-0.951092635	0.003529404
mmu-miR-10a-5p	ENSMUSG00000085105.2	-0.988601879	0.000194135	ENSMUSG00000048581	-0.99708184	1.28E-05
mmu-miR-10a-5p	ENSMUSG00000085105.2	-0.988601879	0.000194135	ENSMUSG00000055128	-0.994709564	4.19E-05
mmu-miR-10a-5p	ENSMUSG00000085105.2	-0.988601879	0.000194135	ENSMUSG00000073702	-0.905510368	0.01297062
mmu-miR-10a-5p	ENSMUSG00000085105.2	-0.988601879	0.000194135	ENSMUSG00000027673	-0.951092635	0.003529404
mmu-miR-10a-5p	ENSMUSG00000085379.1	-0.959177186	0.002465738	ENSMUSG00000048581	-0.99708184	1.28E-05
mmu-miR-10a-5p	ENSMUSG00000085379.1	-0.959177186	0.002465738	ENSMUSG00000055128	-0.994709564	4.19E-05
mmu-miR-10a-5p	ENSMUSG00000085379.1	-0.959177186	0.002465738	ENSMUSG00000073702	-0.905510368	0.01297062
mmu-miR-10a-5p	ENSMUSG00000085379.1	-0.959177186	0.002465738	ENSMUSG00000027673	-0.951092635	0.003529404
mmu-miR-10a-5p	ENSMUSG00000044689.5	-0.903755581	0.013448727	ENSMUSG00000048581	-0.99708184	1.28E-05
mmu-miR-10a-5p	ENSMUSG00000044689.5	-0.903755581	0.013448727	ENSMUSG00000055128	-0.994709564	4.19E-05
mmu-miR-10a-5p	ENSMUSG00000044689.5	-0.903755581	0.013448727	ENSMUSG00000073702	-0.905510368	0.01297062
mmu-miR-10a-5p	ENSMUSG00000044689.5	-0.903755581	0.013448727	ENSMUSG00000027673	-0.951092635	0.003529404
mmu-miR-10a-5p	ENSMUSG00000048603.8	-0.930417814	0.007094074	ENSMUSG00000048581	-0.99708184	1.28E-05
mmu-miR-10a-5p	ENSMUSG00000048603.8	-0.930417814	0.007094074	ENSMUSG00000055128	-0.994709564	4.19E-05
mmu-miR-10a-5p	ENSMUSG00000048603.8	-0.930417814	0.007094074	ENSMUSG00000073702	-0.905510368	0.01297062
mmu-miR-10a-5p	ENSMUSG00000048603.8	-0.930417814	0.007094074	ENSMUSG00000027673	-0.951092635	0.003529404
mmu-miR-10a-5p	ENSMUSG00000087001.2	-0.966622025	0.001652541	ENSMUSG00000048581	-0.99708184	1.28E-05
mmu-miR-10a-5p	ENSMUSG00000087001.2	-0.966622025	0.001652541	ENSMUSG00000055128	-0.994709564	4.19E-05
mmu-miR-10a-5p	ENSMUSG00000087001.2	-0.966622025	0.001652541	ENSMUSG00000073702	-0.905510368	0.01297062
mmu-miR-10a-5p	ENSMUSG00000087001.2	-0.966622025	0.001652541	ENSMUSG00000027673	-0.951092635	0.003529404
mmu-miR-10a-5p	ENSMUSG00000086289.3	-0.926455866	0.007914219	ENSMUSG00000048581	-0.99708184	1.28E-05
mmu-miR-10a-5p	ENSMUSG00000086289.3	-0.926455866	0.007914219	ENSMUSG00000055128	-0.994709564	4.19E-05
mmu-miR-10a-5p	ENSMUSG00000086289.3	-0.926455866	0.007914219	ENSMUSG00000073702	-0.905510368	0.01297062
mmu-miR-10a-5p	ENSMUSG00000086289.3	-0.926455866	0.007914219	ENSMUSG00000027673	-0.951092635	0.003529404
mmu-miR-10a-5p	ENSMUSG00000086350.1	-0.902144059	0.013895154	ENSMUSG00000048581	-0.99708184	1.28E-05
mmu-miR-10a-5p	ENSMUSG00000086350.1	-0.902144059	0.013895154	ENSMUSG00000055128	-0.994709564	4.19E-05
mmu-miR-10a-5p	ENSMUSG00000086350.1	-0.902144059	0.013895154	ENSMUSG00000073702	-0.905510368	0.01297062
mmu-miR-10a-5p	ENSMUSG00000086350.1	-0.902144059	0.013895154	ENSMUSG00000027673	-0.951092635	0.003529404
mmu-miR-10a-5p	ENSMUSG00000085615.2	-0.975357951	0.000903364	ENSMUSG00000048581	-0.99708184	1.28E-05
mmu-miR-10a-5p	ENSMUSG00000085615.2	-0.975357951	0.000903364	ENSMUSG00000055128	-0.994709564	4.19E-05
mmu-miR-10a-5p	ENSMUSG00000085615.2	-0.975357951	0.000903364	ENSMUSG00000073702	-0.905510368	0.01297062
mmu-miR-10a-5p	ENSMUSG00000085615.2	-0.975357951	0.000903364	ENSMUSG00000027673	-0.951092635	0.003529404
mmu-miR-10a-5p	ENSMUSG00000086914.1	-0.972692697	0.001108352	ENSMUSG00000048581	-0.99708184	1.28E-05
mmu-miR-10a-5p	ENSMUSG00000086914.1	-0.972692697	0.001108352	ENSMUSG00000055128	-0.994709564	4.19E-05
mmu-miR-10a-5p	ENSMUSG00000086914.1	-0.972692697	0.001108352	ENSMUSG00000073702	-0.905510368	0.01297062
mmu-miR-10a-5p	ENSMUSG00000086914.1	-0.972692697	0.001108352	ENSMUSG00000027673	-0.951092635	0.003529404
mmu-miR-10a-5p	ENSMUSG00000056735.5	-0.977559774	0.000749696	ENSMUSG00000048581	-0.99708184	1.28E-05
mmu-miR-10a-5p	ENSMUSG00000056735.5	-0.977559774	0.000749696	ENSMUSG00000055128	-0.994709564	4.19E-05
mmu-miR-10a-5p	ENSMUSG00000056735.5	-0.977559774	0.000749696	ENSMUSG00000073702	-0.905510368	0.01297062
mmu-miR-10a-5p	ENSMUSG00000056735.5	-0.977559774	0.000749696	ENSMUSG00000027673	-0.951092635	0.003529404
mmu-miR-10a-5p	ENSMUSG00000074876.5	-0.961318071	0.002215498	ENSMUSG00000048581	-0.99708184	1.28E-05
mmu-miR-10a-5p	ENSMUSG00000074876.5	-0.961318071	0.002215498	ENSMUSG00000055128	-0.994709564	4.19E-05
mmu-miR-10a-5p	ENSMUSG00000074876.5	-0.961318071	0.002215498	ENSMUSG00000073702	-0.905510368	0.01297062
mmu-miR-10a-5p	ENSMUSG00000074876.5	-0.961318071	0.002215498	ENSMUSG00000027673	-0.951092635	0.003529404
mmu-miR-10a-5p	ENSMUSG00000090086.7	-0.936447323	0.005930071	ENSMUSG00000048581	-0.99708184	1.28E-05
mmu-miR-10a-5p	ENSMUSG00000090086.7	-0.936447323	0.005930071	ENSMUSG00000055128	-0.994709564	4.19E-05
mmu-miR-10a-5p	ENSMUSG00000090086.7	-0.936447323	0.005930071	ENSMUSG00000073702	-0.905510368	0.01297062
mmu-miR-10a-5p	ENSMUSG00000090086.7	-0.936447323	0.005930071	ENSMUSG00000027673	-0.951092635	0.003529404
mmu-miR-10a-5p	ENSMUSG00000089998.2	-0.916525431	0.01016118	ENSMUSG00000048581	-0.99708184	1.28E-05
mmu-miR-10a-5p	ENSMUSG00000089998.2	-0.916525431	0.01016118	ENSMUSG00000055128	-0.994709564	4.19E-05
mmu-miR-10a-5p	ENSMUSG00000089998.2	-0.916525431	0.01016118	ENSMUSG00000073702	-0.905510368	0.01297062
mmu-miR-10a-5p	ENSMUSG00000089998.2	-0.916525431	0.01016118	ENSMUSG00000027673	-0.951092635	0.003529404
mmu-miR-10a-5p	ENSMUSG00000071456.6	-0.970369018	0.001303985	ENSMUSG00000048581	-0.99708184	1.28E-05
mmu-miR-10a-5p	ENSMUSG00000071456.6	-0.970369018	0.001303985	ENSMUSG00000055128	-0.994709564	4.19E-05
mmu-miR-10a-5p	ENSMUSG00000071456.6	-0.970369018	0.001303985	ENSMUSG00000073702	-0.905510368	0.01297062
mmu-miR-10a-5p	ENSMUSG00000071456.6	-0.970369018	0.001303985	ENSMUSG00000027673	-0.951092635	0.003529404
mmu-miR-10a-5p	ENSMUSG00000024845.17	-0.959459133	0.002432027	ENSMUSG00000048581	-0.99708184	1.28E-05
mmu-miR-10a-5p	ENSMUSG00000024845.17	-0.959459133	0.002432027	ENSMUSG00000055128	-0.994709564	4.19E-05
mmu-miR-10a-5p	ENSMUSG00000024845.17	-0.959459133	0.002432027	ENSMUSG00000073702	-0.905510368	0.01297062
mmu-miR-10a-5p	ENSMUSG00000024845.17	-0.959459133	0.002432027	ENSMUSG00000027673	-0.951092635	0.003529404
mmu-miR-10a-5p	ENSMUSG00000093656.1	-0.962633896	0.002068253	ENSMUSG00000048581	-0.99708184	1.28E-05
mmu-miR-10a-5p	ENSMUSG00000093656.1	-0.962633896	0.002068253	ENSMUSG00000055128	-0.994709564	4.19E-05
mmu-miR-10a-5p	ENSMUSG00000093656.1	-0.962633896	0.002068253	ENSMUSG00000073702	-0.905510368	0.01297062
mmu-miR-10a-5p	ENSMUSG00000093656.1	-0.962633896	0.002068253	ENSMUSG00000027673	-0.951092635	0.003529404
mmu-miR-10a-5p	ENSMUSG00000095174.1	-0.945850615	0.004318847	ENSMUSG00000048581	-0.99708184	1.28E-05
mmu-miR-10a-5p	ENSMUSG00000095174.1	-0.945850615	0.004318847	ENSMUSG00000055128	-0.994709564	4.19E-05
mmu-miR-10a-5p	ENSMUSG00000095174.1	-0.945850615	0.004318847	ENSMUSG00000073702	-0.905510368	0.01297062
mmu-miR-10a-5p	ENSMUSG00000095174.1	-0.945850615	0.004318847	ENSMUSG00000027673	-0.951092635	0.003529404
mmu-miR-10a-5p	ENSMUSG00000096221.3	-0.984687143	0.00034993	ENSMUSG00000048581	-0.99708184	1.28E-05
mmu-miR-10a-5p	ENSMUSG00000096221.3	-0.984687143	0.00034993	ENSMUSG00000055128	-0.994709564	4.19E-05
mmu-miR-10a-5p	ENSMUSG00000096221.3	-0.984687143	0.00034993	ENSMUSG00000073702	-0.905510368	0.01297062
mmu-miR-10a-5p	ENSMUSG00000096221.3	-0.984687143	0.00034993	ENSMUSG00000027673	-0.951092635	0.003529404
mmu-miR-10a-5p	ENSMUSG00000097617.2	-0.960276364	0.00233561	ENSMUSG00000048581	-0.99708184	1.28E-05
mmu-miR-10a-5p	ENSMUSG00000097617.2	-0.960276364	0.00233561	ENSMUSG00000055128	-0.994709564	4.19E-05
mmu-miR-10a-5p	ENSMUSG00000097617.2	-0.960276364	0.00233561	ENSMUSG00000073702	-0.905510368	0.01297062
mmu-miR-10a-5p	ENSMUSG00000097617.2	-0.960276364	0.00233561	ENSMUSG00000027673	-0.951092635	0.003529404
mmu-miR-10a-5p	ENSMUSG00000097121.2	-0.972881343	0.001093161	ENSMUSG00000048581	-0.99708184	1.28E-05
mmu-miR-10a-5p	ENSMUSG00000097121.2	-0.972881343	0.001093161	ENSMUSG00000055128	-0.994709564	4.19E-05
mmu-miR-10a-5p	ENSMUSG00000097121.2	-0.972881343	0.001093161	ENSMUSG00000073702	-0.905510368	0.01297062
mmu-miR-10a-5p	ENSMUSG00000097121.2	-0.972881343	0.001093161	ENSMUSG00000027673	-0.951092635	0.003529404
mmu-miR-10a-5p	ENSMUSG00000097287.2	-0.982649588	0.000448944	ENSMUSG00000048581	-0.99708184	1.28E-05
mmu-miR-10a-5p	ENSMUSG00000097287.2	-0.982649588	0.000448944	ENSMUSG00000055128	-0.994709564	4.19E-05
mmu-miR-10a-5p	ENSMUSG00000097287.2	-0.982649588	0.000448944	ENSMUSG00000073702	-0.905510368	0.01297062
mmu-miR-10a-5p	ENSMUSG00000097287.2	-0.982649588	0.000448944	ENSMUSG00000027673	-0.951092635	0.003529404
mmu-miR-10a-5p	ENSMUSG00000097219.1	-0.932967732	0.006589389	ENSMUSG00000048581	-0.99708184	1.28E-05
mmu-miR-10a-5p	ENSMUSG00000097219.1	-0.932967732	0.006589389	ENSMUSG00000055128	-0.994709564	4.19E-05
mmu-miR-10a-5p	ENSMUSG00000097219.1	-0.932967732	0.006589389	ENSMUSG00000073702	-0.905510368	0.01297062
mmu-miR-10a-5p	ENSMUSG00000097219.1	-0.932967732	0.006589389	ENSMUSG00000027673	-0.951092635	0.003529404
mmu-miR-10a-5p	ENSMUSG00000096956.2	-0.952463564	0.00333586	ENSMUSG00000048581	-0.99708184	1.28E-05
mmu-miR-10a-5p	ENSMUSG00000096956.2	-0.952463564	0.00333586	ENSMUSG00000055128	-0.994709564	4.19E-05
mmu-miR-10a-5p	ENSMUSG00000096956.2	-0.952463564	0.00333586	ENSMUSG00000073702	-0.905510368	0.01297062
mmu-miR-10a-5p	ENSMUSG00000096956.2	-0.952463564	0.00333586	ENSMUSG00000027673	-0.951092635	0.003529404
mmu-miR-10a-5p	ENSMUSG00000097251.2	-0.955093311	0.002979636	ENSMUSG00000048581	-0.99708184	1.28E-05
mmu-miR-10a-5p	ENSMUSG00000097251.2	-0.955093311	0.002979636	ENSMUSG00000055128	-0.994709564	4.19E-05
mmu-miR-10a-5p	ENSMUSG00000097251.2	-0.955093311	0.002979636	ENSMUSG00000073702	-0.905510368	0.01297062
mmu-miR-10a-5p	ENSMUSG00000097251.2	-0.955093311	0.002979636	ENSMUSG00000027673	-0.951092635	0.003529404
mmu-miR-10a-5p	ENSMUSG00000097889.1	-0.927244997	0.007747379	ENSMUSG00000048581	-0.99708184	1.28E-05
mmu-miR-10a-5p	ENSMUSG00000097889.1	-0.927244997	0.007747379	ENSMUSG00000055128	-0.994709564	4.19E-05
mmu-miR-10a-5p	ENSMUSG00000097889.1	-0.927244997	0.007747379	ENSMUSG00000073702	-0.905510368	0.01297062
mmu-miR-10a-5p	ENSMUSG00000097889.1	-0.927244997	0.007747379	ENSMUSG00000027673	-0.951092635	0.003529404
mmu-miR-10a-5p	ENSMUSG00000097164.2	-0.937575953	0.005723517	ENSMUSG00000048581	-0.99708184	1.28E-05
mmu-miR-10a-5p	ENSMUSG00000097164.2	-0.937575953	0.005723517	ENSMUSG00000055128	-0.994709564	4.19E-05
mmu-miR-10a-5p	ENSMUSG00000097164.2	-0.937575953	0.005723517	ENSMUSG00000073702	-0.905510368	0.01297062
mmu-miR-10a-5p	ENSMUSG00000097164.2	-0.937575953	0.005723517	ENSMUSG00000027673	-0.951092635	0.003529404
mmu-miR-10a-5p	ENSMUSG00000097971.3	-0.981559064	0.000506967	ENSMUSG00000048581	-0.99708184	1.28E-05
mmu-miR-10a-5p	ENSMUSG00000097971.3	-0.981559064	0.000506967	ENSMUSG00000055128	-0.994709564	4.19E-05
mmu-miR-10a-5p	ENSMUSG00000097971.3	-0.981559064	0.000506967	ENSMUSG00000073702	-0.905510368	0.01297062
mmu-miR-10a-5p	ENSMUSG00000097971.3	-0.981559064	0.000506967	ENSMUSG00000027673	-0.951092635	0.003529404
mmu-miR-10a-5p	ENSMUSG00000101225.1	-0.963782257	0.001943834	ENSMUSG00000048581	-0.99708184	1.28E-05
mmu-miR-10a-5p	ENSMUSG00000101225.1	-0.963782257	0.001943834	ENSMUSG00000055128	-0.994709564	4.19E-05
mmu-miR-10a-5p	ENSMUSG00000101225.1	-0.963782257	0.001943834	ENSMUSG00000073702	-0.905510368	0.01297062
mmu-miR-10a-5p	ENSMUSG00000101225.1	-0.963782257	0.001943834	ENSMUSG00000027673	-0.951092635	0.003529404
mmu-miR-10a-5p	ENSMUSG00000101013.1	-0.97641089	0.000828106	ENSMUSG00000048581	-0.99708184	1.28E-05
mmu-miR-10a-5p	ENSMUSG00000101013.1	-0.97641089	0.000828106	ENSMUSG00000055128	-0.994709564	4.19E-05
mmu-miR-10a-5p	ENSMUSG00000101013.1	-0.97641089	0.000828106	ENSMUSG00000073702	-0.905510368	0.01297062
mmu-miR-10a-5p	ENSMUSG00000101013.1	-0.97641089	0.000828106	ENSMUSG00000027673	-0.951092635	0.003529404
mmu-miR-10a-5p	ENSMUSG00000101693.1	-0.939083861	0.005453141	ENSMUSG00000048581	-0.99708184	1.28E-05
mmu-miR-10a-5p	ENSMUSG00000101693.1	-0.939083861	0.005453141	ENSMUSG00000055128	-0.994709564	4.19E-05
mmu-miR-10a-5p	ENSMUSG00000101693.1	-0.939083861	0.005453141	ENSMUSG00000073702	-0.905510368	0.01297062
mmu-miR-10a-5p	ENSMUSG00000101693.1	-0.939083861	0.005453141	ENSMUSG00000027673	-0.951092635	0.003529404
mmu-miR-10a-5p	ENSMUSG00000073590.3	-0.915249686	0.010469559	ENSMUSG00000048581	-0.99708184	1.28E-05
mmu-miR-10a-5p	ENSMUSG00000073590.3	-0.915249686	0.010469559	ENSMUSG00000055128	-0.994709564	4.19E-05
mmu-miR-10a-5p	ENSMUSG00000073590.3	-0.915249686	0.010469559	ENSMUSG00000073702	-0.905510368	0.01297062
mmu-miR-10a-5p	ENSMUSG00000073590.3	-0.915249686	0.010469559	ENSMUSG00000027673	-0.951092635	0.003529404
mmu-miR-10a-5p	ENSMUSG00000102302.1	-0.96264257	0.002067299	ENSMUSG00000048581	-0.99708184	1.28E-05
mmu-miR-10a-5p	ENSMUSG00000102302.1	-0.96264257	0.002067299	ENSMUSG00000055128	-0.994709564	4.19E-05
mmu-miR-10a-5p	ENSMUSG00000102302.1	-0.96264257	0.002067299	ENSMUSG00000073702	-0.905510368	0.01297062
mmu-miR-10a-5p	ENSMUSG00000102302.1	-0.96264257	0.002067299	ENSMUSG00000027673	-0.951092635	0.003529404
mmu-miR-10a-5p	ENSMUSG00000103983.1	-0.937087643	0.005812444	ENSMUSG00000048581	-0.99708184	1.28E-05
mmu-miR-10a-5p	ENSMUSG00000103983.1	-0.937087643	0.005812444	ENSMUSG00000055128	-0.994709564	4.19E-05
mmu-miR-10a-5p	ENSMUSG00000103983.1	-0.937087643	0.005812444	ENSMUSG00000073702	-0.905510368	0.01297062
mmu-miR-10a-5p	ENSMUSG00000103983.1	-0.937087643	0.005812444	ENSMUSG00000027673	-0.951092635	0.003529404
mmu-miR-10a-5p	ENSMUSG00000103114.1	-0.949076182	0.003823824	ENSMUSG00000048581	-0.99708184	1.28E-05
mmu-miR-10a-5p	ENSMUSG00000103114.1	-0.949076182	0.003823824	ENSMUSG00000055128	-0.994709564	4.19E-05
mmu-miR-10a-5p	ENSMUSG00000103114.1	-0.949076182	0.003823824	ENSMUSG00000073702	-0.905510368	0.01297062
mmu-miR-10a-5p	ENSMUSG00000103114.1	-0.949076182	0.003823824	ENSMUSG00000027673	-0.951092635	0.003529404
mmu-miR-10a-5p	ENSMUSG00000104253.1	-0.97720608	0.000773423	ENSMUSG00000048581	-0.99708184	1.28E-05
mmu-miR-10a-5p	ENSMUSG00000104253.1	-0.97720608	0.000773423	ENSMUSG00000055128	-0.994709564	4.19E-05
mmu-miR-10a-5p	ENSMUSG00000104253.1	-0.97720608	0.000773423	ENSMUSG00000073702	-0.905510368	0.01297062
mmu-miR-10a-5p	ENSMUSG00000104253.1	-0.97720608	0.000773423	ENSMUSG00000027673	-0.951092635	0.003529404
mmu-miR-10a-5p	ENSMUSG00000103509.1	-0.973489083	0.001044927	ENSMUSG00000048581	-0.99708184	1.28E-05
mmu-miR-10a-5p	ENSMUSG00000103509.1	-0.973489083	0.001044927	ENSMUSG00000055128	-0.994709564	4.19E-05
mmu-miR-10a-5p	ENSMUSG00000103509.1	-0.973489083	0.001044927	ENSMUSG00000073702	-0.905510368	0.01297062
mmu-miR-10a-5p	ENSMUSG00000103509.1	-0.973489083	0.001044927	ENSMUSG00000027673	-0.951092635	0.003529404
mmu-miR-10a-5p	ENSMUSG00000104184.1	-0.924317171	0.008375084	ENSMUSG00000048581	-0.99708184	1.28E-05
mmu-miR-10a-5p	ENSMUSG00000104184.1	-0.924317171	0.008375084	ENSMUSG00000055128	-0.994709564	4.19E-05
mmu-miR-10a-5p	ENSMUSG00000104184.1	-0.924317171	0.008375084	ENSMUSG00000073702	-0.905510368	0.01297062
mmu-miR-10a-5p	ENSMUSG00000104184.1	-0.924317171	0.008375084	ENSMUSG00000027673	-0.951092635	0.003529404
mmu-miR-10a-5p	ENSMUSG00000104852.1	-0.979023519	0.000655404	ENSMUSG00000048581	-0.99708184	1.28E-05
mmu-miR-10a-5p	ENSMUSG00000104852.1	-0.979023519	0.000655404	ENSMUSG00000055128	-0.994709564	4.19E-05
mmu-miR-10a-5p	ENSMUSG00000104852.1	-0.979023519	0.000655404	ENSMUSG00000073702	-0.905510368	0.01297062
mmu-miR-10a-5p	ENSMUSG00000104852.1	-0.979023519	0.000655404	ENSMUSG00000027673	-0.951092635	0.003529404
mmu-miR-10a-5p	ENSMUSG00000106717.1	-0.943771629	0.004653558	ENSMUSG00000048581	-0.99708184	1.28E-05
mmu-miR-10a-5p	ENSMUSG00000106717.1	-0.943771629	0.004653558	ENSMUSG00000055128	-0.994709564	4.19E-05
mmu-miR-10a-5p	ENSMUSG00000106717.1	-0.943771629	0.004653558	ENSMUSG00000073702	-0.905510368	0.01297062
mmu-miR-10a-5p	ENSMUSG00000106717.1	-0.943771629	0.004653558	ENSMUSG00000027673	-0.951092635	0.003529404
mmu-miR-10a-5p	ENSMUSG00000107000.1	-0.963366468	0.001988442	ENSMUSG00000048581	-0.99708184	1.28E-05
mmu-miR-10a-5p	ENSMUSG00000107000.1	-0.963366468	0.001988442	ENSMUSG00000055128	-0.994709564	4.19E-05
mmu-miR-10a-5p	ENSMUSG00000107000.1	-0.963366468	0.001988442	ENSMUSG00000073702	-0.905510368	0.01297062
mmu-miR-10a-5p	ENSMUSG00000107000.1	-0.963366468	0.001988442	ENSMUSG00000027673	-0.951092635	0.003529404
mmu-miR-10a-5p	ENSMUSG00000107096.3	-0.971352649	0.001219251	ENSMUSG00000048581	-0.99708184	1.28E-05
mmu-miR-10a-5p	ENSMUSG00000107096.3	-0.971352649	0.001219251	ENSMUSG00000055128	-0.994709564	4.19E-05
mmu-miR-10a-5p	ENSMUSG00000107096.3	-0.971352649	0.001219251	ENSMUSG00000073702	-0.905510368	0.01297062
mmu-miR-10a-5p	ENSMUSG00000107096.3	-0.971352649	0.001219251	ENSMUSG00000027673	-0.951092635	0.003529404
mmu-miR-10a-5p	ENSMUSG00000107994.1	-0.921732604	0.008948953	ENSMUSG00000048581	-0.99708184	1.28E-05
mmu-miR-10a-5p	ENSMUSG00000107994.1	-0.921732604	0.008948953	ENSMUSG00000055128	-0.994709564	4.19E-05
mmu-miR-10a-5p	ENSMUSG00000107994.1	-0.921732604	0.008948953	ENSMUSG00000073702	-0.905510368	0.01297062
mmu-miR-10a-5p	ENSMUSG00000107994.1	-0.921732604	0.008948953	ENSMUSG00000027673	-0.951092635	0.003529404
mmu-miR-10a-5p	ENSMUSG00000109015.1	-0.955503459	0.002925863	ENSMUSG00000048581	-0.99708184	1.28E-05
mmu-miR-10a-5p	ENSMUSG00000109015.1	-0.955503459	0.002925863	ENSMUSG00000055128	-0.994709564	4.19E-05
mmu-miR-10a-5p	ENSMUSG00000109015.1	-0.955503459	0.002925863	ENSMUSG00000073702	-0.905510368	0.01297062
mmu-miR-10a-5p	ENSMUSG00000109015.1	-0.955503459	0.002925863	ENSMUSG00000027673	-0.951092635	0.003529404
mmu-miR-10a-5p	ENSMUSG00000110605.1	-0.954910598	0.003003747	ENSMUSG00000048581	-0.99708184	1.28E-05
mmu-miR-10a-5p	ENSMUSG00000110605.1	-0.954910598	0.003003747	ENSMUSG00000055128	-0.994709564	4.19E-05
mmu-miR-10a-5p	ENSMUSG00000110605.1	-0.954910598	0.003003747	ENSMUSG00000073702	-0.905510368	0.01297062
mmu-miR-10a-5p	ENSMUSG00000110605.1	-0.954910598	0.003003747	ENSMUSG00000027673	-0.951092635	0.003529404
mmu-miR-10a-5p	ENSMUSG00000110647.2	-0.9477539	0.004023176	ENSMUSG00000048581	-0.99708184	1.28E-05
mmu-miR-10a-5p	ENSMUSG00000110647.2	-0.9477539	0.004023176	ENSMUSG00000055128	-0.994709564	4.19E-05
mmu-miR-10a-5p	ENSMUSG00000110647.2	-0.9477539	0.004023176	ENSMUSG00000073702	-0.905510368	0.01297062
mmu-miR-10a-5p	ENSMUSG00000110647.2	-0.9477539	0.004023176	ENSMUSG00000027673	-0.951092635	0.003529404
mmu-miR-10a-5p	ENSMUSG00000111505.1	-0.922265929	0.008829021	ENSMUSG00000048581	-0.99708184	1.28E-05
mmu-miR-10a-5p	ENSMUSG00000111505.1	-0.922265929	0.008829021	ENSMUSG00000055128	-0.994709564	4.19E-05
mmu-miR-10a-5p	ENSMUSG00000111505.1	-0.922265929	0.008829021	ENSMUSG00000073702	-0.905510368	0.01297062
mmu-miR-10a-5p	ENSMUSG00000111505.1	-0.922265929	0.008829021	ENSMUSG00000027673	-0.951092635	0.003529404
mmu-miR-10a-5p	ENSMUSG00000112900.1	-0.903175697	0.013608557	ENSMUSG00000048581	-0.99708184	1.28E-05
mmu-miR-10a-5p	ENSMUSG00000112900.1	-0.903175697	0.013608557	ENSMUSG00000055128	-0.994709564	4.19E-05
mmu-miR-10a-5p	ENSMUSG00000112900.1	-0.903175697	0.013608557	ENSMUSG00000073702	-0.905510368	0.01297062
mmu-miR-10a-5p	ENSMUSG00000112900.1	-0.903175697	0.013608557	ENSMUSG00000027673	-0.951092635	0.003529404
mmu-miR-10a-5p	ENSMUSG00000112790.1	-0.992732177	7.90E-05	ENSMUSG00000048581	-0.99708184	1.28E-05
mmu-miR-10a-5p	ENSMUSG00000112790.1	-0.992732177	7.90E-05	ENSMUSG00000055128	-0.994709564	4.19E-05
mmu-miR-10a-5p	ENSMUSG00000112790.1	-0.992732177	7.90E-05	ENSMUSG00000073702	-0.905510368	0.01297062
mmu-miR-10a-5p	ENSMUSG00000112790.1	-0.992732177	7.90E-05	ENSMUSG00000027673	-0.951092635	0.003529404
mmu-miR-10a-5p	ENSMUSG00000112461.1	-0.954815671	0.003016311	ENSMUSG00000048581	-0.99708184	1.28E-05
mmu-miR-10a-5p	ENSMUSG00000112461.1	-0.954815671	0.003016311	ENSMUSG00000055128	-0.994709564	4.19E-05
mmu-miR-10a-5p	ENSMUSG00000112461.1	-0.954815671	0.003016311	ENSMUSG00000073702	-0.905510368	0.01297062
mmu-miR-10a-5p	ENSMUSG00000112461.1	-0.954815671	0.003016311	ENSMUSG00000027673	-0.951092635	0.003529404
mmu-miR-10a-5p	ENSMUSG00000112532.1	-0.922307379	0.008819733	ENSMUSG00000048581	-0.99708184	1.28E-05
mmu-miR-10a-5p	ENSMUSG00000112532.1	-0.922307379	0.008819733	ENSMUSG00000055128	-0.994709564	4.19E-05
mmu-miR-10a-5p	ENSMUSG00000112532.1	-0.922307379	0.008819733	ENSMUSG00000073702	-0.905510368	0.01297062
mmu-miR-10a-5p	ENSMUSG00000112532.1	-0.922307379	0.008819733	ENSMUSG00000027673	-0.951092635	0.003529404
mmu-miR-10a-5p	ENSMUSG00000114161.1	-0.97013384	0.001324661	ENSMUSG00000048581	-0.99708184	1.28E-05
mmu-miR-10a-5p	ENSMUSG00000114161.1	-0.97013384	0.001324661	ENSMUSG00000055128	-0.994709564	4.19E-05
mmu-miR-10a-5p	ENSMUSG00000114161.1	-0.97013384	0.001324661	ENSMUSG00000073702	-0.905510368	0.01297062
mmu-miR-10a-5p	ENSMUSG00000114161.1	-0.97013384	0.001324661	ENSMUSG00000027673	-0.951092635	0.003529404
mmu-miR-10a-5p	ENSMUSG00000113841.1	-0.926920884	0.007815694	ENSMUSG00000048581	-0.99708184	1.28E-05
mmu-miR-10a-5p	ENSMUSG00000113841.1	-0.926920884	0.007815694	ENSMUSG00000055128	-0.994709564	4.19E-05
mmu-miR-10a-5p	ENSMUSG00000113841.1	-0.926920884	0.007815694	ENSMUSG00000073702	-0.905510368	0.01297062
mmu-miR-10a-5p	ENSMUSG00000113841.1	-0.926920884	0.007815694	ENSMUSG00000027673	-0.951092635	0.003529404
mmu-miR-10a-5p	ENSMUSG00000113769.1	-0.927870753	0.007616312	ENSMUSG00000048581	-0.99708184	1.28E-05
mmu-miR-10a-5p	ENSMUSG00000113769.1	-0.927870753	0.007616312	ENSMUSG00000055128	-0.994709564	4.19E-05
mmu-miR-10a-5p	ENSMUSG00000113769.1	-0.927870753	0.007616312	ENSMUSG00000073702	-0.905510368	0.01297062
mmu-miR-10a-5p	ENSMUSG00000113769.1	-0.927870753	0.007616312	ENSMUSG00000027673	-0.951092635	0.003529404
mmu-miR-10a-5p	ENSMUSG00000113529.1	-0.985794992	0.00030124	ENSMUSG00000048581	-0.99708184	1.28E-05
mmu-miR-10a-5p	ENSMUSG00000113529.1	-0.985794992	0.00030124	ENSMUSG00000055128	-0.994709564	4.19E-05
mmu-miR-10a-5p	ENSMUSG00000113529.1	-0.985794992	0.00030124	ENSMUSG00000073702	-0.905510368	0.01297062
mmu-miR-10a-5p	ENSMUSG00000113529.1	-0.985794992	0.00030124	ENSMUSG00000027673	-0.951092635	0.003529404
mmu-miR-10a-5p	ENSMUSG00000116660	-0.914459276	0.010662863	ENSMUSG00000048581	-0.99708184	1.28E-05
mmu-miR-10a-5p	ENSMUSG00000116660	-0.914459276	0.010662863	ENSMUSG00000055128	-0.994709564	4.19E-05
mmu-miR-10a-5p	ENSMUSG00000116660	-0.914459276	0.010662863	ENSMUSG00000073702	-0.905510368	0.01297062
mmu-miR-10a-5p	ENSMUSG00000116660	-0.914459276	0.010662863	ENSMUSG00000027673	-0.951092635	0.003529404
mmu-miR-10a-5p	XLOC_003033	-0.933025489	0.006578168	ENSMUSG00000048581	-0.99708184	1.28E-05
mmu-miR-10a-5p	XLOC_003033	-0.933025489	0.006578168	ENSMUSG00000055128	-0.994709564	4.19E-05
mmu-miR-10a-5p	XLOC_003033	-0.933025489	0.006578168	ENSMUSG00000073702	-0.905510368	0.01297062
mmu-miR-10a-5p	XLOC_003033	-0.933025489	0.006578168	ENSMUSG00000027673	-0.951092635	0.003529404
mmu-miR-10a-5p	XLOC_004796	-0.968060296	0.001513925	ENSMUSG00000048581	-0.99708184	1.28E-05
mmu-miR-10a-5p	XLOC_004796	-0.968060296	0.001513925	ENSMUSG00000055128	-0.994709564	4.19E-05
mmu-miR-10a-5p	XLOC_004796	-0.968060296	0.001513925	ENSMUSG00000073702	-0.905510368	0.01297062
mmu-miR-10a-5p	XLOC_004796	-0.968060296	0.001513925	ENSMUSG00000027673	-0.951092635	0.003529404
mmu-miR-10a-5p	XLOC_006988	-0.906727395	0.012643943	ENSMUSG00000048581	-0.99708184	1.28E-05
mmu-miR-10a-5p	XLOC_006988	-0.906727395	0.012643943	ENSMUSG00000055128	-0.994709564	4.19E-05
mmu-miR-10a-5p	XLOC_006988	-0.906727395	0.012643943	ENSMUSG00000073702	-0.905510368	0.01297062
mmu-miR-10a-5p	XLOC_006988	-0.906727395	0.012643943	ENSMUSG00000027673	-0.951092635	0.003529404
mmu-miR-10a-5p	XLOC_008267	-0.99548882	3.05E-05	ENSMUSG00000048581	-0.99708184	1.28E-05
mmu-miR-10a-5p	XLOC_008267	-0.99548882	3.05E-05	ENSMUSG00000055128	-0.994709564	4.19E-05
mmu-miR-10a-5p	XLOC_008267	-0.99548882	3.05E-05	ENSMUSG00000073702	-0.905510368	0.01297062
mmu-miR-10a-5p	XLOC_008267	-0.99548882	3.05E-05	ENSMUSG00000027673	-0.951092635	0.003529404
mmu-miR-10a-5p	XLOC_011828	-0.921714637	0.008953007	ENSMUSG00000048581	-0.99708184	1.28E-05
mmu-miR-10a-5p	XLOC_011828	-0.921714637	0.008953007	ENSMUSG00000055128	-0.994709564	4.19E-05
mmu-miR-10a-5p	XLOC_011828	-0.921714637	0.008953007	ENSMUSG00000073702	-0.905510368	0.01297062
mmu-miR-10a-5p	XLOC_011828	-0.921714637	0.008953007	ENSMUSG00000027673	-0.951092635	0.003529404
mmu-miR-10a-5p	XLOC_014159	-0.94695264	0.004146395	ENSMUSG00000048581	-0.99708184	1.28E-05
mmu-miR-10a-5p	XLOC_014159	-0.94695264	0.004146395	ENSMUSG00000055128	-0.994709564	4.19E-05
mmu-miR-10a-5p	XLOC_014159	-0.94695264	0.004146395	ENSMUSG00000073702	-0.905510368	0.01297062
mmu-miR-10a-5p	XLOC_014159	-0.94695264	0.004146395	ENSMUSG00000027673	-0.951092635	0.003529404
mmu-miR-10a-5p	XLOC_015084	-0.974407794	0.000974061	ENSMUSG00000048581	-0.99708184	1.28E-05
mmu-miR-10a-5p	XLOC_015084	-0.974407794	0.000974061	ENSMUSG00000055128	-0.994709564	4.19E-05
mmu-miR-10a-5p	XLOC_015084	-0.974407794	0.000974061	ENSMUSG00000073702	-0.905510368	0.01297062
mmu-miR-10a-5p	XLOC_015084	-0.974407794	0.000974061	ENSMUSG00000027673	-0.951092635	0.003529404
mmu-miR-10a-5p	XLOC_019277	-0.958236087	0.002579914	ENSMUSG00000048581	-0.99708184	1.28E-05
mmu-miR-10a-5p	XLOC_019277	-0.958236087	0.002579914	ENSMUSG00000055128	-0.994709564	4.19E-05
mmu-miR-10a-5p	XLOC_019277	-0.958236087	0.002579914	ENSMUSG00000073702	-0.905510368	0.01297062
mmu-miR-10a-5p	XLOC_019277	-0.958236087	0.002579914	ENSMUSG00000027673	-0.951092635	0.003529404
mmu-miR-10a-5p	XLOC_019600	-0.951139943	0.003522636	ENSMUSG00000048581	-0.99708184	1.28E-05
mmu-miR-10a-5p	XLOC_019600	-0.951139943	0.003522636	ENSMUSG00000055128	-0.994709564	4.19E-05
mmu-miR-10a-5p	XLOC_019600	-0.951139943	0.003522636	ENSMUSG00000073702	-0.905510368	0.01297062
mmu-miR-10a-5p	XLOC_019600	-0.951139943	0.003522636	ENSMUSG00000027673	-0.951092635	0.003529404
mmu-miR-10a-5p	XLOC_019691	-0.949712005	0.003729737	ENSMUSG00000048581	-0.99708184	1.28E-05
mmu-miR-10a-5p	XLOC_019691	-0.949712005	0.003729737	ENSMUSG00000055128	-0.994709564	4.19E-05
mmu-miR-10a-5p	XLOC_019691	-0.949712005	0.003729737	ENSMUSG00000073702	-0.905510368	0.01297062
mmu-miR-10a-5p	XLOC_019691	-0.949712005	0.003729737	ENSMUSG00000027673	-0.951092635	0.003529404
mmu-miR-10a-5p	XLOC_025898	-0.973815034	0.001019502	ENSMUSG00000048581	-0.99708184	1.28E-05
mmu-miR-10a-5p	XLOC_025898	-0.973815034	0.001019502	ENSMUSG00000055128	-0.994709564	4.19E-05
mmu-miR-10a-5p	XLOC_025898	-0.973815034	0.001019502	ENSMUSG00000073702	-0.905510368	0.01297062
mmu-miR-10a-5p	XLOC_025898	-0.973815034	0.001019502	ENSMUSG00000027673	-0.951092635	0.003529404
mmu-miR-10a-5p	XLOC_027127	-0.930343009	0.007109153	ENSMUSG00000048581	-0.99708184	1.28E-05
mmu-miR-10a-5p	XLOC_027127	-0.930343009	0.007109153	ENSMUSG00000055128	-0.994709564	4.19E-05
mmu-miR-10a-5p	XLOC_027127	-0.930343009	0.007109153	ENSMUSG00000073702	-0.905510368	0.01297062
mmu-miR-10a-5p	XLOC_027127	-0.930343009	0.007109153	ENSMUSG00000027673	-0.951092635	0.003529404
mmu-miR-10a-5p	XLOC_027312	-0.952995021	0.003262274	ENSMUSG00000048581	-0.99708184	1.28E-05
mmu-miR-10a-5p	XLOC_027312	-0.952995021	0.003262274	ENSMUSG00000055128	-0.994709564	4.19E-05
mmu-miR-10a-5p	XLOC_027312	-0.952995021	0.003262274	ENSMUSG00000073702	-0.905510368	0.01297062
mmu-miR-10a-5p	XLOC_027312	-0.952995021	0.003262274	ENSMUSG00000027673	-0.951092635	0.003529404
mmu-miR-10a-5p	XLOC_027441	-0.944950907	0.004462193	ENSMUSG00000048581	-0.99708184	1.28E-05
mmu-miR-10a-5p	XLOC_027441	-0.944950907	0.004462193	ENSMUSG00000055128	-0.994709564	4.19E-05
mmu-miR-10a-5p	XLOC_027441	-0.944950907	0.004462193	ENSMUSG00000073702	-0.905510368	0.01297062
mmu-miR-10a-5p	XLOC_027441	-0.944950907	0.004462193	ENSMUSG00000027673	-0.951092635	0.003529404
mmu-miR-10a-5p	XLOC_027715	-0.931255609	0.006926251	ENSMUSG00000048581	-0.99708184	1.28E-05
mmu-miR-10a-5p	XLOC_027715	-0.931255609	0.006926251	ENSMUSG00000055128	-0.994709564	4.19E-05
mmu-miR-10a-5p	XLOC_027715	-0.931255609	0.006926251	ENSMUSG00000073702	-0.905510368	0.01297062
mmu-miR-10a-5p	XLOC_027715	-0.931255609	0.006926251	ENSMUSG00000027673	-0.951092635	0.003529404
mmu-miR-10a-5p	XLOC_029293	-0.928526409	0.007480151	ENSMUSG00000048581	-0.99708184	1.28E-05
mmu-miR-10a-5p	XLOC_029293	-0.928526409	0.007480151	ENSMUSG00000055128	-0.994709564	4.19E-05
mmu-miR-10a-5p	XLOC_029293	-0.928526409	0.007480151	ENSMUSG00000073702	-0.905510368	0.01297062
mmu-miR-10a-5p	XLOC_029293	-0.928526409	0.007480151	ENSMUSG00000027673	-0.951092635	0.003529404
mmu-miR-10a-5p	XLOC_029362	-0.92627824	0.007952012	ENSMUSG00000048581	-0.99708184	1.28E-05
mmu-miR-10a-5p	XLOC_029362	-0.92627824	0.007952012	ENSMUSG00000055128	-0.994709564	4.19E-05
mmu-miR-10a-5p	XLOC_029362	-0.92627824	0.007952012	ENSMUSG00000073702	-0.905510368	0.01297062
mmu-miR-10a-5p	XLOC_029362	-0.92627824	0.007952012	ENSMUSG00000027673	-0.951092635	0.003529404
mmu-miR-10a-5p	XLOC_035539	-0.981675191	0.000500621	ENSMUSG00000048581	-0.99708184	1.28E-05
mmu-miR-10a-5p	XLOC_035539	-0.981675191	0.000500621	ENSMUSG00000055128	-0.994709564	4.19E-05
mmu-miR-10a-5p	XLOC_035539	-0.981675191	0.000500621	ENSMUSG00000073702	-0.905510368	0.01297062
mmu-miR-10a-5p	XLOC_035539	-0.981675191	0.000500621	ENSMUSG00000027673	-0.951092635	0.003529404
mmu-miR-10a-5p	XLOC_038954	-0.939311508	0.005412879	ENSMUSG00000048581	-0.99708184	1.28E-05
mmu-miR-10a-5p	XLOC_038954	-0.939311508	0.005412879	ENSMUSG00000055128	-0.994709564	4.19E-05
mmu-miR-10a-5p	XLOC_038954	-0.939311508	0.005412879	ENSMUSG00000073702	-0.905510368	0.01297062
mmu-miR-10a-5p	XLOC_038954	-0.939311508	0.005412879	ENSMUSG00000027673	-0.951092635	0.003529404
mmu-miR-10a-5p	XLOC_039422	-0.927214647	0.007753764	ENSMUSG00000048581	-0.99708184	1.28E-05
mmu-miR-10a-5p	XLOC_039422	-0.927214647	0.007753764	ENSMUSG00000055128	-0.994709564	4.19E-05
mmu-miR-10a-5p	XLOC_039422	-0.927214647	0.007753764	ENSMUSG00000073702	-0.905510368	0.01297062
mmu-miR-10a-5p	XLOC_039422	-0.927214647	0.007753764	ENSMUSG00000027673	-0.951092635	0.003529404
mmu-miR-10a-5p	XLOC_039719	-0.938158791	0.005618252	ENSMUSG00000048581	-0.99708184	1.28E-05
mmu-miR-10a-5p	XLOC_039719	-0.938158791	0.005618252	ENSMUSG00000055128	-0.994709564	4.19E-05
mmu-miR-10a-5p	XLOC_039719	-0.938158791	0.005618252	ENSMUSG00000073702	-0.905510368	0.01297062
mmu-miR-10a-5p	XLOC_039719	-0.938158791	0.005618252	ENSMUSG00000027673	-0.951092635	0.003529404
mmu-miR-10a-5p	XLOC_042659	-0.987204391	0.000244544	ENSMUSG00000048581	-0.99708184	1.28E-05
mmu-miR-10a-5p	XLOC_042659	-0.987204391	0.000244544	ENSMUSG00000055128	-0.994709564	4.19E-05
mmu-miR-10a-5p	XLOC_042659	-0.987204391	0.000244544	ENSMUSG00000073702	-0.905510368	0.01297062
mmu-miR-10a-5p	XLOC_042659	-0.987204391	0.000244544	ENSMUSG00000027673	-0.951092635	0.003529404
mmu-miR-10a-5p	XLOC_044908	-0.932566924	0.006667513	ENSMUSG00000048581	-0.99708184	1.28E-05
mmu-miR-10a-5p	XLOC_044908	-0.932566924	0.006667513	ENSMUSG00000055128	-0.994709564	4.19E-05
mmu-miR-10a-5p	XLOC_044908	-0.932566924	0.006667513	ENSMUSG00000073702	-0.905510368	0.01297062
mmu-miR-10a-5p	XLOC_044908	-0.932566924	0.006667513	ENSMUSG00000027673	-0.951092635	0.003529404
mmu-miR-10a-5p	XLOC_045584	-0.993733059	5.88E-05	ENSMUSG00000048581	-0.99708184	1.28E-05
mmu-miR-10a-5p	XLOC_045584	-0.993733059	5.88E-05	ENSMUSG00000055128	-0.994709564	4.19E-05
mmu-miR-10a-5p	XLOC_045584	-0.993733059	5.88E-05	ENSMUSG00000073702	-0.905510368	0.01297062
mmu-miR-10a-5p	XLOC_045584	-0.993733059	5.88E-05	ENSMUSG00000027673	-0.951092635	0.003529404
mmu-miR-10a-5p	XLOC_045588	-0.94206877	0.004936832	ENSMUSG00000048581	-0.99708184	1.28E-05
mmu-miR-10a-5p	XLOC_045588	-0.94206877	0.004936832	ENSMUSG00000055128	-0.994709564	4.19E-05
mmu-miR-10a-5p	XLOC_045588	-0.94206877	0.004936832	ENSMUSG00000073702	-0.905510368	0.01297062
mmu-miR-10a-5p	XLOC_045588	-0.94206877	0.004936832	ENSMUSG00000027673	-0.951092635	0.003529404
mmu-miR-10a-5p	XLOC_045690	-0.985322822	0.000321548	ENSMUSG00000048581	-0.99708184	1.28E-05
mmu-miR-10a-5p	XLOC_045690	-0.985322822	0.000321548	ENSMUSG00000055128	-0.994709564	4.19E-05
mmu-miR-10a-5p	XLOC_045690	-0.985322822	0.000321548	ENSMUSG00000073702	-0.905510368	0.01297062
mmu-miR-10a-5p	XLOC_045690	-0.985322822	0.000321548	ENSMUSG00000027673	-0.951092635	0.003529404
mmu-miR-10a-5p	XLOC_045694	-0.93470818	0.006255362	ENSMUSG00000048581	-0.99708184	1.28E-05
mmu-miR-10a-5p	XLOC_045694	-0.93470818	0.006255362	ENSMUSG00000055128	-0.994709564	4.19E-05
mmu-miR-10a-5p	XLOC_045694	-0.93470818	0.006255362	ENSMUSG00000073702	-0.905510368	0.01297062
mmu-miR-10a-5p	XLOC_045694	-0.93470818	0.006255362	ENSMUSG00000027673	-0.951092635	0.003529404
mmu-miR-10a-5p	XLOC_045918	-0.911136747	0.011494154	ENSMUSG00000048581	-0.99708184	1.28E-05
mmu-miR-10a-5p	XLOC_045918	-0.911136747	0.011494154	ENSMUSG00000055128	-0.994709564	4.19E-05
mmu-miR-10a-5p	XLOC_045918	-0.911136747	0.011494154	ENSMUSG00000073702	-0.905510368	0.01297062
mmu-miR-10a-5p	XLOC_045918	-0.911136747	0.011494154	ENSMUSG00000027673	-0.951092635	0.003529404
mmu-miR-10a-5p	XLOC_048989	-0.965739579	0.001740558	ENSMUSG00000048581	-0.99708184	1.28E-05
mmu-miR-10a-5p	XLOC_048989	-0.965739579	0.001740558	ENSMUSG00000055128	-0.994709564	4.19E-05
mmu-miR-10a-5p	XLOC_048989	-0.965739579	0.001740558	ENSMUSG00000073702	-0.905510368	0.01297062
mmu-miR-10a-5p	XLOC_048989	-0.965739579	0.001740558	ENSMUSG00000027673	-0.951092635	0.003529404
mmu-miR-10a-5p	XLOC_049545	-0.960938514	0.0022589	ENSMUSG00000048581	-0.99708184	1.28E-05
mmu-miR-10a-5p	XLOC_049545	-0.960938514	0.0022589	ENSMUSG00000055128	-0.994709564	4.19E-05
mmu-miR-10a-5p	XLOC_049545	-0.960938514	0.0022589	ENSMUSG00000073702	-0.905510368	0.01297062
mmu-miR-10a-5p	XLOC_049545	-0.960938514	0.0022589	ENSMUSG00000027673	-0.951092635	0.003529404
mmu-miR-10a-5p	XLOC_050236	-0.924549231	0.008324464	ENSMUSG00000048581	-0.99708184	1.28E-05
mmu-miR-10a-5p	XLOC_050236	-0.924549231	0.008324464	ENSMUSG00000055128	-0.994709564	4.19E-05
mmu-miR-10a-5p	XLOC_050236	-0.924549231	0.008324464	ENSMUSG00000073702	-0.905510368	0.01297062
mmu-miR-10a-5p	XLOC_050236	-0.924549231	0.008324464	ENSMUSG00000027673	-0.951092635	0.003529404
mmu-miR-10a-5p	XLOC_051652	-0.925774319	0.008059706	ENSMUSG00000048581	-0.99708184	1.28E-05
mmu-miR-10a-5p	XLOC_051652	-0.925774319	0.008059706	ENSMUSG00000055128	-0.994709564	4.19E-05
mmu-miR-10a-5p	XLOC_051652	-0.925774319	0.008059706	ENSMUSG00000073702	-0.905510368	0.01297062
mmu-miR-10a-5p	XLOC_051652	-0.925774319	0.008059706	ENSMUSG00000027673	-0.951092635	0.003529404
mmu-miR-10a-5p	XLOC_052957	-0.979487332	0.000626839	ENSMUSG00000048581	-0.99708184	1.28E-05
mmu-miR-10a-5p	XLOC_052957	-0.979487332	0.000626839	ENSMUSG00000055128	-0.994709564	4.19E-05
mmu-miR-10a-5p	XLOC_052957	-0.979487332	0.000626839	ENSMUSG00000073702	-0.905510368	0.01297062
mmu-miR-10a-5p	XLOC_052957	-0.979487332	0.000626839	ENSMUSG00000027673	-0.951092635	0.003529404
mmu-miR-10a-5p	XLOC_054326	-0.975834661	0.00086889	ENSMUSG00000048581	-0.99708184	1.28E-05
mmu-miR-10a-5p	XLOC_054326	-0.975834661	0.00086889	ENSMUSG00000055128	-0.994709564	4.19E-05
mmu-miR-10a-5p	XLOC_054326	-0.975834661	0.00086889	ENSMUSG00000073702	-0.905510368	0.01297062
mmu-miR-10a-5p	XLOC_054326	-0.975834661	0.00086889	ENSMUSG00000027673	-0.951092635	0.003529404
mmu-miR-10a-5p	XLOC_055783	-0.930101634	0.007157918	ENSMUSG00000048581	-0.99708184	1.28E-05
mmu-miR-10a-5p	XLOC_055783	-0.930101634	0.007157918	ENSMUSG00000055128	-0.994709564	4.19E-05
mmu-miR-10a-5p	XLOC_055783	-0.930101634	0.007157918	ENSMUSG00000073702	-0.905510368	0.01297062
mmu-miR-10a-5p	XLOC_055783	-0.930101634	0.007157918	ENSMUSG00000027673	-0.951092635	0.003529404
mmu-miR-10a-5p	XLOC_057158	-0.983736435	0.000394604	ENSMUSG00000048581	-0.99708184	1.28E-05
mmu-miR-10a-5p	XLOC_057158	-0.983736435	0.000394604	ENSMUSG00000055128	-0.994709564	4.19E-05
mmu-miR-10a-5p	XLOC_057158	-0.983736435	0.000394604	ENSMUSG00000073702	-0.905510368	0.01297062
mmu-miR-10a-5p	XLOC_057158	-0.983736435	0.000394604	ENSMUSG00000027673	-0.951092635	0.003529404
mmu-miR-10a-5p	XLOC_057538	-0.904234929	0.013317295	ENSMUSG00000048581	-0.99708184	1.28E-05
mmu-miR-10a-5p	XLOC_057538	-0.904234929	0.013317295	ENSMUSG00000055128	-0.994709564	4.19E-05
mmu-miR-10a-5p	XLOC_057538	-0.904234929	0.013317295	ENSMUSG00000073702	-0.905510368	0.01297062
mmu-miR-10a-5p	XLOC_057538	-0.904234929	0.013317295	ENSMUSG00000027673	-0.951092635	0.003529404
mmu-miR-10a-5p	XLOC_057550	-0.960310289	0.002331649	ENSMUSG00000048581	-0.99708184	1.28E-05
mmu-miR-10a-5p	XLOC_057550	-0.960310289	0.002331649	ENSMUSG00000055128	-0.994709564	4.19E-05
mmu-miR-10a-5p	XLOC_057550	-0.960310289	0.002331649	ENSMUSG00000073702	-0.905510368	0.01297062
mmu-miR-10a-5p	XLOC_057550	-0.960310289	0.002331649	ENSMUSG00000027673	-0.951092635	0.003529404
mmu-miR-10a-5p	XLOC_060968	-0.980964288	0.000540089	ENSMUSG00000048581	-0.99708184	1.28E-05
mmu-miR-10a-5p	XLOC_060968	-0.980964288	0.000540089	ENSMUSG00000055128	-0.994709564	4.19E-05
mmu-miR-10a-5p	XLOC_060968	-0.980964288	0.000540089	ENSMUSG00000073702	-0.905510368	0.01297062
mmu-miR-10a-5p	XLOC_060968	-0.980964288	0.000540089	ENSMUSG00000027673	-0.951092635	0.003529404
mmu-miR-10a-5p	XLOC_061006	-0.906133043	0.012802977	ENSMUSG00000048581	-0.99708184	1.28E-05
mmu-miR-10a-5p	XLOC_061006	-0.906133043	0.012802977	ENSMUSG00000055128	-0.994709564	4.19E-05
mmu-miR-10a-5p	XLOC_061006	-0.906133043	0.012802977	ENSMUSG00000073702	-0.905510368	0.01297062
mmu-miR-10a-5p	XLOC_061006	-0.906133043	0.012802977	ENSMUSG00000027673	-0.951092635	0.003529404
mmu-miR-10a-5p	XLOC_061409	-0.966307357	0.001683667	ENSMUSG00000048581	-0.99708184	1.28E-05
mmu-miR-10a-5p	XLOC_061409	-0.966307357	0.001683667	ENSMUSG00000055128	-0.994709564	4.19E-05
mmu-miR-10a-5p	XLOC_061409	-0.966307357	0.001683667	ENSMUSG00000073702	-0.905510368	0.01297062
mmu-miR-10a-5p	XLOC_061409	-0.966307357	0.001683667	ENSMUSG00000027673	-0.951092635	0.003529404
mmu-miR-10a-5p	XLOC_062521	-0.960149163	0.00235049	ENSMUSG00000048581	-0.99708184	1.28E-05
mmu-miR-10a-5p	XLOC_062521	-0.960149163	0.00235049	ENSMUSG00000055128	-0.994709564	4.19E-05
mmu-miR-10a-5p	XLOC_062521	-0.960149163	0.00235049	ENSMUSG00000073702	-0.905510368	0.01297062
mmu-miR-10a-5p	XLOC_062521	-0.960149163	0.00235049	ENSMUSG00000027673	-0.951092635	0.003529404
mmu-miR-10a-5p	XLOC_063114	-0.929651826	0.007249227	ENSMUSG00000048581	-0.99708184	1.28E-05
mmu-miR-10a-5p	XLOC_063114	-0.929651826	0.007249227	ENSMUSG00000055128	-0.994709564	4.19E-05
mmu-miR-10a-5p	XLOC_063114	-0.929651826	0.007249227	ENSMUSG00000073702	-0.905510368	0.01297062
mmu-miR-10a-5p	XLOC_063114	-0.929651826	0.007249227	ENSMUSG00000027673	-0.951092635	0.003529404
mmu-miR-10a-5p	XLOC_064293	-0.916555849	0.010153882	ENSMUSG00000048581	-0.99708184	1.28E-05
mmu-miR-10a-5p	XLOC_064293	-0.916555849	0.010153882	ENSMUSG00000055128	-0.994709564	4.19E-05
mmu-miR-10a-5p	XLOC_064293	-0.916555849	0.010153882	ENSMUSG00000073702	-0.905510368	0.01297062
mmu-miR-10a-5p	XLOC_064293	-0.916555849	0.010153882	ENSMUSG00000027673	-0.951092635	0.003529404
mmu-miR-10a-5p	XLOC_064489	-0.976228988	0.000840875	ENSMUSG00000048581	-0.99708184	1.28E-05
mmu-miR-10a-5p	XLOC_064489	-0.976228988	0.000840875	ENSMUSG00000055128	-0.994709564	4.19E-05
mmu-miR-10a-5p	XLOC_064489	-0.976228988	0.000840875	ENSMUSG00000073702	-0.905510368	0.01297062
mmu-miR-10a-5p	XLOC_064489	-0.976228988	0.000840875	ENSMUSG00000027673	-0.951092635	0.003529404
mmu-miR-10a-5p	XLOC_065053	-0.911713027	0.011347804	ENSMUSG00000048581	-0.99708184	1.28E-05
mmu-miR-10a-5p	XLOC_065053	-0.911713027	0.011347804	ENSMUSG00000055128	-0.994709564	4.19E-05
mmu-miR-10a-5p	XLOC_065053	-0.911713027	0.011347804	ENSMUSG00000073702	-0.905510368	0.01297062
mmu-miR-10a-5p	XLOC_065053	-0.911713027	0.011347804	ENSMUSG00000027673	-0.951092635	0.003529404
mmu-miR-10a-5p	XLOC_065285	-0.934311087	0.006330825	ENSMUSG00000048581	-0.99708184	1.28E-05
mmu-miR-10a-5p	XLOC_065285	-0.934311087	0.006330825	ENSMUSG00000055128	-0.994709564	4.19E-05
mmu-miR-10a-5p	XLOC_065285	-0.934311087	0.006330825	ENSMUSG00000073702	-0.905510368	0.01297062
mmu-miR-10a-5p	XLOC_065285	-0.934311087	0.006330825	ENSMUSG00000027673	-0.951092635	0.003529404
mmu-miR-10a-5p	XLOC_065291	-0.931538414	0.006870044	ENSMUSG00000048581	-0.99708184	1.28E-05
mmu-miR-10a-5p	XLOC_065291	-0.931538414	0.006870044	ENSMUSG00000055128	-0.994709564	4.19E-05
mmu-miR-10a-5p	XLOC_065291	-0.931538414	0.006870044	ENSMUSG00000073702	-0.905510368	0.01297062
mmu-miR-10a-5p	XLOC_065291	-0.931538414	0.006870044	ENSMUSG00000027673	-0.951092635	0.003529404
mmu-miR-10a-5p	XLOC_065879	-0.909663332	0.011872465	ENSMUSG00000048581	-0.99708184	1.28E-05
mmu-miR-10a-5p	XLOC_065879	-0.909663332	0.011872465	ENSMUSG00000055128	-0.994709564	4.19E-05
mmu-miR-10a-5p	XLOC_065879	-0.909663332	0.011872465	ENSMUSG00000073702	-0.905510368	0.01297062
mmu-miR-10a-5p	XLOC_065879	-0.909663332	0.011872465	ENSMUSG00000027673	-0.951092635	0.003529404
mmu-miR-10a-5p	XLOC_072045	-0.996707791	1.62E-05	ENSMUSG00000048581	-0.99708184	1.28E-05
mmu-miR-10a-5p	XLOC_072045	-0.996707791	1.62E-05	ENSMUSG00000055128	-0.994709564	4.19E-05
mmu-miR-10a-5p	XLOC_072045	-0.996707791	1.62E-05	ENSMUSG00000073702	-0.905510368	0.01297062
mmu-miR-10a-5p	XLOC_072045	-0.996707791	1.62E-05	ENSMUSG00000027673	-0.951092635	0.003529404
mmu-miR-10a-5p	XLOC_072046	-0.932608839	0.006659322	ENSMUSG00000048581	-0.99708184	1.28E-05
mmu-miR-10a-5p	XLOC_072046	-0.932608839	0.006659322	ENSMUSG00000055128	-0.994709564	4.19E-05
mmu-miR-10a-5p	XLOC_072046	-0.932608839	0.006659322	ENSMUSG00000073702	-0.905510368	0.01297062
mmu-miR-10a-5p	XLOC_072046	-0.932608839	0.006659322	ENSMUSG00000027673	-0.951092635	0.003529404
mmu-miR-10a-5p	XLOC_072420	-0.931627207	0.006852442	ENSMUSG00000048581	-0.99708184	1.28E-05
mmu-miR-10a-5p	XLOC_072420	-0.931627207	0.006852442	ENSMUSG00000055128	-0.994709564	4.19E-05
mmu-miR-10a-5p	XLOC_072420	-0.931627207	0.006852442	ENSMUSG00000073702	-0.905510368	0.01297062
mmu-miR-10a-5p	XLOC_072420	-0.931627207	0.006852442	ENSMUSG00000027673	-0.951092635	0.003529404
mmu-miR-10a-5p	XLOC_073297	-0.905373303	0.013007664	ENSMUSG00000048581	-0.99708184	1.28E-05
mmu-miR-10a-5p	XLOC_073297	-0.905373303	0.013007664	ENSMUSG00000055128	-0.994709564	4.19E-05
mmu-miR-10a-5p	XLOC_073297	-0.905373303	0.013007664	ENSMUSG00000073702	-0.905510368	0.01297062
mmu-miR-10a-5p	XLOC_073297	-0.905373303	0.013007664	ENSMUSG00000027673	-0.951092635	0.003529404
mmu-miR-10a-5p	XLOC_073751	-0.927476693	0.007698722	ENSMUSG00000048581	-0.99708184	1.28E-05
mmu-miR-10a-5p	XLOC_073751	-0.927476693	0.007698722	ENSMUSG00000055128	-0.994709564	4.19E-05
mmu-miR-10a-5p	XLOC_073751	-0.927476693	0.007698722	ENSMUSG00000073702	-0.905510368	0.01297062
mmu-miR-10a-5p	XLOC_073751	-0.927476693	0.007698722	ENSMUSG00000027673	-0.951092635	0.003529404
mmu-miR-10a-5p	XLOC_073912	-0.936788308	0.005867289	ENSMUSG00000048581	-0.99708184	1.28E-05
mmu-miR-10a-5p	XLOC_073912	-0.936788308	0.005867289	ENSMUSG00000055128	-0.994709564	4.19E-05
mmu-miR-10a-5p	XLOC_073912	-0.936788308	0.005867289	ENSMUSG00000073702	-0.905510368	0.01297062
mmu-miR-10a-5p	XLOC_073912	-0.936788308	0.005867289	ENSMUSG00000027673	-0.951092635	0.003529404
mmu-miR-10a-5p	XLOC_073917	-0.980107247	0.000589646	ENSMUSG00000048581	-0.99708184	1.28E-05
mmu-miR-10a-5p	XLOC_073917	-0.980107247	0.000589646	ENSMUSG00000055128	-0.994709564	4.19E-05
mmu-miR-10a-5p	XLOC_073917	-0.980107247	0.000589646	ENSMUSG00000073702	-0.905510368	0.01297062
mmu-miR-10a-5p	XLOC_073917	-0.980107247	0.000589646	ENSMUSG00000027673	-0.951092635	0.003529404
mmu-miR-10a-5p	XLOC_075414	-0.934441286	0.006306034	ENSMUSG00000048581	-0.99708184	1.28E-05
mmu-miR-10a-5p	XLOC_075414	-0.934441286	0.006306034	ENSMUSG00000055128	-0.994709564	4.19E-05
mmu-miR-10a-5p	XLOC_075414	-0.934441286	0.006306034	ENSMUSG00000073702	-0.905510368	0.01297062
mmu-miR-10a-5p	XLOC_075414	-0.934441286	0.006306034	ENSMUSG00000027673	-0.951092635	0.003529404
mmu-miR-10a-5p	XLOC_083430	-0.947186126	0.004110301	ENSMUSG00000048581	-0.99708184	1.28E-05
mmu-miR-10a-5p	XLOC_083430	-0.947186126	0.004110301	ENSMUSG00000055128	-0.994709564	4.19E-05
mmu-miR-10a-5p	XLOC_083430	-0.947186126	0.004110301	ENSMUSG00000073702	-0.905510368	0.01297062
mmu-miR-10a-5p	XLOC_083430	-0.947186126	0.004110301	ENSMUSG00000027673	-0.951092635	0.003529404
mmu-miR-10a-5p	XLOC_085510	-0.925753317	0.00806421	ENSMUSG00000048581	-0.99708184	1.28E-05
mmu-miR-10a-5p	XLOC_085510	-0.925753317	0.00806421	ENSMUSG00000055128	-0.994709564	4.19E-05
mmu-miR-10a-5p	XLOC_085510	-0.925753317	0.00806421	ENSMUSG00000073702	-0.905510368	0.01297062
mmu-miR-10a-5p	XLOC_085510	-0.925753317	0.00806421	ENSMUSG00000027673	-0.951092635	0.003529404
mmu-miR-10a-5p	XLOC_086983	-0.926892652	0.007821659	ENSMUSG00000048581	-0.99708184	1.28E-05
mmu-miR-10a-5p	XLOC_086983	-0.926892652	0.007821659	ENSMUSG00000055128	-0.994709564	4.19E-05
mmu-miR-10a-5p	XLOC_086983	-0.926892652	0.007821659	ENSMUSG00000073702	-0.905510368	0.01297062
mmu-miR-10a-5p	XLOC_086983	-0.926892652	0.007821659	ENSMUSG00000027673	-0.951092635	0.003529404
mmu-miR-10a-5p	XLOC_087102	-0.948655593	0.003886694	ENSMUSG00000048581	-0.99708184	1.28E-05
mmu-miR-10a-5p	XLOC_087102	-0.948655593	0.003886694	ENSMUSG00000055128	-0.994709564	4.19E-05
mmu-miR-10a-5p	XLOC_087102	-0.948655593	0.003886694	ENSMUSG00000073702	-0.905510368	0.01297062
mmu-miR-10a-5p	XLOC_087102	-0.948655593	0.003886694	ENSMUSG00000027673	-0.951092635	0.003529404
mmu-miR-10a-5p	XLOC_093696	-0.966416285	0.00167286	ENSMUSG00000048581	-0.99708184	1.28E-05
mmu-miR-10a-5p	XLOC_093696	-0.966416285	0.00167286	ENSMUSG00000055128	-0.994709564	4.19E-05
mmu-miR-10a-5p	XLOC_093696	-0.966416285	0.00167286	ENSMUSG00000073702	-0.905510368	0.01297062
mmu-miR-10a-5p	XLOC_093696	-0.966416285	0.00167286	ENSMUSG00000027673	-0.951092635	0.003529404
mmu-miR-10a-5p	XLOC_093819	-0.943175187	0.004751844	ENSMUSG00000048581	-0.99708184	1.28E-05
mmu-miR-10a-5p	XLOC_093819	-0.943175187	0.004751844	ENSMUSG00000055128	-0.994709564	4.19E-05
mmu-miR-10a-5p	XLOC_093819	-0.943175187	0.004751844	ENSMUSG00000073702	-0.905510368	0.01297062
mmu-miR-10a-5p	XLOC_093819	-0.943175187	0.004751844	ENSMUSG00000027673	-0.951092635	0.003529404
mmu-miR-10a-5p	XLOC_093990	-0.925963358	0.008019223	ENSMUSG00000048581	-0.99708184	1.28E-05
mmu-miR-10a-5p	XLOC_093990	-0.925963358	0.008019223	ENSMUSG00000055128	-0.994709564	4.19E-05
mmu-miR-10a-5p	XLOC_093990	-0.925963358	0.008019223	ENSMUSG00000073702	-0.905510368	0.01297062
mmu-miR-10a-5p	XLOC_093990	-0.925963358	0.008019223	ENSMUSG00000027673	-0.951092635	0.003529404
mmu-miR-10a-5p	XLOC_094896	-0.977660943	0.000742976	ENSMUSG00000048581	-0.99708184	1.28E-05
mmu-miR-10a-5p	XLOC_094896	-0.977660943	0.000742976	ENSMUSG00000055128	-0.994709564	4.19E-05
mmu-miR-10a-5p	XLOC_094896	-0.977660943	0.000742976	ENSMUSG00000073702	-0.905510368	0.01297062
mmu-miR-10a-5p	XLOC_094896	-0.977660943	0.000742976	ENSMUSG00000027673	-0.951092635	0.003529404
mmu-miR-10a-5p	XLOC_095765	-0.917816613	0.009853626	ENSMUSG00000048581	-0.99708184	1.28E-05
mmu-miR-10a-5p	XLOC_095765	-0.917816613	0.009853626	ENSMUSG00000055128	-0.994709564	4.19E-05
mmu-miR-10a-5p	XLOC_095765	-0.917816613	0.009853626	ENSMUSG00000073702	-0.905510368	0.01297062
mmu-miR-10a-5p	XLOC_095765	-0.917816613	0.009853626	ENSMUSG00000027673	-0.951092635	0.003529404
mmu-miR-10a-5p	XLOC_099579	-0.975161204	0.000917786	ENSMUSG00000048581	-0.99708184	1.28E-05
mmu-miR-10a-5p	XLOC_099579	-0.975161204	0.000917786	ENSMUSG00000055128	-0.994709564	4.19E-05
mmu-miR-10a-5p	XLOC_099579	-0.975161204	0.000917786	ENSMUSG00000073702	-0.905510368	0.01297062
mmu-miR-10a-5p	XLOC_099579	-0.975161204	0.000917786	ENSMUSG00000027673	-0.951092635	0.003529404
mmu-miR-10a-5p	XLOC_099643	-0.952992493	0.003262622	ENSMUSG00000048581	-0.99708184	1.28E-05
mmu-miR-10a-5p	XLOC_099643	-0.952992493	0.003262622	ENSMUSG00000055128	-0.994709564	4.19E-05
mmu-miR-10a-5p	XLOC_099643	-0.952992493	0.003262622	ENSMUSG00000073702	-0.905510368	0.01297062
mmu-miR-10a-5p	XLOC_099643	-0.952992493	0.003262622	ENSMUSG00000027673	-0.951092635	0.003529404
mmu-miR-10a-5p	XLOC_099647	-0.978374391	0.000696444	ENSMUSG00000048581	-0.99708184	1.28E-05
mmu-miR-10a-5p	XLOC_099647	-0.978374391	0.000696444	ENSMUSG00000055128	-0.994709564	4.19E-05
mmu-miR-10a-5p	XLOC_099647	-0.978374391	0.000696444	ENSMUSG00000073702	-0.905510368	0.01297062
mmu-miR-10a-5p	XLOC_099647	-0.978374391	0.000696444	ENSMUSG00000027673	-0.951092635	0.003529404
mmu-miR-10a-5p	XLOC_101110	-0.946459599	0.004223123	ENSMUSG00000048581	-0.99708184	1.28E-05
mmu-miR-10a-5p	XLOC_101110	-0.946459599	0.004223123	ENSMUSG00000055128	-0.994709564	4.19E-05
mmu-miR-10a-5p	XLOC_101110	-0.946459599	0.004223123	ENSMUSG00000073702	-0.905510368	0.01297062
mmu-miR-10a-5p	XLOC_101110	-0.946459599	0.004223123	ENSMUSG00000027673	-0.951092635	0.003529404
mmu-miR-10a-5p	XLOC_102873	-0.945965635	0.004300687	ENSMUSG00000048581	-0.99708184	1.28E-05
mmu-miR-10a-5p	XLOC_102873	-0.945965635	0.004300687	ENSMUSG00000055128	-0.994709564	4.19E-05
mmu-miR-10a-5p	XLOC_102873	-0.945965635	0.004300687	ENSMUSG00000073702	-0.905510368	0.01297062
mmu-miR-10a-5p	XLOC_102873	-0.945965635	0.004300687	ENSMUSG00000027673	-0.951092635	0.003529404
mmu-miR-10a-5p	XLOC_103491	-0.986141106	0.000286772	ENSMUSG00000048581	-0.99708184	1.28E-05
mmu-miR-10a-5p	XLOC_103491	-0.986141106	0.000286772	ENSMUSG00000055128	-0.994709564	4.19E-05
mmu-miR-10a-5p	XLOC_103491	-0.986141106	0.000286772	ENSMUSG00000073702	-0.905510368	0.01297062
mmu-miR-10a-5p	XLOC_103491	-0.986141106	0.000286772	ENSMUSG00000027673	-0.951092635	0.003529404
mmu-miR-10a-5p	XLOC_104101	-0.987358213	0.000238712	ENSMUSG00000048581	-0.99708184	1.28E-05
mmu-miR-10a-5p	XLOC_104101	-0.987358213	0.000238712	ENSMUSG00000055128	-0.994709564	4.19E-05
mmu-miR-10a-5p	XLOC_104101	-0.987358213	0.000238712	ENSMUSG00000073702	-0.905510368	0.01297062
mmu-miR-10a-5p	XLOC_104101	-0.987358213	0.000238712	ENSMUSG00000027673	-0.951092635	0.003529404
mmu-miR-10a-5p	XLOC_105671	-0.969142619	0.001413576	ENSMUSG00000048581	-0.99708184	1.28E-05
mmu-miR-10a-5p	XLOC_105671	-0.969142619	0.001413576	ENSMUSG00000055128	-0.994709564	4.19E-05
mmu-miR-10a-5p	XLOC_105671	-0.969142619	0.001413576	ENSMUSG00000073702	-0.905510368	0.01297062
mmu-miR-10a-5p	XLOC_105671	-0.969142619	0.001413576	ENSMUSG00000027673	-0.951092635	0.003529404
mmu-miR-10a-5p	XLOC_106145	-0.942562731	0.004853816	ENSMUSG00000048581	-0.99708184	1.28E-05
mmu-miR-10a-5p	XLOC_106145	-0.942562731	0.004853816	ENSMUSG00000055128	-0.994709564	4.19E-05
mmu-miR-10a-5p	XLOC_106145	-0.942562731	0.004853816	ENSMUSG00000073702	-0.905510368	0.01297062
mmu-miR-10a-5p	XLOC_106145	-0.942562731	0.004853816	ENSMUSG00000027673	-0.951092635	0.003529404
mmu-miR-10a-5p	XLOC_108409	-0.925309053	0.008159766	ENSMUSG00000048581	-0.99708184	1.28E-05
mmu-miR-10a-5p	XLOC_108409	-0.925309053	0.008159766	ENSMUSG00000055128	-0.994709564	4.19E-05
mmu-miR-10a-5p	XLOC_108409	-0.925309053	0.008159766	ENSMUSG00000073702	-0.905510368	0.01297062
mmu-miR-10a-5p	XLOC_108409	-0.925309053	0.008159766	ENSMUSG00000027673	-0.951092635	0.003529404
mmu-miR-10a-5p	XLOC_109378	-0.939266786	0.005420777	ENSMUSG00000048581	-0.99708184	1.28E-05
mmu-miR-10a-5p	XLOC_109378	-0.939266786	0.005420777	ENSMUSG00000055128	-0.994709564	4.19E-05
mmu-miR-10a-5p	XLOC_109378	-0.939266786	0.005420777	ENSMUSG00000073702	-0.905510368	0.01297062
mmu-miR-10a-5p	XLOC_109378	-0.939266786	0.005420777	ENSMUSG00000027673	-0.951092635	0.003529404
mmu-miR-10a-5p	XLOC_109432	-0.932335644	0.006712798	ENSMUSG00000048581	-0.99708184	1.28E-05
mmu-miR-10a-5p	XLOC_109432	-0.932335644	0.006712798	ENSMUSG00000055128	-0.994709564	4.19E-05
mmu-miR-10a-5p	XLOC_109432	-0.932335644	0.006712798	ENSMUSG00000073702	-0.905510368	0.01297062
mmu-miR-10a-5p	XLOC_109432	-0.932335644	0.006712798	ENSMUSG00000027673	-0.951092635	0.003529404
mmu-miR-10a-5p	XLOC_114115	-0.928549537	0.00747537	ENSMUSG00000048581	-0.99708184	1.28E-05
mmu-miR-10a-5p	XLOC_114115	-0.928549537	0.00747537	ENSMUSG00000055128	-0.994709564	4.19E-05
mmu-miR-10a-5p	XLOC_114115	-0.928549537	0.00747537	ENSMUSG00000073702	-0.905510368	0.01297062
mmu-miR-10a-5p	XLOC_114115	-0.928549537	0.00747537	ENSMUSG00000027673	-0.951092635	0.003529404
mmu-miR-10a-5p	XLOC_115561	-0.923665926	0.008517941	ENSMUSG00000048581	-0.99708184	1.28E-05
mmu-miR-10a-5p	XLOC_115561	-0.923665926	0.008517941	ENSMUSG00000055128	-0.994709564	4.19E-05
mmu-miR-10a-5p	XLOC_115561	-0.923665926	0.008517941	ENSMUSG00000073702	-0.905510368	0.01297062
mmu-miR-10a-5p	XLOC_115561	-0.923665926	0.008517941	ENSMUSG00000027673	-0.951092635	0.003529404
mmu-miR-10a-5p	XLOC_117547	-0.957034422	0.002729403	ENSMUSG00000048581	-0.99708184	1.28E-05
mmu-miR-10a-5p	XLOC_117547	-0.957034422	0.002729403	ENSMUSG00000055128	-0.994709564	4.19E-05
mmu-miR-10a-5p	XLOC_117547	-0.957034422	0.002729403	ENSMUSG00000073702	-0.905510368	0.01297062
mmu-miR-10a-5p	XLOC_117547	-0.957034422	0.002729403	ENSMUSG00000027673	-0.951092635	0.003529404
mmu-miR-10a-5p	XLOC_117809	-0.917470278	0.009935671	ENSMUSG00000048581	-0.99708184	1.28E-05
mmu-miR-10a-5p	XLOC_117809	-0.917470278	0.009935671	ENSMUSG00000055128	-0.994709564	4.19E-05
mmu-miR-10a-5p	XLOC_117809	-0.917470278	0.009935671	ENSMUSG00000073702	-0.905510368	0.01297062
mmu-miR-10a-5p	XLOC_117809	-0.917470278	0.009935671	ENSMUSG00000027673	-0.951092635	0.003529404
mmu-miR-10a-5p	XLOC_118376	-0.96720069	0.001596049	ENSMUSG00000048581	-0.99708184	1.28E-05
mmu-miR-10a-5p	XLOC_118376	-0.96720069	0.001596049	ENSMUSG00000055128	-0.994709564	4.19E-05
mmu-miR-10a-5p	XLOC_118376	-0.96720069	0.001596049	ENSMUSG00000073702	-0.905510368	0.01297062
mmu-miR-10a-5p	XLOC_118376	-0.96720069	0.001596049	ENSMUSG00000027673	-0.951092635	0.003529404
mmu-miR-10a-5p	XLOC_128833	-0.997829939	7.06E-06	ENSMUSG00000048581	-0.99708184	1.28E-05
mmu-miR-10a-5p	XLOC_128833	-0.997829939	7.06E-06	ENSMUSG00000055128	-0.994709564	4.19E-05
mmu-miR-10a-5p	XLOC_128833	-0.997829939	7.06E-06	ENSMUSG00000073702	-0.905510368	0.01297062
mmu-miR-10a-5p	XLOC_128833	-0.997829939	7.06E-06	ENSMUSG00000027673	-0.951092635	0.003529404
mmu-miR-10a-5p	XLOC_129387	-0.973493997	0.001044541	ENSMUSG00000048581	-0.99708184	1.28E-05
mmu-miR-10a-5p	XLOC_129387	-0.973493997	0.001044541	ENSMUSG00000055128	-0.994709564	4.19E-05
mmu-miR-10a-5p	XLOC_129387	-0.973493997	0.001044541	ENSMUSG00000073702	-0.905510368	0.01297062
mmu-miR-10a-5p	XLOC_129387	-0.973493997	0.001044541	ENSMUSG00000027673	-0.951092635	0.003529404
mmu-miR-10a-5p	XLOC_129667	-0.957236546	0.002703969	ENSMUSG00000048581	-0.99708184	1.28E-05
mmu-miR-10a-5p	XLOC_129667	-0.957236546	0.002703969	ENSMUSG00000055128	-0.994709564	4.19E-05
mmu-miR-10a-5p	XLOC_129667	-0.957236546	0.002703969	ENSMUSG00000073702	-0.905510368	0.01297062
mmu-miR-10a-5p	XLOC_129667	-0.957236546	0.002703969	ENSMUSG00000027673	-0.951092635	0.003529404
mmu-miR-10a-5p	XLOC_129841	-0.943934648	0.00462687	ENSMUSG00000048581	-0.99708184	1.28E-05
mmu-miR-10a-5p	XLOC_129841	-0.943934648	0.00462687	ENSMUSG00000055128	-0.994709564	4.19E-05
mmu-miR-10a-5p	XLOC_129841	-0.943934648	0.00462687	ENSMUSG00000073702	-0.905510368	0.01297062
mmu-miR-10a-5p	XLOC_129841	-0.943934648	0.00462687	ENSMUSG00000027673	-0.951092635	0.003529404
mmu-miR-10a-5p	XLOC_131073	-0.941649212	0.005007885	ENSMUSG00000048581	-0.99708184	1.28E-05
mmu-miR-10a-5p	XLOC_131073	-0.941649212	0.005007885	ENSMUSG00000055128	-0.994709564	4.19E-05
mmu-miR-10a-5p	XLOC_131073	-0.941649212	0.005007885	ENSMUSG00000073702	-0.905510368	0.01297062
mmu-miR-10a-5p	XLOC_131073	-0.941649212	0.005007885	ENSMUSG00000027673	-0.951092635	0.003529404
mmu-miR-10a-5p	XLOC_133622	-0.981192127	0.000527278	ENSMUSG00000048581	-0.99708184	1.28E-05
mmu-miR-10a-5p	XLOC_133622	-0.981192127	0.000527278	ENSMUSG00000055128	-0.994709564	4.19E-05
mmu-miR-10a-5p	XLOC_133622	-0.981192127	0.000527278	ENSMUSG00000073702	-0.905510368	0.01297062
mmu-miR-10a-5p	XLOC_133622	-0.981192127	0.000527278	ENSMUSG00000027673	-0.951092635	0.003529404
mmu-miR-10a-5p	XLOC_135079	-0.9421302	0.00492647	ENSMUSG00000048581	-0.99708184	1.28E-05
mmu-miR-10a-5p	XLOC_135079	-0.9421302	0.00492647	ENSMUSG00000055128	-0.994709564	4.19E-05
mmu-miR-10a-5p	XLOC_135079	-0.9421302	0.00492647	ENSMUSG00000073702	-0.905510368	0.01297062
mmu-miR-10a-5p	XLOC_135079	-0.9421302	0.00492647	ENSMUSG00000027673	-0.951092635	0.003529404
mmu-miR-10a-5p	XLOC_136582	-0.921731251	0.008949258	ENSMUSG00000048581	-0.99708184	1.28E-05
mmu-miR-10a-5p	XLOC_136582	-0.921731251	0.008949258	ENSMUSG00000055128	-0.994709564	4.19E-05
mmu-miR-10a-5p	XLOC_136582	-0.921731251	0.008949258	ENSMUSG00000073702	-0.905510368	0.01297062
mmu-miR-10a-5p	XLOC_136582	-0.921731251	0.008949258	ENSMUSG00000027673	-0.951092635	0.003529404
mmu-miR-10a-5p	XLOC_136867	-0.930250462	0.007127831	ENSMUSG00000048581	-0.99708184	1.28E-05
mmu-miR-10a-5p	XLOC_136867	-0.930250462	0.007127831	ENSMUSG00000055128	-0.994709564	4.19E-05
mmu-miR-10a-5p	XLOC_136867	-0.930250462	0.007127831	ENSMUSG00000073702	-0.905510368	0.01297062
mmu-miR-10a-5p	XLOC_136867	-0.930250462	0.007127831	ENSMUSG00000027673	-0.951092635	0.003529404
mmu-miR-10a-5p	XLOC_136905	-0.918773804	0.009628589	ENSMUSG00000048581	-0.99708184	1.28E-05
mmu-miR-10a-5p	XLOC_136905	-0.918773804	0.009628589	ENSMUSG00000055128	-0.994709564	4.19E-05
mmu-miR-10a-5p	XLOC_136905	-0.918773804	0.009628589	ENSMUSG00000073702	-0.905510368	0.01297062
mmu-miR-10a-5p	XLOC_136905	-0.918773804	0.009628589	ENSMUSG00000027673	-0.951092635	0.003529404
mmu-miR-10a-5p	XLOC_136928	-0.95595744	0.002866905	ENSMUSG00000048581	-0.99708184	1.28E-05
mmu-miR-10a-5p	XLOC_136928	-0.95595744	0.002866905	ENSMUSG00000055128	-0.994709564	4.19E-05
mmu-miR-10a-5p	XLOC_136928	-0.95595744	0.002866905	ENSMUSG00000073702	-0.905510368	0.01297062
mmu-miR-10a-5p	XLOC_136928	-0.95595744	0.002866905	ENSMUSG00000027673	-0.951092635	0.003529404
mmu-miR-10a-5p	XLOC_136971	-0.956844769	0.002753375	ENSMUSG00000048581	-0.99708184	1.28E-05
mmu-miR-10a-5p	XLOC_136971	-0.956844769	0.002753375	ENSMUSG00000055128	-0.994709564	4.19E-05
mmu-miR-10a-5p	XLOC_136971	-0.956844769	0.002753375	ENSMUSG00000073702	-0.905510368	0.01297062
mmu-miR-10a-5p	XLOC_136971	-0.956844769	0.002753375	ENSMUSG00000027673	-0.951092635	0.003529404
mmu-miR-10a-5p	XLOC_137332	-0.918182634	0.009767276	ENSMUSG00000048581	-0.99708184	1.28E-05
mmu-miR-10a-5p	XLOC_137332	-0.918182634	0.009767276	ENSMUSG00000055128	-0.994709564	4.19E-05
mmu-miR-10a-5p	XLOC_137332	-0.918182634	0.009767276	ENSMUSG00000073702	-0.905510368	0.01297062
mmu-miR-10a-5p	XLOC_137332	-0.918182634	0.009767276	ENSMUSG00000027673	-0.951092635	0.003529404
mmu-miR-10a-5p	XLOC_138339	-0.961579669	0.002185826	ENSMUSG00000048581	-0.99708184	1.28E-05
mmu-miR-10a-5p	XLOC_138339	-0.961579669	0.002185826	ENSMUSG00000055128	-0.994709564	4.19E-05
mmu-miR-10a-5p	XLOC_138339	-0.961579669	0.002185826	ENSMUSG00000073702	-0.905510368	0.01297062
mmu-miR-10a-5p	XLOC_138339	-0.961579669	0.002185826	ENSMUSG00000027673	-0.951092635	0.003529404
mmu-miR-10a-5p	XLOC_138423	-0.989784152	0.000156012	ENSMUSG00000048581	-0.99708184	1.28E-05
mmu-miR-10a-5p	XLOC_138423	-0.989784152	0.000156012	ENSMUSG00000055128	-0.994709564	4.19E-05
mmu-miR-10a-5p	XLOC_138423	-0.989784152	0.000156012	ENSMUSG00000073702	-0.905510368	0.01297062
mmu-miR-10a-5p	XLOC_138423	-0.989784152	0.000156012	ENSMUSG00000027673	-0.951092635	0.003529404
mmu-miR-10a-5p	XLOC_138731	-0.930222231	0.007133534	ENSMUSG00000048581	-0.99708184	1.28E-05
mmu-miR-10a-5p	XLOC_138731	-0.930222231	0.007133534	ENSMUSG00000055128	-0.994709564	4.19E-05
mmu-miR-10a-5p	XLOC_138731	-0.930222231	0.007133534	ENSMUSG00000073702	-0.905510368	0.01297062
mmu-miR-10a-5p	XLOC_138731	-0.930222231	0.007133534	ENSMUSG00000027673	-0.951092635	0.003529404
mmu-miR-10a-5p	XLOC_141273	-0.924856938	0.008257573	ENSMUSG00000048581	-0.99708184	1.28E-05
mmu-miR-10a-5p	XLOC_141273	-0.924856938	0.008257573	ENSMUSG00000055128	-0.994709564	4.19E-05
mmu-miR-10a-5p	XLOC_141273	-0.924856938	0.008257573	ENSMUSG00000073702	-0.905510368	0.01297062
mmu-miR-10a-5p	XLOC_141273	-0.924856938	0.008257573	ENSMUSG00000027673	-0.951092635	0.003529404
mmu-miR-10a-5p	XLOC_146017	-0.911080964	0.011508369	ENSMUSG00000048581	-0.99708184	1.28E-05
mmu-miR-10a-5p	XLOC_146017	-0.911080964	0.011508369	ENSMUSG00000055128	-0.994709564	4.19E-05
mmu-miR-10a-5p	XLOC_146017	-0.911080964	0.011508369	ENSMUSG00000073702	-0.905510368	0.01297062
mmu-miR-10a-5p	XLOC_146017	-0.911080964	0.011508369	ENSMUSG00000027673	-0.951092635	0.003529404
mmu-miR-10a-5p	XLOC_146019	-0.937340206	0.005766366	ENSMUSG00000048581	-0.99708184	1.28E-05
mmu-miR-10a-5p	XLOC_146019	-0.937340206	0.005766366	ENSMUSG00000055128	-0.994709564	4.19E-05
mmu-miR-10a-5p	XLOC_146019	-0.937340206	0.005766366	ENSMUSG00000073702	-0.905510368	0.01297062
mmu-miR-10a-5p	XLOC_146019	-0.937340206	0.005766366	ENSMUSG00000027673	-0.951092635	0.003529404
mmu-miR-10a-5p	XLOC_146587	-0.953509856	0.00319176	ENSMUSG00000048581	-0.99708184	1.28E-05
mmu-miR-10a-5p	XLOC_146587	-0.953509856	0.00319176	ENSMUSG00000055128	-0.994709564	4.19E-05
mmu-miR-10a-5p	XLOC_146587	-0.953509856	0.00319176	ENSMUSG00000073702	-0.905510368	0.01297062
mmu-miR-10a-5p	XLOC_146587	-0.953509856	0.00319176	ENSMUSG00000027673	-0.951092635	0.003529404
mmu-miR-10a-5p	XLOC_147081	-0.978013237	0.000719812	ENSMUSG00000048581	-0.99708184	1.28E-05
mmu-miR-10a-5p	XLOC_147081	-0.978013237	0.000719812	ENSMUSG00000055128	-0.994709564	4.19E-05
mmu-miR-10a-5p	XLOC_147081	-0.978013237	0.000719812	ENSMUSG00000073702	-0.905510368	0.01297062
mmu-miR-10a-5p	XLOC_147081	-0.978013237	0.000719812	ENSMUSG00000027673	-0.951092635	0.003529404
mmu-miR-10a-5p	XLOC_147726	-0.976981861	0.000788654	ENSMUSG00000048581	-0.99708184	1.28E-05
mmu-miR-10a-5p	XLOC_147726	-0.976981861	0.000788654	ENSMUSG00000055128	-0.994709564	4.19E-05
mmu-miR-10a-5p	XLOC_147726	-0.976981861	0.000788654	ENSMUSG00000073702	-0.905510368	0.01297062
mmu-miR-10a-5p	XLOC_147726	-0.976981861	0.000788654	ENSMUSG00000027673	-0.951092635	0.003529404
mmu-miR-10a-5p	XLOC_152180	-0.958908893	0.002498028	ENSMUSG00000048581	-0.99708184	1.28E-05
mmu-miR-10a-5p	XLOC_152180	-0.958908893	0.002498028	ENSMUSG00000055128	-0.994709564	4.19E-05
mmu-miR-10a-5p	XLOC_152180	-0.958908893	0.002498028	ENSMUSG00000073702	-0.905510368	0.01297062
mmu-miR-10a-5p	XLOC_152180	-0.958908893	0.002498028	ENSMUSG00000027673	-0.951092635	0.003529404
mmu-miR-10a-5p	XLOC_154905	-0.953825455	0.003148909	ENSMUSG00000048581	-0.99708184	1.28E-05
mmu-miR-10a-5p	XLOC_154905	-0.953825455	0.003148909	ENSMUSG00000055128	-0.994709564	4.19E-05
mmu-miR-10a-5p	XLOC_154905	-0.953825455	0.003148909	ENSMUSG00000073702	-0.905510368	0.01297062
mmu-miR-10a-5p	XLOC_154905	-0.953825455	0.003148909	ENSMUSG00000027673	-0.951092635	0.003529404
mmu-miR-10a-5p	XLOC_154919	-0.953065448	0.003252583	ENSMUSG00000048581	-0.99708184	1.28E-05
mmu-miR-10a-5p	XLOC_154919	-0.953065448	0.003252583	ENSMUSG00000055128	-0.994709564	4.19E-05
mmu-miR-10a-5p	XLOC_154919	-0.953065448	0.003252583	ENSMUSG00000073702	-0.905510368	0.01297062
mmu-miR-10a-5p	XLOC_154919	-0.953065448	0.003252583	ENSMUSG00000027673	-0.951092635	0.003529404
mmu-miR-10a-5p	XLOC_155240	-0.930188998	0.007140249	ENSMUSG00000048581	-0.99708184	1.28E-05
mmu-miR-10a-5p	XLOC_155240	-0.930188998	0.007140249	ENSMUSG00000055128	-0.994709564	4.19E-05
mmu-miR-10a-5p	XLOC_155240	-0.930188998	0.007140249	ENSMUSG00000073702	-0.905510368	0.01297062
mmu-miR-10a-5p	XLOC_155240	-0.930188998	0.007140249	ENSMUSG00000027673	-0.951092635	0.003529404
mmu-miR-10a-5p	XLOC_155478	-0.965373417	0.001777742	ENSMUSG00000048581	-0.99708184	1.28E-05
mmu-miR-10a-5p	XLOC_155478	-0.965373417	0.001777742	ENSMUSG00000055128	-0.994709564	4.19E-05
mmu-miR-10a-5p	XLOC_155478	-0.965373417	0.001777742	ENSMUSG00000073702	-0.905510368	0.01297062
mmu-miR-10a-5p	XLOC_155478	-0.965373417	0.001777742	ENSMUSG00000027673	-0.951092635	0.003529404
mmu-miR-10a-5p	XLOC_155881	-0.921405324	0.00902294	ENSMUSG00000048581	-0.99708184	1.28E-05
mmu-miR-10a-5p	XLOC_155881	-0.921405324	0.00902294	ENSMUSG00000055128	-0.994709564	4.19E-05
mmu-miR-10a-5p	XLOC_155881	-0.921405324	0.00902294	ENSMUSG00000073702	-0.905510368	0.01297062
mmu-miR-10a-5p	XLOC_155881	-0.921405324	0.00902294	ENSMUSG00000027673	-0.951092635	0.003529404
mmu-miR-10a-5p	XLOC_157678	-0.976211248	0.000842126	ENSMUSG00000048581	-0.99708184	1.28E-05
mmu-miR-10a-5p	XLOC_157678	-0.976211248	0.000842126	ENSMUSG00000055128	-0.994709564	4.19E-05
mmu-miR-10a-5p	XLOC_157678	-0.976211248	0.000842126	ENSMUSG00000073702	-0.905510368	0.01297062
mmu-miR-10a-5p	XLOC_157678	-0.976211248	0.000842126	ENSMUSG00000027673	-0.951092635	0.003529404
mmu-miR-10a-5p	XLOC_159205	-0.986732565	0.00026287	ENSMUSG00000048581	-0.99708184	1.28E-05
mmu-miR-10a-5p	XLOC_159205	-0.986732565	0.00026287	ENSMUSG00000055128	-0.994709564	4.19E-05
mmu-miR-10a-5p	XLOC_159205	-0.986732565	0.00026287	ENSMUSG00000073702	-0.905510368	0.01297062
mmu-miR-10a-5p	XLOC_159205	-0.986732565	0.00026287	ENSMUSG00000027673	-0.951092635	0.003529404
mmu-miR-10a-5p	XLOC_162212	-0.94289593	0.004798208	ENSMUSG00000048581	-0.99708184	1.28E-05
mmu-miR-10a-5p	XLOC_162212	-0.94289593	0.004798208	ENSMUSG00000055128	-0.994709564	4.19E-05
mmu-miR-10a-5p	XLOC_162212	-0.94289593	0.004798208	ENSMUSG00000073702	-0.905510368	0.01297062
mmu-miR-10a-5p	XLOC_162212	-0.94289593	0.004798208	ENSMUSG00000027673	-0.951092635	0.003529404
mmu-miR-10a-5p	XLOC_162968	-0.988239941	0.000206635	ENSMUSG00000048581	-0.99708184	1.28E-05
mmu-miR-10a-5p	XLOC_162968	-0.988239941	0.000206635	ENSMUSG00000055128	-0.994709564	4.19E-05
mmu-miR-10a-5p	XLOC_162968	-0.988239941	0.000206635	ENSMUSG00000073702	-0.905510368	0.01297062
mmu-miR-10a-5p	XLOC_162968	-0.988239941	0.000206635	ENSMUSG00000027673	-0.951092635	0.003529404
mmu-miR-10a-5p	XLOC_163146	-0.913964904	0.010784639	ENSMUSG00000048581	-0.99708184	1.28E-05
mmu-miR-10a-5p	XLOC_163146	-0.913964904	0.010784639	ENSMUSG00000055128	-0.994709564	4.19E-05
mmu-miR-10a-5p	XLOC_163146	-0.913964904	0.010784639	ENSMUSG00000073702	-0.905510368	0.01297062
mmu-miR-10a-5p	XLOC_163146	-0.913964904	0.010784639	ENSMUSG00000027673	-0.951092635	0.003529404
mmu-miR-10a-5p	XLOC_164161	-0.912177445	0.011230523	ENSMUSG00000048581	-0.99708184	1.28E-05
mmu-miR-10a-5p	XLOC_164161	-0.912177445	0.011230523	ENSMUSG00000055128	-0.994709564	4.19E-05
mmu-miR-10a-5p	XLOC_164161	-0.912177445	0.011230523	ENSMUSG00000073702	-0.905510368	0.01297062
mmu-miR-10a-5p	XLOC_164161	-0.912177445	0.011230523	ENSMUSG00000027673	-0.951092635	0.003529404
mmu-miR-10a-5p	XLOC_166576	-0.963600713	0.001963249	ENSMUSG00000048581	-0.99708184	1.28E-05
mmu-miR-10a-5p	XLOC_166576	-0.963600713	0.001963249	ENSMUSG00000055128	-0.994709564	4.19E-05
mmu-miR-10a-5p	XLOC_166576	-0.963600713	0.001963249	ENSMUSG00000073702	-0.905510368	0.01297062
mmu-miR-10a-5p	XLOC_166576	-0.963600713	0.001963249	ENSMUSG00000027673	-0.951092635	0.003529404
mmu-miR-10a-5p	XLOC_167434	-0.956292972	0.00282371	ENSMUSG00000048581	-0.99708184	1.28E-05
mmu-miR-10a-5p	XLOC_167434	-0.956292972	0.00282371	ENSMUSG00000055128	-0.994709564	4.19E-05
mmu-miR-10a-5p	XLOC_167434	-0.956292972	0.00282371	ENSMUSG00000073702	-0.905510368	0.01297062
mmu-miR-10a-5p	XLOC_167434	-0.956292972	0.00282371	ENSMUSG00000027673	-0.951092635	0.003529404
mmu-miR-10a-5p	XLOC_168652	-0.922361411	0.008807633	ENSMUSG00000048581	-0.99708184	1.28E-05
mmu-miR-10a-5p	XLOC_168652	-0.922361411	0.008807633	ENSMUSG00000055128	-0.994709564	4.19E-05
mmu-miR-10a-5p	XLOC_168652	-0.922361411	0.008807633	ENSMUSG00000073702	-0.905510368	0.01297062
mmu-miR-10a-5p	XLOC_168652	-0.922361411	0.008807633	ENSMUSG00000027673	-0.951092635	0.003529404
mmu-miR-10a-5p	XLOC_169649	-0.927084503	0.007781171	ENSMUSG00000048581	-0.99708184	1.28E-05
mmu-miR-10a-5p	XLOC_169649	-0.927084503	0.007781171	ENSMUSG00000055128	-0.994709564	4.19E-05
mmu-miR-10a-5p	XLOC_169649	-0.927084503	0.007781171	ENSMUSG00000073702	-0.905510368	0.01297062
mmu-miR-10a-5p	XLOC_169649	-0.927084503	0.007781171	ENSMUSG00000027673	-0.951092635	0.003529404
mmu-miR-10a-5p	XLOC_171303	-0.939995175	0.005292842	ENSMUSG00000048581	-0.99708184	1.28E-05
mmu-miR-10a-5p	XLOC_171303	-0.939995175	0.005292842	ENSMUSG00000055128	-0.994709564	4.19E-05
mmu-miR-10a-5p	XLOC_171303	-0.939995175	0.005292842	ENSMUSG00000073702	-0.905510368	0.01297062
mmu-miR-10a-5p	XLOC_171303	-0.939995175	0.005292842	ENSMUSG00000027673	-0.951092635	0.003529404
mmu-miR-10a-5p	XLOC_172750	-0.917473404	0.009934929	ENSMUSG00000048581	-0.99708184	1.28E-05
mmu-miR-10a-5p	XLOC_172750	-0.917473404	0.009934929	ENSMUSG00000055128	-0.994709564	4.19E-05
mmu-miR-10a-5p	XLOC_172750	-0.917473404	0.009934929	ENSMUSG00000073702	-0.905510368	0.01297062
mmu-miR-10a-5p	XLOC_172750	-0.917473404	0.009934929	ENSMUSG00000027673	-0.951092635	0.003529404
mmu-miR-10a-5p	XLOC_176528	-0.955081093	0.002981246	ENSMUSG00000048581	-0.99708184	1.28E-05
mmu-miR-10a-5p	XLOC_176528	-0.955081093	0.002981246	ENSMUSG00000055128	-0.994709564	4.19E-05
mmu-miR-10a-5p	XLOC_176528	-0.955081093	0.002981246	ENSMUSG00000073702	-0.905510368	0.01297062
mmu-miR-10a-5p	XLOC_176528	-0.955081093	0.002981246	ENSMUSG00000027673	-0.951092635	0.003529404
mmu-miR-10a-5p	XLOC_176628	-0.94140628	0.005049253	ENSMUSG00000048581	-0.99708184	1.28E-05
mmu-miR-10a-5p	XLOC_176628	-0.94140628	0.005049253	ENSMUSG00000055128	-0.994709564	4.19E-05
mmu-miR-10a-5p	XLOC_176628	-0.94140628	0.005049253	ENSMUSG00000073702	-0.905510368	0.01297062
mmu-miR-10a-5p	XLOC_176628	-0.94140628	0.005049253	ENSMUSG00000027673	-0.951092635	0.003529404
mmu-miR-10a-5p	XLOC_177251	-0.991625447	0.000104906	ENSMUSG00000048581	-0.99708184	1.28E-05
mmu-miR-10a-5p	XLOC_177251	-0.991625447	0.000104906	ENSMUSG00000055128	-0.994709564	4.19E-05
mmu-miR-10a-5p	XLOC_177251	-0.991625447	0.000104906	ENSMUSG00000073702	-0.905510368	0.01297062
mmu-miR-10a-5p	XLOC_177251	-0.991625447	0.000104906	ENSMUSG00000027673	-0.951092635	0.003529404
mmu-miR-10a-5p	XLOC_177679	-0.971763127	0.001184725	ENSMUSG00000048581	-0.99708184	1.28E-05
mmu-miR-10a-5p	XLOC_177679	-0.971763127	0.001184725	ENSMUSG00000055128	-0.994709564	4.19E-05
mmu-miR-10a-5p	XLOC_177679	-0.971763127	0.001184725	ENSMUSG00000073702	-0.905510368	0.01297062
mmu-miR-10a-5p	XLOC_177679	-0.971763127	0.001184725	ENSMUSG00000027673	-0.951092635	0.003529404
mmu-miR-10a-5p	XLOC_179409	-0.994136529	5.15E-05	ENSMUSG00000048581	-0.99708184	1.28E-05
mmu-miR-10a-5p	XLOC_179409	-0.994136529	5.15E-05	ENSMUSG00000055128	-0.994709564	4.19E-05
mmu-miR-10a-5p	XLOC_179409	-0.994136529	5.15E-05	ENSMUSG00000073702	-0.905510368	0.01297062
mmu-miR-10a-5p	XLOC_179409	-0.994136529	5.15E-05	ENSMUSG00000027673	-0.951092635	0.003529404
mmu-miR-10a-5p	XLOC_179621	-0.908654801	0.012134828	ENSMUSG00000048581	-0.99708184	1.28E-05
mmu-miR-10a-5p	XLOC_179621	-0.908654801	0.012134828	ENSMUSG00000055128	-0.994709564	4.19E-05
mmu-miR-10a-5p	XLOC_179621	-0.908654801	0.012134828	ENSMUSG00000073702	-0.905510368	0.01297062
mmu-miR-10a-5p	XLOC_179621	-0.908654801	0.012134828	ENSMUSG00000027673	-0.951092635	0.003529404
mmu-miR-10a-5p	XLOC_179941	-0.980483514	0.000567623	ENSMUSG00000048581	-0.99708184	1.28E-05
mmu-miR-10a-5p	XLOC_179941	-0.980483514	0.000567623	ENSMUSG00000055128	-0.994709564	4.19E-05
mmu-miR-10a-5p	XLOC_179941	-0.980483514	0.000567623	ENSMUSG00000073702	-0.905510368	0.01297062
mmu-miR-10a-5p	XLOC_179941	-0.980483514	0.000567623	ENSMUSG00000027673	-0.951092635	0.003529404
mmu-miR-10a-5p	XLOC_180522	-0.949424184	0.003772185	ENSMUSG00000048581	-0.99708184	1.28E-05
mmu-miR-10a-5p	XLOC_180522	-0.949424184	0.003772185	ENSMUSG00000055128	-0.994709564	4.19E-05
mmu-miR-10a-5p	XLOC_180522	-0.949424184	0.003772185	ENSMUSG00000073702	-0.905510368	0.01297062
mmu-miR-10a-5p	XLOC_180522	-0.949424184	0.003772185	ENSMUSG00000027673	-0.951092635	0.003529404
mmu-miR-10a-5p	XLOC_181860	-0.986078132	0.000289378	ENSMUSG00000048581	-0.99708184	1.28E-05
mmu-miR-10a-5p	XLOC_181860	-0.986078132	0.000289378	ENSMUSG00000055128	-0.994709564	4.19E-05
mmu-miR-10a-5p	XLOC_181860	-0.986078132	0.000289378	ENSMUSG00000073702	-0.905510368	0.01297062
mmu-miR-10a-5p	XLOC_181860	-0.986078132	0.000289378	ENSMUSG00000027673	-0.951092635	0.003529404
mmu-miR-10a-5p	XLOC_182151	-0.987108785	0.000248204	ENSMUSG00000048581	-0.99708184	1.28E-05
mmu-miR-10a-5p	XLOC_182151	-0.987108785	0.000248204	ENSMUSG00000055128	-0.994709564	4.19E-05
mmu-miR-10a-5p	XLOC_182151	-0.987108785	0.000248204	ENSMUSG00000073702	-0.905510368	0.01297062
mmu-miR-10a-5p	XLOC_182151	-0.987108785	0.000248204	ENSMUSG00000027673	-0.951092635	0.003529404
mmu-miR-10a-5p	XLOC_182559	-0.946233162	0.004258593	ENSMUSG00000048581	-0.99708184	1.28E-05
mmu-miR-10a-5p	XLOC_182559	-0.946233162	0.004258593	ENSMUSG00000055128	-0.994709564	4.19E-05
mmu-miR-10a-5p	XLOC_182559	-0.946233162	0.004258593	ENSMUSG00000073702	-0.905510368	0.01297062
mmu-miR-10a-5p	XLOC_182559	-0.946233162	0.004258593	ENSMUSG00000027673	-0.951092635	0.003529404
mmu-miR-10a-5p	XLOC_182918	-0.912769828	0.011081783	ENSMUSG00000048581	-0.99708184	1.28E-05
mmu-miR-10a-5p	XLOC_182918	-0.912769828	0.011081783	ENSMUSG00000055128	-0.994709564	4.19E-05
mmu-miR-10a-5p	XLOC_182918	-0.912769828	0.011081783	ENSMUSG00000073702	-0.905510368	0.01297062
mmu-miR-10a-5p	XLOC_182918	-0.912769828	0.011081783	ENSMUSG00000027673	-0.951092635	0.003529404
mmu-miR-10a-5p	XLOC_186036	-0.968084255	0.001511667	ENSMUSG00000048581	-0.99708184	1.28E-05
mmu-miR-10a-5p	XLOC_186036	-0.968084255	0.001511667	ENSMUSG00000055128	-0.994709564	4.19E-05
mmu-miR-10a-5p	XLOC_186036	-0.968084255	0.001511667	ENSMUSG00000073702	-0.905510368	0.01297062
mmu-miR-10a-5p	XLOC_186036	-0.968084255	0.001511667	ENSMUSG00000027673	-0.951092635	0.003529404
mmu-miR-10a-5p	XLOC_188763	-0.954792376	0.003019398	ENSMUSG00000048581	-0.99708184	1.28E-05
mmu-miR-10a-5p	XLOC_188763	-0.954792376	0.003019398	ENSMUSG00000055128	-0.994709564	4.19E-05
mmu-miR-10a-5p	XLOC_188763	-0.954792376	0.003019398	ENSMUSG00000073702	-0.905510368	0.01297062
mmu-miR-10a-5p	XLOC_188763	-0.954792376	0.003019398	ENSMUSG00000027673	-0.951092635	0.003529404
mmu-miR-10a-5p	XLOC_188788	-0.936285868	0.005959912	ENSMUSG00000048581	-0.99708184	1.28E-05
mmu-miR-10a-5p	XLOC_188788	-0.936285868	0.005959912	ENSMUSG00000055128	-0.994709564	4.19E-05
mmu-miR-10a-5p	XLOC_188788	-0.936285868	0.005959912	ENSMUSG00000073702	-0.905510368	0.01297062
mmu-miR-10a-5p	XLOC_188788	-0.936285868	0.005959912	ENSMUSG00000027673	-0.951092635	0.003529404
mmu-miR-10a-5p	XLOC_188937	-0.980737214	0.000553009	ENSMUSG00000048581	-0.99708184	1.28E-05
mmu-miR-10a-5p	XLOC_188937	-0.980737214	0.000553009	ENSMUSG00000055128	-0.994709564	4.19E-05
mmu-miR-10a-5p	XLOC_188937	-0.980737214	0.000553009	ENSMUSG00000073702	-0.905510368	0.01297062
mmu-miR-10a-5p	XLOC_188937	-0.980737214	0.000553009	ENSMUSG00000027673	-0.951092635	0.003529404
mmu-miR-10a-5p	XLOC_192193	-0.905731242	0.012911034	ENSMUSG00000048581	-0.99708184	1.28E-05
mmu-miR-10a-5p	XLOC_192193	-0.905731242	0.012911034	ENSMUSG00000055128	-0.994709564	4.19E-05
mmu-miR-10a-5p	XLOC_192193	-0.905731242	0.012911034	ENSMUSG00000073702	-0.905510368	0.01297062
mmu-miR-10a-5p	XLOC_192193	-0.905731242	0.012911034	ENSMUSG00000027673	-0.951092635	0.003529404
mmu-miR-10a-5p	XLOC_192200	-0.959986235	0.002369619	ENSMUSG00000048581	-0.99708184	1.28E-05
mmu-miR-10a-5p	XLOC_192200	-0.959986235	0.002369619	ENSMUSG00000055128	-0.994709564	4.19E-05
mmu-miR-10a-5p	XLOC_192200	-0.959986235	0.002369619	ENSMUSG00000073702	-0.905510368	0.01297062
mmu-miR-10a-5p	XLOC_192200	-0.959986235	0.002369619	ENSMUSG00000027673	-0.951092635	0.003529404
mmu-miR-10a-5p	XLOC_192434	-0.989019181	0.000180206	ENSMUSG00000048581	-0.99708184	1.28E-05
mmu-miR-10a-5p	XLOC_192434	-0.989019181	0.000180206	ENSMUSG00000055128	-0.994709564	4.19E-05
mmu-miR-10a-5p	XLOC_192434	-0.989019181	0.000180206	ENSMUSG00000073702	-0.905510368	0.01297062
mmu-miR-10a-5p	XLOC_192434	-0.989019181	0.000180206	ENSMUSG00000027673	-0.951092635	0.003529404
mmu-miR-10a-5p	XLOC_193465	-0.921570969	0.008985457	ENSMUSG00000048581	-0.99708184	1.28E-05
mmu-miR-10a-5p	XLOC_193465	-0.921570969	0.008985457	ENSMUSG00000055128	-0.994709564	4.19E-05
mmu-miR-10a-5p	XLOC_193465	-0.921570969	0.008985457	ENSMUSG00000073702	-0.905510368	0.01297062
mmu-miR-10a-5p	XLOC_193465	-0.921570969	0.008985457	ENSMUSG00000027673	-0.951092635	0.003529404
mmu-miR-10a-5p	XLOC_197308	-0.92919113	0.00734333	ENSMUSG00000048581	-0.99708184	1.28E-05
mmu-miR-10a-5p	XLOC_197308	-0.92919113	0.00734333	ENSMUSG00000055128	-0.994709564	4.19E-05
mmu-miR-10a-5p	XLOC_197308	-0.92919113	0.00734333	ENSMUSG00000073702	-0.905510368	0.01297062
mmu-miR-10a-5p	XLOC_197308	-0.92919113	0.00734333	ENSMUSG00000027673	-0.951092635	0.003529404
mmu-miR-10a-5p	XLOC_198661	-0.972044716	0.001161323	ENSMUSG00000048581	-0.99708184	1.28E-05
mmu-miR-10a-5p	XLOC_198661	-0.972044716	0.001161323	ENSMUSG00000055128	-0.994709564	4.19E-05
mmu-miR-10a-5p	XLOC_198661	-0.972044716	0.001161323	ENSMUSG00000073702	-0.905510368	0.01297062
mmu-miR-10a-5p	XLOC_198661	-0.972044716	0.001161323	ENSMUSG00000027673	-0.951092635	0.003529404
mmu-miR-10a-5p	XLOC_199092	-0.917956384	0.009820608	ENSMUSG00000048581	-0.99708184	1.28E-05
mmu-miR-10a-5p	XLOC_199092	-0.917956384	0.009820608	ENSMUSG00000055128	-0.994709564	4.19E-05
mmu-miR-10a-5p	XLOC_199092	-0.917956384	0.009820608	ENSMUSG00000073702	-0.905510368	0.01297062
mmu-miR-10a-5p	XLOC_199092	-0.917956384	0.009820608	ENSMUSG00000027673	-0.951092635	0.003529404
mmu-miR-10a-5p	XLOC_201129	-0.99259491	8.21E-05	ENSMUSG00000048581	-0.99708184	1.28E-05
mmu-miR-10a-5p	XLOC_201129	-0.99259491	8.21E-05	ENSMUSG00000055128	-0.994709564	4.19E-05
mmu-miR-10a-5p	XLOC_201129	-0.99259491	8.21E-05	ENSMUSG00000073702	-0.905510368	0.01297062
mmu-miR-10a-5p	XLOC_201129	-0.99259491	8.21E-05	ENSMUSG00000027673	-0.951092635	0.003529404
mmu-miR-10a-5p	XLOC_201189	-0.949520657	0.003757931	ENSMUSG00000048581	-0.99708184	1.28E-05
mmu-miR-10a-5p	XLOC_201189	-0.949520657	0.003757931	ENSMUSG00000055128	-0.994709564	4.19E-05
mmu-miR-10a-5p	XLOC_201189	-0.949520657	0.003757931	ENSMUSG00000073702	-0.905510368	0.01297062
mmu-miR-10a-5p	XLOC_201189	-0.949520657	0.003757931	ENSMUSG00000027673	-0.951092635	0.003529404
mmu-miR-10a-5p	XLOC_204793	-0.962461083	0.002087306	ENSMUSG00000048581	-0.99708184	1.28E-05
mmu-miR-10a-5p	XLOC_204793	-0.962461083	0.002087306	ENSMUSG00000055128	-0.994709564	4.19E-05
mmu-miR-10a-5p	XLOC_204793	-0.962461083	0.002087306	ENSMUSG00000073702	-0.905510368	0.01297062
mmu-miR-10a-5p	XLOC_204793	-0.962461083	0.002087306	ENSMUSG00000027673	-0.951092635	0.003529404
mmu-miR-10a-5p	XLOC_205184	-0.947820293	0.004013047	ENSMUSG00000048581	-0.99708184	1.28E-05
mmu-miR-10a-5p	XLOC_205184	-0.947820293	0.004013047	ENSMUSG00000055128	-0.994709564	4.19E-05
mmu-miR-10a-5p	XLOC_205184	-0.947820293	0.004013047	ENSMUSG00000073702	-0.905510368	0.01297062
mmu-miR-10a-5p	XLOC_205184	-0.947820293	0.004013047	ENSMUSG00000027673	-0.951092635	0.003529404
mmu-miR-10a-5p	XLOC_207594	-0.952777742	0.003292261	ENSMUSG00000048581	-0.99708184	1.28E-05
mmu-miR-10a-5p	XLOC_207594	-0.952777742	0.003292261	ENSMUSG00000055128	-0.994709564	4.19E-05
mmu-miR-10a-5p	XLOC_207594	-0.952777742	0.003292261	ENSMUSG00000073702	-0.905510368	0.01297062
mmu-miR-10a-5p	XLOC_207594	-0.952777742	0.003292261	ENSMUSG00000027673	-0.951092635	0.003529404
mmu-miR-10a-5p	XLOC_211689	-0.954464105	0.003063067	ENSMUSG00000048581	-0.99708184	1.28E-05
mmu-miR-10a-5p	XLOC_211689	-0.954464105	0.003063067	ENSMUSG00000055128	-0.994709564	4.19E-05
mmu-miR-10a-5p	XLOC_211689	-0.954464105	0.003063067	ENSMUSG00000073702	-0.905510368	0.01297062
mmu-miR-10a-5p	XLOC_211689	-0.954464105	0.003063067	ENSMUSG00000027673	-0.951092635	0.003529404
mmu-miR-10a-5p	XLOC_211778	-0.932861034	0.006610142	ENSMUSG00000048581	-0.99708184	1.28E-05
mmu-miR-10a-5p	XLOC_211778	-0.932861034	0.006610142	ENSMUSG00000055128	-0.994709564	4.19E-05
mmu-miR-10a-5p	XLOC_211778	-0.932861034	0.006610142	ENSMUSG00000073702	-0.905510368	0.01297062
mmu-miR-10a-5p	XLOC_211778	-0.932861034	0.006610142	ENSMUSG00000027673	-0.951092635	0.003529404
mmu-miR-10a-5p	XLOC_211778	-0.95138108	0.003488236	ENSMUSG00000048581	-0.99708184	1.28E-05
mmu-miR-10a-5p	XLOC_211778	-0.95138108	0.003488236	ENSMUSG00000055128	-0.994709564	4.19E-05
mmu-miR-10a-5p	XLOC_211778	-0.95138108	0.003488236	ENSMUSG00000073702	-0.905510368	0.01297062
mmu-miR-10a-5p	XLOC_211778	-0.95138108	0.003488236	ENSMUSG00000027673	-0.951092635	0.003529404
mmu-miR-10a-5p	XLOC_212651	-0.922688046	0.008734655	ENSMUSG00000048581	-0.99708184	1.28E-05
mmu-miR-10a-5p	XLOC_212651	-0.922688046	0.008734655	ENSMUSG00000055128	-0.994709564	4.19E-05
mmu-miR-10a-5p	XLOC_212651	-0.922688046	0.008734655	ENSMUSG00000073702	-0.905510368	0.01297062
mmu-miR-10a-5p	XLOC_212651	-0.922688046	0.008734655	ENSMUSG00000027673	-0.951092635	0.003529404
mmu-miR-10a-5p	XLOC_213407	-0.951946925	0.003408167	ENSMUSG00000048581	-0.99708184	1.28E-05
mmu-miR-10a-5p	XLOC_213407	-0.951946925	0.003408167	ENSMUSG00000055128	-0.994709564	4.19E-05
mmu-miR-10a-5p	XLOC_213407	-0.951946925	0.003408167	ENSMUSG00000073702	-0.905510368	0.01297062
mmu-miR-10a-5p	XLOC_213407	-0.951946925	0.003408167	ENSMUSG00000027673	-0.951092635	0.003529404
mmu-miR-10a-5p	XLOC_213992	-0.935338699	0.006136449	ENSMUSG00000048581	-0.99708184	1.28E-05
mmu-miR-10a-5p	XLOC_213992	-0.935338699	0.006136449	ENSMUSG00000055128	-0.994709564	4.19E-05
mmu-miR-10a-5p	XLOC_213992	-0.935338699	0.006136449	ENSMUSG00000073702	-0.905510368	0.01297062
mmu-miR-10a-5p	XLOC_213992	-0.935338699	0.006136449	ENSMUSG00000027673	-0.951092635	0.003529404
mmu-miR-10a-5p	XLOC_214131	-0.957136031	0.002716602	ENSMUSG00000048581	-0.99708184	1.28E-05
mmu-miR-10a-5p	XLOC_214131	-0.957136031	0.002716602	ENSMUSG00000055128	-0.994709564	4.19E-05
mmu-miR-10a-5p	XLOC_214131	-0.957136031	0.002716602	ENSMUSG00000073702	-0.905510368	0.01297062
mmu-miR-10a-5p	XLOC_214131	-0.957136031	0.002716602	ENSMUSG00000027673	-0.951092635	0.003529404
mmu-miR-10a-5p	XLOC_214417	-0.937493595	0.005738468	ENSMUSG00000048581	-0.99708184	1.28E-05
mmu-miR-10a-5p	XLOC_214417	-0.937493595	0.005738468	ENSMUSG00000055128	-0.994709564	4.19E-05
mmu-miR-10a-5p	XLOC_214417	-0.937493595	0.005738468	ENSMUSG00000073702	-0.905510368	0.01297062
mmu-miR-10a-5p	XLOC_214417	-0.937493595	0.005738468	ENSMUSG00000027673	-0.951092635	0.003529404
mmu-miR-10a-5p	XLOC_214881	-0.941677635	0.005003056	ENSMUSG00000048581	-0.99708184	1.28E-05
mmu-miR-10a-5p	XLOC_214881	-0.941677635	0.005003056	ENSMUSG00000055128	-0.994709564	4.19E-05
mmu-miR-10a-5p	XLOC_214881	-0.941677635	0.005003056	ENSMUSG00000073702	-0.905510368	0.01297062
mmu-miR-10a-5p	XLOC_214881	-0.941677635	0.005003056	ENSMUSG00000027673	-0.951092635	0.003529404
mmu-miR-10a-5p	XLOC_216194	-0.948536153	0.00390464	ENSMUSG00000048581	-0.99708184	1.28E-05
mmu-miR-10a-5p	XLOC_216194	-0.948536153	0.00390464	ENSMUSG00000055128	-0.994709564	4.19E-05
mmu-miR-10a-5p	XLOC_216194	-0.948536153	0.00390464	ENSMUSG00000073702	-0.905510368	0.01297062
mmu-miR-10a-5p	XLOC_216194	-0.948536153	0.00390464	ENSMUSG00000027673	-0.951092635	0.003529404
mmu-miR-10a-5p	XLOC_220898	-0.914321126	0.010696826	ENSMUSG00000048581	-0.99708184	1.28E-05
mmu-miR-10a-5p	XLOC_220898	-0.914321126	0.010696826	ENSMUSG00000055128	-0.994709564	4.19E-05
mmu-miR-10a-5p	XLOC_220898	-0.914321126	0.010696826	ENSMUSG00000073702	-0.905510368	0.01297062
mmu-miR-10a-5p	XLOC_220898	-0.914321126	0.010696826	ENSMUSG00000027673	-0.951092635	0.003529404
mmu-miR-10a-5p	XLOC_224739	-0.900809515	0.014270173	ENSMUSG00000048581	-0.99708184	1.28E-05
mmu-miR-10a-5p	XLOC_224739	-0.900809515	0.014270173	ENSMUSG00000055128	-0.994709564	4.19E-05
mmu-miR-10a-5p	XLOC_224739	-0.900809515	0.014270173	ENSMUSG00000073702	-0.905510368	0.01297062
mmu-miR-10a-5p	XLOC_224739	-0.900809515	0.014270173	ENSMUSG00000027673	-0.951092635	0.003529404
mmu-miR-10a-5p	XLOC_236306	-0.946468445	0.00422174	ENSMUSG00000048581	-0.99708184	1.28E-05
mmu-miR-10a-5p	XLOC_236306	-0.946468445	0.00422174	ENSMUSG00000055128	-0.994709564	4.19E-05
mmu-miR-10a-5p	XLOC_236306	-0.946468445	0.00422174	ENSMUSG00000073702	-0.905510368	0.01297062
mmu-miR-10a-5p	XLOC_236306	-0.946468445	0.00422174	ENSMUSG00000027673	-0.951092635	0.003529404
mmu-miR-10a-5p	XLOC_236403	-0.981278554	0.000522458	ENSMUSG00000048581	-0.99708184	1.28E-05
mmu-miR-10a-5p	XLOC_236403	-0.981278554	0.000522458	ENSMUSG00000055128	-0.994709564	4.19E-05
mmu-miR-10a-5p	XLOC_236403	-0.981278554	0.000522458	ENSMUSG00000073702	-0.905510368	0.01297062
mmu-miR-10a-5p	XLOC_236403	-0.981278554	0.000522458	ENSMUSG00000027673	-0.951092635	0.003529404
mmu-miR-10a-5p	XLOC_236918	-0.913446793	0.010912982	ENSMUSG00000048581	-0.99708184	1.28E-05
mmu-miR-10a-5p	XLOC_236918	-0.913446793	0.010912982	ENSMUSG00000055128	-0.994709564	4.19E-05
mmu-miR-10a-5p	XLOC_236918	-0.913446793	0.010912982	ENSMUSG00000073702	-0.905510368	0.01297062
mmu-miR-10a-5p	XLOC_236918	-0.913446793	0.010912982	ENSMUSG00000027673	-0.951092635	0.003529404
mmu-miR-10a-5p	XLOC_236958	-0.932593901	0.006662241	ENSMUSG00000048581	-0.99708184	1.28E-05
mmu-miR-10a-5p	XLOC_236958	-0.932593901	0.006662241	ENSMUSG00000055128	-0.994709564	4.19E-05
mmu-miR-10a-5p	XLOC_236958	-0.932593901	0.006662241	ENSMUSG00000073702	-0.905510368	0.01297062
mmu-miR-10a-5p	XLOC_236958	-0.932593901	0.006662241	ENSMUSG00000027673	-0.951092635	0.003529404
mmu-miR-10a-5p	XLOC_236994	-0.93831307	0.005590548	ENSMUSG00000048581	-0.99708184	1.28E-05
mmu-miR-10a-5p	XLOC_236994	-0.93831307	0.005590548	ENSMUSG00000055128	-0.994709564	4.19E-05
mmu-miR-10a-5p	XLOC_236994	-0.93831307	0.005590548	ENSMUSG00000073702	-0.905510368	0.01297062
mmu-miR-10a-5p	XLOC_236994	-0.93831307	0.005590548	ENSMUSG00000027673	-0.951092635	0.003529404
mmu-miR-10a-5p	XLOC_240446	-0.965055819	0.001810309	ENSMUSG00000048581	-0.99708184	1.28E-05
mmu-miR-10a-5p	XLOC_240446	-0.965055819	0.001810309	ENSMUSG00000055128	-0.994709564	4.19E-05
mmu-miR-10a-5p	XLOC_240446	-0.965055819	0.001810309	ENSMUSG00000073702	-0.905510368	0.01297062
mmu-miR-10a-5p	XLOC_240446	-0.965055819	0.001810309	ENSMUSG00000027673	-0.951092635	0.003529404
mmu-miR-10a-5p	XLOC_243558	-0.971505324	0.001206352	ENSMUSG00000048581	-0.99708184	1.28E-05
mmu-miR-10a-5p	XLOC_243558	-0.971505324	0.001206352	ENSMUSG00000055128	-0.994709564	4.19E-05
mmu-miR-10a-5p	XLOC_243558	-0.971505324	0.001206352	ENSMUSG00000073702	-0.905510368	0.01297062
mmu-miR-10a-5p	XLOC_243558	-0.971505324	0.001206352	ENSMUSG00000027673	-0.951092635	0.003529404
mmu-miR-10a-5p	XLOC_246854	-0.967375043	0.001579219	ENSMUSG00000048581	-0.99708184	1.28E-05
mmu-miR-10a-5p	XLOC_246854	-0.967375043	0.001579219	ENSMUSG00000055128	-0.994709564	4.19E-05
mmu-miR-10a-5p	XLOC_246854	-0.967375043	0.001579219	ENSMUSG00000073702	-0.905510368	0.01297062
mmu-miR-10a-5p	XLOC_246854	-0.967375043	0.001579219	ENSMUSG00000027673	-0.951092635	0.003529404
mmu-miR-10a-5p	XLOC_252111	-0.9065506	0.012691149	ENSMUSG00000048581	-0.99708184	1.28E-05
mmu-miR-10a-5p	XLOC_252111	-0.9065506	0.012691149	ENSMUSG00000055128	-0.994709564	4.19E-05
mmu-miR-10a-5p	XLOC_252111	-0.9065506	0.012691149	ENSMUSG00000073702	-0.905510368	0.01297062
mmu-miR-10a-5p	XLOC_252111	-0.9065506	0.012691149	ENSMUSG00000027673	-0.951092635	0.003529404
mmu-miR-10a-5p	XLOC_253230	-0.935898435	0.006031819	ENSMUSG00000048581	-0.99708184	1.28E-05
mmu-miR-10a-5p	XLOC_253230	-0.935898435	0.006031819	ENSMUSG00000055128	-0.994709564	4.19E-05
mmu-miR-10a-5p	XLOC_253230	-0.935898435	0.006031819	ENSMUSG00000073702	-0.905510368	0.01297062
mmu-miR-10a-5p	XLOC_253230	-0.935898435	0.006031819	ENSMUSG00000027673	-0.951092635	0.003529404
mmu-miR-10a-5p	XLOC_253682	-0.975877956	0.000865792	ENSMUSG00000048581	-0.99708184	1.28E-05
mmu-miR-10a-5p	XLOC_253682	-0.975877956	0.000865792	ENSMUSG00000055128	-0.994709564	4.19E-05
mmu-miR-10a-5p	XLOC_253682	-0.975877956	0.000865792	ENSMUSG00000073702	-0.905510368	0.01297062
mmu-miR-10a-5p	XLOC_253682	-0.975877956	0.000865792	ENSMUSG00000027673	-0.951092635	0.003529404
mmu-miR-10a-5p	XLOC_262113	-0.924660988	0.008300139	ENSMUSG00000048581	-0.99708184	1.28E-05
mmu-miR-10a-5p	XLOC_262113	-0.924660988	0.008300139	ENSMUSG00000055128	-0.994709564	4.19E-05
mmu-miR-10a-5p	XLOC_262113	-0.924660988	0.008300139	ENSMUSG00000073702	-0.905510368	0.01297062
mmu-miR-10a-5p	XLOC_262113	-0.924660988	0.008300139	ENSMUSG00000027673	-0.951092635	0.003529404
mmu-miR-10a-5p	XLOC_262534	-0.92824167	0.007539136	ENSMUSG00000048581	-0.99708184	1.28E-05
mmu-miR-10a-5p	XLOC_262534	-0.92824167	0.007539136	ENSMUSG00000055128	-0.994709564	4.19E-05
mmu-miR-10a-5p	XLOC_262534	-0.92824167	0.007539136	ENSMUSG00000073702	-0.905510368	0.01297062
mmu-miR-10a-5p	XLOC_262534	-0.92824167	0.007539136	ENSMUSG00000027673	-0.951092635	0.003529404
mmu-miR-10a-5p	XLOC_265266	-0.963760096	0.001946199	ENSMUSG00000048581	-0.99708184	1.28E-05
mmu-miR-10a-5p	XLOC_265266	-0.963760096	0.001946199	ENSMUSG00000055128	-0.994709564	4.19E-05
mmu-miR-10a-5p	XLOC_265266	-0.963760096	0.001946199	ENSMUSG00000073702	-0.905510368	0.01297062
mmu-miR-10a-5p	XLOC_265266	-0.963760096	0.001946199	ENSMUSG00000027673	-0.951092635	0.003529404
mmu-miR-10a-5p	XLOC_266693	-0.971714739	0.001188769	ENSMUSG00000048581	-0.99708184	1.28E-05
mmu-miR-10a-5p	XLOC_266693	-0.971714739	0.001188769	ENSMUSG00000055128	-0.994709564	4.19E-05
mmu-miR-10a-5p	XLOC_266693	-0.971714739	0.001188769	ENSMUSG00000073702	-0.905510368	0.01297062
mmu-miR-10a-5p	XLOC_266693	-0.971714739	0.001188769	ENSMUSG00000027673	-0.951092635	0.003529404
mmu-miR-10a-5p	XLOC_266847	-0.960992323	0.002252721	ENSMUSG00000048581	-0.99708184	1.28E-05
mmu-miR-10a-5p	XLOC_266847	-0.960992323	0.002252721	ENSMUSG00000055128	-0.994709564	4.19E-05
mmu-miR-10a-5p	XLOC_266847	-0.960992323	0.002252721	ENSMUSG00000073702	-0.905510368	0.01297062
mmu-miR-10a-5p	XLOC_266847	-0.960992323	0.002252721	ENSMUSG00000027673	-0.951092635	0.003529404
mmu-miR-10a-5p	XLOC_267421	-0.936669493	0.005889128	ENSMUSG00000048581	-0.99708184	1.28E-05
mmu-miR-10a-5p	XLOC_267421	-0.936669493	0.005889128	ENSMUSG00000055128	-0.994709564	4.19E-05
mmu-miR-10a-5p	XLOC_267421	-0.936669493	0.005889128	ENSMUSG00000073702	-0.905510368	0.01297062
mmu-miR-10a-5p	XLOC_267421	-0.936669493	0.005889128	ENSMUSG00000027673	-0.951092635	0.003529404
mmu-miR-10a-5p	XLOC_273793	-0.929733113	0.007232684	ENSMUSG00000048581	-0.99708184	1.28E-05
mmu-miR-10a-5p	XLOC_273793	-0.929733113	0.007232684	ENSMUSG00000055128	-0.994709564	4.19E-05
mmu-miR-10a-5p	XLOC_273793	-0.929733113	0.007232684	ENSMUSG00000073702	-0.905510368	0.01297062
mmu-miR-10a-5p	XLOC_273793	-0.929733113	0.007232684	ENSMUSG00000027673	-0.951092635	0.003529404
mmu-miR-10a-5p	XLOC_273821	-0.938302964	0.005592361	ENSMUSG00000048581	-0.99708184	1.28E-05
mmu-miR-10a-5p	XLOC_273821	-0.938302964	0.005592361	ENSMUSG00000055128	-0.994709564	4.19E-05
mmu-miR-10a-5p	XLOC_273821	-0.938302964	0.005592361	ENSMUSG00000073702	-0.905510368	0.01297062
mmu-miR-10a-5p	XLOC_273821	-0.938302964	0.005592361	ENSMUSG00000027673	-0.951092635	0.003529404
mmu-miR-10a-5p	XLOC_275008	-0.972139869	0.001153468	ENSMUSG00000048581	-0.99708184	1.28E-05
mmu-miR-10a-5p	XLOC_275008	-0.972139869	0.001153468	ENSMUSG00000055128	-0.994709564	4.19E-05
mmu-miR-10a-5p	XLOC_275008	-0.972139869	0.001153468	ENSMUSG00000073702	-0.905510368	0.01297062
mmu-miR-10a-5p	XLOC_275008	-0.972139869	0.001153468	ENSMUSG00000027673	-0.951092635	0.003529404
mmu-miR-10a-5p	XLOC_275578	-0.921400797	0.009023966	ENSMUSG00000048581	-0.99708184	1.28E-05
mmu-miR-10a-5p	XLOC_275578	-0.921400797	0.009023966	ENSMUSG00000055128	-0.994709564	4.19E-05
mmu-miR-10a-5p	XLOC_275578	-0.921400797	0.009023966	ENSMUSG00000073702	-0.905510368	0.01297062
mmu-miR-10a-5p	XLOC_275578	-0.921400797	0.009023966	ENSMUSG00000027673	-0.951092635	0.003529404
mmu-miR-10a-5p	XLOC_276828	-0.957224335	0.002705502	ENSMUSG00000048581	-0.99708184	1.28E-05
mmu-miR-10a-5p	XLOC_276828	-0.957224335	0.002705502	ENSMUSG00000055128	-0.994709564	4.19E-05
mmu-miR-10a-5p	XLOC_276828	-0.957224335	0.002705502	ENSMUSG00000073702	-0.905510368	0.01297062
mmu-miR-10a-5p	XLOC_276828	-0.957224335	0.002705502	ENSMUSG00000027673	-0.951092635	0.003529404
mmu-miR-10a-5p	XLOC_278178	-0.980269505	0.000580098	ENSMUSG00000048581	-0.99708184	1.28E-05
mmu-miR-10a-5p	XLOC_278178	-0.980269505	0.000580098	ENSMUSG00000055128	-0.994709564	4.19E-05
mmu-miR-10a-5p	XLOC_278178	-0.980269505	0.000580098	ENSMUSG00000073702	-0.905510368	0.01297062
mmu-miR-10a-5p	XLOC_278178	-0.980269505	0.000580098	ENSMUSG00000027673	-0.951092635	0.003529404
mmu-miR-10a-5p	XLOC_278194	-0.943855981	0.004639739	ENSMUSG00000048581	-0.99708184	1.28E-05
mmu-miR-10a-5p	XLOC_278194	-0.943855981	0.004639739	ENSMUSG00000055128	-0.994709564	4.19E-05
mmu-miR-10a-5p	XLOC_278194	-0.943855981	0.004639739	ENSMUSG00000073702	-0.905510368	0.01297062
mmu-miR-10a-5p	XLOC_278194	-0.943855981	0.004639739	ENSMUSG00000027673	-0.951092635	0.003529404
mmu-miR-10a-5p	XLOC_283640	-0.952489439	0.003332258	ENSMUSG00000048581	-0.99708184	1.28E-05
mmu-miR-10a-5p	XLOC_283640	-0.952489439	0.003332258	ENSMUSG00000055128	-0.994709564	4.19E-05
mmu-miR-10a-5p	XLOC_283640	-0.952489439	0.003332258	ENSMUSG00000073702	-0.905510368	0.01297062
mmu-miR-10a-5p	XLOC_283640	-0.952489439	0.003332258	ENSMUSG00000027673	-0.951092635	0.003529404
mmu-miR-10a-5p	XLOC_284501	-0.965739162	0.0017406	ENSMUSG00000048581	-0.99708184	1.28E-05
mmu-miR-10a-5p	XLOC_284501	-0.965739162	0.0017406	ENSMUSG00000055128	-0.994709564	4.19E-05
mmu-miR-10a-5p	XLOC_284501	-0.965739162	0.0017406	ENSMUSG00000073702	-0.905510368	0.01297062
mmu-miR-10a-5p	XLOC_284501	-0.965739162	0.0017406	ENSMUSG00000027673	-0.951092635	0.003529404
mmu-miR-10a-5p	XLOC_284693	-0.909969335	0.011793408	ENSMUSG00000048581	-0.99708184	1.28E-05
mmu-miR-10a-5p	XLOC_284693	-0.909969335	0.011793408	ENSMUSG00000055128	-0.994709564	4.19E-05
mmu-miR-10a-5p	XLOC_284693	-0.909969335	0.011793408	ENSMUSG00000073702	-0.905510368	0.01297062
mmu-miR-10a-5p	XLOC_284693	-0.909969335	0.011793408	ENSMUSG00000027673	-0.951092635	0.003529404
mmu-miR-10a-5p	XLOC_285667	-0.908002225	0.01230607	ENSMUSG00000048581	-0.99708184	1.28E-05
mmu-miR-10a-5p	XLOC_285667	-0.908002225	0.01230607	ENSMUSG00000055128	-0.994709564	4.19E-05
mmu-miR-10a-5p	XLOC_285667	-0.908002225	0.01230607	ENSMUSG00000073702	-0.905510368	0.01297062
mmu-miR-10a-5p	XLOC_285667	-0.908002225	0.01230607	ENSMUSG00000027673	-0.951092635	0.003529404
mmu-miR-10a-5p	XLOC_285750	-0.909648697	0.011876252	ENSMUSG00000048581	-0.99708184	1.28E-05
mmu-miR-10a-5p	XLOC_285750	-0.909648697	0.011876252	ENSMUSG00000055128	-0.994709564	4.19E-05
mmu-miR-10a-5p	XLOC_285750	-0.909648697	0.011876252	ENSMUSG00000073702	-0.905510368	0.01297062
mmu-miR-10a-5p	XLOC_285750	-0.909648697	0.011876252	ENSMUSG00000027673	-0.951092635	0.003529404
mmu-miR-10a-5p	XLOC_285938	-0.909587696	0.011892045	ENSMUSG00000048581	-0.99708184	1.28E-05
mmu-miR-10a-5p	XLOC_285938	-0.909587696	0.011892045	ENSMUSG00000055128	-0.994709564	4.19E-05
mmu-miR-10a-5p	XLOC_285938	-0.909587696	0.011892045	ENSMUSG00000073702	-0.905510368	0.01297062
mmu-miR-10a-5p	XLOC_285938	-0.909587696	0.011892045	ENSMUSG00000027673	-0.951092635	0.003529404
mmu-miR-10a-5p	XLOC_286807	-0.974047499	0.001001559	ENSMUSG00000048581	-0.99708184	1.28E-05
mmu-miR-10a-5p	XLOC_286807	-0.974047499	0.001001559	ENSMUSG00000055128	-0.994709564	4.19E-05
mmu-miR-10a-5p	XLOC_286807	-0.974047499	0.001001559	ENSMUSG00000073702	-0.905510368	0.01297062
mmu-miR-10a-5p	XLOC_286807	-0.974047499	0.001001559	ENSMUSG00000027673	-0.951092635	0.003529404
mmu-miR-10a-5p	XLOC_287054	-0.958521508	0.002545017	ENSMUSG00000048581	-0.99708184	1.28E-05
mmu-miR-10a-5p	XLOC_287054	-0.958521508	0.002545017	ENSMUSG00000055128	-0.994709564	4.19E-05
mmu-miR-10a-5p	XLOC_287054	-0.958521508	0.002545017	ENSMUSG00000073702	-0.905510368	0.01297062
mmu-miR-10a-5p	XLOC_287054	-0.958521508	0.002545017	ENSMUSG00000027673	-0.951092635	0.003529404
mmu-miR-10a-5p	XLOC_288850	-0.949628153	0.00374208	ENSMUSG00000048581	-0.99708184	1.28E-05
mmu-miR-10a-5p	XLOC_288850	-0.949628153	0.00374208	ENSMUSG00000055128	-0.994709564	4.19E-05
mmu-miR-10a-5p	XLOC_288850	-0.949628153	0.00374208	ENSMUSG00000073702	-0.905510368	0.01297062
mmu-miR-10a-5p	XLOC_288850	-0.949628153	0.00374208	ENSMUSG00000027673	-0.951092635	0.003529404
mmu-miR-10a-5p	XLOC_289397	-0.957618034	0.002656283	ENSMUSG00000048581	-0.99708184	1.28E-05
mmu-miR-10a-5p	XLOC_289397	-0.957618034	0.002656283	ENSMUSG00000055128	-0.994709564	4.19E-05
mmu-miR-10a-5p	XLOC_289397	-0.957618034	0.002656283	ENSMUSG00000073702	-0.905510368	0.01297062
mmu-miR-10a-5p	XLOC_289397	-0.957618034	0.002656283	ENSMUSG00000027673	-0.951092635	0.003529404
mmu-miR-10a-5p	XLOC_293176	-0.95909816	0.002475227	ENSMUSG00000048581	-0.99708184	1.28E-05
mmu-miR-10a-5p	XLOC_293176	-0.95909816	0.002475227	ENSMUSG00000055128	-0.994709564	4.19E-05
mmu-miR-10a-5p	XLOC_293176	-0.95909816	0.002475227	ENSMUSG00000073702	-0.905510368	0.01297062
mmu-miR-10a-5p	XLOC_293176	-0.95909816	0.002475227	ENSMUSG00000027673	-0.951092635	0.003529404
mmu-miR-10a-5p	XLOC_293516	-0.968428405	0.001479414	ENSMUSG00000048581	-0.99708184	1.28E-05
mmu-miR-10a-5p	XLOC_293516	-0.968428405	0.001479414	ENSMUSG00000055128	-0.994709564	4.19E-05
mmu-miR-10a-5p	XLOC_293516	-0.968428405	0.001479414	ENSMUSG00000073702	-0.905510368	0.01297062
mmu-miR-10a-5p	XLOC_293516	-0.968428405	0.001479414	ENSMUSG00000027673	-0.951092635	0.003529404
mmu-miR-10a-5p	XLOC_298642	-0.976709014	0.000807388	ENSMUSG00000048581	-0.99708184	1.28E-05
mmu-miR-10a-5p	XLOC_298642	-0.976709014	0.000807388	ENSMUSG00000055128	-0.994709564	4.19E-05
mmu-miR-10a-5p	XLOC_298642	-0.976709014	0.000807388	ENSMUSG00000073702	-0.905510368	0.01297062
mmu-miR-10a-5p	XLOC_298642	-0.976709014	0.000807388	ENSMUSG00000027673	-0.951092635	0.003529404
mmu-miR-10a-5p	XLOC_300708	-0.902288096	0.013854966	ENSMUSG00000048581	-0.99708184	1.28E-05
mmu-miR-10a-5p	XLOC_300708	-0.902288096	0.013854966	ENSMUSG00000055128	-0.994709564	4.19E-05
mmu-miR-10a-5p	XLOC_300708	-0.902288096	0.013854966	ENSMUSG00000073702	-0.905510368	0.01297062
mmu-miR-10a-5p	XLOC_300708	-0.902288096	0.013854966	ENSMUSG00000027673	-0.951092635	0.003529404
mmu-miR-10a-5p	XLOC_301351	-0.917859134	0.009843576	ENSMUSG00000048581	-0.99708184	1.28E-05
mmu-miR-10a-5p	XLOC_301351	-0.917859134	0.009843576	ENSMUSG00000055128	-0.994709564	4.19E-05
mmu-miR-10a-5p	XLOC_301351	-0.917859134	0.009843576	ENSMUSG00000073702	-0.905510368	0.01297062
mmu-miR-10a-5p	XLOC_301351	-0.917859134	0.009843576	ENSMUSG00000027673	-0.951092635	0.003529404
mmu-miR-10a-5p	XLOC_304006	-0.986229039	0.000283153	ENSMUSG00000048581	-0.99708184	1.28E-05
mmu-miR-10a-5p	XLOC_304006	-0.986229039	0.000283153	ENSMUSG00000055128	-0.994709564	4.19E-05
mmu-miR-10a-5p	XLOC_304006	-0.986229039	0.000283153	ENSMUSG00000073702	-0.905510368	0.01297062
mmu-miR-10a-5p	XLOC_304006	-0.986229039	0.000283153	ENSMUSG00000027673	-0.951092635	0.003529404
mmu-miR-10a-5p	XLOC_306125	-0.945225788	0.004418154	ENSMUSG00000048581	-0.99708184	1.28E-05
mmu-miR-10a-5p	XLOC_306125	-0.945225788	0.004418154	ENSMUSG00000055128	-0.994709564	4.19E-05
mmu-miR-10a-5p	XLOC_306125	-0.945225788	0.004418154	ENSMUSG00000073702	-0.905510368	0.01297062
mmu-miR-10a-5p	XLOC_306125	-0.945225788	0.004418154	ENSMUSG00000027673	-0.951092635	0.003529404
mmu-miR-10a-5p	XLOC_309898	-0.909571574	0.01189622	ENSMUSG00000048581	-0.99708184	1.28E-05
mmu-miR-10a-5p	XLOC_309898	-0.909571574	0.01189622	ENSMUSG00000055128	-0.994709564	4.19E-05
mmu-miR-10a-5p	XLOC_309898	-0.909571574	0.01189622	ENSMUSG00000073702	-0.905510368	0.01297062
mmu-miR-10a-5p	XLOC_309898	-0.909571574	0.01189622	ENSMUSG00000027673	-0.951092635	0.003529404
mmu-miR-10a-5p	XLOC_312525	-0.969821302	0.001352388	ENSMUSG00000048581	-0.99708184	1.28E-05
mmu-miR-10a-5p	XLOC_312525	-0.969821302	0.001352388	ENSMUSG00000055128	-0.994709564	4.19E-05
mmu-miR-10a-5p	XLOC_312525	-0.969821302	0.001352388	ENSMUSG00000073702	-0.905510368	0.01297062
mmu-miR-10a-5p	XLOC_312525	-0.969821302	0.001352388	ENSMUSG00000027673	-0.951092635	0.003529404
mmu-miR-10a-5p	XLOC_314768	-0.978493383	0.000688828	ENSMUSG00000048581	-0.99708184	1.28E-05
mmu-miR-10a-5p	XLOC_314768	-0.978493383	0.000688828	ENSMUSG00000055128	-0.994709564	4.19E-05
mmu-miR-10a-5p	XLOC_314768	-0.978493383	0.000688828	ENSMUSG00000073702	-0.905510368	0.01297062
mmu-miR-10a-5p	XLOC_314768	-0.978493383	0.000688828	ENSMUSG00000027673	-0.951092635	0.003529404
mmu-miR-10a-5p	XLOC_317194	-0.966271505	0.001687232	ENSMUSG00000048581	-0.99708184	1.28E-05
mmu-miR-10a-5p	XLOC_317194	-0.966271505	0.001687232	ENSMUSG00000055128	-0.994709564	4.19E-05
mmu-miR-10a-5p	XLOC_317194	-0.966271505	0.001687232	ENSMUSG00000073702	-0.905510368	0.01297062
mmu-miR-10a-5p	XLOC_317194	-0.966271505	0.001687232	ENSMUSG00000027673	-0.951092635	0.003529404
mmu-miR-10a-5p	XLOC_318332	-0.947318648	0.004089883	ENSMUSG00000048581	-0.99708184	1.28E-05
mmu-miR-10a-5p	XLOC_318332	-0.947318648	0.004089883	ENSMUSG00000055128	-0.994709564	4.19E-05
mmu-miR-10a-5p	XLOC_318332	-0.947318648	0.004089883	ENSMUSG00000073702	-0.905510368	0.01297062
mmu-miR-10a-5p	XLOC_318332	-0.947318648	0.004089883	ENSMUSG00000027673	-0.951092635	0.003529404
mmu-miR-10a-5p	XLOC_318341	-0.985144132	0.000329406	ENSMUSG00000048581	-0.99708184	1.28E-05
mmu-miR-10a-5p	XLOC_318341	-0.985144132	0.000329406	ENSMUSG00000055128	-0.994709564	4.19E-05
mmu-miR-10a-5p	XLOC_318341	-0.985144132	0.000329406	ENSMUSG00000073702	-0.905510368	0.01297062
mmu-miR-10a-5p	XLOC_318341	-0.985144132	0.000329406	ENSMUSG00000027673	-0.951092635	0.003529404
mmu-miR-10a-5p	XLOC_318371	-0.955074169	0.002982158	ENSMUSG00000048581	-0.99708184	1.28E-05
mmu-miR-10a-5p	XLOC_318371	-0.955074169	0.002982158	ENSMUSG00000055128	-0.994709564	4.19E-05
mmu-miR-10a-5p	XLOC_318371	-0.955074169	0.002982158	ENSMUSG00000073702	-0.905510368	0.01297062
mmu-miR-10a-5p	XLOC_318371	-0.955074169	0.002982158	ENSMUSG00000027673	-0.951092635	0.003529404
mmu-miR-10a-5p	XLOC_319293	-0.972705799	0.001107293	ENSMUSG00000048581	-0.99708184	1.28E-05
mmu-miR-10a-5p	XLOC_319293	-0.972705799	0.001107293	ENSMUSG00000055128	-0.994709564	4.19E-05
mmu-miR-10a-5p	XLOC_319293	-0.972705799	0.001107293	ENSMUSG00000073702	-0.905510368	0.01297062
mmu-miR-10a-5p	XLOC_319293	-0.972705799	0.001107293	ENSMUSG00000027673	-0.951092635	0.003529404
mmu-miR-10a-5p	XLOC_319528	-0.97517967	0.000916428	ENSMUSG00000048581	-0.99708184	1.28E-05
mmu-miR-10a-5p	XLOC_319528	-0.97517967	0.000916428	ENSMUSG00000055128	-0.994709564	4.19E-05
mmu-miR-10a-5p	XLOC_319528	-0.97517967	0.000916428	ENSMUSG00000073702	-0.905510368	0.01297062
mmu-miR-10a-5p	XLOC_319528	-0.97517967	0.000916428	ENSMUSG00000027673	-0.951092635	0.003529404
mmu-miR-10a-5p	XLOC_321031	-0.9620537	0.002132563	ENSMUSG00000048581	-0.99708184	1.28E-05
mmu-miR-10a-5p	XLOC_321031	-0.9620537	0.002132563	ENSMUSG00000055128	-0.994709564	4.19E-05
mmu-miR-10a-5p	XLOC_321031	-0.9620537	0.002132563	ENSMUSG00000073702	-0.905510368	0.01297062
mmu-miR-10a-5p	XLOC_321031	-0.9620537	0.002132563	ENSMUSG00000027673	-0.951092635	0.003529404
mmu-miR-10a-5p	XLOC_321368	-0.924365684	0.00836449	ENSMUSG00000048581	-0.99708184	1.28E-05
mmu-miR-10a-5p	XLOC_321368	-0.924365684	0.00836449	ENSMUSG00000055128	-0.994709564	4.19E-05
mmu-miR-10a-5p	XLOC_321368	-0.924365684	0.00836449	ENSMUSG00000073702	-0.905510368	0.01297062
mmu-miR-10a-5p	XLOC_321368	-0.924365684	0.00836449	ENSMUSG00000027673	-0.951092635	0.003529404
mmu-miR-10a-5p	XLOC_321749	-0.938769906	0.005508907	ENSMUSG00000048581	-0.99708184	1.28E-05
mmu-miR-10a-5p	XLOC_321749	-0.938769906	0.005508907	ENSMUSG00000055128	-0.994709564	4.19E-05
mmu-miR-10a-5p	XLOC_321749	-0.938769906	0.005508907	ENSMUSG00000073702	-0.905510368	0.01297062
mmu-miR-10a-5p	XLOC_321749	-0.938769906	0.005508907	ENSMUSG00000027673	-0.951092635	0.003529404
mmu-miR-10a-5p	XLOC_321755	-0.959673514	0.002406548	ENSMUSG00000048581	-0.99708184	1.28E-05
mmu-miR-10a-5p	XLOC_321755	-0.959673514	0.002406548	ENSMUSG00000055128	-0.994709564	4.19E-05
mmu-miR-10a-5p	XLOC_321755	-0.959673514	0.002406548	ENSMUSG00000073702	-0.905510368	0.01297062
mmu-miR-10a-5p	XLOC_321755	-0.959673514	0.002406548	ENSMUSG00000027673	-0.951092635	0.003529404
mmu-miR-10a-5p	XLOC_323607	-0.905007506	0.013106775	ENSMUSG00000048581	-0.99708184	1.28E-05
mmu-miR-10a-5p	XLOC_323607	-0.905007506	0.013106775	ENSMUSG00000055128	-0.994709564	4.19E-05
mmu-miR-10a-5p	XLOC_323607	-0.905007506	0.013106775	ENSMUSG00000073702	-0.905510368	0.01297062
mmu-miR-10a-5p	XLOC_323607	-0.905007506	0.013106775	ENSMUSG00000027673	-0.951092635	0.003529404
mmu-miR-10a-5p	XLOC_325890	-0.975119597	0.000920851	ENSMUSG00000048581	-0.99708184	1.28E-05
mmu-miR-10a-5p	XLOC_325890	-0.975119597	0.000920851	ENSMUSG00000055128	-0.994709564	4.19E-05
mmu-miR-10a-5p	XLOC_325890	-0.975119597	0.000920851	ENSMUSG00000073702	-0.905510368	0.01297062
mmu-miR-10a-5p	XLOC_325890	-0.975119597	0.000920851	ENSMUSG00000027673	-0.951092635	0.003529404
mmu-miR-10a-5p	XLOC_327969	-0.938886135	0.00548823	ENSMUSG00000048581	-0.99708184	1.28E-05
mmu-miR-10a-5p	XLOC_327969	-0.938886135	0.00548823	ENSMUSG00000055128	-0.994709564	4.19E-05
mmu-miR-10a-5p	XLOC_327969	-0.938886135	0.00548823	ENSMUSG00000073702	-0.905510368	0.01297062
mmu-miR-10a-5p	XLOC_327969	-0.938886135	0.00548823	ENSMUSG00000027673	-0.951092635	0.003529404
mmu-miR-10a-5p	XLOC_329183	-0.966390976	0.001675368	ENSMUSG00000048581	-0.99708184	1.28E-05
mmu-miR-10a-5p	XLOC_329183	-0.966390976	0.001675368	ENSMUSG00000055128	-0.994709564	4.19E-05
mmu-miR-10a-5p	XLOC_329183	-0.966390976	0.001675368	ENSMUSG00000073702	-0.905510368	0.01297062
mmu-miR-10a-5p	XLOC_329183	-0.966390976	0.001675368	ENSMUSG00000027673	-0.951092635	0.003529404
mmu-miR-10a-5p	XLOC_329241	-0.984002118	0.000381851	ENSMUSG00000048581	-0.99708184	1.28E-05
mmu-miR-10a-5p	XLOC_329241	-0.984002118	0.000381851	ENSMUSG00000055128	-0.994709564	4.19E-05
mmu-miR-10a-5p	XLOC_329241	-0.984002118	0.000381851	ENSMUSG00000073702	-0.905510368	0.01297062
mmu-miR-10a-5p	XLOC_329241	-0.984002118	0.000381851	ENSMUSG00000027673	-0.951092635	0.003529404
mmu-miR-10a-5p	XLOC_329545	-0.900054155	0.01448457	ENSMUSG00000048581	-0.99708184	1.28E-05
mmu-miR-10a-5p	XLOC_329545	-0.900054155	0.01448457	ENSMUSG00000055128	-0.994709564	4.19E-05
mmu-miR-10a-5p	XLOC_329545	-0.900054155	0.01448457	ENSMUSG00000073702	-0.905510368	0.01297062
mmu-miR-10a-5p	XLOC_329545	-0.900054155	0.01448457	ENSMUSG00000027673	-0.951092635	0.003529404
mmu-miR-10a-5p	XLOC_330459	-0.969901012	0.001345289	ENSMUSG00000048581	-0.99708184	1.28E-05
mmu-miR-10a-5p	XLOC_330459	-0.969901012	0.001345289	ENSMUSG00000055128	-0.994709564	4.19E-05
mmu-miR-10a-5p	XLOC_330459	-0.969901012	0.001345289	ENSMUSG00000073702	-0.905510368	0.01297062
mmu-miR-10a-5p	XLOC_330459	-0.969901012	0.001345289	ENSMUSG00000027673	-0.951092635	0.003529404
mmu-miR-10a-5p	XLOC_331905	-0.920255384	0.00928525	ENSMUSG00000048581	-0.99708184	1.28E-05
mmu-miR-10a-5p	XLOC_331905	-0.920255384	0.00928525	ENSMUSG00000055128	-0.994709564	4.19E-05
mmu-miR-10a-5p	XLOC_331905	-0.920255384	0.00928525	ENSMUSG00000073702	-0.905510368	0.01297062
mmu-miR-10a-5p	XLOC_331905	-0.920255384	0.00928525	ENSMUSG00000027673	-0.951092635	0.003529404
mmu-miR-10a-5p	XLOC_333127	-0.913536687	0.010890661	ENSMUSG00000048581	-0.99708184	1.28E-05
mmu-miR-10a-5p	XLOC_333127	-0.913536687	0.010890661	ENSMUSG00000055128	-0.994709564	4.19E-05
mmu-miR-10a-5p	XLOC_333127	-0.913536687	0.010890661	ENSMUSG00000073702	-0.905510368	0.01297062
mmu-miR-10a-5p	XLOC_333127	-0.913536687	0.010890661	ENSMUSG00000027673	-0.951092635	0.003529404
mmu-miR-10a-5p	XLOC_333773	-0.968336825	0.001487963	ENSMUSG00000048581	-0.99708184	1.28E-05
mmu-miR-10a-5p	XLOC_333773	-0.968336825	0.001487963	ENSMUSG00000055128	-0.994709564	4.19E-05
mmu-miR-10a-5p	XLOC_333773	-0.968336825	0.001487963	ENSMUSG00000073702	-0.905510368	0.01297062
mmu-miR-10a-5p	XLOC_333773	-0.968336825	0.001487963	ENSMUSG00000027673	-0.951092635	0.003529404
mmu-miR-10a-5p	XLOC_335712	-0.975583085	0.000887	ENSMUSG00000048581	-0.99708184	1.28E-05
mmu-miR-10a-5p	XLOC_335712	-0.975583085	0.000887	ENSMUSG00000055128	-0.994709564	4.19E-05
mmu-miR-10a-5p	XLOC_335712	-0.975583085	0.000887	ENSMUSG00000073702	-0.905510368	0.01297062
mmu-miR-10a-5p	XLOC_335712	-0.975583085	0.000887	ENSMUSG00000027673	-0.951092635	0.003529404
mmu-miR-10a-5p	XLOC_338289	-0.935948238	0.006022552	ENSMUSG00000048581	-0.99708184	1.28E-05
mmu-miR-10a-5p	XLOC_338289	-0.935948238	0.006022552	ENSMUSG00000055128	-0.994709564	4.19E-05
mmu-miR-10a-5p	XLOC_338289	-0.935948238	0.006022552	ENSMUSG00000073702	-0.905510368	0.01297062
mmu-miR-10a-5p	XLOC_338289	-0.935948238	0.006022552	ENSMUSG00000027673	-0.951092635	0.003529404
mmu-miR-10a-5p	XLOC_338373	-0.989967464	0.000150473	ENSMUSG00000048581	-0.99708184	1.28E-05
mmu-miR-10a-5p	XLOC_338373	-0.989967464	0.000150473	ENSMUSG00000055128	-0.994709564	4.19E-05
mmu-miR-10a-5p	XLOC_338373	-0.989967464	0.000150473	ENSMUSG00000073702	-0.905510368	0.01297062
mmu-miR-10a-5p	XLOC_338373	-0.989967464	0.000150473	ENSMUSG00000027673	-0.951092635	0.003529404
mmu-miR-10a-5p	XLOC_339221	-0.922103747	0.008865409	ENSMUSG00000048581	-0.99708184	1.28E-05
mmu-miR-10a-5p	XLOC_339221	-0.922103747	0.008865409	ENSMUSG00000055128	-0.994709564	4.19E-05
mmu-miR-10a-5p	XLOC_339221	-0.922103747	0.008865409	ENSMUSG00000073702	-0.905510368	0.01297062
mmu-miR-10a-5p	XLOC_339221	-0.922103747	0.008865409	ENSMUSG00000027673	-0.951092635	0.003529404
mmu-miR-10a-5p	XLOC_344403	-0.978390916	0.000695384	ENSMUSG00000048581	-0.99708184	1.28E-05
mmu-miR-10a-5p	XLOC_344403	-0.978390916	0.000695384	ENSMUSG00000055128	-0.994709564	4.19E-05
mmu-miR-10a-5p	XLOC_344403	-0.978390916	0.000695384	ENSMUSG00000073702	-0.905510368	0.01297062
mmu-miR-10a-5p	XLOC_344403	-0.978390916	0.000695384	ENSMUSG00000027673	-0.951092635	0.003529404
mmu-miR-10a-5p	XLOC_345646	-0.94467567	0.004506504	ENSMUSG00000048581	-0.99708184	1.28E-05
mmu-miR-10a-5p	XLOC_345646	-0.94467567	0.004506504	ENSMUSG00000055128	-0.994709564	4.19E-05
mmu-miR-10a-5p	XLOC_345646	-0.94467567	0.004506504	ENSMUSG00000073702	-0.905510368	0.01297062
mmu-miR-10a-5p	XLOC_345646	-0.94467567	0.004506504	ENSMUSG00000027673	-0.951092635	0.003529404
mmu-miR-10a-5p	XLOC_346316	-0.965560166	0.001758729	ENSMUSG00000048581	-0.99708184	1.28E-05
mmu-miR-10a-5p	XLOC_346316	-0.965560166	0.001758729	ENSMUSG00000055128	-0.994709564	4.19E-05
mmu-miR-10a-5p	XLOC_346316	-0.965560166	0.001758729	ENSMUSG00000073702	-0.905510368	0.01297062
mmu-miR-10a-5p	XLOC_346316	-0.965560166	0.001758729	ENSMUSG00000027673	-0.951092635	0.003529404
mmu-miR-10a-5p	XLOC_348189	-0.926879816	0.007824371	ENSMUSG00000048581	-0.99708184	1.28E-05
mmu-miR-10a-5p	XLOC_348189	-0.926879816	0.007824371	ENSMUSG00000055128	-0.994709564	4.19E-05
mmu-miR-10a-5p	XLOC_348189	-0.926879816	0.007824371	ENSMUSG00000073702	-0.905510368	0.01297062
mmu-miR-10a-5p	XLOC_348189	-0.926879816	0.007824371	ENSMUSG00000027673	-0.951092635	0.003529404
mmu-miR-10a-5p	XLOC_348261	-0.933744697	0.006439225	ENSMUSG00000048581	-0.99708184	1.28E-05
mmu-miR-10a-5p	XLOC_348261	-0.933744697	0.006439225	ENSMUSG00000055128	-0.994709564	4.19E-05
mmu-miR-10a-5p	XLOC_348261	-0.933744697	0.006439225	ENSMUSG00000073702	-0.905510368	0.01297062
mmu-miR-10a-5p	XLOC_348261	-0.933744697	0.006439225	ENSMUSG00000027673	-0.951092635	0.003529404
mmu-miR-10a-5p	XLOC_348317	-0.955206046	0.002964808	ENSMUSG00000048581	-0.99708184	1.28E-05
mmu-miR-10a-5p	XLOC_348317	-0.955206046	0.002964808	ENSMUSG00000055128	-0.994709564	4.19E-05
mmu-miR-10a-5p	XLOC_348317	-0.955206046	0.002964808	ENSMUSG00000073702	-0.905510368	0.01297062
mmu-miR-10a-5p	XLOC_348317	-0.955206046	0.002964808	ENSMUSG00000027673	-0.951092635	0.003529404
mmu-miR-10a-5p	XLOC_350053	-0.999698369	1.36E-07	ENSMUSG00000048581	-0.99708184	1.28E-05
mmu-miR-10a-5p	XLOC_350053	-0.999698369	1.36E-07	ENSMUSG00000055128	-0.994709564	4.19E-05
mmu-miR-10a-5p	XLOC_350053	-0.999698369	1.36E-07	ENSMUSG00000073702	-0.905510368	0.01297062
mmu-miR-10a-5p	XLOC_350053	-0.999698369	1.36E-07	ENSMUSG00000027673	-0.951092635	0.003529404
mmu-miR-10a-5p	XLOC_350166	-0.987500437	0.000233382	ENSMUSG00000048581	-0.99708184	1.28E-05
mmu-miR-10a-5p	XLOC_350166	-0.987500437	0.000233382	ENSMUSG00000055128	-0.994709564	4.19E-05
mmu-miR-10a-5p	XLOC_350166	-0.987500437	0.000233382	ENSMUSG00000073702	-0.905510368	0.01297062
mmu-miR-10a-5p	XLOC_350166	-0.987500437	0.000233382	ENSMUSG00000027673	-0.951092635	0.003529404
mmu-miR-10a-5p	XLOC_352015	-0.938403921	0.005574265	ENSMUSG00000048581	-0.99708184	1.28E-05
mmu-miR-10a-5p	XLOC_352015	-0.938403921	0.005574265	ENSMUSG00000055128	-0.994709564	4.19E-05
mmu-miR-10a-5p	XLOC_352015	-0.938403921	0.005574265	ENSMUSG00000073702	-0.905510368	0.01297062
mmu-miR-10a-5p	XLOC_352015	-0.938403921	0.005574265	ENSMUSG00000027673	-0.951092635	0.003529404
mmu-miR-10a-5p	XLOC_354249	-0.978795624	0.000669671	ENSMUSG00000048581	-0.99708184	1.28E-05
mmu-miR-10a-5p	XLOC_354249	-0.978795624	0.000669671	ENSMUSG00000055128	-0.994709564	4.19E-05
mmu-miR-10a-5p	XLOC_354249	-0.978795624	0.000669671	ENSMUSG00000073702	-0.905510368	0.01297062
mmu-miR-10a-5p	XLOC_354249	-0.978795624	0.000669671	ENSMUSG00000027673	-0.951092635	0.003529404
mmu-miR-10a-5p	XLOC_358689	-0.992064101	9.42E-05	ENSMUSG00000048581	-0.99708184	1.28E-05
mmu-miR-10a-5p	XLOC_358689	-0.992064101	9.42E-05	ENSMUSG00000055128	-0.994709564	4.19E-05
mmu-miR-10a-5p	XLOC_358689	-0.992064101	9.42E-05	ENSMUSG00000073702	-0.905510368	0.01297062
mmu-miR-10a-5p	XLOC_358689	-0.992064101	9.42E-05	ENSMUSG00000027673	-0.951092635	0.003529404
mmu-miR-10a-5p	XLOC_359171	-0.974042874	0.001001914	ENSMUSG00000048581	-0.99708184	1.28E-05
mmu-miR-10a-5p	XLOC_359171	-0.974042874	0.001001914	ENSMUSG00000055128	-0.994709564	4.19E-05
mmu-miR-10a-5p	XLOC_359171	-0.974042874	0.001001914	ENSMUSG00000073702	-0.905510368	0.01297062
mmu-miR-10a-5p	XLOC_359171	-0.974042874	0.001001914	ENSMUSG00000027673	-0.951092635	0.003529404
mmu-miR-10a-5p	XLOC_359243	-0.960583672	0.002299851	ENSMUSG00000048581	-0.99708184	1.28E-05
mmu-miR-10a-5p	XLOC_359243	-0.960583672	0.002299851	ENSMUSG00000055128	-0.994709564	4.19E-05
mmu-miR-10a-5p	XLOC_359243	-0.960583672	0.002299851	ENSMUSG00000073702	-0.905510368	0.01297062
mmu-miR-10a-5p	XLOC_359243	-0.960583672	0.002299851	ENSMUSG00000027673	-0.951092635	0.003529404
mmu-miR-10a-5p	XLOC_361847	-0.91698672	0.010050776	ENSMUSG00000048581	-0.99708184	1.28E-05
mmu-miR-10a-5p	XLOC_361847	-0.91698672	0.010050776	ENSMUSG00000055128	-0.994709564	4.19E-05
mmu-miR-10a-5p	XLOC_361847	-0.91698672	0.010050776	ENSMUSG00000073702	-0.905510368	0.01297062
mmu-miR-10a-5p	XLOC_361847	-0.91698672	0.010050776	ENSMUSG00000027673	-0.951092635	0.003529404
mmu-miR-10a-5p	XLOC_361985	-0.910861798	0.0115643	ENSMUSG00000048581	-0.99708184	1.28E-05
mmu-miR-10a-5p	XLOC_361985	-0.910861798	0.0115643	ENSMUSG00000055128	-0.994709564	4.19E-05
mmu-miR-10a-5p	XLOC_361985	-0.910861798	0.0115643	ENSMUSG00000073702	-0.905510368	0.01297062
mmu-miR-10a-5p	XLOC_361985	-0.910861798	0.0115643	ENSMUSG00000027673	-0.951092635	0.003529404
mmu-miR-10a-5p	XLOC_362150	-0.982358084	0.00046411	ENSMUSG00000048581	-0.99708184	1.28E-05
mmu-miR-10a-5p	XLOC_362150	-0.982358084	0.00046411	ENSMUSG00000055128	-0.994709564	4.19E-05
mmu-miR-10a-5p	XLOC_362150	-0.982358084	0.00046411	ENSMUSG00000073702	-0.905510368	0.01297062
mmu-miR-10a-5p	XLOC_362150	-0.982358084	0.00046411	ENSMUSG00000027673	-0.951092635	0.003529404
mmu-miR-10a-5p	XLOC_364710	-0.950218631	0.003655593	ENSMUSG00000048581	-0.99708184	1.28E-05
mmu-miR-10a-5p	XLOC_364710	-0.950218631	0.003655593	ENSMUSG00000055128	-0.994709564	4.19E-05
mmu-miR-10a-5p	XLOC_364710	-0.950218631	0.003655593	ENSMUSG00000073702	-0.905510368	0.01297062
mmu-miR-10a-5p	XLOC_364710	-0.950218631	0.003655593	ENSMUSG00000027673	-0.951092635	0.003529404
mmu-miR-10a-5p	XLOC_365144	-0.954746427	0.003025492	ENSMUSG00000048581	-0.99708184	1.28E-05
mmu-miR-10a-5p	XLOC_365144	-0.954746427	0.003025492	ENSMUSG00000055128	-0.994709564	4.19E-05
mmu-miR-10a-5p	XLOC_365144	-0.954746427	0.003025492	ENSMUSG00000073702	-0.905510368	0.01297062
mmu-miR-10a-5p	XLOC_365144	-0.954746427	0.003025492	ENSMUSG00000027673	-0.951092635	0.003529404
mmu-miR-10a-5p	XLOC_365144	-0.922218585	0.008839636	ENSMUSG00000048581	-0.99708184	1.28E-05
mmu-miR-10a-5p	XLOC_365144	-0.922218585	0.008839636	ENSMUSG00000055128	-0.994709564	4.19E-05
mmu-miR-10a-5p	XLOC_365144	-0.922218585	0.008839636	ENSMUSG00000073702	-0.905510368	0.01297062
mmu-miR-10a-5p	XLOC_365144	-0.922218585	0.008839636	ENSMUSG00000027673	-0.951092635	0.003529404
mmu-miR-10a-5p	XLOC_365457	-0.914536849	0.010643816	ENSMUSG00000048581	-0.99708184	1.28E-05
mmu-miR-10a-5p	XLOC_365457	-0.914536849	0.010643816	ENSMUSG00000055128	-0.994709564	4.19E-05
mmu-miR-10a-5p	XLOC_365457	-0.914536849	0.010643816	ENSMUSG00000073702	-0.905510368	0.01297062
mmu-miR-10a-5p	XLOC_365457	-0.914536849	0.010643816	ENSMUSG00000027673	-0.951092635	0.003529404
mmu-miR-10a-5p	XLOC_366182	-0.968753017	0.001449307	ENSMUSG00000048581	-0.99708184	1.28E-05
mmu-miR-10a-5p	XLOC_366182	-0.968753017	0.001449307	ENSMUSG00000055128	-0.994709564	4.19E-05
mmu-miR-10a-5p	XLOC_366182	-0.968753017	0.001449307	ENSMUSG00000073702	-0.905510368	0.01297062
mmu-miR-10a-5p	XLOC_366182	-0.968753017	0.001449307	ENSMUSG00000027673	-0.951092635	0.003529404
mmu-miR-10a-5p	XLOC_366438	-0.952659802	0.003308595	ENSMUSG00000048581	-0.99708184	1.28E-05
mmu-miR-10a-5p	XLOC_366438	-0.952659802	0.003308595	ENSMUSG00000055128	-0.994709564	4.19E-05
mmu-miR-10a-5p	XLOC_366438	-0.952659802	0.003308595	ENSMUSG00000073702	-0.905510368	0.01297062
mmu-miR-10a-5p	XLOC_366438	-0.952659802	0.003308595	ENSMUSG00000027673	-0.951092635	0.003529404
mmu-miR-10a-5p	XLOC_369202	-0.999142001	1.10E-06	ENSMUSG00000048581	-0.99708184	1.28E-05
mmu-miR-10a-5p	XLOC_369202	-0.999142001	1.10E-06	ENSMUSG00000055128	-0.994709564	4.19E-05
mmu-miR-10a-5p	XLOC_369202	-0.999142001	1.10E-06	ENSMUSG00000073702	-0.905510368	0.01297062
mmu-miR-10a-5p	XLOC_369202	-0.999142001	1.10E-06	ENSMUSG00000027673	-0.951092635	0.003529404
mmu-miR-10a-5p	XLOC_372148	-0.917459909	0.009938133	ENSMUSG00000048581	-0.99708184	1.28E-05
mmu-miR-10a-5p	XLOC_372148	-0.917459909	0.009938133	ENSMUSG00000055128	-0.994709564	4.19E-05
mmu-miR-10a-5p	XLOC_372148	-0.917459909	0.009938133	ENSMUSG00000073702	-0.905510368	0.01297062
mmu-miR-10a-5p	XLOC_372148	-0.917459909	0.009938133	ENSMUSG00000027673	-0.951092635	0.003529404
mmu-miR-10a-5p	XLOC_374709	-0.92273308	0.008724617	ENSMUSG00000048581	-0.99708184	1.28E-05
mmu-miR-10a-5p	XLOC_374709	-0.92273308	0.008724617	ENSMUSG00000055128	-0.994709564	4.19E-05
mmu-miR-10a-5p	XLOC_374709	-0.92273308	0.008724617	ENSMUSG00000073702	-0.905510368	0.01297062
mmu-miR-10a-5p	XLOC_374709	-0.92273308	0.008724617	ENSMUSG00000027673	-0.951092635	0.003529404
mmu-miR-10a-5p	XLOC_377160	-0.974486267	0.000968122	ENSMUSG00000048581	-0.99708184	1.28E-05
mmu-miR-10a-5p	XLOC_377160	-0.974486267	0.000968122	ENSMUSG00000055128	-0.994709564	4.19E-05
mmu-miR-10a-5p	XLOC_377160	-0.974486267	0.000968122	ENSMUSG00000073702	-0.905510368	0.01297062
mmu-miR-10a-5p	XLOC_377160	-0.974486267	0.000968122	ENSMUSG00000027673	-0.951092635	0.003529404
mmu-miR-10a-5p	XLOC_379746	-0.970296813	0.001310316	ENSMUSG00000048581	-0.99708184	1.28E-05
mmu-miR-10a-5p	XLOC_379746	-0.970296813	0.001310316	ENSMUSG00000055128	-0.994709564	4.19E-05
mmu-miR-10a-5p	XLOC_379746	-0.970296813	0.001310316	ENSMUSG00000073702	-0.905510368	0.01297062
mmu-miR-10a-5p	XLOC_379746	-0.970296813	0.001310316	ENSMUSG00000027673	-0.951092635	0.003529404
mmu-miR-10a-5p	XLOC_387154	-0.96861596	0.001461981	ENSMUSG00000048581	-0.99708184	1.28E-05
mmu-miR-10a-5p	XLOC_387154	-0.96861596	0.001461981	ENSMUSG00000055128	-0.994709564	4.19E-05
mmu-miR-10a-5p	XLOC_387154	-0.96861596	0.001461981	ENSMUSG00000073702	-0.905510368	0.01297062
mmu-miR-10a-5p	XLOC_387154	-0.96861596	0.001461981	ENSMUSG00000027673	-0.951092635	0.003529404
mmu-miR-1187	XLOC_309023	-0.934202163	0.006351602	ENSMUSG00000030788	-0.940401839	0.005222067
mmu-miR-1190	XLOC_105105	-0.940634069	0.005181859	ENSMUSG00000027194	-0.958347423	0.002566273
mmu-miR-1190	XLOC_149779	-0.977079012	0.000782036	ENSMUSG00000027194	-0.958347423	0.002566273
mmu-miR-1198-5p	ENSMUSG00000086503.3	-0.917069678	0.010030983	ENSMUSG00000057193	-0.939531249	0.005374154
mmu-miR-1198-5p	ENSMUSG00000086503.3	-0.917069678	0.010030983	ENSMUSG00000040249	-0.930645815	0.007048207
mmu-miR-1198-5p	ENSMUSG00000086503.3	-0.917069678	0.010030983	ENSMUSG00000066151	-0.94663652	0.004195511
mmu-miR-1198-5p	ENSMUSG00000086503.3	-0.917069678	0.010030983	ENSMUSG00000029767	-0.909383172	0.011945068
mmu-miR-1198-5p	ENSMUSG00000086503.3	-0.917069678	0.010030983	ENSMUSG00000073197	-0.930583812	0.007060666
mmu-miR-1198-5p	ENSMUSG00000085538.1	-0.904611819	0.013214394	ENSMUSG00000057193	-0.939531249	0.005374154
mmu-miR-1198-5p	ENSMUSG00000085538.1	-0.904611819	0.013214394	ENSMUSG00000040249	-0.930645815	0.007048207
mmu-miR-1198-5p	ENSMUSG00000085538.1	-0.904611819	0.013214394	ENSMUSG00000066151	-0.94663652	0.004195511
mmu-miR-1198-5p	ENSMUSG00000085538.1	-0.904611819	0.013214394	ENSMUSG00000029767	-0.909383172	0.011945068
mmu-miR-1198-5p	ENSMUSG00000085538.1	-0.904611819	0.013214394	ENSMUSG00000073197	-0.930583812	0.007060666
mmu-miR-1198-5p	ENSMUSG00000097151.1	-0.958634232	0.002531299	ENSMUSG00000057193	-0.939531249	0.005374154
mmu-miR-1198-5p	ENSMUSG00000097151.1	-0.958634232	0.002531299	ENSMUSG00000040249	-0.930645815	0.007048207
mmu-miR-1198-5p	ENSMUSG00000097151.1	-0.958634232	0.002531299	ENSMUSG00000066151	-0.94663652	0.004195511
mmu-miR-1198-5p	ENSMUSG00000097151.1	-0.958634232	0.002531299	ENSMUSG00000029767	-0.909383172	0.011945068
mmu-miR-1198-5p	ENSMUSG00000097151.1	-0.958634232	0.002531299	ENSMUSG00000073197	-0.930583812	0.007060666
mmu-miR-1198-5p	ENSMUSG00000099746.1	-0.922553622	0.008764653	ENSMUSG00000057193	-0.939531249	0.005374154
mmu-miR-1198-5p	ENSMUSG00000099746.1	-0.922553622	0.008764653	ENSMUSG00000040249	-0.930645815	0.007048207
mmu-miR-1198-5p	ENSMUSG00000099746.1	-0.922553622	0.008764653	ENSMUSG00000066151	-0.94663652	0.004195511
mmu-miR-1198-5p	ENSMUSG00000099746.1	-0.922553622	0.008764653	ENSMUSG00000029767	-0.909383172	0.011945068
mmu-miR-1198-5p	ENSMUSG00000099746.1	-0.922553622	0.008764653	ENSMUSG00000073197	-0.930583812	0.007060666
mmu-miR-1198-5p	ENSMUSG00000103525.1	-0.965409015	0.00177411	ENSMUSG00000057193	-0.939531249	0.005374154
mmu-miR-1198-5p	ENSMUSG00000103525.1	-0.965409015	0.00177411	ENSMUSG00000040249	-0.930645815	0.007048207
mmu-miR-1198-5p	ENSMUSG00000103525.1	-0.965409015	0.00177411	ENSMUSG00000066151	-0.94663652	0.004195511
mmu-miR-1198-5p	ENSMUSG00000103525.1	-0.965409015	0.00177411	ENSMUSG00000029767	-0.909383172	0.011945068
mmu-miR-1198-5p	ENSMUSG00000103525.1	-0.965409015	0.00177411	ENSMUSG00000073197	-0.930583812	0.007060666
mmu-miR-1198-5p	ENSMUSG00000102780.1	-0.933266308	0.006531483	ENSMUSG00000057193	-0.939531249	0.005374154
mmu-miR-1198-5p	ENSMUSG00000102780.1	-0.933266308	0.006531483	ENSMUSG00000040249	-0.930645815	0.007048207
mmu-miR-1198-5p	ENSMUSG00000102780.1	-0.933266308	0.006531483	ENSMUSG00000066151	-0.94663652	0.004195511
mmu-miR-1198-5p	ENSMUSG00000102780.1	-0.933266308	0.006531483	ENSMUSG00000029767	-0.909383172	0.011945068
mmu-miR-1198-5p	ENSMUSG00000102780.1	-0.933266308	0.006531483	ENSMUSG00000073197	-0.930583812	0.007060666
mmu-miR-1198-5p	ENSMUSG00000103937.1	-0.916315636	0.010211585	ENSMUSG00000057193	-0.939531249	0.005374154
mmu-miR-1198-5p	ENSMUSG00000103937.1	-0.916315636	0.010211585	ENSMUSG00000040249	-0.930645815	0.007048207
mmu-miR-1198-5p	ENSMUSG00000103937.1	-0.916315636	0.010211585	ENSMUSG00000066151	-0.94663652	0.004195511
mmu-miR-1198-5p	ENSMUSG00000103937.1	-0.916315636	0.010211585	ENSMUSG00000029767	-0.909383172	0.011945068
mmu-miR-1198-5p	ENSMUSG00000103937.1	-0.916315636	0.010211585	ENSMUSG00000073197	-0.930583812	0.007060666
mmu-miR-1198-5p	ENSMUSG00000104735.1	-0.907065397	0.01255393	ENSMUSG00000057193	-0.939531249	0.005374154
mmu-miR-1198-5p	ENSMUSG00000104735.1	-0.907065397	0.01255393	ENSMUSG00000040249	-0.930645815	0.007048207
mmu-miR-1198-5p	ENSMUSG00000104735.1	-0.907065397	0.01255393	ENSMUSG00000066151	-0.94663652	0.004195511
mmu-miR-1198-5p	ENSMUSG00000104735.1	-0.907065397	0.01255393	ENSMUSG00000029767	-0.909383172	0.011945068
mmu-miR-1198-5p	ENSMUSG00000104735.1	-0.907065397	0.01255393	ENSMUSG00000073197	-0.930583812	0.007060666
mmu-miR-1198-5p	ENSMUSG00000107375.1	-0.912203448	0.011223974	ENSMUSG00000057193	-0.939531249	0.005374154
mmu-miR-1198-5p	ENSMUSG00000107375.1	-0.912203448	0.011223974	ENSMUSG00000040249	-0.930645815	0.007048207
mmu-miR-1198-5p	ENSMUSG00000107375.1	-0.912203448	0.011223974	ENSMUSG00000066151	-0.94663652	0.004195511
mmu-miR-1198-5p	ENSMUSG00000107375.1	-0.912203448	0.011223974	ENSMUSG00000029767	-0.909383172	0.011945068
mmu-miR-1198-5p	ENSMUSG00000107375.1	-0.912203448	0.011223974	ENSMUSG00000073197	-0.930583812	0.007060666
mmu-miR-1198-5p	ENSMUSG00000106720.1	-0.931447988	0.006887992	ENSMUSG00000057193	-0.939531249	0.005374154
mmu-miR-1198-5p	ENSMUSG00000106720.1	-0.931447988	0.006887992	ENSMUSG00000040249	-0.930645815	0.007048207
mmu-miR-1198-5p	ENSMUSG00000106720.1	-0.931447988	0.006887992	ENSMUSG00000066151	-0.94663652	0.004195511
mmu-miR-1198-5p	ENSMUSG00000106720.1	-0.931447988	0.006887992	ENSMUSG00000029767	-0.909383172	0.011945068
mmu-miR-1198-5p	ENSMUSG00000106720.1	-0.931447988	0.006887992	ENSMUSG00000073197	-0.930583812	0.007060666
mmu-miR-1198-5p	ENSMUSG00000108064.1	-0.905886408	0.012869253	ENSMUSG00000057193	-0.939531249	0.005374154
mmu-miR-1198-5p	ENSMUSG00000108064.1	-0.905886408	0.012869253	ENSMUSG00000040249	-0.930645815	0.007048207
mmu-miR-1198-5p	ENSMUSG00000108064.1	-0.905886408	0.012869253	ENSMUSG00000066151	-0.94663652	0.004195511
mmu-miR-1198-5p	ENSMUSG00000108064.1	-0.905886408	0.012869253	ENSMUSG00000029767	-0.909383172	0.011945068
mmu-miR-1198-5p	ENSMUSG00000108064.1	-0.905886408	0.012869253	ENSMUSG00000073197	-0.930583812	0.007060666
mmu-miR-1198-5p	ENSMUSG00000110167.1	-0.920078225	0.009325985	ENSMUSG00000057193	-0.939531249	0.005374154
mmu-miR-1198-5p	ENSMUSG00000110167.1	-0.920078225	0.009325985	ENSMUSG00000040249	-0.930645815	0.007048207
mmu-miR-1198-5p	ENSMUSG00000110167.1	-0.920078225	0.009325985	ENSMUSG00000066151	-0.94663652	0.004195511
mmu-miR-1198-5p	ENSMUSG00000110167.1	-0.920078225	0.009325985	ENSMUSG00000029767	-0.909383172	0.011945068
mmu-miR-1198-5p	ENSMUSG00000110167.1	-0.920078225	0.009325985	ENSMUSG00000073197	-0.930583812	0.007060666
mmu-miR-1198-5p	ENSMUSG00000110504.1	-0.921893495	0.00891269	ENSMUSG00000057193	-0.939531249	0.005374154
mmu-miR-1198-5p	ENSMUSG00000110504.1	-0.921893495	0.00891269	ENSMUSG00000040249	-0.930645815	0.007048207
mmu-miR-1198-5p	ENSMUSG00000110504.1	-0.921893495	0.00891269	ENSMUSG00000066151	-0.94663652	0.004195511
mmu-miR-1198-5p	ENSMUSG00000110504.1	-0.921893495	0.00891269	ENSMUSG00000029767	-0.909383172	0.011945068
mmu-miR-1198-5p	ENSMUSG00000110504.1	-0.921893495	0.00891269	ENSMUSG00000073197	-0.930583812	0.007060666
mmu-miR-1198-5p	ENSMUSG00000113752.1	-0.955549763	0.002919822	ENSMUSG00000057193	-0.939531249	0.005374154
mmu-miR-1198-5p	ENSMUSG00000113752.1	-0.955549763	0.002919822	ENSMUSG00000040249	-0.930645815	0.007048207
mmu-miR-1198-5p	ENSMUSG00000113752.1	-0.955549763	0.002919822	ENSMUSG00000066151	-0.94663652	0.004195511
mmu-miR-1198-5p	ENSMUSG00000113752.1	-0.955549763	0.002919822	ENSMUSG00000029767	-0.909383172	0.011945068
mmu-miR-1198-5p	ENSMUSG00000113752.1	-0.955549763	0.002919822	ENSMUSG00000073197	-0.930583812	0.007060666
mmu-miR-1198-5p	XLOC_034072	-0.9190301	0.009568763	ENSMUSG00000057193	-0.939531249	0.005374154
mmu-miR-1198-5p	XLOC_034072	-0.9190301	0.009568763	ENSMUSG00000040249	-0.930645815	0.007048207
mmu-miR-1198-5p	XLOC_034072	-0.9190301	0.009568763	ENSMUSG00000066151	-0.94663652	0.004195511
mmu-miR-1198-5p	XLOC_034072	-0.9190301	0.009568763	ENSMUSG00000029767	-0.909383172	0.011945068
mmu-miR-1198-5p	XLOC_034072	-0.9190301	0.009568763	ENSMUSG00000073197	-0.930583812	0.007060666
mmu-miR-1198-5p	XLOC_067708	-0.932589856	0.006663031	ENSMUSG00000057193	-0.939531249	0.005374154
mmu-miR-1198-5p	XLOC_067708	-0.932589856	0.006663031	ENSMUSG00000040249	-0.930645815	0.007048207
mmu-miR-1198-5p	XLOC_067708	-0.932589856	0.006663031	ENSMUSG00000066151	-0.94663652	0.004195511
mmu-miR-1198-5p	XLOC_067708	-0.932589856	0.006663031	ENSMUSG00000029767	-0.909383172	0.011945068
mmu-miR-1198-5p	XLOC_067708	-0.932589856	0.006663031	ENSMUSG00000073197	-0.930583812	0.007060666
mmu-miR-1198-5p	XLOC_103776	-0.917621819	0.009899731	ENSMUSG00000057193	-0.939531249	0.005374154
mmu-miR-1198-5p	XLOC_103776	-0.917621819	0.009899731	ENSMUSG00000040249	-0.930645815	0.007048207
mmu-miR-1198-5p	XLOC_103776	-0.917621819	0.009899731	ENSMUSG00000066151	-0.94663652	0.004195511
mmu-miR-1198-5p	XLOC_103776	-0.917621819	0.009899731	ENSMUSG00000029767	-0.909383172	0.011945068
mmu-miR-1198-5p	XLOC_103776	-0.917621819	0.009899731	ENSMUSG00000073197	-0.930583812	0.007060666
mmu-miR-1198-5p	XLOC_148532	-0.917755757	0.009868019	ENSMUSG00000057193	-0.939531249	0.005374154
mmu-miR-1198-5p	XLOC_148532	-0.917755757	0.009868019	ENSMUSG00000040249	-0.930645815	0.007048207
mmu-miR-1198-5p	XLOC_148532	-0.917755757	0.009868019	ENSMUSG00000066151	-0.94663652	0.004195511
mmu-miR-1198-5p	XLOC_148532	-0.917755757	0.009868019	ENSMUSG00000029767	-0.909383172	0.011945068
mmu-miR-1198-5p	XLOC_148532	-0.917755757	0.009868019	ENSMUSG00000073197	-0.930583812	0.007060666
mmu-miR-1198-5p	XLOC_252307	-0.921830732	0.008926827	ENSMUSG00000057193	-0.939531249	0.005374154
mmu-miR-1198-5p	XLOC_252307	-0.921830732	0.008926827	ENSMUSG00000040249	-0.930645815	0.007048207
mmu-miR-1198-5p	XLOC_252307	-0.921830732	0.008926827	ENSMUSG00000066151	-0.94663652	0.004195511
mmu-miR-1198-5p	XLOC_252307	-0.921830732	0.008926827	ENSMUSG00000029767	-0.909383172	0.011945068
mmu-miR-1198-5p	XLOC_252307	-0.921830732	0.008926827	ENSMUSG00000073197	-0.930583812	0.007060666
mmu-miR-1198-5p	XLOC_277358	-0.966277956	0.00168659	ENSMUSG00000057193	-0.939531249	0.005374154
mmu-miR-1198-5p	XLOC_277358	-0.966277956	0.00168659	ENSMUSG00000040249	-0.930645815	0.007048207
mmu-miR-1198-5p	XLOC_277358	-0.966277956	0.00168659	ENSMUSG00000066151	-0.94663652	0.004195511
mmu-miR-1198-5p	XLOC_277358	-0.966277956	0.00168659	ENSMUSG00000029767	-0.909383172	0.011945068
mmu-miR-1198-5p	XLOC_277358	-0.966277956	0.00168659	ENSMUSG00000073197	-0.930583812	0.007060666
mmu-miR-1198-5p	XLOC_316900	-0.914637538	0.010619117	ENSMUSG00000057193	-0.939531249	0.005374154
mmu-miR-1198-5p	XLOC_316900	-0.914637538	0.010619117	ENSMUSG00000040249	-0.930645815	0.007048207
mmu-miR-1198-5p	XLOC_316900	-0.914637538	0.010619117	ENSMUSG00000066151	-0.94663652	0.004195511
mmu-miR-1198-5p	XLOC_316900	-0.914637538	0.010619117	ENSMUSG00000029767	-0.909383172	0.011945068
mmu-miR-1198-5p	XLOC_316900	-0.914637538	0.010619117	ENSMUSG00000073197	-0.930583812	0.007060666
mmu-miR-1198-5p	XLOC_328588	-0.934802555	0.006237493	ENSMUSG00000057193	-0.939531249	0.005374154
mmu-miR-1198-5p	XLOC_328588	-0.934802555	0.006237493	ENSMUSG00000040249	-0.930645815	0.007048207
mmu-miR-1198-5p	XLOC_328588	-0.934802555	0.006237493	ENSMUSG00000066151	-0.94663652	0.004195511
mmu-miR-1198-5p	XLOC_328588	-0.934802555	0.006237493	ENSMUSG00000029767	-0.909383172	0.011945068
mmu-miR-1198-5p	XLOC_328588	-0.934802555	0.006237493	ENSMUSG00000073197	-0.930583812	0.007060666
mmu-miR-1199-5p	ENSMUSG00000087660.1	-0.973534993	0.001041327	ENSMUSG00000073982	-0.920153321	0.009308707
mmu-miR-1199-5p	ENSMUSG00000087660.1	-0.973534993	0.001041327	ENSMUSG00000028776	-0.924852759	0.00825848
mmu-miR-1199-5p	ENSMUSG00000073529.9	-0.959323162	0.002448256	ENSMUSG00000073982	-0.920153321	0.009308707
mmu-miR-1199-5p	ENSMUSG00000073529.9	-0.959323162	0.002448256	ENSMUSG00000028776	-0.924852759	0.00825848
mmu-miR-1199-5p	ENSMUSG00000085295.7	-0.948002309	0.003985345	ENSMUSG00000073982	-0.920153321	0.009308707
mmu-miR-1199-5p	ENSMUSG00000085295.7	-0.948002309	0.003985345	ENSMUSG00000028776	-0.924852759	0.00825848
mmu-miR-1199-5p	ENSMUSG00000079499.9	-0.928875826	0.007408076	ENSMUSG00000073982	-0.920153321	0.009308707
mmu-miR-1199-5p	ENSMUSG00000079499.9	-0.928875826	0.007408076	ENSMUSG00000028776	-0.924852759	0.00825848
mmu-miR-1199-5p	ENSMUSG00000096957.1	-0.962428487	0.00209091	ENSMUSG00000073982	-0.920153321	0.009308707
mmu-miR-1199-5p	ENSMUSG00000096957.1	-0.962428487	0.00209091	ENSMUSG00000028776	-0.924852759	0.00825848
mmu-miR-1199-5p	ENSMUSG00000097815.1	-0.97098196	0.001250853	ENSMUSG00000073982	-0.920153321	0.009308707
mmu-miR-1199-5p	ENSMUSG00000097815.1	-0.97098196	0.001250853	ENSMUSG00000028776	-0.924852759	0.00825848
mmu-miR-1199-5p	ENSMUSG00000097566.1	-0.96333073	0.0019923	ENSMUSG00000073982	-0.920153321	0.009308707
mmu-miR-1199-5p	ENSMUSG00000097566.1	-0.96333073	0.0019923	ENSMUSG00000028776	-0.924852759	0.00825848
mmu-miR-1199-5p	ENSMUSG00000099930.1	-0.935409861	0.006123098	ENSMUSG00000073982	-0.920153321	0.009308707
mmu-miR-1199-5p	ENSMUSG00000099930.1	-0.935409861	0.006123098	ENSMUSG00000028776	-0.924852759	0.00825848
mmu-miR-1199-5p	ENSMUSG00000111264.1	-0.917916562	0.00983001	ENSMUSG00000073982	-0.920153321	0.009308707
mmu-miR-1199-5p	ENSMUSG00000111264.1	-0.917916562	0.00983001	ENSMUSG00000028776	-0.924852759	0.00825848
mmu-miR-1199-5p	ENSMUSG00000115009.1	-0.95266859	0.003307376	ENSMUSG00000073982	-0.920153321	0.009308707
mmu-miR-1199-5p	ENSMUSG00000115009.1	-0.95266859	0.003307376	ENSMUSG00000028776	-0.924852759	0.00825848
mmu-miR-1199-5p	XLOC_002380	-0.945481917	0.004377312	ENSMUSG00000073982	-0.920153321	0.009308707
mmu-miR-1199-5p	XLOC_002380	-0.945481917	0.004377312	ENSMUSG00000028776	-0.924852759	0.00825848
mmu-miR-1199-5p	XLOC_010179	-0.918596491	0.009670085	ENSMUSG00000073982	-0.920153321	0.009308707
mmu-miR-1199-5p	XLOC_010179	-0.918596491	0.009670085	ENSMUSG00000028776	-0.924852759	0.00825848
mmu-miR-1199-5p	XLOC_037783	-0.936064649	0.006000918	ENSMUSG00000073982	-0.920153321	0.009308707
mmu-miR-1199-5p	XLOC_037783	-0.936064649	0.006000918	ENSMUSG00000028776	-0.924852759	0.00825848
mmu-miR-1199-5p	XLOC_042478	-0.947496138	0.004062616	ENSMUSG00000073982	-0.920153321	0.009308707
mmu-miR-1199-5p	XLOC_042478	-0.947496138	0.004062616	ENSMUSG00000028776	-0.924852759	0.00825848
mmu-miR-1199-5p	XLOC_054226	-0.971522269	0.001204924	ENSMUSG00000073982	-0.920153321	0.009308707
mmu-miR-1199-5p	XLOC_054226	-0.971522269	0.001204924	ENSMUSG00000028776	-0.924852759	0.00825848
mmu-miR-1199-5p	XLOC_055875	-0.912333787	0.011191174	ENSMUSG00000073982	-0.920153321	0.009308707
mmu-miR-1199-5p	XLOC_055875	-0.912333787	0.011191174	ENSMUSG00000028776	-0.924852759	0.00825848
mmu-miR-1199-5p	XLOC_069041	-0.95770069	0.002646006	ENSMUSG00000073982	-0.920153321	0.009308707
mmu-miR-1199-5p	XLOC_069041	-0.95770069	0.002646006	ENSMUSG00000028776	-0.924852759	0.00825848
mmu-miR-1199-5p	XLOC_078254	-0.93215519	0.006748235	ENSMUSG00000073982	-0.920153321	0.009308707
mmu-miR-1199-5p	XLOC_078254	-0.93215519	0.006748235	ENSMUSG00000028776	-0.924852759	0.00825848
mmu-miR-1199-5p	XLOC_084816	-0.93869181	0.005522822	ENSMUSG00000073982	-0.920153321	0.009308707
mmu-miR-1199-5p	XLOC_084816	-0.93869181	0.005522822	ENSMUSG00000028776	-0.924852759	0.00825848
mmu-miR-1199-5p	XLOC_097036	-0.957713144	0.002644459	ENSMUSG00000073982	-0.920153321	0.009308707
mmu-miR-1199-5p	XLOC_097036	-0.957713144	0.002644459	ENSMUSG00000028776	-0.924852759	0.00825848
mmu-miR-1199-5p	XLOC_099331	-0.965932303	0.001721142	ENSMUSG00000073982	-0.920153321	0.009308707
mmu-miR-1199-5p	XLOC_099331	-0.965932303	0.001721142	ENSMUSG00000028776	-0.924852759	0.00825848
mmu-miR-1199-5p	XLOC_115676	-0.960456356	0.002314633	ENSMUSG00000073982	-0.920153321	0.009308707
mmu-miR-1199-5p	XLOC_115676	-0.960456356	0.002314633	ENSMUSG00000028776	-0.924852759	0.00825848
mmu-miR-1199-5p	XLOC_118895	-0.918262576	0.009748466	ENSMUSG00000073982	-0.920153321	0.009308707
mmu-miR-1199-5p	XLOC_118895	-0.918262576	0.009748466	ENSMUSG00000028776	-0.924852759	0.00825848
mmu-miR-1199-5p	XLOC_136424	-0.968868704	0.001438651	ENSMUSG00000073982	-0.920153321	0.009308707
mmu-miR-1199-5p	XLOC_136424	-0.968868704	0.001438651	ENSMUSG00000028776	-0.924852759	0.00825848
mmu-miR-1199-5p	XLOC_145837	-0.95204481	0.003394409	ENSMUSG00000073982	-0.920153321	0.009308707
mmu-miR-1199-5p	XLOC_145837	-0.95204481	0.003394409	ENSMUSG00000028776	-0.924852759	0.00825848
mmu-miR-1199-5p	XLOC_162574	-0.905903176	0.012864742	ENSMUSG00000073982	-0.920153321	0.009308707
mmu-miR-1199-5p	XLOC_162574	-0.905903176	0.012864742	ENSMUSG00000028776	-0.924852759	0.00825848
mmu-miR-1199-5p	XLOC_163125	-0.950722616	0.003582562	ENSMUSG00000073982	-0.920153321	0.009308707
mmu-miR-1199-5p	XLOC_163125	-0.950722616	0.003582562	ENSMUSG00000028776	-0.924852759	0.00825848
mmu-miR-1199-5p	XLOC_172558	-0.94373407	0.004659717	ENSMUSG00000073982	-0.920153321	0.009308707
mmu-miR-1199-5p	XLOC_172558	-0.94373407	0.004659717	ENSMUSG00000028776	-0.924852759	0.00825848
mmu-miR-1199-5p	XLOC_174736	-0.951087975	0.003530071	ENSMUSG00000073982	-0.920153321	0.009308707
mmu-miR-1199-5p	XLOC_174736	-0.951087975	0.003530071	ENSMUSG00000028776	-0.924852759	0.00825848
mmu-miR-1199-5p	XLOC_176658	-0.90458327	0.013222175	ENSMUSG00000073982	-0.920153321	0.009308707
mmu-miR-1199-5p	XLOC_176658	-0.90458327	0.013222175	ENSMUSG00000028776	-0.924852759	0.00825848
mmu-miR-1199-5p	XLOC_176658	-0.911557921	0.011387105	ENSMUSG00000073982	-0.920153321	0.009308707
mmu-miR-1199-5p	XLOC_176658	-0.911557921	0.011387105	ENSMUSG00000028776	-0.924852759	0.00825848
mmu-miR-1199-5p	XLOC_181717	-0.936145454	0.005985924	ENSMUSG00000073982	-0.920153321	0.009308707
mmu-miR-1199-5p	XLOC_181717	-0.936145454	0.005985924	ENSMUSG00000028776	-0.924852759	0.00825848
mmu-miR-1199-5p	XLOC_182294	-0.905826137	0.012885474	ENSMUSG00000073982	-0.920153321	0.009308707
mmu-miR-1199-5p	XLOC_182294	-0.905826137	0.012885474	ENSMUSG00000028776	-0.924852759	0.00825848
mmu-miR-1199-5p	XLOC_197232	-0.92643292	0.007919096	ENSMUSG00000073982	-0.920153321	0.009308707
mmu-miR-1199-5p	XLOC_197232	-0.92643292	0.007919096	ENSMUSG00000028776	-0.924852759	0.00825848
mmu-miR-1199-5p	XLOC_203668	-0.95768377	0.002648108	ENSMUSG00000073982	-0.920153321	0.009308707
mmu-miR-1199-5p	XLOC_203668	-0.95768377	0.002648108	ENSMUSG00000028776	-0.924852759	0.00825848
mmu-miR-1199-5p	XLOC_208084	-0.959549228	0.002421303	ENSMUSG00000073982	-0.920153321	0.009308707
mmu-miR-1199-5p	XLOC_208084	-0.959549228	0.002421303	ENSMUSG00000028776	-0.924852759	0.00825848
mmu-miR-1199-5p	XLOC_212318	-0.914490818	0.010655116	ENSMUSG00000073982	-0.920153321	0.009308707
mmu-miR-1199-5p	XLOC_212318	-0.914490818	0.010655116	ENSMUSG00000028776	-0.924852759	0.00825848
mmu-miR-1199-5p	XLOC_216788	-0.966735288	0.001641407	ENSMUSG00000073982	-0.920153321	0.009308707
mmu-miR-1199-5p	XLOC_216788	-0.966735288	0.001641407	ENSMUSG00000028776	-0.924852759	0.00825848
mmu-miR-1199-5p	XLOC_218097	-0.96345566	0.001978831	ENSMUSG00000073982	-0.920153321	0.009308707
mmu-miR-1199-5p	XLOC_218097	-0.96345566	0.001978831	ENSMUSG00000028776	-0.924852759	0.00825848
mmu-miR-1199-5p	XLOC_225133	-0.958616936	0.002533401	ENSMUSG00000073982	-0.920153321	0.009308707
mmu-miR-1199-5p	XLOC_225133	-0.958616936	0.002533401	ENSMUSG00000028776	-0.924852759	0.00825848
mmu-miR-1199-5p	XLOC_235994	-0.978360161	0.000697357	ENSMUSG00000073982	-0.920153321	0.009308707
mmu-miR-1199-5p	XLOC_235994	-0.978360161	0.000697357	ENSMUSG00000028776	-0.924852759	0.00825848
mmu-miR-1199-5p	XLOC_251498	-0.92540093	0.008139959	ENSMUSG00000073982	-0.920153321	0.009308707
mmu-miR-1199-5p	XLOC_251498	-0.92540093	0.008139959	ENSMUSG00000028776	-0.924852759	0.00825848
mmu-miR-1199-5p	XLOC_253320	-0.976302888	0.000835676	ENSMUSG00000073982	-0.920153321	0.009308707
mmu-miR-1199-5p	XLOC_253320	-0.976302888	0.000835676	ENSMUSG00000028776	-0.924852759	0.00825848
mmu-miR-1199-5p	XLOC_277979	-0.941792496	0.004983564	ENSMUSG00000073982	-0.920153321	0.009308707
mmu-miR-1199-5p	XLOC_277979	-0.941792496	0.004983564	ENSMUSG00000028776	-0.924852759	0.00825848
mmu-miR-1199-5p	XLOC_316763	-0.923153192	0.008631241	ENSMUSG00000073982	-0.920153321	0.009308707
mmu-miR-1199-5p	XLOC_316763	-0.923153192	0.008631241	ENSMUSG00000028776	-0.924852759	0.00825848
mmu-miR-1199-5p	XLOC_316763	-0.924671156	0.008297928	ENSMUSG00000073982	-0.920153321	0.009308707
mmu-miR-1199-5p	XLOC_316763	-0.924671156	0.008297928	ENSMUSG00000028776	-0.924852759	0.00825848
mmu-miR-1199-5p	XLOC_346370	-0.917129509	0.01001672	ENSMUSG00000073982	-0.920153321	0.009308707
mmu-miR-1199-5p	XLOC_346370	-0.917129509	0.01001672	ENSMUSG00000028776	-0.924852759	0.00825848
mmu-miR-1199-5p	XLOC_361319	-0.918281054	0.00974412	ENSMUSG00000073982	-0.920153321	0.009308707
mmu-miR-1199-5p	XLOC_361319	-0.918281054	0.00974412	ENSMUSG00000028776	-0.924852759	0.00825848
mmu-miR-1199-5p	XLOC_381224	-0.908318188	0.012223014	ENSMUSG00000073982	-0.920153321	0.009308707
mmu-miR-1199-5p	XLOC_381224	-0.908318188	0.012223014	ENSMUSG00000028776	-0.924852759	0.00825848
mmu-miR-1199-5p	XLOC_391560	-0.929313481	0.00731828	ENSMUSG00000073982	-0.920153321	0.009308707
mmu-miR-1199-5p	XLOC_391560	-0.929313481	0.00731828	ENSMUSG00000028776	-0.924852759	0.00825848
mmu-miR-12184-3p	XLOC_021051	-0.931844671	0.006809428	ENSMUSG00000022951	-0.938769319	0.005509012
mmu-miR-12184-3p	XLOC_021051	-0.931844671	0.006809428	ENSMUSG00000056952	-0.932737532	0.006634204
mmu-miR-12184-3p	XLOC_021051	-0.931844671	0.006809428	ENSMUSG00000074272	-0.973000473	0.001083621
mmu-miR-12184-3p	XLOC_135037	-0.902022384	0.013929146	ENSMUSG00000022951	-0.938769319	0.005509012
mmu-miR-12184-3p	XLOC_135037	-0.902022384	0.013929146	ENSMUSG00000056952	-0.932737532	0.006634204
mmu-miR-12184-3p	XLOC_135037	-0.902022384	0.013929146	ENSMUSG00000074272	-0.973000473	0.001083621
mmu-miR-12184-3p	XLOC_145837	-0.909231463	0.011984473	ENSMUSG00000022951	-0.938769319	0.005509012
mmu-miR-12184-3p	XLOC_145837	-0.909231463	0.011984473	ENSMUSG00000056952	-0.932737532	0.006634204
mmu-miR-12184-3p	XLOC_145837	-0.909231463	0.011984473	ENSMUSG00000074272	-0.973000473	0.001083621
mmu-miR-12184-3p	XLOC_184539	-0.912568993	0.011132102	ENSMUSG00000022951	-0.938769319	0.005509012
mmu-miR-12184-3p	XLOC_184539	-0.912568993	0.011132102	ENSMUSG00000056952	-0.932737532	0.006634204
mmu-miR-12184-3p	XLOC_184539	-0.912568993	0.011132102	ENSMUSG00000074272	-0.973000473	0.001083621
mmu-miR-12184-3p	XLOC_192214	-0.95650651	0.002796388	ENSMUSG00000022951	-0.938769319	0.005509012
mmu-miR-12184-3p	XLOC_192214	-0.95650651	0.002796388	ENSMUSG00000056952	-0.932737532	0.006634204
mmu-miR-12184-3p	XLOC_192214	-0.95650651	0.002796388	ENSMUSG00000074272	-0.973000473	0.001083621
mmu-miR-12184-3p	XLOC_252092	-0.908172034	0.012261399	ENSMUSG00000022951	-0.938769319	0.005509012
mmu-miR-12184-3p	XLOC_252092	-0.908172034	0.012261399	ENSMUSG00000056952	-0.932737532	0.006634204
mmu-miR-12184-3p	XLOC_252092	-0.908172034	0.012261399	ENSMUSG00000074272	-0.973000473	0.001083621
mmu-miR-12184-3p	XLOC_391560	-0.919220904	0.009524341	ENSMUSG00000022951	-0.938769319	0.005509012
mmu-miR-12184-3p	XLOC_391560	-0.919220904	0.009524341	ENSMUSG00000056952	-0.932737532	0.006634204
mmu-miR-12184-3p	XLOC_391560	-0.919220904	0.009524341	ENSMUSG00000074272	-0.973000473	0.001083621
mmu-miR-12187-5p	XLOC_057665	-0.917877767	0.009839173	ENSMUSG00000003934	-0.928573786	0.007470358
mmu-miR-12187-5p	XLOC_057665	-0.917877767	0.009839173	ENSMUSG00000059119	-0.924743278	0.00828225
mmu-miR-12187-5p	XLOC_158671	-0.90551356	0.012969758	ENSMUSG00000003934	-0.928573786	0.007470358
mmu-miR-12187-5p	XLOC_158671	-0.90551356	0.012969758	ENSMUSG00000059119	-0.924743278	0.00828225
mmu-miR-12187-5p	XLOC_164238	-0.930317248	0.00711435	ENSMUSG00000003934	-0.928573786	0.007470358
mmu-miR-12187-5p	XLOC_164238	-0.930317248	0.00711435	ENSMUSG00000059119	-0.924743278	0.00828225
mmu-miR-12187-5p	XLOC_236410	-0.97463908	0.000956609	ENSMUSG00000003934	-0.928573786	0.007470358
mmu-miR-12187-5p	XLOC_236410	-0.97463908	0.000956609	ENSMUSG00000059119	-0.924743278	0.00828225
mmu-miR-12187-5p	XLOC_342770	-0.94083835	0.005146615	ENSMUSG00000003934	-0.928573786	0.007470358
mmu-miR-12187-5p	XLOC_342770	-0.94083835	0.005146615	ENSMUSG00000059119	-0.924743278	0.00828225
mmu-miR-12189-3p	ENSMUSG00000015451.16	-0.914118765	0.010746668	ENSMUSG00000028072	-0.902637856	0.013757614
mmu-miR-12189-3p	ENSMUSG00000015451.16	-0.914118765	0.010746668	ENSMUSG00000016510	-0.944519207	0.004531789
mmu-miR-12189-3p	XLOC_021481	-0.9280529	0.007578365	ENSMUSG00000028072	-0.902637856	0.013757614
mmu-miR-12189-3p	XLOC_021481	-0.9280529	0.007578365	ENSMUSG00000016510	-0.944519207	0.004531789
mmu-miR-12189-3p	XLOC_025196	-0.934862278	0.006226197	ENSMUSG00000028072	-0.902637856	0.013757614
mmu-miR-12189-3p	XLOC_025196	-0.934862278	0.006226197	ENSMUSG00000016510	-0.944519207	0.004531789
mmu-miR-12189-3p	XLOC_142602	-0.902714206	0.013736407	ENSMUSG00000028072	-0.902637856	0.013757614
mmu-miR-12189-3p	XLOC_142602	-0.902714206	0.013736407	ENSMUSG00000016510	-0.944519207	0.004531789
mmu-miR-12189-3p	XLOC_142873	-0.916421495	0.010186137	ENSMUSG00000028072	-0.902637856	0.013757614
mmu-miR-12189-3p	XLOC_142873	-0.916421495	0.010186137	ENSMUSG00000016510	-0.944519207	0.004531789
mmu-miR-12189-3p	XLOC_162993	-0.911738185	0.011341436	ENSMUSG00000028072	-0.902637856	0.013757614
mmu-miR-12189-3p	XLOC_162993	-0.911738185	0.011341436	ENSMUSG00000016510	-0.944519207	0.004531789
mmu-miR-12189-3p	XLOC_204533	-0.992487386	8.44E-05	ENSMUSG00000028072	-0.902637856	0.013757614
mmu-miR-12189-3p	XLOC_204533	-0.992487386	8.44E-05	ENSMUSG00000016510	-0.944519207	0.004531789
mmu-miR-12189-3p	XLOC_214145	-0.912856011	0.011060223	ENSMUSG00000028072	-0.902637856	0.013757614
mmu-miR-12189-3p	XLOC_214145	-0.912856011	0.011060223	ENSMUSG00000016510	-0.944519207	0.004531789
mmu-miR-12189-3p	XLOC_347255	-0.926978078	0.007803618	ENSMUSG00000028072	-0.902637856	0.013757614
mmu-miR-12189-3p	XLOC_347255	-0.926978078	0.007803618	ENSMUSG00000016510	-0.944519207	0.004531789
mmu-miR-12189-3p	XLOC_353262	-0.921771348	0.008940214	ENSMUSG00000028072	-0.902637856	0.013757614
mmu-miR-12189-3p	XLOC_353262	-0.921771348	0.008940214	ENSMUSG00000016510	-0.944519207	0.004531789
mmu-miR-12189-3p	XLOC_361901	-0.91499071	0.010532706	ENSMUSG00000028072	-0.902637856	0.013757614
mmu-miR-12189-3p	XLOC_361901	-0.91499071	0.010532706	ENSMUSG00000016510	-0.944519207	0.004531789
mmu-miR-12191-3p	ENSMUSG00000075585.3	-0.913342653	0.010938867	ENSMUSG00000028538	-0.970435362	0.001298181
mmu-miR-12191-3p	ENSMUSG00000075585.3	-0.913342653	0.010938867	ENSMUSG00000032243	-0.95332815	0.003216561
mmu-miR-12191-3p	ENSMUSG00000075585.3	-0.913342653	0.010938867	ENSMUSG00000039099	-0.908780756	0.01210191
mmu-miR-12191-3p	ENSMUSG00000075585.3	-0.913342653	0.010938867	ENSMUSG00000056481	-0.915169431	0.010489108
mmu-miR-12191-3p	ENSMUSG00000075585.3	-0.913342653	0.010938867	ENSMUSG00000026842	-0.907451977	0.012451362
mmu-miR-12191-3p	ENSMUSG00000075585.3	-0.913342653	0.010938867	ENSMUSG00000024858	-0.952531687	0.003326382
mmu-miR-12191-3p	ENSMUSG00000075585.3	-0.913342653	0.010938867	ENSMUSG00000041798	-0.927195782	0.007757734
mmu-miR-12191-3p	ENSMUSG00000075585.3	-0.913342653	0.010938867	ENSMUSG00000020734	-0.948434147	0.003919998
mmu-miR-12191-3p	ENSMUSG00000075585.3	-0.913342653	0.010938867	ENSMUSG00000002968	-0.985795542	0.000301217
mmu-miR-12191-3p	ENSMUSG00000106073.1	-0.987467808	0.0002346	ENSMUSG00000028538	-0.970435362	0.001298181
mmu-miR-12191-3p	ENSMUSG00000106073.1	-0.987467808	0.0002346	ENSMUSG00000032243	-0.95332815	0.003216561
mmu-miR-12191-3p	ENSMUSG00000106073.1	-0.987467808	0.0002346	ENSMUSG00000039099	-0.908780756	0.01210191
mmu-miR-12191-3p	ENSMUSG00000106073.1	-0.987467808	0.0002346	ENSMUSG00000056481	-0.915169431	0.010489108
mmu-miR-12191-3p	ENSMUSG00000106073.1	-0.987467808	0.0002346	ENSMUSG00000026842	-0.907451977	0.012451362
mmu-miR-12191-3p	ENSMUSG00000106073.1	-0.987467808	0.0002346	ENSMUSG00000024858	-0.952531687	0.003326382
mmu-miR-12191-3p	ENSMUSG00000106073.1	-0.987467808	0.0002346	ENSMUSG00000041798	-0.927195782	0.007757734
mmu-miR-12191-3p	ENSMUSG00000106073.1	-0.987467808	0.0002346	ENSMUSG00000020734	-0.948434147	0.003919998
mmu-miR-12191-3p	ENSMUSG00000106073.1	-0.987467808	0.0002346	ENSMUSG00000002968	-0.985795542	0.000301217
mmu-miR-12191-3p	XLOC_005839	-0.984084518	0.000377938	ENSMUSG00000028538	-0.970435362	0.001298181
mmu-miR-12191-3p	XLOC_005839	-0.984084518	0.000377938	ENSMUSG00000032243	-0.95332815	0.003216561
mmu-miR-12191-3p	XLOC_005839	-0.984084518	0.000377938	ENSMUSG00000039099	-0.908780756	0.01210191
mmu-miR-12191-3p	XLOC_005839	-0.984084518	0.000377938	ENSMUSG00000056481	-0.915169431	0.010489108
mmu-miR-12191-3p	XLOC_005839	-0.984084518	0.000377938	ENSMUSG00000026842	-0.907451977	0.012451362
mmu-miR-12191-3p	XLOC_005839	-0.984084518	0.000377938	ENSMUSG00000024858	-0.952531687	0.003326382
mmu-miR-12191-3p	XLOC_005839	-0.984084518	0.000377938	ENSMUSG00000041798	-0.927195782	0.007757734
mmu-miR-12191-3p	XLOC_005839	-0.984084518	0.000377938	ENSMUSG00000020734	-0.948434147	0.003919998
mmu-miR-12191-3p	XLOC_005839	-0.984084518	0.000377938	ENSMUSG00000002968	-0.985795542	0.000301217
mmu-miR-12191-3p	XLOC_136835	-0.92249782	0.00877712	ENSMUSG00000028538	-0.970435362	0.001298181
mmu-miR-12191-3p	XLOC_136835	-0.92249782	0.00877712	ENSMUSG00000032243	-0.95332815	0.003216561
mmu-miR-12191-3p	XLOC_136835	-0.92249782	0.00877712	ENSMUSG00000039099	-0.908780756	0.01210191
mmu-miR-12191-3p	XLOC_136835	-0.92249782	0.00877712	ENSMUSG00000056481	-0.915169431	0.010489108
mmu-miR-12191-3p	XLOC_136835	-0.92249782	0.00877712	ENSMUSG00000026842	-0.907451977	0.012451362
mmu-miR-12191-3p	XLOC_136835	-0.92249782	0.00877712	ENSMUSG00000024858	-0.952531687	0.003326382
mmu-miR-12191-3p	XLOC_136835	-0.92249782	0.00877712	ENSMUSG00000041798	-0.927195782	0.007757734
mmu-miR-12191-3p	XLOC_136835	-0.92249782	0.00877712	ENSMUSG00000020734	-0.948434147	0.003919998
mmu-miR-12191-3p	XLOC_136835	-0.92249782	0.00877712	ENSMUSG00000002968	-0.985795542	0.000301217
mmu-miR-12191-3p	XLOC_136991	-0.936223875	0.00597139	ENSMUSG00000028538	-0.970435362	0.001298181
mmu-miR-12191-3p	XLOC_136991	-0.936223875	0.00597139	ENSMUSG00000032243	-0.95332815	0.003216561
mmu-miR-12191-3p	XLOC_136991	-0.936223875	0.00597139	ENSMUSG00000039099	-0.908780756	0.01210191
mmu-miR-12191-3p	XLOC_136991	-0.936223875	0.00597139	ENSMUSG00000056481	-0.915169431	0.010489108
mmu-miR-12191-3p	XLOC_136991	-0.936223875	0.00597139	ENSMUSG00000026842	-0.907451977	0.012451362
mmu-miR-12191-3p	XLOC_136991	-0.936223875	0.00597139	ENSMUSG00000024858	-0.952531687	0.003326382
mmu-miR-12191-3p	XLOC_136991	-0.936223875	0.00597139	ENSMUSG00000041798	-0.927195782	0.007757734
mmu-miR-12191-3p	XLOC_136991	-0.936223875	0.00597139	ENSMUSG00000020734	-0.948434147	0.003919998
mmu-miR-12191-3p	XLOC_136991	-0.936223875	0.00597139	ENSMUSG00000002968	-0.985795542	0.000301217
mmu-miR-12191-3p	XLOC_204266	-0.937412609	0.005753189	ENSMUSG00000028538	-0.970435362	0.001298181
mmu-miR-12191-3p	XLOC_204266	-0.937412609	0.005753189	ENSMUSG00000032243	-0.95332815	0.003216561
mmu-miR-12191-3p	XLOC_204266	-0.937412609	0.005753189	ENSMUSG00000039099	-0.908780756	0.01210191
mmu-miR-12191-3p	XLOC_204266	-0.937412609	0.005753189	ENSMUSG00000056481	-0.915169431	0.010489108
mmu-miR-12191-3p	XLOC_204266	-0.937412609	0.005753189	ENSMUSG00000026842	-0.907451977	0.012451362
mmu-miR-12191-3p	XLOC_204266	-0.937412609	0.005753189	ENSMUSG00000024858	-0.952531687	0.003326382
mmu-miR-12191-3p	XLOC_204266	-0.937412609	0.005753189	ENSMUSG00000041798	-0.927195782	0.007757734
mmu-miR-12191-3p	XLOC_204266	-0.937412609	0.005753189	ENSMUSG00000020734	-0.948434147	0.003919998
mmu-miR-12191-3p	XLOC_204266	-0.937412609	0.005753189	ENSMUSG00000002968	-0.985795542	0.000301217
mmu-miR-12191-3p	XLOC_208924	-0.940395793	0.005223115	ENSMUSG00000028538	-0.970435362	0.001298181
mmu-miR-12191-3p	XLOC_208924	-0.940395793	0.005223115	ENSMUSG00000032243	-0.95332815	0.003216561
mmu-miR-12191-3p	XLOC_208924	-0.940395793	0.005223115	ENSMUSG00000039099	-0.908780756	0.01210191
[truncated: 75,771 more rows]
