# Supplementary material for: Whole transcriptome analysis of the differential RNA profiles and associated competing endogenous RNA networks in LPS-induced acute lung injury (ALI)
Source: PLoS One. 2021 May 7;16(5):e0251359. doi: 10.1371/journal.pone.0251359 (PMC8104378; doi:10.1371/journal.pone.0251359)
Supplement: S19 Table — (XLS) [file pone.0251359.s026.xls]

GO_accession	Description	Term_type	Over_represented_pValue	Corrected_pValue	DEG_item	DEG_list	Bg_item	Bg_list	Gene_names
GO:0044424	intracellular part	cellular_component	1.47E-20	3.12E-16	828	1075	13657	22042	ENSMUSG00000039646,ENSMUSG00000015659,ENSMUSG00000002778,ENSMUSG00000027933,ENSMUSG00000021661,ENSMUSG00000020086,ENSMUSG00000056592,ENSMUSG00000024785,ENSMUSG00000014859,ENSMUSG00000050732,ENSMUSG00000039842,ENSMUSG00000022021,ENSMUSG00000040532,ENSMUSG00000029603,ENSMUSG00000066026,ENSMUSG00000028854,ENSMUSG00000024163,ENSMUSG00000073702,ENSMUSG00000050705,ENSMUSG00000005233,ENSMUSG00000034951,…
GO:0005622	intracellular	cellular_component	3.49E-19	3.69E-15	848	1075	14197	22042	ENSMUSG00000007659,ENSMUSG00000024213,ENSMUSG00000029560,ENSMUSG00000107283,ENSMUSG00000024013,ENSMUSG00000049232,ENSMUSG00000018398,ENSMUSG00000036435,ENSMUSG00000060131,ENSMUSG00000030747,ENSMUSG00000020439,ENSMUSG00000032612,ENSMUSG00000056952,ENSMUSG00000030733,ENSMUSG00000026455,ENSMUSG00000039278,ENSMUSG00000022758,ENSMUSG00000040249,ENSMUSG00000027455,ENSMUSG00000037649,ENSMUSG00000024070,…
GO:0043229	intracellular organelle	cellular_component	3.88E-17	2.73E-13	736	1075	11960	22042	ENSMUSG00000023940,ENSMUSG00000022534,ENSMUSG00000020744,ENSMUSG00000015087,ENSMUSG00000002831,ENSMUSG00000002372,ENSMUSG00000078622,ENSMUSG00000024829,ENSMUSG00000042766,ENSMUSG00000022216,ENSMUSG00000033216,ENSMUSG00000008601,ENSMUSG00000051811,ENSMUSG00000031730,ENSMUSG00000020190,ENSMUSG00000030087,ENSMUSG00000049230,ENSMUSG00000068335,ENSMUSG00000029676,ENSMUSG00000024426,ENSMUSG00000028670,…
GO:0043226	organelle	cellular_component	1.16E-16	6.11E-13	743	1075	12145	22042	ENSMUSG00000076441,ENSMUSG00000025499,ENSMUSG00000025507,ENSMUSG00000029547,ENSMUSG00000027242,ENSMUSG00000031958,ENSMUSG00000026384,ENSMUSG00000031362,ENSMUSG00000070699,ENSMUSG00000020652,ENSMUSG00000038976,ENSMUSG00000024604,ENSMUSG00000021494,ENSMUSG00000045039,ENSMUSG00000017760,ENSMUSG00000040640,ENSMUSG00000009097,ENSMUSG00000039474,ENSMUSG00000029810,ENSMUSG00000027257,ENSMUSG00000015605,…
GO:0005737	cytoplasm	cellular_component	1.44E-15	6.08E-12	670	1075	10671	22042	ENSMUSG00000022770,ENSMUSG00000069135,ENSMUSG00000024353,ENSMUSG00000034748,ENSMUSG00000020451,ENSMUSG00000113949,ENSMUSG00000030122,ENSMUSG00000024621,ENSMUSG00000029705,ENSMUSG00000037523,ENSMUSG00000055128,ENSMUSG00000055239,ENSMUSG00000026799,ENSMUSG00000046876,ENSMUSG00000027944,ENSMUSG00000023206,ENSMUSG00000029767,ENSMUSG00000056666,ENSMUSG00000045007,ENSMUSG00000048537,ENSMUSG00000044820,…
GO:0043231	intracellular membrane-bounded organelle	cellular_component	5.25E-14	1.85E-10	666	1075	10785	22042	ENSMUSG00000067370,ENSMUSG00000005583,ENSMUSG00000035215,ENSMUSG00000014198,ENSMUSG00000021494,ENSMUSG00000017760,ENSMUSG00000045039,ENSMUSG00000009097,ENSMUSG00000029810,ENSMUSG00000039474,ENSMUSG00000015605,ENSMUSG00000018334,ENSMUSG00000002608,ENSMUSG00000031958,ENSMUSG00000031362,ENSMUSG00000070699,ENSMUSG00000038976,ENSMUSG00000020652,ENSMUSG00000024604,ENSMUSG00000076441,ENSMUSG00000025499,…
GO:0043227	membrane-bounded organelle	cellular_component	1.52E-13	4.58E-10	667	1075	10850	22042	ENSMUSG00000015605,ENSMUSG00000018334,ENSMUSG00000002608,ENSMUSG00000039474,ENSMUSG00000029810,ENSMUSG00000021494,ENSMUSG00000017760,ENSMUSG00000045039,ENSMUSG00000009097,ENSMUSG00000035215,ENSMUSG00000014198,ENSMUSG00000005583,ENSMUSG00000067370,ENSMUSG00000025507,ENSMUSG00000027242,ENSMUSG00000029547,ENSMUSG00000025499,ENSMUSG00000076441,ENSMUSG00000024604,ENSMUSG00000070699,ENSMUSG00000038976,…
GO:0048518	positive regulation of biological process	biological_process	6.45E-13	1.71E-09	413	1075	6145	22042	ENSMUSG00000021598,ENSMUSG00000030610,ENSMUSG00000006599,ENSMUSG00000028717,ENSMUSG00000059923,ENSMUSG00000041560,ENSMUSG00000026814,ENSMUSG00000038982,ENSMUSG00000004266,ENSMUSG00000007670,ENSMUSG00000033249,ENSMUSG00000069806,ENSMUSG00000042918,ENSMUSG00000002985,ENSMUSG00000028974,ENSMUSG00000006476,ENSMUSG00000001249,ENSMUSG00000068744,ENSMUSG00000021055,ENSMUSG00000037966,ENSMUSG00000021032,…
GO:0006464	cellular protein modification process	biological_process	1.22E-12	2.58E-09	283	1075	3779	22042	ENSMUSG00000027954,ENSMUSG00000029003,ENSMUSG00000020681,ENSMUSG00000033323,ENSMUSG00000052712,ENSMUSG00000019055,ENSMUSG00000021504,ENSMUSG00000030996,ENSMUSG00000003644,ENSMUSG00000037622,ENSMUSG00000059883,ENSMUSG00000002279,ENSMUSG00000030890,ENSMUSG00000028651,ENSMUSG00000024182,ENSMUSG00000066151,ENSMUSG00000071649,ENSMUSG00000074001,ENSMUSG00000006463,ENSMUSG00000066877,ENSMUSG00000033055,…
GO:0036211	protein modification process	biological_process	1.22E-12	2.58E-09	283	1075	3779	22042	ENSMUSG00000049482,ENSMUSG00000038803,ENSMUSG00000045817,ENSMUSG00000096472,ENSMUSG00000024170,ENSMUSG00000030815,ENSMUSG00000020886,ENSMUSG00000053914,ENSMUSG00000062991,ENSMUSG00000020702,ENSMUSG00000029570,ENSMUSG00000059518,ENSMUSG00000030409,ENSMUSG00000020232,ENSMUSG00000020184,ENSMUSG00000026811,ENSMUSG00000019235,ENSMUSG00000058317,ENSMUSG00000028893,ENSMUSG00000018796,ENSMUSG00000062960,…
GO:0016043	cellular component organization	biological_process	2.72E-12	5.23E-09	406	1075	6025	22042	ENSMUSG00000031667,ENSMUSG00000027330,ENSMUSG00000029703,ENSMUSG00000018012,ENSMUSG00000021061,ENSMUSG00000041936,ENSMUSG00000016356,ENSMUSG00000039652,ENSMUSG00000037580,ENSMUSG00000049580,ENSMUSG00000025511,ENSMUSG00000074570,ENSMUSG00000037032,ENSMUSG00000031217,ENSMUSG00000032290,ENSMUSG00000046711,ENSMUSG00000034579,ENSMUSG00000032094,ENSMUSG00000009772,ENSMUSG00000031665,ENSMUSG00000024773,…
GO:0005515	protein binding	molecular_function	3.37E-12	5.93E-09	544	1075	8674	22042	ENSMUSG00000004266,ENSMUSG00000017756,ENSMUSG00000041560,ENSMUSG00000059923,ENSMUSG00000030610,ENSMUSG00000006476,ENSMUSG00000020605,ENSMUSG00000002833,ENSMUSG00000022391,ENSMUSG00000021032,ENSMUSG00000021820,ENSMUSG00000021055,ENSMUSG00000068744,ENSMUSG00000044033,ENSMUSG00000037995,ENSMUSG00000024222,ENSMUSG00000032715,ENSMUSG00000039771,ENSMUSG00000078630,ENSMUSG00000017817,ENSMUSG00000048251,…
GO:0048522	positive regulation of cellular process	biological_process	4.65E-12	7.56E-09	369	1075	5434	22042	ENSMUSG00000002985,ENSMUSG00000042918,ENSMUSG00000001249,ENSMUSG00000006476,ENSMUSG00000028974,ENSMUSG00000033249,ENSMUSG00000007670,ENSMUSG00000069806,ENSMUSG00000041560,ENSMUSG00000059923,ENSMUSG00000004266,ENSMUSG00000026814,ENSMUSG00000038982,ENSMUSG00000030610,ENSMUSG00000021598,ENSMUSG00000028717,ENSMUSG00000006599,ENSMUSG00000070003,ENSMUSG00000002833,ENSMUSG00000021055,ENSMUSG00000068744,…
GO:0071840	cellular component organization or biogenesis	biological_process	1.11E-11	1.65E-08	411	1075	6179	22042	ENSMUSG00000007877,ENSMUSG00000060279,ENSMUSG00000022841,ENSMUSG00000029419,ENSMUSG00000078572,ENSMUSG00000041351,ENSMUSG00000037373,ENSMUSG00000021537,ENSMUSG00000032245,ENSMUSG00000031078,ENSMUSG00000001632,ENSMUSG00000022685,ENSMUSG00000000378,ENSMUSG00000023906,ENSMUSG00000036256,ENSMUSG00000017897,ENSMUSG00000049588,ENSMUSG00000038025,ENSMUSG00000027200,ENSMUSG00000027569,ENSMUSG00000059146,…
GO:0043412	macromolecule modification	biological_process	1.17E-11	1.65E-08	288	1075	3940	22042	ENSMUSG00000029003,ENSMUSG00000027954,ENSMUSG00000052712,ENSMUSG00000033323,ENSMUSG00000020681,ENSMUSG00000021504,ENSMUSG00000019055,ENSMUSG00000037622,ENSMUSG00000003644,ENSMUSG00000030996,ENSMUSG00000002279,ENSMUSG00000059883,ENSMUSG00000024182,ENSMUSG00000028651,ENSMUSG00000030890,ENSMUSG00000071649,ENSMUSG00000066151,ENSMUSG00000006463,ENSMUSG00000074001,ENSMUSG00000033055,ENSMUSG00000066877,…
GO:0009893	positive regulation of metabolic process	biological_process	2.94E-11	3.88E-08	277	1075	3811	22042	ENSMUSG00000058440,ENSMUSG00000003644,ENSMUSG00000030890,ENSMUSG00000025316,ENSMUSG00000041420,ENSMUSG00000024182,ENSMUSG00000002279,ENSMUSG00000019763,ENSMUSG00000059883,ENSMUSG00000033323,ENSMUSG00000052712,ENSMUSG00000021219,ENSMUSG00000020681,ENSMUSG00000026305,ENSMUSG00000027239,ENSMUSG00000027954,ENSMUSG00000029003,ENSMUSG00000029101,ENSMUSG00000073197,ENSMUSG00000079658,ENSMUSG00000024220,…
GO:0048519	negative regulation of biological process	biological_process	6.54E-11	8.13E-08	345	1075	5094	22042	ENSMUSG00000007659,ENSMUSG00000030747,ENSMUSG00000039278,ENSMUSG00000032612,ENSMUSG00000034614,ENSMUSG00000040249,ENSMUSG00000045658,ENSMUSG00000036006,ENSMUSG00000025231,ENSMUSG00000028309,ENSMUSG00000079523,ENSMUSG00000054199,ENSMUSG00000003534,ENSMUSG00000002458,ENSMUSG00000029053,ENSMUSG00000008090,ENSMUSG00000036459,ENSMUSG00000013584,ENSMUSG00000002205,ENSMUSG00000022102,ENSMUSG00000037058,…
GO:0044444	cytoplasmic part	cellular_component	7.58E-11	8.91E-08	528	1075	8358	22042	ENSMUSG00000031781,ENSMUSG00000021461,ENSMUSG00000051735,ENSMUSG00000024066,ENSMUSG00000032109,ENSMUSG00000018042,ENSMUSG00000059409,ENSMUSG00000002984,ENSMUSG00000075593,ENSMUSG00000004328,ENSMUSG00000023025,ENSMUSG00000018750,ENSMUSG00000029165,ENSMUSG00000037280,ENSMUSG00000035969,ENSMUSG00000020476,ENSMUSG00000029193,ENSMUSG00000038880,ENSMUSG00000038534,ENSMUSG00000008090,ENSMUSG00000002458,…
GO:0044267	cellular protein metabolic process	biological_process	8.12E-11	9.03E-08	337	1075	4933	22042	ENSMUSG00000053914,ENSMUSG00000026887,ENSMUSG00000062991,ENSMUSG00000038762,ENSMUSG00000020702,ENSMUSG00000032965,ENSMUSG00000029570,ENSMUSG00000038803,ENSMUSG00000049482,ENSMUSG00000045817,ENSMUSG00000096472,ENSMUSG00000024170,ENSMUSG00000072770,ENSMUSG00000030815,ENSMUSG00000020886,ENSMUSG00000020184,ENSMUSG00000059518,ENSMUSG00000027566,ENSMUSG00000030409,ENSMUSG00000020232,ENSMUSG00000003135,…
GO:0010604	positive regulation of macromolecule metabolic process	biological_process	1.14E-10	1.20E-07	240	1075	3248	22042	ENSMUSG00000022685,ENSMUSG00000001632,ENSMUSG00000032245,ENSMUSG00000037373,ENSMUSG00000021256,ENSMUSG00000024858,ENSMUSG00000079658,ENSMUSG00000030435,ENSMUSG00000024220,ENSMUSG00000073197,ENSMUSG00000058756,ENSMUSG00000022841,ENSMUSG00000026768,ENSMUSG00000028150,ENSMUSG00000066877,ENSMUSG00000028072,ENSMUSG00000021368,ENSMUSG00000027466,ENSMUSG00000027630,ENSMUSG00000040687,ENSMUSG00000047921,…
GO:0031325	positive regulation of cellular metabolic process	biological_process	1.33E-10	1.34E-07	240	1075	3241	22042	ENSMUSG00000004221,ENSMUSG00000027080,ENSMUSG00000045680,ENSMUSG00000019969,ENSMUSG00000024830,ENSMUSG00000052752,ENSMUSG00000005958,ENSMUSG00000038000,ENSMUSG00000031132,ENSMUSG00000020184,ENSMUSG00000033335,ENSMUSG00000037465,ENSMUSG00000024170,ENSMUSG00000045817,ENSMUSG00000002968,ENSMUSG00000020886,ENSMUSG00000072770,ENSMUSG00000026796,ENSMUSG00000032741,ENSMUSG00000020160,ENSMUSG00000053914,…
GO:0008152	metabolic process	biological_process	1.64E-10	1.58E-07	670	1075	11396	22042	ENSMUSG00000005057,ENSMUSG00000078789,ENSMUSG00000033335,ENSMUSG00000024833,ENSMUSG00000004221,ENSMUSG00000019969,ENSMUSG00000036644,ENSMUSG00000048581,ENSMUSG00000045482,ENSMUSG00000050730,ENSMUSG00000007589,ENSMUSG00000042724,ENSMUSG00000040728,ENSMUSG00000005378,ENSMUSG00000027067,ENSMUSG00000000552,ENSMUSG00000019710,ENSMUSG00000002968,ENSMUSG00000025532,ENSMUSG00000020868,ENSMUSG00000024150,…
GO:0044446	intracellular organelle part	cellular_component	1.89E-10	1.74E-07	507	1075	8086	22042	ENSMUSG00000030739,ENSMUSG00000030996,ENSMUSG00000003644,ENSMUSG00000008958,ENSMUSG00000058440,ENSMUSG00000030873,ENSMUSG00000007122,ENSMUSG00000024758,ENSMUSG00000009876,ENSMUSG00000073684,ENSMUSG00000027655,ENSMUSG00000003527,ENSMUSG00000002279,ENSMUSG00000036281,ENSMUSG00000044461,ENSMUSG00000032815,ENSMUSG00000030890,ENSMUSG00000025316,ENSMUSG00000030682,ENSMUSG00000028651,ENSMUSG00000049643,…
GO:0048523	negative regulation of cellular process	biological_process	2.41E-10	2.13E-07	323	1075	4731	22042	ENSMUSG00000006127,ENSMUSG00000024066,ENSMUSG00000032109,ENSMUSG00000042988,ENSMUSG00000031781,ENSMUSG00000067567,ENSMUSG00000093445,ENSMUSG00000070643,ENSMUSG00000039577,ENSMUSG00000031399,ENSMUSG00000004328,ENSMUSG00000033862,ENSMUSG00000059409,ENSMUSG00000041801,ENSMUSG00000021639,ENSMUSG00000037058,ENSMUSG00000030093,ENSMUSG00000022102,ENSMUSG00000028977,ENSMUSG00000024921,ENSMUSG00000029231,…
GO:0009968	negative regulation of signal transduction	biological_process	2.68E-10	2.26E-07	108	1075	1145	22042	ENSMUSG00000021368,ENSMUSG00000005469,ENSMUSG00000050627,ENSMUSG00000021959,ENSMUSG00000066877,ENSMUSG00000028072,ENSMUSG00000001034,ENSMUSG00000020400,ENSMUSG00000039661,ENSMUSG00000059146,ENSMUSG00000001494,ENSMUSG00000027581,ENSMUSG00000032308,ENSMUSG00000071856,ENSMUSG00000017897,ENSMUSG00000031530,ENSMUSG00000026842,ENSMUSG00000022475,ENSMUSG00000031980,ENSMUSG00000022564,ENSMUSG00000031078,…
GO:0044422	organelle part	cellular_component	3.66E-10	2.98E-07	517	1075	8302	22042	ENSMUSG00000024353,ENSMUSG00000034748,ENSMUSG00000069266,ENSMUSG00000022770,ENSMUSG00000069135,ENSMUSG00000113949,ENSMUSG00000055128,ENSMUSG00000037523,ENSMUSG00000029705,ENSMUSG00000024621,ENSMUSG00000023206,ENSMUSG00000029767,ENSMUSG00000026799,ENSMUSG00000046876,ENSMUSG00000027944,ENSMUSG00000045007,ENSMUSG00000056666,ENSMUSG00000034659,ENSMUSG00000032590,ENSMUSG00000068039,ENSMUSG00000033006,…
GO:0044260	cellular macromolecule metabolic process	biological_process	1.40E-09	1.09E-06	503	1075	8151	22042	ENSMUSG00000026842,ENSMUSG00000022475,ENSMUSG00000017007,ENSMUSG00000028538,ENSMUSG00000040462,ENSMUSG00000039661,ENSMUSG00000020400,ENSMUSG00000001034,ENSMUSG00000096727,ENSMUSG00000020612,ENSMUSG00000026203,ENSMUSG00000052915,ENSMUSG00000021959,ENSMUSG00000035829,ENSMUSG00000030842,ENSMUSG00000005469,ENSMUSG00000023951,ENSMUSG00000002602,ENSMUSG00000066838,ENSMUSG00000033006,ENSMUSG00000068039,…
GO:0016310	phosphorylation	biological_process	1.62E-09	1.23E-06	175	1075	2239	22042	ENSMUSG00000003934,ENSMUSG00000068917,ENSMUSG00000040086,ENSMUSG00000062960,ENSMUSG00000038976,ENSMUSG00000025499,ENSMUSG00000018796,ENSMUSG00000028893,ENSMUSG00000019235,ENSMUSG00000030602,ENSMUSG00000032959,ENSMUSG00000034292,ENSMUSG00000031392,ENSMUSG00000027487,ENSMUSG00000005583,ENSMUSG00000031780,ENSMUSG00000044024,ENSMUSG00000017009,ENSMUSG00000041359,ENSMUSG00000020827,ENSMUSG00000070509,…
GO:0044237	cellular metabolic process	biological_process	1.73E-09	1.26E-06	596	1075	9943	22042	ENSMUSG00000052752,ENSMUSG00000027314,ENSMUSG00000005958,ENSMUSG00000031132,ENSMUSG00000031481,ENSMUSG00000055401,ENSMUSG00000034617,ENSMUSG00000022951,ENSMUSG00000045680,ENSMUSG00000030674,ENSMUSG00000024830,ENSMUSG00000025439,ENSMUSG00000029106,ENSMUSG00000038425,ENSMUSG00000073878,ENSMUSG00000003500,ENSMUSG00000037103,ENSMUSG00000045211,ENSMUSG00000026796,ENSMUSG00000035215,ENSMUSG00000005583,…
GO:0019222	regulation of metabolic process	biological_process	2.24E-09	1.58E-06	419	1075	6569	22042	ENSMUSG00000034762,ENSMUSG00000068917,ENSMUSG00000115987,ENSMUSG00000024604,ENSMUSG00000038976,ENSMUSG00000022661,ENSMUSG00000025499,ENSMUSG00000076441,ENSMUSG00000030602,ENSMUSG00000040761,ENSMUSG00000025507,ENSMUSG00000034041,ENSMUSG00000032959,ENSMUSG00000017188,ENSMUSG00000031780,ENSMUSG00000034292,ENSMUSG00000005583,ENSMUSG00000044024,ENSMUSG00000034341,ENSMUSG00000073982,ENSMUSG00000070509,…
GO:0006468	protein phosphorylation	biological_process	3.22E-09	2.20E-06	151	1075	1869	22042	ENSMUSG00000026274,ENSMUSG00000022194,ENSMUSG00000024858,ENSMUSG00000053716,ENSMUSG00000028150,ENSMUSG00000033055,ENSMUSG00000050627,ENSMUSG00000028072,ENSMUSG00000066877,ENSMUSG00000040687,ENSMUSG00000059146,ENSMUSG00000031530,ENSMUSG00000030890,ENSMUSG00000024182,ENSMUSG00000040325,ENSMUSG00000059883,ENSMUSG00000040247,ENSMUSG00000022791,ENSMUSG00000019850,ENSMUSG00000032911,ENSMUSG00000038058,…
GO:0019538	protein metabolic process	biological_process	5.00E-09	3.30E-06	366	1075	5721	22042	ENSMUSG00000034271,ENSMUSG00000029616,ENSMUSG00000032308,ENSMUSG00000024620,ENSMUSG00000022414,ENSMUSG00000009772,ENSMUSG00000030990,ENSMUSG00000031217,ENSMUSG00000032290,ENSMUSG00000028703,ENSMUSG00000030862,ENSMUSG00000031935,ENSMUSG00000074570,ENSMUSG00000037032,ENSMUSG00000039065,ENSMUSG00000039652,ENSMUSG00000029433,ENSMUSG00000016356,ENSMUSG00000041936,ENSMUSG00000051403,ENSMUSG00000019087,…
GO:0023057	negative regulation of signaling	biological_process	8.19E-09	5.25E-06	113	1075	1299	22042	ENSMUSG00000027954,ENSMUSG00000025764,ENSMUSG00000029003,ENSMUSG00000039646,ENSMUSG00000035890,ENSMUSG00000061751,ENSMUSG00000021219,ENSMUSG00000046876,ENSMUSG00000074272,ENSMUSG00000055994,ENSMUSG00000034371,ENSMUSG00000030685,ENSMUSG00000029101,ENSMUSG00000001964,ENSMUSG00000035863,ENSMUSG00000020424,ENSMUSG00000024947,ENSMUSG00000014329,ENSMUSG00000019850,ENSMUSG00000066026,ENSMUSG00000040247,…
GO:0010648	negative regulation of cell communication	biological_process	9.16E-09	5.70E-06	114	1075	1316	22042	ENSMUSG00000035632,ENSMUSG00000024182,ENSMUSG00000041420,ENSMUSG00000024621,ENSMUSG00000024807,ENSMUSG00000044461,ENSMUSG00000040247,ENSMUSG00000022770,ENSMUSG00000019850,ENSMUSG00000066026,ENSMUSG00000035863,ENSMUSG00000020424,ENSMUSG00000024947,ENSMUSG00000014329,ENSMUSG00000029101,ENSMUSG00000001964,ENSMUSG00000061751,ENSMUSG00000035890,ENSMUSG00000021219,ENSMUSG00000046876,ENSMUSG00000074272,…
GO:0006793	phosphorus metabolic process	biological_process	9.66E-09	5.84E-06	224	1075	3107	22042	ENSMUSG00000022102,ENSMUSG00000032968,ENSMUSG00000021453,ENSMUSG00000030093,ENSMUSG00000022836,ENSMUSG00000032715,ENSMUSG00000039936,ENSMUSG00000029063,ENSMUSG00000031730,ENSMUSG00000057329,ENSMUSG00000029231,ENSMUSG00000068335,ENSMUSG00000006127,ENSMUSG00000024066,ENSMUSG00000020190,ENSMUSG00000020901,ENSMUSG00000021639,ENSMUSG00000033862,ENSMUSG00000059409,ENSMUSG00000007659,ENSMUSG00000026814,…
GO:0032991	macromolecular complex	cellular_component	1.22E-08	7.15E-06	364	1075	5782	22042	ENSMUSG00000039936,ENSMUSG00000024921,ENSMUSG00000024176,ENSMUSG00000029231,ENSMUSG00000023025,ENSMUSG00000057329,ENSMUSG00000020901,ENSMUSG00000021461,ENSMUSG00000057123,ENSMUSG00000067567,ENSMUSG00000060288,ENSMUSG00000026683,ENSMUSG00000059409,ENSMUSG00000002984,ENSMUSG00000021639,ENSMUSG00000032243,ENSMUSG00000029560,ENSMUSG00000007659,ENSMUSG00000023072,ENSMUSG00000020439,ENSMUSG00000036435,…
GO:0031399	regulation of protein modification process	biological_process	1.34E-08	7.64E-06	148	1075	1871	22042	ENSMUSG00000074001,ENSMUSG00000040687,ENSMUSG00000033055,ENSMUSG00000021368,ENSMUSG00000028072,ENSMUSG00000066877,ENSMUSG00000050627,ENSMUSG00000071649,ENSMUSG00000066151,ENSMUSG00000031530,ENSMUSG00000059146,ENSMUSG00000037166,ENSMUSG00000037373,ENSMUSG00000024858,ENSMUSG00000030435,ENSMUSG00000053716,ENSMUSG00000044716,ENSMUSG00000024947,ENSMUSG00000029003,ENSMUSG00000041638,ENSMUSG00000027954,…
GO:0006796	phosphate-containing compound metabolic process	biological_process	2.06E-08	1.15E-05	219	1075	3053	22042	ENSMUSG00000021639,ENSMUSG00000059409,ENSMUSG00000033862,ENSMUSG00000020190,ENSMUSG00000020901,ENSMUSG00000068335,ENSMUSG00000006127,ENSMUSG00000024066,ENSMUSG00000029063,ENSMUSG00000057329,ENSMUSG00000029231,ENSMUSG00000031730,ENSMUSG00000022836,ENSMUSG00000032715,ENSMUSG00000032968,ENSMUSG00000030093,ENSMUSG00000022102,ENSMUSG00000021453,ENSMUSG00000039936,ENSMUSG00000029053,ENSMUSG00000002699,…
GO:0043170	macromolecule metabolic process	biological_process	2.99E-08	1.62E-05	537	1075	9095	22042	ENSMUSG00000041477,ENSMUSG00000021791,ENSMUSG00000044716,ENSMUSG00000028776,ENSMUSG00000025047,ENSMUSG00000053477,ENSMUSG00000041638,ENSMUSG00000038022,ENSMUSG00000074272,ENSMUSG00000040725,ENSMUSG00000035890,ENSMUSG00000022871,ENSMUSG00000040325,ENSMUSG00000050747,ENSMUSG00000019850,ENSMUSG00000022771,ENSMUSG00000041765,ENSMUSG00000022791,ENSMUSG00000078515,ENSMUSG00000038697,ENSMUSG00000027466,…
GO:0023051	regulation of signaling	biological_process	3.14E-08	1.66E-05	227	1075	3236	22042	ENSMUSG00000027314,ENSMUSG00000005958,ENSMUSG00000052752,ENSMUSG00000033335,ENSMUSG00000005057,ENSMUSG00000031132,ENSMUSG00000020184,ENSMUSG00000004221,ENSMUSG00000022951,ENSMUSG00000028833,ENSMUSG00000048581,ENSMUSG00000030409,ENSMUSG00000045680,ENSMUSG00000019969,ENSMUSG00000042724,ENSMUSG00000001521,ENSMUSG00000050730,ENSMUSG00000020679,ENSMUSG00000062991,ENSMUSG00000043384,ENSMUSG00000073878,…
GO:0051246	regulation of protein metabolic process	biological_process	3.47E-08	1.79E-05	201	1075	2786	22042	ENSMUSG00000028416,ENSMUSG00000069135,ENSMUSG00000022770,ENSMUSG00000004937,ENSMUSG00000024163,ENSMUSG00000035632,ENSMUSG00000037523,ENSMUSG00000024621,ENSMUSG00000020740,ENSMUSG00000027944,ENSMUSG00000055994,ENSMUSG00000040385,ENSMUSG00000061393,ENSMUSG00000039652,ENSMUSG00000005718,ENSMUSG00000074570,ENSMUSG00000037032,ENSMUSG00000002602,ENSMUSG00000027330,ENSMUSG00000031980,ENSMUSG00000031667,…
GO:0044238	primary metabolic process	biological_process	3.55E-08	1.79E-05	594	1075	10158	22042	ENSMUSG00000073702,ENSMUSG00000028854,ENSMUSG00000024163,ENSMUSG00000066026,ENSMUSG00000034951,ENSMUSG00000027933,ENSMUSG00000056592,ENSMUSG00000020086,ENSMUSG00000015659,ENSMUSG00000029603,ENSMUSG00000039842,ENSMUSG00000014859,ENSMUSG00000024785,ENSMUSG00000039065,ENSMUSG00000074570,ENSMUSG00000028703,ENSMUSG00000030678,ENSMUSG00000029703,ENSMUSG00000031667,ENSMUSG00000019087,ENSMUSG00000034771,…
GO:0009966	regulation of signal transduction	biological_process	4.08E-08	2.01E-05	203	1075	2849	22042	ENSMUSG00000030842,ENSMUSG00000005469,ENSMUSG00000023951,ENSMUSG00000021959,ENSMUSG00000001034,ENSMUSG00000031665,ENSMUSG00000020400,ENSMUSG00000039661,ENSMUSG00000027581,ENSMUSG00000029616,ENSMUSG00000052212,ENSMUSG00000032308,ENSMUSG00000022414,ENSMUSG00000024620,ENSMUSG00000071856,ENSMUSG00000022475,ENSMUSG00000026842,ENSMUSG00000031980,ENSMUSG00000022564,ENSMUSG00000075600,ENSMUSG00000019087,…
GO:0050790	regulation of catalytic activity	biological_process	5.52E-08	2.65E-05	163	1075	2139	22042	ENSMUSG00000059409,ENSMUSG00000020901,ENSMUSG00000029676,ENSMUSG00000024066,ENSMUSG00000006127,ENSMUSG00000051735,ENSMUSG00000057329,ENSMUSG00000022216,ENSMUSG00000029231,ENSMUSG00000032715,ENSMUSG00000022534,ENSMUSG00000029722,ENSMUSG00000021453,ENSMUSG00000029053,ENSMUSG00000002699,ENSMUSG00000067629,ENSMUSG00000002205,ENSMUSG00000061723,ENSMUSG00000026810,ENSMUSG00000022391,ENSMUSG00000068744,…
GO:0071704	organic substance metabolic process	biological_process	5.63E-08	2.65E-05	614	1075	10612	22042	ENSMUSG00000028977,ENSMUSG00000039936,ENSMUSG00000037058,ENSMUSG00000030093,ENSMUSG00000022102,ENSMUSG00000021453,ENSMUSG00000031823,ENSMUSG00000057329,ENSMUSG00000024176,ENSMUSG00000047821,ENSMUSG00000024921,ENSMUSG00000070643,ENSMUSG00000006127,ENSMUSG00000020901,ENSMUSG00000024013,ENSMUSG00000030747,ENSMUSG00000007659,ENSMUSG00000024213,ENSMUSG00000040249,ENSMUSG00000027455,ENSMUSG00000024070,…
GO:0001932	regulation of protein phosphorylation	biological_process	5.91E-08	2.72E-05	116	1075	1414	22042	ENSMUSG00000024621,ENSMUSG00000030890,ENSMUSG00000037523,ENSMUSG00000024182,ENSMUSG00000032911,ENSMUSG00000019850,ENSMUSG00000038058,ENSMUSG00000024163,ENSMUSG00000022791,ENSMUSG00000040247,ENSMUSG00000069135,ENSMUSG00000022770,ENSMUSG00000028416,ENSMUSG00000044716,ENSMUSG00000024947,ENSMUSG00000061393,ENSMUSG00000041638,ENSMUSG00000027954,ENSMUSG00000029003,ENSMUSG00000020681,ENSMUSG00000074272,…
GO:0042325	regulation of phosphorylation	biological_process	6.24E-08	2.74E-05	123	1075	1523	22042	ENSMUSG00000002205,ENSMUSG00000067629,ENSMUSG00000034292,ENSMUSG00000031392,ENSMUSG00000005583,ENSMUSG00000027487,ENSMUSG00000031780,ENSMUSG00000029053,ENSMUSG00000002699,ENSMUSG00000017009,ENSMUSG00000044024,ENSMUSG00000041359,ENSMUSG00000020827,ENSMUSG00000068744,ENSMUSG00000021055,ENSMUSG00000003534,ENSMUSG00000070509,ENSMUSG00000005417,ENSMUSG00000011958,ENSMUSG00000024515,ENSMUSG00000067713,…
GO:0051128	regulation of cellular component organization	biological_process	6.32E-08	2.74E-05	186	1075	2500	22042	ENSMUSG00000045039,ENSMUSG00000034341,ENSMUSG00000073982,ENSMUSG00000070509,ENSMUSG00000042688,ENSMUSG00000027257,ENSMUSG00000024515,ENSMUSG00000024247,ENSMUSG00000015605,ENSMUSG00000027487,ENSMUSG00000034292,ENSMUSG00000005583,ENSMUSG00000029554,ENSMUSG00000019054,ENSMUSG00000041359,ENSMUSG00000017009,ENSMUSG00000027329,ENSMUSG00000025499,ENSMUSG00000028893,ENSMUSG00000032959,ENSMUSG00000017188,…
GO:0010646	regulation of cell communication	biological_process	6.34E-08	2.74E-05	227	1075	3262	22042	ENSMUSG00000028854,ENSMUSG00000024163,ENSMUSG00000066026,ENSMUSG00000061048,ENSMUSG00000022770,ENSMUSG00000024807,ENSMUSG00000035632,ENSMUSG00000037523,ENSMUSG00000024621,ENSMUSG00000025764,ENSMUSG00000039646,ENSMUSG00000030688,ENSMUSG00000061751,ENSMUSG00000002799,ENSMUSG00000046876,ENSMUSG00000027944,ENSMUSG00000040385,ENSMUSG00000055994,ENSMUSG00000020238,ENSMUSG00000021624,ENSMUSG00000030685,…
GO:0032268	regulation of cellular protein metabolic process	biological_process	8.34E-08	3.53E-05	188	1075	2599	22042	ENSMUSG00000025231,ENSMUSG00000028309,ENSMUSG00000045658,ENSMUSG00000011958,ENSMUSG00000068744,ENSMUSG00000003534,ENSMUSG00000021055,ENSMUSG00000002699,ENSMUSG00000029053,ENSMUSG00000038534,ENSMUSG00000002205,ENSMUSG00000067629,ENSMUSG00000004266,ENSMUSG00000007659,ENSMUSG00000026814,ENSMUSG00000041560,ENSMUSG00000059923,ENSMUSG00000024013,ENSMUSG00000030610,ENSMUSG00000006476,ENSMUSG00000001249,…
GO:0060255	regulation of macromolecule metabolic process	biological_process	8.94E-08	3.71E-05	367	1075	5820	22042	ENSMUSG00000052712,ENSMUSG00000033323,ENSMUSG00000027239,ENSMUSG00000026305,ENSMUSG00000020681,ENSMUSG00000029003,ENSMUSG00000027954,ENSMUSG00000058440,ENSMUSG00000008958,ENSMUSG00000037622,ENSMUSG00000003644,ENSMUSG00000024182,ENSMUSG00000041420,ENSMUSG00000028651,ENSMUSG00000030890,ENSMUSG00000025316,ENSMUSG00000032815,ENSMUSG00000019763,ENSMUSG00000059883,ENSMUSG00000004661,ENSMUSG00000071649,…
GO:0031323	regulation of cellular metabolic process	biological_process	1.06E-07	4.33E-05	365	1075	5756	22042	ENSMUSG00000056592,ENSMUSG00000020086,ENSMUSG00000039842,ENSMUSG00000014859,ENSMUSG00000035686,ENSMUSG00000021024,ENSMUSG00000061048,ENSMUSG00000027510,ENSMUSG00000024163,ENSMUSG00000004937,ENSMUSG00000028854,ENSMUSG00000035632,ENSMUSG00000032094,ENSMUSG00000060314,ENSMUSG00000054715,ENSMUSG00000031665,ENSMUSG00000034271,ENSMUSG00000024620,ENSMUSG00000052212,ENSMUSG00000032308,ENSMUSG00000022414,…
GO:0032270	positive regulation of cellular protein metabolic process	biological_process	1.10E-07	4.40E-05	123	1075	1536	22042	ENSMUSG00000006476,ENSMUSG00000001249,ENSMUSG00000062960,ENSMUSG00000023118,ENSMUSG00000002985,ENSMUSG00000024013,ENSMUSG00000018796,ENSMUSG00000025499,ENSMUSG00000030610,ENSMUSG00000025507,ENSMUSG00000017188,ENSMUSG00000026814,ENSMUSG00000030602,ENSMUSG00000041560,ENSMUSG00000038534,ENSMUSG00000031780,ENSMUSG00000005583,ENSMUSG00000031392,ENSMUSG00000002205,ENSMUSG00000027487,ENSMUSG00000020827,…
GO:0019220	regulation of phosphate metabolic process	biological_process	1.16E-07	4.55E-05	135	1075	1735	22042	ENSMUSG00000045658,ENSMUSG00000011958,ENSMUSG00000003534,ENSMUSG00000068744,ENSMUSG00000021055,ENSMUSG00000029053,ENSMUSG00000002699,ENSMUSG00000067629,ENSMUSG00000002205,ENSMUSG00000007659,ENSMUSG00000026814,ENSMUSG00000004266,ENSMUSG00000059923,ENSMUSG00000041560,ENSMUSG00000024013,ENSMUSG00000001249,ENSMUSG00000006476,ENSMUSG00000002985,ENSMUSG00000019823,ENSMUSG00000034614,ENSMUSG00000068335,…
GO:0051174	regulation of phosphorus metabolic process	biological_process	1.38E-07	5.30E-05	135	1075	1740	22042	ENSMUSG00000029231,ENSMUSG00000057329,ENSMUSG00000032968,ENSMUSG00000022102,ENSMUSG00000030093,ENSMUSG00000021453,ENSMUSG00000032715,ENSMUSG00000033862,ENSMUSG00000059409,ENSMUSG00000024066,ENSMUSG00000006127,ENSMUSG00000068335,ENSMUSG00000020901,ENSMUSG00000034614,ENSMUSG00000019823,ENSMUSG00000001249,ENSMUSG00000006476,ENSMUSG00000002985,ENSMUSG00000024013,ENSMUSG00000004266,ENSMUSG00000026814,…
GO:0005634	nucleus	cellular_component	1.44E-07	5.45E-05	420	1075	6818	22042	ENSMUSG00000028977,ENSMUSG00000031831,ENSMUSG00000021453,ENSMUSG00000018750,ENSMUSG00000057329,ENSMUSG00000024176,ENSMUSG00000029231,ENSMUSG00000029165,ENSMUSG00000047821,ENSMUSG00000024921,ENSMUSG00000031781,ENSMUSG00000093445,ENSMUSG00000060288,ENSMUSG00000070643,ENSMUSG00000067567,ENSMUSG00000021461,ENSMUSG00000006127,ENSMUSG00000020901,ENSMUSG00000021639,ENSMUSG00000059409,ENSMUSG00000033862,…
GO:0006996	organelle organization	biological_process	1.50E-07	5.55E-05	238	1075	3471	22042	ENSMUSG00000023951,ENSMUSG00000030842,ENSMUSG00000052915,ENSMUSG00000034579,ENSMUSG00000046711,ENSMUSG00000020612,ENSMUSG00000023008,ENSMUSG00000030545,ENSMUSG00000009772,ENSMUSG00000027581,ENSMUSG00000022456,ENSMUSG00000032308,ENSMUSG00000034271,ENSMUSG00000041959,ENSMUSG00000026842,ENSMUSG00000024773,ENSMUSG00000022475,ENSMUSG00000029703,ENSMUSG00000027330,ENSMUSG00000031667,ENSMUSG00000041936,…
GO:0051247	positive regulation of protein metabolic process	biological_process	1.54E-07	5.61E-05	129	1075	1641	22042	ENSMUSG00000024066,ENSMUSG00000020901,ENSMUSG00000033862,ENSMUSG00000000957,ENSMUSG00000059409,ENSMUSG00000021453,ENSMUSG00000030093,ENSMUSG00000032968,ENSMUSG00000022534,ENSMUSG00000032715,ENSMUSG00000023025,ENSMUSG00000029231,ENSMUSG00000057329,ENSMUSG00000022216,ENSMUSG00000028309,ENSMUSG00000011958,ENSMUSG00000003534,ENSMUSG00000068744,ENSMUSG00000021055,ENSMUSG00000002699,ENSMUSG00000029053,…
GO:0080090	regulation of primary metabolic process	biological_process	1.64E-07	5.90E-05	360	1075	5694	22042	ENSMUSG00000022216,ENSMUSG00000033216,ENSMUSG00000022534,ENSMUSG00000032715,ENSMUSG00000032968,ENSMUSG00000031728,ENSMUSG00000026222,ENSMUSG00000025494,ENSMUSG00000000957,ENSMUSG00000020496,ENSMUSG00000049230,ENSMUSG00000048251,ENSMUSG00000030087,ENSMUSG00000020190,ENSMUSG00000068335,ENSMUSG00000029676,ENSMUSG00000079056,ENSMUSG00000030330,ENSMUSG00000044220,ENSMUSG00000002985,ENSMUSG00000042918,…
GO:0065009	regulation of molecular function	biological_process	1.78E-07	6.26E-05	211	1075	3041	22042	ENSMUSG00000002968,ENSMUSG00000020886,ENSMUSG00000072770,ENSMUSG00000026796,ENSMUSG00000024170,ENSMUSG00000096472,ENSMUSG00000030583,ENSMUSG00000029570,ENSMUSG00000032965,ENSMUSG00000020702,ENSMUSG00000029106,ENSMUSG00000062991,ENSMUSG00000073878,ENSMUSG00000050730,ENSMUSG00000053914,ENSMUSG00000042724,ENSMUSG00000036644,ENSMUSG00000019969,ENSMUSG00000048581,ENSMUSG00000030409,ENSMUSG00000034617,…
GO:0005488	binding	molecular_function	2.50E-07	8.66E-05	760	1075	13733	22042	ENSMUSG00000000552,ENSMUSG00000023973,ENSMUSG00000038486,ENSMUSG00000025532,ENSMUSG00000002968,ENSMUSG00000020868,ENSMUSG00000001521,ENSMUSG00000000631,ENSMUSG00000020978,ENSMUSG00000042724,ENSMUSG00000007589,ENSMUSG00000027935,ENSMUSG00000040728,ENSMUSG00000027067,ENSMUSG00000005378,ENSMUSG00000024833,ENSMUSG00000004221,ENSMUSG00000019969,ENSMUSG00000036644,ENSMUSG00000021062,ENSMUSG00000078789,…
GO:0044093	positive regulation of molecular function	biological_process	2.58E-07	8.80E-05	128	1075	1611	22042	ENSMUSG00000002699,ENSMUSG00000029053,ENSMUSG00000067629,ENSMUSG00000002205,ENSMUSG00000022391,ENSMUSG00000021032,ENSMUSG00000068744,ENSMUSG00000021055,ENSMUSG00000002985,ENSMUSG00000040249,ENSMUSG00000035437,ENSMUSG00000024013,ENSMUSG00000024066,ENSMUSG00000017817,ENSMUSG00000029676,ENSMUSG00000020901,ENSMUSG00000051735,ENSMUSG00000029231,ENSMUSG00000022216,ENSMUSG00000057329,ENSMUSG00000021453,…
GO:0044877	macromolecular complex binding	molecular_function	2.67E-07	8.96E-05	138	1075	1786	22042	ENSMUSG00000029703,ENSMUSG00000021061,ENSMUSG00000045394,ENSMUSG00000029713,ENSMUSG00000023277,ENSMUSG00000039652,ENSMUSG00000033006,ENSMUSG00000037032,ENSMUSG00000025511,ENSMUSG00000005469,ENSMUSG00000026203,ENSMUSG00000026915,ENSMUSG00000052915,ENSMUSG00000046711,ENSMUSG00000022414,ENSMUSG00000017007,ENSMUSG00000052212,ENSMUSG00000026842,ENSMUSG00000022475,ENSMUSG00000034271,ENSMUSG00000034664,…
GO:0000165	MAPK cascade	biological_process	2.86E-07	9.44E-05	74	1075	807	22042	ENSMUSG00000024621,ENSMUSG00000030890,ENSMUSG00000059883,ENSMUSG00000040247,ENSMUSG00000022770,ENSMUSG00000032911,ENSMUSG00000038058,ENSMUSG00000024163,ENSMUSG00000024947,ENSMUSG00000074272,ENSMUSG00000055994,ENSMUSG00000027954,ENSMUSG00000019087,ENSMUSG00000031980,ENSMUSG00000022194,ENSMUSG00000053716,ENSMUSG00000002602,ENSMUSG00000028072,ENSMUSG00000023951,ENSMUSG00000030842,ENSMUSG00000040687,…
GO:0043085	positive regulation of catalytic activity	biological_process	3.18E-07	0.00010343	106	1075	1270	22042	ENSMUSG00000024182,ENSMUSG00000030890,ENSMUSG00000024621,ENSMUSG00000002279,ENSMUSG00000026414,ENSMUSG00000061048,ENSMUSG00000022770,ENSMUSG00000021615,ENSMUSG00000040247,ENSMUSG00000024163,ENSMUSG00000038058,ENSMUSG00000032911,ENSMUSG00000034867,ENSMUSG00000029033,ENSMUSG00000061393,ENSMUSG00000024947,ENSMUSG00000029101,ENSMUSG00000044716,ENSMUSG00000041477,ENSMUSG00000021219,ENSMUSG00000052712,…
GO:0031400	negative regulation of protein modification process	biological_process	9.97E-07	0.00031949	64	1075	673	22042	ENSMUSG00000019823,ENSMUSG00000032612,ENSMUSG00000038976,ENSMUSG00000001249,ENSMUSG00000002985,ENSMUSG00000115987,ENSMUSG00000026814,ENSMUSG00000032959,ENSMUSG00000004266,ENSMUSG00000027487,ENSMUSG00000002205,ENSMUSG00000034292,ENSMUSG00000029554,ENSMUSG00000029053,ENSMUSG00000002930,ENSMUSG00000005417,ENSMUSG00000025231,ENSMUSG00000024515,ENSMUSG00000045658,ENSMUSG00000053914,ENSMUSG00000007589,…
GO:0045216	cell-cell junction organization	biological_process	1.07E-06	0.00033759	31	1075	223	22042	ENSMUSG00000024395,ENSMUSG00000020776,ENSMUSG00000023951,ENSMUSG00000005469,ENSMUSG00000070473,ENSMUSG00000020681,ENSMUSG00000074272,ENSMUSG00000029106,ENSMUSG00000027935,ENSMUSG00000057329,ENSMUSG00000041959,ENSMUSG00000022475,ENSMUSG00000062960,ENSMUSG00000026842,ENSMUSG00000023906,ENSMUSG00000044042,ENSMUSG00000052212,ENSMUSG00000031078,ENSMUSG00000000378,ENSMUSG00000024621,ENSMUSG00000031980,…
GO:0016772	transferase activity, transferring phosphorus-containing groups	molecular_function	1.13E-06	0.00035101	87	1075	984	22042	ENSMUSG00000061751,ENSMUSG00000035521,ENSMUSG00000034371,ENSMUSG00000024014,ENSMUSG00000057963,ENSMUSG00000061393,ENSMUSG00000032344,ENSMUSG00000026575,ENSMUSG00000020474,ENSMUSG00000024163,ENSMUSG00000022791,ENSMUSG00000020451,ENSMUSG00000002550,ENSMUSG00000003644,ENSMUSG00000030682,ENSMUSG00000030890,ENSMUSG00000024621,ENSMUSG00000040325,ENSMUSG00000021196,ENSMUSG00000059883,ENSMUSG00000059146,…
GO:0023014	signal transduction by protein phosphorylation	biological_process	1.15E-06	0.00035164	74	1075	827	22042	ENSMUSG00000030890,ENSMUSG00000024621,ENSMUSG00000059883,ENSMUSG00000022770,ENSMUSG00000040247,ENSMUSG00000024163,ENSMUSG00000038058,ENSMUSG00000032911,ENSMUSG00000024947,ENSMUSG00000055994,ENSMUSG00000074272,ENSMUSG00000027954,ENSMUSG00000031980,ENSMUSG00000019087,ENSMUSG00000022194,ENSMUSG00000053716,ENSMUSG00000002602,ENSMUSG00000023951,ENSMUSG00000030842,ENSMUSG00000028072,ENSMUSG00000001034,…
GO:0042995	cell projection	cellular_component	1.46E-06	0.0004417	170	1075	2283	22042	ENSMUSG00000018012,ENSMUSG00000025979,ENSMUSG00000041936,ENSMUSG00000037624,ENSMUSG00000023905,ENSMUSG00000037032,ENSMUSG00000039652,ENSMUSG00000023277,ENSMUSG00000020612,ENSMUSG00000005469,ENSMUSG00000032290,ENSMUSG00000026842,ENSMUSG00000030098,ENSMUSG00000027581,ENSMUSG00000022456,ENSMUSG00000032479,ENSMUSG00000049686,ENSMUSG00000024163,ENSMUSG00000069227,ENSMUSG00000069135,ENSMUSG00000022770,…
GO:0051641	cellular localization	biological_process	1.74E-06	0.00051867	210	1075	2999	22042	ENSMUSG00000017774,ENSMUSG00000040247,ENSMUSG00000078515,ENSMUSG00000026414,ENSMUSG00000034867,ENSMUSG00000019850,ENSMUSG00000007122,ENSMUSG00000022771,ENSMUSG00000078812,ENSMUSG00000041765,ENSMUSG00000050747,ENSMUSG00000025316,ENSMUSG00000002279,ENSMUSG00000037860,ENSMUSG00000074272,ENSMUSG00000020877,ENSMUSG00000035890,ENSMUSG00000029544,ENSMUSG00000034930,ENSMUSG00000035863,ENSMUSG00000001964,…
GO:0035239	tube morphogenesis	biological_process	1.88E-06	0.00055324	42	1075	375	22042	ENSMUSG00000000957,ENSMUSG00000022770,ENSMUSG00000027314,ENSMUSG00000005958,ENSMUSG00000019969,ENSMUSG00000045680,ENSMUSG00000030890,ENSMUSG00000029199,ENSMUSG00000044220,ENSMUSG00000057329,ENSMUSG00000044562,ENSMUSG00000040728,ENSMUSG00000029231,ENSMUSG00000024176,ENSMUSG00000032965,ENSMUSG00000040385,ENSMUSG00000020679,ENSMUSG00000001521,ENSMUSG00000037820,ENSMUSG00000031831,ENSMUSG00000061393,…
GO:0005829	cytosol	cellular_component	2.05E-06	0.00059446	241	1075	3598	22042	ENSMUSG00000001034,ENSMUSG00000023008,ENSMUSG00000096727,ENSMUSG00000020612,ENSMUSG00000021959,ENSMUSG00000026203,ENSMUSG00000005469,ENSMUSG00000071856,ENSMUSG00000022475,ENSMUSG00000026842,ENSMUSG00000024773,ENSMUSG00000002104,ENSMUSG00000032308,ENSMUSG00000022414,ENSMUSG00000022456,ENSMUSG00000020400,ENSMUSG00000018012,ENSMUSG00000024041,ENSMUSG00000041936,ENSMUSG00000025979,ENSMUSG00000021061,…
GO:0051179	localization	biological_process	2.22E-06	0.00062345	361	1075	5792	22042	ENSMUSG00000060279,ENSMUSG00000022841,ENSMUSG00000022756,ENSMUSG00000024858,ENSMUSG00000024851,ENSMUSG00000021680,ENSMUSG00000020444,ENSMUSG00000041351,ENSMUSG00000031078,ENSMUSG00000017897,ENSMUSG00000027200,ENSMUSG00000042759,ENSMUSG00000029022,ENSMUSG00000059146,ENSMUSG00000067889,ENSMUSG00000028917,ENSMUSG00000024965,ENSMUSG00000073795,ENSMUSG00000009894,ENSMUSG00000050627,ENSMUSG00000029134,…
GO:0009059	macromolecule biosynthetic process	biological_process	2.24E-06	0.00062345	291	1075	4561	22042	ENSMUSG00000041798,ENSMUSG00000037624,ENSMUSG00000031980,ENSMUSG00000045394,ENSMUSG00000005718,ENSMUSG00000068039,ENSMUSG00000034563,ENSMUSG00000066838,ENSMUSG00000033006,ENSMUSG00000023951,ENSMUSG00000001034,ENSMUSG00000020400,ENSMUSG00000039661,ENSMUSG00000022475,ENSMUSG00000026842,ENSMUSG00000028538,ENSMUSG00000017007,ENSMUSG00000029705,ENSMUSG00000037523,ENSMUSG00000006050,ENSMUSG00000024807,…
GO:0009058	biosynthetic process	biological_process	2.24E-06	0.00062345	345	1075	5537	22042	ENSMUSG00000059409,ENSMUSG00000021639,ENSMUSG00000018042,ENSMUSG00000075593,ENSMUSG00000004328,ENSMUSG00000031399,ENSMUSG00000070643,ENSMUSG00000093445,ENSMUSG00000067567,ENSMUSG00000031781,ENSMUSG00000006127,ENSMUSG00000023025,ENSMUSG00000024176,ENSMUSG00000018750,ENSMUSG00000057329,ENSMUSG00000024921,ENSMUSG00000047821,ENSMUSG00000037280,ENSMUSG00000039936,ENSMUSG00000028977,ENSMUSG00000031823,…
GO:0009653	anatomical structure morphogenesis	biological_process	2.36E-06	0.00064892	193	1075	2748	22042	ENSMUSG00000024965,ENSMUSG00000070473,ENSMUSG00000031503,ENSMUSG00000021368,ENSMUSG00000033420,ENSMUSG00000028072,ENSMUSG00000027200,ENSMUSG00000059146,ENSMUSG00000067889,ENSMUSG00000028782,ENSMUSG00000021256,ENSMUSG00000008140,ENSMUSG00000031078,ENSMUSG00000001632,ENSMUSG00000000378,ENSMUSG00000007877,ENSMUSG00000035187,ENSMUSG00000026768,ENSMUSG00000058756,ENSMUSG00000009741,ENSMUSG00000035863,…
GO:0034330	cell junction organization	biological_process	2.53E-06	0.00068644	32	1075	243	22042	ENSMUSG00000024395,ENSMUSG00000027935,ENSMUSG00000029106,ENSMUSG00000057329,ENSMUSG00000074272,ENSMUSG00000020681,ENSMUSG00000022565,ENSMUSG00000057123,ENSMUSG00000024621,ENSMUSG00000039577,ENSMUSG00000000957,ENSMUSG00000061048,ENSMUSG00000022770,ENSMUSG00000017774,ENSMUSG00000070473,ENSMUSG00000023951,ENSMUSG00000020776,ENSMUSG00000005469,ENSMUSG00000023906,ENSMUSG00000044042,ENSMUSG00000052212,…
GO:0010557	positive regulation of macromolecule biosynthetic process	biological_process	2.65E-06	0.00070842	142	1075	1921	22042	ENSMUSG00000025764,ENSMUSG00000026799,ENSMUSG00000027944,ENSMUSG00000046876,ENSMUSG00000030685,ENSMUSG00000055994,ENSMUSG00000038402,ENSMUSG00000014859,ENSMUSG00000028854,ENSMUSG00000024353,ENSMUSG00000021024,ENSMUSG00000006050,ENSMUSG00000037523,ENSMUSG00000017007,ENSMUSG00000024620,ENSMUSG00000031665,ENSMUSG00000020400,ENSMUSG00000032094,ENSMUSG00000046711,ENSMUSG00000001034,ENSMUSG00000023951,…
GO:0048534	hematopoietic or lymphoid organ development	biological_process	2.86E-06	0.00075721	75	1075	884	22042	ENSMUSG00000059022,ENSMUSG00000033055,ENSMUSG00000023951,ENSMUSG00000022185,ENSMUSG00000028072,ENSMUSG00000032094,ENSMUSG00000022489,ENSMUSG00000022475,ENSMUSG00000026842,ENSMUSG00000019087,ENSMUSG00000033106,ENSMUSG00000026616,ENSMUSG00000028150,ENSMUSG00000058756,ENSMUSG00000002602,ENSMUSG00000029603,ENSMUSG00000024947,ENSMUSG00000007476,ENSMUSG00000002799,ENSMUSG00000023206,ENSMUSG00000074272,…
GO:0016301	kinase activity	molecular_function	3.58E-06	0.0009354	76	1075	841	22042	ENSMUSG00000020190,ENSMUSG00000020901,ENSMUSG00000004221,ENSMUSG00000045482,ENSMUSG00000024830,ENSMUSG00000030409,ENSMUSG00000005958,ENSMUSG00000021639,ENSMUSG00000033862,ENSMUSG00000022836,ENSMUSG00000026409,ENSMUSG00000020935,ENSMUSG00000030815,ENSMUSG00000039936,ENSMUSG00000042724,ENSMUSG00000029063,ENSMUSG00000033065,ENSMUSG00000029231,ENSMUSG00000067713,ENSMUSG00000026773,ENSMUSG00000018334,…
GO:0043408	regulation of MAPK cascade	biological_process	3.85E-06	0.00098713	67	1075	748	22042	ENSMUSG00000019969,ENSMUSG00000048581,ENSMUSG00000020901,ENSMUSG00000068335,ENSMUSG00000006127,ENSMUSG00000024066,ENSMUSG00000033862,ENSMUSG00000031132,ENSMUSG00000052752,ENSMUSG00000005958,ENSMUSG00000032715,ENSMUSG00000022102,ENSMUSG00000021453,ENSMUSG00000032968,ENSMUSG00000030093,ENSMUSG00000029231,ENSMUSG00000020702,ENSMUSG00000062991,ENSMUSG00000073878,ENSMUSG00000042724,ENSMUSG00000003534,…
GO:0051173	positive regulation of nitrogen compound metabolic process	biological_process	3.87E-06	0.00098713	151	1075	2072	22042	ENSMUSG00000053477,ENSMUSG00000029003,ENSMUSG00000027954,ENSMUSG00000041638,ENSMUSG00000026305,ENSMUSG00000027239,ENSMUSG00000037860,ENSMUSG00000013822,ENSMUSG00000024457,ENSMUSG00000033323,ENSMUSG00000024947,ENSMUSG00000003644,ENSMUSG00000038058,ENSMUSG00000058440,ENSMUSG00000078812,ENSMUSG00000020647,ENSMUSG00000015092,ENSMUSG00000038697,ENSMUSG00000059883,ENSMUSG00000019763,ENSMUSG00000034430,…
GO:0048585	negative regulation of response to stimulus	biological_process	4.00E-06	0.0010003	119	1075	1550	22042	ENSMUSG00000053716,ENSMUSG00000024858,ENSMUSG00000020682,ENSMUSG00000049580,ENSMUSG00000002602,ENSMUSG00000033006,ENSMUSG00000031078,ENSMUSG00000031980,ENSMUSG00000022564,ENSMUSG00000034771,ENSMUSG00000026921,ENSMUSG00000021680,ENSMUSG00000001494,ENSMUSG00000027581,ENSMUSG00000020400,ENSMUSG00000039661,ENSMUSG00000059146,ENSMUSG00000071856,ENSMUSG00000017897,ENSMUSG00000027200,ENSMUSG00000031530,…
GO:0019900	kinase binding	molecular_function	4.02E-06	0.0010003	72	1075	788	22042	ENSMUSG00000059923,ENSMUSG00000017756,ENSMUSG00000007659,ENSMUSG00000032959,ENSMUSG00000004266,ENSMUSG00000038976,ENSMUSG00000030733,ENSMUSG00000019823,ENSMUSG00000034614,ENSMUSG00000067713,ENSMUSG00000018334,ENSMUSG00000042688,ENSMUSG00000025231,ENSMUSG00000073982,ENSMUSG00000007050,ENSMUSG00000029053,ENSMUSG00000041359,ENSMUSG00000017009,ENSMUSG00000067629,ENSMUSG00000034226,ENSMUSG00000023940,…
GO:0019899	enzyme binding	molecular_function	4.13E-06	0.0010161	157	1075	2133	22042	ENSMUSG00000038600,ENSMUSG00000060279,ENSMUSG00000030435,ENSMUSG00000024858,ENSMUSG00000024851,ENSMUSG00000022194,ENSMUSG00000041351,ENSMUSG00000025410,ENSMUSG00000022685,ENSMUSG00000020277,ENSMUSG00000027466,ENSMUSG00000024120,ENSMUSG00000021368,ENSMUSG00000028072,ENSMUSG00000037622,ENSMUSG00000022791,ENSMUSG00000034867,ENSMUSG00000019850,ENSMUSG00000032911,ENSMUSG00000037003,ENSMUSG00000040247,…
GO:1901576	organic substance biosynthetic process	biological_process	4.44E-06	0.00108	338	1075	5441	22042	ENSMUSG00000037373,ENSMUSG00000001632,ENSMUSG00000022685,ENSMUSG00000020444,ENSMUSG00000074282,ENSMUSG00000024858,ENSMUSG00000005580,ENSMUSG00000009741,ENSMUSG00000060279,ENSMUSG00000026456,ENSMUSG00000079834,ENSMUSG00000068391,ENSMUSG00000031503,ENSMUSG00000085111,ENSMUSG00000028072,ENSMUSG00000042814,ENSMUSG00000027466,ENSMUSG00000027630,ENSMUSG00000047921,ENSMUSG00000092260,ENSMUSG00000059146,…
GO:0001558	regulation of cell growth	biological_process	4.93E-06	0.0011846	44	1075	417	22042	ENSMUSG00000030890,ENSMUSG00000055128,ENSMUSG00000033335,ENSMUSG00000069135,ENSMUSG00000000957,ENSMUSG00000030731,ENSMUSG00000028854,ENSMUSG00000050106,ENSMUSG00000096472,ENSMUSG00000074272,ENSMUSG00000033323,ENSMUSG00000057329,ENSMUSG00000042766,ENSMUSG00000018820,ENSMUSG00000024921,ENSMUSG00000029003,ENSMUSG00000031078,ENSMUSG00000045039,ENSMUSG00000031980,ENSMUSG00000070509,ENSMUSG00000003534,…
GO:0045859	regulation of protein kinase activity	biological_process	5.06E-06	0.0012028	64	1075	697	22042	ENSMUSG00000021959,ENSMUSG00000023951,ENSMUSG00000033055,ENSMUSG00000040687,ENSMUSG00000020612,ENSMUSG00000039661,ENSMUSG00000059146,ENSMUSG00000031530,ENSMUSG00000026842,ENSMUSG00000029616,ENSMUSG00000022414,ENSMUSG00000027330,ENSMUSG00000031980,ENSMUSG00000041936,ENSMUSG00000053716,ENSMUSG00000005718,ENSMUSG00000074570,ENSMUSG00000024947,ENSMUSG00000061393,ENSMUSG00000044716,ENSMUSG00000074272,…
GO:0048869	cellular developmental process	biological_process	5.38E-06	0.0012646	279	1075	4363	22042	ENSMUSG00000034579,ENSMUSG00000031217,ENSMUSG00000032290,ENSMUSG00000034271,ENSMUSG00000032094,ENSMUSG00000031665,ENSMUSG00000018012,ENSMUSG00000016356,ENSMUSG00000041936,ENSMUSG00000019087,ENSMUSG00000027330,ENSMUSG00000049580,ENSMUSG00000074570,ENSMUSG00000037032,ENSMUSG00000039652,ENSMUSG00000014859,ENSMUSG00000029603,ENSMUSG00000039646,ENSMUSG00000033088,ENSMUSG00000002778,ENSMUSG00000002799,…
GO:0016773	phosphotransferase activity, alcohol group as acceptor	molecular_function	6.44E-06	0.0014963	68	1075	736	22042	ENSMUSG00000024858,ENSMUSG00000002602,ENSMUSG00000041798,ENSMUSG00000026274,ENSMUSG00000020277,ENSMUSG00000059146,ENSMUSG00000009772,ENSMUSG00000024620,ENSMUSG00000032308,ENSMUSG00000026842,ENSMUSG00000005469,ENSMUSG00000031217,ENSMUSG00000028072,ENSMUSG00000021959,ENSMUSG00000001034,ENSMUSG00000020451,ENSMUSG00000022791,ENSMUSG00000003644,ENSMUSG00000030890,ENSMUSG00000024621,ENSMUSG00000021196,…
GO:0044249	cellular biosynthetic process	biological_process	6.77E-06	0.0015468	331	1075	5332	22042	ENSMUSG00000037174,ENSMUSG00000050747,ENSMUSG00000068105,ENSMUSG00000040325,ENSMUSG00000034430,ENSMUSG00000015092,ENSMUSG00000020647,ENSMUSG00000020474,ENSMUSG00000078515,ENSMUSG00000038697,ENSMUSG00000038058,ENSMUSG00000002550,ENSMUSG00000016253,ENSMUSG00000019850,ENSMUSG00000078812,ENSMUSG00000024947,ENSMUSG00000029925,ENSMUSG00000074272,ENSMUSG00000037860,ENSMUSG00000024457,ENSMUSG00000013822,…
GO:0002521	leukocyte differentiation	biological_process	6.80E-06	0.0015468	50	1075	524	22042	ENSMUSG00000026842,ENSMUSG00000022475,ENSMUSG00000028040,ENSMUSG00000030413,ENSMUSG00000020605,ENSMUSG00000022489,ENSMUSG00000032094,ENSMUSG00000010054,ENSMUSG00000034041,ENSMUSG00000004266,ENSMUSG00000023951,ENSMUSG00000022185,ENSMUSG00000028717,ENSMUSG00000028072,ENSMUSG00000028150,ENSMUSG00000029053,ENSMUSG00000020827,ENSMUSG00000002602,ENSMUSG00000005583,ENSMUSG00000026616,ENSMUSG00000015605,…
GO:0044428	nuclear part	cellular_component	8.77E-06	0.0019731	273	1075	4237	22042	ENSMUSG00000020232,ENSMUSG00000030409,ENSMUSG00000027566,ENSMUSG00000027080,ENSMUSG00000059518,ENSMUSG00000038000,ENSMUSG00000020184,ENSMUSG00000042772,ENSMUSG00000018196,ENSMUSG00000024170,ENSMUSG00000096472,ENSMUSG00000038762,ENSMUSG00000062991,ENSMUSG00000020679,ENSMUSG00000015023,ENSMUSG00000020160,ENSMUSG00000053914,ENSMUSG00000042323,ENSMUSG00000002748,ENSMUSG00000002930,ENSMUSG00000024515,…
GO:0009891	positive regulation of biosynthetic process	biological_process	8.96E-06	0.0019942	148	1075	2061	22042	ENSMUSG00000015605,ENSMUSG00000041815,ENSMUSG00000024515,ENSMUSG00000073982,ENSMUSG00000034341,ENSMUSG00000070509,ENSMUSG00000021494,ENSMUSG00000031392,ENSMUSG00000027487,ENSMUSG00000005583,ENSMUSG00000025138,ENSMUSG00000034041,ENSMUSG00000017188,ENSMUSG00000028893,ENSMUSG00000022661,ENSMUSG00000025499,ENSMUSG00000041515,ENSMUSG00000076441,ENSMUSG00000062960,ENSMUSG00000034762,ENSMUSG00000027080,…
GO:0060562	epithelial tube morphogenesis	biological_process	1.00E-05	0.0022113	37	1075	335	22042	ENSMUSG00000030890,ENSMUSG00000029199,ENSMUSG00000045680,ENSMUSG00000019969,ENSMUSG00000027314,ENSMUSG00000000957,ENSMUSG00000022770,ENSMUSG00000031831,ENSMUSG00000001521,ENSMUSG00000029231,ENSMUSG00000024176,ENSMUSG00000032965,ENSMUSG00000057329,ENSMUSG00000040728,ENSMUSG00000044562,ENSMUSG00000040385,ENSMUSG00000020679,ENSMUSG00000015605,ENSMUSG00000024515,ENSMUSG00000025231,ENSMUSG00000070509,…
GO:0043234	protein complex	cellular_component	1.07E-05	0.0023259	287	1075	4626	22042	ENSMUSG00000021791,ENSMUSG00000030830,ENSMUSG00000024947,ENSMUSG00000020424,ENSMUSG00000038324,ENSMUSG00000053477,ENSMUSG00000031756,ENSMUSG00000074272,ENSMUSG00000037860,ENSMUSG00000020831,ENSMUSG00000013822,ENSMUSG00000040325,ENSMUSG00000027673,ENSMUSG00000016253,ENSMUSG00000022791,ENSMUSG00000015092,ENSMUSG00000017774,ENSMUSG00000021615,ENSMUSG00000026414,ENSMUSG00000038697,ENSMUSG00000027466,…
GO:0002009	morphogenesis of an epithelium	biological_process	1.08E-05	0.0023259	49	1075	498	22042	ENSMUSG00000027314,ENSMUSG00000030873,ENSMUSG00000022770,ENSMUSG00000000957,ENSMUSG00000029199,ENSMUSG00000030890,ENSMUSG00000045680,ENSMUSG00000019969,ENSMUSG00000037820,ENSMUSG00000001521,ENSMUSG00000074272,ENSMUSG00000040385,ENSMUSG00000020679,ENSMUSG00000029231,ENSMUSG00000032965,ENSMUSG00000024176,ENSMUSG00000057329,ENSMUSG00000044562,ENSMUSG00000002799,ENSMUSG00000040728,ENSMUSG00000030093,…
GO:0045595	regulation of cell differentiation	biological_process	1.12E-05	0.0023831	133	1075	1837	22042	ENSMUSG00000074570,ENSMUSG00000037032,ENSMUSG00000033006,ENSMUSG00000023905,ENSMUSG00000002602,ENSMUSG00000039652,ENSMUSG00000023277,ENSMUSG00000041936,ENSMUSG00000018012,ENSMUSG00000031980,ENSMUSG00000019087,ENSMUSG00000034271,ENSMUSG00000041959,ENSMUSG00000022475,ENSMUSG00000026842,ENSMUSG00000005469,ENSMUSG00000023951,ENSMUSG00000032290,ENSMUSG00000024163,ENSMUSG00000015217,ENSMUSG00000027510,…
GO:0030097	hemopoiesis	biological_process	1.14E-05	0.002412	70	1075	836	22042	ENSMUSG00000019087,ENSMUSG00000033106,ENSMUSG00000026616,ENSMUSG00000028150,ENSMUSG00000002602,ENSMUSG00000058756,ENSMUSG00000023951,ENSMUSG00000022185,ENSMUSG00000059022,ENSMUSG00000033055,ENSMUSG00000028072,ENSMUSG00000022489,ENSMUSG00000032094,ENSMUSG00000026842,ENSMUSG00000022475,ENSMUSG00000032815,ENSMUSG00000024621,ENSMUSG00000040325,ENSMUSG00000020474,ENSMUSG00000069266,ENSMUSG00000015217,…
GO:0032989	cellular component morphogenesis	biological_process	1.18E-05	0.0024537	112	1075	1425	22042	ENSMUSG00000062991,ENSMUSG00000042766,ENSMUSG00000057329,ENSMUSG00000023025,ENSMUSG00000032965,ENSMUSG00000008601,ENSMUSG00000029231,ENSMUSG00000029106,ENSMUSG00000020886,ENSMUSG00000031831,ENSMUSG00000030583,ENSMUSG00000030093,ENSMUSG00000034226,ENSMUSG00000000552,ENSMUSG00000033335,ENSMUSG00000033862,ENSMUSG00000005958,ENSMUSG00000030731,ENSMUSG00000030276,ENSMUSG00000019969,ENSMUSG00000048251,…
GO:0071900	regulation of protein serine/threonine kinase activity	biological_process	1.18E-05	0.0024537	44	1075	433	22042	ENSMUSG00000068744,ENSMUSG00000067713,ENSMUSG00000018334,ENSMUSG00000005718,ENSMUSG00000053716,ENSMUSG00000031392,ENSMUSG00000027487,ENSMUSG00000005583,ENSMUSG00000041359,ENSMUSG00000024013,ENSMUSG00000021959,ENSMUSG00000028893,ENSMUSG00000023951,ENSMUSG00000018796,ENSMUSG00000025499,ENSMUSG00000004266,ENSMUSG00000040687,ENSMUSG00000020612,ENSMUSG00000059146,ENSMUSG00000026842,ENSMUSG00000031530,…
GO:0043549	regulation of kinase activity	biological_process	1.22E-05	0.0024955	68	1075	772	22042	ENSMUSG00000031132,ENSMUSG00000052752,ENSMUSG00000019969,ENSMUSG00000020901,ENSMUSG00000006127,ENSMUSG00000004221,ENSMUSG00000029231,ENSMUSG00000062991,ENSMUSG00000042724,ENSMUSG00000020886,ENSMUSG00000096472,ENSMUSG00000024170,ENSMUSG00000032715,ENSMUSG00000021453,ENSMUSG00000031392,ENSMUSG00000027487,ENSMUSG00000005583,ENSMUSG00000002699,ENSMUSG00000029053,ENSMUSG00000020827,ENSMUSG00000041359,…
GO:0034645	cellular macromolecule biosynthetic process	biological_process	1.26E-05	0.002554	278	1075	4405	22042	ENSMUSG00000074282,ENSMUSG00000009741,ENSMUSG00000037373,ENSMUSG00000001632,ENSMUSG00000022685,ENSMUSG00000052763,ENSMUSG00000038025,ENSMUSG00000059146,ENSMUSG00000092260,ENSMUSG00000027569,ENSMUSG00000108596,ENSMUSG00000001494,ENSMUSG00000042814,ENSMUSG00000027630,ENSMUSG00000027466,ENSMUSG00000047921,ENSMUSG00000068391,ENSMUSG00000085111,ENSMUSG00000031503,ENSMUSG00000028072,ENSMUSG00000078812,…
GO:1902589	single-organism organelle organization	biological_process	1.33E-05	0.0026865	176	1075	2497	22042	ENSMUSG00000027630,ENSMUSG00000033420,ENSMUSG00000066877,ENSMUSG00000024120,ENSMUSG00000009894,ENSMUSG00000022185,ENSMUSG00000021368,ENSMUSG00000017897,ENSMUSG00000038025,ENSMUSG00000049588,ENSMUSG00000067889,ENSMUSG00000002055,ENSMUSG00000027569,ENSMUSG00000059146,ENSMUSG00000031078,ENSMUSG00000022685,ENSMUSG00000001632,ENSMUSG00000037373,ENSMUSG00000025410,ENSMUSG00000060098,ENSMUSG00000021537,…
GO:0030036	actin cytoskeleton organization	biological_process	1.35E-05	0.0026971	58	1075	621	22042	ENSMUSG00000019823,ENSMUSG00000059146,ENSMUSG00000009772,ENSMUSG00000067889,ENSMUSG00000044042,ENSMUSG00000038976,ENSMUSG00000026842,ENSMUSG00000041959,ENSMUSG00000023972,ENSMUSG00000025499,ENSMUSG00000020439,ENSMUSG00000066877,ENSMUSG00000033420,ENSMUSG00000023008,ENSMUSG00000059923,ENSMUSG00000020612,ENSMUSG00000023277,ENSMUSG00000005583,ENSMUSG00000074570,ENSMUSG00000007877,ENSMUSG00000017009,…
GO:0022607	cellular component assembly	biological_process	1.51E-05	0.0029867	177	1075	2567	22042	ENSMUSG00000031831,ENSMUSG00000030093,ENSMUSG00000022534,ENSMUSG00000022836,ENSMUSG00000029231,ENSMUSG00000057329,ENSMUSG00000029545,ENSMUSG00000031781,ENSMUSG00000024426,ENSMUSG00000057123,ENSMUSG00000006127,ENSMUSG00000022565,ENSMUSG00000029676,ENSMUSG00000000957,ENSMUSG00000033862,ENSMUSG00000059119,ENSMUSG00000030276,ENSMUSG00000039577,ENSMUSG00000018398,ENSMUSG00000007891,ENSMUSG00000028717,…
GO:0002520	immune system development	biological_process	1.62E-05	0.0031574	76	1075	937	22042	ENSMUSG00000000552,ENSMUSG00000045817,ENSMUSG00000030583,ENSMUSG00000020160,ENSMUSG00000029570,ENSMUSG00000057329,ENSMUSG00000029106,ENSMUSG00000029231,ENSMUSG00000073878,ENSMUSG00000048251,ENSMUSG00000020190,ENSMUSG00000039461,ENSMUSG00000070643,ENSMUSG00000045680,ENSMUSG00000019969,ENSMUSG00000032519,ENSMUSG00000044220,ENSMUSG00000031781,ENSMUSG00000002957,ENSMUSG00000027314,ENSMUSG00000005958,…
GO:0048598	embryonic morphogenesis	biological_process	1.63E-05	0.0031574	56	1075	617	22042	ENSMUSG00000026842,ENSMUSG00000027315,ENSMUSG00000009207,ENSMUSG00000023972,ENSMUSG00000001249,ENSMUSG00000031665,ENSMUSG00000026814,ENSMUSG00000038982,ENSMUSG00000001034,ENSMUSG00000059923,ENSMUSG00000020612,ENSMUSG00000036180,ENSMUSG00000021959,ENSMUSG00000028717,ENSMUSG00000005469,ENSMUSG00000031503,ENSMUSG00000017009,ENSMUSG00000013584,ENSMUSG00000026768,ENSMUSG00000007877,ENSMUSG00000034292,…
GO:0043933	macromolecular complex subunit organization	biological_process	1.68E-05	0.0032119	183	1075	2700	22042	ENSMUSG00000078572,ENSMUSG00000031832,ENSMUSG00000037373,ENSMUSG00000021537,ENSMUSG00000060098,ENSMUSG00000025410,ENSMUSG00000031078,ENSMUSG00000001632,ENSMUSG00000020277,ENSMUSG00000007877,ENSMUSG00000022841,ENSMUSG00000058756,ENSMUSG00000016763,ENSMUSG00000024965,ENSMUSG00000042814,ENSMUSG00000070473,ENSMUSG00000027630,ENSMUSG00000009894,ENSMUSG00000068391,ENSMUSG00000066877,ENSMUSG00000017897,…
GO:0030182	neuron differentiation	biological_process	1.69E-05	0.0032119	106	1075	1356	22042	ENSMUSG00000020886,ENSMUSG00000028977,ENSMUSG00000030093,ENSMUSG00000024176,ENSMUSG00000027935,ENSMUSG00000057329,ENSMUSG00000042766,ENSMUSG00000040728,ENSMUSG00000062991,ENSMUSG00000020160,ENSMUSG00000001521,ENSMUSG00000024426,ENSMUSG00000019969,ENSMUSG00000020232,ENSMUSG00000029518,ENSMUSG00000028833,ENSMUSG00000048251,ENSMUSG00000078630,ENSMUSG00000059409,ENSMUSG00000020184,ENSMUSG00000033335,…
GO:0031328	positive regulation of cellular biosynthetic process	biological_process	1.76E-05	0.003331	144	1075	2017	22042	ENSMUSG00000019763,ENSMUSG00000034430,ENSMUSG00000059883,ENSMUSG00000068105,ENSMUSG00000050747,ENSMUSG00000024182,ENSMUSG00000041420,ENSMUSG00000025316,ENSMUSG00000030890,ENSMUSG00000037174,ENSMUSG00000078812,ENSMUSG00000058440,ENSMUSG00000003644,ENSMUSG00000038058,ENSMUSG00000038697,ENSMUSG00000015092,ENSMUSG00000020647,ENSMUSG00000024947,ENSMUSG00000029003,ENSMUSG00000041638,ENSMUSG00000053477,…
GO:0018193	peptidyl-amino acid modification	biological_process	1.81E-05	0.0033805	93	1075	1163	22042	ENSMUSG00000039065,ENSMUSG00000024858,ENSMUSG00000021038,ENSMUSG00000074570,ENSMUSG00000037032,ENSMUSG00000002602,ENSMUSG00000037373,ENSMUSG00000031980,ENSMUSG00000060098,ENSMUSG00000001632,ENSMUSG00000041936,ENSMUSG00000027569,ENSMUSG00000059146,ENSMUSG00000066151,ENSMUSG00000024620,ENSMUSG00000026842,ENSMUSG00000005469,ENSMUSG00000023951,ENSMUSG00000050627,ENSMUSG00000066877,ENSMUSG00000021959,…
GO:0043005	neuron projection	cellular_component	1.92E-05	0.0035164	106	1075	1344	22042	ENSMUSG00000038982,ENSMUSG00000032959,ENSMUSG00000020435,ENSMUSG00000031391,ENSMUSG00000076441,ENSMUSG00000022661,ENSMUSG00000038976,ENSMUSG00000003346,ENSMUSG00000006476,ENSMUSG00000002985,ENSMUSG00000040249,ENSMUSG00000022758,ENSMUSG00000069806,ENSMUSG00000019823,ENSMUSG00000007670,ENSMUSG00000022391,ENSMUSG00000031010,ENSMUSG00000033059,ENSMUSG00000040640,ENSMUSG00000029193,ENSMUSG00000013160,…
GO:0035556	intracellular signal transduction	biological_process	1.92E-05	0.0035164	173	1075	2517	22042	ENSMUSG00000019969,ENSMUSG00000048581,ENSMUSG00000030409,ENSMUSG00000024830,ENSMUSG00000004221,ENSMUSG00000022951,ENSMUSG00000005057,ENSMUSG00000031132,ENSMUSG00000020184,ENSMUSG00000033335,ENSMUSG00000052752,ENSMUSG00000005958,ENSMUSG00000024170,ENSMUSG00000034226,ENSMUSG00000000552,ENSMUSG00000096472,ENSMUSG00000045817,ENSMUSG00000030583,ENSMUSG00000027935,ENSMUSG00000020734,ENSMUSG00000020702,…
GO:0044271	cellular nitrogen compound biosynthetic process	biological_process	1.93E-05	0.0035164	270	1075	4295	22042	ENSMUSG00000035632,ENSMUSG00000028854,ENSMUSG00000073702,ENSMUSG00000026575,ENSMUSG00000021024,ENSMUSG00000014859,ENSMUSG00000039842,ENSMUSG00000020086,ENSMUSG00000056592,ENSMUSG00000041936,ENSMUSG00000034771,ENSMUSG00000031935,ENSMUSG00000037032,ENSMUSG00000030678,ENSMUSG00000037580,ENSMUSG00000039652,ENSMUSG00000036180,ENSMUSG00000046711,ENSMUSG00000034271,ENSMUSG00000031665,ENSMUSG00000054715,…
GO:0019901	protein kinase binding	molecular_function	2.14E-05	0.0037975	64	1075	708	22042	ENSMUSG00000005057,ENSMUSG00000033335,ENSMUSG00000021910,ENSMUSG00000002957,ENSMUSG00000018750,ENSMUSG00000027935,ENSMUSG00000062991,ENSMUSG00000020886,ENSMUSG00000038486,ENSMUSG00000034226,ENSMUSG00000024170,ENSMUSG00000032715,ENSMUSG00000096472,ENSMUSG00000022102,ENSMUSG00000067629,ENSMUSG00000029053,ENSMUSG00000017009,ENSMUSG00000041359,ENSMUSG00000007050,ENSMUSG00000073982,ENSMUSG00000067713,…
GO:0030183	B cell differentiation	biological_process	2.14E-05	0.0037975	18	1075	130	22042	ENSMUSG00000019850,ENSMUSG00000015217,ENSMUSG00000026616,ENSMUSG00000020474,ENSMUSG00000031132,ENSMUSG00000000957,ENSMUSG00000040325,ENSMUSG00000044220,ENSMUSG00000054199,ENSMUSG00000022475,ENSMUSG00000026842,ENSMUSG00000057329,ENSMUSG00000029570,ENSMUSG00000045817,ENSMUSG00000007476,ENSMUSG00000004266,ENSMUSG00000034041,ENSMUSG00000028072
GO:0051254	positive regulation of RNA metabolic process	biological_process	2.14E-05	0.0037975	128	1075	1754	22042	ENSMUSG00000059409,ENSMUSG00000020496,ENSMUSG00000004328,ENSMUSG00000070643,ENSMUSG00000067567,ENSMUSG00000044220,ENSMUSG00000030330,ENSMUSG00000048251,ENSMUSG00000030087,ENSMUSG00000006127,ENSMUSG00000024176,ENSMUSG00000024921,ENSMUSG00000047821,ENSMUSG00000031728,ENSMUSG00000028977,ENSMUSG00000030093,ENSMUSG00000029053,ENSMUSG00000070003,ENSMUSG00000068744,ENSMUSG00000021055,ENSMUSG00000045658,…
GO:0010829	negative regulation of glucose transport	biological_process	2.15E-05	0.0037975	8	1075	28	22042	ENSMUSG00000078515,ENSMUSG00000034748,ENSMUSG00000020681,ENSMUSG00000024353,ENSMUSG00000005057,ENSMUSG00000024858,ENSMUSG00000006127,ENSMUSG00000045658
GO:0034654	nucleobase-containing compound biosynthetic process	biological_process	2.33E-05	0.0040683	235	1075	3624	22042	ENSMUSG00000020444,ENSMUSG00000031832,ENSMUSG00000030788,ENSMUSG00000037373,ENSMUSG00000060098,ENSMUSG00000001632,ENSMUSG00000022685,ENSMUSG00000073158,ENSMUSG00000030541,ENSMUSG00000028150,ENSMUSG00000035187,ENSMUSG00000026768,ENSMUSG00000058756,ENSMUSG00000073197,ENSMUSG00000074282,ENSMUSG00000079658,ENSMUSG00000024220,ENSMUSG00000005580,ENSMUSG00000009741,ENSMUSG00000047921,ENSMUSG00000027466,…
GO:0050793	regulation of developmental process	biological_process	2.38E-05	0.0041158	178	1075	2638	22042	ENSMUSG00000015217,ENSMUSG00000027510,ENSMUSG00000024163,ENSMUSG00000022770,ENSMUSG00000069266,ENSMUSG00000061048,ENSMUSG00000028416,ENSMUSG00000032479,ENSMUSG00000006050,ENSMUSG00000024621,ENSMUSG00000035632,ENSMUSG00000018820,ENSMUSG00000039646,ENSMUSG00000033088,ENSMUSG00000024014,ENSMUSG00000046876,ENSMUSG00000027944,ENSMUSG00000061751,ENSMUSG00000020086,ENSMUSG00000023206,ENSMUSG00000032344,…
GO:0005623	cell	cellular_component	2.39E-05	0.0041158	918	1075	17413	22042	ENSMUSG00000071068,ENSMUSG00000041278,ENSMUSG00000034664,ENSMUSG00000035632,ENSMUSG00000032606,ENSMUSG00000027510,ENSMUSG00000004937,ENSMUSG00000031991,ENSMUSG00000021024,ENSMUSG00000061048,ENSMUSG00000026575,ENSMUSG00000032344,ENSMUSG00000019088,ENSMUSG00000029466,ENSMUSG00000014329,ENSMUSG00000024395,ENSMUSG00000035686,ENSMUSG00000033088,ENSMUSG00000034708,ENSMUSG00000020238,ENSMUSG00000048096,…
GO:1902532	negative regulation of intracellular signal transduction	biological_process	2.46E-05	0.004198	48	1075	501	22042	ENSMUSG00000004221,ENSMUSG00000068335,ENSMUSG00000032109,ENSMUSG00000024066,ENSMUSG00000022951,ENSMUSG00000006127,ENSMUSG00000024807,ENSMUSG00000048581,ENSMUSG00000019850,ENSMUSG00000022770,ENSMUSG00000040247,ENSMUSG00000041801,ENSMUSG00000020184,ENSMUSG00000022102,ENSMUSG00000000552,ENSMUSG00000096472,ENSMUSG00000024947,ENSMUSG00000020424,ENSMUSG00000050730,ENSMUSG00000027954,ENSMUSG00000030685,…
GO:0044464	cell part	cellular_component	2.50E-05	0.0042255	916	1075	17367	22042	ENSMUSG00000113949,ENSMUSG00000020451,ENSMUSG00000030122,ENSMUSG00000069227,ENSMUSG00000069266,ENSMUSG00000069135,ENSMUSG00000022770,ENSMUSG00000034748,ENSMUSG00000024353,ENSMUSG00000055239,ENSMUSG00000055128,ENSMUSG00000037523,ENSMUSG00000024621,ENSMUSG00000029705,ENSMUSG00000045007,ENSMUSG00000056666,ENSMUSG00000023206,ENSMUSG00000026566,ENSMUSG00000029767,ENSMUSG00000021624,ENSMUSG00000026799,…
GO:0030030	cell projection organization	biological_process	2.52E-05	0.0042255	112	1075	1445	22042	ENSMUSG00000029033,ENSMUSG00000035863,ENSMUSG00000025237,ENSMUSG00000014859,ENSMUSG00000027954,ENSMUSG00000033088,ENSMUSG00000018820,ENSMUSG00000034706,ENSMUSG00000047181,ENSMUSG00000023206,ENSMUSG00000061751,ENSMUSG00000020284,ENSMUSG00000032479,ENSMUSG00000030890,ENSMUSG00000024621,ENSMUSG00000024163,ENSMUSG00000069227,ENSMUSG00000012819,ENSMUSG00000034867,ENSMUSG00000032911,ENSMUSG00000069135,…
GO:0008443	phosphofructokinase activity	molecular_function	2.54E-05	0.0042353	5	1075	8	22042	ENSMUSG00000020277,ENSMUSG00000026409,ENSMUSG00000033065,ENSMUSG00000026773,ENSMUSG00000021196
GO:0016049	cell growth	biological_process	2.61E-05	0.0043187	47	1075	486	22042	ENSMUSG00000096472,ENSMUSG00000050106,ENSMUSG00000018820,ENSMUSG00000029003,ENSMUSG00000024921,ENSMUSG00000074272,ENSMUSG00000042766,ENSMUSG00000057329,ENSMUSG00000033323,ENSMUSG00000055128,ENSMUSG00000030890,ENSMUSG00000030731,ENSMUSG00000028854,ENSMUSG00000033335,ENSMUSG00000069135,ENSMUSG00000034748,ENSMUSG00000000957,ENSMUSG00000026203,ENSMUSG00000030842,ENSMUSG00000023951,ENSMUSG00000028893,…
GO:0035295	tube development	biological_process	2.66E-05	0.0043686	57	1075	631	22042	ENSMUSG00000044220,ENSMUSG00000029199,ENSMUSG00000030890,ENSMUSG00000057123,ENSMUSG00000019969,ENSMUSG00000045680,ENSMUSG00000005958,ENSMUSG00000027314,ENSMUSG00000024163,ENSMUSG00000022770,ENSMUSG00000000957,ENSMUSG00000030093,ENSMUSG00000038402,ENSMUSG00000061393,ENSMUSG00000031831,ENSMUSG00000057963,ENSMUSG00000037820,ENSMUSG00000001521,ENSMUSG00000020681,ENSMUSG00000046876,ENSMUSG00000020679,…
GO:0018130	heterocycle biosynthetic process	biological_process	2.76E-05	0.0044935	238	1075	3685	22042	ENSMUSG00000042190,ENSMUSG00000034292,ENSMUSG00000005583,ENSMUSG00000031392,ENSMUSG00000025138,ENSMUSG00000024515,ENSMUSG00000015605,ENSMUSG00000031010,ENSMUSG00000039474,ENSMUSG00000073982,ENSMUSG00000034341,ENSMUSG00000070509,ENSMUSG00000009097,ENSMUSG00000045039,ENSMUSG00000021494,ENSMUSG00000071256,ENSMUSG00000070699,ENSMUSG00000032786,ENSMUSG00000034762,ENSMUSG00000031958,ENSMUSG00000040761,…
GO:0031401	positive regulation of protein modification process	biological_process	2.83E-05	0.0045629	94	1075	1216	22042	ENSMUSG00000033862,ENSMUSG00000059409,ENSMUSG00000031132,ENSMUSG00000005958,ENSMUSG00000052752,ENSMUSG00000019969,ENSMUSG00000004221,ENSMUSG00000024066,ENSMUSG00000020901,ENSMUSG00000062991,ENSMUSG00000073878,ENSMUSG00000057329,ENSMUSG00000029231,ENSMUSG00000020702,ENSMUSG00000042724,ENSMUSG00000020886,ENSMUSG00000032968,ENSMUSG00000021453,ENSMUSG00000030093,ENSMUSG00000032715,ENSMUSG00000024170,…
GO:0051338	regulation of transferase activity	biological_process	2.87E-05	0.0045719	75	1075	898	22042	ENSMUSG00000061393,ENSMUSG00000039842,ENSMUSG00000024947,ENSMUSG00000044716,ENSMUSG00000055994,ENSMUSG00000020681,ENSMUSG00000074272,ENSMUSG00000029003,ENSMUSG00000027954,ENSMUSG00000041638,ENSMUSG00000024182,ENSMUSG00000030890,ENSMUSG00000024621,ENSMUSG00000069135,ENSMUSG00000022770,ENSMUSG00000024163,ENSMUSG00000032911,ENSMUSG00000019850,ENSMUSG00000033055,ENSMUSG00000023951,ENSMUSG00000021959,…
GO:0010563	negative regulation of phosphorus metabolic process	biological_process	2.90E-05	0.0045719	53	1075	580	22042	ENSMUSG00000037166,ENSMUSG00000020400,ENSMUSG00000019823,ENSMUSG00000059146,ENSMUSG00000039661,ENSMUSG00000034614,ENSMUSG00000001249,ENSMUSG00000026842,ENSMUSG00000038976,ENSMUSG00000031530,ENSMUSG00000066151,ENSMUSG00000002985,ENSMUSG00000050627,ENSMUSG00000035829,ENSMUSG00000021959,ENSMUSG00000066877,ENSMUSG00000004266,ENSMUSG00000032959,ENSMUSG00000026814,ENSMUSG00000020612,ENSMUSG00000053716,…
GO:0045936	negative regulation of phosphate metabolic process	biological_process	2.90E-05	0.0045719	53	1075	580	22042	ENSMUSG00000019850,ENSMUSG00000059409,ENSMUSG00000028416,ENSMUSG00000040247,ENSMUSG00000034748,ENSMUSG00000069135,ENSMUSG00000022770,ENSMUSG00000024066,ENSMUSG00000006127,ENSMUSG00000068335,ENSMUSG00000030890,ENSMUSG00000019969,ENSMUSG00000048581,ENSMUSG00000027954,ENSMUSG00000074272,ENSMUSG00000046876,ENSMUSG00000096472,ENSMUSG00000032715,ENSMUSG00000022102,ENSMUSG00000035863,ENSMUSG00000024947,…
GO:0048729	tissue morphogenesis	biological_process	2.93E-05	0.0045873	59	1075	665	22042	ENSMUSG00000025231,ENSMUSG00000015605,ENSMUSG00000016356,ENSMUSG00000024515,ENSMUSG00000001632,ENSMUSG00000045039,ENSMUSG00000000378,ENSMUSG00000031980,ENSMUSG00000070509,ENSMUSG00000021055,ENSMUSG00000003534,ENSMUSG00000026768,ENSMUSG00000017009,ENSMUSG00000013584,ENSMUSG00000007877,ENSMUSG00000033006,ENSMUSG00000005583,ENSMUSG00000034292,ENSMUSG00000026814,ENSMUSG00000036180,ENSMUSG00000059923,…
GO:0048699	generation of neurons	biological_process	3.07E-05	0.0047568	114	1075	1506	22042	ENSMUSG00000020827,ENSMUSG00000017009,ENSMUSG00000013584,ENSMUSG00000044033,ENSMUSG00000029053,ENSMUSG00000037995,ENSMUSG00000067629,ENSMUSG00000005583,ENSMUSG00000031010,ENSMUSG00000025231,ENSMUSG00000042688,ENSMUSG00000015605,ENSMUSG00000036006,ENSMUSG00000024515,ENSMUSG00000021032,ENSMUSG00000020476,ENSMUSG00000011958,ENSMUSG00000029193,ENSMUSG00000045039,ENSMUSG00000070509,ENSMUSG00000003534,…
GO:0001775	cell activation	biological_process	3.08E-05	0.0047568	75	1075	1003	22042	ENSMUSG00000002799,ENSMUSG00000023206,ENSMUSG00000021624,ENSMUSG00000055994,ENSMUSG00000002778,ENSMUSG00000074272,ENSMUSG00000029003,ENSMUSG00000053477,ENSMUSG00000029603,ENSMUSG00000050732,ENSMUSG00000030830,ENSMUSG00000007476,ENSMUSG00000022770,ENSMUSG00000040247,ENSMUSG00000024353,ENSMUSG00000020474,ENSMUSG00000003644,ENSMUSG00000015217,ENSMUSG00000019850,ENSMUSG00000034664,ENSMUSG00000032815,…
GO:0042326	negative regulation of phosphorylation	biological_process	3.32E-05	0.0050688	44	1075	451	22042	ENSMUSG00000024947,ENSMUSG00000022102,ENSMUSG00000096472,ENSMUSG00000032715,ENSMUSG00000046876,ENSMUSG00000074272,ENSMUSG00000027954,ENSMUSG00000048581,ENSMUSG00000030890,ENSMUSG00000019969,ENSMUSG00000024066,ENSMUSG00000006127,ENSMUSG00000068335,ENSMUSG00000040247,ENSMUSG00000034748,ENSMUSG00000022770,ENSMUSG00000069135,ENSMUSG00000059409,ENSMUSG00000028416,ENSMUSG00000019850,ENSMUSG00000050627,…
GO:0000902	cell morphogenesis	biological_process	3.33E-05	0.0050688	104	1075	1328	22042	ENSMUSG00000032479,ENSMUSG00000030890,ENSMUSG00000024621,ENSMUSG00000012819,ENSMUSG00000024163,ENSMUSG00000030739,ENSMUSG00000034867,ENSMUSG00000022770,ENSMUSG00000035863,ENSMUSG00000014859,ENSMUSG00000048537,ENSMUSG00000025237,ENSMUSG00000027954,ENSMUSG00000029003,ENSMUSG00000039646,ENSMUSG00000018820,ENSMUSG00000033088,ENSMUSG00000061751,ENSMUSG00000034706,ENSMUSG00000020284,ENSMUSG00000016356,…
GO:0045935	positive regulation of nucleobase-containing compound metabolic process	biological_process	3.37E-05	0.0050918	139	1075	1951	22042	ENSMUSG00000020679,ENSMUSG00000005378,ENSMUSG00000033065,ENSMUSG00000042323,ENSMUSG00000053914,ENSMUSG00000057691,ENSMUSG00000020160,ENSMUSG00000026796,ENSMUSG00000002968,ENSMUSG00000045817,ENSMUSG00000037465,ENSMUSG00000038000,ENSMUSG00000031132,ENSMUSG00000019969,ENSMUSG00000045680,ENSMUSG00000027080,ENSMUSG00000004221,ENSMUSG00000034762,ENSMUSG00000024604,ENSMUSG00000041515,ENSMUSG00000028893,…
GO:0019438	aromatic compound biosynthetic process	biological_process	3.46E-05	0.0051829	238	1075	3696	22042	ENSMUSG00000024457,ENSMUSG00000013822,ENSMUSG00000048481,ENSMUSG00000033323,ENSMUSG00000026305,ENSMUSG00000027239,ENSMUSG00000037860,ENSMUSG00000029003,ENSMUSG00000041638,ENSMUSG00000027954,ENSMUSG00000017718,ENSMUSG00000053477,ENSMUSG00000035863,ENSMUSG00000024947,ENSMUSG00000073684,ENSMUSG00000038697,ENSMUSG00000020647,ENSMUSG00000015092,ENSMUSG00000020474,ENSMUSG00000078515,ENSMUSG00000037622,…
GO:0044710	single-organism metabolic process	biological_process	3.61E-05	0.0053831	313	1075	5076	22042	ENSMUSG00000068917,ENSMUSG00000031958,ENSMUSG00000032786,ENSMUSG00000070699,ENSMUSG00000040086,ENSMUSG00000076441,ENSMUSG00000025499,ENSMUSG00000016510,ENSMUSG00000017188,ENSMUSG00000032959,ENSMUSG00000030602,ENSMUSG00000067370,ENSMUSG00000031780,ENSMUSG00000005583,ENSMUSG00000024150,ENSMUSG00000044024,ENSMUSG00000034341,ENSMUSG00000039474,ENSMUSG00000031010,ENSMUSG00000032114,ENSMUSG00000042688,…
GO:1902680	positive regulation of RNA biosynthetic process	biological_process	3.77E-05	0.0055732	122	1075	1675	22042	ENSMUSG00000026796,ENSMUSG00000028977,ENSMUSG00000002968,ENSMUSG00000031728,ENSMUSG00000030093,ENSMUSG00000020679,ENSMUSG00000033065,ENSMUSG00000024176,ENSMUSG00000042323,ENSMUSG00000057691,ENSMUSG00000024921,ENSMUSG00000047821,ENSMUSG00000020160,ENSMUSG00000030330,ENSMUSG00000044220,ENSMUSG00000070643,ENSMUSG00000067567,ENSMUSG00000019969,ENSMUSG00000045680,ENSMUSG00000006127,ENSMUSG00000027080,…
GO:0030029	actin filament-based process	biological_process	3.90E-05	0.0056974	62	1075	703	22042	ENSMUSG00000018012,ENSMUSG00000024041,ENSMUSG00000015605,ENSMUSG00000021061,ENSMUSG00000031078,ENSMUSG00000029193,ENSMUSG00000079523,ENSMUSG00000073982,ENSMUSG00000020827,ENSMUSG00000017009,ENSMUSG00000007877,ENSMUSG00000074570,ENSMUSG00000037032,ENSMUSG00000023277,ENSMUSG00000005583,ENSMUSG00000020612,ENSMUSG00000059923,ENSMUSG00000023008,ENSMUSG00000033420,ENSMUSG00000050627,ENSMUSG00000066877,…
GO:0000904	cell morphogenesis involved in differentiation	biological_process	3.91E-05	0.0056974	70	1075	814	22042	ENSMUSG00000031078,ENSMUSG00000041936,ENSMUSG00000016356,ENSMUSG00000024041,ENSMUSG00000018012,ENSMUSG00000023277,ENSMUSG00000074570,ENSMUSG00000037032,ENSMUSG00000002602,ENSMUSG00000049580,ENSMUSG00000035187,ENSMUSG00000023905,ENSMUSG00000026768,ENSMUSG00000023951,ENSMUSG00000021959,ENSMUSG00000031217,ENSMUSG00000028072,ENSMUSG00000033420,ENSMUSG00000024965,ENSMUSG00000070473,ENSMUSG00000059146,…
GO:0001933	negative regulation of protein phosphorylation	biological_process	4.00E-05	0.0057959	41	1075	413	22042	ENSMUSG00000022102,ENSMUSG00000032715,ENSMUSG00000096472,ENSMUSG00000024947,ENSMUSG00000027954,ENSMUSG00000074272,ENSMUSG00000068335,ENSMUSG00000006127,ENSMUSG00000024066,ENSMUSG00000048581,ENSMUSG00000019969,ENSMUSG00000030890,ENSMUSG00000019850,ENSMUSG00000069135,ENSMUSG00000022770,ENSMUSG00000040247,ENSMUSG00000028416,ENSMUSG00000059409,ENSMUSG00000026814,ENSMUSG00000032959,ENSMUSG00000004266,…
GO:0051347	positive regulation of transferase activity	biological_process	4.19E-05	0.0059896	53	1075	574	22042	ENSMUSG00000059146,ENSMUSG00000026842,ENSMUSG00000029616,ENSMUSG00000022414,ENSMUSG00000024620,ENSMUSG00000024013,ENSMUSG00000023951,ENSMUSG00000018796,ENSMUSG00000025499,ENSMUSG00000040687,ENSMUSG00000030602,ENSMUSG00000068039,ENSMUSG00000031392,ENSMUSG00000005583,ENSMUSG00000020827,ENSMUSG00000041359,ENSMUSG00000017009,ENSMUSG00000074570,ENSMUSG00000002699,ENSMUSG00000029053,ENSMUSG00000022685,…
GO:0048468	cell development	biological_process	4.19E-05	0.0059896	163	1075	2337	22042	ENSMUSG00000072770,ENSMUSG00000020886,ENSMUSG00000030583,ENSMUSG00000043648,ENSMUSG00000000552,ENSMUSG00000020679,ENSMUSG00000062991,ENSMUSG00000040728,ENSMUSG00000029106,ENSMUSG00000027935,ENSMUSG00000042323,ENSMUSG00000020160,ENSMUSG00000020232,ENSMUSG00000019969,ENSMUSG00000022951,ENSMUSG00000028833,ENSMUSG00000033335,ENSMUSG00000020184,ENSMUSG00000005958,ENSMUSG00000030731,ENSMUSG00000027314,…
GO:0005654	nucleoplasm	cellular_component	4.40E-05	0.0061685	193	1075	2878	22042	ENSMUSG00000016253,ENSMUSG00000058440,ENSMUSG00000008958,ENSMUSG00000022771,ENSMUSG00000020647,ENSMUSG00000015092,ENSMUSG00000017774,ENSMUSG00000021615,ENSMUSG00000078515,ENSMUSG00000073684,ENSMUSG00000038697,ENSMUSG00000037174,ENSMUSG00000032815,ENSMUSG00000049643,ENSMUSG00000027673,ENSMUSG00000030890,ENSMUSG00000028651,ENSMUSG00000025316,ENSMUSG00000038884,ENSMUSG00000030946,ENSMUSG00000037860,…
GO:0010562	positive regulation of phosphorus metabolic process	biological_process	4.40E-05	0.0061685	87	1075	1123	22042	ENSMUSG00000020886,ENSMUSG00000021453,ENSMUSG00000030093,ENSMUSG00000032968,ENSMUSG00000024170,ENSMUSG00000073878,ENSMUSG00000062991,ENSMUSG00000020702,ENSMUSG00000029231,ENSMUSG00000057329,ENSMUSG00000042724,ENSMUSG00000019969,ENSMUSG00000024066,ENSMUSG00000004221,ENSMUSG00000020901,ENSMUSG00000059409,ENSMUSG00000031132,ENSMUSG00000033862,ENSMUSG00000005958,ENSMUSG00000052752,ENSMUSG00000024013,…
GO:0045937	positive regulation of phosphate metabolic process	biological_process	4.40E-05	0.0061685	87	1075	1123	22042	ENSMUSG00000033862,ENSMUSG00000059409,ENSMUSG00000031132,ENSMUSG00000005958,ENSMUSG00000052752,ENSMUSG00000019969,ENSMUSG00000024066,ENSMUSG00000004221,ENSMUSG00000020901,ENSMUSG00000073878,ENSMUSG00000062991,ENSMUSG00000020702,ENSMUSG00000029231,ENSMUSG00000057329,ENSMUSG00000042724,ENSMUSG00000020886,ENSMUSG00000030093,ENSMUSG00000021453,ENSMUSG00000032968,ENSMUSG00000024170,ENSMUSG00000031780,…
GO:0046649	lymphocyte activation	biological_process	4.64E-05	0.0064507	59	1075	765	22042	ENSMUSG00000066877,ENSMUSG00000028072,ENSMUSG00000031217,ENSMUSG00000020612,ENSMUSG00000010054,ENSMUSG00000034041,ENSMUSG00000004266,ENSMUSG00000048534,ENSMUSG00000020605,ENSMUSG00000030413,ENSMUSG00000032094,ENSMUSG00000003934,ENSMUSG00000040751,ENSMUSG00000022475,ENSMUSG00000026842,ENSMUSG00000054199,ENSMUSG00000015605,ENSMUSG00000036006,ENSMUSG00000029554,ENSMUSG00000005583,ENSMUSG00000026616,…
GO:0040007	growth	biological_process	4.70E-05	0.0064997	81	1075	1017	22042	ENSMUSG00000023277,ENSMUSG00000023905,ENSMUSG00000035187,ENSMUSG00000033006,ENSMUSG00000037032,ENSMUSG00000037624,ENSMUSG00000000378,ENSMUSG00000031078,ENSMUSG00000031980,ENSMUSG00000024041,ENSMUSG00000000148,ENSMUSG00000041936,ENSMUSG00000016356,ENSMUSG00000067889,ENSMUSG00000059146,ENSMUSG00000027569,ENSMUSG00000026842,ENSMUSG00000027200,ENSMUSG00000036256,ENSMUSG00000024620,ENSMUSG00000021959,…
GO:0016740	transferase activity	molecular_function	4.81E-05	0.006588	164	1075	2325	22042	ENSMUSG00000024163,ENSMUSG00000020451,ENSMUSG00000034748,ENSMUSG00000026575,ENSMUSG00000055239,ENSMUSG00000024807,ENSMUSG00000024621,ENSMUSG00000029199,ENSMUSG00000024014,ENSMUSG00000030685,ENSMUSG00000026799,ENSMUSG00000061751,ENSMUSG00000035521,ENSMUSG00000032344,ENSMUSG00000061393,ENSMUSG00000029603,ENSMUSG00000002602,ENSMUSG00000025137,ENSMUSG00000031935,ENSMUSG00000039065,ENSMUSG00000003559,…
GO:1901362	organic cyclic compound biosynthetic process	biological_process	4.83E-05	0.006588	244	1075	3824	22042	ENSMUSG00000026222,ENSMUSG00000025494,ENSMUSG00000004328,ENSMUSG00000059409,ENSMUSG00000021639,ENSMUSG00000018042,ENSMUSG00000020496,ENSMUSG00000049230,ENSMUSG00000030087,ENSMUSG00000048251,ENSMUSG00000006127,ENSMUSG00000029676,ENSMUSG00000093445,ENSMUSG00000070643,ENSMUSG00000079056,ENSMUSG00000067567,ENSMUSG00000030330,ENSMUSG00000044220,ENSMUSG00000047821,ENSMUSG00000024921,ENSMUSG00000029063,…
GO:0051960	regulation of nervous system development	biological_process	4.93E-05	0.0066781	78	1075	952	22042	ENSMUSG00000067629,ENSMUSG00000034292,ENSMUSG00000005583,ENSMUSG00000070509,ENSMUSG00000011958,ENSMUSG00000045039,ENSMUSG00000015605,ENSMUSG00000025231,ENSMUSG00000039953,ENSMUSG00000042688,ENSMUSG00000069806,ENSMUSG00000040249,ENSMUSG00000003934,ENSMUSG00000002985,ENSMUSG00000006476,ENSMUSG00000023972,ENSMUSG00000027315,ENSMUSG00000040761,ENSMUSG00000020184,ENSMUSG00000059409,ENSMUSG00000033335,…
GO:0008104	protein localization	biological_process	5.67E-05	0.0076352	166	1075	2377	22042	ENSMUSG00000001143,ENSMUSG00000067629,ENSMUSG00000002699,ENSMUSG00000029053,ENSMUSG00000029193,ENSMUSG00000079523,ENSMUSG00000021820,ENSMUSG00000025231,ENSMUSG00000022391,ENSMUSG00000045658,ENSMUSG00000036006,ENSMUSG00000004394,ENSMUSG00000040249,ENSMUSG00000047804,ENSMUSG00000035437,ENSMUSG00000042156,ENSMUSG00000032612,ENSMUSG00000003346,ENSMUSG00000002985,ENSMUSG00000028078,ENSMUSG00000036435,…
GO:0040008	regulation of growth	biological_process	6.01E-05	0.0080489	60	1075	704	22042	ENSMUSG00000041515,ENSMUSG00000026203,ENSMUSG00000021959,ENSMUSG00000023951,ENSMUSG00000030842,ENSMUSG00000028893,ENSMUSG00000007659,ENSMUSG00000069806,ENSMUSG00000027569,ENSMUSG00000059146,ENSMUSG00000001249,ENSMUSG00000036256,ENSMUSG00000038976,ENSMUSG00000026842,ENSMUSG00000027200,ENSMUSG00000002985,ENSMUSG00000031078,ENSMUSG00000037624,ENSMUSG00000045039,ENSMUSG00000031980,ENSMUSG00000070509,…
GO:0007010	cytoskeleton organization	biological_process	6.78E-05	0.0089856	100	1075	1299	22042	ENSMUSG00000039842,ENSMUSG00000034930,ENSMUSG00000022021,ENSMUSG00000048537,ENSMUSG00000035863,ENSMUSG00000027944,ENSMUSG00000020284,ENSMUSG00000030685,ENSMUSG00000048096,ENSMUSG00000047181,ENSMUSG00000034706,ENSMUSG00000033088,ENSMUSG00000045007,ENSMUSG00000029003,ENSMUSG00000005233,ENSMUSG00000024621,ENSMUSG00000030890,ENSMUSG00000032479,ENSMUSG00000019996,ENSMUSG00000069135,ENSMUSG00000022770,…
GO:0009889	regulation of biosynthetic process	biological_process	6.80E-05	0.0089856	247	1075	3901	22042	ENSMUSG00000034430,ENSMUSG00000040325,ENSMUSG00000019763,ENSMUSG00000068105,ENSMUSG00000059883,ENSMUSG00000030890,ENSMUSG00000028651,ENSMUSG00000025316,ENSMUSG00000050747,ENSMUSG00000041420,ENSMUSG00000024182,ENSMUSG00000032815,ENSMUSG00000037174,ENSMUSG00000037622,ENSMUSG00000078812,ENSMUSG00000058440,ENSMUSG00000008958,ENSMUSG00000019850,ENSMUSG00000038058,ENSMUSG00000016253,ENSMUSG00000003644,…
GO:0012505	endomembrane system	cellular_component	6.99E-05	0.0091465	241	1075	3690	22042	ENSMUSG00000024120,ENSMUSG00000009894,ENSMUSG00000066877,ENSMUSG00000028072,ENSMUSG00000006463,ENSMUSG00000047921,ENSMUSG00000043614,ENSMUSG00000067889,ENSMUSG00000001494,ENSMUSG00000031444,ENSMUSG00000028917,ENSMUSG00000071649,ENSMUSG00000066151,ENSMUSG00000094724,ENSMUSG00000027200,ENSMUSG00000008140,ENSMUSG00000042870,ENSMUSG00000004631,ENSMUSG00000032245,ENSMUSG00000031078,ENSMUSG00000043019,…
GO:0030154	cell differentiation	biological_process	7.01E-05	0.0091465	254	1075	4059	22042	ENSMUSG00000061393,ENSMUSG00000029603,ENSMUSG00000029033,ENSMUSG00000014859,ENSMUSG00000048537,ENSMUSG00000007476,ENSMUSG00000061751,ENSMUSG00000020086,ENSMUSG00000002799,ENSMUSG00000023206,ENSMUSG00000002778,ENSMUSG00000046876,ENSMUSG00000027944,ENSMUSG00000073785,ENSMUSG00000018820,ENSMUSG00000039646,ENSMUSG00000033088,ENSMUSG00000035632,ENSMUSG00000024621,ENSMUSG00000006050,ENSMUSG00000032479,…
GO:0010628	positive regulation of gene expression	biological_process	7.14E-05	0.0092351	140	1075	2018	22042	ENSMUSG00000001249,ENSMUSG00000042918,ENSMUSG00000033249,ENSMUSG00000026814,ENSMUSG00000006599,ENSMUSG00000028717,ENSMUSG00000021598,ENSMUSG00000013584,ENSMUSG00000070003,ENSMUSG00000029053,ENSMUSG00000028309,ENSMUSG00000045658,ENSMUSG00000021055,ENSMUSG00000068744,ENSMUSG00000047821,ENSMUSG00000024921,ENSMUSG00000023025,ENSMUSG00000024176,ENSMUSG00000030093,ENSMUSG00000028977,ENSMUSG00000039936,…
GO:0010556	regulation of macromolecule biosynthetic process	biological_process	7.16E-05	0.0092351	235	1075	3683	22042	ENSMUSG00000078862,ENSMUSG00000029053,ENSMUSG00000070003,ENSMUSG00000036459,ENSMUSG00000054199,ENSMUSG00000021055,ENSMUSG00000068744,ENSMUSG00000045658,ENSMUSG00000028309,ENSMUSG00000025231,ENSMUSG00000042390,ENSMUSG00000033249,ENSMUSG00000007670,ENSMUSG00000039069,ENSMUSG00000042918,ENSMUSG00000001249,ENSMUSG00000030733,ENSMUSG00000028717,ENSMUSG00000006599,ENSMUSG00000021598,ENSMUSG00000038535,…
GO:0042981	regulation of apoptotic process	biological_process	7.24E-05	0.0092758	111	1075	1541	22042	ENSMUSG00000024620,ENSMUSG00000002104,ENSMUSG00000029616,ENSMUSG00000026510,ENSMUSG00000026842,ENSMUSG00000017897,ENSMUSG00000059146,ENSMUSG00000009772,ENSMUSG00000027466,ENSMUSG00000001034,ENSMUSG00000040687,ENSMUSG00000023951,ENSMUSG00000022185,ENSMUSG00000021959,ENSMUSG00000066877,ENSMUSG00000028072,ENSMUSG00000033006,ENSMUSG00000037032,ENSMUSG00000058756,ENSMUSG00000002602,ENSMUSG00000023905,…
GO:0033036	macromolecule localization	biological_process	7.64E-05	0.009732	187	1075	2757	22042	ENSMUSG00000052533,ENSMUSG00000024833,ENSMUSG00000019969,ENSMUSG00000036644,ENSMUSG00000020882,ENSMUSG00000002957,ENSMUSG00000038000,ENSMUSG00000031132,ENSMUSG00000020184,ENSMUSG00000033335,ENSMUSG00000036323,ENSMUSG00000048200,ENSMUSG00000000552,ENSMUSG00000020886,ENSMUSG00000000631,ENSMUSG00000015023,ENSMUSG00000001521,ENSMUSG00000007589,ENSMUSG00000033065,ENSMUSG00000027935,ENSMUSG00000020734,…
GO:0044085	cellular component biogenesis	biological_process	7.76E-05	0.0098286	184	1075	2772	22042	ENSMUSG00000043648,ENSMUSG00000034226,ENSMUSG00000020886,ENSMUSG00000002968,ENSMUSG00000007589,ENSMUSG00000032965,ENSMUSG00000033065,ENSMUSG00000027935,ENSMUSG00000029106,ENSMUSG00000025439,ENSMUSG00000062991,ENSMUSG00000020679,ENSMUSG00000005378,ENSMUSG00000026479,ENSMUSG00000019969,ENSMUSG00000030674,ENSMUSG00000079426,ENSMUSG00000005958,ENSMUSG00000020184,ENSMUSG00000038000,ENSMUSG00000033335,…
GO:0033674	positive regulation of kinase activity	biological_process	7.84E-05	0.009854	47	1075	502	22042	ENSMUSG00000074272,ENSMUSG00000020681,ENSMUSG00000062991,ENSMUSG00000055994,ENSMUSG00000029231,ENSMUSG00000042724,ENSMUSG00000041638,ENSMUSG00000027954,ENSMUSG00000020886,ENSMUSG00000061393,ENSMUSG00000021453,ENSMUSG00000044716,ENSMUSG00000024170,ENSMUSG00000022770,ENSMUSG00000031132,ENSMUSG00000032911,ENSMUSG00000024163,ENSMUSG00000052752,ENSMUSG00000024621,ENSMUSG00000030890,ENSMUSG00000024182,…
GO:0043228	non-membrane-bounded organelle	cellular_component	7.95E-05	0.009854	261	1075	4202	22042	ENSMUSG00000019710,ENSMUSG00000000552,ENSMUSG00000021216,ENSMUSG00000007589,ENSMUSG00000000631,ENSMUSG00000001521,ENSMUSG00000027067,ENSMUSG00000005378,ENSMUSG00000033697,ENSMUSG00000029106,ENSMUSG00000038425,ENSMUSG00000004221,ENSMUSG00000024833,ENSMUSG00000045482,ENSMUSG00000019969,ENSMUSG00000036323,ENSMUSG00000033335,ENSMUSG00000005057,ENSMUSG00000027242,ENSMUSG00000020808,ENSMUSG00000001151,…
GO:0043232	intracellular non-membrane-bounded organelle	cellular_component	7.95E-05	0.009854	261	1075	4202	22042	ENSMUSG00000020284,ENSMUSG00000033323,ENSMUSG00000047181,ENSMUSG00000052712,ENSMUSG00000034706,ENSMUSG00000029003,ENSMUSG00000030689,ENSMUSG00000001964,ENSMUSG00000029101,ENSMUSG00000073684,ENSMUSG00000030739,ENSMUSG00000003644,ENSMUSG00000007122,ENSMUSG00000032743,ENSMUSG00000030890,ENSMUSG00000002055,ENSMUSG00000066151,ENSMUSG00000022185,ENSMUSG00000024120,ENSMUSG00000074457,ENSMUSG00000041231,…
GO:1903508	positive regulation of nucleic acid-templated transcription	biological_process	7.99E-05	0.009854	120	1075	1671	22042	ENSMUSG00000031392,ENSMUSG00000005583,ENSMUSG00000025138,ENSMUSG00000029053,ENSMUSG00000070003,ENSMUSG00000070509,ENSMUSG00000073982,ENSMUSG00000034341,ENSMUSG00000068744,ENSMUSG00000021055,ENSMUSG00000021494,ENSMUSG00000045658,ENSMUSG00000015605,ENSMUSG00000024515,ENSMUSG00000028309,ENSMUSG00000033249,ENSMUSG00000034762,ENSMUSG00000042918,ENSMUSG00000022661,ENSMUSG00000028893,ENSMUSG00000006599,…
GO:0004672	protein kinase activity	molecular_function	8.01E-05	0.009854	57	1075	634	22042	ENSMUSG00000068917,ENSMUSG00000003934,ENSMUSG00000009772,ENSMUSG00000024070,ENSMUSG00000059146,ENSMUSG00000062960,ENSMUSG00000038976,ENSMUSG00000026842,ENSMUSG00000040086,ENSMUSG00000028078,ENSMUSG00000032308,ENSMUSG00000024620,ENSMUSG00000031217,ENSMUSG00000021959,ENSMUSG00000028072,ENSMUSG00000005469,ENSMUSG00000006599,ENSMUSG00000001034,ENSMUSG00000026814,ENSMUSG00000030602,ENSMUSG00000019235,…
GO:0048731	system development	biological_process	8.26E-05	0.010104	282	1075	4554	22042	ENSMUSG00000027200,ENSMUSG00000059146,ENSMUSG00000067889,ENSMUSG00000047921,ENSMUSG00000027630,ENSMUSG00000031503,ENSMUSG00000028072,ENSMUSG00000007877,ENSMUSG00000060279,ENSMUSG00000024858,ENSMUSG00000026616,ENSMUSG00000009741,ENSMUSG00000041351,ENSMUSG00000031078,ENSMUSG00000001632,ENSMUSG00000000378,ENSMUSG00000003762,ENSMUSG00000022265,ENSMUSG00000053477,ENSMUSG00000037820,ENSMUSG00000074272,…
GO:0030098	lymphocyte differentiation	biological_process	8.35E-05	0.010151	35	1075	357	22042	ENSMUSG00000002778,ENSMUSG00000057329,ENSMUSG00000023206,ENSMUSG00000002799,ENSMUSG00000029570,ENSMUSG00000029603,ENSMUSG00000045817,ENSMUSG00000007476,ENSMUSG00000020474,ENSMUSG00000000957,ENSMUSG00000031132,ENSMUSG00000015217,ENSMUSG00000019850,ENSMUSG00000027314,ENSMUSG00000032815,ENSMUSG00000044220,ENSMUSG00000070643,ENSMUSG00000048251,ENSMUSG00000040325,ENSMUSG00000020605,ENSMUSG00000030413,…
GO:0045860	positive regulation of protein kinase activity	biological_process	8.91E-05	0.010772	44	1075	464	22042	ENSMUSG00000042724,ENSMUSG00000027954,ENSMUSG00000062991,ENSMUSG00000055994,ENSMUSG00000020681,ENSMUSG00000074272,ENSMUSG00000044716,ENSMUSG00000021453,ENSMUSG00000024170,ENSMUSG00000061393,ENSMUSG00000020886,ENSMUSG00000032911,ENSMUSG00000024163,ENSMUSG00000052752,ENSMUSG00000022770,ENSMUSG00000031132,ENSMUSG00000004221,ENSMUSG00000020901,ENSMUSG00000024621,ENSMUSG00000019969,ENSMUSG00000024182,…
GO:0042327	positive regulation of phosphorylation	biological_process	8.99E-05	0.010806	80	1075	1035	22042	ENSMUSG00000032968,ENSMUSG00000021453,ENSMUSG00000030093,ENSMUSG00000024170,ENSMUSG00000020886,ENSMUSG00000042724,ENSMUSG00000073878,ENSMUSG00000062991,ENSMUSG00000020702,ENSMUSG00000029231,ENSMUSG00000057329,ENSMUSG00000024066,ENSMUSG00000004221,ENSMUSG00000020901,ENSMUSG00000019969,ENSMUSG00000005958,ENSMUSG00000052752,ENSMUSG00000031132,ENSMUSG00000033862,ENSMUSG00000026814,ENSMUSG00000030602,…
GO:0001934	positive regulation of protein phosphorylation	biological_process	9.78E-05	0.011624	77	1075	992	22042	ENSMUSG00000062960,ENSMUSG00000018796,ENSMUSG00000025499,ENSMUSG00000024013,ENSMUSG00000030602,ENSMUSG00000026814,ENSMUSG00000031780,ENSMUSG00000031392,ENSMUSG00000005583,ENSMUSG00000002699,ENSMUSG00000029053,ENSMUSG00000020827,ENSMUSG00000044024,ENSMUSG00000041359,ENSMUSG00000017009,ENSMUSG00000070509,ENSMUSG00000005417,ENSMUSG00000003534,ENSMUSG00000068744,ENSMUSG00000021055,ENSMUSG00000011958,…
GO:1902531	regulation of intracellular signal transduction	biological_process	9.79E-05	0.011624	119	1075	1683	22042	ENSMUSG00000024621,ENSMUSG00000030890,ENSMUSG00000041420,ENSMUSG00000050747,ENSMUSG00000059883,ENSMUSG00000024807,ENSMUSG00000040247,ENSMUSG00000022770,ENSMUSG00000032911,ENSMUSG00000019850,ENSMUSG00000038058,ENSMUSG00000028854,ENSMUSG00000024163,ENSMUSG00000024947,ENSMUSG00000020424,ENSMUSG00000032344,ENSMUSG00000030830,ENSMUSG00000074272,ENSMUSG00000027944,ENSMUSG00000055994,ENSMUSG00000030685,…
GO:0005856	cytoskeleton	cellular_component	9.84E-05	0.011624	143	1075	2058	22042	ENSMUSG00000021661,ENSMUSG00000061751,ENSMUSG00000048096,ENSMUSG00000055994,ENSMUSG00000027944,ENSMUSG00000045007,ENSMUSG00000025764,ENSMUSG00000033088,ENSMUSG00000063146,ENSMUSG00000073785,ENSMUSG00000034595,ENSMUSG00000039842,ENSMUSG00000026575,ENSMUSG00000069135,ENSMUSG00000022770,ENSMUSG00000032606,ENSMUSG00000004187,ENSMUSG00000006050,ENSMUSG00000026426,ENSMUSG00000032479,ENSMUSG00000018372,…
GO:0048583	regulation of response to stimulus	biological_process	0.0001018	0.011961	238	1075	3858	22042	ENSMUSG00000024013,ENSMUSG00000007659,ENSMUSG00000026814,ENSMUSG00000004266,ENSMUSG00000059923,ENSMUSG00000041560,ENSMUSG00000069806,ENSMUSG00000034614,ENSMUSG00000040751,ENSMUSG00000023972,ENSMUSG00000030733,ENSMUSG00000002985,ENSMUSG00000011958,ENSMUSG00000021032,ENSMUSG00000003534,ENSMUSG00000021055,ENSMUSG00000025231,ENSMUSG00000036006,ENSMUSG00000045658,ENSMUSG00000049922,ENSMUSG00000002205,…
GO:0072275	metanephric glomerulus morphogenesis	biological_process	0.00010546	0.012263	3	1075	3	22042	ENSMUSG00000024620,ENSMUSG00000029231,ENSMUSG00000045680
GO:0016477	cell migration	biological_process	0.00010553	0.012263	98	1075	1332	22042	ENSMUSG00000036006,ENSMUSG00000015605,ENSMUSG00000028309,ENSMUSG00000031010,ENSMUSG00000032114,ENSMUSG00000003534,ENSMUSG00000021055,ENSMUSG00000073982,ENSMUSG00000079523,ENSMUSG00000045039,ENSMUSG00000029193,ENSMUSG00000029053,ENSMUSG00000044033,ENSMUSG00000017009,ENSMUSG00000020827,ENSMUSG00000027329,ENSMUSG00000056481,ENSMUSG00000042190,ENSMUSG00000005583,ENSMUSG00000031780,ENSMUSG00000031391,…
GO:0022603	regulation of anatomical structure morphogenesis	biological_process	0.00010973	0.012682	85	1075	1103	22042	ENSMUSG00000034226,ENSMUSG00000043648,ENSMUSG00000030093,ENSMUSG00000028977,ENSMUSG00000057329,ENSMUSG00000042766,ENSMUSG00000029570,ENSMUSG00000023025,ENSMUSG00000029106,ENSMUSG00000029231,ENSMUSG00000024176,ENSMUSG00000031730,ENSMUSG00000020679,ENSMUSG00000024066,ENSMUSG00000019969,ENSMUSG00000026222,ENSMUSG00000027314,ENSMUSG00000005958,ENSMUSG00000030731,ENSMUSG00000033862,ENSMUSG00000033335,…
GO:0044451	nucleoplasm part	cellular_component	0.00011072	0.012727	86	1075	1092	22042	ENSMUSG00000040738,ENSMUSG00000040097,ENSMUSG00000001632,ENSMUSG00000075600,ENSMUSG00000022194,ENSMUSG00000034771,ENSMUSG00000079658,ENSMUSG00000030435,ENSMUSG00000028150,ENSMUSG00000031935,ENSMUSG00000037032,ENSMUSG00000005469,ENSMUSG00000022185,ENSMUSG00000052915,ENSMUSG00000036180,ENSMUSG00000027630,ENSMUSG00000001034,ENSMUSG00000027569,ENSMUSG00000022414,ENSMUSG00000026842,ENSMUSG00000022475,…
GO:0043067	regulation of programmed cell death	biological_process	0.00011155	0.012753	111	1075	1557	22042	ENSMUSG00000027466,ENSMUSG00000001034,ENSMUSG00000040687,ENSMUSG00000066877,ENSMUSG00000021959,ENSMUSG00000028072,ENSMUSG00000022185,ENSMUSG00000023951,ENSMUSG00000026842,ENSMUSG00000017897,ENSMUSG00000002104,ENSMUSG00000024620,ENSMUSG00000026510,ENSMUSG00000029616,ENSMUSG00000009772,ENSMUSG00000059146,ENSMUSG00000029433,ENSMUSG00000024041,ENSMUSG00000041936,ENSMUSG00000045394,ENSMUSG00000031078,…
GO:0070727	cellular macromolecule localization	biological_process	0.00011424	0.01299	114	1075	1540	22042	ENSMUSG00000037824,ENSMUSG00000025231,ENSMUSG00000022391,ENSMUSG00000067150,ENSMUSG00000024247,ENSMUSG00000045658,ENSMUSG00000024515,ENSMUSG00000073982,ENSMUSG00000079523,ENSMUSG00000005417,ENSMUSG00000021820,ENSMUSG00000019054,ENSMUSG00000029053,ENSMUSG00000067629,ENSMUSG00000007659,ENSMUSG00000041560,ENSMUSG00000029560,ENSMUSG00000036435,ENSMUSG00000028893,ENSMUSG00000001151,ENSMUSG00000025499,…
GO:0012501	programmed cell death	biological_process	0.00012153	0.013707	132	1075	1912	22042	ENSMUSG00000078812,ENSMUSG00000024758,ENSMUSG00000019850,ENSMUSG00000003644,ENSMUSG00000038058,ENSMUSG00000020647,ENSMUSG00000030890,ENSMUSG00000041420,ENSMUSG00000027954,ENSMUSG00000057963,ENSMUSG00000037820,ENSMUSG00000037860,ENSMUSG00000020681,ENSMUSG00000027239,ENSMUSG00000050106,ENSMUSG00000024947,ENSMUSG00000034930,ENSMUSG00000058756,ENSMUSG00000024858,ENSMUSG00000031078,ENSMUSG00000026510,…
GO:0006915	apoptotic process	biological_process	0.00012184	0.013707	130	1075	1879	22042	ENSMUSG00000025499,ENSMUSG00000030602,ENSMUSG00000025507,ENSMUSG00000030413,ENSMUSG00000062960,ENSMUSG00000039474,ENSMUSG00000024515,ENSMUSG00000071203,ENSMUSG00000005583,ENSMUSG00000056481,ENSMUSG00000041359,ENSMUSG00000019054,ENSMUSG00000026796,ENSMUSG00000096472,ENSMUSG00000000552,ENSMUSG00000032965,ENSMUSG00000020679,ENSMUSG00000015023,ENSMUSG00000000631,ENSMUSG00000042724,ENSMUSG00000019969,…
GO:0034613	cellular protein localization	biological_process	0.00012465	0.013949	113	1075	1527	22042	ENSMUSG00000001964,ENSMUSG00000044716,ENSMUSG00000030830,ENSMUSG00000039842,ENSMUSG00000050732,ENSMUSG00000034930,ENSMUSG00000035863,ENSMUSG00000018820,ENSMUSG00000058569,ENSMUSG00000029544,ENSMUSG00000002778,ENSMUSG00000035521,ENSMUSG00000020086,ENSMUSG00000024807,ENSMUSG00000034951,ENSMUSG00000020740,ENSMUSG00000025316,ENSMUSG00000037523,ENSMUSG00000019850,ENSMUSG00000078812,ENSMUSG00000022771,…
GO:0031326	regulation of cellular biosynthetic process	biological_process	0.00012725	0.014165	241	1075	3827	22042	ENSMUSG00000050945,ENSMUSG00000025764,ENSMUSG00000024014,ENSMUSG00000046876,ENSMUSG00000027944,ENSMUSG00000026799,ENSMUSG00000055994,ENSMUSG00000040385,ENSMUSG00000030685,ENSMUSG00000020086,ENSMUSG00000056592,ENSMUSG00000038402,ENSMUSG00000039842,ENSMUSG00000014859,ENSMUSG00000061393,ENSMUSG00000035686,ENSMUSG00000028854,ENSMUSG00000042097,ENSMUSG00000021024,ENSMUSG00000034748,ENSMUSG00000022770,…
GO:1901621	negative regulation of smoothened signaling pathway involved in dorsal/ventral neural tube patterning	biological_process	0.00012954	0.014345	4	1075	6	22042	ENSMUSG00000005469,ENSMUSG00000034292,ENSMUSG00000025231,ENSMUSG00000001521
GO:1902494	catalytic complex	cellular_component	0.00013502	0.014798	88	1075	1147	22042	ENSMUSG00000050627,ENSMUSG00000052915,ENSMUSG00000005469,ENSMUSG00000021222,ENSMUSG00000027466,ENSMUSG00000027630,ENSMUSG00000020612,ENSMUSG00000036180,ENSMUSG00000020483,ENSMUSG00000027569,ENSMUSG00000022475,ENSMUSG00000040462,ENSMUSG00000024254,ENSMUSG00000020277,ENSMUSG00000001632,ENSMUSG00000040738,ENSMUSG00000025410,ENSMUSG00000029713,ENSMUSG00000029715,ENSMUSG00000079658,ENSMUSG00000031935,…
GO:0009892	negative regulation of metabolic process	biological_process	0.00013504	0.014798	187	1075	2923	22042	ENSMUSG00000016253,ENSMUSG00000003644,ENSMUSG00000019850,ENSMUSG00000041765,ENSMUSG00000037622,ENSMUSG00000040247,ENSMUSG00000026414,ENSMUSG00000022871,ENSMUSG00000040325,ENSMUSG00000037174,ENSMUSG00000030890,ENSMUSG00000025316,ENSMUSG00000053477,ENSMUSG00000029003,ENSMUSG00000027954,ENSMUSG00000026305,ENSMUSG00000020681,ENSMUSG00000074272,ENSMUSG00000037860,ENSMUSG00000044562,ENSMUSG00000048481,…
GO:0045893	positive regulation of transcription, DNA-templated	biological_process	0.00013763	0.015004	115	1075	1610	22042	ENSMUSG00000031728,ENSMUSG00000002968,ENSMUSG00000028977,ENSMUSG00000026796,ENSMUSG00000030093,ENSMUSG00000033065,ENSMUSG00000024176,ENSMUSG00000020679,ENSMUSG00000020160,ENSMUSG00000047821,ENSMUSG00000024921,ENSMUSG00000057691,ENSMUSG00000042323,ENSMUSG00000070643,ENSMUSG00000019969,ENSMUSG00000067567,ENSMUSG00000045680,ENSMUSG00000044220,ENSMUSG00000030087,ENSMUSG00000048251,ENSMUSG00000004221,…
GO:0016528	sarcoplasm	cellular_component	0.00014106	0.0153	13	1075	76	22042	ENSMUSG00000027944,ENSMUSG00000005583,ENSMUSG00000029767,ENSMUSG00000025318,ENSMUSG00000030996,ENSMUSG00000007122,ENSMUSG00000020882,ENSMUSG00000030409,ENSMUSG00000034659,ENSMUSG00000021820,ENSMUSG00000017817,ENSMUSG00000022565,ENSMUSG00000024066
GO:0007166	cell surface receptor signaling pathway	biological_process	0.00014281	0.01541	157	1075	2411	22042	ENSMUSG00000061048,ENSMUSG00000037523,ENSMUSG00000034664,ENSMUSG00000024621,ENSMUSG00000002799,ENSMUSG00000027944,ENSMUSG00000046876,ENSMUSG00000040385,ENSMUSG00000055994,ENSMUSG00000021624,ENSMUSG00000025764,ENSMUSG00000039646,ENSMUSG00000018820,ENSMUSG00000024395,ENSMUSG00000029603,ENSMUSG00000061393,ENSMUSG00000014329,ENSMUSG00000020806,ENSMUSG00000033006,ENSMUSG00000025511,ENSMUSG00000023905,…
GO:0051130	positive regulation of cellular component organization	biological_process	0.00015407	0.016541	97	1075	1292	22042	ENSMUSG00000068744,ENSMUSG00000073982,ENSMUSG00000034341,ENSMUSG00000070509,ENSMUSG00000045039,ENSMUSG00000024515,ENSMUSG00000036006,ENSMUSG00000015605,ENSMUSG00000042688,ENSMUSG00000039953,ENSMUSG00000028309,ENSMUSG00000027487,ENSMUSG00000041359,ENSMUSG00000019054,ENSMUSG00000017009,ENSMUSG00000030605,ENSMUSG00000028717,ENSMUSG00000025499,ENSMUSG00000059923,ENSMUSG00000007659,ENSMUSG00000017188,…
GO:0070013	intracellular organelle lumen	cellular_component	0.00015926	0.016949	261	1075	4186	22042	ENSMUSG00000002205,ENSMUSG00000029557,ENSMUSG00000029053,ENSMUSG00000038880,ENSMUSG00000029624,ENSMUSG00000028309,ENSMUSG00000024070,ENSMUSG00000027455,ENSMUSG00000100448,ENSMUSG00000027405,ENSMUSG00000056952,ENSMUSG00000042156,ENSMUSG00000006281,ENSMUSG00000007659,ENSMUSG00000021639,ENSMUSG00000004328,ENSMUSG00000026683,ENSMUSG00000093445,ENSMUSG00000067567,ENSMUSG00000070643,ENSMUSG00000060288,…
GO:0090066	regulation of anatomical structure size	biological_process	0.00015947	0.016949	46	1075	506	22042	ENSMUSG00000030093,ENSMUSG00000007476,ENSMUSG00000014859,ENSMUSG00000029925,ENSMUSG00000018820,ENSMUSG00000070687,ENSMUSG00000027944,ENSMUSG00000020681,ENSMUSG00000020679,ENSMUSG00000048096,ENSMUSG00000029106,ENSMUSG00000042766,ENSMUSG00000025439,ENSMUSG00000079426,ENSMUSG00000030890,ENSMUSG00000057123,ENSMUSG00000037622,ENSMUSG00000017774,ENSMUSG00000033335,ENSMUSG00000022770,ENSMUSG00000017756,…
GO:0034329	cell junction assembly	biological_process	0.00016319	0.017258	24	1075	197	22042	ENSMUSG00000023951,ENSMUSG00000005469,ENSMUSG00000020776,ENSMUSG00000070473,ENSMUSG00000027935,ENSMUSG00000057329,ENSMUSG00000020681,ENSMUSG00000044042,ENSMUSG00000041959,ENSMUSG00000026842,ENSMUSG00000062960,ENSMUSG00000022475,ENSMUSG00000031980,ENSMUSG00000057123,ENSMUSG00000031078,ENSMUSG00000015605,ENSMUSG00000022565,ENSMUSG00000000957,ENSMUSG00000061048,ENSMUSG00000000325,ENSMUSG00000022770,…
GO:0003872	6-phosphofructokinase activity	molecular_function	0.00017072	0.017443	3	1075	3	22042	ENSMUSG00000020277,ENSMUSG00000033065,ENSMUSG00000021196
GO:0005945	6-phosphofructokinase complex	cellular_component	0.00017072	0.017443	3	1075	3	22042	ENSMUSG00000020277,ENSMUSG00000033065,ENSMUSG00000021196
GO:0006735	NADH regeneration	biological_process	0.00017072	0.017443	3	1075	3	22042	ENSMUSG00000021196,ENSMUSG00000020277,ENSMUSG00000033065
GO:0038086	VEGF-activated platelet-derived growth factor receptor signaling pathway	biological_process	0.00017072	0.017443	3	1075	3	22042	ENSMUSG00000024620,ENSMUSG00000023951,ENSMUSG00000029231
GO:0038091	positive regulation of cell proliferation by VEGF-activated platelet derived growth factor receptor signaling pathway	biological_process	0.00017072	0.017443	3	1075	3	22042	ENSMUSG00000024620,ENSMUSG00000023951,ENSMUSG00000029231
GO:0061621	canonical glycolysis	biological_process	0.00017072	0.017443	3	1075	3	22042	ENSMUSG00000021196,ENSMUSG00000033065,ENSMUSG00000020277
GO:0061718	glucose catabolic process to pyruvate	biological_process	0.00017072	0.017443	3	1075	3	22042	ENSMUSG00000020277,ENSMUSG00000033065,ENSMUSG00000021196
GO:0031589	cell-substrate adhesion	biological_process	0.0001736	0.017652	33	1075	317	22042	ENSMUSG00000033088,ENSMUSG00000027954,ENSMUSG00000057329,ENSMUSG00000030830,ENSMUSG00000024947,ENSMUSG00000005958,ENSMUSG00000033335,ENSMUSG00000000957,ENSMUSG00000032243,ENSMUSG00000035258,ENSMUSG00000034664,ENSMUSG00000030890,ENSMUSG00000041959,ENSMUSG00000062960,ENSMUSG00000026842,ENSMUSG00000044042,ENSMUSG00000031391,ENSMUSG00000024965,ENSMUSG00000033420,ENSMUSG00000023951,ENSMUSG00000020827,…
GO:0045321	leukocyte activation	biological_process	0.00017873	0.018086	65	1075	894	22042	ENSMUSG00000030830,ENSMUSG00000007476,ENSMUSG00000029603,ENSMUSG00000050732,ENSMUSG00000029003,ENSMUSG00000002799,ENSMUSG00000023206,ENSMUSG00000021624,ENSMUSG00000055994,ENSMUSG00000002778,ENSMUSG00000074272,ENSMUSG00000040325,ENSMUSG00000071068,ENSMUSG00000068105,ENSMUSG00000032815,ENSMUSG00000019850,ENSMUSG00000015217,ENSMUSG00000022770,ENSMUSG00000040247,ENSMUSG00000024353,ENSMUSG00000020474,…
GO:0060284	regulation of cell development	biological_process	0.00018346	0.018477	83	1075	1074	22042	ENSMUSG00000029603,ENSMUSG00000029033,ENSMUSG00000048537,ENSMUSG00000025237,ENSMUSG00000021219,ENSMUSG00000023206,ENSMUSG00000061751,ENSMUSG00000033323,ENSMUSG00000046876,ENSMUSG00000020681,ENSMUSG00000029003,ENSMUSG00000027954,ENSMUSG00000033088,ENSMUSG00000053477,ENSMUSG00000018820,ENSMUSG00000039646,ENSMUSG00000035632,ENSMUSG00000030890,ENSMUSG00000028416,ENSMUSG00000020647,ENSMUSG00000024163,…
GO:0065008	regulation of biological quality	biological_process	0.00018769	0.018813	226	1075	3558	22042	ENSMUSG00000023008,ENSMUSG00000064105,ENSMUSG00000023951,ENSMUSG00000005469,ENSMUSG00000030842,ENSMUSG00000026842,ENSMUSG00000062410,ENSMUSG00000002104,ENSMUSG00000030098,ENSMUSG00000040462,ENSMUSG00000030545,ENSMUSG00000020400,ENSMUSG00000018012,ENSMUSG00000021061,ENSMUSG00000041936,ENSMUSG00000037624,ENSMUSG00000019087,ENSMUSG00000041798,ENSMUSG00000031980,ENSMUSG00000022564,ENSMUSG00000002602,…
GO:1901890	positive regulation of cell junction assembly	biological_process	0.0001894	0.018895	8	1075	31	22042	ENSMUSG00000044042,ENSMUSG00000039577,ENSMUSG00000041959,ENSMUSG00000026842,ENSMUSG00000062960,ENSMUSG00000017009,ENSMUSG00000031980,ENSMUSG00000023951
GO:0032774	RNA biosynthetic process	biological_process	0.00019154	0.019019	210	1075	3292	22042	ENSMUSG00000030788,ENSMUSG00000031832,ENSMUSG00000001632,ENSMUSG00000060098,ENSMUSG00000037373,ENSMUSG00000058756,ENSMUSG00000026768,ENSMUSG00000035187,ENSMUSG00000028150,ENSMUSG00000073158,ENSMUSG00000009741,ENSMUSG00000024220,ENSMUSG00000079658,ENSMUSG00000074282,ENSMUSG00000073197,ENSMUSG00000027466,ENSMUSG00000027630,ENSMUSG00000047921,ENSMUSG00000066877,ENSMUSG00000028072,ENSMUSG00000059022,…
GO:0031974	membrane-enclosed lumen	cellular_component	0.00019384	0.019157	265	1075	4275	22042	ENSMUSG00000038000,ENSMUSG00000020184,ENSMUSG00000059518,ENSMUSG00000027080,ENSMUSG00000027566,ENSMUSG00000020232,ENSMUSG00000042323,ENSMUSG00000053914,ENSMUSG00000020160,ENSMUSG00000062991,ENSMUSG00000020679,ENSMUSG00000038762,ENSMUSG00000096472,ENSMUSG00000024170,ENSMUSG00000018196,ENSMUSG00000017009,ENSMUSG00000005470,ENSMUSG00000025138,ENSMUSG00000067150,ENSMUSG00000024515,ENSMUSG00000067713,…
GO:0097458	neuron part	cellular_component	0.00020082	0.019698	121	1075	1670	22042	ENSMUSG00000021820,ENSMUSG00000070509,ENSMUSG00000039474,ENSMUSG00000037126,ENSMUSG00000021055,ENSMUSG00000020476,ENSMUSG00000030374,ENSMUSG00000021032,ENSMUSG00000040640,ENSMUSG00000029193,ENSMUSG00000013160,ENSMUSG00000033059,ENSMUSG00000031010,ENSMUSG00000022391,ENSMUSG00000067629,ENSMUSG00000071203,ENSMUSG00000040714,ENSMUSG00000044033,ENSMUSG00000037995,ENSMUSG00000029053,ENSMUSG00000020827,…
GO:0031175	neuron projection development	biological_process	0.00020181	0.019698	76	1075	950	22042	ENSMUSG00000030602,ENSMUSG00000031391,ENSMUSG00000038982,ENSMUSG00000002985,ENSMUSG00000038976,ENSMUSG00000006476,ENSMUSG00000023972,ENSMUSG00000040249,ENSMUSG00000003934,ENSMUSG00000028040,ENSMUSG00000069806,ENSMUSG00000024515,ENSMUSG00000015605,ENSMUSG00000042688,ENSMUSG00000031010,ENSMUSG00000037126,ENSMUSG00000003534,ENSMUSG00000070509,ENSMUSG00000045039,ENSMUSG00000029193,ENSMUSG00000021032,…
GO:0050770	regulation of axonogenesis	biological_process	0.00020293	0.019698	23	1075	190	22042	ENSMUSG00000033335,ENSMUSG00000023277,ENSMUSG00000067629,ENSMUSG00000023905,ENSMUSG00000035187,ENSMUSG00000005958,ENSMUSG00000031078,ENSMUSG00000045039,ENSMUSG00000070509,ENSMUSG00000030890,ENSMUSG00000019969,ENSMUSG00000015605,ENSMUSG00000041936,ENSMUSG00000003934,ENSMUSG00000059146,ENSMUSG00000042766,ENSMUSG00000018820,ENSMUSG00000026842,ENSMUSG00000027200,ENSMUSG00000002985,ENSMUSG00000027954,…
GO:0010647	positive regulation of cell communication	biological_process	0.00020325	0.019698	120	1075	1708	22042	ENSMUSG00000002602,ENSMUSG00000058756,ENSMUSG00000035187,ENSMUSG00000026768,ENSMUSG00000023905,ENSMUSG00000022841,ENSMUSG00000039652,ENSMUSG00000024858,ENSMUSG00000016763,ENSMUSG00000005718,ENSMUSG00000031980,ENSMUSG00000019087,ENSMUSG00000041798,ENSMUSG00000075600,ENSMUSG00000024620,ENSMUSG00000032308,ENSMUSG00000022414,ENSMUSG00000002104,ENSMUSG00000029616,ENSMUSG00000026842,ENSMUSG00000059146,…
GO:0043233	organelle lumen	cellular_component	0.00020397	0.019698	261	1075	4202	22042	ENSMUSG00000031831,ENSMUSG00000028977,ENSMUSG00000030093,ENSMUSG00000057329,ENSMUSG00000018750,ENSMUSG00000047821,ENSMUSG00000024921,ENSMUSG00000093445,ENSMUSG00000067567,ENSMUSG00000070643,ENSMUSG00000060288,ENSMUSG00000021461,ENSMUSG00000031781,ENSMUSG00000021639,ENSMUSG00000004328,ENSMUSG00000026683,ENSMUSG00000006281,ENSMUSG00000007659,ENSMUSG00000024070,ENSMUSG00000027455,ENSMUSG00000100448,…
GO:0043410	positive regulation of MAPK cascade	biological_process	0.00021736	0.020874	46	1075	525	22042	ENSMUSG00000028072,ENSMUSG00000024013,ENSMUSG00000023951,ENSMUSG00000030842,ENSMUSG00000025499,ENSMUSG00000040687,ENSMUSG00000059146,ENSMUSG00000026842,ENSMUSG00000062960,ENSMUSG00000029616,ENSMUSG00000024620,ENSMUSG00000022414,ENSMUSG00000011958,ENSMUSG00000019087,ENSMUSG00000021055,ENSMUSG00000003534,ENSMUSG00000018334,ENSMUSG00000031780,ENSMUSG00000005583,ENSMUSG00000031392,ENSMUSG00000020827,…
GO:0016208	AMP binding	molecular_function	0.00021812	0.020874	6	1075	18	22042	ENSMUSG00000033065,ENSMUSG00000018042,ENSMUSG00000020277,ENSMUSG00000067713,ENSMUSG00000021196,ENSMUSG00000027605
GO:0034641	cellular nitrogen compound metabolic process	biological_process	0.00022083	0.020994	350	1075	5922	22042	ENSMUSG00000059409,ENSMUSG00000021639,ENSMUSG00000004328,ENSMUSG00000021461,ENSMUSG00000070643,ENSMUSG00000093445,ENSMUSG00000060288,ENSMUSG00000067567,ENSMUSG00000024066,ENSMUSG00000006127,ENSMUSG00000024176,ENSMUSG00000023025,ENSMUSG00000018750,ENSMUSG00000047821,ENSMUSG00000024921,ENSMUSG00000028977,ENSMUSG00000030093,ENSMUSG00000037058,ENSMUSG00000029557,ENSMUSG00000036459,ENSMUSG00000029053,…
GO:0010941	regulation of cell death	biological_process	0.00022136	0.020994	118	1075	1700	22042	ENSMUSG00000041936,ENSMUSG00000045394,ENSMUSG00000024041,ENSMUSG00000029433,ENSMUSG00000022564,ENSMUSG00000031980,ENSMUSG00000031078,ENSMUSG00000037624,ENSMUSG00000037032,ENSMUSG00000033006,ENSMUSG00000023905,ENSMUSG00000058756,ENSMUSG00000002602,ENSMUSG00000024858,ENSMUSG00000005718,ENSMUSG00000068039,ENSMUSG00000040687,ENSMUSG00000001034,ENSMUSG00000027466,ENSMUSG00000022185,ENSMUSG00000023951,…
GO:0022008	neurogenesis	biological_process	0.00022272	0.02103	116	1075	1616	22042	ENSMUSG00000028078,ENSMUSG00000002985,ENSMUSG00000038976,ENSMUSG00000027315,ENSMUSG00000023972,ENSMUSG00000006476,ENSMUSG00000003934,ENSMUSG00000040249,ENSMUSG00000028040,ENSMUSG00000069806,ENSMUSG00000031391,ENSMUSG00000030602,ENSMUSG00000038982,ENSMUSG00000040761,ENSMUSG00000028717,ENSMUSG00000029053,ENSMUSG00000037995,ENSMUSG00000044033,ENSMUSG00000013584,ENSMUSG00000017009,ENSMUSG00000020827,…
GO:0001782	B cell homeostasis	biological_process	0.00022617	0.021187	8	1075	33	22042	ENSMUSG00000039936,ENSMUSG00000068105,ENSMUSG00000004221,ENSMUSG00000005583,ENSMUSG00000057329,ENSMUSG00000005057,ENSMUSG00000019850,ENSMUSG00000026842
GO:0023056	positive regulation of signaling	biological_process	0.00022639	0.021187	118	1075	1681	22042	ENSMUSG00000069806,ENSMUSG00000023972,ENSMUSG00000030733,ENSMUSG00000062960,ENSMUSG00000002985,ENSMUSG00000024013,ENSMUSG00000025499,ENSMUSG00000004266,ENSMUSG00000025507,ENSMUSG00000032959,ENSMUSG00000007659,ENSMUSG00000026814,ENSMUSG00000059923,ENSMUSG00000031780,ENSMUSG00000005583,ENSMUSG00000031392,ENSMUSG00000020827,ENSMUSG00000044024,ENSMUSG00000019054,ENSMUSG00000029053,ENSMUSG00000011958,…
GO:0051248	negative regulation of protein metabolic process	biological_process	0.00023851	0.022147	87	1075	1174	22042	ENSMUSG00000020184,ENSMUSG00000059409,ENSMUSG00000025494,ENSMUSG00000019969,ENSMUSG00000067567,ENSMUSG00000048581,ENSMUSG00000020232,ENSMUSG00000030087,ENSMUSG00000006127,ENSMUSG00000024066,ENSMUSG00000068335,ENSMUSG00000020734,ENSMUSG00000062991,ENSMUSG00000007589,ENSMUSG00000053914,ENSMUSG00000096472,ENSMUSG00000032715,ENSMUSG00000037058,ENSMUSG00000022102,ENSMUSG00000045817,ENSMUSG00000029554,…
GO:0097659	nucleic acid-templated transcription	biological_process	0.00023875	0.022147	208	1075	3269	22042	ENSMUSG00000024515,ENSMUSG00000015605,ENSMUSG00000031010,ENSMUSG00000039474,ENSMUSG00000070509,ENSMUSG00000073982,ENSMUSG00000034341,ENSMUSG00000009097,ENSMUSG00000045039,ENSMUSG00000021494,ENSMUSG00000005583,ENSMUSG00000042190,ENSMUSG00000034292,ENSMUSG00000031392,ENSMUSG00000025138,ENSMUSG00000034041,ENSMUSG00000040761,ENSMUSG00000025499,ENSMUSG00000028893,ENSMUSG00000022661,ENSMUSG00000001604,…
GO:0051239	regulation of multicellular organismal process	biological_process	0.00024211	0.02229	190	1075	2966	22042	ENSMUSG00000018820,ENSMUSG00000039646,ENSMUSG00000024014,ENSMUSG00000027944,ENSMUSG00000046876,ENSMUSG00000055994,ENSMUSG00000061751,ENSMUSG00000023206,ENSMUSG00000020086,ENSMUSG00000032344,ENSMUSG00000050732,ENSMUSG00000048537,ENSMUSG00000024395,ENSMUSG00000029033,ENSMUSG00000061393,ENSMUSG00000029603,ENSMUSG00000015217,ENSMUSG00000066026,ENSMUSG00000028854,ENSMUSG00000024163,ENSMUSG00000069266,…
GO:0010605	negative regulation of macromolecule metabolic process	biological_process	0.0002424	0.02229	171	1075	2672	22042	ENSMUSG00000039936,ENSMUSG00000032715,ENSMUSG00000037058,ENSMUSG00000022102,ENSMUSG00000018750,ENSMUSG00000024176,ENSMUSG00000024921,ENSMUSG00000093445,ENSMUSG00000079056,ENSMUSG00000067567,ENSMUSG00000070643,ENSMUSG00000030330,ENSMUSG00000030087,ENSMUSG00000049230,ENSMUSG00000029676,ENSMUSG00000068335,ENSMUSG00000006127,ENSMUSG00000024066,ENSMUSG00000059409,ENSMUSG00000025494,ENSMUSG00000004328,…
GO:0040011	locomotion	biological_process	0.00024558	0.022479	117	1075	1680	22042	ENSMUSG00000057329,ENSMUSG00000042766,ENSMUSG00000020702,ENSMUSG00000020734,ENSMUSG00000008601,ENSMUSG00000024176,ENSMUSG00000027935,ENSMUSG00000029231,ENSMUSG00000062991,ENSMUSG00000073878,ENSMUSG00000000631,ENSMUSG00000039936,ENSMUSG00000022836,ENSMUSG00000030093,ENSMUSG00000032243,ENSMUSG00000000957,ENSMUSG00000021910,ENSMUSG00000039577,ENSMUSG00000026222,ENSMUSG00000005958,ENSMUSG00000027314,…
GO:0098602	single organism cell adhesion	biological_process	0.00024699	0.022479	60	1075	741	22042	ENSMUSG00000029003,ENSMUSG00000027954,ENSMUSG00000033088,ENSMUSG00000029570,ENSMUSG00000057329,ENSMUSG00000002799,ENSMUSG00000029231,ENSMUSG00000002778,ENSMUSG00000074272,ENSMUSG00000030830,ENSMUSG00000045817,ENSMUSG00000029603,ENSMUSG00000027314,ENSMUSG00000005958,ENSMUSG00000019850,ENSMUSG00000061048,ENSMUSG00000031132,ENSMUSG00000022770,ENSMUSG00000033335,ENSMUSG00000048251,ENSMUSG00000071068,…
GO:0008285	negative regulation of cell proliferation	biological_process	0.00024782	0.022479	54	1075	660	22042	ENSMUSG00000026203,ENSMUSG00000028072,ENSMUSG00000025499,ENSMUSG00000026814,ENSMUSG00000004266,ENSMUSG00000046711,ENSMUSG00000020612,ENSMUSG00000027315,ENSMUSG00000001249,ENSMUSG00000071856,ENSMUSG00000002985,ENSMUSG00000037624,ENSMUSG00000003534,ENSMUSG00000021055,ENSMUSG00000041351,ENSMUSG00000021256,ENSMUSG00000036006,ENSMUSG00000024515,ENSMUSG00000015605,ENSMUSG00000005718,ENSMUSG00000005583,…
GO:0032535	regulation of cellular component size	biological_process	0.0002487	0.022479	37	1075	383	22042	ENSMUSG00000018012,ENSMUSG00000021061,ENSMUSG00000015605,ENSMUSG00000045039,ENSMUSG00000031078,ENSMUSG00000070509,ENSMUSG00000079523,ENSMUSG00000035187,ENSMUSG00000023905,ENSMUSG00000022841,ENSMUSG00000023277,ENSMUSG00000059923,ENSMUSG00000017756,ENSMUSG00000066877,ENSMUSG00000023951,ENSMUSG00000026842,ENSMUSG00000027200,ENSMUSG00000002985,ENSMUSG00000044042,ENSMUSG00000030545,ENSMUSG00000067889,…
GO:0048666	neuron development	biological_process	0.00025602	0.023042	85	1075	1103	22042	ENSMUSG00000031391,ENSMUSG00000030602,ENSMUSG00000038982,ENSMUSG00000028078,ENSMUSG00000002985,ENSMUSG00000038976,ENSMUSG00000006476,ENSMUSG00000023972,ENSMUSG00000040249,ENSMUSG00000003934,ENSMUSG00000069806,ENSMUSG00000028040,ENSMUSG00000024515,ENSMUSG00000036006,ENSMUSG00000015605,ENSMUSG00000042688,ENSMUSG00000031010,ENSMUSG00000003534,ENSMUSG00000037126,ENSMUSG00000070509,ENSMUSG00000029193,…
GO:0031981	nuclear lumen	cellular_component	0.00026863	0.024075	236	1075	3765	22042	ENSMUSG00000036959,ENSMUSG00000041515,ENSMUSG00000041341,ENSMUSG00000040761,ENSMUSG00000020808,ENSMUSG00000029547,ENSMUSG00000031362,ENSMUSG00000024786,ENSMUSG00000032786,ENSMUSG00000058318,ENSMUSG00000068917,ENSMUSG00000038976,ENSMUSG00000009207,ENSMUSG00000023118,ENSMUSG00000020652,ENSMUSG00000034341,ENSMUSG00000002748,ENSMUSG00000002930,ENSMUSG00000017760,ENSMUSG00000015605,ENSMUSG00000041815,…
GO:0022604	regulation of cell morphogenesis	biological_process	0.00027572	0.024605	53	1075	610	22042	ENSMUSG00000035187,ENSMUSG00000036459,ENSMUSG00000023905,ENSMUSG00000074570,ENSMUSG00000023277,ENSMUSG00000067629,ENSMUSG00000018012,ENSMUSG00000015605,ENSMUSG00000041936,ENSMUSG00000024515,ENSMUSG00000031078,ENSMUSG00000045039,ENSMUSG00000073982,ENSMUSG00000070509,ENSMUSG00000001249,ENSMUSG00000042156,ENSMUSG00000041959,ENSMUSG00000006476,ENSMUSG00000027200,ENSMUSG00000062960,ENSMUSG00000026842,…
GO:0060429	epithelium development	biological_process	0.00029507	0.026222	83	1075	1128	22042	ENSMUSG00000036180,ENSMUSG00000070473,ENSMUSG00000023951,ENSMUSG00000005469,ENSMUSG00000021959,ENSMUSG00000028072,ENSMUSG00000026842,ENSMUSG00000059146,ENSMUSG00000031665,ENSMUSG00000045394,ENSMUSG00000024041,ENSMUSG00000031980,ENSMUSG00000000378,ENSMUSG00000001632,ENSMUSG00000033006,ENSMUSG00000007877,ENSMUSG00000058756,ENSMUSG00000035187,ENSMUSG00000038402,ENSMUSG00000061393,ENSMUSG00000038324,…
GO:0045664	regulation of neuron differentiation	biological_process	0.00030219	0.026742	59	1075	709	22042	ENSMUSG00000059146,ENSMUSG00000003934,ENSMUSG00000040249,ENSMUSG00000069806,ENSMUSG00000002985,ENSMUSG00000026842,ENSMUSG00000027200,ENSMUSG00000023972,ENSMUSG00000006476,ENSMUSG00000023951,ENSMUSG00000032290,ENSMUSG00000028072,ENSMUSG00000039652,ENSMUSG00000067629,ENSMUSG00000023277,ENSMUSG00000005583,ENSMUSG00000060279,ENSMUSG00000037032,ENSMUSG00000023905,ENSMUSG00000035187,ENSMUSG00000070509,…
GO:0046325	negative regulation of glucose import	biological_process	0.00030441	0.026826	6	1075	22	22042	ENSMUSG00000034748,ENSMUSG00000020681,ENSMUSG00000024353,ENSMUSG00000005057,ENSMUSG00000024858,ENSMUSG00000045658
GO:0048856	anatomical structure development	biological_process	0.00030745	0.026982	327	1075	5468	22042	ENSMUSG00000026768,ENSMUSG00000035187,ENSMUSG00000058756,ENSMUSG00000030541,ENSMUSG00000028150,ENSMUSG00000008140,ENSMUSG00000028782,ENSMUSG00000021256,ENSMUSG00000013033,ENSMUSG00000028672,ENSMUSG00000022489,ENSMUSG00000033420,ENSMUSG00000066877,ENSMUSG00000022185,ENSMUSG00000059022,ENSMUSG00000033055,ENSMUSG00000070473,ENSMUSG00000074001,ENSMUSG00000030739,ENSMUSG00000003644,ENSMUSG00000037622,…
GO:1901363	heterocyclic compound binding	molecular_function	0.00030907	0.027011	339	1075	5739	22042	ENSMUSG00000034430,ENSMUSG00000040325,ENSMUSG00000037174,ENSMUSG00000074793,ENSMUSG00000078812,ENSMUSG00000022791,ENSMUSG00000019850,ENSMUSG00000092417,ENSMUSG00000016253,ENSMUSG00000002550,ENSMUSG00000038058,ENSMUSG00000021615,ENSMUSG00000020474,ENSMUSG00000020647,ENSMUSG00000015092,ENSMUSG00000017774,ENSMUSG00000041477,ENSMUSG00000029925,ENSMUSG00000025047,ENSMUSG00000034930,ENSMUSG00000024947,…
GO:1990234	transferase complex	cellular_component	0.00033946	0.029546	63	1075	775	22042	ENSMUSG00000020246,ENSMUSG00000027569,ENSMUSG00000026455,ENSMUSG00000038365,ENSMUSG00000040462,ENSMUSG00000052915,ENSMUSG00000030610,ENSMUSG00000006599,ENSMUSG00000021598,ENSMUSG00000028893,ENSMUSG00000005469,ENSMUSG00000029547,ENSMUSG00000027466,ENSMUSG00000021222,ENSMUSG00000020612,ENSMUSG00000021200,ENSMUSG00000026810,ENSMUSG00000030019,ENSMUSG00000079658,ENSMUSG00000031935,ENSMUSG00000037463,…
GO:2000112	regulation of cellular macromolecule biosynthetic process	biological_process	0.00035276	0.030577	222	1075	3540	22042	ENSMUSG00000033065,ENSMUSG00000038762,ENSMUSG00000020679,ENSMUSG00000062991,ENSMUSG00000020160,ENSMUSG00000053914,ENSMUSG00000057691,ENSMUSG00000042323,ENSMUSG00000007589,ENSMUSG00000002968,ENSMUSG00000026796,ENSMUSG00000000552,ENSMUSG00000045817,ENSMUSG00000038000,ENSMUSG00000031132,ENSMUSG00000020184,ENSMUSG00000037465,ENSMUSG00000027314,ENSMUSG00000045680,ENSMUSG00000019969,ENSMUSG00000020232,…
GO:0060537	muscle tissue development	biological_process	0.00035518	0.030662	38	1075	421	22042	ENSMUSG00000022475,ENSMUSG00000017897,ENSMUSG00000026814,ENSMUSG00000020612,ENSMUSG00000074001,ENSMUSG00000023951,ENSMUSG00000013584,ENSMUSG00000026768,ENSMUSG00000007877,ENSMUSG00000021200,ENSMUSG00000005583,ENSMUSG00000024515,ENSMUSG00000036006,ENSMUSG00000015605,ENSMUSG00000037624,ENSMUSG00000031980,ENSMUSG00000024014,ENSMUSG00000020160,ENSMUSG00000062991,ENSMUSG00000057329,ENSMUSG00000033323,…
GO:0046835	carbohydrate phosphorylation	biological_process	0.00035983	0.030936	7	1075	26	22042	ENSMUSG00000026409,ENSMUSG00000033065,ENSMUSG00000035521,ENSMUSG00000034371,ENSMUSG00000041798,ENSMUSG00000026773,ENSMUSG00000057963
GO:0001568	blood vessel development	biological_process	0.00037975	0.032517	56	1075	694	22042	ENSMUSG00000026222,ENSMUSG00000004328,ENSMUSG00000032911,ENSMUSG00000027314,ENSMUSG00000005958,ENSMUSG00000020184,ENSMUSG00000000957,ENSMUSG00000033335,ENSMUSG00000024066,ENSMUSG00000019969,ENSMUSG00000057123,ENSMUSG00000045680,ENSMUSG00000027954,ENSMUSG00000020160,ENSMUSG00000042323,ENSMUSG00000053477,ENSMUSG00000029231,ENSMUSG00000029106,ENSMUSG00000044562,ENSMUSG00000074272,ENSMUSG00000020681,…
GO:0051649	establishment of localization in cell	biological_process	0.00038323	0.032658	164	1075	2457	22042	ENSMUSG00000029134,ENSMUSG00000023192,ENSMUSG00000033055,ENSMUSG00000009894,ENSMUSG00000006463,ENSMUSG00000067889,ENSMUSG00000002055,ENSMUSG00000043614,ENSMUSG00000017897,ENSMUSG00000071649,ENSMUSG00000020277,ENSMUSG00000031078,ENSMUSG00000026274,ENSMUSG00000025410,ENSMUSG00000042870,ENSMUSG00000021680,ENSMUSG00000022194,ENSMUSG00000024858,ENSMUSG00000022841,ENSMUSG00000035187,ENSMUSG00000054277,…
GO:0097159	organic cyclic compound binding	molecular_function	0.00038502	0.032658	343	1075	5842	22042	ENSMUSG00000047821,ENSMUSG00000024921,ENSMUSG00000024176,ENSMUSG00000029231,ENSMUSG00000023025,ENSMUSG00000057329,ENSMUSG00000018750,ENSMUSG00000037058,ENSMUSG00000039936,ENSMUSG00000028977,ENSMUSG00000004328,ENSMUSG00000018042,ENSMUSG00000048440,ENSMUSG00000033862,ENSMUSG00000021639,ENSMUSG00000024066,ENSMUSG00000032109,ENSMUSG00000029518,ENSMUSG00000070643,ENSMUSG00000042156,ENSMUSG00000027405,…
GO:0030516	regulation of axon extension	biological_process	0.00038603	0.032658	15	1075	104	22042	ENSMUSG00000033335,ENSMUSG00000023277,ENSMUSG00000059146,ENSMUSG00000042766,ENSMUSG00000026842,ENSMUSG00000027200,ENSMUSG00000035187,ENSMUSG00000018820,ENSMUSG00000023905,ENSMUSG00000002985,ENSMUSG00000045039,ENSMUSG00000031078,ENSMUSG00000030890,ENSMUSG00000023951,ENSMUSG00000015605
GO:0051171	regulation of nitrogen compound metabolic process	biological_process	0.00039074	0.032925	245	1075	3957	22042	ENSMUSG00000045482,ENSMUSG00000048581,ENSMUSG00000020232,ENSMUSG00000003135,ENSMUSG00000059475,ENSMUSG00000024830,ENSMUSG00000019969,ENSMUSG00000045680,ENSMUSG00000004221,ENSMUSG00000027080,ENSMUSG00000059518,ENSMUSG00000037465,ENSMUSG00000033335,ENSMUSG00000031132,ENSMUSG00000038000,ENSMUSG00000020184,ENSMUSG00000027314,ENSMUSG00000026796,ENSMUSG00000002968,ENSMUSG00000045817,ENSMUSG00000000552,…
GO:0044087	regulation of cellular component biogenesis	biological_process	0.00040995	0.034407	69	1075	876	22042	ENSMUSG00000006127,ENSMUSG00000024426,ENSMUSG00000079426,ENSMUSG00000039577,ENSMUSG00000005958,ENSMUSG00000033862,ENSMUSG00000000957,ENSMUSG00000033335,ENSMUSG00000022534,ENSMUSG00000030093,ENSMUSG00000002968,ENSMUSG00000029106,ENSMUSG00000020679,ENSMUSG00000005378,ENSMUSG00000036006,ENSMUSG00000015605,ENSMUSG00000039953,ENSMUSG00000068744,ENSMUSG00000079523,ENSMUSG00000073982,ENSMUSG00000029053,…
GO:0061387	regulation of extent of cell growth	biological_process	0.0004221	0.035225	16	1075	116	22042	ENSMUSG00000015605,ENSMUSG00000031078,ENSMUSG00000045039,ENSMUSG00000030890,ENSMUSG00000070509,ENSMUSG00000023905,ENSMUSG00000035187,ENSMUSG00000033335,ENSMUSG00000023277,ENSMUSG00000023951,ENSMUSG00000018820,ENSMUSG00000027200,ENSMUSG00000026842,ENSMUSG00000002985,ENSMUSG00000059146,ENSMUSG00000042766
GO:0002376	immune system process	biological_process	0.00042303	0.035225	149	1075	2479	22042	ENSMUSG00000071203,ENSMUSG00000056481,ENSMUSG00000031392,ENSMUSG00000042190,ENSMUSG00000034292,ENSMUSG00000005583,ENSMUSG00000031780,ENSMUSG00000029554,ENSMUSG00000017009,ENSMUSG00000020827,ENSMUSG00000029810,ENSMUSG00000009097,ENSMUSG00000021494,ENSMUSG00000015605,ENSMUSG00000032114,ENSMUSG00000066258,ENSMUSG00000003934,ENSMUSG00000030413,ENSMUSG00000028040,ENSMUSG00000025499,ENSMUSG00000022661,…
GO:0050767	regulation of neurogenesis	biological_process	0.00043194	0.035825	68	1075	862	22042	ENSMUSG00000030093,ENSMUSG00000028977,ENSMUSG00000020160,ENSMUSG00000062991,ENSMUSG00000024176,ENSMUSG00000057329,ENSMUSG00000040728,ENSMUSG00000042766,ENSMUSG00000048251,ENSMUSG00000020232,ENSMUSG00000019969,ENSMUSG00000027314,ENSMUSG00000005958,ENSMUSG00000030731,ENSMUSG00000033335,ENSMUSG00000059409,ENSMUSG00000020184,ENSMUSG00000040761,ENSMUSG00000023972,ENSMUSG00000006476,ENSMUSG00000027315,…
GO:0016070	RNA metabolic process	biological_process	0.00043495	0.035934	253	1075	4130	22042	ENSMUSG00000075600,ENSMUSG00000031980,ENSMUSG00000034771,ENSMUSG00000021243,ENSMUSG00000045394,ENSMUSG00000041936,ENSMUSG00000029715,ENSMUSG00000005718,ENSMUSG00000034563,ENSMUSG00000039652,ENSMUSG00000066838,ENSMUSG00000030678,ENSMUSG00000037032,ENSMUSG00000031935,ENSMUSG00000033006,ENSMUSG00000023951,ENSMUSG00000005469,ENSMUSG00000001034,ENSMUSG00000036180,ENSMUSG00000046711,ENSMUSG00000060314,…
GO:0050673	epithelial cell proliferation	biological_process	0.00044087	0.036282	35	1075	379	22042	ENSMUSG00000048251,ENSMUSG00000024066,ENSMUSG00000019969,ENSMUSG00000019850,ENSMUSG00000003644,ENSMUSG00000027314,ENSMUSG00000000957,ENSMUSG00000061048,ENSMUSG00000022770,ENSMUSG00000030093,ENSMUSG00000024395,ENSMUSG00000024947,ENSMUSG00000007589,ENSMUSG00000032965,ENSMUSG00000052712,ENSMUSG00000040728,ENSMUSG00000074272,ENSMUSG00000020679,ENSMUSG00000055994,ENSMUSG00000026921,ENSMUSG00000021256,…
GO:0031324	negative regulation of cellular metabolic process	biological_process	0.00044683	0.036557	167	1075	2598	22042	ENSMUSG00000040247,ENSMUSG00000019850,ENSMUSG00000003644,ENSMUSG00000016253,ENSMUSG00000037622,ENSMUSG00000037174,ENSMUSG00000030890,ENSMUSG00000022871,ENSMUSG00000040325,ENSMUSG00000074272,ENSMUSG00000037860,ENSMUSG00000026305,ENSMUSG00000048481,ENSMUSG00000044562,ENSMUSG00000053477,ENSMUSG00000027954,ENSMUSG00000029003,ENSMUSG00000024947,ENSMUSG00000035863,ENSMUSG00000053716,ENSMUSG00000024858,…
GO:0044463	cell projection part	cellular_component	0.00044768	0.036557	88	1075	1157	22042	ENSMUSG00000024013,ENSMUSG00000023072,ENSMUSG00000020776,ENSMUSG00000038982,ENSMUSG00000032959,ENSMUSG00000022758,ENSMUSG00000019823,ENSMUSG00000003346,ENSMUSG00000038976,ENSMUSG00000042156,ENSMUSG00000006476,ENSMUSG00000029193,ENSMUSG00000040640,ENSMUSG00000013160,ENSMUSG00000030374,ENSMUSG00000037126,ENSMUSG00000022391,ENSMUSG00000031010,ENSMUSG00000018334,ENSMUSG00000036006,ENSMUSG00000040714,…
GO:2001141	regulation of RNA biosynthetic process	biological_process	0.00045243	0.036803	201	1075	3175	22042	ENSMUSG00000027314,ENSMUSG00000037465,ENSMUSG00000031132,ENSMUSG00000020184,ENSMUSG00000059518,ENSMUSG00000004221,ENSMUSG00000027080,ENSMUSG00000059475,ENSMUSG00000045482,ENSMUSG00000048581,ENSMUSG00000020232,ENSMUSG00000019969,ENSMUSG00000045680,ENSMUSG00000042323,ENSMUSG00000053914,ENSMUSG00000057691,ENSMUSG00000020160,ENSMUSG00000062991,ENSMUSG00000020679,ENSMUSG00000033065,ENSMUSG00000026796,…
GO:0048513	organ development	biological_process	0.0004554	0.036903	211	1075	3398	22042	ENSMUSG00000031831,ENSMUSG00000028977,ENSMUSG00000022836,ENSMUSG00000030093,ENSMUSG00000032968,ENSMUSG00000029231,ENSMUSG00000024176,ENSMUSG00000057329,ENSMUSG00000031730,ENSMUSG00000047821,ENSMUSG00000021461,ENSMUSG00000057123,ENSMUSG00000070643,ENSMUSG00000024426,ENSMUSG00000031781,ENSMUSG00000044220,ENSMUSG00000030087,ENSMUSG00000048251,ENSMUSG00000020190,ENSMUSG00000024066,ENSMUSG00000078630,…
GO:0050803	regulation of synapse structure or activity	biological_process	0.00046829	0.037803	31	1075	308	22042	ENSMUSG00000033335,ENSMUSG00000067629,ENSMUSG00000039652,ENSMUSG00000005583,ENSMUSG00000005958,ENSMUSG00000037995,ENSMUSG00000029053,ENSMUSG00000030409,ENSMUSG00000031980,ENSMUSG00000019969,ENSMUSG00000028782,ENSMUSG00000039953,ENSMUSG00000015605,ENSMUSG00000041936,ENSMUSG00000028833,ENSMUSG00000013033,ENSMUSG00000020734,ENSMUSG00000032089,ENSMUSG00000059146,ENSMUSG00000006476,ENSMUSG00000025318,…
GO:0051345	positive regulation of hydrolase activity	biological_process	0.00047485	0.038084	55	1075	669	22042	ENSMUSG00000022534,ENSMUSG00000029101,ENSMUSG00000030583,ENSMUSG00000029722,ENSMUSG00000029033,ENSMUSG00000024947,ENSMUSG00000072770,ENSMUSG00000027954,ENSMUSG00000050730,ENSMUSG00000020702,ENSMUSG00000061751,ENSMUSG00000032965,ENSMUSG00000029231,ENSMUSG00000022216,ENSMUSG00000052712,ENSMUSG00000021219,ENSMUSG00000037860,ENSMUSG00000073878,ENSMUSG00000002279,ENSMUSG00000024066,ENSMUSG00000029676,…
GO:0048870	cell motility	biological_process	0.00047717	0.038084	102	1075	1457	22042	ENSMUSG00000030685,ENSMUSG00000055994,ENSMUSG00000027239,ENSMUSG00000074272,ENSMUSG00000020681,ENSMUSG00000027954,ENSMUSG00000029033,ENSMUSG00000023949,ENSMUSG00000017774,ENSMUSG00000069135,ENSMUSG00000060240,ENSMUSG00000030873,ENSMUSG00000024163,ENSMUSG00000019850,ENSMUSG00000032911,ENSMUSG00000029787,ENSMUSG00000030890,ENSMUSG00000034664,ENSMUSG00000024621,ENSMUSG00000059883,ENSMUSG00000059146,…
GO:0051674	localization of cell	biological_process	0.00047717	0.038084	102	1075	1457	22042	ENSMUSG00000048534,ENSMUSG00000002985,ENSMUSG00000038976,ENSMUSG00000062960,ENSMUSG00000006476,ENSMUSG00000023972,ENSMUSG00000025499,ENSMUSG00000031391,ENSMUSG00000026814,ENSMUSG00000005583,ENSMUSG00000056481,ENSMUSG00000042190,ENSMUSG00000031780,ENSMUSG00000029053,ENSMUSG00000044033,ENSMUSG00000017009,ENSMUSG00000027329,ENSMUSG00000020827,ENSMUSG00000021055,ENSMUSG00000003534,ENSMUSG00000073982,…
GO:0032202	telomere assembly	biological_process	0.00048561	0.038612	3	1075	4	22042	ENSMUSG00000029676,ENSMUSG00000007589,ENSMUSG00000038000
GO:0072028	nephron morphogenesis	biological_process	0.00049649	0.03926	12	1075	78	22042	ENSMUSG00000031665,ENSMUSG00000024176,ENSMUSG00000057329,ENSMUSG00000022770,ENSMUSG00000020679,ENSMUSG00000044042,ENSMUSG00000024620,ENSMUSG00000031980,ENSMUSG00000030890,ENSMUSG00000023951,ENSMUSG00000045680,ENSMUSG00000024515
GO:0007399	nervous system development	biological_process	0.00049749	0.03926	149	1075	2210	22042	ENSMUSG00000030093,ENSMUSG00000028977,ENSMUSG00000057329,ENSMUSG00000042766,ENSMUSG00000024176,ENSMUSG00000036955,ENSMUSG00000030087,ENSMUSG00000048251,ENSMUSG00000029518,ENSMUSG00000078630,ENSMUSG00000024426,ENSMUSG00000021461,ENSMUSG00000039577,ENSMUSG00000000957,ENSMUSG00000059409,ENSMUSG00000031391,ENSMUSG00000026814,ENSMUSG00000038982,ENSMUSG00000028717,ENSMUSG00000028078,ENSMUSG00000002985,…
GO:0061138	morphogenesis of a branching epithelium	biological_process	0.00050204	0.039473	22	1075	198	22042	ENSMUSG00000059923,ENSMUSG00000026814,ENSMUSG00000023951,ENSMUSG00000037820,ENSMUSG00000027315,ENSMUSG00000029231,ENSMUSG00000024176,ENSMUSG00000040728,ENSMUSG00000057329,ENSMUSG00000044562,ENSMUSG00000040385,ENSMUSG00000020679,ENSMUSG00000015605,ENSMUSG00000024515,ENSMUSG00000030890,ENSMUSG00000031980,ENSMUSG00000003534,ENSMUSG00000045680,ENSMUSG00000033006,ENSMUSG00000027314,ENSMUSG00000000957,…
GO:0007050	cell cycle arrest	biological_process	0.00050461	0.039528	17	1075	140	22042	ENSMUSG00000005469,ENSMUSG00000044820,ENSMUSG00000002968,ENSMUSG00000025499,ENSMUSG00000024947,ENSMUSG00000039842,ENSMUSG00000096472,ENSMUSG00000025507,ENSMUSG00000030890,ENSMUSG00000055128,ENSMUSG00000030330,ENSMUSG00000036006,ENSMUSG00000021256,ENSMUSG00000020184,ENSMUSG00000005718,ENSMUSG00000037032,ENSMUSG00000027510
GO:0001974	blood vessel remodeling	biological_process	0.00051551	0.040087	9	1075	46	22042	ENSMUSG00000023951,ENSMUSG00000061393,ENSMUSG00000042323,ENSMUSG00000027314,ENSMUSG00000037820,ENSMUSG00000002602,ENSMUSG00000020184,ENSMUSG00000005583,ENSMUSG00000074272
GO:0051234	establishment of localization	biological_process	0.00051553	0.040087	274	1075	4508	22042	ENSMUSG00000032741,ENSMUSG00000020886,ENSMUSG00000034226,ENSMUSG00000043384,ENSMUSG00000020679,ENSMUSG00000062991,ENSMUSG00000033065,ENSMUSG00000032965,ENSMUSG00000020734,ENSMUSG00000015023,ENSMUSG00000030409,ENSMUSG00000023861,ENSMUSG00000038000,ENSMUSG00000020184,ENSMUSG00000017309,ENSMUSG00000030731,ENSMUSG00000020882,ENSMUSG00000002957,ENSMUSG00000041515,ENSMUSG00000028893,ENSMUSG00000018796,…
GO:1903506	regulation of nucleic acid-templated transcription	biological_process	0.00054193	0.041984	200	1075	3167	22042	ENSMUSG00000030788,ENSMUSG00000060098,ENSMUSG00000037373,ENSMUSG00000001632,ENSMUSG00000028150,ENSMUSG00000073158,ENSMUSG00000058756,ENSMUSG00000035187,ENSMUSG00000026768,ENSMUSG00000024220,ENSMUSG00000079658,ENSMUSG00000074282,ENSMUSG00000073197,ENSMUSG00000009741,ENSMUSG00000027630,ENSMUSG00000027466,ENSMUSG00000047921,ENSMUSG00000059022,ENSMUSG00000071477,ENSMUSG00000085111,ENSMUSG00000028072,…
GO:1901620	regulation of smoothened signaling pathway involved in dorsal/ventral neural tube patterning	biological_process	0.00054579	0.042075	4	1075	8	22042	ENSMUSG00000001521,ENSMUSG00000025231,ENSMUSG00000005469,ENSMUSG00000034292
GO:0010468	regulation of gene expression	biological_process	0.00054894	0.042075	245	1075	4032	22042	ENSMUSG00000067150,ENSMUSG00000042688,ENSMUSG00000031010,ENSMUSG00000041815,ENSMUSG00000067713,ENSMUSG00000024515,ENSMUSG00000015605,ENSMUSG00000045039,ENSMUSG00000009097,ENSMUSG00000021494,ENSMUSG00000039474,ENSMUSG00000073982,ENSMUSG00000034341,ENSMUSG00000070509,ENSMUSG00000041359,ENSMUSG00000025138,ENSMUSG00000042190,ENSMUSG00000031392,ENSMUSG00000034292,ENSMUSG00000005583,ENSMUSG00000027487,…
GO:0006807	nitrogen compound metabolic process	biological_process	0.00054907	0.042075	362	1075	6205	22042	ENSMUSG00000068391,ENSMUSG00000031503,ENSMUSG00000085111,ENSMUSG00000028072,ENSMUSG00000050627,ENSMUSG00000042814,ENSMUSG00000027466,ENSMUSG00000027630,ENSMUSG00000047921,ENSMUSG00000059146,ENSMUSG00000092260,ENSMUSG00000027569,ENSMUSG00000108596,ENSMUSG00000001494,ENSMUSG00000069020,ENSMUSG00000052763,ENSMUSG00000038025,ENSMUSG00000017897,ENSMUSG00000037373,ENSMUSG00000001632,ENSMUSG00000022685,…
GO:0032502	developmental process	biological_process	0.00055681	0.042306	358	1075	6112	22042	ENSMUSG00000001151,ENSMUSG00000025499,ENSMUSG00000076441,ENSMUSG00000030602,ENSMUSG00000040761,ENSMUSG00000034041,ENSMUSG00000032959,ENSMUSG00000031362,ENSMUSG00000030413,ENSMUSG00000038976,ENSMUSG00000070509,ENSMUSG00000073982,ENSMUSG00000029810,ENSMUSG00000039474,ENSMUSG00000021494,ENSMUSG00000045039,ENSMUSG00000009097,ENSMUSG00000015605,ENSMUSG00000026773,ENSMUSG00000031010,ENSMUSG00000032114,…
GO:0008219	cell death	biological_process	0.00055808	0.042306	137	1075	2065	22042	ENSMUSG00000019969,ENSMUSG00000030409,ENSMUSG00000004221,ENSMUSG00000031132,ENSMUSG00000020184,ENSMUSG00000052752,ENSMUSG00000005958,ENSMUSG00000026796,ENSMUSG00000000552,ENSMUSG00000096472,ENSMUSG00000032965,ENSMUSG00000020679,ENSMUSG00000000631,ENSMUSG00000015023,ENSMUSG00000057691,ENSMUSG00000042724,ENSMUSG00000039474,ENSMUSG00000024515,ENSMUSG00000005583,ENSMUSG00000071203,ENSMUSG00000056481,…
GO:0016265	death	biological_process	0.00055808	0.042306	137	1075	2065	22042	ENSMUSG00000004221,ENSMUSG00000019969,ENSMUSG00000030409,ENSMUSG00000052752,ENSMUSG00000005958,ENSMUSG00000031132,ENSMUSG00000020184,ENSMUSG00000096472,ENSMUSG00000000552,ENSMUSG00000026796,ENSMUSG00000015023,ENSMUSG00000000631,ENSMUSG00000042724,ENSMUSG00000057691,ENSMUSG00000032965,ENSMUSG00000020679,ENSMUSG00000024515,ENSMUSG00000039474,ENSMUSG00000041359,ENSMUSG00000019054,ENSMUSG00000024150,…
GO:1901360	organic cyclic compound metabolic process	biological_process	0.00057273	0.043261	329	1075	5548	22042	ENSMUSG00000042097,ENSMUSG00000022770,ENSMUSG00000069266,ENSMUSG00000034748,ENSMUSG00000006050,ENSMUSG00000029705,ENSMUSG00000037523,ENSMUSG00000029199,ENSMUSG00000050945,ENSMUSG00000024014,ENSMUSG00000020736,ENSMUSG00000025764,ENSMUSG00000030685,ENSMUSG00000055994,ENSMUSG00000046876,ENSMUSG00000026799,ENSMUSG00000027944,ENSMUSG00000038402,ENSMUSG00000061393,ENSMUSG00000066838,ENSMUSG00000033006,…
GO:0060021	palate development	biological_process	0.00058028	0.043676	12	1075	79	22042	ENSMUSG00000038402,ENSMUSG00000024247,ENSMUSG00000061393,ENSMUSG00000045680,ENSMUSG00000024947,ENSMUSG00000009097,ENSMUSG00000005958,ENSMUSG00000066026,ENSMUSG00000029231,ENSMUSG00000002799,ENSMUSG00000005583,ENSMUSG00000022770
GO:0010467	gene expression	biological_process	0.00059008	0.044256	297	1075	5057	22042	ENSMUSG00000034729,ENSMUSG00000024515,ENSMUSG00000067713,ENSMUSG00000037824,ENSMUSG00000067150,ENSMUSG00000042190,ENSMUSG00000031392,ENSMUSG00000027487,ENSMUSG00000025138,ENSMUSG00000041359,ENSMUSG00000028893,ENSMUSG00000041515,ENSMUSG00000001604,ENSMUSG00000044042,ENSMUSG00000071256,ENSMUSG00000062960,ENSMUSG00000023118,ENSMUSG00000059475,ENSMUSG00000022614,ENSMUSG00000020232,ENSMUSG00000003135,…
GO:0019867	outer membrane	cellular_component	0.00062719	0.046561	22	1075	199	22042	ENSMUSG00000030409,ENSMUSG00000037523,ENSMUSG00000019969,ENSMUSG00000032109,ENSMUSG00000018042,ENSMUSG00000002984,ENSMUSG00000019054,ENSMUSG00000033006,ENSMUSG00000031991,ENSMUSG00000076441,ENSMUSG00000034659,ENSMUSG00000024120,ENSMUSG00000018796,ENSMUSG00000032959,ENSMUSG00000007659,ENSMUSG00000001964,ENSMUSG00000043648,ENSMUSG00000027944,ENSMUSG00000057329,ENSMUSG00000059146,ENSMUSG00000034993,…
GO:0031968	organelle outer membrane	cellular_component	0.00062719	0.046561	22	1075	199	22042	ENSMUSG00000018042,ENSMUSG00000002984,ENSMUSG00000019054,ENSMUSG00000033006,ENSMUSG00000031991,ENSMUSG00000030409,ENSMUSG00000019969,ENSMUSG00000037523,ENSMUSG00000032109,ENSMUSG00000027944,ENSMUSG00000034993,ENSMUSG00000057329,ENSMUSG00000059146,ENSMUSG00000056666,ENSMUSG00000076441,ENSMUSG00000018796,ENSMUSG00000024120,ENSMUSG00000034659,ENSMUSG00000007659,ENSMUSG00000032959,ENSMUSG00000001964,…
GO:0007409	axonogenesis	biological_process	0.00062742	0.046561	38	1075	412	22042	ENSMUSG00000030890,ENSMUSG00000019969,ENSMUSG00000024621,ENSMUSG00000048251,ENSMUSG00000033335,ENSMUSG00000024163,ENSMUSG00000005958,ENSMUSG00000030093,ENSMUSG00000061751,ENSMUSG00000057329,ENSMUSG00000042766,ENSMUSG00000027954,ENSMUSG00000018820,ENSMUSG00000070509,ENSMUSG00000031078,ENSMUSG00000045039,ENSMUSG00000029193,ENSMUSG00000041936,ENSMUSG00000015605,ENSMUSG00000024515,ENSMUSG00000031010,…
GO:0051252	regulation of RNA metabolic process	biological_process	0.00064319	0.047564	210	1075	3355	22042	ENSMUSG00000027510,ENSMUSG00000042097,ENSMUSG00000028854,ENSMUSG00000022770,ENSMUSG00000034748,ENSMUSG00000021024,ENSMUSG00000006050,ENSMUSG00000029705,ENSMUSG00000037523,ENSMUSG00000035632,ENSMUSG00000050945,ENSMUSG00000024014,ENSMUSG00000025764,ENSMUSG00000055994,ENSMUSG00000046876,ENSMUSG00000027944,ENSMUSG00000026799,ENSMUSG00000056592,ENSMUSG00000020086,ENSMUSG00000038402,ENSMUSG00000014859,…
GO:0001922	B-1 B cell homeostasis	biological_process	0.00065448	0.048231	3	1075	4	22042	ENSMUSG00000019850,ENSMUSG00000026842,ENSMUSG00000005057
GO:1903393	positive regulation of adherens junction organization	biological_process	0.00065941	0.048425	7	1075	29	22042	ENSMUSG00000023951,ENSMUSG00000029106,ENSMUSG00000044042,ENSMUSG00000041959,ENSMUSG00000026842,ENSMUSG00000062960,ENSMUSG00000017009
GO:2000026	regulation of multicellular organismal development	biological_process	0.00066777	0.048869	134	1075	2024	22042	ENSMUSG00000070643,ENSMUSG00000024066,ENSMUSG00000017817,ENSMUSG00000048251,ENSMUSG00000059409,ENSMUSG00000000957,ENSMUSG00000026222,ENSMUSG00000028977,ENSMUSG00000030093,ENSMUSG00000024176,ENSMUSG00000029231,ENSMUSG00000057329,ENSMUSG00000042766,ENSMUSG00000047821,ENSMUSG00000011958,ENSMUSG00000025231,ENSMUSG00000039953,ENSMUSG00000067629,ENSMUSG00000029053,ENSMUSG00000028717,ENSMUSG00000004266,…
GO:0048013	ephrin receptor signaling pathway	biological_process	0.00067637	0.049291	8	1075	37	22042	ENSMUSG00000031217,ENSMUSG00000028072,ENSMUSG00000066877,ENSMUSG00000003934,ENSMUSG00000028040,ENSMUSG00000059146,ENSMUSG00000005958,ENSMUSG00000027954
GO:0090304	nucleic acid metabolic process	biological_process	0.00067819	0.049291	280	1075	4645	22042	ENSMUSG00000052763,ENSMUSG00000017897,ENSMUSG00000038025,ENSMUSG00000027569,ENSMUSG00000092260,ENSMUSG00000059146,ENSMUSG00000001494,ENSMUSG00000069020,ENSMUSG00000047921,ENSMUSG00000027466,ENSMUSG00000027630,ENSMUSG00000085111,ENSMUSG00000031503,ENSMUSG00000068391,ENSMUSG00000028072,ENSMUSG00000074282,ENSMUSG00000009741,ENSMUSG00000037373,ENSMUSG00000022685,ENSMUSG00000001632,ENSMUSG00000041638,…
GO:0048562	embryonic organ morphogenesis	biological_process	0.00070032	0.05061	29	1075	305	22042	ENSMUSG00000029231,ENSMUSG00000032965,ENSMUSG00000031665,ENSMUSG00000020679,ENSMUSG00000027954,ENSMUSG00000001521,ENSMUSG00000023972,ENSMUSG00000001249,ENSMUSG00000033088,ENSMUSG00000031831,ENSMUSG00000024947,ENSMUSG00000038402,ENSMUSG00000026814,ENSMUSG00000038982,ENSMUSG00000000957,ENSMUSG00000005583,ENSMUSG00000022770,ENSMUSG00000007877,ENSMUSG00000012819,ENSMUSG00000026768,ENSMUSG00000013584,…
GO:0006351	transcription, DNA-templated	biological_process	0.00070112	0.05061	202	1075	3228	22042	ENSMUSG00000041515,ENSMUSG00000001604,ENSMUSG00000022661,ENSMUSG00000028893,ENSMUSG00000025499,ENSMUSG00000034041,ENSMUSG00000040761,ENSMUSG00000034762,ENSMUSG00000071256,ENSMUSG00000021494,ENSMUSG00000009097,ENSMUSG00000045039,ENSMUSG00000034341,ENSMUSG00000073982,ENSMUSG00000070509,ENSMUSG00000039474,ENSMUSG00000031010,ENSMUSG00000015605,ENSMUSG00000024515,ENSMUSG00000025138,ENSMUSG00000042190,…
GO:0036477	somatodendritic compartment	cellular_component	0.00071239	0.051248	76	1075	995	22042	ENSMUSG00000067889,ENSMUSG00000022489,ENSMUSG00000026842,ENSMUSG00000030098,ENSMUSG00000023192,ENSMUSG00000028072,ENSMUSG00000009894,ENSMUSG00000005469,ENSMUSG00000039652,ENSMUSG00000024858,ENSMUSG00000005580,ENSMUSG00000026768,ENSMUSG00000037032,ENSMUSG00000040009,ENSMUSG00000031078,ENSMUSG00000004631,ENSMUSG00000037624,ENSMUSG00000018012,ENSMUSG00000041351,ENSMUSG00000025979,ENSMUSG00000021680,…
GO:0044767	single-organism developmental process	biological_process	0.00072233	0.051787	355	1075	6075	22042	ENSMUSG00000034579,ENSMUSG00000046711,ENSMUSG00000036180,ENSMUSG00000032290,ENSMUSG00000031217,ENSMUSG00000022414,ENSMUSG00000024620,ENSMUSG00000062410,ENSMUSG00000034271,ENSMUSG00000031665,ENSMUSG00000032094,ENSMUSG00000016356,ENSMUSG00000041936,ENSMUSG00000018012,ENSMUSG00000027330,ENSMUSG00000019087,ENSMUSG00000031935,ENSMUSG00000074570,ENSMUSG00000037032,ENSMUSG00000049580,ENSMUSG00000039652,…
GO:0008361	regulation of cell size	biological_process	0.00072802	0.052019	22	1075	196	22042	ENSMUSG00000033335,ENSMUSG00000023277,ENSMUSG00000023905,ENSMUSG00000035187,ENSMUSG00000037622,ENSMUSG00000045039,ENSMUSG00000031078,ENSMUSG00000030890,ENSMUSG00000070509,ENSMUSG00000015605,ENSMUSG00000059146,ENSMUSG00000042766,ENSMUSG00000025439,ENSMUSG00000029106,ENSMUSG00000027200,ENSMUSG00000026842,ENSMUSG00000018820,ENSMUSG00000002985,ENSMUSG00000014859,ENSMUSG00000023951,ENSMUSG00000007476,…
GO:0072102	glomerulus morphogenesis	biological_process	0.00074018	0.05271	4	1075	9	22042	ENSMUSG00000024620,ENSMUSG00000029231,ENSMUSG00000045680,ENSMUSG00000005583
GO:0035601	protein deacylation	biological_process	0.00074313	0.052742	14	1075	99	22042	ENSMUSG00000052712,ENSMUSG00000025138,ENSMUSG00000034748,ENSMUSG00000022475,ENSMUSG00000003346,ENSMUSG00000034271,ENSMUSG00000045680,ENSMUSG00000067567,ENSMUSG00000037373,ENSMUSG00000023951,ENSMUSG00000028670,ENSMUSG00000042988,ENSMUSG00000027630,ENSMUSG00000059518
GO:0042772	DNA damage response, signal transduction resulting in transcription	biological_process	0.00074845	0.052942	5	1075	15	22042	ENSMUSG00000027510,ENSMUSG00000000552,ENSMUSG00000029003,ENSMUSG00000005718,ENSMUSG00000030330
GO:0051129	negative regulation of cellular component organization	biological_process	0.00075621	0.053313	59	1075	743	22042	ENSMUSG00000006127,ENSMUSG00000032479,ENSMUSG00000029676,ENSMUSG00000067567,ENSMUSG00000019969,ENSMUSG00000034867,ENSMUSG00000032911,ENSMUSG00000038000,ENSMUSG00000020184,ENSMUSG00000033862,ENSMUSG00000000957,ENSMUSG00000033335,ENSMUSG00000022534,ENSMUSG00000050106,ENSMUSG00000020886,ENSMUSG00000027954,ENSMUSG00000029003,ENSMUSG00000039646,ENSMUSG00000007589,ENSMUSG00000053914,ENSMUSG00000034993,…
GO:0001944	vasculature development	biological_process	0.00077951	0.054702	56	1075	714	22042	ENSMUSG00000045039,ENSMUSG00000000378,ENSMUSG00000001632,ENSMUSG00000008140,ENSMUSG00000031980,ENSMUSG00000028782,ENSMUSG00000025231,ENSMUSG00000021256,ENSMUSG00000015605,ENSMUSG00000009741,ENSMUSG00000005583,ENSMUSG00000013584,ENSMUSG00000023905,ENSMUSG00000030605,ENSMUSG00000028072,ENSMUSG00000033420,ENSMUSG00000028717,ENSMUSG00000023951,ENSMUSG00000031503,ENSMUSG00000026814,ENSMUSG00000034041,…
GO:0005783	endoplasmic reticulum	cellular_component	0.00078109	0.054702	115	1075	1657	22042	ENSMUSG00000055401,ENSMUSG00000036323,ENSMUSG00000018042,ENSMUSG00000020882,ENSMUSG00000058966,ENSMUSG00000030409,ENSMUSG00000022614,ENSMUSG00000079056,ENSMUSG00000019969,ENSMUSG00000006127,ENSMUSG00000078630,ENSMUSG00000024066,ENSMUSG00000017817,ENSMUSG00000070426,ENSMUSG00000057329,ENSMUSG00000050445,ENSMUSG00000078622,ENSMUSG00000038486,ENSMUSG00000020886,ENSMUSG00000030093,ENSMUSG00000038803,…
GO:0006139	nucleobase-containing compound metabolic process	biological_process	0.00078605	0.054807	307	1075	5167	22042	ENSMUSG00000048581,ENSMUSG00000045482,ENSMUSG00000030674,ENSMUSG00000045680,ENSMUSG00000019969,ENSMUSG00000004221,ENSMUSG00000024833,ENSMUSG00000055401,ENSMUSG00000031132,ENSMUSG00000027314,ENSMUSG00000026796,ENSMUSG00000002968,ENSMUSG00000025532,ENSMUSG00000045211,ENSMUSG00000003500,ENSMUSG00000027067,ENSMUSG00000005378,ENSMUSG00000025439,ENSMUSG00000040728,ENSMUSG00000038425,ENSMUSG00000007589,…
GO:0007155	cell adhesion	biological_process	0.00078777	0.054807	99	1075	1404	22042	ENSMUSG00000026842,ENSMUSG00000041959,ENSMUSG00000102428,ENSMUSG00000036256,ENSMUSG00000052212,ENSMUSG00000023906,ENSMUSG00000108596,ENSMUSG00000032094,ENSMUSG00000013033,ENSMUSG00000039661,ENSMUSG00000020400,ENSMUSG00000001034,ENSMUSG00000070473,ENSMUSG00000020612,ENSMUSG00000024965,ENSMUSG00000066877,ENSMUSG00000031217,ENSMUSG00000033420,ENSMUSG00000023951,ENSMUSG00000002602,ENSMUSG00000026768,…
GO:0034446	substrate adhesion-dependent cell spreading	biological_process	0.000794	0.055059	13	1075	88	22042	ENSMUSG00000033420,ENSMUSG00000030890,ENSMUSG00000018012,ENSMUSG00000024965,ENSMUSG00000033335,ENSMUSG00000026768,ENSMUSG00000041959,ENSMUSG00000033088,ENSMUSG00000005958,ENSMUSG00000026842,ENSMUSG00000002602,ENSMUSG00000074570,ENSMUSG00000027954
GO:0048667	cell morphogenesis involved in neuron differentiation	biological_process	0.00081153	0.056091	47	1075	548	22042	ENSMUSG00000042766,ENSMUSG00000057329,ENSMUSG00000061751,ENSMUSG00000033088,ENSMUSG00000018820,ENSMUSG00000027954,ENSMUSG00000025237,ENSMUSG00000020886,ENSMUSG00000030093,ENSMUSG00000033335,ENSMUSG00000005958,ENSMUSG00000034867,ENSMUSG00000024163,ENSMUSG00000012819,ENSMUSG00000024621,ENSMUSG00000019969,ENSMUSG00000030890,ENSMUSG00000048251,ENSMUSG00000003934,ENSMUSG00000028040,ENSMUSG00000059146,…
GO:0042113	B cell activation	biological_process	0.00082163	0.056604	27	1075	362	22042	ENSMUSG00000000957,ENSMUSG00000031132,ENSMUSG00000005583,ENSMUSG00000040247,ENSMUSG00000020474,ENSMUSG00000024353,ENSMUSG00000026616,ENSMUSG00000015217,ENSMUSG00000019850,ENSMUSG00000054199,ENSMUSG00000044220,ENSMUSG00000040325,ENSMUSG00000068105,ENSMUSG00000029570,ENSMUSG00000057329,ENSMUSG00000021624,ENSMUSG00000055994,ENSMUSG00000029003,ENSMUSG00000040751,ENSMUSG00000026842,ENSMUSG00000022475,…
GO:0042127	regulation of cell proliferation	biological_process	0.00083064	0.057039	109	1075	1625	22042	ENSMUSG00000007589,ENSMUSG00000042323,ENSMUSG00000024921,ENSMUSG00000020160,ENSMUSG00000062991,ENSMUSG00000024176,ENSMUSG00000032965,ENSMUSG00000008601,ENSMUSG00000029231,ENSMUSG00000040728,ENSMUSG00000057329,ENSMUSG00000030093,ENSMUSG00000032968,ENSMUSG00000096472,ENSMUSG00000026796,ENSMUSG00000002968,ENSMUSG00000027314,ENSMUSG00000020496,ENSMUSG00000031132,ENSMUSG00000059518,ENSMUSG00000026479,…
GO:0006366	transcription from RNA polymerase II promoter	biological_process	0.00084774	0.058025	131	1075	1989	22042	ENSMUSG00000033249,ENSMUSG00000042918,ENSMUSG00000028717,ENSMUSG00000006599,ENSMUSG00000021598,ENSMUSG00000026814,ENSMUSG00000041560,ENSMUSG00000070003,ENSMUSG00000021055,ENSMUSG00000025231,ENSMUSG00000042390,ENSMUSG00000045658,ENSMUSG00000024176,ENSMUSG00000018750,ENSMUSG00000024921,ENSMUSG00000039771,ENSMUSG00000031728,ENSMUSG00000030093,ENSMUSG00000032715,ENSMUSG00000059409,ENSMUSG00000021639,…
GO:0045773	positive regulation of axon extension	biological_process	0.00086689	0.05879	9	1075	49	22042	ENSMUSG00000059146,ENSMUSG00000023277,ENSMUSG00000002985,ENSMUSG00000018820,ENSMUSG00000023905,ENSMUSG00000023951,ENSMUSG00000030890,ENSMUSG00000045039,ENSMUSG00000015605
GO:0000166	nucleotide binding	molecular_function	0.00087075	0.05879	149	1075	2189	22042	ENSMUSG00000037820,ENSMUSG00000057963,ENSMUSG00000034371,ENSMUSG00000032281,ENSMUSG00000034930,ENSMUSG00000038058,ENSMUSG00000002550,ENSMUSG00000003644,ENSMUSG00000030739,ENSMUSG00000022791,ENSMUSG00000017774,ENSMUSG00000027655,ENSMUSG00000059883,ENSMUSG00000040325,ENSMUSG00000021196,ENSMUSG00000074793,ENSMUSG00000030890,ENSMUSG00000059146,ENSMUSG00000027605,ENSMUSG00000029190,ENSMUSG00000028072,…
GO:1901265	nucleoside phosphate binding	molecular_function	0.00087075	0.05879	149	1075	2189	22042	ENSMUSG00000030541,ENSMUSG00000040009,ENSMUSG00000026456,ENSMUSG00000024858,ENSMUSG00000005580,ENSMUSG00000032177,ENSMUSG00000034427,ENSMUSG00000076435,ENSMUSG00000037373,ENSMUSG00000020277,ENSMUSG00000026274,ENSMUSG00000024254,ENSMUSG00000059146,ENSMUSG00000029190,ENSMUSG00000027605,ENSMUSG00000003360,ENSMUSG00000028072,ENSMUSG00000050627,ENSMUSG00000022791,ENSMUSG00000002550,ENSMUSG00000038058,…
GO:0009987	cellular process	biological_process	0.00087319	0.05879	870	1075	16691	22042	ENSMUSG00000048277,ENSMUSG00000044042,ENSMUSG00000003934,ENSMUSG00000026811,ENSMUSG00000010054,ENSMUSG00000019235,ENSMUSG00000041341,ENSMUSG00000058317,ENSMUSG00000041515,ENSMUSG00000037204,ENSMUSG00000018796,ENSMUSG00000020776,ENSMUSG00000028893,ENSMUSG00000041359,ENSMUSG00000019054,ENSMUSG00000017009,ENSMUSG00000030088,ENSMUSG00000005470,ENSMUSG00000071203,ENSMUSG00000031392,ENSMUSG00000042190,…
GO:0051336	regulation of hydrolase activity	biological_process	0.00087397	0.05879	86	1075	1194	22042	ENSMUSG00000002279,ENSMUSG00000022871,ENSMUSG00000026414,ENSMUSG00000040247,ENSMUSG00000038058,ENSMUSG00000003644,ENSMUSG00000034867,ENSMUSG00000029033,ENSMUSG00000024947,ENSMUSG00000034930,ENSMUSG00000029101,ENSMUSG00000044562,ENSMUSG00000052712,ENSMUSG00000021219,ENSMUSG00000061751,ENSMUSG00000037860,ENSMUSG00000027954,ENSMUSG00000031980,ENSMUSG00000051403,ENSMUSG00000041936,ENSMUSG00000041351,…
GO:1901888	regulation of cell junction assembly	biological_process	0.0008756	0.05879	12	1075	78	22042	ENSMUSG00000005469,ENSMUSG00000031980,ENSMUSG00000023951,ENSMUSG00000000957,ENSMUSG00000017774,ENSMUSG00000020681,ENSMUSG00000044042,ENSMUSG00000039577,ENSMUSG00000026842,ENSMUSG00000062960,ENSMUSG00000017009,ENSMUSG00000041959
GO:0019200	carbohydrate kinase activity	molecular_function	0.00090205	0.060375	6	1075	22	22042	ENSMUSG00000020277,ENSMUSG00000041798,ENSMUSG00000026409,ENSMUSG00000033065,ENSMUSG00000026773,ENSMUSG00000021196
GO:0032269	negative regulation of cellular protein metabolic process	biological_process	0.00091468	0.061027	80	1075	1109	22042	ENSMUSG00000096472,ENSMUSG00000032715,ENSMUSG00000037058,ENSMUSG00000022102,ENSMUSG00000045817,ENSMUSG00000007589,ENSMUSG00000053914,ENSMUSG00000067567,ENSMUSG00000019969,ENSMUSG00000048581,ENSMUSG00000020232,ENSMUSG00000030087,ENSMUSG00000024066,ENSMUSG00000006127,ENSMUSG00000068335,ENSMUSG00000059409,ENSMUSG00000020184,ENSMUSG00000028893,ENSMUSG00000041560,ENSMUSG00000004266,ENSMUSG00000032959,…
GO:0050680	negative regulation of epithelial cell proliferation	biological_process	0.0009678	0.064368	16	1075	129	22042	ENSMUSG00000021055,ENSMUSG00000024066,ENSMUSG00000021256,ENSMUSG00000041351,ENSMUSG00000022770,ENSMUSG00000005583,ENSMUSG00000027314,ENSMUSG00000024947,ENSMUSG00000024395,ENSMUSG00000026814,ENSMUSG00000074272,ENSMUSG00000032965,ENSMUSG00000001249,ENSMUSG00000071856,ENSMUSG00000007589,ENSMUSG00000002985
GO:0018108	peptidyl-tyrosine phosphorylation	biological_process	0.00097165	0.064421	34	1075	365	22042	ENSMUSG00000027954,ENSMUSG00000062991,ENSMUSG00000055994,ENSMUSG00000027944,ENSMUSG00000020681,ENSMUSG00000029231,ENSMUSG00000044716,ENSMUSG00000020886,ENSMUSG00000005958,ENSMUSG00000032911,ENSMUSG00000022791,ENSMUSG00000069135,ENSMUSG00000024621,ENSMUSG00000019969,ENSMUSG00000062960,ENSMUSG00000026842,ENSMUSG00000023972,ENSMUSG00000024620,ENSMUSG00000003934,ENSMUSG00000068917,ENSMUSG00000059146,…
GO:0030425	dendrite	cellular_component	0.00099345	0.065661	57	1075	706	22042	ENSMUSG00000067629,ENSMUSG00000039652,ENSMUSG00000024858,ENSMUSG00000005580,ENSMUSG00000040009,ENSMUSG00000037032,ENSMUSG00000037995,ENSMUSG00000020827,ENSMUSG00000037126,ENSMUSG00000039474,ENSMUSG00000020476,ENSMUSG00000031078,ENSMUSG00000030374,ENSMUSG00000004631,ENSMUSG00000025979,ENSMUSG00000021680,ENSMUSG00000041351,ENSMUSG00000022391,ENSMUSG00000007670,ENSMUSG00000022758,ENSMUSG00000040249,…
GO:0070371	ERK1 and ERK2 cascade	biological_process	0.001017	0.06689	32	1075	360	22042	ENSMUSG00000020400,ENSMUSG00000039661,ENSMUSG00000059146,ENSMUSG00000024620,ENSMUSG00000031530,ENSMUSG00000062960,ENSMUSG00000026842,ENSMUSG00000023951,ENSMUSG00000025499,ENSMUSG00000028072,ENSMUSG00000004266,ENSMUSG00000031780,ENSMUSG00000002205,ENSMUSG00000029053,ENSMUSG00000002602,ENSMUSG00000031980,ENSMUSG00000003534,ENSMUSG00000021055,ENSMUSG00000019087,ENSMUSG00000024515,ENSMUSG00000020702,…
GO:0060090	binding, bridging	molecular_function	0.0010252	0.06689	17	1075	136	22042	ENSMUSG00000030610,ENSMUSG00000024947,ENSMUSG00000066877,ENSMUSG00000036180,ENSMUSG00000059923,ENSMUSG00000022102,ENSMUSG00000030733,ENSMUSG00000037523,ENSMUSG00000029705,ENSMUSG00000079426,ENSMUSG00000018334,ENSMUSG00000005057,ENSMUSG00000026414,ENSMUSG00000007877,ENSMUSG00000002957,ENSMUSG00000024163,ENSMUSG00000060279
GO:0006725	cellular aromatic compound metabolic process	biological_process	0.0010254	0.06689	316	1075	5350	22042	ENSMUSG00000053477,ENSMUSG00000041638,ENSMUSG00000034371,ENSMUSG00000040725,ENSMUSG00000037860,ENSMUSG00000013822,ENSMUSG00000024457,ENSMUSG00000048481,ENSMUSG00000041477,ENSMUSG00000024947,ENSMUSG00000025047,ENSMUSG00000002550,ENSMUSG00000016253,ENSMUSG00000038058,ENSMUSG00000019850,ENSMUSG00000015092,ENSMUSG00000020647,ENSMUSG00000020474,ENSMUSG00000078515,ENSMUSG00000021615,ENSMUSG00000021033,…
GO:0022610	biological adhesion	biological_process	0.0010259	0.06689	99	1075	1415	22042	ENSMUSG00000022770,ENSMUSG00000031933,ENSMUSG00000035258,ENSMUSG00000061048,ENSMUSG00000019850,ENSMUSG00000012819,ENSMUSG00000034664,ENSMUSG00000032815,ENSMUSG00000030890,ENSMUSG00000071068,ENSMUSG00000068105,ENSMUSG00000040385,ENSMUSG00000074272,ENSMUSG00000002778,ENSMUSG00000002799,ENSMUSG00000001014,ENSMUSG00000033088,ENSMUSG00000037820,ENSMUSG00000029003,ENSMUSG00000103749,ENSMUSG00000027954,…
GO:0032469	endoplasmic reticulum calcium ion homeostasis	biological_process	0.0010279	0.06689	6	1075	23	22042	ENSMUSG00000019054,ENSMUSG00000037820,ENSMUSG00000057329,ENSMUSG00000039474,ENSMUSG00000019969,ENSMUSG00000022564
GO:0010769	regulation of cell morphogenesis involved in differentiation	biological_process	0.0010392	0.067417	36	1075	394	22042	ENSMUSG00000023951,ENSMUSG00000027200,ENSMUSG00000026842,ENSMUSG00000041959,ENSMUSG00000006476,ENSMUSG00000001249,ENSMUSG00000002985,ENSMUSG00000003934,ENSMUSG00000059146,ENSMUSG00000018012,ENSMUSG00000024515,ENSMUSG00000041936,ENSMUSG00000015605,ENSMUSG00000045039,ENSMUSG00000031078,ENSMUSG00000070509,ENSMUSG00000035187,ENSMUSG00000023905,ENSMUSG00000074570,ENSMUSG00000023277,ENSMUSG00000067629,…
GO:0061098	positive regulation of protein tyrosine kinase activity	biological_process	0.0010423	0.067417	9	1075	49	22042	ENSMUSG00000027954,ENSMUSG00000074570,ENSMUSG00000062991,ENSMUSG00000020681,ENSMUSG00000044716,ENSMUSG00000041936,ENSMUSG00000024621,ENSMUSG00000020886,ENSMUSG00000031980
GO:0007043	cell-cell junction assembly	biological_process	0.0010777	0.069492	14	1075	103	22042	ENSMUSG00000057123,ENSMUSG00000020776,ENSMUSG00000031980,ENSMUSG00000005469,ENSMUSG00000070473,ENSMUSG00000015605,ENSMUSG00000017774,ENSMUSG00000022770,ENSMUSG00000020681,ENSMUSG00000027935,ENSMUSG00000061048,ENSMUSG00000000325,ENSMUSG00000022475,ENSMUSG00000039577
GO:1903573	negative regulation of response to endoplasmic reticulum stress	biological_process	0.0011002	0.070715	8	1075	42	22042	ENSMUSG00000040462,ENSMUSG00000041765,ENSMUSG00000004937,ENSMUSG00000024807,ENSMUSG00000004221,ENSMUSG00000039474,ENSMUSG00000022564,ENSMUSG00000066877
GO:0098732	macromolecule deacylation	biological_process	0.0011034	0.070715	14	1075	103	22042	ENSMUSG00000003346,ENSMUSG00000022475,ENSMUSG00000034271,ENSMUSG00000052712,ENSMUSG00000025138,ENSMUSG00000034748,ENSMUSG00000027630,ENSMUSG00000059518,ENSMUSG00000045680,ENSMUSG00000067567,ENSMUSG00000023951,ENSMUSG00000037373,ENSMUSG00000028670,ENSMUSG00000042988
GO:0018212	peptidyl-tyrosine modification	biological_process	0.0011261	0.071866	34	1075	368	22042	ENSMUSG00000002602,ENSMUSG00000029053,ENSMUSG00000074570,ENSMUSG00000034292,ENSMUSG00000024247,ENSMUSG00000041936,ENSMUSG00000003534,ENSMUSG00000002748,ENSMUSG00000031980,ENSMUSG00000026842,ENSMUSG00000062960,ENSMUSG00000023972,ENSMUSG00000024620,ENSMUSG00000003934,ENSMUSG00000068917,ENSMUSG00000059146,ENSMUSG00000004266,ENSMUSG00000031217,ENSMUSG00000028072,ENSMUSG00000023951,ENSMUSG00000005958,…
GO:0014706	striated muscle tissue development	biological_process	0.0011301	0.071866	35	1075	402	22042	ENSMUSG00000001964,ENSMUSG00000062991,ENSMUSG00000024176,ENSMUSG00000029231,ENSMUSG00000033323,ENSMUSG00000057329,ENSMUSG00000020160,ENSMUSG00000024014,ENSMUSG00000020232,ENSMUSG00000057123,ENSMUSG00000045680,ENSMUSG00000022951,ENSMUSG00000017817,ENSMUSG00000034748,ENSMUSG00000021024,ENSMUSG00000026414,ENSMUSG00000030739,ENSMUSG00000027314,ENSMUSG00000028854,ENSMUSG00000007122,ENSMUSG00000023951,…
GO:0048675	axon extension	biological_process	0.0011315	0.071866	16	1075	127	22042	ENSMUSG00000015605,ENSMUSG00000031010,ENSMUSG00000030890,ENSMUSG00000031078,ENSMUSG00000045039,ENSMUSG00000023905,ENSMUSG00000035187,ENSMUSG00000023277,ENSMUSG00000033335,ENSMUSG00000023951,ENSMUSG00000002985,ENSMUSG00000018820,ENSMUSG00000026842,ENSMUSG00000027200,ENSMUSG00000059146,ENSMUSG00000042766
GO:0001954	positive regulation of cell-matrix adhesion	biological_process	0.0011569	0.073261	9	1075	51	22042	ENSMUSG00000037966,ENSMUSG00000030890,ENSMUSG00000023951,ENSMUSG00000041959,ENSMUSG00000062960,ENSMUSG00000026842,ENSMUSG00000017009,ENSMUSG00000044042,ENSMUSG00000029053
GO:0051019	mitogen-activated protein kinase binding	molecular_function	0.0011704	0.07389	7	1075	32	22042	ENSMUSG00000022414,ENSMUSG00000001034,ENSMUSG00000026842,ENSMUSG00000032959,ENSMUSG00000020400,ENSMUSG00000037580,ENSMUSG00000020681
GO:0048646	anatomical structure formation involved in morphogenesis	biological_process	0.0011907	0.074952	86	1075	1213	22042	ENSMUSG00000020679,ENSMUSG00000029570,ENSMUSG00000029106,ENSMUSG00000029231,ENSMUSG00000024176,ENSMUSG00000032965,ENSMUSG00000001521,ENSMUSG00000020160,ENSMUSG00000031831,ENSMUSG00000030093,ENSMUSG00000000552,ENSMUSG00000033335,ENSMUSG00000033862,ENSMUSG00000000957,ENSMUSG00000005958,ENSMUSG00000027314,ENSMUSG00000030276,ENSMUSG00000004328,ENSMUSG00000026222,ENSMUSG00000057123,ENSMUSG00000019969,…
GO:0045597	positive regulation of cell differentiation	biological_process	0.0012038	0.075494	76	1075	1045	22042	ENSMUSG00000042190,ENSMUSG00000005583,ENSMUSG00000029053,ENSMUSG00000029659,ENSMUSG00000070509,ENSMUSG00000045039,ENSMUSG00000011958,ENSMUSG00000036006,ENSMUSG00000024515,ENSMUSG00000024247,ENSMUSG00000015605,ENSMUSG00000042688,ENSMUSG00000033249,ENSMUSG00000069806,ENSMUSG00000042918,ENSMUSG00000002985,ENSMUSG00000027315,ENSMUSG00000006476,ENSMUSG00000023972,ENSMUSG00000028717,ENSMUSG00000038982,…
GO:0007275	multicellular organismal development	biological_process	0.0012065	0.075494	298	1075	5038	22042	ENSMUSG00000033335,ENSMUSG00000005057,ENSMUSG00000031132,ENSMUSG00000005958,ENSMUSG00000027314,ENSMUSG00000045680,ENSMUSG00000019969,ENSMUSG00000022951,ENSMUSG00000073878,ENSMUSG00000040728,ENSMUSG00000027935,ENSMUSG00000029106,ENSMUSG00000001521,ENSMUSG00000000552,ENSMUSG00000056481,ENSMUSG00000005583,ENSMUSG00000034292,ENSMUSG00000045039,ENSMUSG00000009097,ENSMUSG00000029810,ENSMUSG00000039474,…
GO:0009888	tissue development	biological_process	0.0012101	0.075495	127	1075	1933	22042	ENSMUSG00000020184,ENSMUSG00000000957,ENSMUSG00000037465,ENSMUSG00000039577,ENSMUSG00000027314,ENSMUSG00000019969,ENSMUSG00000057123,ENSMUSG00000045680,ENSMUSG00000020232,ENSMUSG00000044220,ENSMUSG00000030087,ENSMUSG00000048251,ENSMUSG00000022951,ENSMUSG00000078630,ENSMUSG00000024066,ENSMUSG00000017817,ENSMUSG00000024176,ENSMUSG00000032965,ENSMUSG00000029231,ENSMUSG00000029106,ENSMUSG00000027935,…
GO:0031013	troponin I binding	molecular_function	0.0012321	0.076646	3	1075	5	22042	ENSMUSG00000040086,ENSMUSG00000026414,ENSMUSG00000061723
GO:0043405	regulation of MAP kinase activity	biological_process	0.0012694	0.078731	26	1075	264	22042	ENSMUSG00000040687,ENSMUSG00000004266,ENSMUSG00000032715,ENSMUSG00000024013,ENSMUSG00000025499,ENSMUSG00000023951,ENSMUSG00000031530,ENSMUSG00000042724,ENSMUSG00000022414,ENSMUSG00000002985,ENSMUSG00000029616,ENSMUSG00000055994,ENSMUSG00000062991,ENSMUSG00000074272,ENSMUSG00000059146,ENSMUSG00000006127,ENSMUSG00000018334,ENSMUSG00000020901,ENSMUSG00000019969,ENSMUSG00000030890,ENSMUSG00000032911,…
GO:0032990	cell part morphogenesis	biological_process	0.0012773	0.078861	70	1075	911	22042	ENSMUSG00000027200,ENSMUSG00000026842,ENSMUSG00000059146,ENSMUSG00000022456,ENSMUSG00000034579,ENSMUSG00000023951,ENSMUSG00000021368,ENSMUSG00000031217,ENSMUSG00000028072,ENSMUSG00000037032,ENSMUSG00000049580,ENSMUSG00000023905,ENSMUSG00000035187,ENSMUSG00000023277,ENSMUSG00000041936,ENSMUSG00000031078,ENSMUSG00000027954,ENSMUSG00000018820,ENSMUSG00000034706,ENSMUSG00000061751,ENSMUSG00000020284,…
GO:0031434	mitogen-activated protein kinase kinase binding	molecular_function	0.0012789	0.078861	5	1075	16	22042	ENSMUSG00000032715,ENSMUSG00000024163,ENSMUSG00000018334,ENSMUSG00000020681,ENSMUSG00000022770
GO:0051961	negative regulation of nervous system development	biological_process	0.001299	0.079866	30	1075	324	22042	ENSMUSG00000035187,ENSMUSG00000032911,ENSMUSG00000033006,ENSMUSG00000030541,ENSMUSG00000037032,ENSMUSG00000060240,ENSMUSG00000067629,ENSMUSG00000034292,ENSMUSG00000020184,ENSMUSG00000041351,ENSMUSG00000025231,ENSMUSG00000019969,ENSMUSG00000070509,ENSMUSG00000027200,ENSMUSG00000001521,ENSMUSG00000020160,ENSMUSG00000027954,ENSMUSG00000002985,ENSMUSG00000003934,ENSMUSG00000062991,ENSMUSG00000040249,…
GO:0046483	heterocycle metabolic process	biological_process	0.0013038	0.079928	313	1075	5312	22042	ENSMUSG00000021461,ENSMUSG00000060288,ENSMUSG00000093445,ENSMUSG00000070643,ENSMUSG00000067567,ENSMUSG00000024066,ENSMUSG00000006127,ENSMUSG00000059409,ENSMUSG00000021639,ENSMUSG00000004328,ENSMUSG00000028977,ENSMUSG00000030093,ENSMUSG00000024176,ENSMUSG00000018750,ENSMUSG00000024921,ENSMUSG00000047821,ENSMUSG00000084786,ENSMUSG00000007050,ENSMUSG00000054199,ENSMUSG00000025231,ENSMUSG00000031171,…
GO:0072358	cardiovascular system development	biological_process	0.0013148	0.080137	78	1075	1090	22042	ENSMUSG00000045039,ENSMUSG00000009097,ENSMUSG00000025231,ENSMUSG00000015605,ENSMUSG00000024515,ENSMUSG00000005583,ENSMUSG00000034292,ENSMUSG00000030605,ENSMUSG00000008090,ENSMUSG00000013584,ENSMUSG00000028717,ENSMUSG00000034041,ENSMUSG00000026814,ENSMUSG00000030602,ENSMUSG00000023972,ENSMUSG00000062960,ENSMUSG00000027315,ENSMUSG00000002985,ENSMUSG00000057123,ENSMUSG00000045680,ENSMUSG00000019969,…
GO:0072359	circulatory system development	biological_process	0.0013148	0.080137	78	1075	1090	22042	ENSMUSG00000024014,ENSMUSG00000027954,ENSMUSG00000053477,ENSMUSG00000044562,ENSMUSG00000033323,ENSMUSG00000020681,ENSMUSG00000074272,ENSMUSG00000061393,ENSMUSG00000014329,ENSMUSG00000028854,ENSMUSG00000066026,ENSMUSG00000032911,ENSMUSG00000026414,ENSMUSG00000034748,ENSMUSG00000030890,ENSMUSG00000022414,ENSMUSG00000026842,ENSMUSG00000022475,ENSMUSG00000059146,ENSMUSG00000031665,ENSMUSG00000023008,…
GO:0006470	protein dephosphorylation	biological_process	0.0013423	0.081582	33	1075	364	22042	ENSMUSG00000057329,ENSMUSG00000033323,ENSMUSG00000040385,ENSMUSG00000030946,ENSMUSG00000030409,ENSMUSG00000022951,ENSMUSG00000059409,ENSMUSG00000031481,ENSMUSG00000037003,ENSMUSG00000032290,ENSMUSG00000035829,ENSMUSG00000004266,ENSMUSG00000039661,ENSMUSG00000026384,ENSMUSG00000037166,ENSMUSG00000022414,ENSMUSG00000071649,ENSMUSG00000024620,ENSMUSG00000066151,ENSMUSG00000038976,ENSMUSG00000023118,…
GO:0010811	positive regulation of cell-substrate adhesion	biological_process	0.0013583	0.082314	15	1075	119	22042	ENSMUSG00000037966,ENSMUSG00000030890,ENSMUSG00000023951,ENSMUSG00000018012,ENSMUSG00000033335,ENSMUSG00000035258,ENSMUSG00000062960,ENSMUSG00000044024,ENSMUSG00000026842,ENSMUSG00000033088,ENSMUSG00000017009,ENSMUSG00000041959,ENSMUSG00000029053,ENSMUSG00000074570,ENSMUSG00000044042
GO:0001763	morphogenesis of a branching structure	biological_process	0.0013757	0.083133	22	1075	213	22042	ENSMUSG00000027314,ENSMUSG00000033006,ENSMUSG00000022770,ENSMUSG00000000957,ENSMUSG00000024515,ENSMUSG00000015605,ENSMUSG00000003534,ENSMUSG00000045680,ENSMUSG00000030890,ENSMUSG00000031980,ENSMUSG00000037820,ENSMUSG00000027315,ENSMUSG00000020679,ENSMUSG00000040385,ENSMUSG00000040728,ENSMUSG00000057329,ENSMUSG00000044562,ENSMUSG00000029231,ENSMUSG00000024176,ENSMUSG00000026814,ENSMUSG00000059923,…
GO:0072088	nephron epithelium morphogenesis	biological_process	0.00138	0.083156	11	1075	76	22042	ENSMUSG00000024515,ENSMUSG00000023951,ENSMUSG00000030890,ENSMUSG00000031980,ENSMUSG00000045680,ENSMUSG00000044042,ENSMUSG00000020679,ENSMUSG00000022770,ENSMUSG00000031665,ENSMUSG00000024176,ENSMUSG00000057329
GO:0035050	embryonic heart tube development	biological_process	0.0014212	0.08522	11	1075	76	22042	ENSMUSG00000025231,ENSMUSG00000026814,ENSMUSG00000015605,ENSMUSG00000045039,ENSMUSG00000057123,ENSMUSG00000019969,ENSMUSG00000031831,ENSMUSG00000013584,ENSMUSG00000032965,ENSMUSG00000034292,ENSMUSG00000005583
GO:0006355	regulation of transcription, DNA-templated	biological_process	0.0014224	0.08522	194	1075	3122	22042	ENSMUSG00000034762,ENSMUSG00000071256,ENSMUSG00000022661,ENSMUSG00000028893,ENSMUSG00000025499,ENSMUSG00000001604,ENSMUSG00000041515,ENSMUSG00000040761,ENSMUSG00000034041,ENSMUSG00000042190,ENSMUSG00000005583,ENSMUSG00000034292,ENSMUSG00000031392,ENSMUSG00000025138,ENSMUSG00000073982,ENSMUSG00000034341,ENSMUSG00000070509,ENSMUSG00000039474,ENSMUSG00000021494,ENSMUSG00000009097,ENSMUSG00000045039,…
GO:0051894	positive regulation of focal adhesion assembly	biological_process	0.0014273	0.085276	6	1075	24	22042	ENSMUSG00000023951,ENSMUSG00000062960,ENSMUSG00000026842,ENSMUSG00000017009,ENSMUSG00000041959,ENSMUSG00000044042
GO:1990138	neuron projection extension	biological_process	0.0014414	0.085876	20	1075	179	22042	ENSMUSG00000031078,ENSMUSG00000045039,ENSMUSG00000030890,ENSMUSG00000003534,ENSMUSG00000031010,ENSMUSG00000015605,ENSMUSG00000033335,ENSMUSG00000023277,ENSMUSG00000023905,ENSMUSG00000035187,ENSMUSG00000030731,ENSMUSG00000029053,ENSMUSG00000023951,ENSMUSG00000069806,ENSMUSG00000042766,ENSMUSG00000059146,ENSMUSG00000018820,ENSMUSG00000026842,ENSMUSG00000027200,ENSMUSG00000002985
GO:0006357	regulation of transcription from RNA polymerase II promoter	biological_process	0.0014565	0.086531	126	1075	1929	22042	ENSMUSG00000041638,ENSMUSG00000027954,ENSMUSG00000029003,ENSMUSG00000053477,ENSMUSG00000048481,ENSMUSG00000033323,ENSMUSG00000020086,ENSMUSG00000046876,ENSMUSG00000027944,ENSMUSG00000026799,ENSMUSG00000055994,ENSMUSG00000026305,ENSMUSG00000038402,ENSMUSG00000061393,ENSMUSG00000024947,ENSMUSG00000039842,ENSMUSG00000014859,ENSMUSG00000042097,ENSMUSG00000058440,ENSMUSG00000037622,ENSMUSG00000028854,…
GO:0030198	extracellular matrix organization	biological_process	0.0014806	0.087527	25	1075	250	22042	ENSMUSG00000021038,ENSMUSG00000035258,ENSMUSG00000020184,ENSMUSG00000037032,ENSMUSG00000026768,ENSMUSG00000003534,ENSMUSG00000031980,ENSMUSG00000030890,ENSMUSG00000026479,ENSMUSG00000029231,ENSMUSG00000059901,ENSMUSG00000041559,ENSMUSG00000026842,ENSMUSG00000027315,ENSMUSG00000015659,ENSMUSG00000001249,ENSMUSG00000021504,ENSMUSG00000031503,ENSMUSG00000107283,ENSMUSG00000048537,ENSMUSG00000019055,…
GO:0006928	movement of cell or subcellular component	biological_process	0.0014815	0.087527	121	1075	1824	22042	ENSMUSG00000055994,ENSMUSG00000030685,ENSMUSG00000027239,ENSMUSG00000020681,ENSMUSG00000074272,ENSMUSG00000034706,ENSMUSG00000027954,ENSMUSG00000029033,ENSMUSG00000023949,ENSMUSG00000017774,ENSMUSG00000069135,ENSMUSG00000060240,ENSMUSG00000022770,ENSMUSG00000026414,ENSMUSG00000019850,ENSMUSG00000032911,ENSMUSG00000030739,ENSMUSG00000024163,ENSMUSG00000030873,ENSMUSG00000028854,ENSMUSG00000024621,…
GO:0050678	regulation of epithelial cell proliferation	biological_process	0.0015179	0.089427	29	1075	318	22042	ENSMUSG00000030093,ENSMUSG00000026814,ENSMUSG00000023951,ENSMUSG00000024395,ENSMUSG00000025499,ENSMUSG00000024947,ENSMUSG00000002985,ENSMUSG00000001249,ENSMUSG00000071856,ENSMUSG00000007589,ENSMUSG00000062960,ENSMUSG00000032965,ENSMUSG00000040728,ENSMUSG00000048534,ENSMUSG00000074272,ENSMUSG00000055994,ENSMUSG00000026921,ENSMUSG00000048251,ENSMUSG00000021256,ENSMUSG00000024066,ENSMUSG00000041351,…
GO:0046825	regulation of protein export from nucleus	biological_process	0.0015391	0.090421	7	1075	33	22042	ENSMUSG00000001964,ENSMUSG00000067150,ENSMUSG00000022391,ENSMUSG00000024604,ENSMUSG00000026222,ENSMUSG00000020184,ENSMUSG00000005469
GO:0016311	dephosphorylation	biological_process	0.0015435	0.090428	39	1075	456	22042	ENSMUSG00000038976,ENSMUSG00000023118,ENSMUSG00000031530,ENSMUSG00000006476,ENSMUSG00000017897,ENSMUSG00000001249,ENSMUSG00000024620,ENSMUSG00000071649,ENSMUSG00000022414,ENSMUSG00000066151,ENSMUSG00000037166,ENSMUSG00000039661,ENSMUSG00000026384,ENSMUSG00000004266,ENSMUSG00000040105,ENSMUSG00000035829,ENSMUSG00000032290,ENSMUSG00000053716,ENSMUSG00000002205,ENSMUSG00000005583,ENSMUSG00000026773,…
GO:0061333	renal tubule morphogenesis	biological_process	0.0015556	0.090841	11	1075	77	22042	ENSMUSG00000045680,ENSMUSG00000030890,ENSMUSG00000031980,ENSMUSG00000023951,ENSMUSG00000024515,ENSMUSG00000020679,ENSMUSG00000022770,ENSMUSG00000005583,ENSMUSG00000057329,ENSMUSG00000024176,ENSMUSG00000044042
GO:1903827	regulation of cellular protein localization	biological_process	0.0015591	0.090841	40	1075	462	22042	ENSMUSG00000067567,ENSMUSG00000019969,ENSMUSG00000037523,ENSMUSG00000006127,ENSMUSG00000000957,ENSMUSG00000020184,ENSMUSG00000022770,ENSMUSG00000017774,ENSMUSG00000041765,ENSMUSG00000026222,ENSMUSG00000050732,ENSMUSG00000001964,ENSMUSG00000042766,ENSMUSG00000029544,ENSMUSG00000021820,ENSMUSG00000073982,ENSMUSG00000024247,ENSMUSG00000045658,ENSMUSG00000024515,ENSMUSG00000025231,ENSMUSG00000067150,…
GO:0070095	fructose-6-phosphate binding	molecular_function	0.0015685	0.090987	3	1075	5	22042	ENSMUSG00000021196,ENSMUSG00000020277,ENSMUSG00000033065
GO:0043062	extracellular structure organization	biological_process	0.0015702	0.090987	25	1075	251	22042	ENSMUSG00000031980,ENSMUSG00000030890,ENSMUSG00000003534,ENSMUSG00000026479,ENSMUSG00000020184,ENSMUSG00000035258,ENSMUSG00000021038,ENSMUSG00000026768,ENSMUSG00000037032,ENSMUSG00000019055,ENSMUSG00000033420,ENSMUSG00000048537,ENSMUSG00000107283,ENSMUSG00000031503,ENSMUSG00000021504,ENSMUSG00000026814,ENSMUSG00000038402,ENSMUSG00000038463,ENSMUSG00000029231,ENSMUSG00000001249,ENSMUSG00000026842,…
GO:0006325	chromatin organization	biological_process	0.0015809	0.091184	54	1075	737	22042	ENSMUSG00000033249,ENSMUSG00000027569,ENSMUSG00000022475,ENSMUSG00000038025,ENSMUSG00000034271,ENSMUSG00000017897,ENSMUSG00000100448,ENSMUSG00000052915,ENSMUSG00000036959,ENSMUSG00000068391,ENSMUSG00000028717,ENSMUSG00000023951,ENSMUSG00000027630,ENSMUSG00000046711,ENSMUSG00000025138,ENSMUSG00000037032,ENSMUSG00000005470,ENSMUSG00000001632,ENSMUSG00000060098,ENSMUSG00000037373,ENSMUSG00000034341,…
GO:0051094	positive regulation of developmental process	biological_process	0.0015822	0.091184	100	1075	1471	22042	ENSMUSG00000043648,ENSMUSG00000000552,ENSMUSG00000030093,ENSMUSG00000047821,ENSMUSG00000057329,ENSMUSG00000029231,ENSMUSG00000029106,ENSMUSG00000024176,ENSMUSG00000062991,ENSMUSG00000019969,ENSMUSG00000020232,ENSMUSG00000005958,ENSMUSG00000030731,ENSMUSG00000059409,ENSMUSG00000031132,ENSMUSG00000000957,ENSMUSG00000033335,ENSMUSG00000037465,ENSMUSG00000030602,ENSMUSG00000026814,ENSMUSG00000038982,…
GO:0019199	transmembrane receptor protein kinase activity	molecular_function	0.0015923	0.091516	12	1075	85	22042	ENSMUSG00000059146,ENSMUSG00000029231,ENSMUSG00000002602,ENSMUSG00000062960,ENSMUSG00000005958,ENSMUSG00000008090,ENSMUSG00000024620,ENSMUSG00000024621,ENSMUSG00000028072,ENSMUSG00000061393,ENSMUSG00000003534,ENSMUSG00000026814
GO:0036094	small molecule binding	molecular_function	0.0016117	0.092218	168	1075	2569	22042	ENSMUSG00000073982,ENSMUSG00000002748,ENSMUSG00000021494,ENSMUSG00000067713,ENSMUSG00000026773,ENSMUSG00000018334,ENSMUSG00000024247,ENSMUSG00000042688,ENSMUSG00000031392,ENSMUSG00000071203,ENSMUSG00000052997,ENSMUSG00000020865,ENSMUSG00000025138,ENSMUSG00000020827,ENSMUSG00000025499,ENSMUSG00000028893,ENSMUSG00000018796,ENSMUSG00000076441,ENSMUSG00000058317,ENSMUSG00000024561,ENSMUSG00000019235,…
GO:0005640	nuclear outer membrane	cellular_component	0.0016133	0.092218	6	1075	26	22042	ENSMUSG00000056666,ENSMUSG00000001964,ENSMUSG00000030409,ENSMUSG00000024120,ENSMUSG00000019969,ENSMUSG00000034659
GO:0004713	protein tyrosine kinase activity	molecular_function	0.001637	0.093324	17	1075	142	22042	ENSMUSG00000031217,ENSMUSG00000028072,ENSMUSG00000062960,ENSMUSG00000026842,ENSMUSG00000024620,ENSMUSG00000068917,ENSMUSG00000003934,ENSMUSG00000029231,ENSMUSG00000059146,ENSMUSG00000024247,ENSMUSG00000024621,ENSMUSG00000002748,ENSMUSG00000003534,ENSMUSG00000008090,ENSMUSG00000002602,ENSMUSG00000005958,ENSMUSG00000022791
GO:0008283	cell proliferation	biological_process	0.0016628	0.094231	126	1075	1963	22042	ENSMUSG00000033006,ENSMUSG00000030541,ENSMUSG00000035187,ENSMUSG00000024858,ENSMUSG00000034563,ENSMUSG00000026616,ENSMUSG00000005718,ENSMUSG00000026921,ENSMUSG00000045394,ENSMUSG00000041351,ENSMUSG00000000148,ENSMUSG00000021256,ENSMUSG00000025410,ENSMUSG00000008140,ENSMUSG00000031980,ENSMUSG00000037624,ENSMUSG00000001632,ENSMUSG00000024620,ENSMUSG00000026842,ENSMUSG00000071856,ENSMUSG00000059146,…
GO:0060675	ureteric bud morphogenesis	biological_process	0.0016738	0.094231	10	1075	66	22042	ENSMUSG00000044042,ENSMUSG00000022770,ENSMUSG00000020679,ENSMUSG00000057329,ENSMUSG00000024176,ENSMUSG00000024515,ENSMUSG00000045680,ENSMUSG00000023951,ENSMUSG00000030890,ENSMUSG00000031980
GO:0048566	embryonic digestive tract development	biological_process	0.0016761	0.094231	7	1075	36	22042	ENSMUSG00000013584,ENSMUSG00000038402,ENSMUSG00000024247,ENSMUSG00000020679,ENSMUSG00000045680,ENSMUSG00000029231,ENSMUSG00000031665
GO:0016575	histone deacetylation	biological_process	0.0016774	0.094231	11	1075	73	22042	ENSMUSG00000045680,ENSMUSG00000067567,ENSMUSG00000037373,ENSMUSG00000023951,ENSMUSG00000027630,ENSMUSG00000059518,ENSMUSG00000052712,ENSMUSG00000025138,ENSMUSG00000034748,ENSMUSG00000022475,ENSMUSG00000034271
GO:0009887	organ morphogenesis	biological_process	0.0016781	0.094231	71	1075	977	22042	ENSMUSG00000025231,ENSMUSG00000036006,ENSMUSG00000024515,ENSMUSG00000015605,ENSMUSG00000009097,ENSMUSG00000045039,ENSMUSG00000003534,ENSMUSG00000021055,ENSMUSG00000013584,ENSMUSG00000008090,ENSMUSG00000005583,ENSMUSG00000026814,ENSMUSG00000038982,ENSMUSG00000001249,ENSMUSG00000023972,ENSMUSG00000044042,ENSMUSG00000048251,ENSMUSG00000044220,ENSMUSG00000057123,ENSMUSG00000019969,ENSMUSG00000045680,…
GO:0014069	postsynaptic density	cellular_component	0.0016797	0.094231	29	1075	306	22042	ENSMUSG00000020886,ENSMUSG00000009894,ENSMUSG00000035863,ENSMUSG00000066877,ENSMUSG00000047181,ENSMUSG00000029106,ENSMUSG00000061751,ENSMUSG00000022758,ENSMUSG00000020483,ENSMUSG00000013033,ENSMUSG00000029544,ENSMUSG00000030098,ENSMUSG00000038976,ENSMUSG00000003346,ENSMUSG00000006476,ENSMUSG00000037126,ENSMUSG00000021820,ENSMUSG00000040640,ENSMUSG00000020476,ENSMUSG00000046574,ENSMUSG00000039953,…
GO:0009790	embryo development	biological_process	0.0016952	0.094848	75	1075	1049	22042	ENSMUSG00000005583,ENSMUSG00000034292,ENSMUSG00000013584,ENSMUSG00000017009,ENSMUSG00000070509,ENSMUSG00000011958,ENSMUSG00000009097,ENSMUSG00000045039,ENSMUSG00000015605,ENSMUSG00000024247,ENSMUSG00000036006,ENSMUSG00000024515,ENSMUSG00000025231,ENSMUSG00000001249,ENSMUSG00000023972,ENSMUSG00000026455,ENSMUSG00000027315,ENSMUSG00000009207,ENSMUSG00000028717,ENSMUSG00000059923,ENSMUSG00000007659,…
GO:0044430	cytoskeletal part	cellular_component	0.0017325	0.096445	107	1075	1591	22042	ENSMUSG00000044033,ENSMUSG00000029053,ENSMUSG00000029554,ENSMUSG00000061723,ENSMUSG00000034292,ENSMUSG00000040714,ENSMUSG00000024515,ENSMUSG00000022391,ENSMUSG00000005417,ENSMUSG00000068744,ENSMUSG00000020476,ENSMUSG00000011958,ENSMUSG00000013160,ENSMUSG00000002985,ENSMUSG00000044042,ENSMUSG00000028078,ENSMUSG00000026455,ENSMUSG00000042156,ENSMUSG00000038976,ENSMUSG00000035437,ENSMUSG00000027455,…
GO:0070372	regulation of ERK1 and ERK2 cascade	biological_process	0.0017356	0.096445	30	1075	342	22042	ENSMUSG00000004266,ENSMUSG00000023951,ENSMUSG00000025499,ENSMUSG00000028072,ENSMUSG00000024620,ENSMUSG00000062960,ENSMUSG00000026842,ENSMUSG00000031530,ENSMUSG00000020702,ENSMUSG00000029231,ENSMUSG00000020400,ENSMUSG00000059146,ENSMUSG00000039661,ENSMUSG00000074272,ENSMUSG00000073878,ENSMUSG00000055994,ENSMUSG00000024515,ENSMUSG00000021055,ENSMUSG00000003534,ENSMUSG00000048581,ENSMUSG00000019087,…
GO:0061564	axon development	biological_process	0.0017374	0.096445	39	1075	451	22042	ENSMUSG00000024163,ENSMUSG00000005958,ENSMUSG00000033335,ENSMUSG00000048251,ENSMUSG00000030890,ENSMUSG00000019969,ENSMUSG00000024621,ENSMUSG00000027954,ENSMUSG00000018820,ENSMUSG00000061751,ENSMUSG00000057329,ENSMUSG00000042766,ENSMUSG00000030093,ENSMUSG00000044033,ENSMUSG00000037032,ENSMUSG00000035187,ENSMUSG00000023905,ENSMUSG00000049580,ENSMUSG00000023277,ENSMUSG00000067629,ENSMUSG00000041936,…
GO:0003007	heart morphogenesis	biological_process	0.0017494	0.09686	24	1075	245	22042	ENSMUSG00000032965,ENSMUSG00000062991,ENSMUSG00000027954,ENSMUSG00000022414,ENSMUSG00000042323,ENSMUSG00000023951,ENSMUSG00000031831,ENSMUSG00000026814,ENSMUSG00000020184,ENSMUSG00000005583,ENSMUSG00000026414,ENSMUSG00000034748,ENSMUSG00000007877,ENSMUSG00000008090,ENSMUSG00000013584,ENSMUSG00000066026,ENSMUSG00000027314,ENSMUSG00000030890,ENSMUSG00000057123,ENSMUSG00000019969,ENSMUSG00000045039,…
GO:0019219	regulation of nucleobase-containing compound metabolic process	biological_process	0.0018329	0.10111	224	1075	3676	22042	ENSMUSG00000030788,ENSMUSG00000037373,ENSMUSG00000060098,ENSMUSG00000022685,ENSMUSG00000001632,ENSMUSG00000073158,ENSMUSG00000028150,ENSMUSG00000035187,ENSMUSG00000026768,ENSMUSG00000058756,ENSMUSG00000073197,ENSMUSG00000079658,ENSMUSG00000074282,ENSMUSG00000030435,ENSMUSG00000024220,ENSMUSG00000009741,ENSMUSG00000047921,ENSMUSG00000027630,ENSMUSG00000027466,ENSMUSG00000085111,ENSMUSG00000071477,…
GO:0009967	positive regulation of signal transduction	biological_process	0.0018512	0.10111	99	1075	1459	22042	ENSMUSG00000024947,ENSMUSG00000061393,ENSMUSG00000024395,ENSMUSG00000032344,ENSMUSG00000030830,ENSMUSG00000021624,ENSMUSG00000055994,ENSMUSG00000040385,ENSMUSG00000074272,ENSMUSG00000027944,ENSMUSG00000002799,ENSMUSG00000030688,ENSMUSG00000037820,ENSMUSG00000027954,ENSMUSG00000024621,ENSMUSG00000037523,ENSMUSG00000050747,ENSMUSG00000041420,ENSMUSG00000030890,ENSMUSG00000059883,ENSMUSG00000017774,…
GO:0043254	regulation of protein complex assembly	biological_process	0.0018513	0.10111	37	1075	431	22042	ENSMUSG00000001494,ENSMUSG00000067889,ENSMUSG00000044042,ENSMUSG00000002985,ENSMUSG00000026842,ENSMUSG00000028717,ENSMUSG00000023951,ENSMUSG00000066877,ENSMUSG00000059923,ENSMUSG00000041560,ENSMUSG00000023277,ENSMUSG00000034292,ENSMUSG00000029053,ENSMUSG00000058756,ENSMUSG00000041359,ENSMUSG00000068744,ENSMUSG00000079523,ENSMUSG00000031078,ENSMUSG00000021061,ENSMUSG00000036006,ENSMUSG00000015605,…
GO:0032947	protein complex scaffold	molecular_function	0.0018536	0.10111	12	1075	84	22042	ENSMUSG00000022456,ENSMUSG00000022770,ENSMUSG00000024163,ENSMUSG00000004937,ENSMUSG00000030098,ENSMUSG00000018398,ENSMUSG00000024182,ENSMUSG00000030842,ENSMUSG00000025825,ENSMUSG00000001151,ENSMUSG00000018334,ENSMUSG00000024170
GO:0072276	metanephric glomerulus vasculature morphogenesis	biological_process	0.0018596	0.10111	2	1075	2	22042	ENSMUSG00000029231,ENSMUSG00000045680
GO:0072277	metanephric glomerular capillary formation	biological_process	0.0018596	0.10111	2	1075	2	22042	ENSMUSG00000045680,ENSMUSG00000029231
GO:0071822	protein complex subunit organization	biological_process	0.0018597	0.10111	122	1075	1852	22042	ENSMUSG00000041560,ENSMUSG00000059923,ENSMUSG00000017188,ENSMUSG00000001151,ENSMUSG00000028717,ENSMUSG00000025499,ENSMUSG00000018398,ENSMUSG00000044042,ENSMUSG00000002985,ENSMUSG00000041559,ENSMUSG00000026455,ENSMUSG00000038976,ENSMUSG00000033249,ENSMUSG00000037649,ENSMUSG00000019823,ENSMUSG00000022758,ENSMUSG00000054434,ENSMUSG00000015605,ENSMUSG00000024515,ENSMUSG00000067713,ENSMUSG00000036006,…
GO:0002753	cytoplasmic pattern recognition receptor signaling pathway	biological_process	0.0018927	0.1021	7	1075	34	22042	ENSMUSG00000037523,ENSMUSG00000050747,ENSMUSG00000034371,ENSMUSG00000055994,ENSMUSG00000041560,ENSMUSG00000032109,ENSMUSG00000019850
GO:0048568	embryonic organ development	biological_process	0.0018952	0.1021	38	1075	462	22042	ENSMUSG00000019969,ENSMUSG00000057123,ENSMUSG00000045680,ENSMUSG00000012819,ENSMUSG00000000957,ENSMUSG00000022770,ENSMUSG00000020647,ENSMUSG00000038402,ENSMUSG00000031831,ENSMUSG00000024947,ENSMUSG00000001521,ENSMUSG00000027954,ENSMUSG00000033088,ENSMUSG00000032965,ENSMUSG00000029231,ENSMUSG00000020679,ENSMUSG00000036006,ENSMUSG00000024247,ENSMUSG00000015605,ENSMUSG00000024041,ENSMUSG00000021256,…
GO:0051241	negative regulation of multicellular organismal process	biological_process	0.0018966	0.1021	82	1075	1207	22042	ENSMUSG00000032911,ENSMUSG00000015217,ENSMUSG00000019850,ENSMUSG00000069266,ENSMUSG00000060240,ENSMUSG00000061048,ENSMUSG00000024947,ENSMUSG00000029603,ENSMUSG00000024395,ENSMUSG00000053477,ENSMUSG00000039646,ENSMUSG00000029003,ENSMUSG00000027954,ENSMUSG00000055994,ENSMUSG00000020681,ENSMUSG00000074272,ENSMUSG00000023206,ENSMUSG00000033323,ENSMUSG00000041351,ENSMUSG00000028782,ENSMUSG00000021256,…
GO:0072171	mesonephric tubule morphogenesis	biological_process	0.0018971	0.1021	10	1075	67	22042	ENSMUSG00000044042,ENSMUSG00000057329,ENSMUSG00000024176,ENSMUSG00000020679,ENSMUSG00000022770,ENSMUSG00000024515,ENSMUSG00000045680,ENSMUSG00000023951,ENSMUSG00000030890,ENSMUSG00000031980
GO:0048754	branching morphogenesis of an epithelial tube	biological_process	0.0019134	0.10271	18	1075	165	22042	ENSMUSG00000024515,ENSMUSG00000015605,ENSMUSG00000045680,ENSMUSG00000003534,ENSMUSG00000031980,ENSMUSG00000030890,ENSMUSG00000027314,ENSMUSG00000000957,ENSMUSG00000022770,ENSMUSG00000026814,ENSMUSG00000023951,ENSMUSG00000057329,ENSMUSG00000044562,ENSMUSG00000040728,ENSMUSG00000029231,ENSMUSG00000024176,ENSMUSG00000040385,ENSMUSG00000020679
GO:0071902	positive regulation of protein serine/threonine kinase activity	biological_process	0.0019354	0.10363	27	1075	285	22042	ENSMUSG00000042724,ENSMUSG00000022414,ENSMUSG00000029616,ENSMUSG00000062991,ENSMUSG00000055994,ENSMUSG00000074272,ENSMUSG00000059146,ENSMUSG00000040687,ENSMUSG00000021453,ENSMUSG00000024170,ENSMUSG00000024013,ENSMUSG00000025499,ENSMUSG00000023951,ENSMUSG00000018796,ENSMUSG00000041359,ENSMUSG00000032911,ENSMUSG00000024163,ENSMUSG00000052752,ENSMUSG00000005583,ENSMUSG00000031392,ENSMUSG00000031132,…
GO:0016529	sarcoplasmic reticulum	cellular_component	0.0020104	0.10737	10	1075	66	22042	ENSMUSG00000034659,ENSMUSG00000021820,ENSMUSG00000030409,ENSMUSG00000017817,ENSMUSG00000024066,ENSMUSG00000029767,ENSMUSG00000027944,ENSMUSG00000007122,ENSMUSG00000020882,ENSMUSG00000030996
GO:0030220	platelet formation	biological_process	0.0020395	0.10859	5	1075	18	22042	ENSMUSG00000004266,ENSMUSG00000015605,ENSMUSG00000000552,ENSMUSG00000005583,ENSMUSG00000028717
GO:0044089	positive regulation of cellular component biogenesis	biological_process	0.0020434	0.10859	41	1075	492	22042	ENSMUSG00000066877,ENSMUSG00000028072,ENSMUSG00000025499,ENSMUSG00000028717,ENSMUSG00000023951,ENSMUSG00000007659,ENSMUSG00000059923,ENSMUSG00000013033,ENSMUSG00000059146,ENSMUSG00000062960,ENSMUSG00000026842,ENSMUSG00000042156,ENSMUSG00000041959,ENSMUSG00000044042,ENSMUSG00000031078,ENSMUSG00000068744,ENSMUSG00000031980,ENSMUSG00000039953,ENSMUSG00000018012,ENSMUSG00000028782,ENSMUSG00000036006,…
GO:0048588	developmental cell growth	biological_process	0.002115	0.11211	24	1075	243	22042	ENSMUSG00000023951,ENSMUSG00000026842,ENSMUSG00000027200,ENSMUSG00000018820,ENSMUSG00000002985,ENSMUSG00000069806,ENSMUSG00000059146,ENSMUSG00000042766,ENSMUSG00000033323,ENSMUSG00000031010,ENSMUSG00000015605,ENSMUSG00000045039,ENSMUSG00000031078,ENSMUSG00000003534,ENSMUSG00000031980,ENSMUSG00000070509,ENSMUSG00000030890,ENSMUSG00000030731,ENSMUSG00000035187,ENSMUSG00000023905,ENSMUSG00000029053,…
GO:0035855	megakaryocyte development	biological_process	0.0021609	0.11426	5	1075	18	22042	ENSMUSG00000028717,ENSMUSG00000004266,ENSMUSG00000020160,ENSMUSG00000015605,ENSMUSG00000000552
GO:0038084	vascular endothelial growth factor signaling pathway	biological_process	0.0021676	0.11433	7	1075	35	22042	ENSMUSG00000029231,ENSMUSG00000023951,ENSMUSG00000017774,ENSMUSG00000024620,ENSMUSG00000053477,ENSMUSG00000062960,ENSMUSG00000024066
GO:0061620	glycolytic process through glucose-6-phosphate	biological_process	0.0021789	0.11445	3	1075	6	22042	ENSMUSG00000021196,ENSMUSG00000033065,ENSMUSG00000020277
GO:0072657	protein localization to membrane	biological_process	0.0021844	0.11445	40	1075	474	22042	ENSMUSG00000001521,ENSMUSG00000018820,ENSMUSG00000027935,ENSMUSG00000020734,ENSMUSG00000030830,ENSMUSG00000031823,ENSMUSG00000044716,ENSMUSG00000035863,ENSMUSG00000020886,ENSMUSG00000050732,ENSMUSG00000022771,ENSMUSG00000020882,ENSMUSG00000004937,ENSMUSG00000000957,ENSMUSG00000002984,ENSMUSG00000017774,ENSMUSG00000036323,ENSMUSG00000022770,ENSMUSG00000006127,ENSMUSG00000079056,ENSMUSG00000002985,…
GO:1902018	negative regulation of cilium assembly	biological_process	0.0021861	0.11445	4	1075	11	22042	ENSMUSG00000032479,ENSMUSG00000021368,ENSMUSG00000033862,ENSMUSG00000033335
GO:0061695	transferase complex, transferring phosphorus-containing groups	cellular_component	0.0022663	0.11835	27	1075	287	22042	ENSMUSG00000004221,ENSMUSG00000020901,ENSMUSG00000024833,ENSMUSG00000021196,ENSMUSG00000067713,ENSMUSG00000020277,ENSMUSG00000045482,ENSMUSG00000040738,ENSMUSG00000031935,ENSMUSG00000015092,ENSMUSG00000038697,ENSMUSG00000021639,ENSMUSG00000029547,ENSMUSG00000096472,ENSMUSG00000020612,ENSMUSG00000039936,ENSMUSG00000030815,ENSMUSG00000005469,ENSMUSG00000039771,ENSMUSG00000028893,ENSMUSG00000025532,…
GO:0045736	negative regulation of cyclin-dependent protein serine/threonine kinase activity	biological_process	0.0023257	0.12116	6	1075	28	22042	ENSMUSG00000019850,ENSMUSG00000096472,ENSMUSG00000021959,ENSMUSG00000024947,ENSMUSG00000005718,ENSMUSG00000027487
GO:0030307	positive regulation of cell growth	biological_process	0.0023622	0.12275	19	1075	182	22042	ENSMUSG00000030890,ENSMUSG00000045039,ENSMUSG00000015605,ENSMUSG00000002833,ENSMUSG00000000148,ENSMUSG00000024041,ENSMUSG00000000957,ENSMUSG00000023277,ENSMUSG00000069135,ENSMUSG00000028854,ENSMUSG00000023905,ENSMUSG00000030731,ENSMUSG00000023951,ENSMUSG00000059146,ENSMUSG00000057329,ENSMUSG00000069806,ENSMUSG00000002985,ENSMUSG00000018820,ENSMUSG00000001249
GO:1902235	regulation of endoplasmic reticulum stress-induced intrinsic apoptotic signaling pathway	biological_process	0.0023751	0.12312	6	1075	27	22042	ENSMUSG00000004221,ENSMUSG00000029616,ENSMUSG00000024807,ENSMUSG00000066877,ENSMUSG00000022564,ENSMUSG00000039474
GO:0031063	regulation of histone deacetylation	biological_process	0.0023908	0.12363	6	1075	27	22042	ENSMUSG00000059518,ENSMUSG00000034271,ENSMUSG00000045680,ENSMUSG00000052712,ENSMUSG00000037373,ENSMUSG00000023951
GO:0051253	negative regulation of RNA metabolic process	biological_process	0.0024323	0.12547	94	1075	1402	22042	ENSMUSG00000032715,ENSMUSG00000026796,ENSMUSG00000002968,ENSMUSG00000053914,ENSMUSG00000057691,ENSMUSG00000024921,ENSMUSG00000020679,ENSMUSG00000062991,ENSMUSG00000018750,ENSMUSG00000024176,ENSMUSG00000059518,ENSMUSG00000006127,ENSMUSG00000049230,ENSMUSG00000030330,ENSMUSG00000079056,ENSMUSG00000093445,ENSMUSG00000019969,ENSMUSG00000070643,ENSMUSG00000045680,ENSMUSG00000027314,ENSMUSG00000025494,…
GO:0010942	positive regulation of cell death	biological_process	0.002472	0.12667	51	1075	670	22042	ENSMUSG00000015023,ENSMUSG00000057691,ENSMUSG00000037820,ENSMUSG00000042724,ENSMUSG00000032965,ENSMUSG00000040385,ENSMUSG00000031730,ENSMUSG00000020681,ENSMUSG00000021453,ENSMUSG00000024947,ENSMUSG00000039936,ENSMUSG00000052752,ENSMUSG00000028854,ENSMUSG00000078812,ENSMUSG00000038058,ENSMUSG00000041801,ENSMUSG00000031132,ENSMUSG00000002984,ENSMUSG00000020647,ENSMUSG00000024066,ENSMUSG00000019969,…
GO:1901653	cellular response to peptide	biological_process	0.0024723	0.12667	29	1075	327	22042	ENSMUSG00000027935,ENSMUSG00000074272,ENSMUSG00000055994,ENSMUSG00000040249,ENSMUSG00000038976,ENSMUSG00000024947,ENSMUSG00000076441,ENSMUSG00000059923,ENSMUSG00000032715,ENSMUSG00000020184,ENSMUSG00000005057,ENSMUSG00000024353,ENSMUSG00000017774,ENSMUSG00000037465,ENSMUSG00000020882,ENSMUSG00000037622,ENSMUSG00000028854,ENSMUSG00000029053,ENSMUSG00000035187,ENSMUSG00000019054,ENSMUSG00000038058,…
GO:0036344	platelet morphogenesis	biological_process	0.0024734	0.12667	5	1075	19	22042	ENSMUSG00000015605,ENSMUSG00000000552,ENSMUSG00000004266,ENSMUSG00000028717,ENSMUSG00000005583
GO:0048812	neuron projection morphogenesis	biological_process	0.0025518	0.13017	48	1075	594	22042	ENSMUSG00000003934,ENSMUSG00000069806,ENSMUSG00000028040,ENSMUSG00000059146,ENSMUSG00000027200,ENSMUSG00000026842,ENSMUSG00000006476,ENSMUSG00000002985,ENSMUSG00000031217,ENSMUSG00000028072,ENSMUSG00000023951,ENSMUSG00000031391,ENSMUSG00000067629,ENSMUSG00000023277,ENSMUSG00000049580,ENSMUSG00000035187,ENSMUSG00000023905,ENSMUSG00000020827,ENSMUSG00000029053,ENSMUSG00000044033,ENSMUSG00000037032,…
GO:0060993	kidney morphogenesis	biological_process	0.0025541	0.13017	12	1075	93	22042	ENSMUSG00000024515,ENSMUSG00000023951,ENSMUSG00000031980,ENSMUSG00000030890,ENSMUSG00000045680,ENSMUSG00000044042,ENSMUSG00000024620,ENSMUSG00000031665,ENSMUSG00000024176,ENSMUSG00000057329,ENSMUSG00000022770,ENSMUSG00000020679
GO:1903729	regulation of plasma membrane organization	biological_process	0.0026564	0.13506	14	1075	113	22042	ENSMUSG00000033335,ENSMUSG00000040249,ENSMUSG00000022770,ENSMUSG00000028917,ENSMUSG00000000957,ENSMUSG00000038976,ENSMUSG00000022841,ENSMUSG00000050732,ENSMUSG00000021820,ENSMUSG00000073982,ENSMUSG00000032290,ENSMUSG00000007659,ENSMUSG00000045658,ENSMUSG00000024247
GO:0051962	positive regulation of nervous system development	biological_process	0.0026811	0.13586	47	1075	589	22042	ENSMUSG00000030890,ENSMUSG00000019969,ENSMUSG00000020232,ENSMUSG00000059409,ENSMUSG00000028416,ENSMUSG00000020647,ENSMUSG00000024163,ENSMUSG00000034867,ENSMUSG00000030731,ENSMUSG00000005958,ENSMUSG00000025237,ENSMUSG00000030093,ENSMUSG00000024176,ENSMUSG00000061751,ENSMUSG00000021219,ENSMUSG00000057329,ENSMUSG00000020681,ENSMUSG00000046876,ENSMUSG00000018820,ENSMUSG00000053477,ENSMUSG00000031980,…
GO:0004128	cytochrome-b5 reductase activity, acting on NAD(P)H	molecular_function	0.0026851	0.13586	3	1075	6	22042	ENSMUSG00000028621,ENSMUSG00000026456,ENSMUSG00000018042
GO:0035591	signaling adaptor activity	molecular_function	0.002739	0.13803	8	1075	45	22042	ENSMUSG00000022102,ENSMUSG00000059923,ENSMUSG00000018334,ENSMUSG00000066877,ENSMUSG00000037523,ENSMUSG00000030733,ENSMUSG00000024163,ENSMUSG00000005057
GO:1903507	negative regulation of nucleic acid-templated transcription	biological_process	0.002741	0.13803	90	1075	1339	22042	ENSMUSG00000038025,ENSMUSG00000022475,ENSMUSG00000034271,ENSMUSG00000039661,ENSMUSG00000031665,ENSMUSG00000036180,ENSMUSG00000046711,ENSMUSG00000027630,ENSMUSG00000027466,ENSMUSG00000023951,ENSMUSG00000066877,ENSMUSG00000028150,ENSMUSG00000033006,ENSMUSG00000037032,ENSMUSG00000058756,ENSMUSG00000035187,ENSMUSG00000039652,ENSMUSG00000005718,ENSMUSG00000034771,ENSMUSG00000037373,ENSMUSG00000029003,…
GO:0050808	synapse organization	biological_process	0.0027557	0.13833	25	1075	257	22042	ENSMUSG00000019969,ENSMUSG00000020476,ENSMUSG00000030409,ENSMUSG00000041936,ENSMUSG00000028782,ENSMUSG00000039953,ENSMUSG00000005583,ENSMUSG00000020882,ENSMUSG00000037995,ENSMUSG00000005958,ENSMUSG00000035863,ENSMUSG00000020886,ENSMUSG00000028072,ENSMUSG00000031391,ENSMUSG00000030093,ENSMUSG00000044716,ENSMUSG00000007659,ENSMUSG00000061751,ENSMUSG00000059146,ENSMUSG00000032089,ENSMUSG00000067889,…
GO:0038064	collagen receptor activity	molecular_function	0.0027601	0.13833	3	1075	6	22042	ENSMUSG00000054594,ENSMUSG00000003534,ENSMUSG00000032243
GO:0048663	neuron fate commitment	biological_process	0.002789	0.13945	10	1075	77	22042	ENSMUSG00000028977,ENSMUSG00000025231,ENSMUSG00000024515,ENSMUSG00000048251,ENSMUSG00000062991,ENSMUSG00000059146,ENSMUSG00000040728,ENSMUSG00000002799,ENSMUSG00000027314,ENSMUSG00000035187
GO:0004714	transmembrane receptor protein tyrosine kinase activity	molecular_function	0.0029197	0.14558	10	1075	68	22042	ENSMUSG00000028072,ENSMUSG00000024621,ENSMUSG00000003534,ENSMUSG00000008090,ENSMUSG00000005958,ENSMUSG00000062960,ENSMUSG00000002602,ENSMUSG00000024620,ENSMUSG00000029231,ENSMUSG00000059146
GO:0098609	cell-cell adhesion	biological_process	0.0029254	0.14558	66	1075	922	22042	ENSMUSG00000045394,ENSMUSG00000041351,ENSMUSG00000028150,ENSMUSG00000023951,ENSMUSG00000066877,ENSMUSG00000031217,ENSMUSG00000020612,ENSMUSG00000024965,ENSMUSG00000001034,ENSMUSG00000070473,ENSMUSG00000020400,ENSMUSG00000032094,ENSMUSG00000013033,ENSMUSG00000052212,ENSMUSG00000023906,ENSMUSG00000026842,ENSMUSG00000102428,ENSMUSG00000034664,ENSMUSG00000032815,ENSMUSG00000071068,ENSMUSG00000068105,…
GO:0034201	response to oleic acid	biological_process	0.0029567	0.14679	3	1075	6	22042	ENSMUSG00000076441,ENSMUSG00000030747,ENSMUSG00000018796
GO:0001658	branching involved in ureteric bud morphogenesis	biological_process	0.0029672	0.14697	9	1075	60	22042	ENSMUSG00000022770,ENSMUSG00000020679,ENSMUSG00000024176,ENSMUSG00000057329,ENSMUSG00000024515,ENSMUSG00000030890,ENSMUSG00000023951,ENSMUSG00000031980,ENSMUSG00000045680
GO:0072574	hepatocyte proliferation	biological_process	0.0030349	0.14962	5	1075	20	22042	ENSMUSG00000001249,ENSMUSG00000019850,ENSMUSG00000003644,ENSMUSG00000074272,ENSMUSG00000024395
GO:0072575	epithelial cell proliferation involved in liver morphogenesis	biological_process	0.0030349	0.14962	5	1075	20	22042	ENSMUSG00000003644,ENSMUSG00000001249,ENSMUSG00000019850,ENSMUSG00000024395,ENSMUSG00000074272
GO:0043068	positive regulation of programmed cell death	biological_process	0.0030603	0.15052	47	1075	611	22042	ENSMUSG00000037032,ENSMUSG00000023905,ENSMUSG00000019054,ENSMUSG00000013584,ENSMUSG00000056481,ENSMUSG00000024858,ENSMUSG00000005583,ENSMUSG00000005718,ENSMUSG00000041936,ENSMUSG00000024515,ENSMUSG00000029433,ENSMUSG00000031980,ENSMUSG00000021055,ENSMUSG00000026510,ENSMUSG00000024620,ENSMUSG00000002104,ENSMUSG00000028974,ENSMUSG00000026842,ENSMUSG00000059146,ENSMUSG00000025507,ENSMUSG00000027466,…
GO:0005017	platelet-derived growth factor-activated receptor activity	molecular_function	0.0030801	0.15053	2	1075	2	22042	ENSMUSG00000029231,ENSMUSG00000024620
GO:0070436	Grb2-EGFR complex	cellular_component	0.0030801	0.15053	2	1075	2	22042	ENSMUSG00000022791,ENSMUSG00000059923
GO:0021700	developmental maturation	biological_process	0.0030834	0.15053	25	1075	272	22042	ENSMUSG00000028717,ENSMUSG00000020886,ENSMUSG00000038324,ENSMUSG00000035863,ENSMUSG00000005469,ENSMUSG00000023951,ENSMUSG00000010054,ENSMUSG00000043648,ENSMUSG00000038982,ENSMUSG00000032959,ENSMUSG00000034041,ENSMUSG00000057329,ENSMUSG00000024176,ENSMUSG00000013033,ENSMUSG00000021055,ENSMUSG00000027330,ENSMUSG00000018012,ENSMUSG00000061048,ENSMUSG00000060240,ENSMUSG00000036560,ENSMUSG00000033006,…
GO:0030426	growth cone	cellular_component	0.0030888	0.15053	21	1075	202	22042	ENSMUSG00000018012,ENSMUSG00000031010,ENSMUSG00000041936,ENSMUSG00000049686,ENSMUSG00000040640,ENSMUSG00000031078,ENSMUSG00000019969,ENSMUSG00000025410,ENSMUSG00000030739,ENSMUSG00000024163,ENSMUSG00000037032,ENSMUSG00000069227,ENSMUSG00000033335,ENSMUSG00000023277,ENSMUSG00000029033,ENSMUSG00000026842,ENSMUSG00000038976,ENSMUSG00000018820,ENSMUSG00000066151,ENSMUSG00000027581,ENSMUSG00000013033
GO:0048565	digestive tract development	biological_process	0.003122	0.15129	15	1075	132	22042	ENSMUSG00000031831,ENSMUSG00000061393,ENSMUSG00000045680,ENSMUSG00000044220,ENSMUSG00000076441,ENSMUSG00000045039,ENSMUSG00000024247,ENSMUSG00000038402,ENSMUSG00000057329,ENSMUSG00000029231,ENSMUSG00000031665,ENSMUSG00000020679,ENSMUSG00000033006,ENSMUSG00000005958,ENSMUSG00000013584
GO:1904030	negative regulation of cyclin-dependent protein kinase activity	biological_process	0.0031246	0.15129	6	1075	30	22042	ENSMUSG00000019850,ENSMUSG00000096472,ENSMUSG00000021959,ENSMUSG00000005718,ENSMUSG00000024947,ENSMUSG00000027487
GO:0032446	protein modification by small protein conjugation	biological_process	0.003126	0.15129	60	1075	798	22042	ENSMUSG00000069020,ENSMUSG00000026455,ENSMUSG00000026842,ENSMUSG00000032612,ENSMUSG00000115987,ENSMUSG00000038365,ENSMUSG00000040462,ENSMUSG00000058317,ENSMUSG00000026203,ENSMUSG00000020773,ENSMUSG00000021368,ENSMUSG00000030610,ENSMUSG00000021598,ENSMUSG00000027466,ENSMUSG00000074001,ENSMUSG00000030019,ENSMUSG00000052997,ENSMUSG00000021200,ENSMUSG00000029554,ENSMUSG00000030435,ENSMUSG00000028703,…
GO:0031327	negative regulation of cellular biosynthetic process	biological_process	0.0031867	0.15388	106	1075	1630	22042	ENSMUSG00000032715,ENSMUSG00000037058,ENSMUSG00000045817,ENSMUSG00000002968,ENSMUSG00000026796,ENSMUSG00000024921,ENSMUSG00000007589,ENSMUSG00000053914,ENSMUSG00000057691,ENSMUSG00000024176,ENSMUSG00000018750,ENSMUSG00000020679,ENSMUSG00000062991,ENSMUSG00000049230,ENSMUSG00000059518,ENSMUSG00000006127,ENSMUSG00000029676,ENSMUSG00000093445,ENSMUSG00000079056,ENSMUSG00000070643,ENSMUSG00000045680,…
GO:0048858	cell projection morphogenesis	biological_process	0.0032146	0.15487	66	1075	879	22042	ENSMUSG00000023905,ENSMUSG00000035187,ENSMUSG00000049580,ENSMUSG00000037032,ENSMUSG00000023277,ENSMUSG00000041936,ENSMUSG00000031078,ENSMUSG00000027200,ENSMUSG00000026842,ENSMUSG00000022456,ENSMUSG00000059146,ENSMUSG00000034579,ENSMUSG00000031217,ENSMUSG00000028072,ENSMUSG00000023951,ENSMUSG00000021368,ENSMUSG00000034867,ENSMUSG00000024163,ENSMUSG00000032479,ENSMUSG00000024621,ENSMUSG00000030890,…
GO:0070199	establishment of protein localization to chromosome	biological_process	0.0032293	0.15522	4	1075	13	22042	ENSMUSG00000029703,ENSMUSG00000038000,ENSMUSG00000020086,ENSMUSG00000029676
GO:0019838	growth factor binding	molecular_function	0.0032597	0.15633	16	1075	143	22042	ENSMUSG00000026814,ENSMUSG00000040488,ENSMUSG00000028072,ENSMUSG00000023951,ENSMUSG00000061393,ENSMUSG00000036256,ENSMUSG00000039646,ENSMUSG00000062960,ENSMUSG00000047821,ENSMUSG00000024620,ENSMUSG00000027944,ENSMUSG00000029231,ENSMUSG00000059146,ENSMUSG00000032089,ENSMUSG00000041936,ENSMUSG00000008090
GO:0061371	determination of heart left/right asymmetry	biological_process	0.003314	0.15858	9	1075	61	22042	ENSMUSG00000026814,ENSMUSG00000025231,ENSMUSG00000015605,ENSMUSG00000045039,ENSMUSG00000019969,ENSMUSG00000031831,ENSMUSG00000013584,ENSMUSG00000005583,ENSMUSG00000032965
GO:0009890	negative regulation of biosynthetic process	biological_process	0.0033351	0.15899	108	1075	1669	22042	ENSMUSG00000028717,ENSMUSG00000022661,ENSMUSG00000028893,ENSMUSG00000041515,ENSMUSG00000041560,ENSMUSG00000026814,ENSMUSG00000040761,ENSMUSG00000007670,ENSMUSG00000033249,ENSMUSG00000034762,ENSMUSG00000068917,ENSMUSG00000002985,ENSMUSG00000021055,ENSMUSG00000039474,ENSMUSG00000054199,ENSMUSG00000024515,ENSMUSG00000045658,ENSMUSG00000015605,ENSMUSG00000042390,ENSMUSG00000025231,ENSMUSG00000031392,…
GO:0045184	establishment of protein localization	biological_process	0.0033426	0.15899	115	1075	1723	22042	ENSMUSG00000036323,ENSMUSG00000033335,ENSMUSG00000031132,ENSMUSG00000038000,ENSMUSG00000020184,ENSMUSG00000002984,ENSMUSG00000002957,ENSMUSG00000020882,ENSMUSG00000026222,ENSMUSG00000024104,ENSMUSG00000057123,ENSMUSG00000079056,ENSMUSG00000036644,ENSMUSG00000051735,ENSMUSG00000019969,ENSMUSG00000029676,ENSMUSG00000078630,ENSMUSG00000006127,ENSMUSG00000052533,ENSMUSG00000029518,ENSMUSG00000024833,…
GO:0072006	nephron development	biological_process	0.0033472	0.15899	16	1075	144	22042	ENSMUSG00000005583,ENSMUSG00000022770,ENSMUSG00000024515,ENSMUSG00000030087,ENSMUSG00000030890,ENSMUSG00000031980,ENSMUSG00000045680,ENSMUSG00000044042,ENSMUSG00000024620,ENSMUSG00000031665,ENSMUSG00000029231,ENSMUSG00000024176,ENSMUSG00000057329,ENSMUSG00000020679,ENSMUSG00000023951,ENSMUSG00000107283
GO:0042159	lipoprotein catabolic process	biological_process	0.0033601	0.15899	4	1075	13	22042	ENSMUSG00000002985,ENSMUSG00000003346,ENSMUSG00000042988,ENSMUSG00000028670
GO:0007160	cell-matrix adhesion	biological_process	0.0033603	0.15899	20	1075	192	22042	ENSMUSG00000057329,ENSMUSG00000044042,ENSMUSG00000041959,ENSMUSG00000062960,ENSMUSG00000026842,ENSMUSG00000023951,ENSMUSG00000031391,ENSMUSG00000030830,ENSMUSG00000000957,ENSMUSG00000032243,ENSMUSG00000029053,ENSMUSG00000020827,ENSMUSG00000026768,ENSMUSG00000017009,ENSMUSG00000030890,ENSMUSG00000003534,ENSMUSG00000031078,ENSMUSG00000034664,ENSMUSG00000037966,ENSMUSG00000015605
GO:0003824	catalytic activity	molecular_function	0.0033758	0.15937	345	1075	5863	22042	ENSMUSG00000015023,ENSMUSG00000053914,ENSMUSG00000038762,ENSMUSG00000033065,ENSMUSG00000029570,ENSMUSG00000072949,ENSMUSG00000043648,ENSMUSG00000034226,ENSMUSG00000034792,ENSMUSG00000049482,ENSMUSG00000042772,ENSMUSG00000026409,ENSMUSG00000018196,ENSMUSG00000020935,ENSMUSG00000030815,ENSMUSG00000042496,ENSMUSG00000020184,ENSMUSG00000027566,ENSMUSG00000030409,ENSMUSG00000062960,ENSMUSG00000043487,…
GO:0032553	ribonucleotide binding	molecular_function	0.0035467	0.16687	130	1075	1941	22042	ENSMUSG00000019087,ENSMUSG00000041798,ENSMUSG00000018012,ENSMUSG00000023277,ENSMUSG00000037580,ENSMUSG00000068039,ENSMUSG00000002602,ENSMUSG00000064105,ENSMUSG00000005469,ENSMUSG00000021959,ENSMUSG00000020612,ENSMUSG00000001034,ENSMUSG00000009772,ENSMUSG00000022456,ENSMUSG00000032308,ENSMUSG00000024620,ENSMUSG00000026842,ENSMUSG00000024621,ENSMUSG00000004187,ENSMUSG00000026426,ENSMUSG00000026575,…
GO:0045934	negative regulation of nucleobase-containing compound metabolic process	biological_process	0.0035504	0.16687	101	1075	1541	22042	ENSMUSG00000020184,ENSMUSG00000038000,ENSMUSG00000037465,ENSMUSG00000025494,ENSMUSG00000004328,ENSMUSG00000026222,ENSMUSG00000027314,ENSMUSG00000093445,ENSMUSG00000079056,ENSMUSG00000019969,ENSMUSG00000070643,ENSMUSG00000045680,ENSMUSG00000030330,ENSMUSG00000049230,ENSMUSG00000029676,ENSMUSG00000006127,ENSMUSG00000059518,ENSMUSG00000018750,ENSMUSG00000024176,ENSMUSG00000020679,ENSMUSG00000062991,…
GO:0043409	negative regulation of MAPK cascade	biological_process	0.0035904	0.16836	18	1075	175	22042	ENSMUSG00000068335,ENSMUSG00000006127,ENSMUSG00000024515,ENSMUSG00000048581,ENSMUSG00000022770,ENSMUSG00000053716,ENSMUSG00000040247,ENSMUSG00000002205,ENSMUSG00000032959,ENSMUSG00000004266,ENSMUSG00000022102,ENSMUSG00000024947,ENSMUSG00000031530,ENSMUSG00000026842,ENSMUSG00000027954,ENSMUSG00000002985,ENSMUSG00000039661,ENSMUSG00000020400
GO:1902679	negative regulation of RNA biosynthetic process	biological_process	0.003598	0.16836	90	1075	1353	22042	ENSMUSG00000022770,ENSMUSG00000034748,ENSMUSG00000042097,ENSMUSG00000037622,ENSMUSG00000016253,ENSMUSG00000019850,ENSMUSG00000037174,ENSMUSG00000040325,ENSMUSG00000020086,ENSMUSG00000048481,ENSMUSG00000055994,ENSMUSG00000026305,ENSMUSG00000046876,ENSMUSG00000037860,ENSMUSG00000024014,ENSMUSG00000029003,ENSMUSG00000027954,ENSMUSG00000053477,ENSMUSG00000050945,ENSMUSG00000061393,ENSMUSG00000039842,…
GO:0048771	tissue remodeling	biological_process	0.0036229	0.16915	18	1075	172	22042	ENSMUSG00000002602,ENSMUSG00000027314,ENSMUSG00000032911,ENSMUSG00000005583,ENSMUSG00000054594,ENSMUSG00000000957,ENSMUSG00000020184,ENSMUSG00000028833,ENSMUSG00000019087,ENSMUSG00000024621,ENSMUSG00000057123,ENSMUSG00000031980,ENSMUSG00000037820,ENSMUSG00000042323,ENSMUSG00000074272,ENSMUSG00000028040,ENSMUSG00000061393,ENSMUSG00000023951
GO:0007159	leukocyte cell-cell adhesion	biological_process	0.0036433	0.16937	39	1075	500	22042	ENSMUSG00000024965,ENSMUSG00000020612,ENSMUSG00000004266,ENSMUSG00000066877,ENSMUSG00000076441,ENSMUSG00000031217,ENSMUSG00000052212,ENSMUSG00000026842,ENSMUSG00000020400,ENSMUSG00000048534,ENSMUSG00000020605,ENSMUSG00000032094,ENSMUSG00000003934,ENSMUSG00000015605,ENSMUSG00000036006,ENSMUSG00000028150,ENSMUSG00000029053,ENSMUSG00000020827,ENSMUSG00000017009,ENSMUSG00000029554,ENSMUSG00000030830,…
GO:0060560	developmental growth involved in morphogenesis	biological_process	0.0036437	0.16937	26	1075	278	22042	ENSMUSG00000023951,ENSMUSG00000069806,ENSMUSG00000020679,ENSMUSG00000059146,ENSMUSG00000042766,ENSMUSG00000023972,ENSMUSG00000018820,ENSMUSG00000027200,ENSMUSG00000026842,ENSMUSG00000044042,ENSMUSG00000002985,ENSMUSG00000031078,ENSMUSG00000045039,ENSMUSG00000030890,ENSMUSG00000070509,ENSMUSG00000003534,ENSMUSG00000031010,ENSMUSG00000016356,ENSMUSG00000015605,ENSMUSG00000034748,ENSMUSG00000033335,…
GO:0045879	negative regulation of smoothened signaling pathway	biological_process	0.0036725	0.17013	6	1075	29	22042	ENSMUSG00000032308,ENSMUSG00000001521,ENSMUSG00000025231,ENSMUSG00000034292,ENSMUSG00000005469,ENSMUSG00000045039
GO:0072078	nephron tubule morphogenesis	biological_process	0.003676	0.17013	10	1075	74	22042	ENSMUSG00000044042,ENSMUSG00000057329,ENSMUSG00000024176,ENSMUSG00000022770,ENSMUSG00000020679,ENSMUSG00000024515,ENSMUSG00000045680,ENSMUSG00000031980,ENSMUSG00000030890,ENSMUSG00000023951
GO:0046875	ephrin receptor binding	molecular_function	0.003692	0.1702	6	1075	29	22042	ENSMUSG00000027954,ENSMUSG00000059923,ENSMUSG00000026842,ENSMUSG00000028040,ENSMUSG00000031217,ENSMUSG00000003934
GO:0030427	site of polarized growth	cellular_component	0.0036938	0.1702	21	1075	205	22042	ENSMUSG00000027581,ENSMUSG00000013033,ENSMUSG00000026842,ENSMUSG00000038976,ENSMUSG00000018820,ENSMUSG00000066151,ENSMUSG00000029033,ENSMUSG00000033335,ENSMUSG00000023277,ENSMUSG00000030739,ENSMUSG00000024163,ENSMUSG00000037032,ENSMUSG00000069227,ENSMUSG00000040640,ENSMUSG00000049686,ENSMUSG00000031078,ENSMUSG00000019969,ENSMUSG00000025410,ENSMUSG00000031010,ENSMUSG00000018012,ENSMUSG00000041936
GO:0010720	positive regulation of cell development	biological_process	0.0037192	0.171	50	1075	652	22042	ENSMUSG00000040761,ENSMUSG00000023951,ENSMUSG00000028072,ENSMUSG00000002985,ENSMUSG00000041959,ENSMUSG00000023972,ENSMUSG00000006476,ENSMUSG00000026842,ENSMUSG00000027315,ENSMUSG00000059146,ENSMUSG00000069806,ENSMUSG00000015605,ENSMUSG00000024515,ENSMUSG00000018012,ENSMUSG00000042688,ENSMUSG00000031980,ENSMUSG00000070509,ENSMUSG00000011958,ENSMUSG00000019087,ENSMUSG00000045039,ENSMUSG00000074570,…
GO:0007015	actin filament organization	biological_process	0.0039093	0.17935	33	1075	386	22042	ENSMUSG00000044042,ENSMUSG00000038976,ENSMUSG00000026842,ENSMUSG00000041959,ENSMUSG00000019823,ENSMUSG00000067889,ENSMUSG00000059923,ENSMUSG00000066877,ENSMUSG00000074570,ENSMUSG00000007877,ENSMUSG00000017009,ENSMUSG00000023277,ENSMUSG00000021061,ENSMUSG00000015605,ENSMUSG00000024041,ENSMUSG00000018012,ENSMUSG00000079523,ENSMUSG00000073982,ENSMUSG00000031078,ENSMUSG00000029003,ENSMUSG00000057329,…
GO:1903706	regulation of hemopoiesis	biological_process	0.0039266	0.17976	31	1075	380	22042	ENSMUSG00000023206,ENSMUSG00000030413,ENSMUSG00000074272,ENSMUSG00000073878,ENSMUSG00000020681,ENSMUSG00000027944,ENSMUSG00000020160,ENSMUSG00000026842,ENSMUSG00000029603,ENSMUSG00000033055,ENSMUSG00000028717,ENSMUSG00000023951,ENSMUSG00000022185,ENSMUSG00000045817,ENSMUSG00000004266,ENSMUSG00000005583,ENSMUSG00000031132,ENSMUSG00000000957,ENSMUSG00000037465,ENSMUSG00000069266,ENSMUSG00000029053,…
GO:0003143	embryonic heart tube morphogenesis	biological_process	0.0039378	0.17988	9	1075	62	22042	ENSMUSG00000013584,ENSMUSG00000032965,ENSMUSG00000005583,ENSMUSG00000015605,ENSMUSG00000025231,ENSMUSG00000026814,ENSMUSG00000031831,ENSMUSG00000019969,ENSMUSG00000045039
GO:0038089	positive regulation of cell migration by vascular endothelial growth factor signaling pathway	biological_process	0.0039798	0.18141	3	1075	7	22042	ENSMUSG00000023951,ENSMUSG00000017774,ENSMUSG00000062960
GO:0001822	kidney development	biological_process	0.0040421	0.18351	26	1075	283	22042	ENSMUSG00000013584,ENSMUSG00000017009,ENSMUSG00000026768,ENSMUSG00000034292,ENSMUSG00000005583,ENSMUSG00000022770,ENSMUSG00000037003,ENSMUSG00000030087,ENSMUSG00000024515,ENSMUSG00000045394,ENSMUSG00000039474,ENSMUSG00000045680,ENSMUSG00000030890,ENSMUSG00000031980,ENSMUSG00000024620,ENSMUSG00000044042,ENSMUSG00000057329,ENSMUSG00000024176,ENSMUSG00000031665,ENSMUSG00000029231,ENSMUSG00000020679,…
GO:0043297	apical junction assembly	biological_process	0.0040433	0.18351	8	1075	50	22042	ENSMUSG00000027935,ENSMUSG00000022770,ENSMUSG00000017774,ENSMUSG00000039577,ENSMUSG00000020776,ENSMUSG00000005469,ENSMUSG00000015605,ENSMUSG00000070473
GO:0045892	negative regulation of transcription, DNA-templated	biological_process	0.0040917	0.18493	87	1075	1308	22042	ENSMUSG00000022770,ENSMUSG00000034748,ENSMUSG00000042097,ENSMUSG00000037622,ENSMUSG00000016253,ENSMUSG00000019850,ENSMUSG00000037174,ENSMUSG00000040325,ENSMUSG00000020086,ENSMUSG00000048481,ENSMUSG00000026305,ENSMUSG00000055994,ENSMUSG00000037860,ENSMUSG00000046876,ENSMUSG00000029003,ENSMUSG00000024014,ENSMUSG00000027954,ENSMUSG00000053477,ENSMUSG00000050945,ENSMUSG00000061393,ENSMUSG00000024947,…
GO:0098687	chromosomal region	cellular_component	0.0040921	0.18493	27	1075	292	22042	ENSMUSG00000034748,ENSMUSG00000001065,ENSMUSG00000029554,ENSMUSG00000038000,ENSMUSG00000026683,ENSMUSG00000028863,ENSMUSG00000005233,ENSMUSG00000019969,ENSMUSG00000025410,ENSMUSG00000029703,ENSMUSG00000002748,ENSMUSG00000029676,ENSMUSG00000022391,ENSMUSG00000040385,ENSMUSG00000002055,ENSMUSG00000024786,ENSMUSG00000031665,ENSMUSG00000053914,ENSMUSG00000038025,ENSMUSG00000020652,ENSMUSG00000007589,…
GO:0061097	regulation of protein tyrosine kinase activity	biological_process	0.0041367	0.18616	11	1075	82	22042	ENSMUSG00000027954,ENSMUSG00000074570,ENSMUSG00000020681,ENSMUSG00000069135,ENSMUSG00000062991,ENSMUSG00000041936,ENSMUSG00000044716,ENSMUSG00000031980,ENSMUSG00000020886,ENSMUSG00000019969,ENSMUSG00000024621
GO:0001776	leukocyte homeostasis	biological_process	0.0041369	0.18616	12	1075	99	22042	ENSMUSG00000057329,ENSMUSG00000005583,ENSMUSG00000005057,ENSMUSG00000002602,ENSMUSG00000026842,ENSMUSG00000019850,ENSMUSG00000044220,ENSMUSG00000024947,ENSMUSG00000039936,ENSMUSG00000004221,ENSMUSG00000032114,ENSMUSG00000068105
GO:0033032	regulation of myeloid cell apoptotic process	biological_process	0.0041476	0.18625	6	1075	31	22042	ENSMUSG00000055994,ENSMUSG00000068039,ENSMUSG00000039936,ENSMUSG00000005583,ENSMUSG00000057329,ENSMUSG00000058756
GO:1903321	negative regulation of protein modification by small protein conjugation or removal	biological_process	0.0041747	0.18675	14	1075	122	22042	ENSMUSG00000067567,ENSMUSG00000019969,ENSMUSG00000020232,ENSMUSG00000026203,ENSMUSG00000074001,ENSMUSG00000025231,ENSMUSG00000030435,ENSMUSG00000029554,ENSMUSG00000029003,ENSMUSG00000115987,ENSMUSG00000004937,ENSMUSG00000032612,ENSMUSG00000026842,ENSMUSG00000019850
GO:0016568	chromatin modification	biological_process	0.0041764	0.18675	43	1075	543	22042	ENSMUSG00000052712,ENSMUSG00000013822,ENSMUSG00000042323,ENSMUSG00000053914,ENSMUSG00000047821,ENSMUSG00000025764,ENSMUSG00000024921,ENSMUSG00000024947,ENSMUSG00000030689,ENSMUSG00000021791,ENSMUSG00000034748,ENSMUSG00000020647,ENSMUSG00000038697,ENSMUSG00000015217,ENSMUSG00000008958,ENSMUSG00000028863,ENSMUSG00000030330,ENSMUSG00000045482,ENSMUSG00000020232,ENSMUSG00000045680,ENSMUSG00000067567,…
GO:0070187	telosome	cellular_component	0.0041968	0.18726	3	1075	7	22042	ENSMUSG00000007589,ENSMUSG00000029676,ENSMUSG00000038000
GO:0016653	oxidoreductase activity, acting on NAD(P)H, heme protein as acceptor	molecular_function	0.0042093	0.18742	4	1075	13	22042	ENSMUSG00000028621,ENSMUSG00000034617,ENSMUSG00000026456,ENSMUSG00000018042
GO:0043065	positive regulation of apoptotic process	biological_process	0.0042522	0.18894	46	1075	606	22042	ENSMUSG00000021453,ENSMUSG00000024947,ENSMUSG00000039936,ENSMUSG00000015023,ENSMUSG00000037820,ENSMUSG00000042724,ENSMUSG00000032965,ENSMUSG00000031730,ENSMUSG00000040385,ENSMUSG00000020681,ENSMUSG00000024066,ENSMUSG00000019969,ENSMUSG00000030330,ENSMUSG00000052752,ENSMUSG00000078812,ENSMUSG00000028854,ENSMUSG00000038058,ENSMUSG00000041801,ENSMUSG00000002984,ENSMUSG00000031132,ENSMUSG00000020647,…
GO:0048538	thymus development	biological_process	0.0042833	0.18992	8	1075	51	22042	ENSMUSG00000057329,ENSMUSG00000029554,ENSMUSG00000005958,ENSMUSG00000026842,ENSMUSG00000019969,ENSMUSG00000009097,ENSMUSG00000048251,ENSMUSG00000015605
GO:0015629	actin cytoskeleton	cellular_component	0.0043075	0.19059	38	1075	454	22042	ENSMUSG00000022836,ENSMUSG00000030583,ENSMUSG00000034930,ENSMUSG00000000631,ENSMUSG00000033088,ENSMUSG00000047181,ENSMUSG00000048096,ENSMUSG00000029106,ENSMUSG00000027944,ENSMUSG00000006050,ENSMUSG00000051735,ENSMUSG00000030890,ENSMUSG00000079426,ENSMUSG00000030739,ENSMUSG00000005057,ENSMUSG00000026414,ENSMUSG00000017774,ENSMUSG00000027194,ENSMUSG00000024965,ENSMUSG00000020439,ENSMUSG00000066151,…
GO:0010256	endomembrane system organization	biological_process	0.0043345	0.19139	46	1075	574	22042	ENSMUSG00000050732,ENSMUSG00000035863,ENSMUSG00000000552,ENSMUSG00000020734,ENSMUSG00000027935,ENSMUSG00000018820,ENSMUSG00000078622,ENSMUSG00000058569,ENSMUSG00000000631,ENSMUSG00000001521,ENSMUSG00000030409,ENSMUSG00000079056,ENSMUSG00000006127,ENSMUSG00000033335,ENSMUSG00000022770,ENSMUSG00000000957,ENSMUSG00000004937,ENSMUSG00000022771,ENSMUSG00000024758,ENSMUSG00000007122,ENSMUSG00000032290,…
GO:0000776	kinetochore	cellular_component	0.0043584	0.19204	15	1075	130	22042	ENSMUSG00000042323,ENSMUSG00000026683,ENSMUSG00000020652,ENSMUSG00000038025,ENSMUSG00000028863,ENSMUSG00000031756,ENSMUSG00000002055,ENSMUSG00000029554,ENSMUSG00000001065,ENSMUSG00000022391,ENSMUSG00000023940,ENSMUSG00000005233,ENSMUSG00000029703,ENSMUSG00000019969,ENSMUSG00000025410
GO:0030031	cell projection assembly	biological_process	0.0043843	0.19254	30	1075	339	22042	ENSMUSG00000032965,ENSMUSG00000034706,ENSMUSG00000020284,ENSMUSG00000042156,ENSMUSG00000030733,ENSMUSG00000038976,ENSMUSG00000026842,ENSMUSG00000035863,ENSMUSG00000021368,ENSMUSG00000025499,ENSMUSG00000031831,ENSMUSG00000014859,ENSMUSG00000066877,ENSMUSG00000034579,ENSMUSG00000034226,ENSMUSG00000022836,ENSMUSG00000033862,ENSMUSG00000023277,ENSMUSG00000033335,ENSMUSG00000030276,ENSMUSG00000073982,…
GO:0072009	nephron epithelium development	biological_process	0.0044041	0.19254	13	1075	111	22042	ENSMUSG00000005583,ENSMUSG00000057329,ENSMUSG00000031665,ENSMUSG00000024176,ENSMUSG00000022770,ENSMUSG00000020679,ENSMUSG00000044042,ENSMUSG00000045680,ENSMUSG00000023951,ENSMUSG00000031980,ENSMUSG00000030890,ENSMUSG00000024515,ENSMUSG00000030087
GO:0051172	negative regulation of nitrogen compound metabolic process	biological_process	0.004405	0.19254	108	1075	1680	22042	ENSMUSG00000042097,ENSMUSG00000037622,ENSMUSG00000016253,ENSMUSG00000019850,ENSMUSG00000022770,ENSMUSG00000034748,ENSMUSG00000040325,ENSMUSG00000035632,ENSMUSG00000037174,ENSMUSG00000029003,ENSMUSG00000024014,ENSMUSG00000027954,ENSMUSG00000050945,ENSMUSG00000053477,ENSMUSG00000020086,ENSMUSG00000048481,ENSMUSG00000055994,ENSMUSG00000026305,ENSMUSG00000046876,ENSMUSG00000037860,ENSMUSG00000038402,…
GO:0030674	protein binding, bridging	molecular_function	0.0044125	0.19254	14	1075	118	22042	ENSMUSG00000022102,ENSMUSG00000059923,ENSMUSG00000036180,ENSMUSG00000024947,ENSMUSG00000029705,ENSMUSG00000079426,ENSMUSG00000066877,ENSMUSG00000030610,ENSMUSG00000030733,ENSMUSG00000002957,ENSMUSG00000007877,ENSMUSG00000060279,ENSMUSG00000005057,ENSMUSG00000026414
GO:0051276	chromosome organization	biological_process	0.0044191	0.19254	74	1075	1096	22042	ENSMUSG00000028863,ENSMUSG00000026222,ENSMUSG00000026683,ENSMUSG00000059119,ENSMUSG00000038000,ENSMUSG00000029676,ENSMUSG00000059518,ENSMUSG00000067567,ENSMUSG00000045680,ENSMUSG00000020232,ENSMUSG00000045482,ENSMUSG00000030330,ENSMUSG00000047821,ENSMUSG00000024921,ENSMUSG00000053914,ENSMUSG00000042323,ENSMUSG00000007589,ENSMUSG00000005378,ENSMUSG00000024170,ENSMUSG00000023940,ENSMUSG00000042772,…
GO:0017076	purine nucleotide binding	molecular_function	0.0044249	0.19254	129	1075	1938	22042	ENSMUSG00000022791,ENSMUSG00000030739,ENSMUSG00000002550,ENSMUSG00000038058,ENSMUSG00000003644,ENSMUSG00000027655,ENSMUSG00000017774,ENSMUSG00000021196,ENSMUSG00000040325,ENSMUSG00000059883,ENSMUSG00000030890,ENSMUSG00000074793,ENSMUSG00000057963,ENSMUSG00000037820,ENSMUSG00000032281,ENSMUSG00000034371,ENSMUSG00000034930,ENSMUSG00000040009,ENSMUSG00000032177,ENSMUSG00000024858,ENSMUSG00000005580,…
GO:0031588	AMP-activated protein kinase complex	cellular_component	0.0044333	0.19254	4	1075	13	22042	ENSMUSG00000028893,ENSMUSG00000005469,ENSMUSG00000020612,ENSMUSG00000067713
GO:0005905	coated pit	cellular_component	0.0044616	0.19337	9	1075	59	22042	ENSMUSG00000022841,ENSMUSG00000002957,ENSMUSG00000060279,ENSMUSG00000022791,ENSMUSG00000033335,ENSMUSG00000007659,ENSMUSG00000029518,ENSMUSG00000031078,ENSMUSG00000024426
GO:0010721	negative regulation of cell development	biological_process	0.0045608	0.19699	32	1075	383	22042	ENSMUSG00000032290,ENSMUSG00000023951,ENSMUSG00000040249,ENSMUSG00000003934,ENSMUSG00000059146,ENSMUSG00000027200,ENSMUSG00000001249,ENSMUSG00000002985,ENSMUSG00000070509,ENSMUSG00000041351,ENSMUSG00000067629,ENSMUSG00000035187,ENSMUSG00000030541,ENSMUSG00000033006,ENSMUSG00000037032,ENSMUSG00000028977,ENSMUSG00000029603,ENSMUSG00000030093,ENSMUSG00000062991,ENSMUSG00000020679,ENSMUSG00000023206,…
GO:0006810	transport	biological_process	0.0045638	0.19699	258	1075	4387	22042	ENSMUSG00000028049,ENSMUSG00000034579,ENSMUSG00000052819,ENSMUSG00000052212,ENSMUSG00000029616,ENSMUSG00000030098,ENSMUSG00000030990,ENSMUSG00000018012,ENSMUSG00000041936,ENSMUSG00000019087,ENSMUSG00000031667,ENSMUSG00000020432,ENSMUSG00000037032,ENSMUSG00000050732,ENSMUSG00000015659,ENSMUSG00000001918,ENSMUSG00000002778,ENSMUSG00000035521,ENSMUSG00000034951,ENSMUSG00000020411,ENSMUSG00000024163,…
GO:0001952	regulation of cell-matrix adhesion	biological_process	0.0046587	0.2004	13	1075	107	22042	ENSMUSG00000000957,ENSMUSG00000057329,ENSMUSG00000041959,ENSMUSG00000020827,ENSMUSG00000062960,ENSMUSG00000026842,ENSMUSG00000017009,ENSMUSG00000044042,ENSMUSG00000029053,ENSMUSG00000037966,ENSMUSG00000030890,ENSMUSG00000023951,ENSMUSG00000003534
GO:0007169	transmembrane receptor protein tyrosine kinase signaling pathway	biological_process	0.0046686	0.2004	42	1075	528	22042	ENSMUSG00000022102,ENSMUSG00000062991,ENSMUSG00000046876,ENSMUSG00000074272,ENSMUSG00000029231,ENSMUSG00000035890,ENSMUSG00000053477,ENSMUSG00000018820,ENSMUSG00000027954,ENSMUSG00000024621,ENSMUSG00000019969,ENSMUSG00000068335,ENSMUSG00000006127,ENSMUSG00000024066,ENSMUSG00000044461,ENSMUSG00000017774,ENSMUSG00000005057,ENSMUSG00000059409,ENSMUSG00000061048,ENSMUSG00000005958,ENSMUSG00000032911,…
GO:0001657	ureteric bud development	biological_process	0.0046712	0.2004	12	1075	99	22042	ENSMUSG00000024176,ENSMUSG00000057329,ENSMUSG00000022770,ENSMUSG00000020679,ENSMUSG00000044042,ENSMUSG00000017009,ENSMUSG00000030890,ENSMUSG00000023951,ENSMUSG00000031980,ENSMUSG00000045680,ENSMUSG00000045394,ENSMUSG00000024515
GO:0070830	bicellular tight junction assembly	biological_process	0.0047053	0.20125	7	1075	41	22042	ENSMUSG00000070473,ENSMUSG00000039577,ENSMUSG00000015605,ENSMUSG00000022770,ENSMUSG00000017774,ENSMUSG00000027935,ENSMUSG00000005469
GO:0010975	regulation of neuron projection development	biological_process	0.0047152	0.20125	44	1075	551	22042	ENSMUSG00000031980,ENSMUSG00000070509,ENSMUSG00000045039,ENSMUSG00000031078,ENSMUSG00000015605,ENSMUSG00000041936,ENSMUSG00000042688,ENSMUSG00000067629,ENSMUSG00000039652,ENSMUSG00000005583,ENSMUSG00000023277,ENSMUSG00000060279,ENSMUSG00000037032,ENSMUSG00000035187,ENSMUSG00000023905,ENSMUSG00000032290,ENSMUSG00000023951,ENSMUSG00000028072,ENSMUSG00000059146,ENSMUSG00000040249,ENSMUSG00000003934,…
GO:0035912	dorsal aorta morphogenesis	biological_process	0.0047228	0.20125	3	1075	7	22042	ENSMUSG00000015605,ENSMUSG00000026814,ENSMUSG00000027314
GO:0071495	cellular response to endogenous stimulus	biological_process	0.0047291	0.20125	81	1075	1184	22042	ENSMUSG00000029231,ENSMUSG00000027935,ENSMUSG00000032204,ENSMUSG00000045817,ENSMUSG00000030093,ENSMUSG00000032715,ENSMUSG00000033335,ENSMUSG00000037465,ENSMUSG00000005057,ENSMUSG00000020184,ENSMUSG00000027314,ENSMUSG00000020882,ENSMUSG00000067567,ENSMUSG00000019969,ENSMUSG00000006127,ENSMUSG00000030087,ENSMUSG00000029518,ENSMUSG00000040249,ENSMUSG00000027315,ENSMUSG00000038976,ENSMUSG00000006476,…
GO:0048546	digestive tract morphogenesis	biological_process	0.004742	0.20132	8	1075	52	22042	ENSMUSG00000033006,ENSMUSG00000005958,ENSMUSG00000029231,ENSMUSG00000057329,ENSMUSG00000020679,ENSMUSG00000045680,ENSMUSG00000061393,ENSMUSG00000044220
GO:1990778	protein localization to cell periphery	biological_process	0.0047497	0.20132	25	1075	267	22042	ENSMUSG00000027935,ENSMUSG00000020734,ENSMUSG00000040249,ENSMUSG00000001521,ENSMUSG00000002104,ENSMUSG00000038976,ENSMUSG00000041959,ENSMUSG00000018820,ENSMUSG00000032290,ENSMUSG00000035863,ENSMUSG00000050732,ENSMUSG00000034930,ENSMUSG00000007659,ENSMUSG00000000957,ENSMUSG00000022770,ENSMUSG00000029053,ENSMUSG00000022771,ENSMUSG00000022841,ENSMUSG00000079056,ENSMUSG00000021820,ENSMUSG00000073982,…
GO:0036503	ERAD pathway	biological_process	0.0047807	0.20214	11	1075	86	22042	ENSMUSG00000052656,ENSMUSG00000070426,ENSMUSG00000024807,ENSMUSG00000043019,ENSMUSG00000026203,ENSMUSG00000039474,ENSMUSG00000078622,ENSMUSG00000040462,ENSMUSG00000041765,ENSMUSG00000004937,ENSMUSG00000055401
GO:0051092	positive regulation of NF-kappaB transcription factor activity	biological_process	0.0047997	0.20214	14	1075	120	22042	ENSMUSG00000031392,ENSMUSG00000031132,ENSMUSG00000055994,ENSMUSG00000026305,ENSMUSG00000037860,ENSMUSG00000021024,ENSMUSG00000029053,ENSMUSG00000038058,ENSMUSG00000050747,ENSMUSG00000028072,ENSMUSG00000027466,ENSMUSG00000004221,ENSMUSG00000059883,ENSMUSG00000047921
GO:0006978	DNA damage response, signal transduction by p53 class mediator resulting in transcription of p21 class mediator	biological_process	0.0048018	0.20214	4	1075	14	22042	ENSMUSG00000005718,ENSMUSG00000030330,ENSMUSG00000027510,ENSMUSG00000000552
GO:0097285	cell-type specific apoptotic process	biological_process	0.0048265	0.20214	42	1075	552	22042	ENSMUSG00000039936,ENSMUSG00000002778,ENSMUSG00000055994,ENSMUSG00000027239,ENSMUSG00000020679,ENSMUSG00000002799,ENSMUSG00000057329,ENSMUSG00000027954,ENSMUSG00000030409,ENSMUSG00000030890,ENSMUSG00000019969,ENSMUSG00000079056,ENSMUSG00000031132,ENSMUSG00000028416,ENSMUSG00000019850,ENSMUSG00000078812,ENSMUSG00000028072,ENSMUSG00000025499,ENSMUSG00000001034,ENSMUSG00000007659,ENSMUSG00000030602,…
GO:0016337	single organismal cell-cell adhesion	biological_process	0.0048295	0.20214	50	1075	678	22042	ENSMUSG00000022770,ENSMUSG00000061048,ENSMUSG00000031132,ENSMUSG00000005958,ENSMUSG00000027314,ENSMUSG00000019850,ENSMUSG00000044220,ENSMUSG00000034664,ENSMUSG00000032815,ENSMUSG00000070643,ENSMUSG00000019969,ENSMUSG00000071068,ENSMUSG00000068105,ENSMUSG00000059518,ENSMUSG00000048251,ENSMUSG00000074272,ENSMUSG00000002778,ENSMUSG00000057329,ENSMUSG00000002799,ENSMUSG00000029570,ENSMUSG00000029231,…
GO:0032555	purine ribonucleotide binding	molecular_function	0.0048305	0.20214	128	1075	1925	22042	ENSMUSG00000033335,ENSMUSG00000005958,ENSMUSG00000021062,ENSMUSG00000030409,ENSMUSG00000024830,ENSMUSG00000033065,ENSMUSG00000038762,ENSMUSG00000027935,ENSMUSG00000042724,ENSMUSG00000021216,ENSMUSG00000015023,ENSMUSG00000000631,ENSMUSG00000030815,ENSMUSG00000020935,ENSMUSG00000026409,ENSMUSG00000034792,ENSMUSG00000034226,ENSMUSG00000052997,ENSMUSG00000020865,ENSMUSG00000031392,ENSMUSG00000071203,…
GO:0006611	protein export from nucleus	biological_process	0.0048515	0.20214	9	1075	63	22042	ENSMUSG00000022391,ENSMUSG00000001964,ENSMUSG00000067150,ENSMUSG00000005469,ENSMUSG00000026222,ENSMUSG00000078812,ENSMUSG00000024604,ENSMUSG00000002372,ENSMUSG00000020184
GO:0072576	liver morphogenesis	biological_process	0.0048535	0.20214	5	1075	22	22042	ENSMUSG00000074272,ENSMUSG00000024395,ENSMUSG00000003644,ENSMUSG00000019850,ENSMUSG00000001249
GO:0032550	purine ribonucleoside binding	molecular_function	0.0048552	0.20214	126	1075	1892	22042	ENSMUSG00000024830,ENSMUSG00000030409,ENSMUSG00000029518,ENSMUSG00000020190,ENSMUSG00000032109,ENSMUSG00000033862,ENSMUSG00000018042,ENSMUSG00000033335,ENSMUSG00000021062,ENSMUSG00000030276,ENSMUSG00000005958,ENSMUSG00000026409,ENSMUSG00000039936,ENSMUSG00000020935,ENSMUSG00000030815,ENSMUSG00000015087,ENSMUSG00000034226,ENSMUSG00000032715,ENSMUSG00000022836,ENSMUSG00000034792,ENSMUSG00000033065,…
GO:0019932	second-messenger-mediated signaling	biological_process	0.0048735	0.2025	26	1075	303	22042	ENSMUSG00000023951,ENSMUSG00000032344,ENSMUSG00000032959,ENSMUSG00000001034,ENSMUSG00000030830,ENSMUSG00000020612,ENSMUSG00000062991,ENSMUSG00000013033,ENSMUSG00000047181,ENSMUSG00000020734,ENSMUSG00000062960,ENSMUSG00000038976,ENSMUSG00000040751,ENSMUSG00000002985,ENSMUSG00000030409,ENSMUSG00000041798,ENSMUSG00000021537,ENSMUSG00000022951,ENSMUSG00000028782,ENSMUSG00000018334,ENSMUSG00000040247,…
GO:0060840	artery development	biological_process	0.0049596	0.20487	11	1075	90	22042	ENSMUSG00000027314,ENSMUSG00000022414,ENSMUSG00000002985,ENSMUSG00000033335,ENSMUSG00000026814,ENSMUSG00000025231,ENSMUSG00000022836,ENSMUSG00000015605,ENSMUSG00000057123,ENSMUSG00000061393,ENSMUSG00000023951
GO:0051049	regulation of transport	biological_process	0.0049608	0.20487	119	1075	1842	22042	ENSMUSG00000025318,ENSMUSG00000024604,ENSMUSG00000115987,ENSMUSG00000002985,ENSMUSG00000040249,ENSMUSG00000069806,ENSMUSG00000019823,ENSMUSG00000007659,ENSMUSG00000004266,ENSMUSG00000036435,ENSMUSG00000025499,ENSMUSG00000001151,ENSMUSG00000022661,ENSMUSG00000017009,ENSMUSG00000019054,ENSMUSG00000020827,ENSMUSG00000030605,ENSMUSG00000029053,ENSMUSG00000005583,ENSMUSG00000031392,ENSMUSG00000067150,…
GO:0010810	regulation of cell-substrate adhesion	biological_process	0.0049615	0.20487	20	1075	201	22042	ENSMUSG00000020827,ENSMUSG00000017009,ENSMUSG00000044024,ENSMUSG00000074570,ENSMUSG00000029053,ENSMUSG00000033335,ENSMUSG00000000957,ENSMUSG00000035258,ENSMUSG00000018012,ENSMUSG00000037966,ENSMUSG00000030890,ENSMUSG00000003534,ENSMUSG00000041959,ENSMUSG00000026842,ENSMUSG00000062960,ENSMUSG00000033088,ENSMUSG00000044042,ENSMUSG00000057329,ENSMUSG00000024947,ENSMUSG00000023951
GO:0030111	regulation of Wnt signaling pathway	biological_process	0.0049693	0.20487	25	1075	275	22042	ENSMUSG00000061048,ENSMUSG00000039577,ENSMUSG00000033006,ENSMUSG00000019850,ENSMUSG00000058756,ENSMUSG00000049580,ENSMUSG00000030890,ENSMUSG00000024182,ENSMUSG00000019969,ENSMUSG00000042988,ENSMUSG00000044461,ENSMUSG00000034771,ENSMUSG00000031665,ENSMUSG00000001494,ENSMUSG00000020679,ENSMUSG00000002985,ENSMUSG00000025764,ENSMUSG00000029003,ENSMUSG00000023972,ENSMUSG00000071856,ENSMUSG00000026842,…
GO:0007167	enzyme linked receptor protein signaling pathway	biological_process	0.0049805	0.20494	60	1075	830	22042	ENSMUSG00000061393,ENSMUSG00000024947,ENSMUSG00000032968,ENSMUSG00000022102,ENSMUSG00000029231,ENSMUSG00000035890,ENSMUSG00000046876,ENSMUSG00000074272,ENSMUSG00000062991,ENSMUSG00000027954,ENSMUSG00000018820,ENSMUSG00000039646,ENSMUSG00000053477,ENSMUSG00000030890,ENSMUSG00000019969,ENSMUSG00000024621,ENSMUSG00000044461,ENSMUSG00000024066,ENSMUSG00000006127,ENSMUSG00000068335,ENSMUSG00000059409,…
GO:0035639	purine ribonucleoside triphosphate binding	molecular_function	0.0050142	0.20592	125	1075	1877	22042	ENSMUSG00000041798,ENSMUSG00000024254,ENSMUSG00000026274,ENSMUSG00000020277,ENSMUSG00000019087,ENSMUSG00000018012,ENSMUSG00000076435,ENSMUSG00000037580,ENSMUSG00000023277,ENSMUSG00000024858,ENSMUSG00000005580,ENSMUSG00000034427,ENSMUSG00000068039,ENSMUSG00000040009,ENSMUSG00000002602,ENSMUSG00000005469,ENSMUSG00000003360,ENSMUSG00000064105,ENSMUSG00000028072,ENSMUSG00000021959,ENSMUSG00000029190,…
GO:0006003	fructose 2,6-bisphosphate metabolic process	biological_process	0.0050463	0.20684	3	1075	7	22042	ENSMUSG00000026409,ENSMUSG00000041798,ENSMUSG00000026773
GO:0072163	mesonephric epithelium development	biological_process	0.0051005	0.20804	12	1075	100	22042	ENSMUSG00000057329,ENSMUSG00000024176,ENSMUSG00000022770,ENSMUSG00000020679,ENSMUSG00000044042,ENSMUSG00000017009,ENSMUSG00000045680,ENSMUSG00000023951,ENSMUSG00000030890,ENSMUSG00000031980,ENSMUSG00000024515,ENSMUSG00000045394
GO:0072164	mesonephric tubule development	biological_process	0.0051005	0.20804	12	1075	100	22042	ENSMUSG00000044042,ENSMUSG00000017009,ENSMUSG00000057329,ENSMUSG00000024176,ENSMUSG00000022770,ENSMUSG00000020679,ENSMUSG00000024515,ENSMUSG00000045394,ENSMUSG00000045680,ENSMUSG00000031980,ENSMUSG00000023951,ENSMUSG00000030890
GO:0016567	protein ubiquitination	biological_process	0.0051095	0.20804	56	1075	752	22042	ENSMUSG00000037103,ENSMUSG00000032715,ENSMUSG00000029466,ENSMUSG00000038324,ENSMUSG00000029603,ENSMUSG00000029003,ENSMUSG00000026799,ENSMUSG00000055994,ENSMUSG00000030685,ENSMUSG00000035890,ENSMUSG00000054978,ENSMUSG00000057329,ENSMUSG00000055239,ENSMUSG00000070426,ENSMUSG00000024807,ENSMUSG00000040325,ENSMUSG00000019969,ENSMUSG00000067567,ENSMUSG00000024182,ENSMUSG00000019850,ENSMUSG00000037622,…
GO:0032549	ribonucleoside binding	molecular_function	0.0051235	0.20804	126	1075	1895	22042	ENSMUSG00000034371,ENSMUSG00000055994,ENSMUSG00000061751,ENSMUSG00000032281,ENSMUSG00000057963,ENSMUSG00000037820,ENSMUSG00000045007,ENSMUSG00000024014,ENSMUSG00000034930,ENSMUSG00000061393,ENSMUSG00000032344,ENSMUSG00000017774,ENSMUSG00000026575,ENSMUSG00000027655,ENSMUSG00000030739,ENSMUSG00000003644,ENSMUSG00000038058,ENSMUSG00000002550,ENSMUSG00000022791,ENSMUSG00000020451,ENSMUSG00000074793,…
GO:0051090	regulation of sequence-specific DNA binding transcription factor activity	biological_process	0.0051248	0.20804	31	1075	365	22042	ENSMUSG00000022661,ENSMUSG00000023951,ENSMUSG00000024947,ENSMUSG00000028072,ENSMUSG00000047921,ENSMUSG00000027466,ENSMUSG00000024457,ENSMUSG00000037860,ENSMUSG00000055994,ENSMUSG00000026305,ENSMUSG00000024014,ENSMUSG00000029003,ENSMUSG00000039474,ENSMUSG00000050747,ENSMUSG00000037523,ENSMUSG00000021055,ENSMUSG00000032815,ENSMUSG00000048581,ENSMUSG00000015605,ENSMUSG00000025231,ENSMUSG00000059883,…
GO:0019722	calcium-mediated signaling	biological_process	0.0051612	0.20912	18	1075	183	22042	ENSMUSG00000019054,ENSMUSG00000028854,ENSMUSG00000007122,ENSMUSG00000040247,ENSMUSG00000042190,ENSMUSG00000028782,ENSMUSG00000022951,ENSMUSG00000030409,ENSMUSG00000021537,ENSMUSG00000062960,ENSMUSG00000040751,ENSMUSG00000038976,ENSMUSG00000013033,ENSMUSG00000062991,ENSMUSG00000020734,ENSMUSG00000047181,ENSMUSG00000001034,ENSMUSG00000030830
GO:0001883	purine nucleoside binding	molecular_function	0.005204	0.21045	126	1075	1896	22042	ENSMUSG00000026575,ENSMUSG00000027655,ENSMUSG00000017774,ENSMUSG00000020451,ENSMUSG00000022791,ENSMUSG00000030739,ENSMUSG00000003644,ENSMUSG00000038058,ENSMUSG00000002550,ENSMUSG00000030890,ENSMUSG00000074793,ENSMUSG00000004187,ENSMUSG00000024621,ENSMUSG00000021196,ENSMUSG00000040325,ENSMUSG00000026426,ENSMUSG00000059883,ENSMUSG00000061751,ENSMUSG00000032281,ENSMUSG00000055994,ENSMUSG00000034371,…
GO:0051093	negative regulation of developmental process	biological_process	0.0052291	0.21106	70	1075	1047	22042	ENSMUSG00000033335,ENSMUSG00000020184,ENSMUSG00000033862,ENSMUSG00000027314,ENSMUSG00000058966,ENSMUSG00000019969,ENSMUSG00000067567,ENSMUSG00000024066,ENSMUSG00000039461,ENSMUSG00000073878,ENSMUSG00000020679,ENSMUSG00000062991,ENSMUSG00000024176,ENSMUSG00000029570,ENSMUSG00000042766,ENSMUSG00000057329,ENSMUSG00000001521,ENSMUSG00000020160,ENSMUSG00000028977,ENSMUSG00000030093,ENSMUSG00000045817,…
GO:0098805	whole membrane	cellular_component	0.0053425	0.215	134	1075	2048	22042	ENSMUSG00000076441,ENSMUSG00000041341,ENSMUSG00000018796,ENSMUSG00000050211,ENSMUSG00000032959,ENSMUSG00000062960,ENSMUSG00000038976,ENSMUSG00000115987,ENSMUSG00000040640,ENSMUSG00000017760,ENSMUSG00000037126,ENSMUSG00000018334,ENSMUSG00000020827,ENSMUSG00000019054,ENSMUSG00000017009,ENSMUSG00000032741,ENSMUSG00000072770,ENSMUSG00000020886,ENSMUSG00000030583,ENSMUSG00000043648,ENSMUSG00000034226,…
GO:0003779	actin binding	molecular_function	0.0053471	0.215	35	1075	417	22042	ENSMUSG00000026414,ENSMUSG00000017774,ENSMUSG00000030739,ENSMUSG00000079426,ENSMUSG00000022565,ENSMUSG00000048096,ENSMUSG00000029106,ENSMUSG00000047181,ENSMUSG00000020681,ENSMUSG00000074272,ENSMUSG00000055994,ENSMUSG00000000631,ENSMUSG00000033088,ENSMUSG00000034595,ENSMUSG00000041729,ENSMUSG00000022021,ENSMUSG00000022534,ENSMUSG00000001964,ENSMUSG00000061723,ENSMUSG00000023277,ENSMUSG00000034427,…
GO:0098589	membrane region	cellular_component	0.0053763	0.21577	90	1075	1297	22042	ENSMUSG00000035863,ENSMUSG00000057963,ENSMUSG00000074272,ENSMUSG00000027944,ENSMUSG00000020681,ENSMUSG00000055994,ENSMUSG00000049686,ENSMUSG00000032911,ENSMUSG00000038058,ENSMUSG00000078812,ENSMUSG00000028854,ENSMUSG00000024163,ENSMUSG00000030873,ENSMUSG00000022791,ENSMUSG00000040247,ENSMUSG00000017774,ENSMUSG00000022770,ENSMUSG00000070473,ENSMUSG00000020612,ENSMUSG00000033420,ENSMUSG00000023192,…
GO:0043406	positive regulation of MAP kinase activity	biological_process	0.0053887	0.21586	19	1075	190	22042	ENSMUSG00000020901,ENSMUSG00000019969,ENSMUSG00000030890,ENSMUSG00000024163,ENSMUSG00000032911,ENSMUSG00000005583,ENSMUSG00000031392,ENSMUSG00000031132,ENSMUSG00000040687,ENSMUSG00000025499,ENSMUSG00000023951,ENSMUSG00000024013,ENSMUSG00000022414,ENSMUSG00000029616,ENSMUSG00000042724,ENSMUSG00000059146,ENSMUSG00000055994,ENSMUSG00000062991,ENSMUSG00000074272
GO:1902578	single-organism localization	biological_process	0.0054135	0.21644	244	1075	4151	22042	ENSMUSG00000021820,ENSMUSG00000079523,ENSMUSG00000068744,ENSMUSG00000003534,ENSMUSG00000021032,ENSMUSG00000013160,ENSMUSG00000029193,ENSMUSG00000045658,ENSMUSG00000025231,ENSMUSG00000022391,ENSMUSG00000067629,ENSMUSG00000001143,ENSMUSG00000037606,ENSMUSG00000038534,ENSMUSG00000049922,ENSMUSG00000002699,ENSMUSG00000029053,ENSMUSG00000030605,ENSMUSG00000060131,ENSMUSG00000036435,ENSMUSG00000040488,…
GO:0061061	muscle structure development	biological_process	0.0054394	0.21706	46	1075	629	22042	ENSMUSG00000036006,ENSMUSG00000024515,ENSMUSG00000015605,ENSMUSG00000031980,ENSMUSG00000037624,ENSMUSG00000011958,ENSMUSG00000007877,ENSMUSG00000026768,ENSMUSG00000008090,ENSMUSG00000005583,ENSMUSG00000031780,ENSMUSG00000021200,ENSMUSG00000020612,ENSMUSG00000074001,ENSMUSG00000026814,ENSMUSG00000023951,ENSMUSG00000076441,ENSMUSG00000042918,ENSMUSG00000022475,ENSMUSG00000006050,ENSMUSG00000017817,…
GO:0045202	synapse	cellular_component	0.0054661	0.21738	75	1075	1053	22042	ENSMUSG00000067629,ENSMUSG00000005583,ENSMUSG00000020827,ENSMUSG00000037995,ENSMUSG00000029053,ENSMUSG00000029193,ENSMUSG00000040640,ENSMUSG00000013160,ENSMUSG00000030374,ENSMUSG00000020476,ENSMUSG00000039474,ENSMUSG00000037126,ENSMUSG00000021820,ENSMUSG00000039953,ENSMUSG00000022758,ENSMUSG00000069806,ENSMUSG00000019823,ENSMUSG00000038976,ENSMUSG00000003346,ENSMUSG00000006476,ENSMUSG00000048277,…
GO:0071417	cellular response to organonitrogen compound	biological_process	0.0054678	0.21738	41	1075	527	22042	ENSMUSG00000032204,ENSMUSG00000027935,ENSMUSG00000029231,ENSMUSG00000055994,ENSMUSG00000074272,ENSMUSG00000032715,ENSMUSG00000020424,ENSMUSG00000024947,ENSMUSG00000037622,ENSMUSG00000020882,ENSMUSG00000028854,ENSMUSG00000038058,ENSMUSG00000005057,ENSMUSG00000020184,ENSMUSG00000033335,ENSMUSG00000017774,ENSMUSG00000037465,ENSMUSG00000024353,ENSMUSG00000030087,ENSMUSG00000006127,ENSMUSG00000019969,…
GO:0006461	protein complex assembly	biological_process	0.0054929	0.21746	95	1075	1451	22042	ENSMUSG00000029545,ENSMUSG00000033065,ENSMUSG00000029106,ENSMUSG00000062991,ENSMUSG00000020679,ENSMUSG00000022534,ENSMUSG00000031831,ENSMUSG00000002968,ENSMUSG00000059119,ENSMUSG00000027194,ENSMUSG00000024426,ENSMUSG00000057123,ENSMUSG00000030674,ENSMUSG00000079426,ENSMUSG00000002985,ENSMUSG00000044042,ENSMUSG00000026455,ENSMUSG00000037649,ENSMUSG00000033249,ENSMUSG00000022758,ENSMUSG00000054434,…
GO:0070271	protein complex biogenesis	biological_process	0.0054929	0.21746	95	1075	1451	22042	ENSMUSG00000037580,ENSMUSG00000023277,ENSMUSG00000016763,ENSMUSG00000007877,ENSMUSG00000058756,ENSMUSG00000021537,ENSMUSG00000031078,ENSMUSG00000020277,ENSMUSG00000041936,ENSMUSG00000078572,ENSMUSG00000021061,ENSMUSG00000018012,ENSMUSG00000024041,ENSMUSG00000067889,ENSMUSG00000028672,ENSMUSG00000001494,ENSMUSG00000032094,ENSMUSG00000022456,ENSMUSG00000041959,ENSMUSG00000026842,ENSMUSG00000049588,…
GO:0001101	response to acid chemical	biological_process	0.0055009	0.21746	29	1075	342	22042	ENSMUSG00000028072,ENSMUSG00000076441,ENSMUSG00000030747,ENSMUSG00000020424,ENSMUSG00000018796,ENSMUSG00000030842,ENSMUSG00000029925,ENSMUSG00000028893,ENSMUSG00000023951,ENSMUSG00000007659,ENSMUSG00000028049,ENSMUSG00000096472,ENSMUSG00000031730,ENSMUSG00000028672,ENSMUSG00000068917,ENSMUSG00000059146,ENSMUSG00000029106,ENSMUSG00000029231,ENSMUSG00000038976,ENSMUSG00000006476,ENSMUSG00000036256,…
GO:0048589	developmental growth	biological_process	0.0055234	0.21795	52	1075	703	22042	ENSMUSG00000024620,ENSMUSG00000002985,ENSMUSG00000044042,ENSMUSG00000027200,ENSMUSG00000026842,ENSMUSG00000023972,ENSMUSG00000059146,ENSMUSG00000067889,ENSMUSG00000069806,ENSMUSG00000020612,ENSMUSG00000027630,ENSMUSG00000023951,ENSMUSG00000021959,ENSMUSG00000033006,ENSMUSG00000029053,ENSMUSG00000023905,ENSMUSG00000035187,ENSMUSG00000005583,ENSMUSG00000023277,ENSMUSG00000024515,ENSMUSG00000041936,…
GO:0032879	regulation of localization	biological_process	0.0056222	0.22143	164	1075	2646	22042	ENSMUSG00000026203,ENSMUSG00000023951,ENSMUSG00000030842,ENSMUSG00000032290,ENSMUSG00000005469,ENSMUSG00000026842,ENSMUSG00000022475,ENSMUSG00000071856,ENSMUSG00000052212,ENSMUSG00000024620,ENSMUSG00000029616,ENSMUSG00000040462,ENSMUSG00000019087,ENSMUSG00000075600,ENSMUSG00000041798,ENSMUSG00000030577,ENSMUSG00000031980,ENSMUSG00000045394,ENSMUSG00000041936,ENSMUSG00000020806,ENSMUSG00000002602,…
GO:0035924	cellular response to vascular endothelial growth factor stimulus	biological_process	0.0057076	0.22438	8	1075	52	22042	ENSMUSG00000024620,ENSMUSG00000053477,ENSMUSG00000062960,ENSMUSG00000027314,ENSMUSG00000029231,ENSMUSG00000017774,ENSMUSG00000024066,ENSMUSG00000023951
GO:0008092	cytoskeletal protein binding	molecular_function	0.005746	0.22526	68	1075	936	22042	ENSMUSG00000033335,ENSMUSG00000079426,ENSMUSG00000022565,ENSMUSG00000042766,ENSMUSG00000008601,ENSMUSG00000029106,ENSMUSG00000036955,ENSMUSG00000000631,ENSMUSG00000029165,ENSMUSG00000020886,ENSMUSG00000041729,ENSMUSG00000022534,ENSMUSG00000034292,ENSMUSG00000061723,ENSMUSG00000040714,ENSMUSG00000027329,ENSMUSG00000068744,ENSMUSG00000005417,ENSMUSG00000079523,ENSMUSG00000020476,ENSMUSG00000024515,…
GO:2000113	negative regulation of cellular macromolecule biosynthetic process	biological_process	0.0057514	0.22526	97	1075	1502	22042	ENSMUSG00000058756,ENSMUSG00000035187,ENSMUSG00000033006,ENSMUSG00000028150,ENSMUSG00000037032,ENSMUSG00000005718,ENSMUSG00000039652,ENSMUSG00000034771,ENSMUSG00000037624,ENSMUSG00000026274,ENSMUSG00000037373,ENSMUSG00000022475,ENSMUSG00000038025,ENSMUSG00000034271,ENSMUSG00000039661,ENSMUSG00000031665,ENSMUSG00000027630,ENSMUSG00000027466,ENSMUSG00000036180,ENSMUSG00000046711,ENSMUSG00000066877,…
GO:0038065	collagen-activated signaling pathway	biological_process	0.005776	0.22581	4	1075	14	22042	ENSMUSG00000054594,ENSMUSG00000032243,ENSMUSG00000003534,ENSMUSG00000031503
GO:0002634	regulation of germinal center formation	biological_process	0.0058571	0.22856	3	1075	8	22042	ENSMUSG00000019850,ENSMUSG00000068105,ENSMUSG00000005583
GO:0001882	nucleoside binding	molecular_function	0.0058833	0.22915	126	1075	1903	22042	ENSMUSG00000052997,ENSMUSG00000020865,ENSMUSG00000002205,ENSMUSG00000071203,ENSMUSG00000031392,ENSMUSG00000067941,ENSMUSG00000020827,ENSMUSG00000029053,ENSMUSG00000041696,ENSMUSG00000021494,ENSMUSG00000003534,ENSMUSG00000073982,ENSMUSG00000002748,ENSMUSG00000021820,ENSMUSG00000042688,ENSMUSG00000067713,ENSMUSG00000018334,ENSMUSG00000026773,ENSMUSG00000024247,ENSMUSG00000039069,ENSMUSG00000022758,…
GO:0033028	myeloid cell apoptotic process	biological_process	0.00594	0.23086	6	1075	34	22042	ENSMUSG00000058756,ENSMUSG00000005583,ENSMUSG00000057329,ENSMUSG00000055994,ENSMUSG00000068039,ENSMUSG00000039936
GO:0042975	peroxisome proliferator activated receptor binding	molecular_function	0.0059488	0.23086	4	1075	15	22042	ENSMUSG00000004221,ENSMUSG00000046711,ENSMUSG00000021055,ENSMUSG00000020184
GO:0060831	smoothened signaling pathway involved in dorsal/ventral neural tube patterning	biological_process	0.0060032	0.23254	4	1075	14	22042	ENSMUSG00000025231,ENSMUSG00000001521,ENSMUSG00000034292,ENSMUSG00000005469
GO:0051701	interaction with host	biological_process	0.0061494	0.23777	12	1075	104	22042	ENSMUSG00000010054,ENSMUSG00000007659,ENSMUSG00000059108,ENSMUSG00000050732,ENSMUSG00000023906,ENSMUSG00000002602,ENSMUSG00000020400,ENSMUSG00000024858,ENSMUSG00000059146,ENSMUSG00000024457,ENSMUSG00000074272,ENSMUSG00000068039
GO:0031532	actin cytoskeleton reorganization	biological_process	0.0061659	0.23797	12	1075	100	22042	ENSMUSG00000074570,ENSMUSG00000023972,ENSMUSG00000020827,ENSMUSG00000026842,ENSMUSG00000059146,ENSMUSG00000027944,ENSMUSG00000018012,ENSMUSG00000025499,ENSMUSG00000031078,ENSMUSG00000033420,ENSMUSG00000029193,ENSMUSG00000024621
GO:0048745	smooth muscle tissue development	biological_process	0.0062125	0.23933	5	1075	24	22042	ENSMUSG00000022770,ENSMUSG00000015605,ENSMUSG00000022836,ENSMUSG00000026768,ENSMUSG00000026814
GO:0015630	microtubule cytoskeleton	cellular_component	0.0063183	0.24297	82	1075	1174	22042	ENSMUSG00000033862,ENSMUSG00000033335,ENSMUSG00000040040,ENSMUSG00000039577,ENSMUSG00000030276,ENSMUSG00000024426,ENSMUSG00000019969,ENSMUSG00000020901,ENSMUSG00000004221,ENSMUSG00000042766,ENSMUSG00000032965,ENSMUSG00000021216,ENSMUSG00000029165,ENSMUSG00000002372,ENSMUSG00000015087,ENSMUSG00000023940,ENSMUSG00000022534,ENSMUSG00000034292,ENSMUSG00000029554,ENSMUSG00000040714,ENSMUSG00000029053,…
GO:0048863	stem cell differentiation	biological_process	0.0063813	0.24493	28	1075	326	22042	ENSMUSG00000002957,ENSMUSG00000033006,ENSMUSG00000041359,ENSMUSG00000013584,ENSMUSG00000005583,ENSMUSG00000045394,ENSMUSG00000015605,ENSMUSG00000024515,ENSMUSG00000035632,ENSMUSG00000045680,ENSMUSG00000027954,ENSMUSG00000029003,ENSMUSG00000026455,ENSMUSG00000039646,ENSMUSG00000001249,ENSMUSG00000027200,ENSMUSG00000024176,ENSMUSG00000029231,ENSMUSG00000057329,ENSMUSG00000062991,ENSMUSG00000020679,…
GO:0044432	endoplasmic reticulum part	cellular_component	0.0063925	0.24493	72	1075	1024	22042	ENSMUSG00000039427,ENSMUSG00000073460,ENSMUSG00000038534,ENSMUSG00000001143,ENSMUSG00000037606,ENSMUSG00000026810,ENSMUSG00000018334,ENSMUSG00000039953,ENSMUSG00000052656,ENSMUSG00000032114,ENSMUSG00000039474,ENSMUSG00000021820,ENSMUSG00000030835,ENSMUSG00000009207,ENSMUSG00000042569,ENSMUSG00000001249,ENSMUSG00000025318,ENSMUSG00000004394,ENSMUSG00000020435,ENSMUSG00000030747,ENSMUSG00000018796,…
GO:0051240	positive regulation of multicellular organismal process	biological_process	0.0064356	0.2461	112	1075	1754	22042	ENSMUSG00000074272,ENSMUSG00000046876,ENSMUSG00000037860,ENSMUSG00000020681,ENSMUSG00000027944,ENSMUSG00000055994,ENSMUSG00000034371,ENSMUSG00000061751,ENSMUSG00000020086,ENSMUSG00000021219,ENSMUSG00000023206,ENSMUSG00000018820,ENSMUSG00000053477,ENSMUSG00000024014,ENSMUSG00000029003,ENSMUSG00000024947,ENSMUSG00000050732,ENSMUSG00000025237,ENSMUSG00000048537,ENSMUSG00000029925,ENSMUSG00000061393,…
GO:0035907	dorsal aorta development	biological_process	0.006449	0.2461	3	1075	8	22042	ENSMUSG00000027314,ENSMUSG00000026814,ENSMUSG00000015605
GO:1900745	positive regulation of p38MAPK cascade	biological_process	0.0064579	0.2461	5	1075	25	22042	ENSMUSG00000044024,ENSMUSG00000024066,ENSMUSG00000020827,ENSMUSG00000021453,ENSMUSG00000023951
GO:0009057	macromolecule catabolic process	biological_process	0.0064832	0.24662	77	1075	1121	22042	ENSMUSG00000070426,ENSMUSG00000027566,ENSMUSG00000019969,ENSMUSG00000028670,ENSMUSG00000042988,ENSMUSG00000020184,ENSMUSG00000012126,ENSMUSG00000048232,ENSMUSG00000020496,ENSMUSG00000055401,ENSMUSG00000032715,ENSMUSG00000045817,ENSMUSG00000042772,ENSMUSG00000078622,ENSMUSG00000022216,ENSMUSG00000020734,ENSMUSG00000033065,ENSMUSG00000062991,ENSMUSG00000043384,ENSMUSG00000033059,ENSMUSG00000024515,…
GO:0009611	response to wounding	biological_process	0.0064963	0.24667	53	1075	741	22042	ENSMUSG00000070509,ENSMUSG00000003534,ENSMUSG00000037966,ENSMUSG00000037624,ENSMUSG00000050761,ENSMUSG00000015605,ENSMUSG00000024515,ENSMUSG00000021256,ENSMUSG00000022391,ENSMUSG00000023905,ENSMUSG00000002602,ENSMUSG00000017009,ENSMUSG00000025499,ENSMUSG00000028072,ENSMUSG00000024965,ENSMUSG00000004266,ENSMUSG00000026814,ENSMUSG00000032959,ENSMUSG00000020400,ENSMUSG00000048534,ENSMUSG00000059146,…
GO:0007423	sensory organ development	biological_process	0.0065218	0.2472	42	1075	558	22042	ENSMUSG00000027314,ENSMUSG00000039577,ENSMUSG00000012819,ENSMUSG00000020451,ENSMUSG00000022770,ENSMUSG00000078630,ENSMUSG00000048251,ENSMUSG00000019969,ENSMUSG00000033088,ENSMUSG00000020160,ENSMUSG00000001521,ENSMUSG00000029231,ENSMUSG00000024176,ENSMUSG00000057329,ENSMUSG00000002799,ENSMUSG00000040728,ENSMUSG00000030583,ENSMUSG00000038402,ENSMUSG00000028977,ENSMUSG00000061393,ENSMUSG00000026768,…
GO:0018394	peptidyl-lysine acetylation	biological_process	0.0065354	0.24727	17	1075	165	22042	ENSMUSG00000037373,ENSMUSG00000034341,ENSMUSG00000067567,ENSMUSG00000024426,ENSMUSG00000030330,ENSMUSG00000045482,ENSMUSG00000001632,ENSMUSG00000030087,ENSMUSG00000024515,ENSMUSG00000038697,ENSMUSG00000020647,ENSMUSG00000037032,ENSMUSG00000028863,ENSMUSG00000052915,ENSMUSG00000027569,ENSMUSG00000047821,ENSMUSG00000025764
GO:0065003	macromolecular complex assembly	biological_process	0.0066	0.2491	113	1075	1784	22042	ENSMUSG00000020886,ENSMUSG00000031831,ENSMUSG00000002968,ENSMUSG00000022534,ENSMUSG00000025439,ENSMUSG00000029106,ENSMUSG00000033065,ENSMUSG00000062991,ENSMUSG00000020679,ENSMUSG00000029545,ENSMUSG00000024426,ENSMUSG00000057123,ENSMUSG00000079426,ENSMUSG00000030674,ENSMUSG00000020184,ENSMUSG00000027194,ENSMUSG00000059119,ENSMUSG00000025499,ENSMUSG00000028717,ENSMUSG00000030610,ENSMUSG00000018398,…
GO:0043966	histone H3 acetylation	biological_process	0.0066191	0.2491	9	1075	64	22042	ENSMUSG00000038697,ENSMUSG00000047821,ENSMUSG00000025764,ENSMUSG00000028863,ENSMUSG00000030330,ENSMUSG00000001632,ENSMUSG00000034341,ENSMUSG00000067567,ENSMUSG00000024515
GO:0007009	plasma membrane organization	biological_process	0.006641	0.2491	29	1075	331	22042	ENSMUSG00000032290,ENSMUSG00000035863,ENSMUSG00000050732,ENSMUSG00000007659,ENSMUSG00000027935,ENSMUSG00000020734,ENSMUSG00000040249,ENSMUSG00000028917,ENSMUSG00000001521,ENSMUSG00000002104,ENSMUSG00000038976,ENSMUSG00000041959,ENSMUSG00000018820,ENSMUSG00000079056,ENSMUSG00000021820,ENSMUSG00000073982,ENSMUSG00000045658,ENSMUSG00000041936,ENSMUSG00000024247,ENSMUSG00000006127,ENSMUSG00000037824,…
GO:0042110	T cell activation	biological_process	0.0066427	0.2491	35	1075	455	22042	ENSMUSG00000029554,ENSMUSG00000028150,ENSMUSG00000029053,ENSMUSG00000017009,ENSMUSG00000020827,ENSMUSG00000036006,ENSMUSG00000015605,ENSMUSG00000048534,ENSMUSG00000032094,ENSMUSG00000003934,ENSMUSG00000020605,ENSMUSG00000026842,ENSMUSG00000066877,ENSMUSG00000031217,ENSMUSG00000020612,ENSMUSG00000004266,ENSMUSG00000031132,ENSMUSG00000022770,ENSMUSG00000027314,ENSMUSG00000019969,ENSMUSG00000070643,…
GO:0070489	T cell aggregation	biological_process	0.0066427	0.2491	35	1075	455	22042	ENSMUSG00000015605,ENSMUSG00000036006,ENSMUSG00000020827,ENSMUSG00000017009,ENSMUSG00000029053,ENSMUSG00000028150,ENSMUSG00000029554,ENSMUSG00000004266,ENSMUSG00000020612,ENSMUSG00000066877,ENSMUSG00000031217,ENSMUSG00000026842,ENSMUSG00000020605,ENSMUSG00000003934,ENSMUSG00000032094,ENSMUSG00000048534,ENSMUSG00000059518,ENSMUSG00000068105,ENSMUSG00000071068,ENSMUSG00000048251,ENSMUSG00000032815,…
GO:2000345	regulation of hepatocyte proliferation	biological_process	0.0066771	0.24932	4	1075	15	22042	ENSMUSG00000001249,ENSMUSG00000019850,ENSMUSG00000074272,ENSMUSG00000024395
GO:0044092	negative regulation of molecular function	biological_process	0.0066775	0.24932	74	1075	1094	22042	ENSMUSG00000039661,ENSMUSG00000037166,ENSMUSG00000066151,ENSMUSG00000026842,ENSMUSG00000031530,ENSMUSG00000023951,ENSMUSG00000035829,ENSMUSG00000026203,ENSMUSG00000021959,ENSMUSG00000020612,ENSMUSG00000027466,ENSMUSG00000005718,ENSMUSG00000053716,ENSMUSG00000079834,ENSMUSG00000058756,ENSMUSG00000051403,ENSMUSG00000021680,ENSMUSG00000041936,ENSMUSG00000024041,ENSMUSG00000041351,ENSMUSG00000029767,…
GO:0098588	bounding membrane of organelle	cellular_component	0.0066839	0.24932	137	1075	2124	22042	ENSMUSG00000032959,ENSMUSG00000026811,ENSMUSG00000041341,ENSMUSG00000076441,ENSMUSG00000025499,ENSMUSG00000050211,ENSMUSG00000018796,ENSMUSG00000009207,ENSMUSG00000115987,ENSMUSG00000048277,ENSMUSG00000032114,ENSMUSG00000033684,ENSMUSG00000018334,ENSMUSG00000017760,ENSMUSG00000039474,ENSMUSG00000019054,ENSMUSG00000067370,ENSMUSG00000073460,ENSMUSG00000038803,ENSMUSG00000034226,ENSMUSG00000043648,…
GO:0039528	cytoplasmic pattern recognition receptor signaling pathway in response to virus	biological_process	0.0067061	0.24971	5	1075	23	22042	ENSMUSG00000034371,ENSMUSG00000037523,ENSMUSG00000050747,ENSMUSG00000032109,ENSMUSG00000041560
GO:0032880	regulation of protein localization	biological_process	0.0067179	0.24971	66	1075	930	22042	ENSMUSG00000050732,ENSMUSG00000001964,ENSMUSG00000037860,ENSMUSG00000055994,ENSMUSG00000029544,ENSMUSG00000037523,ENSMUSG00000024621,ENSMUSG00000017774,ENSMUSG00000022770,ENSMUSG00000041765,ENSMUSG00000019850,ENSMUSG00000032290,ENSMUSG00000023951,ENSMUSG00000005469,ENSMUSG00000050627,ENSMUSG00000026203,ENSMUSG00000028917,ENSMUSG00000002055,ENSMUSG00000029616,ENSMUSG00000040462,ENSMUSG00000071649,…
GO:0000777	condensed chromosome kinetochore	cellular_component	0.006739	0.25005	12	1075	99	22042	ENSMUSG00000022391,ENSMUSG00000023940,ENSMUSG00000005233,ENSMUSG00000029703,ENSMUSG00000026683,ENSMUSG00000020652,ENSMUSG00000038025,ENSMUSG00000028863,ENSMUSG00000031756,ENSMUSG00000002055,ENSMUSG00000029554,ENSMUSG00000001065
GO:0010558	negative regulation of macromolecule biosynthetic process	biological_process	0.0067853	0.25082	101	1075	1582	22042	ENSMUSG00000042190,ENSMUSG00000031392,ENSMUSG00000034292,ENSMUSG00000005583,ENSMUSG00000025138,ENSMUSG00000036459,ENSMUSG00000021055,ENSMUSG00000039474,ENSMUSG00000054199,ENSMUSG00000024515,ENSMUSG00000015605,ENSMUSG00000042390,ENSMUSG00000025231,ENSMUSG00000007670,ENSMUSG00000034762,ENSMUSG00000033249,ENSMUSG00000028717,ENSMUSG00000022661,ENSMUSG00000028893,ENSMUSG00000041515,ENSMUSG00000041560,…
GO:0071901	negative regulation of protein serine/threonine kinase activity	biological_process	0.0067918	0.25082	13	1075	121	22042	ENSMUSG00000096472,ENSMUSG00000020612,ENSMUSG00000004266,ENSMUSG00000006127,ENSMUSG00000024947,ENSMUSG00000021959,ENSMUSG00000002985,ENSMUSG00000019850,ENSMUSG00000031530,ENSMUSG00000026842,ENSMUSG00000027487,ENSMUSG00000053716,ENSMUSG00000005718
GO:0030155	regulation of cell adhesion	biological_process	0.0067953	0.25082	50	1075	675	22042	ENSMUSG00000024947,ENSMUSG00000029603,ENSMUSG00000030830,ENSMUSG00000074272,ENSMUSG00000057329,ENSMUSG00000002799,ENSMUSG00000033088,ENSMUSG00000037820,ENSMUSG00000029003,ENSMUSG00000027954,ENSMUSG00000032815,ENSMUSG00000070643,ENSMUSG00000030890,ENSMUSG00000059518,ENSMUSG00000068105,ENSMUSG00000022770,ENSMUSG00000033335,ENSMUSG00000035258,ENSMUSG00000031132,ENSMUSG00000000957,ENSMUSG00000005958,…
GO:0010629	negative regulation of gene expression	biological_process	0.0068169	0.25118	108	1075	1754	22042	ENSMUSG00000037860,ENSMUSG00000046876,ENSMUSG00000020681,ENSMUSG00000026305,ENSMUSG00000055994,ENSMUSG00000048481,ENSMUSG00000020086,ENSMUSG00000050945,ENSMUSG00000053477,ENSMUSG00000027954,ENSMUSG00000029003,ENSMUSG00000024014,ENSMUSG00000039842,ENSMUSG00000014859,ENSMUSG00000024947,ENSMUSG00000061393,ENSMUSG00000038402,ENSMUSG00000034748,ENSMUSG00000022770,ENSMUSG00000019850,ENSMUSG00000016253,…
GO:0071593	lymphocyte aggregation	biological_process	0.0068923	0.25352	35	1075	456	22042	ENSMUSG00000029603,ENSMUSG00000045817,ENSMUSG00000030830,ENSMUSG00000074272,ENSMUSG00000002778,ENSMUSG00000057329,ENSMUSG00000029570,ENSMUSG00000002799,ENSMUSG00000032815,ENSMUSG00000044220,ENSMUSG00000070643,ENSMUSG00000019969,ENSMUSG00000068105,ENSMUSG00000059518,ENSMUSG00000071068,ENSMUSG00000048251,ENSMUSG00000022770,ENSMUSG00000031132,ENSMUSG00000027314,ENSMUSG00000031217,ENSMUSG00000066877,…
GO:0072080	nephron tubule development	biological_process	0.0069468	0.25508	11	1075	92	22042	ENSMUSG00000044042,ENSMUSG00000024176,ENSMUSG00000057329,ENSMUSG00000005583,ENSMUSG00000022770,ENSMUSG00000020679,ENSMUSG00000024515,ENSMUSG00000023951,ENSMUSG00000030890,ENSMUSG00000031980,ENSMUSG00000045680
GO:0001947	heart looping	biological_process	0.0069851	0.25539	8	1075	56	22042	ENSMUSG00000032965,ENSMUSG00000005583,ENSMUSG00000013584,ENSMUSG00000031831,ENSMUSG00000019969,ENSMUSG00000015605,ENSMUSG00000025231,ENSMUSG00000026814
GO:0009182	purine deoxyribonucleoside diphosphate metabolic process	biological_process	0.0069916	0.25539	2	1075	3	22042	ENSMUSG00000045211,ENSMUSG00000020444
GO:0046066	dGDP metabolic process	biological_process	0.0069916	0.25539	2	1075	3	22042	ENSMUSG00000020444,ENSMUSG00000045211
GO:0032526	response to retinoic acid	biological_process	0.0070439	0.2565	12	1075	105	22042	ENSMUSG00000029106,ENSMUSG00000023277,ENSMUSG00000059146,ENSMUSG00000005583,ENSMUSG00000068917,ENSMUSG00000020647,ENSMUSG00000024620,ENSMUSG00000023972,ENSMUSG00000036256,ENSMUSG00000013584,ENSMUSG00000096472,ENSMUSG00000028049
GO:0001823	mesonephros development	biological_process	0.0070463	0.2565	12	1075	104	22042	ENSMUSG00000057329,ENSMUSG00000024176,ENSMUSG00000022770,ENSMUSG00000020679,ENSMUSG00000044042,ENSMUSG00000017009,ENSMUSG00000045680,ENSMUSG00000031980,ENSMUSG00000023951,ENSMUSG00000030890,ENSMUSG00000024515,ENSMUSG00000045394
GO:1903576	response to L-arginine	biological_process	0.0070687	0.25688	2	1075	3	22042	ENSMUSG00000020424,ENSMUSG00000031730
GO:0055123	digestive system development	biological_process	0.0070921	0.25729	15	1075	145	22042	ENSMUSG00000013584,ENSMUSG00000005958,ENSMUSG00000033006,ENSMUSG00000020679,ENSMUSG00000031665,ENSMUSG00000029231,ENSMUSG00000057329,ENSMUSG00000038402,ENSMUSG00000024247,ENSMUSG00000044220,ENSMUSG00000076441,ENSMUSG00000045039,ENSMUSG00000061393,ENSMUSG00000045680,ENSMUSG00000031831
GO:0045862	positive regulation of proteolysis	biological_process	0.0071203	0.25787	28	1075	330	22042	ENSMUSG00000019054,ENSMUSG00000038058,ENSMUSG00000004937,ENSMUSG00000038534,ENSMUSG00000005718,ENSMUSG00000000957,ENSMUSG00000020184,ENSMUSG00000029433,ENSMUSG00000024066,ENSMUSG00000027257,ENSMUSG00000032245,ENSMUSG00000019969,ENSMUSG00000070509,ENSMUSG00000001249,ENSMUSG00000027954,ENSMUSG00000002985,ENSMUSG00000037860,ENSMUSG00000022216,ENSMUSG00000020400,ENSMUSG00000032965,ENSMUSG00000025507,…
GO:0030054	cell junction	cellular_component	0.0071602	0.25887	76	1075	1078	22042	ENSMUSG00000057123,ENSMUSG00000019969,ENSMUSG00000024426,ENSMUSG00000022565,ENSMUSG00000032109,ENSMUSG00000046574,ENSMUSG00000030329,ENSMUSG00000033335,ENSMUSG00000032243,ENSMUSG00000078789,ENSMUSG00000039577,ENSMUSG00000026796,ENSMUSG00000020886,ENSMUSG00000038486,ENSMUSG00000030583,ENSMUSG00000029231,ENSMUSG00000027935,ENSMUSG00000020734,ENSMUSG00000029106,ENSMUSG00000040640,ENSMUSG00000020476,…
GO:1904465	negative regulation of matrix metallopeptidase secretion	biological_process	0.0071797	0.259	2	1075	4	22042	ENSMUSG00000022661,ENSMUSG00000030541
GO:0035148	tube formation	biological_process	0.0071884	0.259	16	1075	154	22042	ENSMUSG00000025231,ENSMUSG00000070509,ENSMUSG00000029199,ENSMUSG00000001632,ENSMUSG00000017009,ENSMUSG00000036180,ENSMUSG00000023951,ENSMUSG00000005469,ENSMUSG00000001521,ENSMUSG00000023972,ENSMUSG00000037820,ENSMUSG00000027315,ENSMUSG00000026842,ENSMUSG00000024176,ENSMUSG00000032965,ENSMUSG00000020679
GO:0036003	positive regulation of transcription from RNA polymerase II promoter in response to stress	biological_process	0.0072276	0.2597	5	1075	26	22042	ENSMUSG00000001034,ENSMUSG00000041638,ENSMUSG00000033249,ENSMUSG00000023951,ENSMUSG00000028893
GO:0050769	positive regulation of neurogenesis	biological_process	0.0072323	0.2597	41	1075	526	22042	ENSMUSG00000040761,ENSMUSG00000023951,ENSMUSG00000028072,ENSMUSG00000002985,ENSMUSG00000006476,ENSMUSG00000023972,ENSMUSG00000027315,ENSMUSG00000059146,ENSMUSG00000069806,ENSMUSG00000015605,ENSMUSG00000042688,ENSMUSG00000031980,ENSMUSG00000070509,ENSMUSG00000011958,ENSMUSG00000045039,ENSMUSG00000037032,ENSMUSG00000060279,ENSMUSG00000033006,ENSMUSG00000023905,ENSMUSG00000035187,ENSMUSG00000039652,…
GO:0070129	regulation of mitochondrial translation	biological_process	0.0072668	0.2605	5	1075	25	22042	ENSMUSG00000027487,ENSMUSG00000024120,ENSMUSG00000039069,ENSMUSG00000019763,ENSMUSG00000017188
GO:0030168	platelet activation	biological_process	0.0073233	0.262	10	1075	80	22042	ENSMUSG00000034664,ENSMUSG00000039936,ENSMUSG00000015605,ENSMUSG00000024965,ENSMUSG00000004266,ENSMUSG00000031132,ENSMUSG00000029231,ENSMUSG00000074272,ENSMUSG00000002985,ENSMUSG00000002602
GO:0043983	histone H4-K12 acetylation	biological_process	0.0073337	0.262	3	1075	8	22042	ENSMUSG00000030330,ENSMUSG00000028863,ENSMUSG00000025764
GO:0050804	modulation of synaptic transmission	biological_process	0.0075017	0.2675	33	1075	402	22042	ENSMUSG00000069806,ENSMUSG00000002985,ENSMUSG00000002104,ENSMUSG00000025318,ENSMUSG00000006476,ENSMUSG00000026842,ENSMUSG00000038976,ENSMUSG00000005469,ENSMUSG00000009894,ENSMUSG00000025499,ENSMUSG00000023192,ENSMUSG00000028072,ENSMUSG00000032959,ENSMUSG00000007659,ENSMUSG00000032177,ENSMUSG00000024858,ENSMUSG00000067629,ENSMUSG00000039652,ENSMUSG00000005583,ENSMUSG00000029053,ENSMUSG00000022841,…
GO:0005068	transmembrane receptor protein tyrosine kinase adaptor activity	molecular_function	0.0075162	0.2675	3	1075	8	22042	ENSMUSG00000005057,ENSMUSG00000022102,ENSMUSG00000030733
GO:0010719	negative regulation of epithelial to mesenchymal transition	biological_process	0.0075254	0.2675	5	1075	24	22042	ENSMUSG00000001249,ENSMUSG00000039646,ENSMUSG00000027954,ENSMUSG00000029003,ENSMUSG00000023951
GO:0072659	protein localization to plasma membrane	biological_process	0.0075748	0.26859	24	1075	263	22042	ENSMUSG00000022770,ENSMUSG00000000957,ENSMUSG00000022841,ENSMUSG00000022771,ENSMUSG00000029053,ENSMUSG00000073982,ENSMUSG00000021820,ENSMUSG00000079056,ENSMUSG00000037824,ENSMUSG00000006127,ENSMUSG00000024247,ENSMUSG00000045658,ENSMUSG00000040249,ENSMUSG00000027935,ENSMUSG00000020734,ENSMUSG00000041959,ENSMUSG00000018820,ENSMUSG00000038976,ENSMUSG00000002104,ENSMUSG00000001521,ENSMUSG00000050732,…
GO:0030219	megakaryocyte differentiation	biological_process	0.0075816	0.26859	7	1075	52	22042	ENSMUSG00000004266,ENSMUSG00000000552,ENSMUSG00000015605,ENSMUSG00000020160,ENSMUSG00000069266,ENSMUSG00000005583,ENSMUSG00000028717
GO:0030554	adenyl nucleotide binding	molecular_function	0.0076709	0.27131	106	1075	1567	22042	ENSMUSG00000042724,ENSMUSG00000029063,ENSMUSG00000024921,ENSMUSG00000015023,ENSMUSG00000000631,ENSMUSG00000029231,ENSMUSG00000038762,ENSMUSG00000033065,ENSMUSG00000022836,ENSMUSG00000032715,ENSMUSG00000039936,ENSMUSG00000020935,ENSMUSG00000030815,ENSMUSG00000026409,ENSMUSG00000030276,ENSMUSG00000005958,ENSMUSG00000018042,ENSMUSG00000033862,ENSMUSG00000032109,ENSMUSG00000020190,ENSMUSG00000030409,…
GO:0048194	Golgi vesicle budding	biological_process	0.0077185	0.27253	3	1075	8	22042	ENSMUSG00000000631,ENSMUSG00000054277,ENSMUSG00000058569
GO:0030172	troponin C binding	molecular_function	0.0077564	0.27323	2	1075	3	22042	ENSMUSG00000026414,ENSMUSG00000061723
GO:0030178	negative regulation of Wnt signaling pathway	biological_process	0.0077727	0.27323	15	1075	144	22042	ENSMUSG00000002985,ENSMUSG00000039577,ENSMUSG00000025764,ENSMUSG00000029003,ENSMUSG00000033006,ENSMUSG00000071856,ENSMUSG00000049580,ENSMUSG00000001494,ENSMUSG00000044461,ENSMUSG00000001964,ENSMUSG00000034771,ENSMUSG00000024182,ENSMUSG00000042988,ENSMUSG00000021959,ENSMUSG00000014329
GO:0031933	telomeric heterochromatin	cellular_component	0.007777	0.27323	2	1075	3	22042	ENSMUSG00000034748,ENSMUSG00000029703
GO:1903076	regulation of protein localization to plasma membrane	biological_process	0.0078041	0.27327	12	1075	102	22042	ENSMUSG00000050732,ENSMUSG00000032290,ENSMUSG00000073982,ENSMUSG00000021820,ENSMUSG00000007659,ENSMUSG00000045658,ENSMUSG00000024247,ENSMUSG00000040249,ENSMUSG00000022770,ENSMUSG00000000957,ENSMUSG00000038976,ENSMUSG00000022841
GO:1904375	regulation of protein localization to cell periphery	biological_process	0.0078041	0.27327	12	1075	102	22042	ENSMUSG00000040249,ENSMUSG00000022770,ENSMUSG00000000957,ENSMUSG00000038976,ENSMUSG00000022841,ENSMUSG00000050732,ENSMUSG00000073982,ENSMUSG00000032290,ENSMUSG00000021820,ENSMUSG00000007659,ENSMUSG00000045658,ENSMUSG00000024247
GO:0043168	anion binding	molecular_function	0.0078318	0.27335	177	1075	2815	22042	ENSMUSG00000035258,ENSMUSG00000026575,ENSMUSG00000034748,ENSMUSG00000020451,ENSMUSG00000022763,ENSMUSG00000024621,ENSMUSG00000004187,ENSMUSG00000026426,ENSMUSG00000061751,ENSMUSG00000055994,ENSMUSG00000024014,ENSMUSG00000045007,ENSMUSG00000061393,ENSMUSG00000032344,ENSMUSG00000023277,ENSMUSG00000037580,ENSMUSG00000068039,ENSMUSG00000025169,ENSMUSG00000002602,ENSMUSG00000019087,ENSMUSG00000041798,…
GO:0072073	kidney epithelium development	biological_process	0.0078321	0.27335	15	1075	144	22042	ENSMUSG00000024515,ENSMUSG00000030087,ENSMUSG00000045394,ENSMUSG00000045680,ENSMUSG00000030890,ENSMUSG00000031980,ENSMUSG00000023951,ENSMUSG00000017009,ENSMUSG00000044042,ENSMUSG00000022770,ENSMUSG00000020679,ENSMUSG00000005583,ENSMUSG00000057329,ENSMUSG00000024176,ENSMUSG00000031665
GO:1900026	positive regulation of substrate adhesion-dependent cell spreading	biological_process	0.0078622	0.27395	6	1075	34	22042	ENSMUSG00000074570,ENSMUSG00000041959,ENSMUSG00000018012,ENSMUSG00000026842,ENSMUSG00000033088,ENSMUSG00000033335
GO:0002244	hematopoietic progenitor cell differentiation	biological_process	0.007891	0.2745	17	1075	179	22042	ENSMUSG00000019969,ENSMUSG00000032114,ENSMUSG00000015605,ENSMUSG00000069266,ENSMUSG00000033106,ENSMUSG00000005583,ENSMUSG00000002957,ENSMUSG00000023951,ENSMUSG00000028717,ENSMUSG00000059022,ENSMUSG00000030583,ENSMUSG00000004266,ENSMUSG00000000552,ENSMUSG00000029231,ENSMUSG00000057329,ENSMUSG00000073785,ENSMUSG00000020160
GO:0007507	heart development	biological_process	0.0079599	0.27644	44	1075	590	22042	ENSMUSG00000020612,ENSMUSG00000026814,ENSMUSG00000023951,ENSMUSG00000022414,ENSMUSG00000023972,ENSMUSG00000059146,ENSMUSG00000031665,ENSMUSG00000024515,ENSMUSG00000015605,ENSMUSG00000025231,ENSMUSG00000031980,ENSMUSG00000000378,ENSMUSG00000045039,ENSMUSG00000037624,ENSMUSG00000009097,ENSMUSG00000007877,ENSMUSG00000013584,ENSMUSG00000008090,ENSMUSG00000024858,ENSMUSG00000034292,ENSMUSG00000005583,…
GO:0046907	intracellular transport	biological_process	0.0079818	0.27675	107	1075	1629	22042	ENSMUSG00000031823,ENSMUSG00000032741,ENSMUSG00000000631,ENSMUSG00000002372,ENSMUSG00000057329,ENSMUSG00000020734,ENSMUSG00000032965,ENSMUSG00000027935,ENSMUSG00000008601,ENSMUSG00000036955,ENSMUSG00000043384,ENSMUSG00000029518,ENSMUSG00000052533,ENSMUSG00000024833,ENSMUSG00000017817,ENSMUSG00000023861,ENSMUSG00000006127,ENSMUSG00000019969,ENSMUSG00000079056,ENSMUSG00000036644,ENSMUSG00000024104,…
GO:0030433	ER-associated ubiquitin-dependent protein catabolic process	biological_process	0.0080124	0.27735	9	1075	68	22042	ENSMUSG00000078622,ENSMUSG00000004937,ENSMUSG00000040462,ENSMUSG00000055401,ENSMUSG00000052656,ENSMUSG00000024807,ENSMUSG00000070426,ENSMUSG00000026203,ENSMUSG00000039474
GO:0060976	coronary vasculature development	biological_process	0.0080419	0.27792	9	1075	68	22042	ENSMUSG00000022414,ENSMUSG00000042323,ENSMUSG00000023972,ENSMUSG00000033335,ENSMUSG00000020681,ENSMUSG00000015605,ENSMUSG00000025231,ENSMUSG00000023951,ENSMUSG00000045039
GO:0090090	negative regulation of canonical Wnt signaling pathway	biological_process	0.0081107	0.27932	13	1075	118	22042	ENSMUSG00000024182,ENSMUSG00000014329,ENSMUSG00000021959,ENSMUSG00000042988,ENSMUSG00000034771,ENSMUSG00000001964,ENSMUSG00000001494,ENSMUSG00000029003,ENSMUSG00000033006,ENSMUSG00000039577,ENSMUSG00000025764,ENSMUSG00000002985,ENSMUSG00000071856
GO:0050806	positive regulation of synaptic transmission	biological_process	0.0081224	0.27932	19	1075	196	22042	ENSMUSG00000069806,ENSMUSG00000030685,ENSMUSG00000020734,ENSMUSG00000026842,ENSMUSG00000002985,ENSMUSG00000002104,ENSMUSG00000028072,ENSMUSG00000009894,ENSMUSG00000020886,ENSMUSG00000037058,ENSMUSG00000030093,ENSMUSG00000032959,ENSMUSG00000007659,ENSMUSG00000024858,ENSMUSG00000039652,ENSMUSG00000022841,ENSMUSG00000029053,ENSMUSG00000019969,ENSMUSG00000039953
GO:0000835	ER ubiquitin ligase complex	cellular_component	0.0081377	0.27932	2	1075	3	22042	ENSMUSG00000040462,ENSMUSG00000024807
GO:0000836	Hrd1p ubiquitin ligase complex	cellular_component	0.0081377	0.27932	2	1075	3	22042	ENSMUSG00000024807,ENSMUSG00000040462
GO:0004674	protein serine/threonine kinase activity	molecular_function	0.0081599	0.27932	37	1075	459	22042	ENSMUSG00000026274,ENSMUSG00000021820,ENSMUSG00000042688,ENSMUSG00000067713,ENSMUSG00000031392,ENSMUSG00000024858,ENSMUSG00000020827,ENSMUSG00000029053,ENSMUSG00000021959,ENSMUSG00000006599,ENSMUSG00000005469,ENSMUSG00000026814,ENSMUSG00000001034,ENSMUSG00000030602,ENSMUSG00000019235,ENSMUSG00000009772,ENSMUSG00000068917,ENSMUSG00000024070,ENSMUSG00000032308,ENSMUSG00000028078,ENSMUSG00000040086,…
GO:0001655	urogenital system development	biological_process	0.0081887	0.27932	29	1075	344	22042	ENSMUSG00000030890,ENSMUSG00000031980,ENSMUSG00000039474,ENSMUSG00000045680,ENSMUSG00000021055,ENSMUSG00000045394,ENSMUSG00000030087,ENSMUSG00000024515,ENSMUSG00000037003,ENSMUSG00000022770,ENSMUSG00000038000,ENSMUSG00000034292,ENSMUSG00000005583,ENSMUSG00000026768,ENSMUSG00000005958,ENSMUSG00000013584,ENSMUSG00000017009,ENSMUSG00000107283,ENSMUSG00000076441,ENSMUSG00000023951,ENSMUSG00000061393,…
GO:0019674	NAD metabolic process	biological_process	0.0081902	0.27932	7	1075	45	22042	ENSMUSG00000021196,ENSMUSG00000029063,ENSMUSG00000017718,ENSMUSG00000033065,ENSMUSG00000050627,ENSMUSG00000030674,ENSMUSG00000020277
GO:0060541	respiratory system development	biological_process	0.0081957	0.27932	21	1075	229	22042	ENSMUSG00000020681,ENSMUSG00000046876,ENSMUSG00000040385,ENSMUSG00000029231,ENSMUSG00000040728,ENSMUSG00000023972,ENSMUSG00000024620,ENSMUSG00000001521,ENSMUSG00000022414,ENSMUSG00000076441,ENSMUSG00000023951,ENSMUSG00000031831,ENSMUSG00000061393,ENSMUSG00000000957,ENSMUSG00000008090,ENSMUSG00000013584,ENSMUSG00000058756,ENSMUSG00000024163,ENSMUSG00000045680,ENSMUSG00000024247,ENSMUSG00000015605
GO:0061615	glycolytic process through fructose-6-phosphate	biological_process	0.0082055	0.27932	3	1075	9	22042	ENSMUSG00000020277,ENSMUSG00000033065,ENSMUSG00000021196
GO:0008240	tripeptidyl-peptidase activity	molecular_function	0.0082145	0.27932	2	1075	3	22042	ENSMUSG00000041763,ENSMUSG00000020681
GO:0000151	ubiquitin ligase complex	cellular_component	0.0082309	0.27943	24	1075	271	22042	ENSMUSG00000040325,ENSMUSG00000024807,ENSMUSG00000028309,ENSMUSG00000004221,ENSMUSG00000037463,ENSMUSG00000031935,ENSMUSG00000052752,ENSMUSG00000079658,ENSMUSG00000055401,ENSMUSG00000030019,ENSMUSG00000021200,ENSMUSG00000021222,ENSMUSG00000037103,ENSMUSG00000027466,ENSMUSG00000038324,ENSMUSG00000030610,ENSMUSG00000021598,ENSMUSG00000029466,ENSMUSG00000038365,ENSMUSG00000040462,ENSMUSG00000029003,…
GO:0018393	internal peptidyl-lysine acetylation	biological_process	0.0082785	0.28059	16	1075	155	22042	ENSMUSG00000020647,ENSMUSG00000038697,ENSMUSG00000028863,ENSMUSG00000037032,ENSMUSG00000045482,ENSMUSG00000001632,ENSMUSG00000030330,ENSMUSG00000067567,ENSMUSG00000024426,ENSMUSG00000037373,ENSMUSG00000034341,ENSMUSG00000024515,ENSMUSG00000027569,ENSMUSG00000047821,ENSMUSG00000025764,ENSMUSG00000052915
GO:0006476	protein deacetylation	biological_process	0.0083109	0.28124	11	1075	90	22042	ENSMUSG00000023951,ENSMUSG00000037373,ENSMUSG00000067567,ENSMUSG00000045680,ENSMUSG00000059518,ENSMUSG00000027630,ENSMUSG00000034748,ENSMUSG00000025138,ENSMUSG00000052712,ENSMUSG00000034271,ENSMUSG00000022475
GO:0003158	endothelium development	biological_process	0.0083733	0.2829	13	1075	120	22042	ENSMUSG00000042323,ENSMUSG00000027314,ENSMUSG00000029106,ENSMUSG00000074272,ENSMUSG00000062991,ENSMUSG00000024515,ENSMUSG00000024066,ENSMUSG00000030093,ENSMUSG00000026814,ENSMUSG00000023951,ENSMUSG00000061393,ENSMUSG00000057123,ENSMUSG00000000378
GO:0001541	ovarian follicle development	biological_process	0.0084102	0.28366	9	1075	71	22042	ENSMUSG00000029570,ENSMUSG00000057329,ENSMUSG00000024858,ENSMUSG00000000957,ENSMUSG00000021055,ENSMUSG00000023951,ENSMUSG00000007659,ENSMUSG00000032968,ENSMUSG00000024515
GO:0010827	regulation of glucose transport	biological_process	0.008437	0.28366	11	1075	97	22042	ENSMUSG00000006127,ENSMUSG00000032715,ENSMUSG00000030087,ENSMUSG00000045658,ENSMUSG00000031980,ENSMUSG00000078515,ENSMUSG00000024353,ENSMUSG00000034748,ENSMUSG00000020681,ENSMUSG00000005057,ENSMUSG00000024858
GO:0044456	synapse part	cellular_component	0.0084414	0.28366	63	1075	878	22042	ENSMUSG00000020886,ENSMUSG00000035863,ENSMUSG00000038486,ENSMUSG00000030093,ENSMUSG00000040385,ENSMUSG00000046876,ENSMUSG00000047181,ENSMUSG00000061751,ENSMUSG00000020734,ENSMUSG00000029106,ENSMUSG00000031227,ENSMUSG00000029544,ENSMUSG00000030890,ENSMUSG00000046574,ENSMUSG00000027566,ENSMUSG00000032479,ENSMUSG00000022770,ENSMUSG00000033335,ENSMUSG00000002957,ENSMUSG00000004937,ENSMUSG00000023192,…
GO:0001764	neuron migration	biological_process	0.0084493	0.28366	16	1075	158	22042	ENSMUSG00000005583,ENSMUSG00000035187,ENSMUSG00000002602,ENSMUSG00000037032,ENSMUSG00000024163,ENSMUSG00000029193,ENSMUSG00000019969,ENSMUSG00000021055,ENSMUSG00000031010,ENSMUSG00000015605,ENSMUSG00000062991,ENSMUSG00000059146,ENSMUSG00000042766,ENSMUSG00000006476,ENSMUSG00000023951,ENSMUSG00000029033
GO:0035303	regulation of dephosphorylation	biological_process	0.0084794	0.28421	19	1075	203	22042	ENSMUSG00000035829,ENSMUSG00000039661,ENSMUSG00000037166,ENSMUSG00000066151,ENSMUSG00000024620,ENSMUSG00000071649,ENSMUSG00000006476,ENSMUSG00000001249,ENSMUSG00000038976,ENSMUSG00000023118,ENSMUSG00000005417,ENSMUSG00000002930,ENSMUSG00000051403,ENSMUSG00000030409,ENSMUSG00000022951,ENSMUSG00000006127,ENSMUSG00000059409,ENSMUSG00000005583,ENSMUSG00000002205
GO:0032559	adenyl ribonucleotide binding	molecular_function	0.0085385	0.28574	105	1075	1555	22042	ENSMUSG00000032344,ENSMUSG00000061393,ENSMUSG00000024014,ENSMUSG00000057963,ENSMUSG00000061751,ENSMUSG00000032281,ENSMUSG00000034371,ENSMUSG00000055994,ENSMUSG00000021196,ENSMUSG00000040325,ENSMUSG00000059883,ENSMUSG00000030890,ENSMUSG00000074793,ENSMUSG00000004187,ENSMUSG00000024621,ENSMUSG00000020451,ENSMUSG00000022791,ENSMUSG00000030739,ENSMUSG00000038058,ENSMUSG00000003644,ENSMUSG00000002550,…
GO:0031594	neuromuscular junction	cellular_component	0.0087349	0.29138	10	1075	77	22042	ENSMUSG00000048277,ENSMUSG00000002104,ENSMUSG00000062991,ENSMUSG00000022770,ENSMUSG00000020612,ENSMUSG00000044716,ENSMUSG00000038486,ENSMUSG00000005469,ENSMUSG00000019969,ENSMUSG00000020886
GO:1903406	regulation of sodium:potassium-exchanging ATPase activity	biological_process	0.0087538	0.29138	2	1075	3	22042	ENSMUSG00000033335,ENSMUSG00000041936
GO:0043666	regulation of phosphoprotein phosphatase activity	biological_process	0.0087595	0.29138	12	1075	108	22042	ENSMUSG00000071649,ENSMUSG00000024620,ENSMUSG00000038976,ENSMUSG00000059409,ENSMUSG00000002205,ENSMUSG00000037166,ENSMUSG00000022951,ENSMUSG00000005417,ENSMUSG00000030409,ENSMUSG00000051403,ENSMUSG00000002930,ENSMUSG00000035829
GO:0048306	calcium-dependent protein binding	molecular_function	0.0087621	0.29138	9	1075	69	22042	ENSMUSG00000018012,ENSMUSG00000079056,ENSMUSG00000039474,ENSMUSG00000028854,ENSMUSG00000052212,ENSMUSG00000029544,ENSMUSG00000024604,ENSMUSG00000006476,ENSMUSG00000061723
GO:0017136	NAD-dependent histone deacetylase activity	molecular_function	0.0088401	0.2918	4	1075	16	22042	ENSMUSG00000022475,ENSMUSG00000067567,ENSMUSG00000034748,ENSMUSG00000025138
GO:0003348	cardiac endothelial cell differentiation	biological_process	0.008856	0.2918	3	1075	9	22042	ENSMUSG00000042323,ENSMUSG00000024515,ENSMUSG00000062991
GO:0048732	gland development	biological_process	0.0088599	0.2918	38	1075	495	22042	ENSMUSG00000029554,ENSMUSG00000013584,ENSMUSG00000058756,ENSMUSG00000033006,ENSMUSG00000009097,ENSMUSG00000003534,ENSMUSG00000021055,ENSMUSG00000041351,ENSMUSG00000024515,ENSMUSG00000015605,ENSMUSG00000028672,ENSMUSG00000031665,ENSMUSG00000026842,ENSMUSG00000001249,ENSMUSG00000076441,ENSMUSG00000023951,ENSMUSG00000020647,ENSMUSG00000003644,ENSMUSG00000005958,ENSMUSG00000019850,ENSMUSG00000049686,…
GO:0042272	nuclear RNA export factor complex	cellular_component	0.0088853	0.2918	2	1075	3	22042	ENSMUSG00000067150,ENSMUSG00000046876
GO:0002265	astrocyte activation involved in immune response	biological_process	0.0088988	0.2918	2	1075	3	22042	ENSMUSG00000040249,ENSMUSG00000019969
GO:0038189	neuropilin signaling pathway	biological_process	0.0088988	0.2918	2	1075	3	22042	ENSMUSG00000023951,ENSMUSG00000026842
GO:0071400	cellular response to oleic acid	biological_process	0.0088988	0.2918	2	1075	3	22042	ENSMUSG00000076441,ENSMUSG00000030747
GO:1903119	protein localization to actin cytoskeleton	biological_process	0.0088988	0.2918	2	1075	3	22042	ENSMUSG00000038976,ENSMUSG00000034930
GO:1902856	negative regulation of nonmotile primary cilium assembly	biological_process	0.0088988	0.2918	2	1075	3	22042	ENSMUSG00000032479,ENSMUSG00000033335
GO:0046629	gamma-delta T cell activation	biological_process	0.0089244	0.29218	4	1075	16	22042	ENSMUSG00000002799,ENSMUSG00000070643,ENSMUSG00000048534,ENSMUSG00000028150
GO:0070486	leukocyte aggregation	biological_process	0.0090217	0.29476	35	1075	465	22042	ENSMUSG00000015605,ENSMUSG00000036006,ENSMUSG00000029554,ENSMUSG00000028150,ENSMUSG00000029053,ENSMUSG00000020827,ENSMUSG00000017009,ENSMUSG00000031217,ENSMUSG00000066877,ENSMUSG00000020612,ENSMUSG00000004266,ENSMUSG00000048534,ENSMUSG00000020605,ENSMUSG00000003934,ENSMUSG00000032094,ENSMUSG00000026842,ENSMUSG00000070643,ENSMUSG00000019969,ENSMUSG00000032815,ENSMUSG00000044220,ENSMUSG00000048251,…
GO:0006469	negative regulation of protein kinase activity	biological_process	0.0090673	0.29476	19	1075	208	22042	ENSMUSG00000024947,ENSMUSG00000021959,ENSMUSG00000004266,ENSMUSG00000096472,ENSMUSG00000020612,ENSMUSG00000032715,ENSMUSG00000074272,ENSMUSG00000039661,ENSMUSG00000026842,ENSMUSG00000031530,ENSMUSG00000002985,ENSMUSG00000030890,ENSMUSG00000019969,ENSMUSG00000006127,ENSMUSG00000005718,ENSMUSG00000053716,ENSMUSG00000069135,ENSMUSG00000027487,ENSMUSG00000019850
GO:0045992	negative regulation of embryonic development	biological_process	0.0090744	0.29476	5	1075	28	22042	ENSMUSG00000005469,ENSMUSG00000029570,ENSMUSG00000034292,ENSMUSG00000025231,ENSMUSG00000001521
GO:0016045	detection of bacterium	biological_process	0.0090817	0.29476	4	1075	16	22042	ENSMUSG00000038058,ENSMUSG00000055994,ENSMUSG00000030413,ENSMUSG00000071203
GO:0098543	detection of other organism	biological_process	0.0090817	0.29476	4	1075	16	22042	ENSMUSG00000038058,ENSMUSG00000071203,ENSMUSG00000030413,ENSMUSG00000055994
GO:0080135	regulation of cellular response to stress	biological_process	0.0090868	0.29476	51	1075	704	22042	ENSMUSG00000004221,ENSMUSG00000024066,ENSMUSG00000024807,ENSMUSG00000022770,ENSMUSG00000034748,ENSMUSG00000031132,ENSMUSG00000020184,ENSMUSG00000038058,ENSMUSG00000024163,ENSMUSG00000004937,ENSMUSG00000041765,ENSMUSG00000024947,ENSMUSG00000032344,ENSMUSG00000021453,ENSMUSG00000030093,ENSMUSG00000000552,ENSMUSG00000096472,ENSMUSG00000055994,ENSMUSG00000074272,ENSMUSG00000053914,ENSMUSG00000042724,…
GO:0005741	mitochondrial outer membrane	cellular_component	0.0093314	0.30224	17	1075	175	22042	ENSMUSG00000018042,ENSMUSG00000002984,ENSMUSG00000019054,ENSMUSG00000033006,ENSMUSG00000031991,ENSMUSG00000030409,ENSMUSG00000037523,ENSMUSG00000032109,ENSMUSG00000027944,ENSMUSG00000059146,ENSMUSG00000057329,ENSMUSG00000034993,ENSMUSG00000076441,ENSMUSG00000018796,ENSMUSG00000032959,ENSMUSG00000007659,ENSMUSG00000043648
GO:0072001	renal system development	biological_process	0.0093522	0.30244	26	1075	302	22042	ENSMUSG00000107283,ENSMUSG00000076441,ENSMUSG00000023951,ENSMUSG00000061393,ENSMUSG00000020681,ENSMUSG00000020679,ENSMUSG00000024176,ENSMUSG00000031665,ENSMUSG00000029231,ENSMUSG00000057329,ENSMUSG00000044042,ENSMUSG00000024620,ENSMUSG00000030890,ENSMUSG00000031980,ENSMUSG00000045680,ENSMUSG00000039474,ENSMUSG00000045394,ENSMUSG00000024515,ENSMUSG00000030087,ENSMUSG00000037003,ENSMUSG00000022770,…
GO:0048738	cardiac muscle tissue development	biological_process	0.0094435	0.30493	21	1075	240	22042	ENSMUSG00000007877,ENSMUSG00000028854,ENSMUSG00000013584,ENSMUSG00000027314,ENSMUSG00000005583,ENSMUSG00000026414,ENSMUSG00000034748,ENSMUSG00000015605,ENSMUSG00000024515,ENSMUSG00000017817,ENSMUSG00000031980,ENSMUSG00000057123,ENSMUSG00000037624,ENSMUSG00000024014,ENSMUSG00000020160,ENSMUSG00000029231,ENSMUSG00000033323,ENSMUSG00000062991,ENSMUSG00000020612,ENSMUSG00000026814,ENSMUSG00000023951
GO:0071374	cellular response to parathyroid hormone stimulus	biological_process	0.0095259	0.30689	3	1075	9	22042	ENSMUSG00000001494,ENSMUSG00000005469,ENSMUSG00000005583
GO:0052312	modulation of transcription in other organism involved in symbiotic interaction	biological_process	0.0095332	0.30689	5	1075	26	22042	ENSMUSG00000001249,ENSMUSG00000006127,ENSMUSG00000059146,ENSMUSG00000033323,ENSMUSG00000005718
GO:0098794	postsynapse	cellular_component	0.0096693	0.31044	45	1075	593	22042	ENSMUSG00000002104,ENSMUSG00000030098,ENSMUSG00000003346,ENSMUSG00000038976,ENSMUSG00000006476,ENSMUSG00000020483,ENSMUSG00000022758,ENSMUSG00000013033,ENSMUSG00000069806,ENSMUSG00000007659,ENSMUSG00000005469,ENSMUSG00000009894,ENSMUSG00000066877,ENSMUSG00000029053,ENSMUSG00000037032,ENSMUSG00000026768,ENSMUSG00000022841,ENSMUSG00000020827,ENSMUSG00000067629,ENSMUSG00000005583,ENSMUSG00000039652,…
GO:0001046	core promoter sequence-specific DNA binding	molecular_function	0.0097008	0.31044	6	1075	37	22042	ENSMUSG00000020923,ENSMUSG00000031832,ENSMUSG00000058440,ENSMUSG00000037465,ENSMUSG00000079056,ENSMUSG00000024176
GO:0000782	telomere cap complex	cellular_component	0.0097021	0.31044	3	1075	9	22042	ENSMUSG00000029676,ENSMUSG00000007589,ENSMUSG00000038000
GO:0000783	nuclear telomere cap complex	cellular_component	0.0097021	0.31044	3	1075	9	22042	ENSMUSG00000038000,ENSMUSG00000007589,ENSMUSG00000029676
GO:0061326	renal tubule development	biological_process	0.0097528	0.31159	11	1075	96	22042	ENSMUSG00000005583,ENSMUSG00000057329,ENSMUSG00000024176,ENSMUSG00000022770,ENSMUSG00000020679,ENSMUSG00000044042,ENSMUSG00000045680,ENSMUSG00000023951,ENSMUSG00000030890,ENSMUSG00000031980,ENSMUSG00000024515
GO:1900744	regulation of p38MAPK cascade	biological_process	0.0097808	0.31173	6	1075	37	22042	ENSMUSG00000023951,ENSMUSG00000022770,ENSMUSG00000020827,ENSMUSG00000024066,ENSMUSG00000021453,ENSMUSG00000044024
GO:0050807	regulation of synapse organization	biological_process	0.0097866	0.31173	15	1075	145	22042	ENSMUSG00000005958,ENSMUSG00000002104,ENSMUSG00000037995,ENSMUSG00000002985,ENSMUSG00000013033,ENSMUSG00000032089,ENSMUSG00000059146,ENSMUSG00000005583,ENSMUSG00000007659,ENSMUSG00000039953,ENSMUSG00000028782,ENSMUSG00000030093,ENSMUSG00000041936,ENSMUSG00000028072,ENSMUSG00000030409
GO:0006475	internal protein amino acid acetylation	biological_process	0.0098378	0.31259	16	1075	158	22042	ENSMUSG00000030330,ENSMUSG00000001632,ENSMUSG00000045482,ENSMUSG00000037373,ENSMUSG00000034341,ENSMUSG00000067567,ENSMUSG00000024426,ENSMUSG00000024515,ENSMUSG00000020647,ENSMUSG00000038697,ENSMUSG00000028863,ENSMUSG00000037032,ENSMUSG00000052915,ENSMUSG00000027569,ENSMUSG00000025764,ENSMUSG00000047821
GO:0030323	respiratory tube development	biological_process	0.0098433	0.31259	19	1075	204	22042	ENSMUSG00000024620,ENSMUSG00000022414,ENSMUSG00000001521,ENSMUSG00000023972,ENSMUSG00000040728,ENSMUSG00000029231,ENSMUSG00000040385,ENSMUSG00000020681,ENSMUSG00000046876,ENSMUSG00000061393,ENSMUSG00000031831,ENSMUSG00000023951,ENSMUSG00000024163,ENSMUSG00000013584,ENSMUSG00000058756,ENSMUSG00000000957,ENSMUSG00000024247,ENSMUSG00000015605,ENSMUSG00000045680
GO:0071236	cellular response to antibiotic	biological_process	0.01	0.31699	4	1075	17	22042	ENSMUSG00000005583,ENSMUSG00000067567,ENSMUSG00000020184,ENSMUSG00000028854
GO:0007268	synaptic transmission	biological_process	0.010014	0.31699	46	1075	617	22042	ENSMUSG00000069806,ENSMUSG00000067889,ENSMUSG00000022758,ENSMUSG00000025318,ENSMUSG00000006476,ENSMUSG00000026842,ENSMUSG00000038976,ENSMUSG00000002985,ENSMUSG00000002104,ENSMUSG00000023192,ENSMUSG00000028072,ENSMUSG00000023072,ENSMUSG00000009894,ENSMUSG00000005469,ENSMUSG00000025499,ENSMUSG00000007659,ENSMUSG00000032959,ENSMUSG00000017756,ENSMUSG00000032177,ENSMUSG00000005583,ENSMUSG00000067629,…
GO:0098641	cadherin binding involved in cell-cell adhesion	molecular_function	0.010027	0.31699	2	1075	4	22042	ENSMUSG00000040385,ENSMUSG00000045394
GO:0010927	cellular component assembly involved in morphogenesis	biological_process	0.010168	0.32099	21	1075	229	22042	ENSMUSG00000031831,ENSMUSG00000021368,ENSMUSG00000048537,ENSMUSG00000014859,ENSMUSG00000020612,ENSMUSG00000034579,ENSMUSG00000034706,ENSMUSG00000029231,ENSMUSG00000032965,ENSMUSG00000020284,ENSMUSG00000042156,ENSMUSG00000030890,ENSMUSG00000015605,ENSMUSG00000032479,ENSMUSG00000026414,ENSMUSG00000005583,ENSMUSG00000033862,ENSMUSG00000033335,ENSMUSG00000007122,ENSMUSG00000007877,ENSMUSG00000030276
GO:0010872	regulation of cholesterol esterification	biological_process	0.010232	0.32203	3	1075	11	22042	ENSMUSG00000002985,ENSMUSG00000030842,ENSMUSG00000031980
GO:0045786	negative regulation of cell cycle	biological_process	0.010247	0.32203	32	1075	414	22042	ENSMUSG00000026842,ENSMUSG00000029022,ENSMUSG00000007659,ENSMUSG00000025507,ENSMUSG00000020612,ENSMUSG00000041560,ENSMUSG00000021959,ENSMUSG00000025499,ENSMUSG00000005469,ENSMUSG00000037032,ENSMUSG00000005718,ENSMUSG00000027487,ENSMUSG00000029554,ENSMUSG00000021256,ENSMUSG00000036006,ENSMUSG00000025764,ENSMUSG00000057329,ENSMUSG00000027933,ENSMUSG00000045817,ENSMUSG00000096472,ENSMUSG00000024947,…
GO:0072210	metanephric nephron development	biological_process	0.010247	0.32203	6	1075	38	22042	ENSMUSG00000024176,ENSMUSG00000031665,ENSMUSG00000029231,ENSMUSG00000045680,ENSMUSG00000044042,ENSMUSG00000024620
GO:0033043	regulation of organelle organization	biological_process	0.01029	0.32291	80	1075	1191	22042	ENSMUSG00000067567,ENSMUSG00000045680,ENSMUSG00000024426,ENSMUSG00000079426,ENSMUSG00000006127,ENSMUSG00000059518,ENSMUSG00000029676,ENSMUSG00000038000,ENSMUSG00000033862,ENSMUSG00000033335,ENSMUSG00000043648,ENSMUSG00000029106,ENSMUSG00000031730,ENSMUSG00000007589,ENSMUSG00000053914,ENSMUSG00000034341,ENSMUSG00000079523,ENSMUSG00000068744,ENSMUSG00000036006,ENSMUSG00000024515,ENSMUSG00000028309,…
GO:0007416	synapse assembly	biological_process	0.010354	0.32442	14	1075	132	22042	ENSMUSG00000030093,ENSMUSG00000028782,ENSMUSG00000039953,ENSMUSG00000041936,ENSMUSG00000020476,ENSMUSG00000028072,ENSMUSG00000020886,ENSMUSG00000005958,ENSMUSG00000002985,ENSMUSG00000013033,ENSMUSG00000067889,ENSMUSG00000062991,ENSMUSG00000059146,ENSMUSG00000005583
GO:0019894	kinesin binding	molecular_function	0.010396	0.3252	7	1075	45	22042	ENSMUSG00000024163,ENSMUSG00000039953,ENSMUSG00000020886,ENSMUSG00000028917,ENSMUSG00000040714,ENSMUSG00000036955,ENSMUSG00000022770
GO:0031344	regulation of cell projection organization	biological_process	0.010409	0.3252	53	1075	723	22042	ENSMUSG00000030890,ENSMUSG00000019969,ENSMUSG00000032479,ENSMUSG00000059409,ENSMUSG00000033862,ENSMUSG00000020184,ENSMUSG00000033335,ENSMUSG00000034867,ENSMUSG00000032911,ENSMUSG00000030731,ENSMUSG00000005958,ENSMUSG00000035863,ENSMUSG00000029033,ENSMUSG00000025237,ENSMUSG00000030093,ENSMUSG00000061751,ENSMUSG00000042766,ENSMUSG00000023206,ENSMUSG00000027954,ENSMUSG00000018820,ENSMUSG00000073982,…
GO:0005524	ATP binding	molecular_function	0.010567	0.32962	102	1075	1517	22042	ENSMUSG00000076435,ENSMUSG00000041798,ENSMUSG00000024254,ENSMUSG00000026274,ENSMUSG00000019087,ENSMUSG00000020277,ENSMUSG00000002602,ENSMUSG00000034427,ENSMUSG00000068039,ENSMUSG00000024858,ENSMUSG00000023277,ENSMUSG00000005580,ENSMUSG00000027605,ENSMUSG00000001034,ENSMUSG00000029190,ENSMUSG00000028072,ENSMUSG00000021959,ENSMUSG00000003360,ENSMUSG00000005469,ENSMUSG00000064105,ENSMUSG00000026842,…
GO:0042175	nuclear outer membrane-endoplasmic reticulum membrane network	cellular_component	0.01066	0.33204	64	1075	915	22042	ENSMUSG00000002778,ENSMUSG00000020238,ENSMUSG00000029767,ENSMUSG00000018820,ENSMUSG00000056666,ENSMUSG00000058569,ENSMUSG00000019055,ENSMUSG00000029925,ENSMUSG00000050106,ENSMUSG00000034659,ENSMUSG00000001964,ENSMUSG00000022770,ENSMUSG00000030996,ENSMUSG00000003363,ENSMUSG00000078812,ENSMUSG00000041765,ENSMUSG00000028854,ENSMUSG00000007122,ENSMUSG00000024758,ENSMUSG00000030682,ENSMUSG00000002279,…
GO:0051537	2 iron, 2 sulfur cluster binding	molecular_function	0.01068	0.33217	5	1075	27	22042	ENSMUSG00000031781,ENSMUSG00000018196,ENSMUSG00000025825,ENSMUSG00000024066,ENSMUSG00000022763
GO:0030855	epithelial cell differentiation	biological_process	0.010713	0.33273	44	1075	622	22042	ENSMUSG00000045680,ENSMUSG00000030087,ENSMUSG00000048251,ENSMUSG00000024066,ENSMUSG00000078630,ENSMUSG00000061048,ENSMUSG00000012819,ENSMUSG00000061393,ENSMUSG00000024947,ENSMUSG00000014859,ENSMUSG00000030093,ENSMUSG00000030583,ENSMUSG00000057329,ENSMUSG00000002799,ENSMUSG00000020086,ENSMUSG00000040728,ENSMUSG00000008601,ENSMUSG00000024176,ENSMUSG00000027935,ENSMUSG00000029106,ENSMUSG00000020679,…
GO:0060563	neuroepithelial cell differentiation	biological_process	0.010762	0.33374	10	1075	84	22042	ENSMUSG00000078630,ENSMUSG00000036006,ENSMUSG00000057329,ENSMUSG00000040728,ENSMUSG00000005583,ENSMUSG00000002799,ENSMUSG00000033088,ENSMUSG00000026842,ENSMUSG00000033006,ENSMUSG00000012819
GO:0050878	regulation of body fluid levels	biological_process	0.010793	0.33423	27	1075	332	22042	ENSMUSG00000002985,ENSMUSG00000009207,ENSMUSG00000029231,ENSMUSG00000061751,ENSMUSG00000031444,ENSMUSG00000074272,ENSMUSG00000031730,ENSMUSG00000024965,ENSMUSG00000000552,ENSMUSG00000004266,ENSMUSG00000023951,ENSMUSG00000050732,ENSMUSG00000039936,ENSMUSG00000030873,ENSMUSG00000002602,ENSMUSG00000031132,ENSMUSG00000020647,ENSMUSG00000050761,ENSMUSG00000015605,ENSMUSG00000006127,ENSMUSG00000024066,…
GO:0033017	sarcoplasmic reticulum membrane	cellular_component	0.010821	0.33459	6	1075	36	22042	ENSMUSG00000007122,ENSMUSG00000030996,ENSMUSG00000017817,ENSMUSG00000021820,ENSMUSG00000034659,ENSMUSG00000030409
GO:0060539	diaphragm development	biological_process	0.010954	0.33822	3	1075	10	22042	ENSMUSG00000008090,ENSMUSG00000076441,ENSMUSG00000045680
GO:0048569	post-embryonic organ development	biological_process	0.010985	0.33867	4	1075	18	22042	ENSMUSG00000023951,ENSMUSG00000012819,ENSMUSG00000048251,ENSMUSG00000032114
GO:0043967	histone H4 acetylation	biological_process	0.011011	0.33899	9	1075	68	22042	ENSMUSG00000037032,ENSMUSG00000047821,ENSMUSG00000025764,ENSMUSG00000028863,ENSMUSG00000020647,ENSMUSG00000037373,ENSMUSG00000045482,ENSMUSG00000052915,ENSMUSG00000030330
GO:0043583	ear development	biological_process	0.011074	0.33979	20	1075	226	22042	ENSMUSG00000107283,ENSMUSG00000038982,ENSMUSG00000059146,ENSMUSG00000057329,ENSMUSG00000002799,ENSMUSG00000040728,ENSMUSG00000031665,ENSMUSG00000024620,ENSMUSG00000033088,ENSMUSG00000023972,ENSMUSG00000001249,ENSMUSG00000003534,ENSMUSG00000000378,ENSMUSG00000037624,ENSMUSG00000036006,ENSMUSG00000078630,ENSMUSG00000007877,ENSMUSG00000012819,ENSMUSG00000017009,ENSMUSG00000026768
GO:0032447	protein urmylation	biological_process	0.011075	0.33979	2	1075	4	22042	ENSMUSG00000069020,ENSMUSG00000049482
GO:0043069	negative regulation of programmed cell death	biological_process	0.011096	0.33979	65	1075	973	22042	ENSMUSG00000024014,ENSMUSG00000027954,ENSMUSG00000055994,ENSMUSG00000027239,ENSMUSG00000027944,ENSMUSG00000024395,ENSMUSG00000003644,ENSMUSG00000019850,ENSMUSG00000078812,ENSMUSG00000028854,ENSMUSG00000028416,ENSMUSG00000024807,ENSMUSG00000006050,ENSMUSG00000024621,ENSMUSG00000041420,ENSMUSG00000030890,ENSMUSG00000026842,ENSMUSG00000017897,ENSMUSG00000024620,ENSMUSG00000009772,ENSMUSG00000059146,…
GO:0060548	negative regulation of cell death	biological_process	0.011102	0.33979	71	1075	1075	22042	ENSMUSG00000005958,ENSMUSG00000020184,ENSMUSG00000031132,ENSMUSG00000048251,ENSMUSG00000004221,ENSMUSG00000019969,ENSMUSG00000031781,ENSMUSG00000000631,ENSMUSG00000057329,ENSMUSG00000024176,ENSMUSG00000029231,ENSMUSG00000020679,ENSMUSG00000096472,ENSMUSG00000000552,ENSMUSG00000030093,ENSMUSG00000026796,ENSMUSG00000029053,ENSMUSG00000041359,ENSMUSG00000024150,ENSMUSG00000071203,ENSMUSG00000005583,…
GO:0043086	negative regulation of catalytic activity	biological_process	0.011123	0.33989	55	1075	797	22042	ENSMUSG00000019969,ENSMUSG00000030890,ENSMUSG00000034617,ENSMUSG00000029676,ENSMUSG00000022871,ENSMUSG00000006127,ENSMUSG00000026414,ENSMUSG00000020184,ENSMUSG00000069135,ENSMUSG00000037622,ENSMUSG00000003644,ENSMUSG00000019850,ENSMUSG00000035863,ENSMUSG00000024947,ENSMUSG00000034930,ENSMUSG00000019254,ENSMUSG00000032715,ENSMUSG00000096472,ENSMUSG00000029767,ENSMUSG00000074272,ENSMUSG00000029003,…
GO:0000153	cytoplasmic ubiquitin ligase complex	cellular_component	0.011137	0.33989	3	1075	10	22042	ENSMUSG00000079658,ENSMUSG00000040462,ENSMUSG00000024807
GO:0051098	regulation of binding	biological_process	0.011173	0.3405	29	1075	357	22042	ENSMUSG00000023118,ENSMUSG00000053914,ENSMUSG00000026842,ENSMUSG00000041959,ENSMUSG00000042156,ENSMUSG00000029003,ENSMUSG00000040249,ENSMUSG00000062991,ENSMUSG00000020681,ENSMUSG00000029570,ENSMUSG00000057329,ENSMUSG00000029106,ENSMUSG00000032715,ENSMUSG00000026203,ENSMUSG00000024947,ENSMUSG00000026796,ENSMUSG00000002968,ENSMUSG00000050106,ENSMUSG00000015092,ENSMUSG00000005718,ENSMUSG00000034292,…
GO:0002039	p53 binding	molecular_function	0.011233	0.34183	9	1075	70	22042	ENSMUSG00000025316,ENSMUSG00000006281,ENSMUSG00000000552,ENSMUSG00000041560,ENSMUSG00000028309,ENSMUSG00000039661,ENSMUSG00000059146,ENSMUSG00000020184,ENSMUSG00000026510
GO:0034109	homotypic cell-cell adhesion	biological_process	0.011293	0.34316	38	1075	519	22042	ENSMUSG00000004266,ENSMUSG00000020612,ENSMUSG00000024965,ENSMUSG00000031217,ENSMUSG00000066877,ENSMUSG00000026842,ENSMUSG00000032094,ENSMUSG00000003934,ENSMUSG00000020605,ENSMUSG00000048534,ENSMUSG00000036006,ENSMUSG00000015605,ENSMUSG00000017009,ENSMUSG00000020827,ENSMUSG00000029053,ENSMUSG00000028150,ENSMUSG00000029554,ENSMUSG00000045817,ENSMUSG00000030830,ENSMUSG00000029603,ENSMUSG00000002778,…
GO:0044802	single-organism membrane organization	biological_process	0.011348	0.34392	60	1075	845	22042	ENSMUSG00000073982,ENSMUSG00000021820,ENSMUSG00000027257,ENSMUSG00000037824,ENSMUSG00000032377,ENSMUSG00000045658,ENSMUSG00000024247,ENSMUSG00000041936,ENSMUSG00000067629,ENSMUSG00000022841,ENSMUSG00000019054,ENSMUSG00000029053,ENSMUSG00000054277,ENSMUSG00000009894,ENSMUSG00000032290,ENSMUSG00000025499,ENSMUSG00000060131,ENSMUSG00000007659,ENSMUSG00000006463,ENSMUSG00000027455,ENSMUSG00000028917,…
GO:0070647	protein modification by small protein conjugation or removal	biological_process	0.01135	0.34392	64	1075	918	22042	ENSMUSG00000040325,ENSMUSG00000024807,ENSMUSG00000055239,ENSMUSG00000024182,ENSMUSG00000022771,ENSMUSG00000037622,ENSMUSG00000004937,ENSMUSG00000019850,ENSMUSG00000029603,ENSMUSG00000038324,ENSMUSG00000029466,ENSMUSG00000029003,ENSMUSG00000054978,ENSMUSG00000035890,ENSMUSG00000055994,ENSMUSG00000030685,ENSMUSG00000026799,ENSMUSG00000030788,ENSMUSG00000031828,ENSMUSG00000031935,ENSMUSG00000028703,…
GO:0071310	cellular response to organic substance	biological_process	0.011386	0.3445	135	1075	2226	22042	ENSMUSG00000024858,ENSMUSG00000028150,ENSMUSG00000026768,ENSMUSG00000035187,ENSMUSG00000058756,ENSMUSG00000022194,ENSMUSG00000021680,ENSMUSG00000041351,ENSMUSG00000059146,ENSMUSG00000001494,ENSMUSG00000022489,ENSMUSG00000036256,ENSMUSG00000031503,ENSMUSG00000059022,ENSMUSG00000066877,ENSMUSG00000028072,ENSMUSG00000017774,ENSMUSG00000020647,ENSMUSG00000078812,ENSMUSG00000037622,ENSMUSG00000019850,…
GO:0043066	negative regulation of apoptotic process	biological_process	0.011414	0.34477	64	1075	958	22042	ENSMUSG00000005958,ENSMUSG00000020184,ENSMUSG00000031132,ENSMUSG00000048251,ENSMUSG00000004221,ENSMUSG00000019969,ENSMUSG00000031781,ENSMUSG00000000631,ENSMUSG00000057329,ENSMUSG00000029231,ENSMUSG00000024176,ENSMUSG00000020679,ENSMUSG00000000552,ENSMUSG00000096472,ENSMUSG00000030093,ENSMUSG00000026796,ENSMUSG00000029053,ENSMUSG00000041359,ENSMUSG00000005583,ENSMUSG00000071203,ENSMUSG00000067629,…
GO:0006950	response to stress	biological_process	0.011427	0.34477	207	1075	3648	22042	ENSMUSG00000039646,ENSMUSG00000027933,ENSMUSG00000055994,ENSMUSG00000021624,ENSMUSG00000022477,ENSMUSG00000032344,ENSMUSG00000007476,ENSMUSG00000034659,ENSMUSG00000039842,ENSMUSG00000050732,ENSMUSG00000028854,ENSMUSG00000004937,ENSMUSG00000024163,ENSMUSG00000015217,ENSMUSG00000027510,ENSMUSG00000061048,ENSMUSG00000034748,ENSMUSG00000022770,ENSMUSG00000024807,ENSMUSG00000029199,ENSMUSG00000037523,…
GO:0033554	cellular response to stress	biological_process	0.01149	0.34616	115	1075	1806	22042	ENSMUSG00000032308,ENSMUSG00000040462,ENSMUSG00000029616,ENSMUSG00000026842,ENSMUSG00000024773,ENSMUSG00000017897,ENSMUSG00000059146,ENSMUSG00000009772,ENSMUSG00000046711,ENSMUSG00000001034,ENSMUSG00000023951,ENSMUSG00000005469,ENSMUSG00000066877,ENSMUSG00000026203,ENSMUSG00000037032,ENSMUSG00000002602,ENSMUSG00000037580,ENSMUSG00000005718,ENSMUSG00000043019,ENSMUSG00000021680,ENSMUSG00000000148,…
GO:0048167	regulation of synaptic plasticity	biological_process	0.011516	0.34646	18	1075	189	22042	ENSMUSG00000025499,ENSMUSG00000020886,ENSMUSG00000009894,ENSMUSG00000007659,ENSMUSG00000037058,ENSMUSG00000020734,ENSMUSG00000002985,ENSMUSG00000026842,ENSMUSG00000025318,ENSMUSG00000006476,ENSMUSG00000019969,ENSMUSG00000031980,ENSMUSG00000015605,ENSMUSG00000028833,ENSMUSG00000067629,ENSMUSG00000039652,ENSMUSG00000005583,ENSMUSG00000029053
GO:0036122	BMP binding	molecular_function	0.011626	0.34929	3	1075	11	22042	ENSMUSG00000026814,ENSMUSG00000041936,ENSMUSG00000007877
GO:0035304	regulation of protein dephosphorylation	biological_process	0.011653	0.3495	18	1075	195	22042	ENSMUSG00000005583,ENSMUSG00000002205,ENSMUSG00000059409,ENSMUSG00000051403,ENSMUSG00000030409,ENSMUSG00000002930,ENSMUSG00000005417,ENSMUSG00000022951,ENSMUSG00000037166,ENSMUSG00000039661,ENSMUSG00000023118,ENSMUSG00000038976,ENSMUSG00000006476,ENSMUSG00000001249,ENSMUSG00000024620,ENSMUSG00000071649,ENSMUSG00000066151,ENSMUSG00000035829
GO:0019888	protein phosphatase regulator activity	molecular_function	0.011667	0.3495	9	1075	75	22042	ENSMUSG00000071649,ENSMUSG00000038976,ENSMUSG00000059409,ENSMUSG00000037166,ENSMUSG00000022951,ENSMUSG00000030409,ENSMUSG00000002930,ENSMUSG00000051403,ENSMUSG00000035829
GO:0001843	neural tube closure	biological_process	0.01173	0.34973	11	1075	95	22042	ENSMUSG00000032965,ENSMUSG00000023972,ENSMUSG00000017009,ENSMUSG00000027315,ENSMUSG00000026842,ENSMUSG00000001521,ENSMUSG00000005469,ENSMUSG00000070509,ENSMUSG00000029199,ENSMUSG00000025231,ENSMUSG00000036180
GO:0032147	activation of protein kinase activity	biological_process	0.011737	0.34973	23	1075	265	22042	ENSMUSG00000031980,ENSMUSG00000024182,ENSMUSG00000019969,ENSMUSG00000004221,ENSMUSG00000022770,ENSMUSG00000031132,ENSMUSG00000031392,ENSMUSG00000032911,ENSMUSG00000020827,ENSMUSG00000024163,ENSMUSG00000052752,ENSMUSG00000029053,ENSMUSG00000023951,ENSMUSG00000061393,ENSMUSG00000021453,ENSMUSG00000040687,ENSMUSG00000030602,ENSMUSG00000062991,ENSMUSG00000059146,ENSMUSG00000042724,ENSMUSG00000026842,…
GO:1903828	negative regulation of cellular protein localization	biological_process	0.011739	0.34973	13	1075	122	22042	ENSMUSG00000024247,ENSMUSG00000045658,ENSMUSG00000007659,ENSMUSG00000022391,ENSMUSG00000025231,ENSMUSG00000006127,ENSMUSG00000029544,ENSMUSG00000028078,ENSMUSG00000026222,ENSMUSG00000041765,ENSMUSG00000040462,ENSMUSG00000003346,ENSMUSG00000022841
GO:1902236	negative regulation of endoplasmic reticulum stress-induced intrinsic apoptotic signaling pathway	biological_process	0.01174	0.34973	4	1075	18	22042	ENSMUSG00000022564,ENSMUSG00000039474,ENSMUSG00000004221,ENSMUSG00000024807
GO:0098751	bone cell development	biological_process	0.011884	0.35352	6	1075	36	22042	ENSMUSG00000020160,ENSMUSG00000015605,ENSMUSG00000000552,ENSMUSG00000004266,ENSMUSG00000028717,ENSMUSG00000019087
GO:0001656	metanephros development	biological_process	0.012012	0.35558	10	1075	88	22042	ENSMUSG00000044042,ENSMUSG00000024620,ENSMUSG00000026768,ENSMUSG00000029231,ENSMUSG00000031665,ENSMUSG00000024176,ENSMUSG00000057329,ENSMUSG00000020679,ENSMUSG00000024515,ENSMUSG00000045680
GO:0071158	positive regulation of cell cycle arrest	biological_process	0.012017	0.35558	6	1075	40	22042	ENSMUSG00000005469,ENSMUSG00000020184,ENSMUSG00000002968,ENSMUSG00000025507,ENSMUSG00000027510,ENSMUSG00000036006
GO:0042491	auditory receptor cell differentiation	biological_process	0.012018	0.35558	6	1075	38	22042	ENSMUSG00000078630,ENSMUSG00000033088,ENSMUSG00000012819,ENSMUSG00000036006,ENSMUSG00000040728,ENSMUSG00000002799
GO:0032403	protein complex binding	molecular_function	0.012021	0.35558	60	1075	870	22042	ENSMUSG00000024515,ENSMUSG00000021061,ENSMUSG00000020476,ENSMUSG00000031078,ENSMUSG00000068744,ENSMUSG00000003534,ENSMUSG00000021537,ENSMUSG00000044024,ENSMUSG00000027329,ENSMUSG00000030605,ENSMUSG00000025511,ENSMUSG00000040009,ENSMUSG00000040714,ENSMUSG00000034292,ENSMUSG00000023277,ENSMUSG00000029554,ENSMUSG00000024965,ENSMUSG00000026203,ENSMUSG00000026915,ENSMUSG00000033420,ENSMUSG00000026842,…
GO:0016264	gap junction assembly	biological_process	0.012043	0.35575	3	1075	10	22042	ENSMUSG00000020681,ENSMUSG00000031980,ENSMUSG00000057123
GO:0045912	negative regulation of carbohydrate metabolic process	biological_process	0.012114	0.35735	8	1075	63	22042	ENSMUSG00000026274,ENSMUSG00000041798,ENSMUSG00000006127,ENSMUSG00000068917,ENSMUSG00000034748,ENSMUSG00000060279,ENSMUSG00000031399,ENSMUSG00000007589
GO:1901701	cellular response to oxygen-containing compound	biological_process	0.012158	0.35744	70	1075	1061	22042	ENSMUSG00000026842,ENSMUSG00000059146,ENSMUSG00000001034,ENSMUSG00000030842,ENSMUSG00000005469,ENSMUSG00000035187,ENSMUSG00000002602,ENSMUSG00000033006,ENSMUSG00000028150,ENSMUSG00000005718,ENSMUSG00000037580,ENSMUSG00000039652,ENSMUSG00000024858,ENSMUSG00000023277,ENSMUSG00000022194,ENSMUSG00000021680,ENSMUSG00000041798,ENSMUSG00000031980,ENSMUSG00000024014,ENSMUSG00000074272,ENSMUSG00000055994,…
GO:0030388	fructose 1,6-bisphosphate metabolic process	biological_process	0.0122	0.35744	3	1075	10	22042	ENSMUSG00000033065,ENSMUSG00000020277,ENSMUSG00000021196
GO:0048029	monosaccharide binding	molecular_function	0.012209	0.35744	10	1075	83	22042	ENSMUSG00000019055,ENSMUSG00000041798,ENSMUSG00000020277,ENSMUSG00000026814,ENSMUSG00000021196,ENSMUSG00000016356,ENSMUSG00000001143,ENSMUSG00000033065,ENSMUSG00000023707,ENSMUSG00000025169
GO:0042490	mechanoreceptor differentiation	biological_process	0.012223	0.35744	9	1075	72	22042	ENSMUSG00000059146,ENSMUSG00000040728,ENSMUSG00000002799,ENSMUSG00000033088,ENSMUSG00000017009,ENSMUSG00000012819,ENSMUSG00000028072,ENSMUSG00000078630,ENSMUSG00000036006
GO:0015248	sterol transporter activity	molecular_function	0.01224	0.35744	5	1075	28	22042	ENSMUSG00000020435,ENSMUSG00000002985,ENSMUSG00000038534,ENSMUSG00000037606,ENSMUSG00000024254
GO:0006977	DNA damage response, signal transduction by p53 class mediator resulting in cell cycle arrest	biological_process	0.012245	0.35744	3	1075	10	22042	ENSMUSG00000027510,ENSMUSG00000025507,ENSMUSG00000020184
GO:0050865	regulation of cell activation	biological_process	0.012249	0.35744	41	1075	632	22042	ENSMUSG00000036006,ENSMUSG00000029053,ENSMUSG00000028150,ENSMUSG00000002602,ENSMUSG00000017009,ENSMUSG00000005583,ENSMUSG00000029554,ENSMUSG00000020612,ENSMUSG00000004266,ENSMUSG00000022661,ENSMUSG00000066877,ENSMUSG00000031217,ENSMUSG00000024620,ENSMUSG00000052212,ENSMUSG00000002985,ENSMUSG00000026842,ENSMUSG00000003934,ENSMUSG00000030413,ENSMUSG00000059518,ENSMUSG00000068105,ENSMUSG00000070643,…
GO:0033673	negative regulation of kinase activity	biological_process	0.012253	0.35744	20	1075	229	22042	ENSMUSG00000030890,ENSMUSG00000019969,ENSMUSG00000006127,ENSMUSG00000027487,ENSMUSG00000053716,ENSMUSG00000005718,ENSMUSG00000069135,ENSMUSG00000019850,ENSMUSG00000024947,ENSMUSG00000021959,ENSMUSG00000096472,ENSMUSG00000020612,ENSMUSG00000032715,ENSMUSG00000004266,ENSMUSG00000039661,ENSMUSG00000034614,ENSMUSG00000074272,ENSMUSG00000002985,ENSMUSG00000026842,ENSMUSG00000031530
GO:0046540	U4/U6 x U5 tri-snRNP complex	cellular_component	0.012323	0.35851	5	1075	29	22042	ENSMUSG00000035215,ENSMUSG00000001383,ENSMUSG00000060288,ENSMUSG00000003360,ENSMUSG00000007050
GO:0097526	spliceosomal tri-snRNP complex	cellular_component	0.012323	0.35851	5	1075	29	22042	ENSMUSG00000001383,ENSMUSG00000060288,ENSMUSG00000003360,ENSMUSG00000007050,ENSMUSG00000035215
GO:0016791	phosphatase activity	molecular_function	0.012529	0.36399	22	1075	251	22042	ENSMUSG00000026773,ENSMUSG00000006127,ENSMUSG00000027330,ENSMUSG00000039480,ENSMUSG00000052151,ENSMUSG00000041231,ENSMUSG00000059409,ENSMUSG00000037003,ENSMUSG00000053716,ENSMUSG00000031481,ENSMUSG00000004266,ENSMUSG00000032290,ENSMUSG00000040105,ENSMUSG00000022414,ENSMUSG00000020736,ENSMUSG00000017897,ENSMUSG00000031530,ENSMUSG00000026384,ENSMUSG00000033323,ENSMUSG00000039661,ENSMUSG00000040385,…
GO:0043021	ribonucleoprotein complex binding	molecular_function	0.012591	0.36497	14	1075	142	22042	ENSMUSG00000060098,ENSMUSG00000060288,ENSMUSG00000042772,ENSMUSG00000016510,ENSMUSG00000039652,ENSMUSG00000033216,ENSMUSG00000020184,ENSMUSG00000038762,ENSMUSG00000040385,ENSMUSG00000036323,ENSMUSG00000026887,ENSMUSG00000024014,ENSMUSG00000078812,ENSMUSG00000041638
GO:0019208	phosphatase regulator activity	molecular_function	0.012632	0.36497	10	1075	88	22042	ENSMUSG00000022951,ENSMUSG00000002930,ENSMUSG00000035829,ENSMUSG00000030409,ENSMUSG00000051403,ENSMUSG00000019254,ENSMUSG00000038976,ENSMUSG00000071649,ENSMUSG00000037166,ENSMUSG00000059409
GO:0098590	plasma membrane region	cellular_component	0.012638	0.36497	74	1075	1071	22042	ENSMUSG00000037624,ENSMUSG00000004631,ENSMUSG00000024254,ENSMUSG00000045394,ENSMUSG00000039652,ENSMUSG00000024858,ENSMUSG00000029419,ENSMUSG00000060279,ENSMUSG00000038600,ENSMUSG00000037032,ENSMUSG00000026768,ENSMUSG00000064105,ENSMUSG00000005469,ENSMUSG00000029134,ENSMUSG00000023192,ENSMUSG00000033420,ENSMUSG00000020612,ENSMUSG00000070473,ENSMUSG00000022456,ENSMUSG00000067889,ENSMUSG00000013033,…
GO:2000351	regulation of endothelial cell apoptotic process	biological_process	0.012665	0.36497	7	1075	52	22042	ENSMUSG00000062960,ENSMUSG00000026842,ENSMUSG00000019850,ENSMUSG00000001034,ENSMUSG00000030602,ENSMUSG00000056481,ENSMUSG00000031132
GO:0060606	tube closure	biological_process	0.012677	0.36497	11	1075	96	22042	ENSMUSG00000001521,ENSMUSG00000023972,ENSMUSG00000026842,ENSMUSG00000027315,ENSMUSG00000017009,ENSMUSG00000032965,ENSMUSG00000036180,ENSMUSG00000025231,ENSMUSG00000029199,ENSMUSG00000070509,ENSMUSG00000005469
GO:0072103	glomerulus vasculature morphogenesis	biological_process	0.012683	0.36497	2	1075	4	22042	ENSMUSG00000045680,ENSMUSG00000029231
GO:0072104	glomerular capillary formation	biological_process	0.012683	0.36497	2	1075	4	22042	ENSMUSG00000045680,ENSMUSG00000029231
GO:0000122	negative regulation of transcription from RNA polymerase II promoter	biological_process	0.012734	0.36594	58	1075	856	22042	ENSMUSG00000039661,ENSMUSG00000034762,ENSMUSG00000031665,ENSMUSG00000033249,ENSMUSG00000022475,ENSMUSG00000034271,ENSMUSG00000028717,ENSMUSG00000023951,ENSMUSG00000066877,ENSMUSG00000041515,ENSMUSG00000036180,ENSMUSG00000041560,ENSMUSG00000027630,ENSMUSG00000026814,ENSMUSG00000040761,ENSMUSG00000034292,ENSMUSG00000039652,ENSMUSG00000005583,ENSMUSG00000025138,ENSMUSG00000028150,ENSMUSG00000037032,…
GO:0007229	integrin-mediated signaling pathway	biological_process	0.012838	0.36826	11	1075	97	22042	ENSMUSG00000108596,ENSMUSG00000032243,ENSMUSG00000026768,ENSMUSG00000026842,ENSMUSG00000059901,ENSMUSG00000052212,ENSMUSG00000034664,ENSMUSG00000024395,ENSMUSG00000030890,ENSMUSG00000024965,ENSMUSG00000030830
GO:0031333	negative regulation of protein complex assembly	biological_process	0.01285	0.36826	14	1075	138	22042	ENSMUSG00000021061,ENSMUSG00000041560,ENSMUSG00000022534,ENSMUSG00000050106,ENSMUSG00000079523,ENSMUSG00000058756,ENSMUSG00000034867,ENSMUSG00000029053,ENSMUSG00000067889,ENSMUSG00000001494,ENSMUSG00000023277,ENSMUSG00000034292,ENSMUSG00000029106,ENSMUSG00000048096
GO:2001274	negative regulation of glucose import in response to insulin stimulus	biological_process	0.013112	0.37371	2	1075	4	22042	ENSMUSG00000045658,ENSMUSG00000024353
GO:0071888	macrophage apoptotic process	biological_process	0.013138	0.37371	3	1075	10	22042	ENSMUSG00000005583,ENSMUSG00000055994,ENSMUSG00000068039
GO:2000109	regulation of macrophage apoptotic process	biological_process	0.013138	0.37371	3	1075	10	22042	ENSMUSG00000005583,ENSMUSG00000068039,ENSMUSG00000055994
GO:0060018	astrocyte fate commitment	biological_process	0.013152	0.37371	2	1075	4	22042	ENSMUSG00000028717,ENSMUSG00000024176
GO:0060221	retinal rod cell differentiation	biological_process	0.013159	0.37371	2	1075	4	22042	ENSMUSG00000028977,ENSMUSG00000024176
GO:1900221	regulation of beta-amyloid clearance	biological_process	0.013164	0.37371	3	1075	10	22042	ENSMUSG00000040249,ENSMUSG00000015605,ENSMUSG00000002985
GO:0021904	dorsal/ventral neural tube patterning	biological_process	0.013164	0.37371	5	1075	28	22042	ENSMUSG00000001521,ENSMUSG00000025231,ENSMUSG00000034292,ENSMUSG00000019969,ENSMUSG00000005469
GO:0007044	cell-substrate junction assembly	biological_process	0.01322	0.3748	10	1075	81	22042	ENSMUSG00000031078,ENSMUSG00000023951,ENSMUSG00000022565,ENSMUSG00000057329,ENSMUSG00000000957,ENSMUSG00000062960,ENSMUSG00000026842,ENSMUSG00000017009,ENSMUSG00000041959,ENSMUSG00000044042
GO:0051099	positive regulation of binding	biological_process	0.013265	0.37524	17	1075	180	22042	ENSMUSG00000053914,ENSMUSG00000026842,ENSMUSG00000041959,ENSMUSG00000029570,ENSMUSG00000029106,ENSMUSG00000040249,ENSMUSG00000020681,ENSMUSG00000032715,ENSMUSG00000002968,ENSMUSG00000024947,ENSMUSG00000026796,ENSMUSG00000005583,ENSMUSG00000038000,ENSMUSG00000015092,ENSMUSG00000041936,ENSMUSG00000031667,ENSMUSG00000019969
GO:0000779	condensed chromosome, centromeric region	cellular_component	0.013271	0.37524	12	1075	109	22042	ENSMUSG00000026683,ENSMUSG00000038025,ENSMUSG00000020652,ENSMUSG00000028863,ENSMUSG00000031756,ENSMUSG00000002055,ENSMUSG00000029554,ENSMUSG00000001065,ENSMUSG00000022391,ENSMUSG00000023940,ENSMUSG00000005233,ENSMUSG00000029703
GO:0046827	positive regulation of protein export from nucleus	biological_process	0.013376	0.37769	4	1075	18	22042	ENSMUSG00000001964,ENSMUSG00000024604,ENSMUSG00000005469,ENSMUSG00000020184
GO:0007029	endoplasmic reticulum organization	biological_process	0.013405	0.37801	7	1075	48	22042	ENSMUSG00000001143,ENSMUSG00000018820,ENSMUSG00000009207,ENSMUSG00000078622,ENSMUSG00000004937,ENSMUSG00000024758,ENSMUSG00000007122
GO:0034979	NAD-dependent protein deacetylase activity	molecular_function	0.013432	0.37815	4	1075	18	22042	ENSMUSG00000067567,ENSMUSG00000034748,ENSMUSG00000025138,ENSMUSG00000022475
GO:0005789	endoplasmic reticulum membrane	cellular_component	0.013449	0.37815	62	1075	892	22042	ENSMUSG00000004394,ENSMUSG00000030990,ENSMUSG00000062410,ENSMUSG00000025318,ENSMUSG00000001249,ENSMUSG00000042569,ENSMUSG00000009207,ENSMUSG00000040462,ENSMUSG00000026203,ENSMUSG00000018796,ENSMUSG00000030747,ENSMUSG00000024851,ENSMUSG00000037606,ENSMUSG00000026810,ENSMUSG00000001143,ENSMUSG00000020806,ENSMUSG00000073460,ENSMUSG00000090213,ENSMUSG00000039427,ENSMUSG00000030835,ENSMUSG00000019087,…
GO:0007368	determination of left/right symmetry	biological_process	0.013463	0.37815	12	1075	113	22042	ENSMUSG00000025231,ENSMUSG00000026814,ENSMUSG00000015605,ENSMUSG00000014329,ENSMUSG00000045039,ENSMUSG00000061393,ENSMUSG00000031831,ENSMUSG00000019969,ENSMUSG00000013584,ENSMUSG00000032965,ENSMUSG00000034706,ENSMUSG00000005583
GO:0016331	morphogenesis of embryonic epithelium	biological_process	0.013519	0.3792	16	1075	165	22042	ENSMUSG00000036180,ENSMUSG00000005469,ENSMUSG00000027315,ENSMUSG00000026842,ENSMUSG00000023972,ENSMUSG00000001521,ENSMUSG00000020679,ENSMUSG00000002799,ENSMUSG00000024176,ENSMUSG00000032965,ENSMUSG00000025231,ENSMUSG00000001632,ENSMUSG00000070509,ENSMUSG00000029199,ENSMUSG00000013584,ENSMUSG00000017009
GO:0070059	intrinsic apoptotic signaling pathway in response to endoplasmic reticulum stress	biological_process	0.01374	0.38462	8	1075	62	22042	ENSMUSG00000004221,ENSMUSG00000024807,ENSMUSG00000032715,ENSMUSG00000066877,ENSMUSG00000022564,ENSMUSG00000039474,ENSMUSG00000029616,ENSMUSG00000057329
GO:1902105	regulation of leukocyte differentiation	biological_process	0.013748	0.38462	23	1075	277	22042	ENSMUSG00000002602,ENSMUSG00000015217,ENSMUSG00000028150,ENSMUSG00000029053,ENSMUSG00000037465,ENSMUSG00000031132,ENSMUSG00000000957,ENSMUSG00000039461,ENSMUSG00000024621,ENSMUSG00000019087,ENSMUSG00000032815,ENSMUSG00000029810,ENSMUSG00000070643,ENSMUSG00000026842,ENSMUSG00000027944,ENSMUSG00000074272,ENSMUSG00000030413,ENSMUSG00000023206,ENSMUSG00000045817,ENSMUSG00000004266,ENSMUSG00000029603,…
GO:0005794	Golgi apparatus	cellular_component	0.013789	0.38524	92	1075	1387	22042	ENSMUSG00000006127,ENSMUSG00000070426,ENSMUSG00000029518,ENSMUSG00000028670,ENSMUSG00000045482,ENSMUSG00000079056,ENSMUSG00000019969,ENSMUSG00000024426,ENSMUSG00000058966,ENSMUSG00000075593,ENSMUSG00000031481,ENSMUSG00000033335,ENSMUSG00000031823,ENSMUSG00000020868,ENSMUSG00000037280,ENSMUSG00000000631,ENSMUSG00000076437,ENSMUSG00000029570,ENSMUSG00000027935,ENSMUSG00000032965,ENSMUSG00000039953,…
GO:0000792	heterochromatin	cellular_component	0.013828	0.38583	10	1075	86	22042	ENSMUSG00000027242,ENSMUSG00000028309,ENSMUSG00000046711,ENSMUSG00000041560,ENSMUSG00000002748,ENSMUSG00000029703,ENSMUSG00000053914,ENSMUSG00000068039,ENSMUSG00000034748,ENSMUSG00000031665
GO:0031397	negative regulation of protein ubiquitination	biological_process	0.014009	0.3901	12	1075	113	22042	ENSMUSG00000029554,ENSMUSG00000030435,ENSMUSG00000019850,ENSMUSG00000032612,ENSMUSG00000026842,ENSMUSG00000004937,ENSMUSG00000115987,ENSMUSG00000029003,ENSMUSG00000019969,ENSMUSG00000067567,ENSMUSG00000025231,ENSMUSG00000074001
GO:0030424	axon	cellular_component	0.014018	0.3901	45	1075	608	22042	ENSMUSG00000027581,ENSMUSG00000013033,ENSMUSG00000069806,ENSMUSG00000059146,ENSMUSG00000019823,ENSMUSG00000066151,ENSMUSG00000028072,ENSMUSG00000023192,ENSMUSG00000022661,ENSMUSG00000032959,ENSMUSG00000038982,ENSMUSG00000031391,ENSMUSG00000005580,ENSMUSG00000024858,ENSMUSG00000020827,ENSMUSG00000029053,ENSMUSG00000037995,ENSMUSG00000037032,ENSMUSG00000044033,ENSMUSG00000037624,ENSMUSG00000040640,…
GO:0007045	cell-substrate adherens junction assembly	biological_process	0.01412	0.39173	9	1075	70	22042	ENSMUSG00000023951,ENSMUSG00000031078,ENSMUSG00000000957,ENSMUSG00000057329,ENSMUSG00000044042,ENSMUSG00000041959,ENSMUSG00000062960,ENSMUSG00000017009,ENSMUSG00000026842
GO:0048041	focal adhesion assembly	biological_process	0.01412	0.39173	9	1075	70	22042	ENSMUSG00000031078,ENSMUSG00000023951,ENSMUSG00000057329,ENSMUSG00000000957,ENSMUSG00000017009,ENSMUSG00000062960,ENSMUSG00000026842,ENSMUSG00000041959,ENSMUSG00000044042
GO:0050768	negative regulation of neurogenesis	biological_process	0.014132	0.39173	25	1075	305	22042	ENSMUSG00000041351,ENSMUSG00000019969,ENSMUSG00000070509,ENSMUSG00000030541,ENSMUSG00000033006,ENSMUSG00000037032,ENSMUSG00000032911,ENSMUSG00000035187,ENSMUSG00000067629,ENSMUSG00000020184,ENSMUSG00000030093,ENSMUSG00000029603,ENSMUSG00000032290,ENSMUSG00000028977,ENSMUSG00000020160,ENSMUSG00000027954,ENSMUSG00000002985,ENSMUSG00000027200,ENSMUSG00000059146,ENSMUSG00000042766,ENSMUSG00000023206,…
GO:0031345	negative regulation of cell projection organization	biological_process	0.014201	0.39282	18	1075	196	22042	ENSMUSG00000041351,ENSMUSG00000032479,ENSMUSG00000019969,ENSMUSG00000070509,ENSMUSG00000032911,ENSMUSG00000067629,ENSMUSG00000033862,ENSMUSG00000020184,ENSMUSG00000033335,ENSMUSG00000021368,ENSMUSG00000032290,ENSMUSG00000027954,ENSMUSG00000002985,ENSMUSG00000027200,ENSMUSG00000023206,ENSMUSG00000042766,ENSMUSG00000040249,ENSMUSG00000003934
GO:0071949	FAD binding	molecular_function	0.014208	0.39282	6	1075	37	22042	ENSMUSG00000024066,ENSMUSG00000034617,ENSMUSG00000026456,ENSMUSG00000018042,ENSMUSG00000031958,ENSMUSG00000019823
GO:0000480	endonucleolytic cleavage in 5'-ETS of tricistronic rRNA transcript (SSU-rRNA, 5.8S rRNA, LSU-rRNA)	biological_process	0.014232	0.39295	2	1075	4	22042	ENSMUSG00000024785,ENSMUSG00000021243
GO:0032870	cellular response to hormone stimulus	biological_process	0.014291	0.39408	40	1075	547	22042	ENSMUSG00000022391,ENSMUSG00000021680,ENSMUSG00000045658,ENSMUSG00000041798,ENSMUSG00000029193,ENSMUSG00000034341,ENSMUSG00000031980,ENSMUSG00000021055,ENSMUSG00000035187,ENSMUSG00000058756,ENSMUSG00000029053,ENSMUSG00000033006,ENSMUSG00000028150,ENSMUSG00000005718,ENSMUSG00000005583,ENSMUSG00000059923,ENSMUSG00000021959,ENSMUSG00000076441,ENSMUSG00000018796,ENSMUSG00000005469,ENSMUSG00000006476,…
GO:0008593	regulation of Notch signaling pathway	biological_process	0.014332	0.39468	9	1075	78	22042	ENSMUSG00000037824,ENSMUSG00000026921,ENSMUSG00000029603,ENSMUSG00000027314,ENSMUSG00000049922,ENSMUSG00000055994,ENSMUSG00000002799,ENSMUSG00000029570,ENSMUSG00000000957
GO:1904464	regulation of matrix metallopeptidase secretion	biological_process	0.01439	0.39494	2	1075	5	22042	ENSMUSG00000030541,ENSMUSG00000022661
GO:1990773	matrix metallopeptidase secretion	biological_process	0.01439	0.39494	2	1075	5	22042	ENSMUSG00000030541,ENSMUSG00000022661
GO:0046710	GDP metabolic process	biological_process	0.014397	0.39494	2	1075	4	22042	ENSMUSG00000020444,ENSMUSG00000045211
GO:0001838	embryonic epithelial tube formation	biological_process	0.014458	0.3961	14	1075	139	22042	ENSMUSG00000032965,ENSMUSG00000024176,ENSMUSG00000020679,ENSMUSG00000001521,ENSMUSG00000017009,ENSMUSG00000027315,ENSMUSG00000026842,ENSMUSG00000023972,ENSMUSG00000070509,ENSMUSG00000029199,ENSMUSG00000005469,ENSMUSG00000001632,ENSMUSG00000036180,ENSMUSG00000025231
GO:0042578	phosphoric ester hydrolase activity	molecular_function	0.014664	0.40122	28	1075	344	22042	ENSMUSG00000043648,ENSMUSG00000020612,ENSMUSG00000004266,ENSMUSG00000032290,ENSMUSG00000040105,ENSMUSG00000022414,ENSMUSG00000020736,ENSMUSG00000017897,ENSMUSG00000031530,ENSMUSG00000026384,ENSMUSG00000033323,ENSMUSG00000039661,ENSMUSG00000040385,ENSMUSG00000022489,ENSMUSG00000030946,ENSMUSG00000026773,ENSMUSG00000006127,ENSMUSG00000027330,ENSMUSG00000039480,ENSMUSG00000052151,ENSMUSG00000041231,…
GO:0016573	histone acetylation	biological_process	0.014715	0.40209	15	1075	151	22042	ENSMUSG00000047821,ENSMUSG00000025764,ENSMUSG00000037032,ENSMUSG00000028863,ENSMUSG00000020647,ENSMUSG00000027569,ENSMUSG00000038697,ENSMUSG00000024515,ENSMUSG00000030330,ENSMUSG00000052915,ENSMUSG00000045482,ENSMUSG00000001632,ENSMUSG00000037373,ENSMUSG00000034341,ENSMUSG00000067567
GO:0045927	positive regulation of growth	biological_process	0.014738	0.40221	24	1075	294	22042	ENSMUSG00000023951,ENSMUSG00000018820,ENSMUSG00000001249,ENSMUSG00000024014,ENSMUSG00000002985,ENSMUSG00000069806,ENSMUSG00000057329,ENSMUSG00000059146,ENSMUSG00000000148,ENSMUSG00000024041,ENSMUSG00000002833,ENSMUSG00000015605,ENSMUSG00000041936,ENSMUSG00000045039,ENSMUSG00000039474,ENSMUSG00000030890,ENSMUSG00000030731,ENSMUSG00000023905,ENSMUSG00000028854,ENSMUSG00000069135,ENSMUSG00000022770,…
GO:0006002	fructose 6-phosphate metabolic process	biological_process	0.014801	0.40341	3	1075	10	22042	ENSMUSG00000020277,ENSMUSG00000033065,ENSMUSG00000021196
GO:0031262	Ndc80 complex	cellular_component	0.014873	0.40433	2	1075	4	22042	ENSMUSG00000005233,ENSMUSG00000026683
GO:0046777	protein autophosphorylation	biological_process	0.014873	0.40433	21	1075	232	22042	ENSMUSG00000059409,ENSMUSG00000031392,ENSMUSG00000020827,ENSMUSG00000005958,ENSMUSG00000021820,ENSMUSG00000003534,ENSMUSG00000026274,ENSMUSG00000024621,ENSMUSG00000029231,ENSMUSG00000020681,ENSMUSG00000068917,ENSMUSG00000024014,ENSMUSG00000032308,ENSMUSG00000024620,ENSMUSG00000042724,ENSMUSG00000026842,ENSMUSG00000062960,ENSMUSG00000023951,ENSMUSG00000005469,ENSMUSG00000028072,ENSMUSG00000026814
GO:1903644	regulation of chaperone-mediated protein folding	biological_process	0.014893	0.40436	2	1075	4	22042	ENSMUSG00000026203,ENSMUSG00000004937
GO:1990726	Lsm1-7-Pat1 complex	cellular_component	0.014913	0.40438	2	1075	5	22042	ENSMUSG00000007050,ENSMUSG00000035215
GO:0019359	nicotinamide nucleotide biosynthetic process	biological_process	0.014972	0.40495	4	1075	19	22042	ENSMUSG00000030674,ENSMUSG00000030541,ENSMUSG00000017718,ENSMUSG00000029063
GO:0019363	pyridine nucleotide biosynthetic process	biological_process	0.014972	0.40495	4	1075	19	22042	ENSMUSG00000030674,ENSMUSG00000029063,ENSMUSG00000017718,ENSMUSG00000030541
GO:0045666	positive regulation of neuron differentiation	biological_process	0.014999	0.40513	33	1075	422	22042	ENSMUSG00000023951,ENSMUSG00000028072,ENSMUSG00000059146,ENSMUSG00000069806,ENSMUSG00000002985,ENSMUSG00000023972,ENSMUSG00000070509,ENSMUSG00000031980,ENSMUSG00000011958,ENSMUSG00000045039,ENSMUSG00000015605,ENSMUSG00000042688,ENSMUSG00000039652,ENSMUSG00000005583,ENSMUSG00000023277,ENSMUSG00000037032,ENSMUSG00000060279,ENSMUSG00000035187,ENSMUSG00000023905,ENSMUSG00000025237,ENSMUSG00000061751,…
GO:0007517	muscle organ development	biological_process	0.015046	0.40582	29	1075	385	22042	ENSMUSG00000026814,ENSMUSG00000001964,ENSMUSG00000074001,ENSMUSG00000022836,ENSMUSG00000076441,ENSMUSG00000022475,ENSMUSG00000024014,ENSMUSG00000020160,ENSMUSG00000062991,ENSMUSG00000033323,ENSMUSG00000024176,ENSMUSG00000057329,ENSMUSG00000022951,ENSMUSG00000017817,ENSMUSG00000024515,ENSMUSG00000036006,ENSMUSG00000037624,ENSMUSG00000020232,ENSMUSG00000045680,ENSMUSG00000008090,ENSMUSG00000030739,…
GO:0006007	glucose catabolic process	biological_process	0.015062	0.40582	3	1075	10	22042	ENSMUSG00000033065,ENSMUSG00000020277,ENSMUSG00000021196
GO:2000352	negative regulation of endothelial cell apoptotic process	biological_process	0.015207	0.40919	5	1075	29	22042	ENSMUSG00000001034,ENSMUSG00000019850,ENSMUSG00000026842,ENSMUSG00000062960,ENSMUSG00000030602
GO:0097539	ciliary transition fiber	cellular_component	0.015263	0.41017	3	1075	10	22042	ENSMUSG00000023072,ENSMUSG00000020776,ENSMUSG00000042156
GO:0072175	epithelial tube formation	biological_process	0.015367	0.41246	14	1075	140	22042	ENSMUSG00000027315,ENSMUSG00000026842,ENSMUSG00000017009,ENSMUSG00000023972,ENSMUSG00000001521,ENSMUSG00000020679,ENSMUSG00000032965,ENSMUSG00000024176,ENSMUSG00000025231,ENSMUSG00000036180,ENSMUSG00000001632,ENSMUSG00000005469,ENSMUSG00000070509,ENSMUSG00000029199
GO:0043433	negative regulation of sequence-specific DNA binding transcription factor activity	biological_process	0.015388	0.41249	14	1075	144	22042	ENSMUSG00000027466,ENSMUSG00000025231,ENSMUSG00000039474,ENSMUSG00000022661,ENSMUSG00000024947,ENSMUSG00000029003,ENSMUSG00000025494,ENSMUSG00000024014,ENSMUSG00000058756,ENSMUSG00000019850,ENSMUSG00000042190,ENSMUSG00000031392,ENSMUSG00000055994,ENSMUSG00000037860
GO:1902554	serine/threonine protein kinase complex	cellular_component	0.015407	0.41249	9	1075	72	22042	ENSMUSG00000067713,ENSMUSG00000020612,ENSMUSG00000004221,ENSMUSG00000061393,ENSMUSG00000006599,ENSMUSG00000005469,ENSMUSG00000028893,ENSMUSG00000030815,ENSMUSG00000021639
GO:1903391	regulation of adherens junction organization	biological_process	0.015469	0.41362	8	1075	60	22042	ENSMUSG00000029106,ENSMUSG00000000957,ENSMUSG00000041959,ENSMUSG00000017009,ENSMUSG00000062960,ENSMUSG00000026842,ENSMUSG00000044042,ENSMUSG00000023951
GO:0005739	mitochondrion	cellular_component	0.015519	0.41407	109	1075	1768	22042	ENSMUSG00000004328,ENSMUSG00000002984,ENSMUSG00000018042,ENSMUSG00000067369,ENSMUSG00000029518,ENSMUSG00000023861,ENSMUSG00000032109,ENSMUSG00000019969,ENSMUSG00000032519,ENSMUSG00000031781,ENSMUSG00000030409,ENSMUSG00000029545,ENSMUSG00000024829,ENSMUSG00000057329,ENSMUSG00000033216,ENSMUSG00000051811,ENSMUSG00000036955,ENSMUSG00000031730,ENSMUSG00000072949,ENSMUSG00000026887,ENSMUSG00000043648,…
GO:0016859	cis-trans isomerase activity	molecular_function	0.015533	0.41407	6	1075	41	22042	ENSMUSG00000024222,ENSMUSG00000060288,ENSMUSG00000028651,ENSMUSG00000021033,ENSMUSG00000022771,ENSMUSG00000066151
GO:0031090	organelle membrane	cellular_component	0.015545	0.41407	173	1075	2847	22042	ENSMUSG00000058966,ENSMUSG00000002984,ENSMUSG00000018042,ENSMUSG00000029518,ENSMUSG00000070426,ENSMUSG00000017817,ENSMUSG00000032109,ENSMUSG00000024104,ENSMUSG00000037280,ENSMUSG00000029545,ENSMUSG00000050445,ENSMUSG00000057329,ENSMUSG00000051811,ENSMUSG00000031730,ENSMUSG00000031823,ENSMUSG00000032715,ENSMUSG00000020744,ENSMUSG00000039427,ENSMUSG00000001143,ENSMUSG00000026810,ENSMUSG00000028794,…
GO:0048638	regulation of developmental growth	biological_process	0.015587	0.41467	29	1075	371	22042	ENSMUSG00000015605,ENSMUSG00000041936,ENSMUSG00000030890,ENSMUSG00000070509,ENSMUSG00000037624,ENSMUSG00000045039,ENSMUSG00000031078,ENSMUSG00000030731,ENSMUSG00000035187,ENSMUSG00000023905,ENSMUSG00000005583,ENSMUSG00000023277,ENSMUSG00000022770,ENSMUSG00000033335,ENSMUSG00000023951,ENSMUSG00000021959,ENSMUSG00000024947,ENSMUSG00000020160,ENSMUSG00000024014,ENSMUSG00000002985,ENSMUSG00000027200,…
GO:1900274	regulation of phospholipase C activity	biological_process	0.015607	0.41467	5	1075	28	22042	ENSMUSG00000025499,ENSMUSG00000031980,ENSMUSG00000029231,ENSMUSG00000024620,ENSMUSG00000026842
GO:0045446	endothelial cell differentiation	biological_process	0.015882	0.42147	11	1075	102	22042	ENSMUSG00000029106,ENSMUSG00000074272,ENSMUSG00000062991,ENSMUSG00000042323,ENSMUSG00000023951,ENSMUSG00000061393,ENSMUSG00000000378,ENSMUSG00000024515,ENSMUSG00000024066,ENSMUSG00000030093,ENSMUSG00000026814
GO:0015031	protein transport	biological_process	0.016078	0.42613	105	1075	1644	22042	ENSMUSG00000029193,ENSMUSG00000024247,ENSMUSG00000024515,ENSMUSG00000025231,ENSMUSG00000067150,ENSMUSG00000022391,ENSMUSG00000001143,ENSMUSG00000002699,ENSMUSG00000029053,ENSMUSG00000024150,ENSMUSG00000019054,ENSMUSG00000001151,ENSMUSG00000022661,ENSMUSG00000025499,ENSMUSG00000036435,ENSMUSG00000029560,ENSMUSG00000035437,ENSMUSG00000040249,ENSMUSG00000004394,ENSMUSG00000002985,ENSMUSG00000115987,…
GO:0060341	regulation of cellular localization	biological_process	0.01636	0.43305	85	1075	1305	22042	ENSMUSG00000036435,ENSMUSG00000025499,ENSMUSG00000028893,ENSMUSG00000001151,ENSMUSG00000022661,ENSMUSG00000007659,ENSMUSG00000004266,ENSMUSG00000040249,ENSMUSG00000019823,ENSMUSG00000038976,ENSMUSG00000003346,ENSMUSG00000028078,ENSMUSG00000024604,ENSMUSG00000029193,ENSMUSG00000021820,ENSMUSG00000073982,ENSMUSG00000022391,ENSMUSG00000067150,ENSMUSG00000025231,ENSMUSG00000024515,ENSMUSG00000045658,…
GO:0014722	regulation of skeletal muscle contraction by calcium ion signaling	biological_process	0.016542	0.43602	2	1075	4	22042	ENSMUSG00000007122,ENSMUSG00000030409
GO:0072431	signal transduction involved in mitotic G1 DNA damage checkpoint	biological_process	0.016542	0.43602	3	1075	11	22042	ENSMUSG00000027510,ENSMUSG00000025507,ENSMUSG00000020184
GO:1902400	intracellular signal transduction involved in G1 DNA damage checkpoint	biological_process	0.016542	0.43602	3	1075	11	22042	ENSMUSG00000020184,ENSMUSG00000025507,ENSMUSG00000027510
GO:0016570	histone modification	biological_process	0.016567	0.43602	34	1075	439	22042	ENSMUSG00000052712,ENSMUSG00000047821,ENSMUSG00000025764,ENSMUSG00000053914,ENSMUSG00000024947,ENSMUSG00000021791,ENSMUSG00000038697,ENSMUSG00000034748,ENSMUSG00000020647,ENSMUSG00000028863,ENSMUSG00000045680,ENSMUSG00000067567,ENSMUSG00000030330,ENSMUSG00000045482,ENSMUSG00000040325,ENSMUSG00000059518,ENSMUSG00000027569,ENSMUSG00000033249,ENSMUSG00000017897,ENSMUSG00000034271,ENSMUSG00000038025,…
GO:0039531	regulation of viral-induced cytoplasmic pattern recognition receptor signaling pathway	biological_process	0.01659	0.43602	4	1075	19	22042	ENSMUSG00000050747,ENSMUSG00000034371,ENSMUSG00000041560,ENSMUSG00000032109
GO:0072075	metanephric mesenchyme development	biological_process	0.016642	0.43602	3	1075	11	22042	ENSMUSG00000024515,ENSMUSG00000024620,ENSMUSG00000045680
GO:0051091	positive regulation of sequence-specific DNA binding transcription factor activity	biological_process	0.016707	0.43602	20	1075	227	22042	ENSMUSG00000029053,ENSMUSG00000038058,ENSMUSG00000031392,ENSMUSG00000031132,ENSMUSG00000021024,ENSMUSG00000015605,ENSMUSG00000004221,ENSMUSG00000059883,ENSMUSG00000037523,ENSMUSG00000050747,ENSMUSG00000021055,ENSMUSG00000024457,ENSMUSG00000026305,ENSMUSG00000055994,ENSMUSG00000037860,ENSMUSG00000027466,ENSMUSG00000047921,ENSMUSG00000023951,ENSMUSG00000022661,ENSMUSG00000028072
GO:0032874	positive regulation of stress-activated MAPK cascade	biological_process	0.01673	0.43602	15	1075	159	22042	ENSMUSG00000031392,ENSMUSG00000031132,ENSMUSG00000055994,ENSMUSG00000074272,ENSMUSG00000024163,ENSMUSG00000038058,ENSMUSG00000044024,ENSMUSG00000020827,ENSMUSG00000042724,ENSMUSG00000025499,ENSMUSG00000023951,ENSMUSG00000024013,ENSMUSG00000024066,ENSMUSG00000021453,ENSMUSG00000030093
GO:0050789	regulation of biological process	biological_process	0.016791	0.43602	629	1075	12048	22042	ENSMUSG00000001521,ENSMUSG00000000631,ENSMUSG00000050730,ENSMUSG00000042724,ENSMUSG00000007589,ENSMUSG00000040728,ENSMUSG00000027935,ENSMUSG00000033697,ENSMUSG00000005378,ENSMUSG00000000552,ENSMUSG00000002968,ENSMUSG00000038486,ENSMUSG00000025532,ENSMUSG00000021062,ENSMUSG00000005057,ENSMUSG00000033335,ENSMUSG00000004221,ENSMUSG00000036644,ENSMUSG00000019969,ENSMUSG00000045482,ENSMUSG00000048581,…
GO:1901837	negative regulation of transcription of nuclear large rRNA transcript from RNA polymerase I promoter	biological_process	0.016809	0.43602	2	1075	4	22042	ENSMUSG00000041560,ENSMUSG00000020086
GO:1901700	response to oxygen-containing compound	biological_process	0.016921	0.43602	101	1075	1634	22042	ENSMUSG00000030093,ENSMUSG00000032715,ENSMUSG00000096472,ENSMUSG00000018196,ENSMUSG00000020886,ENSMUSG00000029063,ENSMUSG00000047821,ENSMUSG00000032204,ENSMUSG00000031730,ENSMUSG00000020679,ENSMUSG00000057329,ENSMUSG00000029106,ENSMUSG00000027935,ENSMUSG00000029231,ENSMUSG00000006127,ENSMUSG00000030087,ENSMUSG00000019969,ENSMUSG00000067567,ENSMUSG00000021461,ENSMUSG00000020882,ENSMUSG00000037465,…
GO:0071787	endoplasmic reticulum tubular network assembly	biological_process	0.016958	0.43602	2	1075	4	22042	ENSMUSG00000018820,ENSMUSG00000024758
GO:0030324	lung development	biological_process	0.016973	0.43602	18	1075	201	22042	ENSMUSG00000000957,ENSMUSG00000013584,ENSMUSG00000058756,ENSMUSG00000024163,ENSMUSG00000045680,ENSMUSG00000015605,ENSMUSG00000024247,ENSMUSG00000046876,ENSMUSG00000020681,ENSMUSG00000040385,ENSMUSG00000029231,ENSMUSG00000040728,ENSMUSG00000023972,ENSMUSG00000024620,ENSMUSG00000022414,ENSMUSG00000023951,ENSMUSG00000061393,ENSMUSG00000031831
GO:0030833	regulation of actin filament polymerization	biological_process	0.016977	0.43602	15	1075	159	22042	ENSMUSG00000029106,ENSMUSG00000048096,ENSMUSG00000023277,ENSMUSG00000067889,ENSMUSG00000027944,ENSMUSG00000022770,ENSMUSG00000017774,ENSMUSG00000044042,ENSMUSG00000079523,ENSMUSG00000031078,ENSMUSG00000066877,ENSMUSG00000079426,ENSMUSG00000059923,ENSMUSG00000021061,ENSMUSG00000018012
GO:0039529	RIG-I signaling pathway	biological_process	0.016989	0.43602	4	1075	19	22042	ENSMUSG00000041560,ENSMUSG00000032109,ENSMUSG00000050747,ENSMUSG00000037523
GO:1902533	positive regulation of intracellular signal transduction	biological_process	0.017013	0.43602	65	1075	990	22042	ENSMUSG00000021453,ENSMUSG00000030093,ENSMUSG00000024170,ENSMUSG00000000552,ENSMUSG00000062991,ENSMUSG00000073878,ENSMUSG00000020702,ENSMUSG00000029231,ENSMUSG00000042724,ENSMUSG00000019969,ENSMUSG00000004221,ENSMUSG00000024066,ENSMUSG00000020901,ENSMUSG00000033862,ENSMUSG00000031132,ENSMUSG00000005958,ENSMUSG00000052752,ENSMUSG00000024013,ENSMUSG00000025499,ENSMUSG00000032959,ENSMUSG00000026814,…
GO:0060828	regulation of canonical Wnt signaling pathway	biological_process	0.017023	0.43602	19	1075	215	22042	ENSMUSG00000001964,ENSMUSG00000027630,ENSMUSG00000021959,ENSMUSG00000014329,ENSMUSG00000029003,ENSMUSG00000002985,ENSMUSG00000025764,ENSMUSG00000023972,ENSMUSG00000071856,ENSMUSG00000001494,ENSMUSG00000034771,ENSMUSG00000019969,ENSMUSG00000024182,ENSMUSG00000030890,ENSMUSG00000042988,ENSMUSG00000033006,ENSMUSG00000039577,ENSMUSG00000058756,ENSMUSG00000061048
GO:0048200	Golgi transport vesicle coating	biological_process	0.017069	0.43602	2	1075	4	22042	ENSMUSG00000054277,ENSMUSG00000058569
GO:0048205	COPI coating of Golgi vesicle	biological_process	0.017069	0.43602	2	1075	4	22042	ENSMUSG00000054277,ENSMUSG00000058569
GO:0045944	positive regulation of transcription from RNA polymerase II promoter	biological_process	0.017077	0.43602	77	1075	1192	22042	ENSMUSG00000033006,ENSMUSG00000031935,ENSMUSG00000037032,ENSMUSG00000058756,ENSMUSG00000026768,ENSMUSG00000079658,ENSMUSG00000024220,ENSMUSG00000034563,ENSMUSG00000073197,ENSMUSG00000005718,ENSMUSG00000045394,ENSMUSG00000041936,ENSMUSG00000017007,ENSMUSG00000031665,ENSMUSG00000020400,ENSMUSG00000032094,ENSMUSG00000004661,ENSMUSG00000046711,ENSMUSG00000027466,ENSMUSG00000027630,ENSMUSG00000001034,…
GO:0042060	wound healing	biological_process	0.017099	0.43602	29	1075	373	22042	ENSMUSG00000025499,ENSMUSG00000039936,ENSMUSG00000022836,ENSMUSG00000024965,ENSMUSG00000026814,ENSMUSG00000004266,ENSMUSG00000030093,ENSMUSG00000052712,ENSMUSG00000048534,ENSMUSG00000029231,ENSMUSG00000074272,ENSMUSG00000031444,ENSMUSG00000024620,ENSMUSG00000002985,ENSMUSG00000009207,ENSMUSG00000023972,ENSMUSG00000003534,ENSMUSG00000034664,ENSMUSG00000037966,ENSMUSG00000024515,ENSMUSG00000050761,…
GO:0010638	positive regulation of organelle organization	biological_process	0.017121	0.43602	42	1075	575	22042	ENSMUSG00000068039,ENSMUSG00000027487,ENSMUSG00000017009,ENSMUSG00000019054,ENSMUSG00000022685,ENSMUSG00000031078,ENSMUSG00000068744,ENSMUSG00000034341,ENSMUSG00000037373,ENSMUSG00000018012,ENSMUSG00000028309,ENSMUSG00000024515,ENSMUSG00000027455,ENSMUSG00000059146,ENSMUSG00000062960,ENSMUSG00000026842,ENSMUSG00000009207,ENSMUSG00000041959,ENSMUSG00000042156,ENSMUSG00000030733,ENSMUSG00000034271,…
GO:1903596	regulation of gap junction assembly	biological_process	0.017124	0.43602	2	1075	4	22042	ENSMUSG00000020681,ENSMUSG00000031980
GO:0022009	central nervous system vasculogenesis	biological_process	0.017143	0.43602	2	1075	4	22042	ENSMUSG00000026814,ENSMUSG00000030093
GO:2000346	negative regulation of hepatocyte proliferation	biological_process	0.017143	0.43602	2	1075	4	22042	ENSMUSG00000024395,ENSMUSG00000074272
GO:0060171	stereocilium membrane	cellular_component	0.017143	0.43602	2	1075	4	22042	ENSMUSG00000017774,ENSMUSG00000036006
GO:2001106	regulation of Rho guanyl-nucleotide exchange factor activity	biological_process	0.017143	0.43602	2	1075	4	22042	ENSMUSG00000034563,ENSMUSG00000036006
GO:0035983	response to trichostatin A	biological_process	0.017143	0.43602	2	1075	4	22042	ENSMUSG00000005583,ENSMUSG00000067567
GO:0035984	cellular response to trichostatin A	biological_process	0.017143	0.43602	2	1075	4	22042	ENSMUSG00000005583,ENSMUSG00000067567
GO:0038085	vascular endothelial growth factor binding	molecular_function	0.017143	0.43602	2	1075	4	22042	ENSMUSG00000024620,ENSMUSG00000029231
GO:0089700	protein kinase D signaling	biological_process	0.017143	0.43602	2	1075	4	22042	ENSMUSG00000023951,ENSMUSG00000024070
GO:0044403	symbiosis, encompassing mutualism through parasitism	biological_process	0.017152	0.43602	28	1075	360	22042	ENSMUSG00000068039,ENSMUSG00000005718,ENSMUSG00000024858,ENSMUSG00000002602,ENSMUSG00000060288,ENSMUSG00000050747,ENSMUSG00000037523,ENSMUSG00000028651,ENSMUSG00000059108,ENSMUSG00000032109,ENSMUSG00000006127,ENSMUSG00000040325,ENSMUSG00000038884,ENSMUSG00000055994,ENSMUSG00000074272,ENSMUSG00000030413,ENSMUSG00000057329,ENSMUSG00000059146,ENSMUSG00000024457,ENSMUSG00000033323,ENSMUSG00000020400,…
GO:0044419	interspecies interaction between organisms	biological_process	0.017152	0.43602	28	1075	360	22042	ENSMUSG00000023906,ENSMUSG00000002985,ENSMUSG00000001249,ENSMUSG00000024457,ENSMUSG00000059146,ENSMUSG00000057329,ENSMUSG00000033323,ENSMUSG00000020400,ENSMUSG00000055994,ENSMUSG00000038884,ENSMUSG00000030413,ENSMUSG00000074272,ENSMUSG00000010054,ENSMUSG00000007659,ENSMUSG00000050732,ENSMUSG00000041515,ENSMUSG00000002602,ENSMUSG00000024858,ENSMUSG00000068039,ENSMUSG00000005718,ENSMUSG00000040325,…
GO:0055001	muscle cell development	biological_process	0.017186	0.43636	16	1075	177	22042	ENSMUSG00000042323,ENSMUSG00000057329,ENSMUSG00000033323,ENSMUSG00000029231,ENSMUSG00000020612,ENSMUSG00000074001,ENSMUSG00000026814,ENSMUSG00000023951,ENSMUSG00000007122,ENSMUSG00000007877,ENSMUSG00000026414,ENSMUSG00000005583,ENSMUSG00000036006,ENSMUSG00000015605,ENSMUSG00000022951,ENSMUSG00000031980
GO:0042572	retinol metabolic process	biological_process	0.017414	0.44162	5	1075	29	22042	ENSMUSG00000013584,ENSMUSG00000066026,ENSMUSG00000056666,ENSMUSG00000030747,ENSMUSG00000029134
GO:0051249	regulation of lymphocyte activation	biological_process	0.017456	0.44216	33	1075	514	22042	ENSMUSG00000017009,ENSMUSG00000002602,ENSMUSG00000028150,ENSMUSG00000029053,ENSMUSG00000005583,ENSMUSG00000029554,ENSMUSG00000036006,ENSMUSG00000026842,ENSMUSG00000003934,ENSMUSG00000030413,ENSMUSG00000004266,ENSMUSG00000020612,ENSMUSG00000066877,ENSMUSG00000031217,ENSMUSG00000019850,ENSMUSG00000015217,ENSMUSG00000022770,ENSMUSG00000024353,ENSMUSG00000040247,ENSMUSG00000000957,ENSMUSG00000031132,…
GO:0003009	skeletal muscle contraction	biological_process	0.017551	0.44401	6	1075	43	22042	ENSMUSG00000061723,ENSMUSG00000026414,ENSMUSG00000030409,ENSMUSG00000007877,ENSMUSG00000007122,ENSMUSG00000030739
GO:0060996	dendritic spine development	biological_process	0.017599	0.4447	12	1075	112	22042	ENSMUSG00000061751,ENSMUSG00000005583,ENSMUSG00000039652,ENSMUSG00000027954,ENSMUSG00000002985,ENSMUSG00000005958,ENSMUSG00000019969,ENSMUSG00000020886,ENSMUSG00000066877,ENSMUSG00000030602,ENSMUSG00000030093,ENSMUSG00000042688
GO:0070304	positive regulation of stress-activated protein kinase signaling cascade	biological_process	0.017692	0.44613	15	1075	160	22042	ENSMUSG00000042724,ENSMUSG00000020827,ENSMUSG00000044024,ENSMUSG00000038058,ENSMUSG00000024163,ENSMUSG00000074272,ENSMUSG00000055994,ENSMUSG00000031132,ENSMUSG00000031392,ENSMUSG00000021453,ENSMUSG00000024066,ENSMUSG00000030093,ENSMUSG00000024013,ENSMUSG00000023951,ENSMUSG00000025499
GO:0032488	Cdc42 protein signal transduction	biological_process	0.017698	0.44613	3	1075	12	22042	ENSMUSG00000034226,ENSMUSG00000002985,ENSMUSG00000026842
GO:0002831	regulation of response to biotic stimulus	biological_process	0.01786	0.4497	13	1075	130	22042	ENSMUSG00000037860,ENSMUSG00000074272,ENSMUSG00000055994,ENSMUSG00000021624,ENSMUSG00000034371,ENSMUSG00000031132,ENSMUSG00000034292,ENSMUSG00000019850,ENSMUSG00000037523,ENSMUSG00000050747,ENSMUSG00000032109,ENSMUSG00000032344,ENSMUSG00000041560
GO:0030041	actin filament polymerization	biological_process	0.017963	0.45174	16	1075	174	22042	ENSMUSG00000067889,ENSMUSG00000027944,ENSMUSG00000048096,ENSMUSG00000029106,ENSMUSG00000044042,ENSMUSG00000066877,ENSMUSG00000059923,ENSMUSG00000027194,ENSMUSG00000022770,ENSMUSG00000017774,ENSMUSG00000023277,ENSMUSG00000031078,ENSMUSG00000079426,ENSMUSG00000079523,ENSMUSG00000018012,ENSMUSG00000021061
GO:0003205	cardiac chamber development	biological_process	0.018051	0.45293	16	1075	173	22042	ENSMUSG00000026814,ENSMUSG00000023972,ENSMUSG00000022414,ENSMUSG00000062991,ENSMUSG00000025231,ENSMUSG00000015605,ENSMUSG00000024515,ENSMUSG00000037624,ENSMUSG00000057123,ENSMUSG00000008090,ENSMUSG00000027314,ENSMUSG00000066026,ENSMUSG00000033335,ENSMUSG00000020184,ENSMUSG00000026414,ENSMUSG00000005583
GO:0071897	DNA biosynthetic process	biological_process	0.018053	0.45293	14	1075	143	22042	ENSMUSG00000030733,ENSMUSG00000073684,ENSMUSG00000038000,ENSMUSG00000068039,ENSMUSG00000020474,ENSMUSG00000096472,ENSMUSG00000024833,ENSMUSG00000029676,ENSMUSG00000068391,ENSMUSG00000023951,ENSMUSG00000037624,ENSMUSG00000022685,ENSMUSG00000024947,ENSMUSG00000026796
GO:0002155	regulation of thyroid hormone mediated signaling pathway	biological_process	0.018167	0.45526	2	1075	5	22042	ENSMUSG00000058756,ENSMUSG00000020647
GO:0008154	actin polymerization or depolymerization	biological_process	0.018254	0.45688	18	1075	203	22042	ENSMUSG00000079523,ENSMUSG00000079426,ENSMUSG00000031078,ENSMUSG00000021061,ENSMUSG00000018012,ENSMUSG00000023277,ENSMUSG00000017774,ENSMUSG00000022770,ENSMUSG00000027194,ENSMUSG00000066877,ENSMUSG00000059923,ENSMUSG00000019823,ENSMUSG00000029106,ENSMUSG00000048096,ENSMUSG00000027944,ENSMUSG00000067889,ENSMUSG00000044042,ENSMUSG00000038976
GO:0016247	channel regulator activity	molecular_function	0.018437	0.46049	13	1075	131	22042	ENSMUSG00000050732,ENSMUSG00000050627,ENSMUSG00000037624,ENSMUSG00000023192,ENSMUSG00000036578,ENSMUSG00000079056,ENSMUSG00000027257,ENSMUSG00000029713,ENSMUSG00000069806,ENSMUSG00000078515,ENSMUSG00000022770,ENSMUSG00000057329,ENSMUSG00000029053
GO:0031065	positive regulation of histone deacetylation	biological_process	0.018441	0.46049	4	1075	19	22042	ENSMUSG00000034271,ENSMUSG00000052712,ENSMUSG00000037373,ENSMUSG00000023951
GO:0030145	manganese ion binding	molecular_function	0.018494	0.46126	7	1075	51	22042	ENSMUSG00000021504,ENSMUSG00000030682,ENSMUSG00000005469,ENSMUSG00000028672,ENSMUSG00000020868,ENSMUSG00000024014,ENSMUSG00000026842
GO:0006942	regulation of striated muscle contraction	biological_process	0.01854	0.46186	11	1075	107	22042	ENSMUSG00000041936,ENSMUSG00000030409,ENSMUSG00000050627,ENSMUSG00000057123,ENSMUSG00000020439,ENSMUSG00000007122,ENSMUSG00000028854,ENSMUSG00000040086,ENSMUSG00000022770,ENSMUSG00000024858,ENSMUSG00000061723
GO:0032956	regulation of actin cytoskeleton organization	biological_process	0.018915	0.47066	26	1075	327	22042	ENSMUSG00000079426,ENSMUSG00000024621,ENSMUSG00000031078,ENSMUSG00000030890,ENSMUSG00000079523,ENSMUSG00000018012,ENSMUSG00000006127,ENSMUSG00000021061,ENSMUSG00000022770,ENSMUSG00000017774,ENSMUSG00000005583,ENSMUSG00000023277,ENSMUSG00000033862,ENSMUSG00000017009,ENSMUSG00000066877,ENSMUSG00000025499,ENSMUSG00000059923,ENSMUSG00000067889,ENSMUSG00000027944,ENSMUSG00000059146,ENSMUSG00000048096,…
GO:0003727	single-stranded RNA binding	molecular_function	0.018993	0.47161	10	1075	90	22042	ENSMUSG00000046876,ENSMUSG00000030435,ENSMUSG00000023025,ENSMUSG00000058756,ENSMUSG00000054256,ENSMUSG00000026915,ENSMUSG00000028651,ENSMUSG00000037058,ENSMUSG00000022194,ENSMUSG00000006050
GO:0032651	regulation of interleukin-1 beta production	biological_process	0.019011	0.47161	7	1075	56	22042	ENSMUSG00000071203,ENSMUSG00000037860,ENSMUSG00000055994,ENSMUSG00000047821,ENSMUSG00000022534,ENSMUSG00000019850,ENSMUSG00000038058
GO:1902580	single-organism cellular localization	biological_process	0.019021	0.47161	73	1075	1093	22042	ENSMUSG00000032479,ENSMUSG00000037523,ENSMUSG00000004937,ENSMUSG00000022771,ENSMUSG00000022770,ENSMUSG00000017774,ENSMUSG00000061048,ENSMUSG00000044716,ENSMUSG00000030830,ENSMUSG00000039842,ENSMUSG00000050732,ENSMUSG00000035863,ENSMUSG00000018820,ENSMUSG00000058569,ENSMUSG00000029544,ENSMUSG00000035521,ENSMUSG00000041936,ENSMUSG00000031980,ENSMUSG00000025410,ENSMUSG00000022841,ENSMUSG00000027679,…
GO:0003231	cardiac ventricle development	biological_process	0.019079	0.47223	13	1075	133	22042	ENSMUSG00000008090,ENSMUSG00000023972,ENSMUSG00000027314,ENSMUSG00000020184,ENSMUSG00000005583,ENSMUSG00000026414,ENSMUSG00000062991,ENSMUSG00000033335,ENSMUSG00000024515,ENSMUSG00000025231,ENSMUSG00000026814,ENSMUSG00000057123,ENSMUSG00000037624
GO:0014020	primary neural tube formation	biological_process	0.01909	0.47223	11	1075	102	22042	ENSMUSG00000025231,ENSMUSG00000036180,ENSMUSG00000005469,ENSMUSG00000070509,ENSMUSG00000029199,ENSMUSG00000023972,ENSMUSG00000027315,ENSMUSG00000026842,ENSMUSG00000017009,ENSMUSG00000001521,ENSMUSG00000032965
GO:0043113	receptor clustering	biological_process	0.019206	0.47453	7	1075	52	22042	ENSMUSG00000020886,ENSMUSG00000067629,ENSMUSG00000022770,ENSMUSG00000002985,ENSMUSG00000041936,ENSMUSG00000030830,ENSMUSG00000044716
GO:0036005	response to macrophage colony-stimulating factor	biological_process	0.019269	0.475	3	1075	12	22042	ENSMUSG00000022489,ENSMUSG00000024621,ENSMUSG00000068335
GO:0036006	cellular response to macrophage colony-stimulating factor stimulus	biological_process	0.019269	0.475	3	1075	12	22042	ENSMUSG00000022489,ENSMUSG00000024621,ENSMUSG00000068335
GO:0050700	CARD domain binding	molecular_function	0.019406	0.4778	3	1075	11	22042	ENSMUSG00000037523,ENSMUSG00000055994,ENSMUSG00000038058
GO:0071702	organic substance transport	biological_process	0.019429	0.47781	150	1075	2463	22042	ENSMUSG00000024247,ENSMUSG00000041815,ENSMUSG00000024515,ENSMUSG00000032114,ENSMUSG00000067150,ENSMUSG00000031392,ENSMUSG00000019054,ENSMUSG00000024150,ENSMUSG00000028893,ENSMUSG00000018796,ENSMUSG00000001151,ENSMUSG00000022661,ENSMUSG00000025499,ENSMUSG00000048277,ENSMUSG00000115987,ENSMUSG00000024604,ENSMUSG00000019969,ENSMUSG00000036644,ENSMUSG00000024833,ENSMUSG00000052533,ENSMUSG00000023861,…
GO:0072577	endothelial cell apoptotic process	biological_process	0.019507	0.47917	7	1075	56	22042	ENSMUSG00000056481,ENSMUSG00000031132,ENSMUSG00000026842,ENSMUSG00000062960,ENSMUSG00000001034,ENSMUSG00000019850,ENSMUSG00000030602
GO:2000251	positive regulation of actin cytoskeleton reorganization	biological_process	0.019549	0.47926	4	1075	22	22042	ENSMUSG00000026842,ENSMUSG00000027944,ENSMUSG00000059146,ENSMUSG00000025499
GO:0048514	blood vessel morphogenesis	biological_process	0.019578	0.47926	42	1075	598	22042	ENSMUSG00000028717,ENSMUSG00000031503,ENSMUSG00000023951,ENSMUSG00000028072,ENSMUSG00000023008,ENSMUSG00000030602,ENSMUSG00000026814,ENSMUSG00000001034,ENSMUSG00000002985,ENSMUSG00000062960,ENSMUSG00000022475,ENSMUSG00000026842,ENSMUSG00000031980,ENSMUSG00000008140,ENSMUSG00000000378,ENSMUSG00000001632,ENSMUSG00000015605,ENSMUSG00000028782,ENSMUSG00000021256,ENSMUSG00000009741,ENSMUSG00000030605,…
GO:2001243	negative regulation of intrinsic apoptotic signaling pathway	biological_process	0.019591	0.47926	10	1075	94	22042	ENSMUSG00000001034,ENSMUSG00000007659,ENSMUSG00000004221,ENSMUSG00000096472,ENSMUSG00000000552,ENSMUSG00000024807,ENSMUSG00000022564,ENSMUSG00000039474,ENSMUSG00000020184,ENSMUSG00000057329
GO:0050431	transforming growth factor beta binding	molecular_function	0.019618	0.47926	4	1075	20	22042	ENSMUSG00000040488,ENSMUSG00000039646,ENSMUSG00000026814,ENSMUSG00000041936
GO:0042770	signal transduction in response to DNA damage	biological_process	0.019623	0.47926	10	1075	91	22042	ENSMUSG00000028893,ENSMUSG00000030330,ENSMUSG00000059923,ENSMUSG00000000552,ENSMUSG00000025507,ENSMUSG00000020184,ENSMUSG00000005718,ENSMUSG00000029003,ENSMUSG00000027510,ENSMUSG00000026842
GO:0034227	tRNA thio-modification	biological_process	0.019702	0.48038	2	1075	5	22042	ENSMUSG00000049482,ENSMUSG00000069020
GO:0038066	p38MAPK cascade	biological_process	0.019715	0.48038	6	1075	43	22042	ENSMUSG00000022770,ENSMUSG00000023951,ENSMUSG00000024066,ENSMUSG00000021453,ENSMUSG00000020827,ENSMUSG00000044024
GO:0055029	nuclear DNA-directed RNA polymerase complex	cellular_component	0.020025	0.48736	13	1075	133	22042	ENSMUSG00000024833,ENSMUSG00000029547,ENSMUSG00000006599,ENSMUSG00000040738,ENSMUSG00000039771,ENSMUSG00000025532,ENSMUSG00000045482,ENSMUSG00000031935,ENSMUSG00000021639,ENSMUSG00000033323,ENSMUSG00000038697,ENSMUSG00000027933,ENSMUSG00000015092
GO:0035690	cellular response to drug	biological_process	0.020145	0.48972	9	1075	79	22042	ENSMUSG00000038976,ENSMUSG00000024604,ENSMUSG00000033006,ENSMUSG00000037860,ENSMUSG00000037166,ENSMUSG00000020647,ENSMUSG00000032177,ENSMUSG00000005583,ENSMUSG00000021680
GO:0035904	aorta development	biological_process	0.020243	0.49156	7	1075	56	22042	ENSMUSG00000033335,ENSMUSG00000027314,ENSMUSG00000026814,ENSMUSG00000025231,ENSMUSG00000022414,ENSMUSG00000022836,ENSMUSG00000015605
GO:0070932	histone H3 deacetylation	biological_process	0.020361	0.49385	4	1075	20	22042	ENSMUSG00000022475,ENSMUSG00000034748,ENSMUSG00000025138,ENSMUSG00000067567
GO:0030522	intracellular receptor signaling pathway	biological_process	0.020568	0.49829	20	1075	234	22042	ENSMUSG00000031935,ENSMUSG00000028150,ENSMUSG00000019850,ENSMUSG00000066026,ENSMUSG00000013584,ENSMUSG00000058756,ENSMUSG00000020647,ENSMUSG00000032109,ENSMUSG00000035632,ENSMUSG00000034341,ENSMUSG00000050747,ENSMUSG00000021055,ENSMUSG00000037523,ENSMUSG00000045680,ENSMUSG00000047821,ENSMUSG00000024014,ENSMUSG00000030688,ENSMUSG00000055994,ENSMUSG00000034371,ENSMUSG00000041560
GO:0000185	activation of MAPKKK activity	biological_process	0.020615	0.49886	3	1075	13	22042	ENSMUSG00000022414,ENSMUSG00000052752,ENSMUSG00000021453
GO:0016783	sulfurtransferase activity	molecular_function	0.020698	0.50031	3	1075	12	22042	ENSMUSG00000069020,ENSMUSG00000029199,ENSMUSG00000049482
GO:0044723	single-organism carbohydrate metabolic process	biological_process	0.020755	0.50112	48	1075	688	22042	ENSMUSG00000037280,ENSMUSG00000057963,ENSMUSG00000007589,ENSMUSG00000029570,ENSMUSG00000033065,ENSMUSG00000035521,ENSMUSG00000034371,ENSMUSG00000040385,ENSMUSG00000038803,ENSMUSG00000026409,ENSMUSG00000021504,ENSMUSG00000030815,ENSMUSG00000021910,ENSMUSG00000031399,ENSMUSG00000037622,ENSMUSG00000018761,ENSMUSG00000030996,ENSMUSG00000034748,ENSMUSG00000024807,ENSMUSG00000021196,ENSMUSG00000002279,…
GO:0005815	microtubule organizing center	cellular_component	0.020786	0.50129	51	1075	717	22042	ENSMUSG00000020776,ENSMUSG00000023072,ENSMUSG00000021368,ENSMUSG00000020439,ENSMUSG00000001151,ENSMUSG00000005469,ENSMUSG00000021959,ENSMUSG00000034579,ENSMUSG00000007659,ENSMUSG00000035437,ENSMUSG00000027455,ENSMUSG00000002055,ENSMUSG00000020483,ENSMUSG00000018372,ENSMUSG00000002104,ENSMUSG00000042156,ENSMUSG00000026455,ENSMUSG00000027330,ENSMUSG00000029703,ENSMUSG00000021537,ENSMUSG00000025410,…
GO:0097367	carbohydrate derivative binding	molecular_function	0.020832	0.50183	142	1075	2274	22042	ENSMUSG00000041696,ENSMUSG00000021820,ENSMUSG00000003534,ENSMUSG00000008090,ENSMUSG00000030605,ENSMUSG00000029053,ENSMUSG00000037606,ENSMUSG00000067941,ENSMUSG00000002205,ENSMUSG00000026814,ENSMUSG00000018398,ENSMUSG00000006281,ENSMUSG00000060131,ENSMUSG00000002985,ENSMUSG00000028078,ENSMUSG00000022758,ENSMUSG00000039069,ENSMUSG00000024070,ENSMUSG00000017817,ENSMUSG00000032109,ENSMUSG00000029518,…
GO:0051536	iron-sulfur cluster binding	molecular_function	0.020995	0.5046	8	1075	66	22042	ENSMUSG00000025825,ENSMUSG00000029199,ENSMUSG00000031781,ENSMUSG00000018196,ENSMUSG00000022477,ENSMUSG00000024066,ENSMUSG00000027487,ENSMUSG00000022763
GO:0051540	metal cluster binding	molecular_function	0.020995	0.5046	8	1075	66	22042	ENSMUSG00000022763,ENSMUSG00000027487,ENSMUSG00000022477,ENSMUSG00000024066,ENSMUSG00000025825,ENSMUSG00000029199,ENSMUSG00000018196,ENSMUSG00000031781
GO:0072525	pyridine-containing compound biosynthetic process	biological_process	0.021094	0.50622	4	1075	21	22042	ENSMUSG00000017718,ENSMUSG00000029063,ENSMUSG00000030541,ENSMUSG00000030674
GO:0008584	male gonad development	biological_process	0.021111	0.50622	14	1075	149	22042	ENSMUSG00000020647,ENSMUSG00000029231,ENSMUSG00000000957,ENSMUSG00000027935,ENSMUSG00000024176,ENSMUSG00000057329,ENSMUSG00000024620,ENSMUSG00000032815,ENSMUSG00000028072,ENSMUSG00000045680,ENSMUSG00000021055,ENSMUSG00000032968,ENSMUSG00000007659,ENSMUSG00000024515
GO:0001841	neural tube formation	biological_process	0.021135	0.50622	12	1075	117	22042	ENSMUSG00000070509,ENSMUSG00000029199,ENSMUSG00000005469,ENSMUSG00000001632,ENSMUSG00000036180,ENSMUSG00000025231,ENSMUSG00000032965,ENSMUSG00000001521,ENSMUSG00000027315,ENSMUSG00000026842,ENSMUSG00000017009,ENSMUSG00000023972
GO:0090317	negative regulation of intracellular protein transport	biological_process	0.021175	0.50636	8	1075	65	22042	ENSMUSG00000041765,ENSMUSG00000040462,ENSMUSG00000026222,ENSMUSG00000029544,ENSMUSG00000025231,ENSMUSG00000006127,ENSMUSG00000022391,ENSMUSG00000024247
GO:0050730	regulation of peptidyl-tyrosine phosphorylation	biological_process	0.021188	0.50636	21	1075	251	22042	ENSMUSG00000041936,ENSMUSG00000031980,ENSMUSG00000019969,ENSMUSG00000024621,ENSMUSG00000074570,ENSMUSG00000022791,ENSMUSG00000029053,ENSMUSG00000032911,ENSMUSG00000034292,ENSMUSG00000069135,ENSMUSG00000004266,ENSMUSG00000044716,ENSMUSG00000023951,ENSMUSG00000020886,ENSMUSG00000027954,ENSMUSG00000026842,ENSMUSG00000029231,ENSMUSG00000020681,ENSMUSG00000027944,ENSMUSG00000062991,ENSMUSG00000055994
GO:0000428	DNA-directed RNA polymerase complex	cellular_component	0.021221	0.50658	13	1075	134	22042	ENSMUSG00000029547,ENSMUSG00000024833,ENSMUSG00000045482,ENSMUSG00000039771,ENSMUSG00000025532,ENSMUSG00000040738,ENSMUSG00000006599,ENSMUSG00000031935,ENSMUSG00000015092,ENSMUSG00000038697,ENSMUSG00000027933,ENSMUSG00000033323,ENSMUSG00000021639
GO:0000775	chromosome, centromeric region	cellular_component	0.021258	0.50689	17	1075	184	22042	ENSMUSG00000023940,ENSMUSG00000031756,ENSMUSG00000020652,ENSMUSG00000053914,ENSMUSG00000038025,ENSMUSG00000042323,ENSMUSG00000002055,ENSMUSG00000022391,ENSMUSG00000019969,ENSMUSG00000025410,ENSMUSG00000029703,ENSMUSG00000002748,ENSMUSG00000005233,ENSMUSG00000028863,ENSMUSG00000026683,ENSMUSG00000001065,ENSMUSG00000029554
GO:0021915	neural tube development	biological_process	0.02129	0.50708	16	1075	177	22042	ENSMUSG00000005469,ENSMUSG00000036180,ENSMUSG00000032965,ENSMUSG00000001521,ENSMUSG00000057963,ENSMUSG00000023972,ENSMUSG00000026842,ENSMUSG00000027315,ENSMUSG00000070509,ENSMUSG00000029199,ENSMUSG00000019969,ENSMUSG00000001632,ENSMUSG00000025231,ENSMUSG00000034292,ENSMUSG00000017009,ENSMUSG00000013584
GO:0010770	positive regulation of cell morphogenesis involved in differentiation	biological_process	0.021322	0.50727	19	1075	217	22042	ENSMUSG00000023951,ENSMUSG00000025237,ENSMUSG00000002985,ENSMUSG00000026842,ENSMUSG00000033088,ENSMUSG00000041959,ENSMUSG00000018820,ENSMUSG00000059146,ENSMUSG00000061751,ENSMUSG00000024515,ENSMUSG00000015605,ENSMUSG00000018012,ENSMUSG00000030890,ENSMUSG00000045039,ENSMUSG00000074570,ENSMUSG00000034867,ENSMUSG00000023905,ENSMUSG00000023277,ENSMUSG00000033335
GO:0043543	protein acylation	biological_process	0.021348	0.50731	20	1075	232	22042	ENSMUSG00000052915,ENSMUSG00000031823,ENSMUSG00000006463,ENSMUSG00000027569,ENSMUSG00000025764,ENSMUSG00000047821,ENSMUSG00000003346,ENSMUSG00000034341,ENSMUSG00000037373,ENSMUSG00000024426,ENSMUSG00000067567,ENSMUSG00000030330,ENSMUSG00000001632,ENSMUSG00000045482,ENSMUSG00000024515,ENSMUSG00000030087,ENSMUSG00000038697,ENSMUSG00000020647,ENSMUSG00000037032,ENSMUSG00000028863
GO:0045746	negative regulation of Notch signaling pathway	biological_process	0.021378	0.50746	5	1075	33	22042	ENSMUSG00000049922,ENSMUSG00000000957,ENSMUSG00000029570,ENSMUSG00000027314,ENSMUSG00000026921
GO:0045165	cell fate commitment	biological_process	0.021437	0.50828	21	1075	267	22042	ENSMUSG00000070643,ENSMUSG00000019969,ENSMUSG00000024515,ENSMUSG00000048251,ENSMUSG00000025231,ENSMUSG00000005583,ENSMUSG00000027502,ENSMUSG00000027314,ENSMUSG00000035187,ENSMUSG00000028717,ENSMUSG00000028977,ENSMUSG00000021959,ENSMUSG00000024947,ENSMUSG00000030093,ENSMUSG00000059146,ENSMUSG00000057329,ENSMUSG00000040728,ENSMUSG00000002799,ENSMUSG00000024176,ENSMUSG00000062991,ENSMUSG00000020679
GO:0000447	endonucleolytic cleavage in ITS1 to separate SSU-rRNA from 5.8S rRNA and LSU-rRNA from tricistronic rRNA transcript (SSU-rRNA, 5.8S rRNA, LSU-rRNA)	biological_process	0.02151	0.50892	2	1075	6	22042	ENSMUSG00000024785,ENSMUSG00000021243
GO:1904036	negative regulation of epithelial cell apoptotic process	biological_process	0.021512	0.50892	6	1075	43	22042	ENSMUSG00000039474,ENSMUSG00000019850,ENSMUSG00000001034,ENSMUSG00000026842,ENSMUSG00000062960,ENSMUSG00000030602
GO:0006884	cell volume homeostasis	biological_process	0.021697	0.51172	5	1075	30	22042	ENSMUSG00000007476,ENSMUSG00000017756,ENSMUSG00000014859,ENSMUSG00000029106,ENSMUSG00000025439
GO:0071229	cellular response to acid chemical	biological_process	0.021699	0.51172	17	1075	192	22042	ENSMUSG00000045658,ENSMUSG00000039652,ENSMUSG00000005583,ENSMUSG00000023277,ENSMUSG00000013584,ENSMUSG00000030842,ENSMUSG00000023951,ENSMUSG00000028893,ENSMUSG00000030747,ENSMUSG00000020424,ENSMUSG00000076441,ENSMUSG00000007659,ENSMUSG00000029106,ENSMUSG00000029231,ENSMUSG00000059146,ENSMUSG00000023972,ENSMUSG00000006476
GO:0060216	definitive hemopoiesis	biological_process	0.021703	0.51172	4	1075	21	22042	ENSMUSG00000028717,ENSMUSG00000020160,ENSMUSG00000045817,ENSMUSG00000034041
GO:0090050	positive regulation of cell migration involved in sprouting angiogenesis	biological_process	0.021768	0.51215	4	1075	22	22042	ENSMUSG00000026842,ENSMUSG00000062960,ENSMUSG00000022475,ENSMUSG00000023951
GO:0045807	positive regulation of endocytosis	biological_process	0.021769	0.51215	14	1075	150	22042	ENSMUSG00000029106,ENSMUSG00000055994,ENSMUSG00000040249,ENSMUSG00000033335,ENSMUSG00000002985,ENSMUSG00000115987,ENSMUSG00000000631,ENSMUSG00000060279,ENSMUSG00000022841,ENSMUSG00000030605,ENSMUSG00000002602,ENSMUSG00000023951,ENSMUSG00000007659,ENSMUSG00000041351
GO:0051434	BH3 domain binding	molecular_function	0.021908	0.51295	2	1075	5	22042	ENSMUSG00000007659,ENSMUSG00000057329
GO:0035307	positive regulation of protein dephosphorylation	biological_process	0.021958	0.51295	7	1075	54	22042	ENSMUSG00000039661,ENSMUSG00000005583,ENSMUSG00000002205,ENSMUSG00000059409,ENSMUSG00000023118,ENSMUSG00000006476,ENSMUSG00000024620
GO:0038033	positive regulation of endothelial cell chemotaxis by VEGF-activated vascular endothelial growth factor receptor signaling pathway	biological_process	0.021958	0.51295	2	1075	5	22042	ENSMUSG00000062960,ENSMUSG00000023951
GO:0045214	sarcomere organization	biological_process	0.022002	0.51295	6	1075	44	22042	ENSMUSG00000020612,ENSMUSG00000007122,ENSMUSG00000015605,ENSMUSG00000007877,ENSMUSG00000026414,ENSMUSG00000005583
GO:0045990	carbon catabolite regulation of transcription	biological_process	0.022018	0.51295	2	1075	5	22042	ENSMUSG00000015605,ENSMUSG00000020647
GO:0045991	carbon catabolite activation of transcription	biological_process	0.022018	0.51295	2	1075	5	22042	ENSMUSG00000015605,ENSMUSG00000020647
GO:0034433	steroid esterification	biological_process	0.022022	0.51295	3	1075	14	22042	ENSMUSG00000002985,ENSMUSG00000030842,ENSMUSG00000031980
GO:0034434	sterol esterification	biological_process	0.022022	0.51295	3	1075	14	22042	ENSMUSG00000031980,ENSMUSG00000030842,ENSMUSG00000002985
GO:0034435	cholesterol esterification	biological_process	0.022022	0.51295	3	1075	14	22042	ENSMUSG00000002985,ENSMUSG00000030842,ENSMUSG00000031980
GO:0000387	spliceosomal snRNP assembly	biological_process	0.022113	0.51432	5	1075	32	22042	ENSMUSG00000032612,ENSMUSG00000024604,ENSMUSG00000060098,ENSMUSG00000025439,ENSMUSG00000007050
GO:0032092	positive regulation of protein binding	biological_process	0.022134	0.51432	11	1075	104	22042	ENSMUSG00000026842,ENSMUSG00000040249,ENSMUSG00000020681,ENSMUSG00000029570,ENSMUSG00000005583,ENSMUSG00000029106,ENSMUSG00000032715,ENSMUSG00000041936,ENSMUSG00000024947,ENSMUSG00000019969,ENSMUSG00000031667
GO:0002064	epithelial cell development	biological_process	0.022172	0.51432	20	1075	235	22042	ENSMUSG00000035187,ENSMUSG00000012819,ENSMUSG00000024041,ENSMUSG00000078630,ENSMUSG00000036006,ENSMUSG00000048251,ENSMUSG00000000378,ENSMUSG00000021055,ENSMUSG00000033088,ENSMUSG00000029106,ENSMUSG00000031665,ENSMUSG00000008601,ENSMUSG00000027935,ENSMUSG00000024176,ENSMUSG00000026814,ENSMUSG00000030093,ENSMUSG00000070473,ENSMUSG00000030583,ENSMUSG00000028072,ENSMUSG00000014859
GO:0006732	coenzyme metabolic process	biological_process	0.022178	0.51432	25	1075	316	22042	ENSMUSG00000027605,ENSMUSG00000061099,ENSMUSG00000050627,ENSMUSG00000020935,ENSMUSG00000018796,ENSMUSG00000030747,ENSMUSG00000003762,ENSMUSG00000029063,ENSMUSG00000017718,ENSMUSG00000028672,ENSMUSG00000072949,ENSMUSG00000034371,ENSMUSG00000033065,ENSMUSG00000043487,ENSMUSG00000023861,ENSMUSG00000021196,ENSMUSG00000034617,ENSMUSG00000030674,ENSMUSG00000041798,ENSMUSG00000020277,ENSMUSG00000029199,…
GO:2000737	negative regulation of stem cell differentiation	biological_process	0.022277	0.51592	7	1075	54	22042	ENSMUSG00000045817,ENSMUSG00000039646,ENSMUSG00000001249,ENSMUSG00000029003,ENSMUSG00000027954,ENSMUSG00000020679,ENSMUSG00000023951
GO:0016569	covalent chromatin modification	biological_process	0.022305	0.51592	34	1075	449	22042	ENSMUSG00000001632,ENSMUSG00000060098,ENSMUSG00000037373,ENSMUSG00000034341,ENSMUSG00000002748,ENSMUSG00000028309,ENSMUSG00000024515,ENSMUSG00000025138,ENSMUSG00000037032,ENSMUSG00000052915,ENSMUSG00000023951,ENSMUSG00000027630,ENSMUSG00000033249,ENSMUSG00000027569,ENSMUSG00000038025,ENSMUSG00000022475,ENSMUSG00000034271,ENSMUSG00000017897,ENSMUSG00000045482,ENSMUSG00000030330,ENSMUSG00000067567,…
GO:0046546	development of primary male sexual characteristics	biological_process	0.02232	0.51592	14	1075	150	22042	ENSMUSG00000021055,ENSMUSG00000045680,ENSMUSG00000028072,ENSMUSG00000032815,ENSMUSG00000024515,ENSMUSG00000007659,ENSMUSG00000032968,ENSMUSG00000057329,ENSMUSG00000029231,ENSMUSG00000024176,ENSMUSG00000027935,ENSMUSG00000000957,ENSMUSG00000020647,ENSMUSG00000024620
GO:0001935	endothelial cell proliferation	biological_process	0.022361	0.51631	12	1075	124	22042	ENSMUSG00000008140,ENSMUSG00000023951,ENSMUSG00000026814,ENSMUSG00000021256,ENSMUSG00000024066,ENSMUSG00000026921,ENSMUSG00000022770,ENSMUSG00000000957,ENSMUSG00000062960,ENSMUSG00000027314,ENSMUSG00000013584,ENSMUSG00000002985
GO:0051348	negative regulation of transferase activity	biological_process	0.022549	0.52008	23	1075	290	22042	ENSMUSG00000039661,ENSMUSG00000034614,ENSMUSG00000074272,ENSMUSG00000002985,ENSMUSG00000029003,ENSMUSG00000026842,ENSMUSG00000031530,ENSMUSG00000024947,ENSMUSG00000021959,ENSMUSG00000096472,ENSMUSG00000020612,ENSMUSG00000032715,ENSMUSG00000004266,ENSMUSG00000029554,ENSMUSG00000027487,ENSMUSG00000053716,ENSMUSG00000005718,ENSMUSG00000069135,ENSMUSG00000019850,ENSMUSG00000030890,ENSMUSG00000019969,…
GO:0005811	lipid particle	cellular_component	0.022696	0.52289	9	1075	78	22042	ENSMUSG00000041341,ENSMUSG00000002831,ENSMUSG00000030747,ENSMUSG00000018042,ENSMUSG00000024851,ENSMUSG00000031392,ENSMUSG00000024773,ENSMUSG00000066026,ENSMUSG00000028974
GO:0038145	macrophage colony-stimulating factor signaling pathway	biological_process	0.022768	0.52399	2	1075	5	22042	ENSMUSG00000068335,ENSMUSG00000024621
GO:0070373	negative regulation of ERK1 and ERK2 cascade	biological_process	0.02281	0.52438	9	1075	82	22042	ENSMUSG00000022770,ENSMUSG00000040247,ENSMUSG00000002205,ENSMUSG00000039661,ENSMUSG00000020400,ENSMUSG00000031530,ENSMUSG00000026842,ENSMUSG00000048581,ENSMUSG00000024515
GO:0048584	positive regulation of response to stimulus	biological_process	0.022927	0.5265	128	1075	2211	22042	ENSMUSG00000020827,ENSMUSG00000044024,ENSMUSG00000019054,ENSMUSG00000031780,ENSMUSG00000005583,ENSMUSG00000042190,ENSMUSG00000031392,ENSMUSG00000024515,ENSMUSG00000018334,ENSMUSG00000037824,ENSMUSG00000034341,ENSMUSG00000045039,ENSMUSG00000062960,ENSMUSG00000030413,ENSMUSG00000025507,ENSMUSG00000032959,ENSMUSG00000028893,ENSMUSG00000025499,ENSMUSG00000052752,ENSMUSG00000027314,ENSMUSG00000005958,…
GO:0033173	calcineurin-NFAT signaling cascade	biological_process	0.022977	0.52706	6	1075	44	22042	ENSMUSG00000062991,ENSMUSG00000040247,ENSMUSG00000028854,ENSMUSG00000001034,ENSMUSG00000028782,ENSMUSG00000022951
GO:0071230	cellular response to amino acid stimulus	biological_process	0.023001	0.52706	8	1075	67	22042	ENSMUSG00000039652,ENSMUSG00000029231,ENSMUSG00000006476,ENSMUSG00000020424,ENSMUSG00000028893,ENSMUSG00000030842,ENSMUSG00000076441,ENSMUSG00000007659
GO:0070374	positive regulation of ERK1 and ERK2 cascade	biological_process	0.023127	0.52938	20	1075	252	22042	ENSMUSG00000059146,ENSMUSG00000020702,ENSMUSG00000029231,ENSMUSG00000055994,ENSMUSG00000073878,ENSMUSG00000024620,ENSMUSG00000062960,ENSMUSG00000026842,ENSMUSG00000025499,ENSMUSG00000023951,ENSMUSG00000028072,ENSMUSG00000031780,ENSMUSG00000029053,ENSMUSG00000038058,ENSMUSG00000005958,ENSMUSG00000002602,ENSMUSG00000021055,ENSMUSG00000003534,ENSMUSG00000019087,ENSMUSG00000024621
GO:1901699	cellular response to nitrogen compound	biological_process	0.023182	0.52984	43	1075	610	22042	ENSMUSG00000024947,ENSMUSG00000020424,ENSMUSG00000032344,ENSMUSG00000032715,ENSMUSG00000055994,ENSMUSG00000074272,ENSMUSG00000029231,ENSMUSG00000027935,ENSMUSG00000032204,ENSMUSG00000067567,ENSMUSG00000019969,ENSMUSG00000037523,ENSMUSG00000006127,ENSMUSG00000030087,ENSMUSG00000033335,ENSMUSG00000037465,ENSMUSG00000017774,ENSMUSG00000024353,ENSMUSG00000005057,ENSMUSG00000020184,ENSMUSG00000038058,…
GO:0016591	DNA-directed RNA polymerase II, holoenzyme	cellular_component	0.02321	0.52984	11	1075	108	22042	ENSMUSG00000045482,ENSMUSG00000040738,ENSMUSG00000006599,ENSMUSG00000039771,ENSMUSG00000029547,ENSMUSG00000015092,ENSMUSG00000021639,ENSMUSG00000027933,ENSMUSG00000038697,ENSMUSG00000033323,ENSMUSG00000031935
GO:0097113	AMPA glutamate receptor clustering	biological_process	0.023248	0.52984	2	1075	5	22042	ENSMUSG00000020886,ENSMUSG00000002985
GO:0097688	glutamate receptor clustering	biological_process	0.023248	0.52984	2	1075	5	22042	ENSMUSG00000020886,ENSMUSG00000002985
GO:0009186	deoxyribonucleoside diphosphate metabolic process	biological_process	0.023295	0.53035	2	1075	5	22042	ENSMUSG00000020444,ENSMUSG00000045211
GO:0043491	protein kinase B signaling	biological_process	0.023394	0.53203	16	1075	192	22042	ENSMUSG00000026814,ENSMUSG00000041560,ENSMUSG00000028893,ENSMUSG00000062960,ENSMUSG00000027944,ENSMUSG00000031444,ENSMUSG00000062991,ENSMUSG00000006127,ENSMUSG00000024066,ENSMUSG00000020901,ENSMUSG00000024830,ENSMUSG00000030890,ENSMUSG00000041420,ENSMUSG00000002602,ENSMUSG00000022770,ENSMUSG00000041801
GO:0047915	ganglioside galactosyltransferase activity	molecular_function	0.023438	0.53208	1	1075	1	22042	ENSMUSG00000067370
GO:0009855	determination of bilateral symmetry	biological_process	0.023447	0.53208	12	1075	122	22042	ENSMUSG00000061393,ENSMUSG00000019969,ENSMUSG00000031831,ENSMUSG00000045039,ENSMUSG00000014329,ENSMUSG00000015605,ENSMUSG00000026814,ENSMUSG00000025231,ENSMUSG00000034706,ENSMUSG00000005583,ENSMUSG00000032965,ENSMUSG00000013584
GO:0016324	apical plasma membrane	cellular_component	0.023549	0.53382	27	1075	340	22042	ENSMUSG00000024858,ENSMUSG00000029419,ENSMUSG00000022770,ENSMUSG00000030873,ENSMUSG00000060279,ENSMUSG00000029053,ENSMUSG00000028854,ENSMUSG00000038600,ENSMUSG00000038058,ENSMUSG00000032911,ENSMUSG00000017309,ENSMUSG00000013160,ENSMUSG00000037624,ENSMUSG00000024254,ENSMUSG00000036006,ENSMUSG00000045394,ENSMUSG00000022565,ENSMUSG00000033065,ENSMUSG00000027944,ENSMUSG00000074272,ENSMUSG00000067889,…
GO:1901575	organic substance catabolic process	biological_process	0.023643	0.53538	111	1075	1785	22042	ENSMUSG00000012126,ENSMUSG00000020184,ENSMUSG00000055401,ENSMUSG00000020496,ENSMUSG00000048232,ENSMUSG00000070426,ENSMUSG00000034617,ENSMUSG00000006127,ENSMUSG00000078630,ENSMUSG00000024066,ENSMUSG00000027566,ENSMUSG00000019969,ENSMUSG00000030674,ENSMUSG00000042988,ENSMUSG00000028670,ENSMUSG00000029545,ENSMUSG00000078622,ENSMUSG00000033065,ENSMUSG00000020734,ENSMUSG00000022216,ENSMUSG00000043384,…
GO:0006925	inflammatory cell apoptotic process	biological_process	0.02383	0.53835	4	1075	22	22042	ENSMUSG00000039936,ENSMUSG00000055994,ENSMUSG00000068039,ENSMUSG00000005583
GO:0003179	heart valve morphogenesis	biological_process	0.023846	0.53835	6	1075	43	22042	ENSMUSG00000057123,ENSMUSG00000005583,ENSMUSG00000020184,ENSMUSG00000008090,ENSMUSG00000024515,ENSMUSG00000027954
GO:0043009	chordate embryonic development	biological_process	0.02385	0.53835	46	1075	671	22042	ENSMUSG00000070509,ENSMUSG00000011958,ENSMUSG00000001632,ENSMUSG00000045039,ENSMUSG00000000378,ENSMUSG00000009097,ENSMUSG00000015605,ENSMUSG00000024515,ENSMUSG00000025231,ENSMUSG00000021256,ENSMUSG00000034292,ENSMUSG00000005583,ENSMUSG00000007877,ENSMUSG00000033006,ENSMUSG00000013584,ENSMUSG00000017009,ENSMUSG00000023951,ENSMUSG00000005469,ENSMUSG00000021959,ENSMUSG00000059923,ENSMUSG00000036180,…
GO:0090311	regulation of protein deacetylation	biological_process	0.023903	0.53896	6	1075	43	22042	ENSMUSG00000045680,ENSMUSG00000052712,ENSMUSG00000023951,ENSMUSG00000037373,ENSMUSG00000034271,ENSMUSG00000059518
GO:0033157	regulation of intracellular protein transport	biological_process	0.024044	0.54156	21	1075	251	22042	ENSMUSG00000017774,ENSMUSG00000020184,ENSMUSG00000019054,ENSMUSG00000026222,ENSMUSG00000041765,ENSMUSG00000037523,ENSMUSG00000019969,ENSMUSG00000022391,ENSMUSG00000067150,ENSMUSG00000025231,ENSMUSG00000006127,ENSMUSG00000024515,ENSMUSG00000024247,ENSMUSG00000071649,ENSMUSG00000024604,ENSMUSG00000029544,ENSMUSG00000040462,ENSMUSG00000025499,ENSMUSG00000005469,ENSMUSG00000001151,ENSMUSG00000001964
GO:0071363	cellular response to growth factor stimulus	biological_process	0.024184	0.5426	44	1075	632	22042	ENSMUSG00000027314,ENSMUSG00000033335,ENSMUSG00000017774,ENSMUSG00000059409,ENSMUSG00000020184,ENSMUSG00000006127,ENSMUSG00000024066,ENSMUSG00000029518,ENSMUSG00000044461,ENSMUSG00000030890,ENSMUSG00000018820,ENSMUSG00000039646,ENSMUSG00000053477,ENSMUSG00000029231,ENSMUSG00000030093,ENSMUSG00000045817,ENSMUSG00000001964,ENSMUSG00000024947,ENSMUSG00000061393,ENSMUSG00000008090,ENSMUSG00000026768,…
GO:0035306	positive regulation of dephosphorylation	biological_process	0.024187	0.5426	7	1075	55	22042	ENSMUSG00000006476,ENSMUSG00000023118,ENSMUSG00000024620,ENSMUSG00000059409,ENSMUSG00000039661,ENSMUSG00000002205,ENSMUSG00000005583
GO:0044763	single-organism cellular process	biological_process	0.024189	0.5426	712	1075	13704	22042	ENSMUSG00000029134,ENSMUSG00000050627,ENSMUSG00000009894,ENSMUSG00000021368,ENSMUSG00000027630,ENSMUSG00000040687,ENSMUSG00000047921,ENSMUSG00000073795,ENSMUSG00000020483,ENSMUSG00000031444,ENSMUSG00000028917,ENSMUSG00000001494,ENSMUSG00000027569,ENSMUSG00000049588,ENSMUSG00000027200,ENSMUSG00000022685,ENSMUSG00000001632,ENSMUSG00000031078,ENSMUSG00000032245,ENSMUSG00000021537,ENSMUSG00000037373,…
GO:0005200	structural constituent of cytoskeleton	molecular_function	0.024192	0.5426	8	1075	70	22042	ENSMUSG00000021061,ENSMUSG00000022565,ENSMUSG00000079426,ENSMUSG00000045007,ENSMUSG00000021910,ENSMUSG00000021216,ENSMUSG00000026414,ENSMUSG00000067889
GO:0009792	embryo development ending in birth or egg hatching	biological_process	0.024453	0.54786	47	1075	689	22042	ENSMUSG00000057963,ENSMUSG00000001521,ENSMUSG00000020681,ENSMUSG00000020679,ENSMUSG00000032965,ENSMUSG00000029231,ENSMUSG00000024176,ENSMUSG00000029106,ENSMUSG00000029570,ENSMUSG00000002799,ENSMUSG00000024947,ENSMUSG00000037622,ENSMUSG00000024163,ENSMUSG00000022770,ENSMUSG00000020647,ENSMUSG00000000957,ENSMUSG00000006127,ENSMUSG00000029199,ENSMUSG00000035632,ENSMUSG00000019969,ENSMUSG00000023972,…
GO:0002322	B cell proliferation involved in immune response	biological_process	0.024496	0.54799	2	1075	5	22042	ENSMUSG00000026842,ENSMUSG00000021624
GO:0033018	sarcoplasmic reticulum lumen	cellular_component	0.02451	0.54799	2	1075	5	22042	ENSMUSG00000029767,ENSMUSG00000007122
GO:0070200	establishment of protein localization to telomere	biological_process	0.02465	0.55052	2	1075	5	22042	ENSMUSG00000029676,ENSMUSG00000038000
GO:0018205	peptidyl-lysine modification	biological_process	0.024694	0.55093	27	1075	343	22042	ENSMUSG00000020184,ENSMUSG00000038697,ENSMUSG00000039065,ENSMUSG00000021038,ENSMUSG00000052997,ENSMUSG00000020647,ENSMUSG00000037032,ENSMUSG00000028863,ENSMUSG00000037373,ENSMUSG00000034341,ENSMUSG00000067567,ENSMUSG00000024426,ENSMUSG00000030330,ENSMUSG00000001632,ENSMUSG00000045482,ENSMUSG00000020232,ENSMUSG00000024515,ENSMUSG00000030087,ENSMUSG00000027569,ENSMUSG00000047821,ENSMUSG00000025764,…
GO:0009799	specification of symmetry	biological_process	0.024722	0.55098	12	1075	123	22042	ENSMUSG00000061393,ENSMUSG00000019969,ENSMUSG00000031831,ENSMUSG00000014329,ENSMUSG00000045039,ENSMUSG00000015605,ENSMUSG00000026814,ENSMUSG00000025231,ENSMUSG00000034706,ENSMUSG00000005583,ENSMUSG00000032965,ENSMUSG00000013584
GO:0042105	alpha-beta T cell receptor complex	cellular_component	0.02479	0.5515	2	1075	5	22042	ENSMUSG00000004266,ENSMUSG00000032094
GO:0022407	regulation of cell-cell adhesion	biological_process	0.024798	0.5515	30	1075	401	22042	ENSMUSG00000005958,ENSMUSG00000017009,ENSMUSG00000019850,ENSMUSG00000020827,ENSMUSG00000029053,ENSMUSG00000028150,ENSMUSG00000022770,ENSMUSG00000029554,ENSMUSG00000031132,ENSMUSG00000041351,ENSMUSG00000068105,ENSMUSG00000059518,ENSMUSG00000036006,ENSMUSG00000045394,ENSMUSG00000032815,ENSMUSG00000070643,ENSMUSG00000026842,ENSMUSG00000029003,ENSMUSG00000003934,ENSMUSG00000074272,ENSMUSG00000004266,…
GO:0000922	spindle pole	cellular_component	0.024871	0.5515	15	1075	160	22042	ENSMUSG00000033323,ENSMUSG00000029554,ENSMUSG00000018372,ENSMUSG00000027455,ENSMUSG00000002055,ENSMUSG00000068744,ENSMUSG00000021537,ENSMUSG00000020776,ENSMUSG00000027330,ENSMUSG00000023072,ENSMUSG00000021959,ENSMUSG00000011958,ENSMUSG00000023940,ENSMUSG00000001964,ENSMUSG00000004221
GO:0004721	phosphoprotein phosphatase activity	molecular_function	0.024885	0.5515	15	1075	164	22042	ENSMUSG00000031530,ENSMUSG00000017897,ENSMUSG00000022414,ENSMUSG00000040385,ENSMUSG00000031481,ENSMUSG00000037003,ENSMUSG00000053716,ENSMUSG00000039661,ENSMUSG00000026384,ENSMUSG00000059409,ENSMUSG00000033323,ENSMUSG00000004266,ENSMUSG00000041231,ENSMUSG00000027330,ENSMUSG00000032290
GO:0071107	response to parathyroid hormone	biological_process	0.024891	0.5515	3	1075	13	22042	ENSMUSG00000005583,ENSMUSG00000005469,ENSMUSG00000001494
GO:0035315	hair cell differentiation	biological_process	0.024959	0.5515	6	1075	44	22042	ENSMUSG00000033088,ENSMUSG00000078630,ENSMUSG00000036006,ENSMUSG00000012819,ENSMUSG00000002799,ENSMUSG00000040728
GO:0032919	spermine acetylation	biological_process	0.024981	0.5515	1	1075	1	22042	ENSMUSG00000069835
GO:0032920	putrescine acetylation	biological_process	0.024981	0.5515	1	1075	1	22042	ENSMUSG00000069835
GO:0046204	nor-spermidine metabolic process	biological_process	0.024981	0.5515	1	1075	1	22042	ENSMUSG00000069835
GO:0009108	coenzyme biosynthetic process	biological_process	0.025028	0.55197	11	1075	107	22042	ENSMUSG00000037580,ENSMUSG00000029063,ENSMUSG00000003762,ENSMUSG00000017718,ENSMUSG00000030541,ENSMUSG00000030674,ENSMUSG00000020935,ENSMUSG00000018796,ENSMUSG00000029199,ENSMUSG00000027605,ENSMUSG00000023861
GO:0046323	glucose import	biological_process	0.025076	0.55245	9	1075	85	22042	ENSMUSG00000034748,ENSMUSG00000024353,ENSMUSG00000020681,ENSMUSG00000005057,ENSMUSG00000024858,ENSMUSG00000028893,ENSMUSG00000031980,ENSMUSG00000030087,ENSMUSG00000045658
GO:0043523	regulation of neuron apoptotic process	biological_process	0.025142	0.55284	20	1075	242	22042	ENSMUSG00000030890,ENSMUSG00000039474,ENSMUSG00000079056,ENSMUSG00000021055,ENSMUSG00000019969,ENSMUSG00000041936,ENSMUSG00000067629,ENSMUSG00000005583,ENSMUSG00000028416,ENSMUSG00000019054,ENSMUSG00000002602,ENSMUSG00000025499,ENSMUSG00000028072,ENSMUSG00000007659,ENSMUSG00000057329,ENSMUSG00000040249,ENSMUSG00000027239,ENSMUSG00000002985,ENSMUSG00000002104,ENSMUSG00000006476
GO:0043130	ubiquitin binding	molecular_function	0.025156	0.55284	11	1075	107	22042	ENSMUSG00000027466,ENSMUSG00000004221,ENSMUSG00000026203,ENSMUSG00000019850,ENSMUSG00000115987,ENSMUSG00000027455,ENSMUSG00000078515,ENSMUSG00000073684,ENSMUSG00000020400,ENSMUSG00000020184,ENSMUSG00000012126
GO:0070061	fructose binding	molecular_function	0.025172	0.55284	2	1075	5	22042	ENSMUSG00000020277,ENSMUSG00000033065
GO:0034976	response to endoplasmic reticulum stress	biological_process	0.025203	0.55295	18	1075	210	22042	ENSMUSG00000078622,ENSMUSG00000040462,ENSMUSG00000029616,ENSMUSG00000057329,ENSMUSG00000032715,ENSMUSG00000026203,ENSMUSG00000066877,ENSMUSG00000028893,ENSMUSG00000004937,ENSMUSG00000041765,ENSMUSG00000055401,ENSMUSG00000004221,ENSMUSG00000052656,ENSMUSG00000043019,ENSMUSG00000024807,ENSMUSG00000070426,ENSMUSG00000039474,ENSMUSG00000022564
GO:0030880	RNA polymerase complex	cellular_component	0.025249	0.55321	13	1075	137	22042	ENSMUSG00000029547,ENSMUSG00000024833,ENSMUSG00000045482,ENSMUSG00000039771,ENSMUSG00000025532,ENSMUSG00000040738,ENSMUSG00000006599,ENSMUSG00000031935,ENSMUSG00000015092,ENSMUSG00000038697,ENSMUSG00000033323,ENSMUSG00000027933,ENSMUSG00000021639
GO:0006473	protein acetylation	biological_process	0.02528	0.55321	17	1075	192	22042	ENSMUSG00000038697,ENSMUSG00000020647,ENSMUSG00000037032,ENSMUSG00000028863,ENSMUSG00000067567,ENSMUSG00000024426,ENSMUSG00000037373,ENSMUSG00000034341,ENSMUSG00000001632,ENSMUSG00000045482,ENSMUSG00000030330,ENSMUSG00000024515,ENSMUSG00000030087,ENSMUSG00000027569,ENSMUSG00000047821,ENSMUSG00000025764,ENSMUSG00000052915
GO:0050662	coenzyme binding	molecular_function	0.025329	0.55321	19	1075	220	22042	ENSMUSG00000061099,ENSMUSG00000050627,ENSMUSG00000029545,ENSMUSG00000019823,ENSMUSG00000031730,ENSMUSG00000028672,ENSMUSG00000031958,ENSMUSG00000034617,ENSMUSG00000024066,ENSMUSG00000024426,ENSMUSG00000037373,ENSMUSG00000030541,ENSMUSG00000022763,ENSMUSG00000026456,ENSMUSG00000056938,ENSMUSG00000037580,ENSMUSG00000018042,ENSMUSG00000025138,ENSMUSG00000034748
GO:0072273	metanephric nephron morphogenesis	biological_process	0.025337	0.55321	4	1075	23	22042	ENSMUSG00000024176,ENSMUSG00000031665,ENSMUSG00000044042,ENSMUSG00000024620
GO:0045177	apical part of cell	cellular_component	0.025346	0.55321	32	1075	421	22042	ENSMUSG00000036006,ENSMUSG00000045394,ENSMUSG00000021256,ENSMUSG00000013160,ENSMUSG00000037624,ENSMUSG00000024254,ENSMUSG00000060279,ENSMUSG00000029053,ENSMUSG00000038600,ENSMUSG00000026768,ENSMUSG00000024858,ENSMUSG00000029419,ENSMUSG00000032959,ENSMUSG00000029134,ENSMUSG00000036435,ENSMUSG00000024620,ENSMUSG00000001249,ENSMUSG00000067889,ENSMUSG00000022565,ENSMUSG00000078630,ENSMUSG00000030873,…
GO:0010921	regulation of phosphatase activity	biological_process	0.025441	0.55473	15	1075	166	22042	ENSMUSG00000022951,ENSMUSG00000005417,ENSMUSG00000051403,ENSMUSG00000035829,ENSMUSG00000002930,ENSMUSG00000030409,ENSMUSG00000071649,ENSMUSG00000024620,ENSMUSG00000066151,ENSMUSG00000038976,ENSMUSG00000001249,ENSMUSG00000005583,ENSMUSG00000002205,ENSMUSG00000059409,ENSMUSG00000037166
GO:0008397	sterol 12-alpha-hydroxylase activity	molecular_function	0.025547	0.55646	1	1075	1	22042	ENSMUSG00000050445
GO:0097466	glycoprotein ERAD pathway	biological_process	0.025767	0.5601	2	1075	5	22042	ENSMUSG00000043019,ENSMUSG00000055401
GO:0006338	chromatin remodeling	biological_process	0.025767	0.5601	12	1075	124	22042	ENSMUSG00000013822,ENSMUSG00000008958,ENSMUSG00000024921,ENSMUSG00000015217,ENSMUSG00000042323,ENSMUSG00000002748,ENSMUSG00000030689,ENSMUSG00000068391,ENSMUSG00000024947,ENSMUSG00000020232,ENSMUSG00000046711,ENSMUSG00000059518
GO:0048839	inner ear development	biological_process	0.025925	0.56295	17	1075	198	22042	ENSMUSG00000024620,ENSMUSG00000033088,ENSMUSG00000001249,ENSMUSG00000023972,ENSMUSG00000002799,ENSMUSG00000059146,ENSMUSG00000040728,ENSMUSG00000038982,ENSMUSG00000107283,ENSMUSG00000012819,ENSMUSG00000007877,ENSMUSG00000017009,ENSMUSG00000026768,ENSMUSG00000036006,ENSMUSG00000078630,ENSMUSG00000000378,ENSMUSG00000037624
GO:1904293	negative regulation of ERAD pathway	biological_process	0.025959	0.56311	3	1075	13	22042	ENSMUSG00000041765,ENSMUSG00000040462,ENSMUSG00000004937
GO:0002694	regulation of leukocyte activation	biological_process	0.026035	0.56419	37	1075	594	22042	ENSMUSG00000036006,ENSMUSG00000029554,ENSMUSG00000005583,ENSMUSG00000017009,ENSMUSG00000002602,ENSMUSG00000028150,ENSMUSG00000029053,ENSMUSG00000031217,ENSMUSG00000066877,ENSMUSG00000022661,ENSMUSG00000004266,ENSMUSG00000020612,ENSMUSG00000030413,ENSMUSG00000003934,ENSMUSG00000026842,ENSMUSG00000052212,ENSMUSG00000032815,ENSMUSG00000070643,ENSMUSG00000068105,ENSMUSG00000059518,ENSMUSG00000040247,…
GO:0019320	hexose catabolic process	biological_process	0.026073	0.56443	4	1075	22	22042	ENSMUSG00000033065,ENSMUSG00000034371,ENSMUSG00000020277,ENSMUSG00000021196
GO:0003712	transcription cofactor activity	molecular_function	0.026192	0.56603	33	1075	450	22042	ENSMUSG00000045482,ENSMUSG00000030330,ENSMUSG00000006050,ENSMUSG00000027080,ENSMUSG00000038697,ENSMUSG00000020647,ENSMUSG00000015092,ENSMUSG00000034748,ENSMUSG00000004328,ENSMUSG00000026222,ENSMUSG00000026796,ENSMUSG00000032715,ENSMUSG00000062991,ENSMUSG00000026799,ENSMUSG00000025764,ENSMUSG00000024921,ENSMUSG00000053477,ENSMUSG00000034341,ENSMUSG00000054199,ENSMUSG00000037373,ENSMUSG00000024515,…
GO:0070717	poly-purine tract binding	molecular_function	0.026201	0.56603	5	1075	33	22042	ENSMUSG00000028651,ENSMUSG00000023025,ENSMUSG00000046876,ENSMUSG00000022194,ENSMUSG00000037058
GO:0001525	angiogenesis	biological_process	0.026231	0.5661	36	1075	507	22042	ENSMUSG00000030093,ENSMUSG00000020160,ENSMUSG00000027954,ENSMUSG00000053477,ENSMUSG00000044562,ENSMUSG00000029231,ENSMUSG00000029106,ENSMUSG00000074272,ENSMUSG00000020681,ENSMUSG00000045680,ENSMUSG00000057123,ENSMUSG00000004328,ENSMUSG00000026222,ENSMUSG00000027314,ENSMUSG00000005958,ENSMUSG00000032911,ENSMUSG00000000957,ENSMUSG00000023008,ENSMUSG00000030602,ENSMUSG00000026814,ENSMUSG00000001034,…
GO:0002640	regulation of immunoglobulin biosynthetic process	biological_process	0.026379	0.56749	1	1075	1	22042	ENSMUSG00000024353
GO:0002642	positive regulation of immunoglobulin biosynthetic process	biological_process	0.026379	0.56749	1	1075	1	22042	ENSMUSG00000024353
GO:0015758	glucose transport	biological_process	0.026386	0.56749	12	1075	127	22042	ENSMUSG00000034748,ENSMUSG00000078515,ENSMUSG00000020681,ENSMUSG00000024353,ENSMUSG00000024858,ENSMUSG00000005057,ENSMUSG00000006127,ENSMUSG00000032715,ENSMUSG00000030087,ENSMUSG00000045658,ENSMUSG00000031980,ENSMUSG00000028893
GO:2001273	regulation of glucose import in response to insulin stimulus	biological_process	0.026402	0.56749	4	1075	23	22042	ENSMUSG00000031980,ENSMUSG00000024353,ENSMUSG00000030087,ENSMUSG00000045658
GO:0034333	adherens junction assembly	biological_process	0.02643	0.5675	9	1075	78	22042	ENSMUSG00000023951,ENSMUSG00000031078,ENSMUSG00000000957,ENSMUSG00000057329,ENSMUSG00000044042,ENSMUSG00000041959,ENSMUSG00000017009,ENSMUSG00000062960,ENSMUSG00000026842
GO:0001570	vasculogenesis	biological_process	0.026463	0.56764	9	1075	82	22042	ENSMUSG00000022475,ENSMUSG00000042323,ENSMUSG00000044562,ENSMUSG00000074272,ENSMUSG00000026814,ENSMUSG00000024066,ENSMUSG00000030093,ENSMUSG00000000378,ENSMUSG00000001632
GO:0021781	glial cell fate commitment	biological_process	0.026621	0.56983	3	1075	14	22042	ENSMUSG00000062991,ENSMUSG00000024176,ENSMUSG00000028717
GO:0046903	secretion	biological_process	0.026624	0.56983	74	1075	1148	22042	ENSMUSG00000021680,ENSMUSG00000041798,ENSMUSG00000026274,ENSMUSG00000020277,ENSMUSG00000019087,ENSMUSG00000031980,ENSMUSG00000035187,ENSMUSG00000002602,ENSMUSG00000037032,ENSMUSG00000054277,ENSMUSG00000030541,ENSMUSG00000020806,ENSMUSG00000024858,ENSMUSG00000034579,ENSMUSG00000023192,ENSMUSG00000029134,ENSMUSG00000023951,ENSMUSG00000009894,ENSMUSG00000026842,ENSMUSG00000029616,ENSMUSG00000052212,…
GO:0003682	chromatin binding	molecular_function	0.026646	0.56983	38	1075	543	22042	ENSMUSG00000032344,ENSMUSG00000024947,ENSMUSG00000014859,ENSMUSG00000024921,ENSMUSG00000020160,ENSMUSG00000042323,ENSMUSG00000053914,ENSMUSG00000053477,ENSMUSG00000020086,ENSMUSG00000046876,ENSMUSG00000027067,ENSMUSG00000059518,ENSMUSG00000067567,ENSMUSG00000041420,ENSMUSG00000059119,ENSMUSG00000034748,ENSMUSG00000020647,ENSMUSG00000046711,ENSMUSG00000020923,ENSMUSG00000028717,ENSMUSG00000006599,…
GO:0002260	lymphocyte homeostasis	biological_process	0.02672	0.57041	8	1075	70	22042	ENSMUSG00000005057,ENSMUSG00000057329,ENSMUSG00000005583,ENSMUSG00000026842,ENSMUSG00000019850,ENSMUSG00000039936,ENSMUSG00000004221,ENSMUSG00000068105
GO:0090189	regulation of branching involved in ureteric bud morphogenesis	biological_process	0.026727	0.57041	4	1075	24	22042	ENSMUSG00000031980,ENSMUSG00000023951,ENSMUSG00000024176,ENSMUSG00000020679
GO:2000116	regulation of cysteine-type endopeptidase activity	biological_process	0.026999	0.57471	19	1075	231	22042	ENSMUSG00000023951,ENSMUSG00000024947,ENSMUSG00000096727,ENSMUSG00000022534,ENSMUSG00000096472,ENSMUSG00000007659,ENSMUSG00000025507,ENSMUSG00000019823,ENSMUSG00000032965,ENSMUSG00000037860,ENSMUSG00000029433,ENSMUSG00000024041,ENSMUSG00000024066,ENSMUSG00000071203,ENSMUSG00000020184,ENSMUSG00000005718,ENSMUSG00000019054,ENSMUSG00000038058,ENSMUSG00000003644
GO:0031749	D2 dopamine receptor binding	molecular_function	0.027006	0.57471	2	1075	5	22042	ENSMUSG00000033335,ENSMUSG00000038976
GO:0006941	striated muscle contraction	biological_process	0.027141	0.57471	14	1075	158	22042	ENSMUSG00000057123,ENSMUSG00000020439,ENSMUSG00000030409,ENSMUSG00000050627,ENSMUSG00000041936,ENSMUSG00000026414,ENSMUSG00000024858,ENSMUSG00000061723,ENSMUSG00000022770,ENSMUSG00000007122,ENSMUSG00000040086,ENSMUSG00000007877,ENSMUSG00000028854,ENSMUSG00000030739
GO:1903539	protein localization to postsynaptic membrane	biological_process	0.027174	0.57471	2	1075	5	22042	ENSMUSG00000020734,ENSMUSG00000002104
GO:0009056	catabolic process	biological_process	0.027185	0.57471	131	1075	2153	22042	ENSMUSG00000011958,ENSMUSG00000007050,ENSMUSG00000028309,ENSMUSG00000025231,ENSMUSG00000052656,ENSMUSG00000033059,ENSMUSG00000030019,ENSMUSG00000038534,ENSMUSG00000007891,ENSMUSG00000030610,ENSMUSG00000041560,ENSMUSG00000024213,ENSMUSG00000027455,ENSMUSG00000040249,ENSMUSG00000061046,ENSMUSG00000007670,ENSMUSG00000028974,ENSMUSG00000032612,ENSMUSG00000003346,ENSMUSG00000002985,ENSMUSG00000042988,…
GO:0051893	regulation of focal adhesion assembly	biological_process	0.027301	0.57471	7	1075	54	22042	ENSMUSG00000023951,ENSMUSG00000000957,ENSMUSG00000044042,ENSMUSG00000041959,ENSMUSG00000062960,ENSMUSG00000017009,ENSMUSG00000026842
GO:0090109	regulation of cell-substrate junction assembly	biological_process	0.027301	0.57471	7	1075	54	22042	ENSMUSG00000023951,ENSMUSG00000000957,ENSMUSG00000044042,ENSMUSG00000017009,ENSMUSG00000062960,ENSMUSG00000026842,ENSMUSG00000041959
GO:0071608	macrophage inflammatory protein-1 alpha production	biological_process	0.027309	0.57471	2	1075	5	22042	ENSMUSG00000055994,ENSMUSG00000022534
GO:1902807	negative regulation of cell cycle G1/S phase transition	biological_process	0.027338	0.57471	7	1075	60	22042	ENSMUSG00000024947,ENSMUSG00000020184,ENSMUSG00000057329,ENSMUSG00000025507,ENSMUSG00000027510,ENSMUSG00000096472,ENSMUSG00000025764
GO:0005523	tropomyosin binding	molecular_function	0.027425	0.57471	3	1075	13	22042	ENSMUSG00000026414,ENSMUSG00000048096,ENSMUSG00000061723
GO:0035964	COPI-coated vesicle budding	biological_process	0.027433	0.57471	2	1075	5	22042	ENSMUSG00000058569,ENSMUSG00000054277
GO:2000249	regulation of actin cytoskeleton reorganization	biological_process	0.027466	0.57471	5	1075	35	22042	ENSMUSG00000025499,ENSMUSG00000059146,ENSMUSG00000027944,ENSMUSG00000024621,ENSMUSG00000026842
GO:0072697	protein localization to cell cortex	biological_process	0.027471	0.57471	2	1075	5	22042	ENSMUSG00000034930,ENSMUSG00000038976
GO:2000048	negative regulation of cell-cell adhesion mediated by cadherin	biological_process	0.027492	0.57471	2	1075	5	22042	ENSMUSG00000045394,ENSMUSG00000029003
GO:0003873	6-phosphofructo-2-kinase activity	molecular_function	0.027526	0.57471	2	1075	5	22042	ENSMUSG00000026773,ENSMUSG00000026409
GO:0005030	neurotrophin receptor activity	molecular_function	0.027526	0.57471	2	1075	5	22042	ENSMUSG00000059146,ENSMUSG00000028072
GO:0006741	NADP biosynthetic process	biological_process	0.027526	0.57471	2	1075	5	22042	ENSMUSG00000030541,ENSMUSG00000029063
GO:0008091	spectrin	cellular_component	0.027526	0.57471	2	1075	5	22042	ENSMUSG00000067889,ENSMUSG00000021061
GO:0045180	basal cortex	cellular_component	0.027526	0.57471	2	1075	5	22042	ENSMUSG00000048537,ENSMUSG00000041798
GO:0090235	regulation of metaphase plate congression	biological_process	0.027526	0.57471	2	1075	5	22042	ENSMUSG00000002055,ENSMUSG00000029554
GO:0045719	negative regulation of glycogen biosynthetic process	biological_process	0.027526	0.57471	2	1075	5	22042	ENSMUSG00000026274,ENSMUSG00000006127
GO:0014045	establishment of endothelial blood-brain barrier	biological_process	0.027526	0.57471	2	1075	5	22042	ENSMUSG00000026814,ENSMUSG00000030093
GO:0044764	multi-organism cellular process	biological_process	0.027661	0.57694	25	1075	325	22042	ENSMUSG00000040325,ENSMUSG00000006127,ENSMUSG00000032109,ENSMUSG00000028651,ENSMUSG00000059108,ENSMUSG00000060288,ENSMUSG00000050747,ENSMUSG00000037523,ENSMUSG00000002602,ENSMUSG00000024858,ENSMUSG00000005718,ENSMUSG00000041560,ENSMUSG00000007659,ENSMUSG00000050732,ENSMUSG00000023906,ENSMUSG00000002985,ENSMUSG00000001249,ENSMUSG00000033323,ENSMUSG00000024457,ENSMUSG00000059146,ENSMUSG00000057329,…
GO:1901201	regulation of extracellular matrix assembly	biological_process	0.02772	0.57762	3	1075	14	22042	ENSMUSG00000031980,ENSMUSG00000033420,ENSMUSG00000048537
GO:0051353	positive regulation of oxidoreductase activity	biological_process	0.027778	0.57825	6	1075	46	22042	ENSMUSG00000002985,ENSMUSG00000026842,ENSMUSG00000038058,ENSMUSG00000061048,ENSMUSG00000037580,ENSMUSG00000055994
GO:0044782	cilium organization	biological_process	0.027815	0.57845	16	1075	178	22042	ENSMUSG00000021368,ENSMUSG00000031831,ENSMUSG00000014859,ENSMUSG00000034579,ENSMUSG00000032965,ENSMUSG00000034706,ENSMUSG00000020284,ENSMUSG00000042156,ENSMUSG00000032479,ENSMUSG00000033862,ENSMUSG00000034292,ENSMUSG00000040714,ENSMUSG00000033335,ENSMUSG00000027194,ENSMUSG00000039577,ENSMUSG00000030276
GO:0098631	protein binding involved in cell adhesion	molecular_function	0.028033	0.58241	5	1075	33	22042	ENSMUSG00000032243,ENSMUSG00000040385,ENSMUSG00000037995,ENSMUSG00000045394,ENSMUSG00000044033
GO:2000027	regulation of organ morphogenesis	biological_process	0.02809	0.58303	15	1075	173	22042	ENSMUSG00000029231,ENSMUSG00000024176,ENSMUSG00000057329,ENSMUSG00000074272,ENSMUSG00000020679,ENSMUSG00000023972,ENSMUSG00000019850,ENSMUSG00000001249,ENSMUSG00000026842,ENSMUSG00000031980,ENSMUSG00000024395,ENSMUSG00000023951,ENSMUSG00000028977,ENSMUSG00000024515,ENSMUSG00000030093
GO:0050839	cell adhesion molecule binding	molecular_function	0.028266	0.5861	19	1075	220	22042	ENSMUSG00000030890,ENSMUSG00000019969,ENSMUSG00000045394,ENSMUSG00000061048,ENSMUSG00000000325,ENSMUSG00000000957,ENSMUSG00000021910,ENSMUSG00000030605,ENSMUSG00000025511,ENSMUSG00000024965,ENSMUSG00000030830,ENSMUSG00000004266,ENSMUSG00000001014,ENSMUSG00000048534,ENSMUSG00000013033,ENSMUSG00000062991,ENSMUSG00000040385,ENSMUSG00000052212,ENSMUSG00000062960
GO:0022411	cellular component disassembly	biological_process	0.028297	0.58617	24	1075	305	22042	ENSMUSG00000078812,ENSMUSG00000027329,ENSMUSG00000019054,ENSMUSG00000023277,ENSMUSG00000021061,ENSMUSG00000067787,ENSMUSG00000003534,ENSMUSG00000031078,ENSMUSG00000042323,ENSMUSG00000001249,ENSMUSG00000038976,ENSMUSG00000028974,ENSMUSG00000024773,ENSMUSG00000029106,ENSMUSG00000048096,ENSMUSG00000019823,ENSMUSG00000067889,ENSMUSG00000026887,ENSMUSG00000027581,ENSMUSG00000062991,ENSMUSG00000016510,…
GO:0030099	myeloid cell differentiation	biological_process	0.028349	0.58668	27	1075	374	22042	ENSMUSG00000029106,ENSMUSG00000022489,ENSMUSG00000028040,ENSMUSG00000074272,ENSMUSG00000073878,ENSMUSG00000027944,ENSMUSG00000020160,ENSMUSG00000028717,ENSMUSG00000033055,ENSMUSG00000022185,ENSMUSG00000023951,ENSMUSG00000041515,ENSMUSG00000000552,ENSMUSG00000004266,ENSMUSG00000054594,ENSMUSG00000005583,ENSMUSG00000069266,ENSMUSG00000037465,ENSMUSG00000058756,ENSMUSG00000015217,ENSMUSG00000019969,…
GO:0090085	regulation of protein deubiquitination	biological_process	0.028472	0.58744	3	1075	13	22042	ENSMUSG00000041560,ENSMUSG00000020400,ENSMUSG00000026203
GO:0045922	negative regulation of fatty acid metabolic process	biological_process	0.028483	0.58744	4	1075	27	22042	ENSMUSG00000032715,ENSMUSG00000037622,ENSMUSG00000030747,ENSMUSG00000074272
GO:0007422	peripheral nervous system development	biological_process	0.02849	0.58744	8	1075	71	22042	ENSMUSG00000030890,ENSMUSG00000028782,ENSMUSG00000059146,ENSMUSG00000028416,ENSMUSG00000024176,ENSMUSG00000062991,ENSMUSG00000036560,ENSMUSG00000033006
GO:0002154	thyroid hormone mediated signaling pathway	biological_process	0.028522	0.58744	2	1075	6	22042	ENSMUSG00000020647,ENSMUSG00000058756
GO:0032731	positive regulation of interleukin-1 beta production	biological_process	0.028525	0.58744	5	1075	35	22042	ENSMUSG00000047821,ENSMUSG00000038058,ENSMUSG00000071203,ENSMUSG00000055994,ENSMUSG00000037860
GO:1903320	regulation of protein modification by small protein conjugation or removal	biological_process	0.028594	0.58829	22	1075	272	22042	ENSMUSG00000026203,ENSMUSG00000021368,ENSMUSG00000032715,ENSMUSG00000074001,ENSMUSG00000041560,ENSMUSG00000055994,ENSMUSG00000020400,ENSMUSG00000032612,ENSMUSG00000026842,ENSMUSG00000029003,ENSMUSG00000115987,ENSMUSG00000020232,ENSMUSG00000067567,ENSMUSG00000019969,ENSMUSG00000039474,ENSMUSG00000024182,ENSMUSG00000025231,ENSMUSG00000028309,ENSMUSG00000030435,ENSMUSG00000029554,ENSMUSG00000019850,…
GO:0032489	regulation of Cdc42 protein signal transduction	biological_process	0.02867	0.58879	2	1075	6	22042	ENSMUSG00000026842,ENSMUSG00000002985
GO:0043240	Fanconi anaemia nuclear complex	cellular_component	0.028674	0.58879	3	1075	14	22042	ENSMUSG00000073684,ENSMUSG00000021461,ENSMUSG00000032815
GO:0042492	gamma-delta T cell differentiation	biological_process	0.028783	0.58947	3	1075	13	22042	ENSMUSG00000028150,ENSMUSG00000002799,ENSMUSG00000070643
GO:0080008	Cul4-RING E3 ubiquitin ligase complex	cellular_component	0.028789	0.58947	5	1075	34	22042	ENSMUSG00000030610,ENSMUSG00000038324,ENSMUSG00000040325,ENSMUSG00000037103,ENSMUSG00000021222
GO:0051250	negative regulation of lymphocyte activation	biological_process	0.028791	0.58947	13	1075	139	22042	ENSMUSG00000029603,ENSMUSG00000036006,ENSMUSG00000020612,ENSMUSG00000004266,ENSMUSG00000029554,ENSMUSG00000074272,ENSMUSG00000040247,ENSMUSG00000030413,ENSMUSG00000022770,ENSMUSG00000015217,ENSMUSG00000019850,ENSMUSG00000017009,ENSMUSG00000002602
GO:0061158	3'-UTR-mediated mRNA destabilization	biological_process	0.028959	0.59235	3	1075	14	22042	ENSMUSG00000045817,ENSMUSG00000039652,ENSMUSG00000007670
GO:0032652	regulation of interleukin-1 production	biological_process	0.029033	0.5928	8	1075	73	22042	ENSMUSG00000022534,ENSMUSG00000038058,ENSMUSG00000019850,ENSMUSG00000047821,ENSMUSG00000055994,ENSMUSG00000037860,ENSMUSG00000074272,ENSMUSG00000071203
GO:0045925	positive regulation of female receptivity	biological_process	0.029054	0.5928	2	1075	6	22042	ENSMUSG00000058756,ENSMUSG00000020647
GO:2000178	negative regulation of neural precursor cell proliferation	biological_process	0.02908	0.5928	4	1075	24	22042	ENSMUSG00000027315,ENSMUSG00000024395,ENSMUSG00000030890,ENSMUSG00000060240
GO:2001236	regulation of extrinsic apoptotic signaling pathway	biological_process	0.029093	0.5928	14	1075	154	22042	ENSMUSG00000031078,ENSMUSG00000031980,ENSMUSG00000050106,ENSMUSG00000027466,ENSMUSG00000007659,ENSMUSG00000025507,ENSMUSG00000040687,ENSMUSG00000001034,ENSMUSG00000040385,ENSMUSG00000057329,ENSMUSG00000017897,ENSMUSG00000023905,ENSMUSG00000019850,ENSMUSG00000026222
GO:1901070	guanosine-containing compound biosynthetic process	biological_process	0.029156	0.59342	3	1075	14	22042	ENSMUSG00000020444,ENSMUSG00000003500,ENSMUSG00000026575
GO:0070198	protein localization to chromosome, telomeric region	biological_process	0.029181	0.59342	3	1075	13	22042	ENSMUSG00000007589,ENSMUSG00000029676,ENSMUSG00000038000
GO:0045744	negative regulation of G-protein coupled receptor protein signaling pathway	biological_process	0.029208	0.59342	6	1075	47	22042	ENSMUSG00000043384,ENSMUSG00000033335,ENSMUSG00000035863,ENSMUSG00000024858,ENSMUSG00000021639,ENSMUSG00000029101
GO:0000989	transcription factor activity, transcription factor binding	molecular_function	0.029248	0.59362	33	1075	454	22042	ENSMUSG00000031935,ENSMUSG00000058756,ENSMUSG00000036459,ENSMUSG00000024515,ENSMUSG00000034771,ENSMUSG00000028309,ENSMUSG00000034341,ENSMUSG00000054199,ENSMUSG00000037373,ENSMUSG00000038025,ENSMUSG00000022475,ENSMUSG00000032094,ENSMUSG00000046711,ENSMUSG00000027630,ENSMUSG00000040761,ENSMUSG00000021598,ENSMUSG00000004328,ENSMUSG00000026222,ENSMUSG00000038697,ENSMUSG00000020647,ENSMUSG00000015092,…
GO:0070848	response to growth factor	biological_process	0.029274	0.59362	45	1075	659	22042	ENSMUSG00000031980,ENSMUSG00000070509,ENSMUSG00000045039,ENSMUSG00000024515,ENSMUSG00000041351,ENSMUSG00000031010,ENSMUSG00000005583,ENSMUSG00000023277,ENSMUSG00000026768,ENSMUSG00000008090,ENSMUSG00000059022,ENSMUSG00000023951,ENSMUSG00000031503,ENSMUSG00000021368,ENSMUSG00000028072,ENSMUSG00000040488,ENSMUSG00000026814,ENSMUSG00000001034,ENSMUSG00000059146,ENSMUSG00000001494,ENSMUSG00000024620,…
GO:0034248	regulation of cellular amide metabolic process	biological_process	0.029387	0.59533	26	1075	349	22042	ENSMUSG00000078812,ENSMUSG00000027487,ENSMUSG00000039652,ENSMUSG00000019763,ENSMUSG00000041815,ENSMUSG00000020190,ENSMUSG00000035632,ENSMUSG00000003135,ENSMUSG00000024830,ENSMUSG00000041638,ENSMUSG00000027954,ENSMUSG00000002985,ENSMUSG00000007670,ENSMUSG00000033216,ENSMUSG00000038762,ENSMUSG00000023025,ENSMUSG00000055994,ENSMUSG00000039069,ENSMUSG00000040385,ENSMUSG00000000552,ENSMUSG00000017188,…
GO:0050794	regulation of cellular process	biological_process	0.029582	0.5979	598	1075	11490	22042	ENSMUSG00000044461,ENSMUSG00000002279,ENSMUSG00000059883,ENSMUSG00000024182,ENSMUSG00000028651,ENSMUSG00000025316,ENSMUSG00000030890,ENSMUSG00000007122,ENSMUSG00000030739,ENSMUSG00000029101,ENSMUSG00000035863,ENSMUSG00000029003,ENSMUSG00000027954,ENSMUSG00000052712,ENSMUSG00000021219,ENSMUSG00000044562,ENSMUSG00000033323,ENSMUSG00000027239,ENSMUSG00000028782,ENSMUSG00000030541,ENSMUSG00000073158,…
GO:0050866	negative regulation of cell activation	biological_process	0.029584	0.5979	16	1075	185	22042	ENSMUSG00000029554,ENSMUSG00000040247,ENSMUSG00000022770,ENSMUSG00000019850,ENSMUSG00000015217,ENSMUSG00000017009,ENSMUSG00000002602,ENSMUSG00000036006,ENSMUSG00000029231,ENSMUSG00000030413,ENSMUSG00000074272,ENSMUSG00000002985,ENSMUSG00000022661,ENSMUSG00000029603,ENSMUSG00000020612,ENSMUSG00000004266
[truncated: 8,287 more rows]
