# Supplementary material for: Whole transcriptome analysis of the differential RNA profiles and associated competing endogenous RNA networks in LPS-induced acute lung injury (ALI)
Source: PLoS One. 2021 May 7;16(5):e0251359. doi: 10.1371/journal.pone.0251359 (PMC8104378; doi:10.1371/journal.pone.0251359)
Supplement: S20 Table — (XLS) [file pone.0251359.s027.xls]

##Databases: KEGG PATHWAY
##Statistical test method: hypergeometric test / Fisher's exact test
##FDR correction method: Benjamini and Hochberg
#Term	Database	ID	Input number	Background number	P-Value	Corrected P-Value	Input	KEGG_ID/KO	Entrez_ID	Hyperlink
Neurotrophin signaling pathway	KEGG PATHWAY	mmu04722	16	123	0.009631082	0.898992582	ENSMUSG00000059923|ENSMUSG00000001034|ENSMUSG00000059146|ENSMUSG00000003644|ENSMUSG00000020901|ENSMUSG00000030733|ENSMUSG00000057329|ENSMUSG00000059883|ENSMUSG00000026842|ENSMUSG00000028072|ENSMUSG00000039936|ENSMUSG00000021820|ENSMUSG00000025499|ENSMUSG00000019969|ENSMUSG00000031392|ENSMUSG00000005057	mmu:14784|mmu:23939|mmu:18213|mmu:20111|mmu:320207|mmu:20399|mmu:12043|mmu:266632|mmu:11350|mmu:18211|mmu:18707|mmu:12325|mmu:15461|mmu:19164|mmu:16179|mmu:23921|	14784|23939|18213|20111|320207|20399|12043|266632|11350|18211|18707|12325|15461|19164|16179|23921|	http://www.genome.jp/kegg-bin/show_pathway?mmu04722/mmu:320207%09red/mmu:20111%09red/mmu:11350%09red/mmu:18213%09red/mmu:12043%09red/mmu:12325%09red/mmu:18211%09red/mmu:23921%09red/mmu:23939%09red/mmu:20399%09red/mmu:19164%09red/mmu:14784%09red/mmu:18707%09red/mmu:266632%09red/mmu:16179%09red/mmu:15461%09red
Apoptosis	KEGG PATHWAY	mmu04210	11	82	0.023986192	0.898992582	ENSMUSG00000031392|ENSMUSG00000004221|ENSMUSG00000020901|ENSMUSG00000057329|ENSMUSG00000059883|ENSMUSG00000028072|ENSMUSG00000039936|ENSMUSG00000005469|ENSMUSG00000007659|ENSMUSG00000028974|ENSMUSG00000020612	mmu:16179|mmu:16151|mmu:320207|mmu:12043|mmu:266632|mmu:18211|mmu:18707|mmu:18747|mmu:12048|mmu:13347|mmu:19084|	16179|16151|320207|12043|266632|18211|18707|18747|12048|13347|19084|	http://www.genome.jp/kegg-bin/show_pathway?mmu04210/mmu:13347%09red/mmu:12048%09red/mmu:18747%09red/mmu:19084%09red/mmu:12043%09red/mmu:320207%09red/mmu:18707%09red/mmu:266632%09red/mmu:16151%09red/mmu:16179%09red/mmu:18211%09red
Chronic myeloid leukemia	KEGG PATHWAY	mmu05220	10	73	0.02723942	0.898992582	ENSMUSG00000059923|ENSMUSG00000004221|ENSMUSG00000024515|ENSMUSG00000020901|ENSMUSG00000025499|ENSMUSG00000026842|ENSMUSG00000020184|ENSMUSG00000039936|ENSMUSG00000007659|ENSMUSG00000037373	mmu:14784|mmu:16151|mmu:17128|mmu:320207|mmu:15461|mmu:11350|mmu:17246|mmu:18707|mmu:12048|mmu:13016|	14784|16151|17128|320207|15461|11350|17246|18707|12048|13016|	http://www.genome.jp/kegg-bin/show_pathway?mmu05220/mmu:13016%09red/mmu:12048%09red/mmu:11350%09red/mmu:320207%09red/mmu:17246%09red/mmu:14784%09red/mmu:18707%09red/mmu:17128%09red/mmu:16151%09red/mmu:15461%09red
Insulin signaling pathway	KEGG PATHWAY	mmu04910	16	142	0.029126886	0.898992582	ENSMUSG00000059923|ENSMUSG00000067713|ENSMUSG00000005057|ENSMUSG00000030815|ENSMUSG00000040385|ENSMUSG00000025499|ENSMUSG00000020190|ENSMUSG00000024830|ENSMUSG00000033059|ENSMUSG00000020901|ENSMUSG00000039936|ENSMUSG00000005469|ENSMUSG00000041798|ENSMUSG00000020612|ENSMUSG00000006127|ENSMUSG00000029053	mmu:14784|mmu:19082|mmu:23921|mmu:68961|mmu:19045|mmu:15461|mmu:17347|mmu:58988|mmu:110078|mmu:320207|mmu:18707|mmu:18747|mmu:103988|mmu:19084|mmu:19062|mmu:18762|	14784|19082|23921|68961|19045|15461|17347|58988|110078|320207|18707|18747|103988|19084|19062|18762|	http://www.genome.jp/kegg-bin/show_pathway?mmu04910/mmu:19082%09red/mmu:18747%09red/mmu:110078%09red/mmu:17347%09red/mmu:103988%09red/mmu:320207%09red/mmu:19062%09red/mmu:15461%09red/mmu:19045%09red/mmu:58988%09red/mmu:19084%09red/mmu:14784%09red/mmu:18707%09red/mmu:18762%09red/mmu:68961%09red/mmu:23921%09red
Platelet activation	KEGG PATHWAY	mmu04611	15	131	0.030301998	0.898992582	ENSMUSG00000022836|ENSMUSG00000002699|ENSMUSG00000049686|ENSMUSG00000040385|ENSMUSG00000050211|ENSMUSG00000034664|ENSMUSG00000050761|ENSMUSG00000039936|ENSMUSG00000029925|ENSMUSG00000005469|ENSMUSG00000005580|ENSMUSG00000020901|ENSMUSG00000029053|ENSMUSG00000024965|ENSMUSG00000050732	mmu:107589|mmu:16822|mmu:109305|mmu:19045|mmu:329502|mmu:16399|mmu:14724|mmu:18707|mmu:21391|mmu:18747|mmu:11515|mmu:320207|mmu:18762|mmu:108101|mmu:22320|	107589|16822|109305|19045|329502|16399|14724|18707|21391|18747|11515|320207|18762|108101|22320|	http://www.genome.jp/kegg-bin/show_pathway?mmu04611/mmu:21391%09red/mmu:329502%09red/mmu:14724%09red/mmu:22320%09red/mmu:109305%09red/mmu:320207%09red/mmu:16399%09red/mmu:16822%09red/mmu:19045%09red/mmu:11515%09red/mmu:18707%09red/mmu:108101%09red/mmu:107589%09red/mmu:18762%09red/mmu:18747%09red
Ras signaling pathway	KEGG PATHWAY	mmu04014	23	229	0.031376381	0.898992582	ENSMUSG00000028040|ENSMUSG00000026821|ENSMUSG00000026842|ENSMUSG00000027954|ENSMUSG00000029713|ENSMUSG00000018012|ENSMUSG00000034579|ENSMUSG00000029231|ENSMUSG00000004221|ENSMUSG00000024620|ENSMUSG00000030602|ENSMUSG00000050211|ENSMUSG00000005469|ENSMUSG00000059923|ENSMUSG00000039936|ENSMUSG00000062960|ENSMUSG00000023951|ENSMUSG00000018334|ENSMUSG00000024621|ENSMUSG00000020901|ENSMUSG00000025499|…	mmu:13639|mmu:19730|mmu:11350|mmu:13636|mmu:14693|mmu:170758|mmu:237625|mmu:18595|mmu:16151|mmu:18596|mmu:70584|mmu:329502|mmu:18747|mmu:14784|mmu:18707|mmu:16542|mmu:22339|mmu:16706|mmu:12978|mmu:320207|mmu:15461|mmu:240057|mmu:12048|	13639|19730|11350|13636|14693|170758|237625|18595|16151|18596|70584|329502|18747|14784|18707|16542|22339|16706|12978|320207|15461|240057|12048|	http://www.genome.jp/kegg-bin/show_pathway?mmu04014/mmu:12048%09red/mmu:16542%09red/mmu:22339%09red/mmu:237625%09red/mmu:170758%09red/mmu:18707%09red/mmu:70584%09red/mmu:13636%09red/mmu:13639%09red/mmu:320207%09red/mmu:19730%09red/mmu:16706%09red/mmu:14784%09red/mmu:14693%09red/mmu:240057%09red/mmu:18596%09red/mmu:18595%09red/mmu:18747%09red/mmu:329502%09red/mmu:11350%09red/mmu:16151%09red/mmu:15…
Fructose and mannose metabolism	KEGG PATHWAY	mmu00051	6	35	0.034896854	0.898992582	ENSMUSG00000029762|ENSMUSG00000026409|ENSMUSG00000020277|ENSMUSG00000021196|ENSMUSG00000033065|ENSMUSG00000026773	mmu:14187|mmu:18640|mmu:18641|mmu:56421|mmu:18642|mmu:170768|	14187|18640|18641|56421|18642|170768|	http://www.genome.jp/kegg-bin/show_pathway?mmu00051/mmu:14187%09red/mmu:56421%09red/mmu:18642%09red/mmu:18641%09red/mmu:18640%09red/mmu:170768%09red
Bacterial invasion of epithelial cells	KEGG PATHWAY	mmu05100	10	77	0.036201699	0.898992582	ENSMUSG00000033335|ENSMUSG00000018398|ENSMUSG00000020901|ENSMUSG00000079426|ENSMUSG00000029003|ENSMUSG00000073982|ENSMUSG00000039936|ENSMUSG00000030890|ENSMUSG00000022456|ENSMUSG00000031078	mmu:13430|mmu:20362|mmu:320207|mmu:68089|mmu:71890|mmu:56212|mmu:18707|mmu:16202|mmu:24050|mmu:13043|	13430|20362|320207|68089|71890|56212|18707|16202|24050|13043|	http://www.genome.jp/kegg-bin/show_pathway?mmu05100/mmu:68089%09red/mmu:20362%09red/mmu:13430%09red/mmu:71890%09red/mmu:24050%09red/mmu:320207%09red/mmu:56212%09red/mmu:13043%09red/mmu:18707%09red/mmu:16202%09red
Rap1 signaling pathway	KEGG PATHWAY	mmu04015	21	214	0.046359468	0.898992582	ENSMUSG00000041351|ENSMUSG00000029231|ENSMUSG00000002699|ENSMUSG00000028040|ENSMUSG00000024070|ENSMUSG00000029053|ENSMUSG00000020901|ENSMUSG00000025499|ENSMUSG00000062960|ENSMUSG00000024620|ENSMUSG00000024621|ENSMUSG00000027954|ENSMUSG00000034664|ENSMUSG00000039936|ENSMUSG00000023951|ENSMUSG00000005580|ENSMUSG00000030830|ENSMUSG00000030583|ENSMUSG00000108596|ENSMUSG00000018012|ENSMUSG00000026821	mmu:110351|mmu:18595|mmu:16822|mmu:13639|mmu:75292|mmu:18762|mmu:320207|mmu:15461|mmu:16542|mmu:18596|mmu:12978|mmu:13636|mmu:16399|mmu:18707|mmu:22339|mmu:11515|mmu:16408|mmu:74206|mmu:16409|mmu:170758|mmu:19730|	110351|18595|16822|13639|75292|18762|320207|15461|16542|18596|12978|13636|16399|18707|22339|11515|16408|74206|16409|170758|19730|	http://www.genome.jp/kegg-bin/show_pathway?mmu04015/mmu:16822%09red/mmu:12978%09red/mmu:13636%09red/mmu:16409%09red/mmu:16408%09red/mmu:16542%09red/mmu:18762%09red/mmu:13639%09red/mmu:320207%09red/mmu:19730%09red/mmu:15461%09red/mmu:16399%09red/mmu:22339%09red/mmu:74206%09red/mmu:170758%09red/mmu:18595%09red/mmu:18707%09red/mmu:18596%09red/mmu:75292%09red/mmu:110351%09red/mmu:11515%09red
T cell receptor signaling pathway	KEGG PATHWAY	mmu04660	12	105	0.049556544	0.898992582	ENSMUSG00000031132|ENSMUSG00000059923|ENSMUSG00000004221|ENSMUSG00000004266|ENSMUSG00000025499|ENSMUSG00000066877|ENSMUSG00000030602|ENSMUSG00000032094|ENSMUSG00000020901|ENSMUSG00000039936|ENSMUSG00000022770|ENSMUSG00000002699	mmu:21947|mmu:14784|mmu:16151|mmu:15170|mmu:15461|mmu:17974|mmu:70584|mmu:12500|mmu:320207|mmu:18707|mmu:13383|mmu:16822|	21947|14784|16151|15170|15461|17974|70584|12500|320207|18707|13383|16822|	http://www.genome.jp/kegg-bin/show_pathway?mmu04660/mmu:320207%09red/mmu:13383%09red/mmu:21947%09red/mmu:15170%09red/mmu:16822%09red/mmu:12500%09red/mmu:17974%09red/mmu:14784%09red/mmu:18707%09red/mmu:16151%09red/mmu:15461%09red/mmu:70584%09red
Notch signaling pathway	KEGG PATHWAY	mmu04330	7	49	0.050107987	0.898992582	ENSMUSG00000037373|ENSMUSG00000027314|ENSMUSG00000002799|ENSMUSG00000017007|ENSMUSG00000029570|ENSMUSG00000029603|ENSMUSG00000019969	mmu:13016|mmu:54485|mmu:16450|mmu:19668|mmu:16848|mmu:14357|mmu:19164|	13016|54485|16450|19668|16848|14357|19164|	http://www.genome.jp/kegg-bin/show_pathway?mmu04330/mmu:13016%09red/mmu:19668%09red/mmu:19164%09red/mmu:14357%09red/mmu:54485%09red/mmu:16450%09red/mmu:16848%09red
Thyroid hormone signaling pathway	KEGG PATHWAY	mmu04919	13	118	0.052548179	0.898992582	ENSMUSG00000020647|ENSMUSG00000026799|ENSMUSG00000020901|ENSMUSG00000025499|ENSMUSG00000026409|ENSMUSG00000020184|ENSMUSG00000031935|ENSMUSG00000021196|ENSMUSG00000039936|ENSMUSG00000058756|ENSMUSG00000005469|ENSMUSG00000028854|ENSMUSG00000022951	mmu:17977|mmu:68975|mmu:320207|mmu:15461|mmu:18640|mmu:17246|mmu:234959|mmu:56421|mmu:18707|mmu:21833|mmu:18747|mmu:20544|mmu:54720|	17977|68975|320207|15461|18640|17246|234959|56421|18707|21833|18747|20544|54720|	http://www.genome.jp/kegg-bin/show_pathway?mmu04919/mmu:320207%09red/mmu:18747%09red/mmu:234959%09red/mmu:17246%09red/mmu:20544%09red/mmu:56421%09red/mmu:21833%09red/mmu:54720%09red/mmu:17977%09red/mmu:18707%09red/mmu:18640%09red/mmu:68975%09red/mmu:15461%09red
Focal adhesion	KEGG PATHWAY	mmu04510	20	207	0.05729461	0.898992582	ENSMUSG00000059923|ENSMUSG00000029231|ENSMUSG00000026479|ENSMUSG00000022836|ENSMUSG00000040385|ENSMUSG00000031503|ENSMUSG00000057329|ENSMUSG00000026768|ENSMUSG00000024620|ENSMUSG00000030602|ENSMUSG00000032243|ENSMUSG00000019254|ENSMUSG00000034664|ENSMUSG00000039936|ENSMUSG00000018012|ENSMUSG00000030890|ENSMUSG00000020901|ENSMUSG00000062960|ENSMUSG00000023951|ENSMUSG00000025499	mmu:14784|mmu:18595|mmu:16782|mmu:107589|mmu:19045|mmu:12827|mmu:12043|mmu:241226|mmu:18596|mmu:70584|mmu:319480|mmu:232807|mmu:16399|mmu:18707|mmu:170758|mmu:16202|mmu:320207|mmu:16542|mmu:22339|mmu:15461|	14784|18595|16782|107589|19045|12827|12043|241226|18596|70584|319480|232807|16399|18707|170758|16202|320207|16542|22339|15461|	http://www.genome.jp/kegg-bin/show_pathway?mmu04510/mmu:107589%09red/mmu:232807%09red/mmu:16202%09red/mmu:14784%09red/mmu:16542%09red/mmu:241226%09red/mmu:320207%09red/mmu:16782%09red/mmu:22339%09red/mmu:12043%09red/mmu:319480%09red/mmu:19045%09red/mmu:170758%09red/mmu:16399%09red/mmu:18595%09red/mmu:18707%09red/mmu:12827%09red/mmu:15461%09red/mmu:70584%09red/mmu:18596%09red
B cell receptor signaling pathway	KEGG PATHWAY	mmu04662	9	73	0.058010712	0.898992582	ENSMUSG00000059923|ENSMUSG00000004221|ENSMUSG00000026616|ENSMUSG00000004266|ENSMUSG00000025499|ENSMUSG00000020901|ENSMUSG00000039936|ENSMUSG00000030577|ENSMUSG00000018012	mmu:14784|mmu:16151|mmu:12902|mmu:15170|mmu:15461|mmu:320207|mmu:18707|mmu:12483|mmu:170758|	14784|16151|12902|15170|15461|320207|18707|12483|170758|	http://www.genome.jp/kegg-bin/show_pathway?mmu04662/mmu:12483%09red/mmu:320207%09red/mmu:12902%09red/mmu:15170%09red/mmu:170758%09red/mmu:14784%09red/mmu:18707%09red/mmu:16151%09red/mmu:15461%09red
Oxytocin signaling pathway	KEGG PATHWAY	mmu04921	16	158	0.060905628	0.898992582	ENSMUSG00000001034|ENSMUSG00000022836|ENSMUSG00000067713|ENSMUSG00000040385|ENSMUSG00000025499|ENSMUSG00000019254|ENSMUSG00000069806|ENSMUSG00000020901|ENSMUSG00000050211|ENSMUSG00000039936|ENSMUSG00000021820|ENSMUSG00000005469|ENSMUSG00000005580|ENSMUSG00000020882|ENSMUSG00000005583|ENSMUSG00000022951	mmu:23939|mmu:107589|mmu:19082|mmu:19045|mmu:15461|mmu:232807|mmu:81904|mmu:320207|mmu:329502|mmu:18707|mmu:12325|mmu:18747|mmu:11515|mmu:12295|mmu:17260|mmu:54720|	23939|107589|19082|19045|15461|232807|81904|320207|329502|18707|12325|18747|11515|12295|17260|54720|	http://www.genome.jp/kegg-bin/show_pathway?mmu04921/mmu:19082%09red/mmu:232807%09red/mmu:329502%09red/mmu:320207%09red/mmu:18747%09red/mmu:12325%09red/mmu:23939%09red/mmu:12295%09red/mmu:81904%09red/mmu:19045%09red/mmu:54720%09red/mmu:11515%09red/mmu:17260%09red/mmu:18707%09red/mmu:107589%09red/mmu:15461%09red
ErbB signaling pathway	KEGG PATHWAY	mmu04012	10	87	0.067022737	0.898992582	ENSMUSG00000059923|ENSMUSG00000020901|ENSMUSG00000066877|ENSMUSG00000026842|ENSMUSG00000030602|ENSMUSG00000062991|ENSMUSG00000024830|ENSMUSG00000039936|ENSMUSG00000021820|ENSMUSG00000025499	mmu:14784|mmu:320207|mmu:17974|mmu:11350|mmu:70584|mmu:211323|mmu:58988|mmu:18707|mmu:12325|mmu:15461|	14784|320207|17974|11350|70584|211323|58988|18707|12325|15461|	http://www.genome.jp/kegg-bin/show_pathway?mmu04012/mmu:12325%09red/mmu:58988%09red/mmu:11350%09red/mmu:320207%09red/mmu:17974%09red/mmu:14784%09red/mmu:211323%09red/mmu:18707%09red/mmu:15461%09red/mmu:70584%09red
NF-kappa B signaling pathway	KEGG PATHWAY	mmu04064	11	100	0.071080053	0.898992582	ENSMUSG00000031132|ENSMUSG00000031392|ENSMUSG00000004221|ENSMUSG00000073878|ENSMUSG00000057329|ENSMUSG00000059883|ENSMUSG00000025507|ENSMUSG00000022414|ENSMUSG00000007659|ENSMUSG00000068105|ENSMUSG00000019850	mmu:21947|mmu:16179|mmu:16151|mmu:65956|mmu:12043|mmu:266632|mmu:57913|mmu:66513|mmu:12048|mmu:72049|mmu:21929|	21947|16179|16151|65956|12043|266632|57913|66513|12048|72049|21929|	http://www.genome.jp/kegg-bin/show_pathway?mmu04064/mmu:57913%09red/mmu:12048%09red/mmu:65956%09red/mmu:12043%09red/mmu:72049%09red/mmu:21947%09red/mmu:21929%09red/mmu:66513%09red/mmu:266632%09red/mmu:16151%09red/mmu:16179%09red
Glioma	KEGG PATHWAY	mmu05214	8	65	0.071851761	0.898992582	ENSMUSG00000059923|ENSMUSG00000029231|ENSMUSG00000020901|ENSMUSG00000025499|ENSMUSG00000024620|ENSMUSG00000020184|ENSMUSG00000039936|ENSMUSG00000021820	mmu:14784|mmu:18595|mmu:320207|mmu:15461|mmu:18596|mmu:17246|mmu:18707|mmu:12325|	14784|18595|320207|15461|18596|17246|18707|12325|	http://www.genome.jp/kegg-bin/show_pathway?mmu05214/mmu:12325%09red/mmu:14784%09red/mmu:320207%09red/mmu:17246%09red/mmu:18596%09red/mmu:18595%09red/mmu:18707%09red/mmu:15461%09red
Toxoplasmosis	KEGG PATHWAY	mmu05145	12	113	0.074182105	0.898992582	ENSMUSG00000031132|ENSMUSG00000031392|ENSMUSG00000026479|ENSMUSG00000004221|ENSMUSG00000020901|ENSMUSG00000057329|ENSMUSG00000059883|ENSMUSG00000032089|ENSMUSG00000037649|ENSMUSG00000039936|ENSMUSG00000022414|ENSMUSG00000007659	mmu:21947|mmu:16179|mmu:16782|mmu:16151|mmu:320207|mmu:12043|mmu:266632|mmu:16154|mmu:14998|mmu:18707|mmu:66513|mmu:12048|	21947|16179|16782|16151|320207|12043|266632|16154|14998|18707|66513|12048|	http://www.genome.jp/kegg-bin/show_pathway?mmu05145/mmu:320207%09red/mmu:12043%09red/mmu:21947%09red/mmu:12048%09red/mmu:16782%09red/mmu:14998%09red/mmu:66513%09red/mmu:16154%09red/mmu:18707%09red/mmu:266632%09red/mmu:16151%09red/mmu:16179%09red
Galactose metabolism	KEGG PATHWAY	mmu00052	5	33	0.076135364	0.898992582	ENSMUSG00000029762|ENSMUSG00000041798|ENSMUSG00000033065|ENSMUSG00000021196|ENSMUSG00000020277	mmu:14187|mmu:103988|mmu:18642|mmu:56421|mmu:18641|	14187|103988|18642|56421|18641|	http://www.genome.jp/kegg-bin/show_pathway?mmu00052/mmu:18642%09red/mmu:103988%09red/mmu:14187%09red/mmu:56421%09red/mmu:18641%09red
Pancreatic cancer	KEGG PATHWAY	mmu05212	8	66	0.076524279	0.898992582	ENSMUSG00000004221|ENSMUSG00000026821|ENSMUSG00000024515|ENSMUSG00000020901|ENSMUSG00000039936|ENSMUSG00000018012|ENSMUSG00000007659|ENSMUSG00000023951	mmu:16151|mmu:19730|mmu:17128|mmu:320207|mmu:18707|mmu:170758|mmu:12048|mmu:22339|	16151|19730|17128|320207|18707|170758|12048|22339|	http://www.genome.jp/kegg-bin/show_pathway?mmu05212/mmu:12048%09red/mmu:320207%09red/mmu:19730%09red/mmu:22339%09red/mmu:170758%09red/mmu:18707%09red/mmu:17128%09red/mmu:16151%09red
Regulation of actin cytoskeleton	KEGG PATHWAY	mmu04810	20	217	0.080920083	0.898992582	ENSMUSG00000029231|ENSMUSG00000030830|ENSMUSG00000030739|ENSMUSG00000022836|ENSMUSG00000040385|ENSMUSG00000025499|ENSMUSG00000079426|ENSMUSG00000026768|ENSMUSG00000024620|ENSMUSG00000030602|ENSMUSG00000032243|ENSMUSG00000019254|ENSMUSG00000034664|ENSMUSG00000039936|ENSMUSG00000020451|ENSMUSG00000028854|ENSMUSG00000022021|ENSMUSG00000020901|ENSMUSG00000108596|ENSMUSG00000018012	mmu:18595|mmu:16408|mmu:71960|mmu:107589|mmu:19045|mmu:15461|mmu:68089|mmu:241226|mmu:18596|mmu:70584|mmu:319480|mmu:232807|mmu:16399|mmu:18707|mmu:16886|mmu:20544|mmu:56419|mmu:320207|mmu:16409|mmu:170758|	18595|16408|71960|107589|19045|15461|68089|241226|18596|70584|319480|232807|16399|18707|16886|20544|56419|320207|16409|170758|	http://www.genome.jp/kegg-bin/show_pathway?mmu04810/mmu:68089%09red/mmu:232807%09red/mmu:320207%09red/mmu:16409%09red/mmu:16408%09red/mmu:241226%09red/mmu:71960%09red/mmu:56419%09red/mmu:16399%09red/mmu:15461%09red/mmu:319480%09red/mmu:19045%09red/mmu:170758%09red/mmu:18595%09red/mmu:20544%09red/mmu:18707%09red/mmu:107589%09red/mmu:16886%09red/mmu:70584%09red/mmu:18596%09red
Axon guidance	KEGG PATHWAY	mmu04360	13	129	0.087076548	0.898992582	ENSMUSG00000031391|ENSMUSG00000028040|ENSMUSG00000003934|ENSMUSG00000026842|ENSMUSG00000066877|ENSMUSG00000030602|ENSMUSG00000027954|ENSMUSG00000031217|ENSMUSG00000027200|ENSMUSG00000020451|ENSMUSG00000005958|ENSMUSG00000018012|ENSMUSG00000025499	mmu:16728|mmu:13639|mmu:13643|mmu:11350|mmu:17974|mmu:70584|mmu:13636|mmu:13641|mmu:214968|mmu:16886|mmu:13845|mmu:170758|mmu:15461|	16728|13639|13643|11350|17974|70584|13636|13641|214968|16886|13845|170758|15461|	http://www.genome.jp/kegg-bin/show_pathway?mmu04360/mmu:214968%09red/mmu:13636%09red/mmu:11350%09red/mmu:13639%09red/mmu:15461%09red/mmu:13643%09red/mmu:13641%09red/mmu:17974%09red/mmu:170758%09red/mmu:16728%09red/mmu:13845%09red/mmu:16886%09red/mmu:70584%09red
Acute myeloid leukemia	KEGG PATHWAY	mmu05221	7	57	0.089449767	0.898992582	ENSMUSG00000059923|ENSMUSG00000004221|ENSMUSG00000024014|ENSMUSG00000020901|ENSMUSG00000025499|ENSMUSG00000024830|ENSMUSG00000039936	mmu:14784|mmu:16151|mmu:18712|mmu:320207|mmu:15461|mmu:58988|mmu:18707|	14784|16151|18712|320207|15461|58988|18707|	http://www.genome.jp/kegg-bin/show_pathway?mmu05221/mmu:320207%09red/mmu:58988%09red/mmu:14784%09red/mmu:18707%09red/mmu:16151%09red/mmu:15461%09red/mmu:18712%09red
Primary immunodeficiency	KEGG PATHWAY	mmu05340	5	35	0.090624252	0.898992582	ENSMUSG00000031132|ENSMUSG00000032094|ENSMUSG00000068105|ENSMUSG00000004221|ENSMUSG00000049686	mmu:21947|mmu:12500|mmu:72049|mmu:16151|mmu:109305|	21947|12500|72049|16151|109305|	http://www.genome.jp/kegg-bin/show_pathway?mmu05340/mmu:72049%09red/mmu:12500%09red/mmu:21947%09red/mmu:16151%09red/mmu:109305%09red
NOD-like receptor signaling pathway	KEGG PATHWAY	mmu04621	7	58	0.095320937	0.904963749	ENSMUSG00000004221|ENSMUSG00000038058|ENSMUSG00000055994|ENSMUSG00000022414|ENSMUSG00000022534|ENSMUSG00000071203|ENSMUSG00000019850	mmu:16151|mmu:107607|mmu:257632|mmu:66513|mmu:54483|mmu:17951|mmu:21929|	16151|107607|257632|66513|54483|17951|21929|	http://www.genome.jp/kegg-bin/show_pathway?mmu04621/mmu:257632%09red/mmu:21929%09red/mmu:66513%09red/mmu:107607%09red/mmu:17951%09red/mmu:16151%09red/mmu:54483%09red
MAPK signaling pathway	KEGG PATHWAY	mmu04010	22	253	0.107458249	0.904963749	ENSMUSG00000059923|ENSMUSG00000020190|ENSMUSG00000021453|ENSMUSG00000069806|ENSMUSG00000018012|ENSMUSG00000029231|ENSMUSG00000004221|ENSMUSG00000053716|ENSMUSG00000031530|ENSMUSG00000024620|ENSMUSG00000050211|ENSMUSG00000027330|ENSMUSG00000005469|ENSMUSG00000015605|ENSMUSG00000024163|ENSMUSG00000028072|ENSMUSG00000022414|ENSMUSG00000001034|ENSMUSG00000005583|ENSMUSG00000003644|ENSMUSG00000025499|…	mmu:14784|mmu:17347|mmu:23882|mmu:81904|mmu:170758|mmu:18595|mmu:16151|mmu:235584|mmu:319520|mmu:18596|mmu:329502|mmu:12531|mmu:18747|mmu:20807|mmu:30957|mmu:18211|mmu:66513|mmu:23939|mmu:17260|mmu:20111|mmu:15461|mmu:12295|	14784|17347|23882|81904|170758|18595|16151|235584|319520|18596|329502|12531|18747|20807|30957|18211|66513|23939|17260|20111|15461|12295|	http://www.genome.jp/kegg-bin/show_pathway?mmu04010/mmu:18747%09red/mmu:170758%09red/mmu:12531%09red/mmu:235584%09red/mmu:12295%09red/mmu:20111%09red/mmu:30957%09red/mmu:23882%09red/mmu:14784%09red/mmu:17347%09red/mmu:66513%09red/mmu:17260%09red/mmu:20807%09red/mmu:18596%09red/mmu:18595%09red/mmu:81904%09red/mmu:18211%09red/mmu:329502%09red/mmu:319520%09red/mmu:23939%09red/mmu:16151%09red/mmu:154…
VEGF signaling pathway	KEGG PATHWAY	mmu04370	7	60	0.107685414	0.904963749	ENSMUSG00000020901|ENSMUSG00000025499|ENSMUSG00000050211|ENSMUSG00000039936|ENSMUSG00000018012|ENSMUSG00000062960|ENSMUSG00000023951	mmu:320207|mmu:15461|mmu:329502|mmu:18707|mmu:170758|mmu:16542|mmu:22339|	320207|15461|329502|18707|170758|16542|22339|	http://www.genome.jp/kegg-bin/show_pathway?mmu04370/mmu:329502%09red/mmu:16542%09red/mmu:320207%09red/mmu:22339%09red/mmu:170758%09red/mmu:18707%09red/mmu:15461%09red
Viral carcinogenesis	KEGG PATHWAY	mmu05203	20	229	0.116813535	0.904963749	ENSMUSG00000059923|ENSMUSG00000022475|ENSMUSG00000004221|ENSMUSG00000005469|ENSMUSG00000067567|ENSMUSG00000017007|ENSMUSG00000020901|ENSMUSG00000029554|ENSMUSG00000020184|ENSMUSG00000056116|ENSMUSG00000025499|ENSMUSG00000039936|ENSMUSG00000013160|ENSMUSG00000001249|ENSMUSG00000006599|ENSMUSG00000022770|ENSMUSG00000026222|ENSMUSG00000015605|ENSMUSG00000021639|ENSMUSG00000069266	mmu:14784|mmu:56233|mmu:16151|mmu:18747|mmu:70315|mmu:19668|mmu:320207|mmu:17120|mmu:17246|mmu:15039|mmu:15461|mmu:18707|mmu:11972|mmu:15451|mmu:14884|mmu:13383|mmu:20684|mmu:20807|mmu:23894|mmu:319155|	14784|56233|16151|18747|70315|19668|320207|17120|17246|15039|15461|18707|11972|15451|14884|13383|20684|20807|23894|319155|	http://www.genome.jp/kegg-bin/show_pathway?mmu05203/mmu:11972%09red/mmu:14884%09red/mmu:15451%09red/mmu:70315%09red/mmu:13383%09red/mmu:17246%09red/mmu:15039%09red/mmu:320207%09red/mmu:23894%09red/mmu:18747%09red/mmu:56233%09red/mmu:20684%09red/mmu:319155%09red/mmu:19668%09red/mmu:17120%09red/mmu:14784%09red/mmu:18707%09red/mmu:16151%09red/mmu:15461%09red/mmu:20807%09red
HIF-1 signaling pathway	KEGG PATHWAY	mmu04066	11	111	0.117928467	0.904963749	ENSMUSG00000026409|ENSMUSG00000020901|ENSMUSG00000057329|ENSMUSG00000024830|ENSMUSG00000020277|ENSMUSG00000039936|ENSMUSG00000021820|ENSMUSG00000079658|ENSMUSG00000020190|ENSMUSG00000023951|ENSMUSG00000026773	mmu:18640|mmu:320207|mmu:12043|mmu:58988|mmu:18641|mmu:18707|mmu:12325|mmu:67923|mmu:17347|mmu:22339|mmu:170768|	18640|320207|12043|58988|18641|18707|12325|67923|17347|22339|170768|	http://www.genome.jp/kegg-bin/show_pathway?mmu04066/mmu:12325%09red/mmu:12043%09red/mmu:320207%09red/mmu:22339%09red/mmu:18641%09red/mmu:18640%09red/mmu:58988%09red/mmu:67923%09red/mmu:170768%09red/mmu:18707%09red/mmu:17347%09red
Progesterone-mediated oocyte maturation	KEGG PATHWAY	mmu04914	9	87	0.124181782	0.904963749	ENSMUSG00000003644|ENSMUSG00000020901|ENSMUSG00000029554|ENSMUSG00000029466|ENSMUSG00000029003|ENSMUSG00000027330|ENSMUSG00000039936|ENSMUSG00000005469|ENSMUSG00000005580	mmu:20111|mmu:320207|mmu:17120|mmu:56317|mmu:71890|mmu:12531|mmu:18707|mmu:18747|mmu:11515|	20111|320207|17120|56317|71890|12531|18707|18747|11515|	http://www.genome.jp/kegg-bin/show_pathway?mmu04914/mmu:20111%09red/mmu:71890%09red/mmu:320207%09red/mmu:56317%09red/mmu:17120%09red/mmu:11515%09red/mmu:12531%09red/mmu:18707%09red/mmu:18747%09red
Proteoglycans in cancer	KEGG PATHWAY	mmu05205	18	205	0.127118594	0.904963749	ENSMUSG00000059923|ENSMUSG00000030093|ENSMUSG00000024830|ENSMUSG00000004266|ENSMUSG00000025499|ENSMUSG00000019254|ENSMUSG00000020184|ENSMUSG00000040385|ENSMUSG00000039936|ENSMUSG00000021820|ENSMUSG00000005469|ENSMUSG00000028854|ENSMUSG00000005718|ENSMUSG00000020901|ENSMUSG00000031078|ENSMUSG00000062960|ENSMUSG00000023951|ENSMUSG00000017009	mmu:14784|mmu:22421|mmu:58988|mmu:15170|mmu:15461|mmu:232807|mmu:17246|mmu:19045|mmu:18707|mmu:12325|mmu:18747|mmu:20544|mmu:83383|mmu:320207|mmu:13043|mmu:16542|mmu:22339|mmu:20971|	14784|22421|58988|15170|15461|232807|17246|19045|18707|12325|18747|20544|83383|320207|13043|16542|22339|20971|	http://www.genome.jp/kegg-bin/show_pathway?mmu05205/mmu:232807%09red/mmu:320207%09red/mmu:18747%09red/mmu:22421%09red/mmu:16542%09red/mmu:12325%09red/mmu:17246%09red/mmu:13043%09red/mmu:15170%09red/mmu:22339%09red/mmu:83383%09red/mmu:19045%09red/mmu:58988%09red/mmu:14784%09red/mmu:20544%09red/mmu:18707%09red/mmu:20971%09red/mmu:15461%09red
ECM-receptor interaction	KEGG PATHWAY	mmu04512	9	88	0.130027594	0.904963749	ENSMUSG00000026479|ENSMUSG00000026768|ENSMUSG00000031503|ENSMUSG00000032243|ENSMUSG00000034664|ENSMUSG00000050761|ENSMUSG00000041936|ENSMUSG00000038486|ENSMUSG00000017009	mmu:16782|mmu:241226|mmu:12827|mmu:319480|mmu:16399|mmu:14724|mmu:11603|mmu:64051|mmu:20971|	16782|241226|12827|319480|16399|14724|11603|64051|20971|	http://www.genome.jp/kegg-bin/show_pathway?mmu04512/mmu:14724%09red/mmu:11603%09red/mmu:241226%09red/mmu:16399%09red/mmu:319480%09red/mmu:16782%09red/mmu:12827%09red/mmu:20971%09red/mmu:64051%09red
Colorectal cancer	KEGG PATHWAY	mmu05210	7	64	0.134823876	0.904963749	ENSMUSG00000026821|ENSMUSG00000024515|ENSMUSG00000020901|ENSMUSG00000057329|ENSMUSG00000024182|ENSMUSG00000039936|ENSMUSG00000018012	mmu:19730|mmu:17128|mmu:320207|mmu:12043|mmu:12005|mmu:18707|mmu:170758|	19730|17128|320207|12043|12005|18707|170758|	http://www.genome.jp/kegg-bin/show_pathway?mmu05210/mmu:12043%09red/mmu:320207%09red/mmu:19730%09red/mmu:170758%09red/mmu:18707%09red/mmu:12005%09red/mmu:17128%09red
Endometrial cancer	KEGG PATHWAY	mmu05213	6	52	0.135112159	0.904963749	ENSMUSG00000059923|ENSMUSG00000020901|ENSMUSG00000025499|ENSMUSG00000024182|ENSMUSG00000039936|ENSMUSG00000030890	mmu:14784|mmu:320207|mmu:15461|mmu:12005|mmu:18707|mmu:16202|	14784|320207|15461|12005|18707|16202|	http://www.genome.jp/kegg-bin/show_pathway?mmu05213/mmu:320207%09red/mmu:14784%09red/mmu:18707%09red/mmu:12005%09red/mmu:16202%09red/mmu:15461%09red
Prostate cancer	KEGG PATHWAY	mmu05215	9	89	0.136015803	0.904963749	ENSMUSG00000059923|ENSMUSG00000029231|ENSMUSG00000004221|ENSMUSG00000020901|ENSMUSG00000025499|ENSMUSG00000057329|ENSMUSG00000024620|ENSMUSG00000020184|ENSMUSG00000039936	mmu:14784|mmu:18595|mmu:16151|mmu:320207|mmu:15461|mmu:12043|mmu:18596|mmu:17246|mmu:18707|	14784|18595|16151|320207|15461|12043|18596|17246|18707|	http://www.genome.jp/kegg-bin/show_pathway?mmu05215/mmu:18595%09red/mmu:12043%09red/mmu:320207%09red/mmu:17246%09red/mmu:18596%09red/mmu:14784%09red/mmu:18707%09red/mmu:16151%09red/mmu:15461%09red
Leishmaniasis	KEGG PATHWAY	mmu05140	7	65	0.142089526	0.904963749	ENSMUSG00000031392|ENSMUSG00000059498|ENSMUSG00000004266|ENSMUSG00000059883|ENSMUSG00000037649|ENSMUSG00000022414|ENSMUSG00000108596	mmu:16179|mmu:14131|mmu:15170|mmu:266632|mmu:14998|mmu:66513|mmu:16409|	16179|14131|15170|266632|14998|66513|16409|	http://www.genome.jp/kegg-bin/show_pathway?mmu05140/mmu:14131%09red/mmu:16409%09red/mmu:15170%09red/mmu:14998%09red/mmu:66513%09red/mmu:266632%09red/mmu:16179%09red
Glycerophospholipid metabolism	KEGG PATHWAY	mmu00564	9	91	0.148410558	0.904963749	ENSMUSG00000034579|ENSMUSG00000028670|ENSMUSG00000029134|ENSMUSG00000052151|ENSMUSG00000050211|ENSMUSG00000003363|ENSMUSG00000050627|ENSMUSG00000030682|ENSMUSG00000025137	mmu:237625|mmu:26394|mmu:665270|mmu:50784|mmu:329502|mmu:18807|mmu:333433|mmu:52858|mmu:68671|	237625|26394|665270|50784|329502|18807|333433|52858|68671|	http://www.genome.jp/kegg-bin/show_pathway?mmu00564/mmu:237625%09red/mmu:329502%09red/mmu:26394%09red/mmu:52858%09red/mmu:50784%09red/mmu:333433%09red/mmu:68671%09red/mmu:665270%09red/mmu:18807%09red
Ether lipid metabolism	KEGG PATHWAY	mmu00565	5	42	0.151223781	0.904963749	ENSMUSG00000034579|ENSMUSG00000003363|ENSMUSG00000029134|ENSMUSG00000052151|ENSMUSG00000050211	mmu:237625|mmu:18807|mmu:665270|mmu:50784|mmu:329502|	237625|18807|665270|50784|329502|	http://www.genome.jp/kegg-bin/show_pathway?mmu00565/mmu:237625%09red/mmu:329502%09red/mmu:18807%09red/mmu:665270%09red/mmu:50784%09red
Renal cell carcinoma	KEGG PATHWAY	mmu05211	7	67	0.157167388	0.904963749	ENSMUSG00000059923|ENSMUSG00000020901|ENSMUSG00000025499|ENSMUSG00000030602|ENSMUSG00000039936|ENSMUSG00000079658|ENSMUSG00000023951	mmu:14784|mmu:320207|mmu:15461|mmu:70584|mmu:18707|mmu:67923|mmu:22339|	14784|320207|15461|70584|18707|67923|22339|	http://www.genome.jp/kegg-bin/show_pathway?mmu05211/mmu:320207%09red/mmu:22339%09red/mmu:14784%09red/mmu:67923%09red/mmu:18707%09red/mmu:15461%09red/mmu:70584%09red
Renin-angiotensin system	KEGG PATHWAY	mmu04614	3	20	0.158204391	0.904963749	ENSMUSG00000017760|ENSMUSG00000031980|ENSMUSG00000020681	mmu:19025|mmu:11606|mmu:11421|	19025|11606|11421|	http://www.genome.jp/kegg-bin/show_pathway?mmu04614/mmu:11606%09red/mmu:11421%09red/mmu:19025%09red
Glycosaminoglycan biosynthesis - chondroitin sulfate / dermatan sulfate	KEGG PATHWAY	mmu00532	3	20	0.158204391	0.904963749	ENSMUSG00000020868|ENSMUSG00000071649|ENSMUSG00000021504	mmu:217119|mmu:72727|mmu:218271|	217119|72727|218271|	http://www.genome.jp/kegg-bin/show_pathway?mmu00532/mmu:218271%09red/mmu:72727%09red/mmu:217119%09red
Endocrine and other factor-regulated calcium reabsorption	KEGG PATHWAY	mmu04961	6	55	0.160160663	0.904963749	ENSMUSG00000033335|ENSMUSG00000060279|ENSMUSG00000022841|ENSMUSG00000002957|ENSMUSG00000005469|ENSMUSG00000005580	mmu:13430|mmu:11771|mmu:11773|mmu:11772|mmu:18747|mmu:11515|	13430|11771|11773|11772|18747|11515|	http://www.genome.jp/kegg-bin/show_pathway?mmu04961/mmu:18747%09red/mmu:11771%09red/mmu:11772%09red/mmu:11773%09red/mmu:11515%09red/mmu:13430%09red
Sulfur relay system	KEGG PATHWAY	mmu04122	2	10	0.160558084	0.904963749	ENSMUSG00000069020|ENSMUSG00000049482	mmu:68205|mmu:66965|	68205|66965|	http://www.genome.jp/kegg-bin/show_pathway?mmu04122/mmu:68205%09red/mmu:66965%09red
Endocytosis	KEGG PATHWAY	mmu04144	19	231	0.177230937	0.964939696	ENSMUSG00000029231|ENSMUSG00000033335|ENSMUSG00000115987|ENSMUSG00000024621|ENSMUSG00000031933|ENSMUSG00000028072|ENSMUSG00000020184|ENSMUSG00000043614|ENSMUSG00000024858|ENSMUSG00000025499|ENSMUSG00000056116|ENSMUSG00000060279|ENSMUSG00000022841|ENSMUSG00000002957|ENSMUSG00000054277|ENSMUSG00000029033|ENSMUSG00000029053|ENSMUSG00000062960|ENSMUSG00000037126	mmu:18595|mmu:13430|mmu:66914|mmu:12978|mmu:64931|mmu:18211|mmu:17246|mmu:194309|mmu:110355|mmu:15461|mmu:15039|mmu:11771|mmu:11773|mmu:11772|mmu:66251|mmu:140500|mmu:18762|mmu:16542|mmu:73728|	18595|13430|66914|12978|64931|18211|17246|194309|110355|15461|15039|11771|11773|11772|66251|140500|18762|16542|73728|	http://www.genome.jp/kegg-bin/show_pathway?mmu04144/mmu:12978%09red/mmu:13430%09red/mmu:16542%09red/mmu:11771%09red/mmu:15039%09red/mmu:11773%09red/mmu:11772%09red/mmu:18211%09red/mmu:110355%09red/mmu:64931%09red/mmu:140500%09red/mmu:66251%09red/mmu:18595%09red/mmu:18762%09red/mmu:73728%09red/mmu:17246%09red/mmu:194309%09red/mmu:66914%09red/mmu:15461%09red
Fc epsilon RI signaling pathway	KEGG PATHWAY	mmu04664	7	70	0.181073267	0.964939696	ENSMUSG00000059923|ENSMUSG00000020901|ENSMUSG00000025499|ENSMUSG00000050211|ENSMUSG00000039936|ENSMUSG00000002699|ENSMUSG00000018012	mmu:14784|mmu:320207|mmu:15461|mmu:329502|mmu:18707|mmu:16822|mmu:170758|	14784|320207|15461|329502|18707|16822|170758|	http://www.genome.jp/kegg-bin/show_pathway?mmu04664/mmu:329502%09red/mmu:320207%09red/mmu:16822%09red/mmu:170758%09red/mmu:14784%09red/mmu:18707%09red/mmu:15461%09red
Hypertrophic cardiomyopathy (HCM)	KEGG PATHWAY	mmu05410	8	84	0.189681872	0.964939696	ENSMUSG00000067713|ENSMUSG00000001964|ENSMUSG00000026768|ENSMUSG00000069806|ENSMUSG00000032243|ENSMUSG00000034664|ENSMUSG00000020681|ENSMUSG00000020882	mmu:19082|mmu:13726|mmu:241226|mmu:81904|mmu:319480|mmu:16399|mmu:11421|mmu:12295|	19082|13726|241226|81904|319480|16399|11421|12295|	http://www.genome.jp/kegg-bin/show_pathway?mmu05410/mmu:19082%09red/mmu:12295%09red/mmu:241226%09red/mmu:11421%09red/mmu:16399%09red/mmu:81904%09red/mmu:13726%09red/mmu:319480%09red
HTLV-I infection	KEGG PATHWAY	mmu05166	22	277	0.194116592	0.964939696	ENSMUSG00000030093|ENSMUSG00000056116|ENSMUSG00000068105|ENSMUSG00000002372|ENSMUSG00000029231|ENSMUSG00000004221|ENSMUSG00000024515|ENSMUSG00000024620|ENSMUSG00000030726|ENSMUSG00000005469|ENSMUSG00000045482|ENSMUSG00000022770|ENSMUSG00000015605|ENSMUSG00000029466|ENSMUSG00000032094|ENSMUSG00000005580|ENSMUSG00000039936|ENSMUSG00000037649|ENSMUSG00000030830|ENSMUSG00000020901|ENSMUSG00000025499|…	mmu:22421|mmu:15039|mmu:72049|mmu:71810|mmu:18595|mmu:16151|mmu:17128|mmu:18596|mmu:67967|mmu:18747|mmu:100683|mmu:13383|mmu:20807|mmu:56317|mmu:12500|mmu:11515|mmu:18707|mmu:14998|mmu:16408|mmu:320207|mmu:15461|mmu:12048|	22421|15039|72049|71810|18595|16151|17128|18596|67967|18747|100683|13383|20807|56317|12500|11515|18707|14998|16408|320207|15461|12048|	http://www.genome.jp/kegg-bin/show_pathway?mmu05166/mmu:12048%09red/mmu:16408%09red/mmu:14998%09red/mmu:11515%09red/mmu:18707%09red/mmu:72049%09red/mmu:71810%09red/mmu:18747%09red/mmu:15039%09red/mmu:320207%09red/mmu:22421%09red/mmu:100683%09red/mmu:67967%09red/mmu:20807%09red/mmu:13383%09red/mmu:12500%09red/mmu:18596%09red/mmu:18595%09red/mmu:56317%09red/mmu:17128%09red/mmu:16151%09red/mmu:15461…
Small cell lung cancer	KEGG PATHWAY	mmu05222	8	85	0.197414996	0.964939696	ENSMUSG00000026479|ENSMUSG00000004221|ENSMUSG00000020901|ENSMUSG00000057329|ENSMUSG00000031503|ENSMUSG00000034664|ENSMUSG00000039936|ENSMUSG00000007659	mmu:16782|mmu:16151|mmu:320207|mmu:12043|mmu:12827|mmu:16399|mmu:18707|mmu:12048|	16782|16151|320207|12043|12827|16399|18707|12048|	http://www.genome.jp/kegg-bin/show_pathway?mmu05222/mmu:12048%09red/mmu:12043%09red/mmu:320207%09red/mmu:16399%09red/mmu:16782%09red/mmu:12827%09red/mmu:18707%09red/mmu:16151%09red
Pathways in cancer	KEGG PATHWAY	mmu05200	25	323	0.207871635	0.964939696	ENSMUSG00000030093|ENSMUSG00000026821|ENSMUSG00000026842|ENSMUSG00000018012|ENSMUSG00000029231|ENSMUSG00000026479|ENSMUSG00000004221|ENSMUSG00000024515|ENSMUSG00000024620|ENSMUSG00000024621|ENSMUSG00000059923|ENSMUSG00000028072|ENSMUSG00000020184|ENSMUSG00000039936|ENSMUSG00000037373|ENSMUSG00000023951|ENSMUSG00000020901|ENSMUSG00000025499|ENSMUSG00000057329|ENSMUSG00000031503|ENSMUSG00000025231|…	mmu:22421|mmu:19730|mmu:11350|mmu:170758|mmu:18595|mmu:16782|mmu:16151|mmu:17128|mmu:18596|mmu:12978|mmu:14784|mmu:18211|mmu:17246|mmu:18707|mmu:13016|mmu:22339|mmu:320207|mmu:15461|mmu:12043|mmu:12827|mmu:24069|mmu:12005|mmu:16399|mmu:12048|mmu:67923|	22421|19730|11350|170758|18595|16782|16151|17128|18596|12978|14784|18211|17246|18707|13016|22339|320207|15461|12043|12827|24069|12005|16399|12048|67923|	http://www.genome.jp/kegg-bin/show_pathway?mmu05200/mmu:13016%09red/mmu:12048%09red/mmu:12043%09red/mmu:16399%09red/mmu:22339%09red/mmu:170758%09red/mmu:67923%09red/mmu:18707%09red/mmu:12005%09red/mmu:18211%09red/mmu:320207%09red/mmu:19730%09red/mmu:22421%09red/mmu:14784%09red/mmu:12827%09red/mmu:17246%09red/mmu:16782%09red/mmu:18596%09red/mmu:18595%09red/mmu:11350%09red/mmu:24069%09red/mmu:17128…
Gap junction	KEGG PATHWAY	mmu04540	8	87	0.213255601	0.964939696	ENSMUSG00000059923|ENSMUSG00000001034|ENSMUSG00000029231|ENSMUSG00000025499|ENSMUSG00000024620|ENSMUSG00000021216|ENSMUSG00000005469|ENSMUSG00000005580	mmu:14784|mmu:23939|mmu:18595|mmu:15461|mmu:18596|mmu:238463|mmu:18747|mmu:11515|	14784|23939|18595|15461|18596|238463|18747|11515|	http://www.genome.jp/kegg-bin/show_pathway?mmu04540/mmu:238463%09red/mmu:18747%09red/mmu:14784%09red/mmu:23939%09red/mmu:11515%09red/mmu:18595%09red/mmu:15461%09red/mmu:18596%09red
mTOR signaling pathway	KEGG PATHWAY	mmu04150	6	61	0.215518508	0.964939696	ENSMUSG00000003644|ENSMUSG00000020901|ENSMUSG00000032308|ENSMUSG00000024830|ENSMUSG00000039936|ENSMUSG00000023951	mmu:20111|mmu:320207|mmu:71742|mmu:58988|mmu:18707|mmu:22339|	20111|320207|71742|58988|18707|22339|	http://www.genome.jp/kegg-bin/show_pathway?mmu04150/mmu:20111%09red/mmu:320207%09red/mmu:22339%09red/mmu:71742%09red/mmu:58988%09red/mmu:18707%09red
Glycosaminoglycan biosynthesis - heparan sulfate / heparin	KEGG PATHWAY	mmu00534	3	24	0.220306382	0.964939696	ENSMUSG00000020868|ENSMUSG00000071649|ENSMUSG00000021504	mmu:217119|mmu:72727|mmu:218271|	217119|72727|218271|	http://www.genome.jp/kegg-bin/show_pathway?mmu00534/mmu:218271%09red/mmu:72727%09red/mmu:217119%09red
Vitamin digestion and absorption	KEGG PATHWAY	mmu04977	3	24	0.220306382	0.964939696	ENSMUSG00000020432|ENSMUSG00000021900|ENSMUSG00000029134	mmu:21452|mmu:26363|mmu:665270|	21452|26363|665270|	http://www.genome.jp/kegg-bin/show_pathway?mmu04977/mmu:21452%09red/mmu:665270%09red/mmu:26363%09red
Fc gamma R-mediated phagocytosis	KEGG PATHWAY	mmu04666	8	88	0.221353221	0.964939696	ENSMUSG00000033335|ENSMUSG00000020901|ENSMUSG00000079426|ENSMUSG00000052151|ENSMUSG00000050211|ENSMUSG00000024830|ENSMUSG00000039936|ENSMUSG00000020451	mmu:13430|mmu:320207|mmu:68089|mmu:50784|mmu:329502|mmu:58988|mmu:18707|mmu:16886|	13430|320207|68089|50784|329502|58988|18707|16886|	http://www.genome.jp/kegg-bin/show_pathway?mmu04666/mmu:329502%09red/mmu:13430%09red/mmu:68089%09red/mmu:320207%09red/mmu:50784%09red/mmu:58988%09red/mmu:18707%09red/mmu:16886%09red
Synaptic vesicle cycle	KEGG PATHWAY	mmu04721	6	62	0.225326073	0.964939696	ENSMUSG00000033335|ENSMUSG00000038600|ENSMUSG00000060279|ENSMUSG00000022841|ENSMUSG00000013160|ENSMUSG00000002957	mmu:13430|mmu:140494|mmu:11771|mmu:11773|mmu:11972|mmu:11772|	13430|140494|11771|11773|11972|11772|	http://www.genome.jp/kegg-bin/show_pathway?mmu04721/mmu:11972%09red/mmu:13430%09red/mmu:11771%09red/mmu:11772%09red/mmu:11773%09red/mmu:140494%09red
Non-homologous end-joining	KEGG PATHWAY	mmu03450	2	13	0.227594761	0.964939696	ENSMUSG00000020474|ENSMUSG00000021615	mmu:54125|mmu:108138|	54125|108138|	http://www.genome.jp/kegg-bin/show_pathway?mmu03450/mmu:108138%09red/mmu:54125%09red
Dilated cardiomyopathy	KEGG PATHWAY	mmu05414	8	89	0.229562266	0.964939696	ENSMUSG00000001964|ENSMUSG00000026768|ENSMUSG00000069806|ENSMUSG00000032243|ENSMUSG00000034664|ENSMUSG00000005469|ENSMUSG00000005580|ENSMUSG00000020882	mmu:13726|mmu:241226|mmu:81904|mmu:319480|mmu:16399|mmu:18747|mmu:11515|mmu:12295|	13726|241226|81904|319480|16399|18747|11515|12295|	http://www.genome.jp/kegg-bin/show_pathway?mmu05414/mmu:12295%09red/mmu:18747%09red/mmu:241226%09red/mmu:81904%09red/mmu:16399%09red/mmu:319480%09red/mmu:11515%09red/mmu:13726%09red
GnRH signaling pathway	KEGG PATHWAY	mmu04912	8	89	0.229562266	0.964939696	ENSMUSG00000059923|ENSMUSG00000001034|ENSMUSG00000025499|ENSMUSG00000050211|ENSMUSG00000021820|ENSMUSG00000005469|ENSMUSG00000000957|ENSMUSG00000005580	mmu:14784|mmu:23939|mmu:15461|mmu:329502|mmu:12325|mmu:18747|mmu:17387|mmu:11515|	14784|23939|15461|329502|12325|18747|17387|11515|	http://www.genome.jp/kegg-bin/show_pathway?mmu04912/mmu:329502%09red/mmu:18747%09red/mmu:12325%09red/mmu:17387%09red/mmu:23939%09red/mmu:11515%09red/mmu:14784%09red/mmu:15461%09red
alpha-Linolenic acid metabolism	KEGG PATHWAY	mmu00592	3	25	0.236545785	0.974148983	ENSMUSG00000034579|ENSMUSG00000029134|ENSMUSG00000050211	mmu:237625|mmu:665270|mmu:329502|	237625|665270|329502|	http://www.genome.jp/kegg-bin/show_pathway?mmu00592/mmu:237625%09red/mmu:329502%09red/mmu:665270%09red
Cell adhesion molecules (CAMs)	KEGG PATHWAY	mmu04514	13	160	0.24438247	0.974148983	ENSMUSG00000031132|ENSMUSG00000037649|ENSMUSG00000030830|ENSMUSG00000070473|ENSMUSG00000026566|ENSMUSG00000023906|ENSMUSG00000026768|ENSMUSG00000056116|ENSMUSG00000031391|ENSMUSG00000030577|ENSMUSG00000061048|ENSMUSG00000108596|ENSMUSG00000017009	mmu:21947|mmu:14998|mmu:16408|mmu:12739|mmu:68481|mmu:54419|mmu:241226|mmu:15039|mmu:16728|mmu:12483|mmu:12560|mmu:16409|mmu:20971|	21947|14998|16408|12739|68481|54419|241226|15039|16728|12483|12560|16409|20971|	http://www.genome.jp/kegg-bin/show_pathway?mmu04514/mmu:12483%09red/mmu:12739%09red/mmu:68481%09red/mmu:12560%09red/mmu:16409%09red/mmu:16408%09red/mmu:241226%09red/mmu:21947%09red/mmu:14998%09red/mmu:16728%09red/mmu:20971%09red/mmu:15039%09red/mmu:54419%09red
Fatty acid biosynthesis	KEGG PATHWAY	mmu00061	2	14	0.250410551	0.974148983	ENSMUSG00000032281|ENSMUSG00000018796	mmu:94180|mmu:14081|	94180|14081|	http://www.genome.jp/kegg-bin/show_pathway?mmu00061/mmu:94180%09red/mmu:14081%09red
Maturity onset diabetes of the young	KEGG PATHWAY	mmu04950	3	26	0.252981662	0.974148983	ENSMUSG00000035187|ENSMUSG00000041798|ENSMUSG00000020679	mmu:18096|mmu:103988|mmu:21410|	18096|103988|21410|	http://www.genome.jp/kegg-bin/show_pathway?mmu04950/mmu:103988%09red/mmu:18096%09red/mmu:21410%09red
Glycolysis / Gluconeogenesis	KEGG PATHWAY	mmu00010	6	65	0.255558784	0.974148983	ENSMUSG00000020277|ENSMUSG00000027605|ENSMUSG00000021196|ENSMUSG00000061099|ENSMUSG00000041798|ENSMUSG00000033065	mmu:18641|mmu:60525|mmu:56421|mmu:14447|mmu:103988|mmu:18642|	18641|60525|56421|14447|103988|18642|	http://www.genome.jp/kegg-bin/show_pathway?mmu00010/mmu:60525%09red/mmu:103988%09red/mmu:56421%09red/mmu:18642%09red/mmu:18641%09red/mmu:14447%09red
Tuberculosis	KEGG PATHWAY	mmu05152	14	176	0.256118281	0.974148983	ENSMUSG00000031392|ENSMUSG00000007891|ENSMUSG00000037649|ENSMUSG00000018334|ENSMUSG00000038600|ENSMUSG00000057329|ENSMUSG00000059883|ENSMUSG00000108596|ENSMUSG00000032089|ENSMUSG00000059498|ENSMUSG00000021820|ENSMUSG00000019087|ENSMUSG00000055994|ENSMUSG00000013160	mmu:16179|mmu:13033|mmu:14998|mmu:16706|mmu:140494|mmu:12043|mmu:266632|mmu:16409|mmu:16154|mmu:14131|mmu:12325|mmu:54411|mmu:257632|mmu:11972|	16179|13033|14998|16706|140494|12043|266632|16409|16154|14131|12325|54411|257632|11972|	http://www.genome.jp/kegg-bin/show_pathway?mmu05152/mmu:11972%09red/mmu:13033%09red/mmu:14131%09red/mmu:140494%09red/mmu:16409%09red/mmu:12043%09red/mmu:12325%09red/mmu:16706%09red/mmu:257632%09red/mmu:14998%09red/mmu:54411%09red/mmu:16154%09red/mmu:266632%09red/mmu:16179%09red
Long-term potentiation	KEGG PATHWAY	mmu04720	6	66	0.265874171	0.974148983	ENSMUSG00000003644|ENSMUSG00000040385|ENSMUSG00000025499|ENSMUSG00000021820|ENSMUSG00000005469|ENSMUSG00000020734	mmu:20111|mmu:19045|mmu:15461|mmu:12325|mmu:18747|mmu:14813|	20111|19045|15461|12325|18747|14813|	http://www.genome.jp/kegg-bin/show_pathway?mmu04720/mmu:18747%09red/mmu:12325%09red/mmu:14813%09red/mmu:19045%09red/mmu:15461%09red/mmu:20111%09red
Collecting duct acid secretion	KEGG PATHWAY	mmu04966	3	27	0.269572344	0.974148983	ENSMUSG00000017756|ENSMUSG00000013160|ENSMUSG00000038600	mmu:20499|mmu:11972|mmu:140494|	20499|11972|140494|	http://www.genome.jp/kegg-bin/show_pathway?mmu04966/mmu:11972%09red/mmu:20499%09red/mmu:140494%09red
Fat digestion and absorption	KEGG PATHWAY	mmu04975	4	40	0.272503324	0.974148983	ENSMUSG00000034579|ENSMUSG00000030747|ENSMUSG00000052151|ENSMUSG00000024254	mmu:237625|mmu:67800|mmu:50784|mmu:67470|	237625|67800|50784|67470|	http://www.genome.jp/kegg-bin/show_pathway?mmu04975/mmu:237625%09red/mmu:67470%09red/mmu:50784%09red/mmu:67800%09red
Glycosphingolipid biosynthesis - ganglio series	KEGG PATHWAY	mmu00604	2	15	0.273282204	0.974148983	ENSMUSG00000026811|ENSMUSG00000067370	mmu:50935|mmu:54218|	50935|54218|	http://www.genome.jp/kegg-bin/show_pathway?mmu00604/mmu:50935%09red/mmu:54218%09red
Oocyte meiosis	KEGG PATHWAY	mmu04114	9	111	0.2976806	0.974148983	ENSMUSG00000003644|ENSMUSG00000040385|ENSMUSG00000029466|ENSMUSG00000029003|ENSMUSG00000023940|ENSMUSG00000021820|ENSMUSG00000005469|ENSMUSG00000005580|ENSMUSG00000059409	mmu:20111|mmu:19045|mmu:56317|mmu:71890|mmu:72415|mmu:12325|mmu:18747|mmu:11515|mmu:21770|	20111|19045|56317|71890|72415|12325|18747|11515|21770|	http://www.genome.jp/kegg-bin/show_pathway?mmu04114/mmu:20111%09red/mmu:71890%09red/mmu:12325%09red/mmu:56317%09red/mmu:21770%09red/mmu:19045%09red/mmu:11515%09red/mmu:72415%09red/mmu:18747%09red
Carbon metabolism	KEGG PATHWAY	mmu01200	9	111	0.2976806	0.974148983	ENSMUSG00000022477|ENSMUSG00000030541|ENSMUSG00000020277|ENSMUSG00000034371|ENSMUSG00000029545|ENSMUSG00000027605|ENSMUSG00000021196|ENSMUSG00000041798|ENSMUSG00000033065	mmu:11429|mmu:269951|mmu:18641|mmu:225913|mmu:11409|mmu:60525|mmu:56421|mmu:103988|mmu:18642|	11429|269951|18641|225913|11409|60525|56421|103988|18642|	http://www.genome.jp/kegg-bin/show_pathway?mmu01200/mmu:269951%09red/mmu:60525%09red/mmu:103988%09red/mmu:56421%09red/mmu:11429%09red/mmu:18642%09red/mmu:18641%09red/mmu:225913%09red/mmu:11409%09red
Protein processing in endoplasmic reticulum	KEGG PATHWAY	mmu04141	13	169	0.303386555	0.974148983	ENSMUSG00000026203|ENSMUSG00000058317|ENSMUSG00000055401|ENSMUSG00000024041|ENSMUSG00000057329|ENSMUSG00000027422|ENSMUSG00000043019|ENSMUSG00000024807|ENSMUSG00000040462|ENSMUSG00000027455|ENSMUSG00000029616|ENSMUSG00000028416|ENSMUSG00000039474	mmu:56812|mmu:218793|mmu:50762|mmu:12954|mmu:12043|mmu:81910|mmu:66967|mmu:74126|mmu:216440|mmu:386649|mmu:67397|mmu:12017|mmu:22393|	56812|218793|50762|12954|12043|81910|66967|74126|216440|386649|67397|12017|22393|	http://www.genome.jp/kegg-bin/show_pathway?mmu04141/mmu:216440%09red/mmu:56812%09red/mmu:50762%09red/mmu:22393%09red/mmu:12043%09red/mmu:67397%09red/mmu:66967%09red/mmu:74126%09red/mmu:12954%09red/mmu:386649%09red/mmu:12017%09red/mmu:218793%09red/mmu:81910%09red
Cell cycle	KEGG PATHWAY	mmu04110	10	126	0.304049804	0.974148983	ENSMUSG00000029466|ENSMUSG00000014859|ENSMUSG00000026842|ENSMUSG00000024515|ENSMUSG00000029554|ENSMUSG00000021453|ENSMUSG00000029003|ENSMUSG00000020184|ENSMUSG00000096472|ENSMUSG00000027330	mmu:56317|mmu:104394|mmu:11350|mmu:17128|mmu:17120|mmu:23882|mmu:71890|mmu:17246|mmu:12581|mmu:12531|	56317|104394|11350|17128|17120|23882|71890|17246|12581|12531|	http://www.genome.jp/kegg-bin/show_pathway?mmu04110/mmu:11350%09red/mmu:71890%09red/mmu:17246%09red/mmu:12581%09red/mmu:56317%09red/mmu:104394%09red/mmu:17120%09red/mmu:23882%09red/mmu:12531%09red/mmu:17128%09red
Estrogen signaling pathway	KEGG PATHWAY	mmu04915	8	98	0.30756866	0.974148983	ENSMUSG00000059923|ENSMUSG00000020901|ENSMUSG00000025499|ENSMUSG00000021055|ENSMUSG00000024222|ENSMUSG00000039936|ENSMUSG00000005469|ENSMUSG00000005580	mmu:14784|mmu:320207|mmu:15461|mmu:13983|mmu:14229|mmu:18707|mmu:18747|mmu:11515|	14784|320207|15461|13983|14229|18707|18747|11515|	http://www.genome.jp/kegg-bin/show_pathway?mmu04915/mmu:18747%09red/mmu:320207%09red/mmu:13983%09red/mmu:11515%09red/mmu:14784%09red/mmu:14229%09red/mmu:18707%09red/mmu:15461%09red
Butirosin and neomycin biosynthesis	KEGG PATHWAY	mmu00524	1	5	0.311227586	0.974148983	ENSMUSG00000041798	mmu:103988|	103988|	http://www.genome.jp/kegg-bin/show_pathway?mmu00524/mmu:103988%09red
Melanoma	KEGG PATHWAY	mmu05218	6	71	0.318796995	0.974148983	ENSMUSG00000029231|ENSMUSG00000020901|ENSMUSG00000025499|ENSMUSG00000024620|ENSMUSG00000020184|ENSMUSG00000039936	mmu:18595|mmu:320207|mmu:15461|mmu:18596|mmu:17246|mmu:18707|	18595|320207|15461|18596|17246|18707|	http://www.genome.jp/kegg-bin/show_pathway?mmu05218/mmu:320207%09red/mmu:17246%09red/mmu:18596%09red/mmu:18595%09red/mmu:18707%09red/mmu:15461%09red
Pentose phosphate pathway	KEGG PATHWAY	mmu00030	3	30	0.319884549	0.974148983	ENSMUSG00000020277|ENSMUSG00000033065|ENSMUSG00000021196	mmu:18641|mmu:18642|mmu:56421|	18641|18642|56421|	http://www.genome.jp/kegg-bin/show_pathway?mmu00030/mmu:18642%09red/mmu:18641%09red/mmu:56421%09red
Vasopressin-regulated water reabsorption	KEGG PATHWAY	mmu04962	4	44	0.327645643	0.974148983	ENSMUSG00000005580|ENSMUSG00000025410|ENSMUSG00000005469|ENSMUSG00000020483	mmu:11515|mmu:69654|mmu:18747|mmu:68097|	11515|69654|18747|68097|	http://www.genome.jp/kegg-bin/show_pathway?mmu04962/mmu:68097%09red/mmu:69654%09red/mmu:11515%09red/mmu:18747%09red
AMPK signaling pathway	KEGG PATHWAY	mmu04152	10	129	0.327885055	0.974148983	ENSMUSG00000067713|ENSMUSG00000026409|ENSMUSG00000020901|ENSMUSG00000024830|ENSMUSG00000020277|ENSMUSG00000021196|ENSMUSG00000039936|ENSMUSG00000059409|ENSMUSG00000033065|ENSMUSG00000026773	mmu:19082|mmu:18640|mmu:320207|mmu:58988|mmu:18641|mmu:56421|mmu:18707|mmu:21770|mmu:18642|mmu:170768|	19082|18640|320207|58988|18641|56421|18707|21770|18642|170768|	http://www.genome.jp/kegg-bin/show_pathway?mmu04152/mmu:19082%09red/mmu:21770%09red/mmu:320207%09red/mmu:56421%09red/mmu:18642%09red/mmu:18641%09red/mmu:18640%09red/mmu:58988%09red/mmu:170768%09red/mmu:18707%09red
Hematopoietic cell lineage	KEGG PATHWAY	mmu04640	7	86	0.32799196	0.974148983	ENSMUSG00000026616|ENSMUSG00000024621|ENSMUSG00000032094|ENSMUSG00000034664|ENSMUSG00000050761|ENSMUSG00000030577|ENSMUSG00000108596	mmu:12902|mmu:12978|mmu:12500|mmu:16399|mmu:14724|mmu:12483|mmu:16409|	12902|12978|12500|16399|14724|12483|16409|	http://www.genome.jp/kegg-bin/show_pathway?mmu04640/mmu:12483%09red/mmu:14724%09red/mmu:16409%09red/mmu:12902%09red/mmu:16399%09red/mmu:12500%09red/mmu:12978%09red
Bile secretion	KEGG PATHWAY	mmu04976	6	72	0.329583148	0.974148983	ENSMUSG00000032204|ENSMUSG00000020865|ENSMUSG00000005469|ENSMUSG00000028854|ENSMUSG00000005580|ENSMUSG00000024254	mmu:64008|mmu:76408|mmu:18747|mmu:20544|mmu:11515|mmu:67470|	64008|76408|18747|20544|11515|67470|	http://www.genome.jp/kegg-bin/show_pathway?mmu04976/mmu:18747%09red/mmu:64008%09red/mmu:11515%09red/mmu:20544%09red/mmu:76408%09red/mmu:67470%09red
PI3K-Akt signaling pathway	KEGG PATHWAY	mmu04151	25	351	0.333828466	0.974148983	ENSMUSG00000028040|ENSMUSG00000027954|ENSMUSG00000024830|ENSMUSG00000029713|ENSMUSG00000029053|ENSMUSG00000029231|ENSMUSG00000026479|ENSMUSG00000004221|ENSMUSG00000041359|ENSMUSG00000024620|ENSMUSG00000024621|ENSMUSG00000032243|ENSMUSG00000059923|ENSMUSG00000026768|ENSMUSG00000020184|ENSMUSG00000039936|ENSMUSG00000059409|ENSMUSG00000062960|ENSMUSG00000023951|ENSMUSG00000020901|ENSMUSG00000025499|…	mmu:13639|mmu:13636|mmu:58988|mmu:14693|mmu:18762|mmu:18595|mmu:16782|mmu:16151|mmu:21432|mmu:18596|mmu:12978|mmu:319480|mmu:14784|mmu:241226|mmu:17246|mmu:18707|mmu:21770|mmu:16542|mmu:22339|mmu:320207|mmu:15461|mmu:12043|mmu:12827|mmu:16399|mmu:12048|	13639|13636|58988|14693|18762|18595|16782|16151|21432|18596|12978|319480|14784|241226|17246|18707|21770|16542|22339|320207|15461|12043|12827|16399|12048|	http://www.genome.jp/kegg-bin/show_pathway?mmu04151/mmu:12048%09red/mmu:16542%09red/mmu:16399%09red/mmu:22339%09red/mmu:18707%09red/mmu:18762%09red/mmu:13636%09red/mmu:21770%09red/mmu:13639%09red/mmu:320207%09red/mmu:21432%09red/mmu:12043%09red/mmu:14784%09red/mmu:12827%09red/mmu:17246%09red/mmu:16782%09red/mmu:14693%09red/mmu:319480%09red/mmu:58988%09red/mmu:18596%09red/mmu:18595%09red/mmu:24122…
Other types of O-glycan biosynthesis	KEGG PATHWAY	mmu00514	3	31	0.336715556	0.974148983	ENSMUSG00000028538|ENSMUSG00000067370|ENSMUSG00000029570	mmu:20441|mmu:54218|mmu:16848|	20441|54218|16848|	http://www.genome.jp/kegg-bin/show_pathway?mmu00514/mmu:20441%09red/mmu:54218%09red/mmu:16848%09red
Proteasome	KEGG PATHWAY	mmu03050	4	45	0.341566127	0.974148983	ENSMUSG00000027566|ENSMUSG00000021024|ENSMUSG00000096727|ENSMUSG00000022216	mmu:73677|mmu:26443|mmu:16912|mmu:19186|	73677|26443|16912|19186|	http://www.genome.jp/kegg-bin/show_pathway?mmu03050/mmu:16912%09red/mmu:19186%09red/mmu:73677%09red/mmu:26443%09red
Prolactin signaling pathway	KEGG PATHWAY	mmu04917	6	74	0.351281316	0.974148983	ENSMUSG00000059923|ENSMUSG00000020901|ENSMUSG00000025499|ENSMUSG00000021055|ENSMUSG00000039936|ENSMUSG00000041798	mmu:14784|mmu:320207|mmu:15461|mmu:13983|mmu:18707|mmu:103988|	14784|320207|15461|13983|18707|103988|	http://www.genome.jp/kegg-bin/show_pathway?mmu04917/mmu:103988%09red/mmu:320207%09red/mmu:13983%09red/mmu:14784%09red/mmu:18707%09red/mmu:15461%09red
Arrhythmogenic right ventricular cardiomyopathy (ARVC)	KEGG PATHWAY	mmu05412	6	74	0.351281316	0.974148983	ENSMUSG00000001964|ENSMUSG00000026768|ENSMUSG00000069806|ENSMUSG00000032243|ENSMUSG00000034664|ENSMUSG00000020882	mmu:13726|mmu:241226|mmu:81904|mmu:319480|mmu:16399|mmu:12295|	13726|241226|81904|319480|16399|12295|	http://www.genome.jp/kegg-bin/show_pathway?mmu05412/mmu:12295%09red/mmu:241226%09red/mmu:81904%09red/mmu:16399%09red/mmu:319480%09red/mmu:13726%09red
Gastric acid secretion	KEGG PATHWAY	mmu04971	6	74	0.351281316	0.974148983	ENSMUSG00000022836|ENSMUSG00000021820|ENSMUSG00000005469|ENSMUSG00000028854|ENSMUSG00000005580|ENSMUSG00000037624	mmu:107589|mmu:12325|mmu:18747|mmu:20544|mmu:11515|mmu:16526|	107589|12325|18747|20544|11515|16526|	http://www.genome.jp/kegg-bin/show_pathway?mmu04971/mmu:18747%09red/mmu:12325%09red/mmu:11515%09red/mmu:20544%09red/mmu:16526%09red/mmu:107589%09red
Caffeine metabolism	KEGG PATHWAY	mmu00232	1	6	0.352731172	0.974148983	ENSMUSG00000024066	mmu:22436|	22436|	http://www.genome.jp/kegg-bin/show_pathway?mmu00232/mmu:22436%09red
Chagas disease (American trypanosomiasis)	KEGG PATHWAY	mmu05142	8	103	0.353136366	0.974148983	ENSMUSG00000031392|ENSMUSG00000004221|ENSMUSG00000020901|ENSMUSG00000059883|ENSMUSG00000032094|ENSMUSG00000034792|ENSMUSG00000039936|ENSMUSG00000020681	mmu:16179|mmu:16151|mmu:320207|mmu:266632|mmu:12500|mmu:14676|mmu:18707|mmu:11421|	16179|16151|320207|266632|12500|14676|18707|11421|	http://www.genome.jp/kegg-bin/show_pathway?mmu05142/mmu:14676%09red/mmu:320207%09red/mmu:11421%09red/mmu:12500%09red/mmu:18707%09red/mmu:266632%09red/mmu:16151%09red/mmu:16179%09red
Nicotinate and nicotinamide metabolism	KEGG PATHWAY	mmu00760	3	32	0.353521808	0.974148983	ENSMUSG00000020736|ENSMUSG00000029063|ENSMUSG00000030674	mmu:50773|mmu:192185|mmu:67375|	50773|192185|67375|	http://www.genome.jp/kegg-bin/show_pathway?mmu00760/mmu:50773%09red/mmu:67375%09red/mmu:192185%09red
2-Oxocarboxylic acid metabolism	KEGG PATHWAY	mmu01210	2	19	0.363690736	0.976098815	ENSMUSG00000022477|ENSMUSG00000030541	mmu:11429|mmu:269951|	11429|269951|	http://www.genome.jp/kegg-bin/show_pathway?mmu01210/mmu:269951%09red/mmu:11429%09red
FoxO signaling pathway	KEGG PATHWAY	mmu04068	10	135	0.376506015	0.976098815	ENSMUSG00000059923|ENSMUSG00000067713|ENSMUSG00000024515|ENSMUSG00000020901|ENSMUSG00000025499|ENSMUSG00000021453|ENSMUSG00000038365|ENSMUSG00000020184|ENSMUSG00000096472|ENSMUSG00000039936	mmu:14784|mmu:19082|mmu:17128|mmu:320207|mmu:15461|mmu:23882|mmu:66822|mmu:17246|mmu:12581|mmu:18707|	14784|19082|17128|320207|15461|23882|66822|17246|12581|18707|	http://www.genome.jp/kegg-bin/show_pathway?mmu04068/mmu:19082%09red/mmu:320207%09red/mmu:12581%09red/mmu:17246%09red/mmu:23882%09red/mmu:14784%09red/mmu:66822%09red/mmu:18707%09red/mmu:17128%09red/mmu:15461%09red
Adrenergic signaling in cardiomyocytes	KEGG PATHWAY	mmu04261	11	151	0.385790879	0.976098815	ENSMUSG00000040385|ENSMUSG00000057329|ENSMUSG00000069806|ENSMUSG00000020901|ENSMUSG00000039936|ENSMUSG00000021820|ENSMUSG00000005469|ENSMUSG00000028854|ENSMUSG00000005580|ENSMUSG00000020882|ENSMUSG00000059409	mmu:19045|mmu:12043|mmu:81904|mmu:320207|mmu:18707|mmu:12325|mmu:18747|mmu:20544|mmu:11515|mmu:12295|mmu:21770|	19045|12043|81904|320207|18707|12325|18747|20544|11515|12295|21770|	http://www.genome.jp/kegg-bin/show_pathway?mmu04261/mmu:320207%09red/mmu:18747%09red/mmu:21770%09red/mmu:12043%09red/mmu:12325%09red/mmu:12295%09red/mmu:81904%09red/mmu:19045%09red/mmu:11515%09red/mmu:20544%09red/mmu:18707%09red
Calcium signaling pathway	KEGG PATHWAY	mmu04020	13	181	0.386995237	0.976098815	ENSMUSG00000029231|ENSMUSG00000022489|ENSMUSG00000022836|ENSMUSG00000049686|ENSMUSG00000030815|ENSMUSG00000024620|ENSMUSG00000029193|ENSMUSG00000034792|ENSMUSG00000021820|ENSMUSG00000005469|ENSMUSG00000005580|ENSMUSG00000020734|ENSMUSG00000022758	mmu:18595|mmu:18574|mmu:107589|mmu:109305|mmu:68961|mmu:18596|mmu:12425|mmu:14676|mmu:12325|mmu:18747|mmu:11515|mmu:14813|mmu:18440|	18595|18574|107589|109305|68961|18596|12425|14676|12325|18747|11515|14813|18440|	http://www.genome.jp/kegg-bin/show_pathway?mmu04020/mmu:12425%09red/mmu:14676%09red/mmu:18747%09red/mmu:109305%09red/mmu:12325%09red/mmu:14813%09red/mmu:11515%09red/mmu:18595%09red/mmu:18440%09red/mmu:107589%09red/mmu:68961%09red/mmu:18574%09red/mmu:18596%09red
Epstein-Barr virus infection	KEGG PATHWAY	mmu05169	15	212	0.393896514	0.976098815	ENSMUSG00000031392|ENSMUSG00000004221|ENSMUSG00000030830|ENSMUSG00000026616|ENSMUSG00000056116|ENSMUSG00000020901|ENSMUSG00000057329|ENSMUSG00000039771|ENSMUSG00000020184|ENSMUSG00000017007|ENSMUSG00000032089|ENSMUSG00000039936|ENSMUSG00000022414|ENSMUSG00000005469|ENSMUSG00000019850	mmu:16179|mmu:16151|mmu:16408|mmu:12902|mmu:15039|mmu:320207|mmu:12043|mmu:20022|mmu:17246|mmu:19668|mmu:16154|mmu:18707|mmu:66513|mmu:18747|mmu:21929|	16179|16151|16408|12902|15039|320207|12043|20022|17246|19668|16154|18707|66513|18747|21929|	http://www.genome.jp/kegg-bin/show_pathway?mmu05169/mmu:18747%09red/mmu:16408%09red/mmu:12043%09red/mmu:17246%09red/mmu:15039%09red/mmu:320207%09red/mmu:12902%09red/mmu:20022%09red/mmu:19668%09red/mmu:21929%09red/mmu:66513%09red/mmu:16154%09red/mmu:18707%09red/mmu:16179%09red/mmu:16151%09red
Huntington's disease	KEGG PATHWAY	mmu05016	13	182	0.394102232	0.976098815	ENSMUSG00000027673|ENSMUSG00000037820|ENSMUSG00000009876|ENSMUSG00000034706|ENSMUSG00000039771|ENSMUSG00000051811|ENSMUSG00000060279|ENSMUSG00000022841|ENSMUSG00000002957|ENSMUSG00000025410|ENSMUSG00000058440|ENSMUSG00000020886|ENSMUSG00000032965	mmu:66046|mmu:21817|mmu:84682|mmu:432611|mmu:20022|mmu:333182|mmu:11771|mmu:11773|mmu:11772|mmu:69654|mmu:18181|mmu:13385|mmu:73916|	66046|21817|84682|432611|20022|333182|11771|11773|11772|69654|18181|13385|73916|	http://www.genome.jp/kegg-bin/show_pathway?mmu05016/mmu:84682%09red/mmu:18181%09red/mmu:66046%09red/mmu:11771%09red/mmu:11772%09red/mmu:11773%09red/mmu:432611%09red/mmu:333182%09red/mmu:13385%09red/mmu:20022%09red/mmu:69654%09red/mmu:73916%09red/mmu:21817%09red
Viral myocarditis	KEGG PATHWAY	mmu05416	6	78	0.394927438	0.976098815	ENSMUSG00000031132|ENSMUSG00000037649|ENSMUSG00000030830|ENSMUSG00000026842|ENSMUSG00000056116|ENSMUSG00000018012	mmu:21947|mmu:14998|mmu:16408|mmu:11350|mmu:15039|mmu:170758|	21947|14998|16408|11350|15039|170758|	http://www.genome.jp/kegg-bin/show_pathway?mmu05416/mmu:11350%09red/mmu:16408%09red/mmu:15039%09red/mmu:21947%09red/mmu:14998%09red/mmu:170758%09red
Biosynthesis of amino acids	KEGG PATHWAY	mmu01230	6	78	0.394927438	0.976098815	ENSMUSG00000022477|ENSMUSG00000030541|ENSMUSG00000076441|ENSMUSG00000020277|ENSMUSG00000021196|ENSMUSG00000033065	mmu:11429|mmu:269951|mmu:11898|mmu:18641|mmu:56421|mmu:18642|	11429|269951|11898|18641|56421|18642|	http://www.genome.jp/kegg-bin/show_pathway?mmu01230/mmu:269951%09red/mmu:56421%09red/mmu:18642%09red/mmu:18641%09red/mmu:11898%09red/mmu:11429%09red
Cocaine addiction	KEGG PATHWAY	mmu05030	4	49	0.397221214	0.976098815	ENSMUSG00000023192|ENSMUSG00000020734|ENSMUSG00000005469|ENSMUSG00000020886	mmu:108068|mmu:14813|mmu:18747|mmu:13385|	108068|14813|18747|13385|	http://www.genome.jp/kegg-bin/show_pathway?mmu05030/mmu:108068%09red/mmu:14813%09red/mmu:13385%09red/mmu:18747%09red
Type II diabetes mellitus	KEGG PATHWAY	mmu04930	4	50	0.411042996	0.976098815	ENSMUSG00000020901|ENSMUSG00000041798|ENSMUSG00000039936|ENSMUSG00000029053	mmu:320207|mmu:103988|mmu:18707|mmu:18762|	320207|103988|18707|18762|	http://www.genome.jp/kegg-bin/show_pathway?mmu04930/mmu:18707%09red/mmu:103988%09red/mmu:320207%09red/mmu:18762%09red
Staphylococcus aureus infection	KEGG PATHWAY	mmu05150	4	51	0.424796581	0.976098815	ENSMUSG00000059498|ENSMUSG00000037649|ENSMUSG00000030830|ENSMUSG00000108596	mmu:14131|mmu:14998|mmu:16408|mmu:16409|	14131|14998|16408|16409|	http://www.genome.jp/kegg-bin/show_pathway?mmu05150/mmu:14998%09red/mmu:14131%09red/mmu:16409%09red/mmu:16408%09red
Osteoclast differentiation	KEGG PATHWAY	mmu04380	9	126	0.426563705	0.976098815	ENSMUSG00000059923|ENSMUSG00000054594|ENSMUSG00000004221|ENSMUSG00000020901|ENSMUSG00000024621|ENSMUSG00000059498|ENSMUSG00000039936|ENSMUSG00000022414|ENSMUSG00000002699	mmu:14784|mmu:232790|mmu:16151|mmu:320207|mmu:12978|mmu:14131|mmu:18707|mmu:66513|mmu:16822|	14784|232790|16151|320207|12978|14131|18707|66513|16822|	http://www.genome.jp/kegg-bin/show_pathway?mmu04380/mmu:14131%09red/mmu:232790%09red/mmu:320207%09red/mmu:16822%09red/mmu:66513%09red/mmu:14784%09red/mmu:18707%09red/mmu:16151%09red/mmu:12978%09red
Inflammatory mediator regulation of TRP channels	KEGG PATHWAY	mmu04750	9	126	0.426563705	0.976098815	ENSMUSG00000028072|ENSMUSG00000040385|ENSMUSG00000032860|ENSMUSG00000050211|ENSMUSG00000020901|ENSMUSG00000039936|ENSMUSG00000021820|ENSMUSG00000005469|ENSMUSG00000005580	mmu:18211|mmu:19045|mmu:18442|mmu:329502|mmu:320207|mmu:18707|mmu:12325|mmu:18747|mmu:11515|	18211|19045|18442|329502|320207|18707|12325|18747|11515|	http://www.genome.jp/kegg-bin/show_pathway?mmu04750/mmu:329502%09red/mmu:12325%09red/mmu:18747%09red/mmu:320207%09red/mmu:19045%09red/mmu:11515%09red/mmu:18707%09red/mmu:18442%09red/mmu:18211%09red
Peroxisome	KEGG PATHWAY	mmu04146	6	81	0.427609716	0.976098815	ENSMUSG00000024066|ENSMUSG00000030541|ENSMUSG00000030545|ENSMUSG00000028672|ENSMUSG00000107283|ENSMUSG00000018796	mmu:22436|mmu:269951|mmu:18631|mmu:15356|mmu:17527|mmu:14081|	22436|269951|18631|15356|17527|14081|	http://www.genome.jp/kegg-bin/show_pathway?mmu04146/mmu:18631%09red/mmu:269951%09red/mmu:14081%09red/mmu:22436%09red/mmu:15356%09red/mmu:17527%09red
mRNA surveillance pathway	KEGG PATHWAY	mmu03015	7	96	0.427635649	0.976098815	ENSMUSG00000022185|ENSMUSG00000023118|ENSMUSG00000022194|ENSMUSG00000042772|ENSMUSG00000054256|ENSMUSG00000059409|ENSMUSG00000040385	mmu:56215|mmu:68188|mmu:54196|mmu:226517|mmu:17690|mmu:21770|mmu:19045|	56215|68188|54196|226517|17690|21770|19045|	http://www.genome.jp/kegg-bin/show_pathway?mmu03015/mmu:56215%09red/mmu:21770%09red/mmu:54196%09red/mmu:226517%09red/mmu:19045%09red/mmu:17690%09red/mmu:68188%09red
Rheumatoid arthritis	KEGG PATHWAY	mmu05323	6	82	0.438450808	0.976098815	ENSMUSG00000037649|ENSMUSG00000030830|ENSMUSG00000038600|ENSMUSG00000013160|ENSMUSG00000019087|ENSMUSG00000023951	mmu:14998|mmu:16408|mmu:140494|mmu:11972|mmu:54411|mmu:22339|	14998|16408|140494|11972|54411|22339|	http://www.genome.jp/kegg-bin/show_pathway?mmu05323/mmu:11972%09red/mmu:140494%09red/mmu:16408%09red/mmu:22339%09red/mmu:14998%09red/mmu:54411%09red
Fanconi anemia pathway	KEGG PATHWAY	mmu03460	4	52	0.438467651	0.976098815	ENSMUSG00000032815|ENSMUSG00000038425|ENSMUSG00000021461|ENSMUSG00000024170	mmu:14087|mmu:26447|mmu:14088|mmu:71718|	14087|26447|14088|71718|	http://www.genome.jp/kegg-bin/show_pathway?mmu03460/mmu:71718%09red/mmu:14087%09red/mmu:26447%09red/mmu:14088%09red
Amyotrophic lateral sclerosis (ALS)	KEGG PATHWAY	mmu05014	4	52	0.438467651	0.976098815	ENSMUSG00000002984|ENSMUSG00000057329|ENSMUSG00000020734|ENSMUSG00000007659	mmu:53333|mmu:12043|mmu:14813|mmu:12048|	53333|12043|14813|12048|	http://www.genome.jp/kegg-bin/show_pathway?mmu05014/mmu:12043%09red/mmu:53333%09red/mmu:12048%09red/mmu:14813%09red
Wnt signaling pathway	KEGG PATHWAY	mmu04310	10	143	0.442116542	0.976098815	ENSMUSG00000030093|ENSMUSG00000024515|ENSMUSG00000001494|ENSMUSG00000027630|ENSMUSG00000024182|ENSMUSG00000021820|ENSMUSG00000005469|ENSMUSG00000019969|ENSMUSG00000037373|ENSMUSG00000018012	mmu:22421|mmu:17128|mmu:74499|mmu:81004|mmu:12005|mmu:12325|mmu:18747|mmu:19164|mmu:13016|mmu:170758|	22421|17128|74499|81004|12005|12325|18747|19164|13016|170758|	http://www.genome.jp/kegg-bin/show_pathway?mmu04310/mmu:13016%09red/mmu:18747%09red/mmu:12325%09red/mmu:22421%09red/mmu:74499%09red/mmu:81004%09red/mmu:170758%09red/mmu:12005%09red/mmu:17128%09red/mmu:19164%09red
Cholinergic synapse	KEGG PATHWAY	mmu04725	8	113	0.445723315	0.976098815	ENSMUSG00000020901|ENSMUSG00000025499|ENSMUSG00000057329|ENSMUSG00000039936|ENSMUSG00000021820|ENSMUSG00000005469|ENSMUSG00000005580|ENSMUSG00000029713	mmu:320207|mmu:15461|mmu:12043|mmu:18707|mmu:12325|mmu:18747|mmu:11515|mmu:14693|	320207|15461|12043|18707|12325|18747|11515|14693|	http://www.genome.jp/kegg-bin/show_pathway?mmu04725/mmu:12325%09red/mmu:18747%09red/mmu:12043%09red/mmu:320207%09red/mmu:14693%09red/mmu:11515%09red/mmu:18707%09red/mmu:15461%09red
Bladder cancer	KEGG PATHWAY	mmu05219	3	38	0.45230171	0.976098815	ENSMUSG00000025499|ENSMUSG00000020184|ENSMUSG00000023951	mmu:15461|mmu:17246|mmu:22339|	15461|17246|22339|	http://www.genome.jp/kegg-bin/show_pathway?mmu05219/mmu:17246%09red/mmu:15461%09red/mmu:22339%09red
Glutamatergic synapse	KEGG PATHWAY	mmu04724	8	114	0.454935466	0.976098815	ENSMUSG00000023192|ENSMUSG00000050211|ENSMUSG00000029713|ENSMUSG00000005469|ENSMUSG00000005580|ENSMUSG00000020734|ENSMUSG00000024858|ENSMUSG00000020886	mmu:108068|mmu:329502|mmu:14693|mmu:18747|mmu:11515|mmu:14813|mmu:110355|mmu:13385|	108068|329502|14693|18747|11515|14813|110355|13385|	http://www.genome.jp/kegg-bin/show_pathway?mmu04724/mmu:329502%09red/mmu:18747%09red/mmu:14813%09red/mmu:110355%09red/mmu:14693%09red/mmu:13385%09red/mmu:11515%09red/mmu:108068%09red
Pyruvate metabolism	KEGG PATHWAY	mmu00620	3	39	0.468206044	0.976098815	ENSMUSG00000031958|ENSMUSG00000061046|ENSMUSG00000027605	mmu:52815|mmu:68977|mmu:60525|	52815|68977|60525|	http://www.genome.jp/kegg-bin/show_pathway?mmu00620/mmu:60525%09red/mmu:68977%09red/mmu:52815%09red
Asthma	KEGG PATHWAY	mmu05310	2	24	0.46995915	0.976098815	ENSMUSG00000031132|ENSMUSG00000037649	mmu:21947|mmu:14998|	21947|14998|	http://www.genome.jp/kegg-bin/show_pathway?mmu05310/mmu:21947%09red/mmu:14998%09red
Glycerolipid metabolism	KEGG PATHWAY	mmu00561	4	55	0.478854496	0.976098815	ENSMUSG00000029762|ENSMUSG00000034371|ENSMUSG00000030747|ENSMUSG00000052151	mmu:14187|mmu:225913|mmu:67800|mmu:50784|	14187|225913|67800|50784|	http://www.genome.jp/kegg-bin/show_pathway?mmu00561/mmu:225913%09red/mmu:14187%09red/mmu:50784%09red/mmu:67800%09red
Purine metabolism	KEGG PATHWAY	mmu00230	12	179	0.483020369	0.976098815	ENSMUSG00000024066|ENSMUSG00000022489|ENSMUSG00000026575|ENSMUSG00000039771|ENSMUSG00000030726|ENSMUSG00000032177|ENSMUSG00000005580|ENSMUSG00000024833|ENSMUSG00000024575|ENSMUSG00000003500|ENSMUSG00000020736|ENSMUSG00000020444	mmu:22436|mmu:18574|mmu:171567|mmu:20022|mmu:67967|mmu:18577|mmu:11515|mmu:18969|mmu:225600|mmu:23917|mmu:50773|mmu:14923|	22436|18574|171567|20022|67967|18577|11515|18969|225600|23917|50773|14923|	http://www.genome.jp/kegg-bin/show_pathway?mmu00230/mmu:50773%09red/mmu:225600%09red/mmu:23917%09red/mmu:22436%09red/mmu:14923%09red/mmu:20022%09red/mmu:11515%09red/mmu:171567%09red/mmu:18969%09red/mmu:18574%09red/mmu:18577%09red/mmu:67967%09red
Aldosterone-regulated sodium reabsorption	KEGG PATHWAY	mmu04960	3	40	0.483899849	0.976098815	ENSMUSG00000020901|ENSMUSG00000030873|ENSMUSG00000039936	mmu:320207|mmu:20277|mmu:18707|	320207|20277|18707|	http://www.genome.jp/kegg-bin/show_pathway?mmu04960/mmu:18707%09red/mmu:20277%09red/mmu:320207%09red
Non-small cell lung cancer	KEGG PATHWAY	mmu05223	4	56	0.492068168	0.976098815	ENSMUSG00000020901|ENSMUSG00000059923|ENSMUSG00000039936|ENSMUSG00000025499	mmu:320207|mmu:14784|mmu:18707|mmu:15461|	320207|14784|18707|15461|	http://www.genome.jp/kegg-bin/show_pathway?mmu05223/mmu:18707%09red/mmu:320207%09red/mmu:15461%09red/mmu:14784%09red
Chemokine signaling pathway	KEGG PATHWAY	mmu04062	13	196	0.49361097	0.976098815	ENSMUSG00000059923|ENSMUSG00000004221|ENSMUSG00000020702|ENSMUSG00000020901|ENSMUSG00000073878|ENSMUSG00000024858|ENSMUSG00000039936|ENSMUSG00000031780|ENSMUSG00000005469|ENSMUSG00000025499|ENSMUSG00000005580|ENSMUSG00000029713|ENSMUSG00000029053	mmu:14784|mmu:16151|mmu:20290|mmu:320207|mmu:65956|mmu:110355|mmu:18707|mmu:20295|mmu:18747|mmu:15461|mmu:11515|mmu:14693|mmu:18762|	14784|16151|20290|320207|65956|110355|18707|20295|18747|15461|11515|14693|18762|	http://www.genome.jp/kegg-bin/show_pathway?mmu04062/mmu:65956%09red/mmu:20295%09red/mmu:320207%09red/mmu:110355%09red/mmu:20290%09red/mmu:11515%09red/mmu:14784%09red/mmu:18707%09red/mmu:18762%09red/mmu:14693%09red/mmu:16151%09red/mmu:15461%09red/mmu:18747%09red
Synthesis and degradation of ketone bodies	KEGG PATHWAY	mmu00072	1	10	0.495210896	0.976098815	ENSMUSG00000028672	mmu:15356|	15356|	http://www.genome.jp/kegg-bin/show_pathway?mmu00072/mmu:15356%09red
Pyrimidine metabolism	KEGG PATHWAY	mmu00240	7	103	0.496562574	0.976098815	ENSMUSG00000031730|ENSMUSG00000026575|ENSMUSG00000039771|ENSMUSG00000030726|ENSMUSG00000024833|ENSMUSG00000002550|ENSMUSG00000020736	mmu:56749|mmu:171567|mmu:20022|mmu:67967|mmu:18969|mmu:22245|mmu:50773|	56749|171567|20022|67967|18969|22245|50773|	http://www.genome.jp/kegg-bin/show_pathway?mmu00240/mmu:50773%09red/mmu:22245%09red/mmu:56749%09red/mmu:20022%09red/mmu:171567%09red/mmu:18969%09red/mmu:67967%09red
Natural killer cell mediated cytotoxicity	KEGG PATHWAY	mmu04650	8	119	0.500492107	0.976098815	ENSMUSG00000059923|ENSMUSG00000030830|ENSMUSG00000004266|ENSMUSG00000025499|ENSMUSG00000020901|ENSMUSG00000039936|ENSMUSG00000002699|ENSMUSG00000018012	mmu:14784|mmu:16408|mmu:15170|mmu:15461|mmu:320207|mmu:18707|mmu:16822|mmu:170758|	14784|16408|15170|15461|320207|18707|16822|170758|	http://www.genome.jp/kegg-bin/show_pathway?mmu04650/mmu:16408%09red/mmu:320207%09red/mmu:15170%09red/mmu:16822%09red/mmu:170758%09red/mmu:14784%09red/mmu:18707%09red/mmu:15461%09red
Butanoate metabolism	KEGG PATHWAY	mmu00650	2	26	0.50942257	0.976098815	ENSMUSG00000028672|ENSMUSG00000029545	mmu:15356|mmu:11409|	15356|11409|	http://www.genome.jp/kegg-bin/show_pathway?mmu00650/mmu:15356%09red/mmu:11409%09red
Glycosphingolipid biosynthesis - lacto and neolacto series	KEGG PATHWAY	mmu00601	2	26	0.50942257	0.976098815	ENSMUSG00000028538|ENSMUSG00000029433	mmu:20441|mmu:231727|	20441|231727|	http://www.genome.jp/kegg-bin/show_pathway?mmu00601/mmu:231727%09red/mmu:20441%09red
Glyoxylate and dicarboxylate metabolism	KEGG PATHWAY	mmu00630	2	26	0.50942257	0.976098815	ENSMUSG00000022477|ENSMUSG00000017718	mmu:11429|mmu:71562|	11429|71562|	http://www.genome.jp/kegg-bin/show_pathway?mmu00630/mmu:71562%09red/mmu:11429%09red
Intestinal immune network for IgA production	KEGG PATHWAY	mmu04672	3	42	0.514596487	0.976098815	ENSMUSG00000031132|ENSMUSG00000068105|ENSMUSG00000037649	mmu:21947|mmu:72049|mmu:14998|	21947|72049|14998|	http://www.genome.jp/kegg-bin/show_pathway?mmu04672/mmu:72049%09red/mmu:21947%09red/mmu:14998%09red
Pertussis	KEGG PATHWAY	mmu05133	5	74	0.520825223	0.976098815	ENSMUSG00000031392|ENSMUSG00000041515|ENSMUSG00000059883|ENSMUSG00000108596|ENSMUSG00000038058	mmu:16179|mmu:15900|mmu:266632|mmu:16409|mmu:107607|	16179|15900|266632|16409|107607|	http://www.genome.jp/kegg-bin/show_pathway?mmu05133/mmu:16179%09red/mmu:266632%09red/mmu:16409%09red/mmu:107607%09red/mmu:15900%09red
Arachidonic acid metabolism	KEGG PATHWAY	mmu00590	6	90	0.523204271	0.976098815	ENSMUSG00000034579|ENSMUSG00000042808|ENSMUSG00000024055|ENSMUSG00000029134|ENSMUSG00000050211|ENSMUSG00000029925	mmu:237625|mmu:14776|mmu:170716|mmu:665270|mmu:329502|mmu:21391|	237625|14776|170716|665270|329502|21391|	http://www.genome.jp/kegg-bin/show_pathway?mmu00590/mmu:21391%09red/mmu:329502%09red/mmu:170716%09red/mmu:237625%09red/mmu:665270%09red/mmu:14776%09red
Hippo signaling pathway	KEGG PATHWAY	mmu04390	10	154	0.530768432	0.976098815	ENSMUSG00000021959|ENSMUSG00000030093|ENSMUSG00000024515|ENSMUSG00000040385|ENSMUSG00000036459|ENSMUSG00000024182|ENSMUSG00000026510|ENSMUSG00000022770|ENSMUSG00000020886|ENSMUSG00000029053	mmu:50523|mmu:22421|mmu:17128|mmu:19045|mmu:101543|mmu:12005|mmu:209456|mmu:13383|mmu:13385|mmu:18762|	50523|22421|17128|19045|101543|12005|209456|13383|13385|18762|	http://www.genome.jp/kegg-bin/show_pathway?mmu04390/mmu:101543%09red/mmu:209456%09red/mmu:13383%09red/mmu:50523%09red/mmu:13385%09red/mmu:22421%09red/mmu:19045%09red/mmu:12005%09red/mmu:17128%09red/mmu:18762%09red
Morphine addiction	KEGG PATHWAY	mmu05032	6	92	0.543617764	0.976098815	ENSMUSG00000022489|ENSMUSG00000024858|ENSMUSG00000032177|ENSMUSG00000029713|ENSMUSG00000005469|ENSMUSG00000005580	mmu:18574|mmu:110355|mmu:18577|mmu:14693|mmu:18747|mmu:11515|	18574|110355|18577|14693|18747|11515|	http://www.genome.jp/kegg-bin/show_pathway?mmu05032/mmu:18747%09red/mmu:110355%09red/mmu:14693%09red/mmu:11515%09red/mmu:18574%09red/mmu:18577%09red
Basal transcription factors	KEGG PATHWAY	mmu03022	3	44	0.544288079	0.976098815	ENSMUSG00000038697|ENSMUSG00000021639|ENSMUSG00000006599	mmu:102162|mmu:23894|mmu:14884|	102162|23894|14884|	http://www.genome.jp/kegg-bin/show_pathway?mmu03022/mmu:14884%09red/mmu:23894%09red/mmu:102162%09red
Signaling pathways regulating pluripotency of stem cells	KEGG PATHWAY	mmu04550	9	140	0.545596737	0.976098815	ENSMUSG00000059923|ENSMUSG00000030093|ENSMUSG00000024515|ENSMUSG00000020901|ENSMUSG00000025499|ENSMUSG00000020160|ENSMUSG00000061393|ENSMUSG00000024182|ENSMUSG00000039936	mmu:14784|mmu:22421|mmu:17128|mmu:320207|mmu:15461|mmu:17268|mmu:11481|mmu:12005|mmu:18707|	14784|22421|17128|320207|15461|17268|11481|12005|18707|	http://www.genome.jp/kegg-bin/show_pathway?mmu04550/mmu:17268%09red/mmu:320207%09red/mmu:22421%09red/mmu:14784%09red/mmu:18707%09red/mmu:12005%09red/mmu:17128%09red/mmu:15461%09red/mmu:11481%09red
TNF signaling pathway	KEGG PATHWAY	mmu04668	7	109	0.553452426	0.976098815	ENSMUSG00000004221|ENSMUSG00000020901|ENSMUSG00000055994|ENSMUSG00000039936|ENSMUSG00000022414|ENSMUSG00000000957|ENSMUSG00000019850	mmu:16151|mmu:320207|mmu:257632|mmu:18707|mmu:66513|mmu:17387|mmu:21929|	16151|320207|257632|18707|66513|17387|21929|	http://www.genome.jp/kegg-bin/show_pathway?mmu04668/mmu:320207%09red/mmu:17387%09red/mmu:257632%09red/mmu:21929%09red/mmu:66513%09red/mmu:18707%09red/mmu:16151%09red
Inositol phosphate metabolism	KEGG PATHWAY	mmu00562	4	61	0.555820377	0.976098815	ENSMUSG00000006127|ENSMUSG00000039936|ENSMUSG00000030682|ENSMUSG00000057963	mmu:19062|mmu:18707|mmu:52858|mmu:217837|	19062|18707|52858|217837|	http://www.genome.jp/kegg-bin/show_pathway?mmu00562/mmu:52858%09red/mmu:217837%09red/mmu:19062%09red/mmu:18707%09red
Long-term depression	KEGG PATHWAY	mmu04730	4	61	0.555820377	0.976098815	ENSMUSG00000002930|ENSMUSG00000025499|ENSMUSG00000050211|ENSMUSG00000040009	mmu:19051|mmu:15461|mmu:329502|mmu:14687|	19051|15461|329502|14687|	http://www.genome.jp/kegg-bin/show_pathway?mmu04730/mmu:19051%09red/mmu:329502%09red/mmu:14687%09red/mmu:15461%09red
Carbohydrate digestion and absorption	KEGG PATHWAY	mmu04973	3	45	0.558730908	0.976098815	ENSMUSG00000020901|ENSMUSG00000039936|ENSMUSG00000032114	mmu:320207|mmu:18707|mmu:14385|	320207|18707|14385|	http://www.genome.jp/kegg-bin/show_pathway?mmu04973/mmu:18707%09red/mmu:14385%09red/mmu:320207%09red
Nucleotide excision repair	KEGG PATHWAY	mmu03420	3	45	0.558730908	0.976098815	ENSMUSG00000021639|ENSMUSG00000030726|ENSMUSG00000006599	mmu:23894|mmu:67967|mmu:14884|	23894|67967|14884|	http://www.genome.jp/kegg-bin/show_pathway?mmu03420/mmu:14884%09red/mmu:23894%09red/mmu:67967%09red
Thyroid cancer	KEGG PATHWAY	mmu05216	2	29	0.564881608	0.976098815	ENSMUSG00000025499|ENSMUSG00000028072	mmu:15461|mmu:18211|	15461|18211|	http://www.genome.jp/kegg-bin/show_pathway?mmu05216/mmu:15461%09red/mmu:18211%09red
Cardiac muscle contraction	KEGG PATHWAY	mmu04260	5	78	0.565282978	0.976098815	ENSMUSG00000020882|ENSMUSG00000028854|ENSMUSG00000051811|ENSMUSG00000009876|ENSMUSG00000069806	mmu:12295|mmu:20544|mmu:333182|mmu:84682|mmu:81904|	12295|20544|333182|84682|81904|	http://www.genome.jp/kegg-bin/show_pathway?mmu04260/mmu:84682%09red/mmu:81904%09red/mmu:12295%09red/mmu:333182%09red/mmu:20544%09red
Vascular smooth muscle contraction	KEGG PATHWAY	mmu04270	8	128	0.579131655	0.976098815	ENSMUSG00000034579|ENSMUSG00000022836|ENSMUSG00000040385|ENSMUSG00000019254|ENSMUSG00000050211|ENSMUSG00000005469|ENSMUSG00000005580|ENSMUSG00000037166	mmu:237625|mmu:107589|mmu:19045|mmu:232807|mmu:329502|mmu:18747|mmu:11515|mmu:68458|	237625|107589|19045|232807|329502|18747|11515|68458|	http://www.genome.jp/kegg-bin/show_pathway?mmu04270/mmu:232807%09red/mmu:329502%09red/mmu:18747%09red/mmu:237625%09red/mmu:19045%09red/mmu:11515%09red/mmu:107589%09red/mmu:68458%09red
Cytosolic DNA-sensing pathway	KEGG PATHWAY	mmu04623	4	63	0.580090467	0.976098815	ENSMUSG00000032344|ENSMUSG00000037860|ENSMUSG00000004221|ENSMUSG00000037523	mmu:214763|mmu:383619|mmu:16151|mmu:228607|	214763|383619|16151|228607|	http://www.genome.jp/kegg-bin/show_pathway?mmu04623/mmu:228607%09red/mmu:16151%09red/mmu:214763%09red/mmu:383619%09red
Hepatitis B	KEGG PATHWAY	mmu05161	9	145	0.585853818	0.976098815	ENSMUSG00000059923|ENSMUSG00000004221|ENSMUSG00000024515|ENSMUSG00000020901|ENSMUSG00000025499|ENSMUSG00000057329|ENSMUSG00000039936|ENSMUSG00000037523|ENSMUSG00000019087	mmu:14784|mmu:16151|mmu:17128|mmu:320207|mmu:15461|mmu:12043|mmu:18707|mmu:228607|mmu:54411|	14784|16151|17128|320207|15461|12043|18707|228607|54411|	http://www.genome.jp/kegg-bin/show_pathway?mmu05161/mmu:12043%09red/mmu:320207%09red/mmu:14784%09red/mmu:54411%09red/mmu:228607%09red/mmu:18707%09red/mmu:17128%09red/mmu:16151%09red/mmu:15461%09red
Phosphatidylinositol signaling system	KEGG PATHWAY	mmu04070	5	81	0.597195812	0.976098815	ENSMUSG00000020901|ENSMUSG00000006127|ENSMUSG00000039936|ENSMUSG00000030682|ENSMUSG00000057963	mmu:320207|mmu:19062|mmu:18707|mmu:52858|mmu:217837|	320207|19062|18707|52858|217837|	http://www.genome.jp/kegg-bin/show_pathway?mmu04070/mmu:52858%09red/mmu:217837%09red/mmu:320207%09red/mmu:19062%09red/mmu:18707%09red
Circadian rhythm	KEGG PATHWAY	mmu04710	2	31	0.599268708	0.976098815	ENSMUSG00000067713|ENSMUSG00000028150	mmu:19082|mmu:19885|	19082|19885|	http://www.genome.jp/kegg-bin/show_pathway?mmu04710/mmu:19082%09red/mmu:19885%09red
Amino sugar and nucleotide sugar metabolism	KEGG PATHWAY	mmu00520	3	48	0.600353396	0.976098815	ENSMUSG00000041798|ENSMUSG00000018042|ENSMUSG00000026456	mmu:103988|mmu:109754|mmu:72017|	103988|109754|72017|	http://www.genome.jp/kegg-bin/show_pathway?mmu00520/mmu:103988%09red/mmu:109754%09red/mmu:72017%09red
Malaria	KEGG PATHWAY	mmu05144	3	48	0.600353396	0.976098815	ENSMUSG00000031132|ENSMUSG00000040249|ENSMUSG00000030830	mmu:21947|mmu:16971|mmu:16408|	21947|16971|16408|	http://www.genome.jp/kegg-bin/show_pathway?mmu05144/mmu:16971%09red/mmu:21947%09red/mmu:16408%09red
Spliceosome	KEGG PATHWAY	mmu03040	8	132	0.612178505	0.976098815	ENSMUSG00000022185|ENSMUSG00000030435|ENSMUSG00000035215|ENSMUSG00000024604|ENSMUSG00000001383|ENSMUSG00000003360|ENSMUSG00000028651|ENSMUSG00000060288	mmu:56215|mmu:22185|mmu:66094|mmu:66810|mmu:66492|mmu:74351|mmu:56031|mmu:66101|	56215|22185|66094|66810|66492|74351|56031|66101|	http://www.genome.jp/kegg-bin/show_pathway?mmu03040/mmu:56031%09red/mmu:66094%09red/mmu:66101%09red/mmu:66492%09red/mmu:56215%09red/mmu:22185%09red/mmu:74351%09red/mmu:66810%09red
Fatty acid degradation	KEGG PATHWAY	mmu00071	3	49	0.613639542	0.976098815	ENSMUSG00000032281|ENSMUSG00000029545|ENSMUSG00000018796	mmu:94180|mmu:11409|mmu:14081|	94180|11409|14081|	http://www.genome.jp/kegg-bin/show_pathway?mmu00071/mmu:94180%09red/mmu:14081%09red/mmu:11409%09red
Hedgehog signaling pathway	KEGG PATHWAY	mmu04340	3	49	0.613639542	0.976098815	ENSMUSG00000030093|ENSMUSG00000025231|ENSMUSG00000005469	mmu:22421|mmu:24069|mmu:18747|	22421|24069|18747|	http://www.genome.jp/kegg-bin/show_pathway?mmu04340/mmu:24069%09red/mmu:18747%09red/mmu:22421%09red
Citrate cycle (TCA cycle)	KEGG PATHWAY	mmu00020	2	32	0.61567828	0.976098815	ENSMUSG00000022477|ENSMUSG00000030541	mmu:11429|mmu:269951|	11429|269951|	http://www.genome.jp/kegg-bin/show_pathway?mmu00020/mmu:269951%09red/mmu:11429%09red
cAMP signaling pathway	KEGG PATHWAY	mmu04024	12	198	0.61671632	0.976098815	ENSMUSG00000070687|ENSMUSG00000049686|ENSMUSG00000040385|ENSMUSG00000032177|ENSMUSG00000020901|ENSMUSG00000039936|ENSMUSG00000021820|ENSMUSG00000005469|ENSMUSG00000028854|ENSMUSG00000005580|ENSMUSG00000020734|ENSMUSG00000018012	mmu:15552|mmu:109305|mmu:19045|mmu:18577|mmu:320207|mmu:18707|mmu:12325|mmu:18747|mmu:20544|mmu:11515|mmu:14813|mmu:170758|	15552|109305|19045|18577|320207|18707|12325|18747|20544|11515|14813|170758|	http://www.genome.jp/kegg-bin/show_pathway?mmu04024/mmu:320207%09red/mmu:18747%09red/mmu:109305%09red/mmu:12325%09red/mmu:14813%09red/mmu:19045%09red/mmu:170758%09red/mmu:20544%09red/mmu:18707%09red/mmu:15552%09red/mmu:18577%09red/mmu:11515%09red
Amphetamine addiction	KEGG PATHWAY	mmu05031	4	67	0.62625584	0.976098815	ENSMUSG00000040385|ENSMUSG00000020734|ENSMUSG00000021820|ENSMUSG00000005469	mmu:19045|mmu:14813|mmu:12325|mmu:18747|	19045|14813|12325|18747|	http://www.genome.jp/kegg-bin/show_pathway?mmu05031/mmu:18747%09red/mmu:12325%09red/mmu:19045%09red/mmu:14813%09red
Fatty acid metabolism	KEGG PATHWAY	mmu01212	3	50	0.626624642	0.976098815	ENSMUSG00000032281|ENSMUSG00000029545|ENSMUSG00000018796	mmu:94180|mmu:11409|mmu:14081|	94180|11409|14081|	http://www.genome.jp/kegg-bin/show_pathway?mmu01212/mmu:94180%09red/mmu:14081%09red/mmu:11409%09red
Linoleic acid metabolism	KEGG PATHWAY	mmu00591	3	50	0.626624642	0.976098815	ENSMUSG00000034579|ENSMUSG00000029134|ENSMUSG00000050211	mmu:237625|mmu:665270|mmu:329502|	237625|665270|329502|	http://www.genome.jp/kegg-bin/show_pathway?mmu00591/mmu:237625%09red/mmu:329502%09red/mmu:665270%09red
Glycosaminoglycan biosynthesis - keratan sulfate	KEGG PATHWAY	mmu00533	1	15	0.630071389	0.976098815	ENSMUSG00000028538	mmu:20441|	20441|	http://www.genome.jp/kegg-bin/show_pathway?mmu00533/mmu:20441%09red
Toll-like receptor signaling pathway	KEGG PATHWAY	mmu04620	6	101	0.630132498	0.976098815	ENSMUSG00000031392|ENSMUSG00000004221|ENSMUSG00000020901|ENSMUSG00000059883|ENSMUSG00000039936|ENSMUSG00000022414	mmu:16179|mmu:16151|mmu:320207|mmu:266632|mmu:18707|mmu:66513|	16179|16151|320207|266632|18707|66513|	http://www.genome.jp/kegg-bin/show_pathway?mmu04620/mmu:320207%09red/mmu:66513%09red/mmu:18707%09red/mmu:16179%09red/mmu:16151%09red/mmu:266632%09red
RIG-I-like receptor signaling pathway	KEGG PATHWAY	mmu04622	4	68	0.637278045	0.976098815	ENSMUSG00000032109|ENSMUSG00000034371|ENSMUSG00000004221|ENSMUSG00000037523	mmu:270151|mmu:225913|mmu:16151|mmu:228607|	270151|225913|16151|228607|	http://www.genome.jp/kegg-bin/show_pathway?mmu04622/mmu:228607%09red/mmu:270151%09red/mmu:16151%09red/mmu:225913%09red
p53 signaling pathway	KEGG PATHWAY	mmu04115	4	68	0.637278045	0.976098815	ENSMUSG00000025507|ENSMUSG00000021453|ENSMUSG00000028893|ENSMUSG00000020184	mmu:57913|mmu:23882|mmu:230784|mmu:17246|	57913|23882|230784|17246|	http://www.genome.jp/kegg-bin/show_pathway?mmu04115/mmu:57913%09red/mmu:230784%09red/mmu:17246%09red/mmu:23882%09red
Amoebiasis	KEGG PATHWAY	mmu05146	7	119	0.641295193	0.976098815	ENSMUSG00000026479|ENSMUSG00000020901|ENSMUSG00000031503|ENSMUSG00000034792|ENSMUSG00000039936|ENSMUSG00000005469|ENSMUSG00000108596	mmu:16782|mmu:320207|mmu:12827|mmu:14676|mmu:18707|mmu:18747|mmu:16409|	16782|320207|12827|14676|18707|18747|16409|	http://www.genome.jp/kegg-bin/show_pathway?mmu05146/mmu:14676%09red/mmu:18747%09red/mmu:16409%09red/mmu:320207%09red/mmu:16782%09red/mmu:12827%09red/mmu:18707%09red
Hepatitis C	KEGG PATHWAY	mmu05160	8	136	0.643822194	0.976098815	ENSMUSG00000059923|ENSMUSG00000004221|ENSMUSG00000020901|ENSMUSG00000025499|ENSMUSG00000023906|ENSMUSG00000070473|ENSMUSG00000039936|ENSMUSG00000037523	mmu:14784|mmu:16151|mmu:320207|mmu:15461|mmu:54419|mmu:12739|mmu:18707|mmu:228607|	14784|16151|320207|15461|54419|12739|18707|228607|	http://www.genome.jp/kegg-bin/show_pathway?mmu05160/mmu:12739%09red/mmu:320207%09red/mmu:14784%09red/mmu:228607%09red/mmu:18707%09red/mmu:16151%09red/mmu:15461%09red/mmu:54419%09red
Tight junction	KEGG PATHWAY	mmu04530	8	136	0.643822194	0.976098815	ENSMUSG00000023118|ENSMUSG00000030739|ENSMUSG00000027935|ENSMUSG00000025499|ENSMUSG00000023906|ENSMUSG00000070473|ENSMUSG00000029053|ENSMUSG00000031078	mmu:68188|mmu:71960|mmu:68328|mmu:15461|mmu:54419|mmu:12739|mmu:18762|mmu:13043|	68188|71960|68328|15461|54419|12739|18762|13043|	http://www.genome.jp/kegg-bin/show_pathway?mmu04530/mmu:12739%09red/mmu:68188%09red/mmu:71960%09red/mmu:13043%09red/mmu:18762%09red/mmu:68328%09red/mmu:15461%09red/mmu:54419%09red
Insulin secretion	KEGG PATHWAY	mmu04911	5	86	0.647321255	0.976098815	ENSMUSG00000005580|ENSMUSG00000041798|ENSMUSG00000005469|ENSMUSG00000021820|ENSMUSG00000029193	mmu:11515|mmu:103988|mmu:18747|mmu:12325|mmu:12425|	11515|103988|18747|12325|12425|	http://www.genome.jp/kegg-bin/show_pathway?mmu04911/mmu:12425%09red/mmu:103988%09red/mmu:12325%09red/mmu:11515%09red/mmu:18747%09red
Measles	KEGG PATHWAY	mmu05162	8	137	0.651499297	0.976098815	ENSMUSG00000031392|ENSMUSG00000068335|ENSMUSG00000020901|ENSMUSG00000059883|ENSMUSG00000032094|ENSMUSG00000039936|ENSMUSG00000037523|ENSMUSG00000019850	mmu:16179|mmu:13448|mmu:320207|mmu:266632|mmu:12500|mmu:18707|mmu:228607|mmu:21929|	16179|13448|320207|266632|12500|18707|228607|21929|	http://www.genome.jp/kegg-bin/show_pathway?mmu05162/mmu:13448%09red/mmu:320207%09red/mmu:12500%09red/mmu:21929%09red/mmu:228607%09red/mmu:18707%09red/mmu:266632%09red/mmu:16179%09red
Drug metabolism - other enzymes	KEGG PATHWAY	mmu00983	3	52	0.651681453	0.976098815	ENSMUSG00000024066|ENSMUSG00000002550|ENSMUSG00000003500	mmu:22436|mmu:22245|mmu:23917|	22436|22245|23917|	http://www.genome.jp/kegg-bin/show_pathway?mmu00983/mmu:23917%09red/mmu:22436%09red/mmu:22245%09red
Primary bile acid biosynthesis	KEGG PATHWAY	mmu00120	1	16	0.652370713	0.976098815	ENSMUSG00000050445	mmu:13124|	13124|	http://www.genome.jp/kegg-bin/show_pathway?mmu00120/mmu:13124%09red
Ubiquitin mediated proteolysis	KEGG PATHWAY	mmu04120	8	139	0.666561815	0.976098815	ENSMUSG00000058317|ENSMUSG00000030610|ENSMUSG00000029466|ENSMUSG00000020184|ENSMUSG00000024807|ENSMUSG00000052997|ENSMUSG00000022771|ENSMUSG00000079658	mmu:218793|mmu:76375|mmu:56317|mmu:17246|mmu:74126|mmu:50995|mmu:66053|mmu:67923|	218793|76375|56317|17246|74126|50995|66053|67923|	http://www.genome.jp/kegg-bin/show_pathway?mmu04120/mmu:66053%09red/mmu:76375%09red/mmu:50995%09red/mmu:17246%09red/mmu:56317%09red/mmu:74126%09red/mmu:67923%09red/mmu:218793%09red
Lysosome	KEGG PATHWAY	mmu04142	7	123	0.673469413	0.976098815	ENSMUSG00000007891|ENSMUSG00000020740|ENSMUSG00000038600|ENSMUSG00000035521|ENSMUSG00000013160|ENSMUSG00000019087|ENSMUSG00000017760	mmu:13033|mmu:260302|mmu:140494|mmu:214505|mmu:11972|mmu:54411|mmu:19025|	13033|260302|140494|214505|11972|54411|19025|	http://www.genome.jp/kegg-bin/show_pathway?mmu04142/mmu:11972%09red/mmu:13033%09red/mmu:140494%09red/mmu:214505%09red/mmu:19025%09red/mmu:54411%09red/mmu:260302%09red
Allograft rejection	KEGG PATHWAY	mmu05330	3	54	0.675511686	0.976098815	ENSMUSG00000031132|ENSMUSG00000056116|ENSMUSG00000037649	mmu:21947|mmu:15039|mmu:14998|	21947|15039|14998|	http://www.genome.jp/kegg-bin/show_pathway?mmu05330/mmu:15039%09red/mmu:21947%09red/mmu:14998%09red
DNA replication	KEGG PATHWAY	mmu03030	2	36	0.676143044	0.976098815	ENSMUSG00000024833|ENSMUSG00000030726	mmu:18969|mmu:67967|	18969|67967|	http://www.genome.jp/kegg-bin/show_pathway?mmu03030/mmu:18969%09red/mmu:67967%09red
Adipocytokine signaling pathway	KEGG PATHWAY	mmu04920	4	72	0.679209225	0.976098815	ENSMUSG00000032281|ENSMUSG00000067713|ENSMUSG00000004221|ENSMUSG00000018796	mmu:94180|mmu:19082|mmu:16151|mmu:14081|	94180|19082|16151|14081|	http://www.genome.jp/kegg-bin/show_pathway?mmu04920/mmu:19082%09red/mmu:16151%09red/mmu:94180%09red/mmu:14081%09red
Basal cell carcinoma	KEGG PATHWAY	mmu05217	3	55	0.686966381	0.976098815	ENSMUSG00000030093|ENSMUSG00000025231|ENSMUSG00000024182	mmu:22421|mmu:24069|mmu:12005|	22421|24069|12005|	http://www.genome.jp/kegg-bin/show_pathway?mmu05217/mmu:24069%09red/mmu:12005%09red/mmu:22421%09red
Transcriptional misregulation in cancer	KEGG PATHWAY	mmu05202	10	178	0.702005578	0.976098815	ENSMUSG00000028072|ENSMUSG00000020160|ENSMUSG00000027315|ENSMUSG00000020184|ENSMUSG00000024621|ENSMUSG00000024947|ENSMUSG00000007659|ENSMUSG00000034041|ENSMUSG00000005583|ENSMUSG00000108596	mmu:18211|mmu:17268|mmu:20732|mmu:17246|mmu:12978|mmu:17283|mmu:12048|mmu:17095|mmu:17260|mmu:16409|	18211|17268|20732|17246|12978|17283|12048|17095|17260|16409|	http://www.genome.jp/kegg-bin/show_pathway?mmu05202/mmu:17260%09red/mmu:12048%09red/mmu:18211%09red/mmu:16409%09red/mmu:17268%09red/mmu:17246%09red/mmu:17283%09red/mmu:17095%09red/mmu:20732%09red/mmu:12978%09red
One carbon pool by folate	KEGG PATHWAY	mmu00670	1	19	0.711526877	0.976098815	ENSMUSG00000030088	mmu:107747|	107747|	http://www.genome.jp/kegg-bin/show_pathway?mmu00670/mmu:107747%09red
Ovarian steroidogenesis	KEGG PATHWAY	mmu04913	3	58	0.719502241	0.976098815	ENSMUSG00000005580|ENSMUSG00000005469|ENSMUSG00000050211	mmu:11515|mmu:18747|mmu:329502|	11515|18747|329502|	http://www.genome.jp/kegg-bin/show_pathway?mmu04913/mmu:329502%09red/mmu:11515%09red/mmu:18747%09red
Alcoholism	KEGG PATHWAY	mmu05034	11	199	0.725797047	0.976098815	ENSMUSG00000059923|ENSMUSG00000022475|ENSMUSG00000067567|ENSMUSG00000040385|ENSMUSG00000025499|ENSMUSG00000069266|ENSMUSG00000005469|ENSMUSG00000029713|ENSMUSG00000020086|ENSMUSG00000100448|ENSMUSG00000020734	mmu:14784|mmu:56233|mmu:70315|mmu:19045|mmu:15461|mmu:319155|mmu:18747|mmu:14693|mmu:404634|mmu:547154|mmu:14813|	14784|56233|70315|19045|15461|319155|18747|14693|404634|547154|14813|	http://www.genome.jp/kegg-bin/show_pathway?mmu05034/mmu:404634%09red/mmu:14784%09red/mmu:547154%09red/mmu:56233%09red/mmu:14813%09red/mmu:319155%09red/mmu:19045%09red/mmu:70315%09red/mmu:14693%09red/mmu:15461%09red/mmu:18747%09red
Salivary secretion	KEGG PATHWAY	mmu04970	4	77	0.726686719	0.976098815	ENSMUSG00000005580|ENSMUSG00000052819|ENSMUSG00000005469|ENSMUSG00000028854	mmu:11515|mmu:212989|mmu:18747|mmu:20544|	11515|212989|18747|20544|	http://www.genome.jp/kegg-bin/show_pathway?mmu04970/mmu:18747%09red/mmu:212989%09red/mmu:11515%09red/mmu:20544%09red
Inflammatory bowel disease (IBD)	KEGG PATHWAY	mmu05321	3	59	0.729745116	0.976098815	ENSMUSG00000055994|ENSMUSG00000037649|ENSMUSG00000028150	mmu:257632|mmu:14998|mmu:19885|	257632|14998|19885|	http://www.genome.jp/kegg-bin/show_pathway?mmu05321/mmu:257632%09red/mmu:14998%09red/mmu:19885%09red
Salmonella infection	KEGG PATHWAY	mmu05132	4	79	0.744143638	0.976098815	ENSMUSG00000079426|ENSMUSG00000073982|ENSMUSG00000028917|ENSMUSG00000040714	mmu:68089|mmu:56212|mmu:69582|mmu:232943|	68089|56212|69582|232943|	http://www.genome.jp/kegg-bin/show_pathway?mmu05132/mmu:232943%09red/mmu:69582%09red/mmu:56212%09red/mmu:68089%09red
Circadian entrainment	KEGG PATHWAY	mmu04713	5	98	0.75051928	0.976098815	ENSMUSG00000005580|ENSMUSG00000020734|ENSMUSG00000029713|ENSMUSG00000021820|ENSMUSG00000005469	mmu:11515|mmu:14813|mmu:14693|mmu:12325|mmu:18747|	11515|14813|14693|12325|18747|	http://www.genome.jp/kegg-bin/show_pathway?mmu04713/mmu:18747%09red/mmu:14693%09red/mmu:12325%09red/mmu:11515%09red/mmu:14813%09red
Oxidative phosphorylation	KEGG PATHWAY	mmu00190	7	135	0.758624889	0.976098815	ENSMUSG00000027673|ENSMUSG00000009876|ENSMUSG00000038600|ENSMUSG00000030946|ENSMUSG00000051811|ENSMUSG00000013160|ENSMUSG00000019087	mmu:66046|mmu:84682|mmu:140494|mmu:76429|mmu:333182|mmu:11972|mmu:54411|	66046|84682|140494|76429|333182|11972|54411|	http://www.genome.jp/kegg-bin/show_pathway?mmu00190/mmu:84682%09red/mmu:11972%09red/mmu:66046%09red/mmu:140494%09red/mmu:333182%09red/mmu:54411%09red/mmu:76429%09red
Dorso-ventral axis formation	KEGG PATHWAY	mmu04320	1	22	0.76062164	0.976098815	ENSMUSG00000059923	mmu:14784|	14784|	http://www.genome.jp/kegg-bin/show_pathway?mmu04320/mmu:14784%09red
Ribosome biogenesis in eukaryotes	KEGG PATHWAY	mmu03008	4	81	0.760737376	0.976098815	ENSMUSG00000027405|ENSMUSG00000021243|ENSMUSG00000029715|ENSMUSG00000024785	mmu:67134|mmu:73736|mmu:74097|mmu:59028|	67134|73736|74097|59028|	http://www.genome.jp/kegg-bin/show_pathway?mmu03008/mmu:73736%09red/mmu:74097%09red/mmu:59028%09red/mmu:67134%09red
Melanogenesis	KEGG PATHWAY	mmu04916	5	100	0.76531535	0.976098815	ENSMUSG00000005580|ENSMUSG00000030093|ENSMUSG00000021820|ENSMUSG00000005469|ENSMUSG00000025499	mmu:11515|mmu:22421|mmu:12325|mmu:18747|mmu:15461|	11515|22421|12325|18747|15461|	http://www.genome.jp/kegg-bin/show_pathway?mmu04916/mmu:18747%09red/mmu:12325%09red/mmu:11515%09red/mmu:15461%09red/mmu:22421%09red
TGF-beta signaling pathway	KEGG PATHWAY	mmu04350	4	82	0.768715013	0.976098815	ENSMUSG00000024830|ENSMUSG00000061393|ENSMUSG00000014859|ENSMUSG00000024515	mmu:58988|mmu:11481|mmu:104394|mmu:17128|	58988|11481|104394|17128|	http://www.genome.jp/kegg-bin/show_pathway?mmu04350/mmu:104394%09red/mmu:17128%09red/mmu:58988%09red/mmu:11481%09red
PPAR signaling pathway	KEGG PATHWAY	mmu03320	4	82	0.768715013	0.976098815	ENSMUSG00000032281|ENSMUSG00000030890|ENSMUSG00000050445|ENSMUSG00000018796	mmu:94180|mmu:16202|mmu:13124|mmu:14081|	94180|16202|13124|14081|	http://www.genome.jp/kegg-bin/show_pathway?mmu03320/mmu:94180%09red/mmu:16202%09red/mmu:13124%09red/mmu:14081%09red
Mismatch repair	KEGG PATHWAY	mmu03430	1	23	0.775055199	0.976098815	ENSMUSG00000030726	mmu:67967|	67967|	http://www.genome.jp/kegg-bin/show_pathway?mmu03430/mmu:67967%09red
Leukocyte transendothelial migration	KEGG PATHWAY	mmu04670	6	121	0.783843559	0.976098815	ENSMUSG00000030830|ENSMUSG00000020901|ENSMUSG00000023906|ENSMUSG00000070473|ENSMUSG00000039936|ENSMUSG00000108596	mmu:16408|mmu:320207|mmu:54419|mmu:12739|mmu:18707|mmu:16409|	16408|320207|54419|12739|18707|16409|	http://www.genome.jp/kegg-bin/show_pathway?mmu04670/mmu:12739%09red/mmu:16409%09red/mmu:16408%09red/mmu:320207%09red/mmu:18707%09red/mmu:54419%09red
Fatty acid elongation	KEGG PATHWAY	mmu00062	1	24	0.788618984	0.976098815	ENSMUSG00000072949	mmu:26897|	26897|	http://www.genome.jp/kegg-bin/show_pathway?mmu00062/mmu:26897%09red
ABC transporters	KEGG PATHWAY	mmu02010	2	46	0.793693316	0.976098815	ENSMUSG00000024254|ENSMUSG00000020865	mmu:67470|mmu:76408|	67470|76408|	http://www.genome.jp/kegg-bin/show_pathway?mmu02010/mmu:76408%09red/mmu:67470%09red
Biosynthesis of unsaturated fatty acids	KEGG PATHWAY	mmu01040	1	25	0.801365378	0.976098815	ENSMUSG00000072949	mmu:26897|	26897|	http://www.genome.jp/kegg-bin/show_pathway?mmu01040/mmu:26897%09red
Glycosylphosphatidylinositol(GPI)-anchor biosynthesis	KEGG PATHWAY	mmu00563	1	25	0.801365378	0.976098815	ENSMUSG00000026810	mmu:13481|	13481|	http://www.genome.jp/kegg-bin/show_pathway?mmu00563/mmu:13481%09red
Autoimmune thyroid disease	KEGG PATHWAY	mmu05320	3	69	0.816538734	0.976098815	ENSMUSG00000031132|ENSMUSG00000056116|ENSMUSG00000037649	mmu:21947|mmu:15039|mmu:14998|	21947|15039|14998|	http://www.genome.jp/kegg-bin/show_pathway?mmu05320/mmu:15039%09red/mmu:21947%09red/mmu:14998%09red
N-Glycan biosynthesis	KEGG PATHWAY	mmu00510	2	49	0.82074515	0.976098815	ENSMUSG00000026810|ENSMUSG00000039427	mmu:13481|mmu:208211|	13481|208211|	http://www.genome.jp/kegg-bin/show_pathway?mmu00510/mmu:208211%09red/mmu:13481%09red
Propanoate metabolism	KEGG PATHWAY	mmu00640	1	27	0.824599943	0.976098815	ENSMUSG00000027605	mmu:60525|	60525|	http://www.genome.jp/kegg-bin/show_pathway?mmu00640/mmu:60525%09red
Thyroid hormone synthesis	KEGG PATHWAY	mmu04918	3	71	0.830733299	0.976098815	ENSMUSG00000005580|ENSMUSG00000042808|ENSMUSG00000005469	mmu:11515|mmu:14776|mmu:18747|	11515|14776|18747|	http://www.genome.jp/kegg-bin/show_pathway?mmu04918/mmu:14776%09red/mmu:11515%09red/mmu:18747%09red
Phototransduction	KEGG PATHWAY	mmu04744	1	28	0.835177863	0.976098815	ENSMUSG00000024575	mmu:225600|	225600|	http://www.genome.jp/kegg-bin/show_pathway?mmu04744/mmu:225600%09red
Mucin type O-Glycan biosynthesis	KEGG PATHWAY	mmu00512	1	28	0.835177863	0.976098815	ENSMUSG00000037280	mmu:207839|	207839|	http://www.genome.jp/kegg-bin/show_pathway?mmu00512/mmu:207839%09red
Homologous recombination	KEGG PATHWAY	mmu03440	1	28	0.835177863	0.976098815	ENSMUSG00000030726	mmu:67967|	67967|	http://www.genome.jp/kegg-bin/show_pathway?mmu03440/mmu:67967%09red
Protein export	KEGG PATHWAY	mmu03060	1	28	0.835177863	0.976098815	ENSMUSG00000036323	mmu:66661|	66661|	http://www.genome.jp/kegg-bin/show_pathway?mmu03060/mmu:66661%09red
Lysine degradation	KEGG PATHWAY	mmu00310	2	51	0.836966815	0.976098815	ENSMUSG00000019055|ENSMUSG00000079834	mmu:18822|mmu:192289|	18822|192289|	http://www.genome.jp/kegg-bin/show_pathway?mmu00310/mmu:192289%09red/mmu:18822%09red
Herpes simplex infection	KEGG PATHWAY	mmu05168	10	205	0.840257633	0.976098815	ENSMUSG00000020246|ENSMUSG00000004221|ENSMUSG00000040385|ENSMUSG00000041560|ENSMUSG00000056116|ENSMUSG00000037649|ENSMUSG00000037523|ENSMUSG00000022414|ENSMUSG00000026222|ENSMUSG00000038697	mmu:67933|mmu:16151|mmu:19045|mmu:68077|mmu:15039|mmu:14998|mmu:228607|mmu:66513|mmu:20684|mmu:102162|	67933|16151|19045|68077|15039|14998|228607|66513|20684|102162|	http://www.genome.jp/kegg-bin/show_pathway?mmu05168/mmu:20684%09red/mmu:102162%09red/mmu:68077%09red/mmu:15039%09red/mmu:67933%09red/mmu:14998%09red/mmu:66513%09red/mmu:228607%09red/mmu:16151%09red/mmu:19045%09red
Valine, leucine and isoleucine degradation	KEGG PATHWAY	mmu00280	2	52	0.844569157	0.976098815	ENSMUSG00000028672|ENSMUSG00000029545	mmu:15356|mmu:11409|	15356|11409|	http://www.genome.jp/kegg-bin/show_pathway?mmu00280/mmu:15356%09red/mmu:11409%09red
RNA polymerase	KEGG PATHWAY	mmu03020	1	29	0.845118231	0.976098815	ENSMUSG00000039771	mmu:20022|	20022|	http://www.genome.jp/kegg-bin/show_pathway?mmu03020/mmu:20022%09red
Influenza A	KEGG PATHWAY	mmu05164	8	170	0.847081707	0.976098815	ENSMUSG00000032109|ENSMUSG00000022194|ENSMUSG00000020901|ENSMUSG00000059883|ENSMUSG00000040725|ENSMUSG00000037649|ENSMUSG00000039936|ENSMUSG00000037523	mmu:270151|mmu:54196|mmu:320207|mmu:266632|mmu:232989|mmu:14998|mmu:18707|mmu:228607|	270151|54196|320207|266632|232989|14998|18707|228607|	http://www.genome.jp/kegg-bin/show_pathway?mmu05164/mmu:54196%09red/mmu:320207%09red/mmu:232989%09red/mmu:270151%09red/mmu:228607%09red/mmu:18707%09red/mmu:266632%09red/mmu:14998%09red
Adherens junction	KEGG PATHWAY	mmu04520	3	74	0.850250662	0.976098815	ENSMUSG00000004266|ENSMUSG00000018012|ENSMUSG00000024515	mmu:15170|mmu:170758|mmu:17128|	15170|170758|17128|	http://www.genome.jp/kegg-bin/show_pathway?mmu04520/mmu:17128%09red/mmu:170758%09red/mmu:15170%09red
Glutathione metabolism	KEGG PATHWAY	mmu00480	2	53	0.851847938	0.976098815	ENSMUSG00000042808|ENSMUSG00000030541	mmu:14776|mmu:269951|	14776|269951|	http://www.genome.jp/kegg-bin/show_pathway?mmu00480/mmu:269951%09red/mmu:14776%09red
Cytokine-cytokine receptor interaction	KEGG PATHWAY	mmu04060	13	264	0.857796226	0.976098815	ENSMUSG00000031132|ENSMUSG00000029231|ENSMUSG00000020702|ENSMUSG00000024620|ENSMUSG00000073878|ENSMUSG00000061393|ENSMUSG00000024621|ENSMUSG00000032089|ENSMUSG00000031780|ENSMUSG00000023905|ENSMUSG00000068105|ENSMUSG00000062960|ENSMUSG00000023951	mmu:21947|mmu:18595|mmu:20290|mmu:18596|mmu:65956|mmu:11481|mmu:12978|mmu:16154|mmu:20295|mmu:27279|mmu:72049|mmu:16542|mmu:22339|	21947|18595|20290|18596|65956|11481|12978|16154|20295|27279|72049|16542|22339|	http://www.genome.jp/kegg-bin/show_pathway?mmu04060/mmu:12978%09red/mmu:65956%09red/mmu:16542%09red/mmu:20295%09red/mmu:21947%09red/mmu:22339%09red/mmu:18596%09red/mmu:18595%09red/mmu:16154%09red/mmu:20290%09red/mmu:72049%09red/mmu:27279%09red/mmu:11481%09red
Starch and sucrose metabolism	KEGG PATHWAY	mmu00500	2	54	0.858814523	0.976098815	ENSMUSG00000041798|ENSMUSG00000033059	mmu:103988|mmu:110078|	103988|110078|	http://www.genome.jp/kegg-bin/show_pathway?mmu00500/mmu:103988%09red/mmu:110078%09red
Alzheimer's disease	KEGG PATHWAY	mmu05010	8	173	0.859412088	0.976098815	ENSMUSG00000040249|ENSMUSG00000009876|ENSMUSG00000027673|ENSMUSG00000051811|ENSMUSG00000002985|ENSMUSG00000019969|ENSMUSG00000020734|ENSMUSG00000037032	mmu:16971|mmu:84682|mmu:66046|mmu:333182|mmu:11816|mmu:19164|mmu:14813|mmu:11785|	16971|84682|66046|333182|11816|19164|14813|11785|	http://www.genome.jp/kegg-bin/show_pathway?mmu05010/mmu:84682%09red/mmu:11785%09red/mmu:66046%09red/mmu:16971%09red/mmu:14813%09red/mmu:333182%09red/mmu:19164%09red/mmu:11816%09red
Jak-STAT signaling pathway	KEGG PATHWAY	mmu04630	7	155	0.862736899	0.976098815	ENSMUSG00000059923|ENSMUSG00000024014|ENSMUSG00000004266|ENSMUSG00000020901|ENSMUSG00000032089|ENSMUSG00000039936|ENSMUSG00000007659	mmu:14784|mmu:18712|mmu:15170|mmu:320207|mmu:16154|mmu:18707|mmu:12048|	14784|18712|15170|320207|16154|18707|12048|	http://www.genome.jp/kegg-bin/show_pathway?mmu04630/mmu:12048%09red/mmu:320207%09red/mmu:15170%09red/mmu:14784%09red/mmu:16154%09red/mmu:18707%09red/mmu:18712%09red
Phagosome	KEGG PATHWAY	mmu04145	8	174	0.863339447	0.976098815	ENSMUSG00000059498|ENSMUSG00000038600|ENSMUSG00000021216|ENSMUSG00000056116|ENSMUSG00000037649|ENSMUSG00000013160|ENSMUSG00000019087|ENSMUSG00000108596	mmu:14131|mmu:140494|mmu:238463|mmu:15039|mmu:14998|mmu:11972|mmu:54411|mmu:16409|	14131|140494|238463|15039|14998|11972|54411|16409|	http://www.genome.jp/kegg-bin/show_pathway?mmu04145/mmu:11972%09red/mmu:14131%09red/mmu:140494%09red/mmu:16409%09red/mmu:15039%09red/mmu:14998%09red/mmu:54411%09red/mmu:238463%09red
Graft-versus-host disease	KEGG PATHWAY	mmu05332	2	56	0.871855569	0.976098815	ENSMUSG00000056116|ENSMUSG00000037649	mmu:15039|mmu:14998|	15039|14998|	http://www.genome.jp/kegg-bin/show_pathway?mmu05332/mmu:15039%09red/mmu:14998%09red
RNA degradation	KEGG PATHWAY	mmu03018	3	78	0.873203421	0.976098815	ENSMUSG00000022685|ENSMUSG00000035215|ENSMUSG00000041477	mmu:74108|mmu:66094|mmu:319618|	74108|66094|319618|	http://www.genome.jp/kegg-bin/show_pathway?mmu03018/mmu:74108%09red/mmu:66094%09red/mmu:319618%09red
SNARE interactions in vesicular transport	KEGG PATHWAY	mmu04130	1	33	0.879238414	0.976098815	ENSMUSG00000050732	mmu:22320|	22320|	http://www.genome.jp/kegg-bin/show_pathway?mmu04130/mmu:22320%09red
Legionellosis	KEGG PATHWAY	mmu05134	2	58	0.883779029	0.976098815	ENSMUSG00000108596|ENSMUSG00000071203	mmu:16409|mmu:17951|	16409|17951|	http://www.genome.jp/kegg-bin/show_pathway?mmu05134/mmu:17951%09red/mmu:16409%09red
Antigen processing and presentation	KEGG PATHWAY	mmu04612	3	81	0.888316453	0.976098815	ENSMUSG00000056116|ENSMUSG00000037649|ENSMUSG00000022216	mmu:15039|mmu:14998|mmu:19186|	15039|14998|19186|	http://www.genome.jp/kegg-bin/show_pathway?mmu04612/mmu:15039%09red/mmu:14998%09red/mmu:19186%09red
Arginine and proline metabolism	KEGG PATHWAY	mmu00330	2	59	0.889347734	0.976098815	ENSMUSG00000076441|ENSMUSG00000069835	mmu:11898|mmu:69215|	11898|69215|	http://www.genome.jp/kegg-bin/show_pathway?mmu00330/mmu:11898%09red/mmu:69215%09red
Pancreatic secretion	KEGG PATHWAY	mmu04972	4	103	0.892316026	0.976098815	ENSMUSG00000005580|ENSMUSG00000034579|ENSMUSG00000029193|ENSMUSG00000028854	mmu:11515|mmu:237625|mmu:12425|mmu:20544|	11515|237625|12425|20544|	http://www.genome.jp/kegg-bin/show_pathway?mmu04972/mmu:12425%09red/mmu:237625%09red/mmu:11515%09red/mmu:20544%09red
Prion diseases	KEGG PATHWAY	mmu05020	1	35	0.893368199	0.976098815	ENSMUSG00000005469	mmu:18747|	18747|	http://www.genome.jp/kegg-bin/show_pathway?mmu05020/mmu:18747%09red
Type I diabetes mellitus	KEGG PATHWAY	mmu04940	2	61	0.899749012	0.976098815	ENSMUSG00000056116|ENSMUSG00000037649	mmu:15039|mmu:14998|	15039|14998|	http://www.genome.jp/kegg-bin/show_pathway?mmu04940/mmu:15039%09red/mmu:14998%09red
Pentose and glucuronate interconversions	KEGG PATHWAY	mmu00040	1	36	0.899800828	0.976098815	ENSMUSG00000029762	mmu:14187|	14187|	http://www.genome.jp/kegg-bin/show_pathway?mmu00040/mmu:14187%09red
Base excision repair	KEGG PATHWAY	mmu03410	1	37	0.905845633	0.976098815	ENSMUSG00000030726	mmu:67967|	67967|	http://www.genome.jp/kegg-bin/show_pathway?mmu03410/mmu:67967%09red
Alanine, aspartate and glutamate metabolism	KEGG PATHWAY	mmu00250	1	37	0.905845633	0.976098815	ENSMUSG00000076441	mmu:11898|	11898|	http://www.genome.jp/kegg-bin/show_pathway?mmu00250/mmu:11898%09red
Taste transduction	KEGG PATHWAY	mmu04742	2	63	0.909232248	0.976098815	ENSMUSG00000030873|ENSMUSG00000005469	mmu:20277|mmu:18747|	20277|18747|	http://www.genome.jp/kegg-bin/show_pathway?mmu04742/mmu:20277%09red/mmu:18747%09red
cGMP-PKG signaling pathway	KEGG PATHWAY	mmu04022	7	170	0.913942359	0.976098815	ENSMUSG00000022836|ENSMUSG00000015605|ENSMUSG00000040385|ENSMUSG00000020901|ENSMUSG00000039936|ENSMUSG00000005580|ENSMUSG00000005583	mmu:107589|mmu:20807|mmu:19045|mmu:320207|mmu:18707|mmu:11515|mmu:17260|	107589|20807|19045|320207|18707|11515|17260|	http://www.genome.jp/kegg-bin/show_pathway?mmu04022/mmu:17260%09red/mmu:20807%09red/mmu:320207%09red/mmu:19045%09red/mmu:11515%09red/mmu:18707%09red/mmu:107589%09red
Retinol metabolism	KEGG PATHWAY	mmu00830	3	88	0.917481889	0.976098815	ENSMUSG00000013584|ENSMUSG00000066026|ENSMUSG00000056666	mmu:19378|mmu:20148|mmu:67442|	19378|20148|67442|	http://www.genome.jp/kegg-bin/show_pathway?mmu00830/mmu:19378%09red/mmu:67442%09red/mmu:20148%09red
GABAergic synapse	KEGG PATHWAY	mmu04727	3	89	0.921028702	0.976098815	ENSMUSG00000005580|ENSMUSG00000029713|ENSMUSG00000005469	mmu:11515|mmu:14693|mmu:18747|	11515|14693|18747|	http://www.genome.jp/kegg-bin/show_pathway?mmu04727/mmu:18747%09red/mmu:11515%09red/mmu:14693%09red
Porphyrin and chlorophyll metabolism	KEGG PATHWAY	mmu00860	1	40	0.921879835	0.976098815	ENSMUSG00000032786	mmu:11655|	11655|	http://www.genome.jp/kegg-bin/show_pathway?mmu00860/mmu:11655%09red
Glycine, serine and threonine metabolism	KEGG PATHWAY	mmu00260	1	40	0.921879835	0.976098815	ENSMUSG00000032786	mmu:11655|	11655|	http://www.genome.jp/kegg-bin/show_pathway?mmu00260/mmu:11655%09red
Nicotine addiction	KEGG PATHWAY	mmu05033	1	40	0.921879835	0.976098815	ENSMUSG00000020734	mmu:14813|	14813|	http://www.genome.jp/kegg-bin/show_pathway?mmu05033/mmu:14813%09red
Regulation of autophagy	KEGG PATHWAY	mmu04140	1	40	0.921879835	0.976098815	ENSMUSG00000032308	mmu:71742|	71742|	http://www.genome.jp/kegg-bin/show_pathway?mmu04140/mmu:71742%09red
MicroRNAs in cancer	KEGG PATHWAY	mmu05206	12	270	0.922532458	0.976098815	ENSMUSG00000059923|ENSMUSG00000001034|ENSMUSG00000029231|ENSMUSG00000026842|ENSMUSG00000057329|ENSMUSG00000024014|ENSMUSG00000024620|ENSMUSG00000030602|ENSMUSG00000020184|ENSMUSG00000027330|ENSMUSG00000025499|ENSMUSG00000023951	mmu:14784|mmu:23939|mmu:18595|mmu:11350|mmu:12043|mmu:18712|mmu:18596|mmu:70584|mmu:17246|mmu:12531|mmu:15461|mmu:22339|	14784|23939|18595|11350|12043|18712|18596|70584|17246|12531|15461|22339|	http://www.genome.jp/kegg-bin/show_pathway?mmu05206/mmu:14784%09red/mmu:11350%09red/mmu:12043%09red/mmu:17246%09red/mmu:22339%09red/mmu:23939%09red/mmu:18596%09red/mmu:12531%09red/mmu:18595%09red/mmu:15461%09red/mmu:70584%09red/mmu:18712%09red
Serotonergic synapse	KEGG PATHWAY	mmu04726	5	133	0.923886137	0.976098815	ENSMUSG00000025499|ENSMUSG00000070687|ENSMUSG00000029713|ENSMUSG00000005469|ENSMUSG00000050211	mmu:15461|mmu:15552|mmu:14693|mmu:18747|mmu:329502|	15461|15552|14693|18747|329502|	http://www.genome.jp/kegg-bin/show_pathway?mmu04726/mmu:15552%09red/mmu:329502%09red/mmu:18747%09red/mmu:15461%09red/mmu:14693%09red
Dopaminergic synapse	KEGG PATHWAY	mmu04728	5	133	0.923886137	0.976098815	ENSMUSG00000040385|ENSMUSG00000029713|ENSMUSG00000021820|ENSMUSG00000005469|ENSMUSG00000059409	mmu:19045|mmu:14693|mmu:12325|mmu:18747|mmu:21770|	19045|14693|12325|18747|21770|	http://www.genome.jp/kegg-bin/show_pathway?mmu04728/mmu:18747%09red/mmu:12325%09red/mmu:21770%09red/mmu:19045%09red/mmu:14693%09red
Non-alcoholic fatty liver disease (NAFLD)	KEGG PATHWAY	mmu04932	6	154	0.924932345	0.976098815	ENSMUSG00000027673|ENSMUSG00000067713|ENSMUSG00000009876|ENSMUSG00000020901|ENSMUSG00000051811|ENSMUSG00000039936	mmu:66046|mmu:19082|mmu:84682|mmu:320207|mmu:333182|mmu:18707|	66046|19082|84682|320207|333182|18707|	http://www.genome.jp/kegg-bin/show_pathway?mmu04932/mmu:84682%09red/mmu:19082%09red/mmu:66046%09red/mmu:320207%09red/mmu:333182%09red/mmu:18707%09red
Tryptophan metabolism	KEGG PATHWAY	mmu00380	1	46	0.946225042	0.985818401	ENSMUSG00000017718	mmu:71562|	71562|	http://www.genome.jp/kegg-bin/show_pathway?mmu00380/mmu:71562%09red
Systemic lupus erythematosus	KEGG PATHWAY	mmu05322	5	145	0.951712401	0.985818401	ENSMUSG00000031132|ENSMUSG00000100448|ENSMUSG00000037649|ENSMUSG00000020086|ENSMUSG00000069266	mmu:21947|mmu:547154|mmu:14998|mmu:404634|mmu:319155|	21947|547154|14998|404634|319155|	http://www.genome.jp/kegg-bin/show_pathway?mmu05322/mmu:319155%09red/mmu:404634%09red/mmu:21947%09red/mmu:14998%09red/mmu:547154%09red
Sphingolipid metabolism	KEGG PATHWAY	mmu00600	1	48	0.95252001	0.985818401	ENSMUSG00000052151	mmu:50784|	50784|	http://www.genome.jp/kegg-bin/show_pathway?mmu00600/mmu:50784%09red
Complement and coagulation cascades	KEGG PATHWAY	mmu04610	2	77	0.955446276	0.985818401	ENSMUSG00000026616|ENSMUSG00000031444	mmu:12902|mmu:14058|	12902|14058|	http://www.genome.jp/kegg-bin/show_pathway?mmu04610/mmu:14058%09red/mmu:12902%09red
Metabolic pathways	KEGG PATHWAY	mmu01100	66	1256	0.95622663	0.985818401	ENSMUSG00000026811|ENSMUSG00000076441|ENSMUSG00000067370|ENSMUSG00000029199|ENSMUSG00000038600|ENSMUSG00000021900|ENSMUSG00000024055|ENSMUSG00000013584|ENSMUSG00000029433|ENSMUSG00000039771|ENSMUSG00000066026|ENSMUSG00000024833|ENSMUSG00000029762|ENSMUSG00000030726|ENSMUSG00000041798|ENSMUSG00000020868|ENSMUSG00000050211|ENSMUSG00000025137|ENSMUSG00000030674|ENSMUSG00000034579|ENSMUSG00000028672|…	mmu:50935|mmu:11898|mmu:54218|mmu:79464|mmu:140494|mmu:26363|mmu:170716|mmu:19378|mmu:231727|mmu:20022|mmu:20148|mmu:18969|mmu:14187|mmu:67967|mmu:103988|mmu:217119|mmu:329502|mmu:68671|mmu:67375|mmu:237625|mmu:15356|mmu:11655|mmu:54411|mmu:171567|mmu:69215|mmu:22245|mmu:67800|mmu:60525|mmu:26897|mmu:14447|mmu:217837|mmu:50773|mmu:21391|mmu:22436|mmu:13481|mmu:23917|mmu:66277|mmu:208211|mmu:18641…	50935|11898|54218|79464|140494|26363|170716|19378|231727|20022|20148|18969|14187|67967|103988|217119|329502|68671|67375|237625|15356|11655|54411|171567|69215|22245|67800|60525|26897|14447|217837|50773|21391|22436|13481|23917|66277|208211|18641|11409|13124|333182|66046|56421|50784|11429|192185|18642|14923|14081|56749|269951|71562|94180|84682|18807|20441|207839|665270|72727|110078|11972|19062|22591…	http://www.genome.jp/kegg-bin/show_pathway?mmu01100/mmu:11972%09red/mmu:23917%09red/mmu:208211%09red/mmu:67375%09red/mmu:52858%09red/mmu:66277%09red/mmu:26363%09red/mmu:237625%09red/mmu:18642%09red/mmu:18641%09red/mmu:225913%09red/mmu:19378%09red/mmu:18969%09red/mmu:171567%09red/mmu:67967%09red/mmu:21391%09red/mmu:170716%09red/mmu:66046%09red/mmu:20441%09red/mmu:269951%09red/mmu:79464%09red/mmu:6…
Retrograde endocannabinoid signaling	KEGG PATHWAY	mmu04723	3	103	0.957992882	0.985818401	ENSMUSG00000005580|ENSMUSG00000029713|ENSMUSG00000005469	mmu:11515|mmu:14693|mmu:18747|	11515|14693|18747|	http://www.genome.jp/kegg-bin/show_pathway?mmu04723/mmu:18747%09red/mmu:11515%09red/mmu:14693%09red
Protein digestion and absorption	KEGG PATHWAY	mmu04974	2	89	0.976227791	0.992526933	ENSMUSG00000031503|ENSMUSG00000001918	mmu:12827|mmu:20514|	12827|20514|	http://www.genome.jp/kegg-bin/show_pathway?mmu04974/mmu:20514%09red/mmu:12827%09red
RNA transport	KEGG PATHWAY	mmu03013	5	166	0.979197596	0.992526933	ENSMUSG00000022185|ENSMUSG00000022391|ENSMUSG00000029715|ENSMUSG00000052533|ENSMUSG00000067150	mmu:56215|mmu:19387|mmu:74097|mmu:227699|mmu:72322|	56215|19387|74097|227699|72322|	http://www.genome.jp/kegg-bin/show_pathway?mmu03013/mmu:74097%09red/mmu:72322%09red/mmu:56215%09red/mmu:227699%09red/mmu:19387%09red
Ribosome	KEGG PATHWAY	mmu03010	4	145	0.981338936	0.992526933	ENSMUSG00000024829|ENSMUSG00000019710|ENSMUSG00000073702|ENSMUSG00000034729	mmu:353242|mmu:67707|mmu:665562|mmu:64657|	353242|67707|665562|64657|	http://www.genome.jp/kegg-bin/show_pathway?mmu03010/mmu:353242%09red/mmu:64657%09red/mmu:67707%09red/mmu:665562%09red
Parkinson's disease	KEGG PATHWAY	mmu05012	4	147	0.982928818	0.992526933	ENSMUSG00000027673|ENSMUSG00000005469|ENSMUSG00000051811|ENSMUSG00000009876	mmu:66046|mmu:18747|mmu:333182|mmu:84682|	66046|18747|333182|84682|	http://www.genome.jp/kegg-bin/show_pathway?mmu05012/mmu:84682%09red/mmu:66046%09red/mmu:333182%09red/mmu:18747%09red
Aminoacyl-tRNA biosynthesis	KEGG PATHWAY	mmu00970	1	66	0.984522683	0.992526933	ENSMUSG00000070699	mmu:71984|	71984|	http://www.genome.jp/kegg-bin/show_pathway?mmu00970/mmu:71984%09red
Neuroactive ligand-receptor interaction	KEGG PATHWAY	mmu04080	7	282	0.998830894	1	ENSMUSG00000023192|ENSMUSG00000070687|ENSMUSG00000032860|ENSMUSG00000029193|ENSMUSG00000058756|ENSMUSG00000020734|ENSMUSG00000022758	mmu:108068|mmu:15552|mmu:18442|mmu:12425|mmu:21833|mmu:14813|mmu:18440|	108068|15552|18442|12425|21833|14813|18440|	http://www.genome.jp/kegg-bin/show_pathway?mmu04080/mmu:12425%09red/mmu:14813%09red/mmu:21833%09red/mmu:108068%09red/mmu:18440%09red/mmu:15552%09red/mmu:18442%09red
Olfactory transduction	KEGG PATHWAY	mmu04740	4	1079	1	1	ENSMUSG00000005469|ENSMUSG00000049362|ENSMUSG00000021820|ENSMUSG00000090629	mmu:18747|mmu:259002|mmu:12325|mmu:258178|	18747|259002|12325|258178|	http://www.genome.jp/kegg-bin/show_pathway?mmu04740/mmu:258178%09red/mmu:12325%09red/mmu:18747%09red/mmu:259002%09red
--------------------
#Term	Database	ID	Input number	Background number	P-Value	Corrected P-Value	Input	KEGG_ID/KO	Entrez_ID	Hyperlink
--------------------
#Term	Database	ID	Input number	Background number	P-Value	Corrected P-Value	Input	KEGG_ID/KO	Entrez_ID	Hyperlink
--------------------
