# Supplementary material for: Whole transcriptome analysis of the differential RNA profiles and associated competing endogenous RNA networks in LPS-induced acute lung injury (ALI)
Source: PLoS One. 2021 May 7;16(5):e0251359. doi: 10.1371/journal.pone.0251359 (PMC8104378; doi:10.1371/journal.pone.0251359)
Supplement: S21 Table — (XLS) [file pone.0251359.s028.xls]

miRNA id	circRNA source gene id	cor(miRNAvscircRNA)	pval	mRNA id	cor(miRNAvsmRNA)	pval
mmu-let-7g-3p	mmu_circ_0000300	-0.992606547	8.18E-05	ENSMUSG00000024833	-0.908676531	0.012129146
mmu-miR-101b-3p	novel_circ_0003395	-0.962272303	0.002108218	ENSMUSG00000031667	-0.941314428	0.005064938
mmu-miR-101b-3p	novel_circ_0003395	-0.962272303	0.002108218	ENSMUSG00000025736	-0.933372791	0.006510892
mmu-miR-1199-5p	novel_circ_0006979	-0.911257071	0.011463522	ENSMUSG00000073982	-0.920153321	0.009308707
mmu-miR-1199-5p	novel_circ_0006979	-0.911257071	0.011463522	ENSMUSG00000028776	-0.924852759	0.00825848
mmu-miR-1199-5p	novel_circ_0008431	-0.935360583	0.006132341	ENSMUSG00000073982	-0.920153321	0.009308707
mmu-miR-1199-5p	novel_circ_0008431	-0.935360583	0.006132341	ENSMUSG00000028776	-0.924852759	0.00825848
mmu-miR-12194-3p	novel_circ_0006493	-0.905815293	0.012888394	ENSMUSG00000024773	-0.914372128	0.010684281
mmu-miR-12194-3p	novel_circ_0006493	-0.905815293	0.012888394	ENSMUSG00000020238	-0.904982047	0.013113687
mmu-miR-12194-3p	novel_circ_0006493	-0.905815293	0.012888394	ENSMUSG00000021219	-0.904982047	0.013113687
mmu-miR-12199-3p	novel_circ_0006543	-0.96345548	0.00197885	ENSMUSG00000020865	-0.961860059	0.002154242
mmu-miR-12199-3p	novel_circ_0006543	-0.96345548	0.00197885	ENSMUSG00000102428	-0.928654524	0.007453685
mmu-miR-12199-3p	novel_circ_0006543	-0.96345548	0.00197885	ENSMUSG00000027200	-0.921252643	0.009057557
mmu-miR-12199-3p	novel_circ_0006543	-0.96345548	0.00197885	ENSMUSG00000038347	-0.900161072	0.01445413
mmu-miR-12199-3p	novel_circ_0006543	-0.96345548	0.00197885	ENSMUSG00000026768	-0.927445246	0.007705317
mmu-miR-12199-3p	novel_circ_0006543	-0.96345548	0.00197885	ENSMUSG00000019996	-0.955537504	0.002921421
mmu-miR-125a-5p	novel_circ_0008090	-0.936002269	0.006012506	ENSMUSG00000034729	-0.906166295	0.012794055
mmu-miR-130b-5p	novel_circ_0007274	-0.926882901	0.007823719	ENSMUSG00000023861	-0.967571438	0.001560366
mmu-miR-130b-5p	novel_circ_0007274	-0.926882901	0.007823719	ENSMUSG00000028977	-0.938333264	0.005586927
mmu-miR-147-3p	novel_circ_0003470	-0.935364981	0.006131516	ENSMUSG00000025532	-0.935854749	0.006039953
mmu-miR-1839-5p	mmu_circ_0000041	-0.954135106	0.003107142	ENSMUSG00000062960	-0.901584307	0.014051863
mmu-miR-1839-5p	mmu_circ_0000041	-0.954135106	0.003107142	ENSMUSG00000002279	-0.953465187	0.003197848
mmu-miR-185-3p	novel_circ_0001095	-0.908076912	0.012286413	ENSMUSG00000001494	-0.908036703	0.012296994
mmu-miR-185-3p	novel_circ_0001095	-0.908076912	0.012286413	ENSMUSG00000002778	-0.942070977	0.004936459
mmu-miR-185-3p	novel_circ_0001095	-0.908076912	0.012286413	ENSMUSG00000007122	-0.918533199	0.009684918
mmu-miR-185-3p	novel_circ_0001095	-0.908076912	0.012286413	ENSMUSG00000004394	-0.944951295	0.004462131
mmu-miR-185-3p	novel_circ_0001095	-0.908076912	0.012286413	ENSMUSG00000005469	-0.916096235	0.010264428
mmu-miR-185-3p	novel_circ_0001095	-0.908076912	0.012286413	ENSMUSG00000006127	-0.935310526	0.006141738
mmu-miR-185-3p	novel_circ_0001095	-0.908076912	0.012286413	ENSMUSG00000029703	-0.911924185	0.011294406
mmu-miR-185-3p	novel_circ_0001095	-0.908076912	0.012286413	ENSMUSG00000090213	-0.927164621	0.007764293
mmu-miR-185-3p	novel_circ_0001095	-0.908076912	0.012286413	ENSMUSG00000007877	-0.906739144	0.012640809
mmu-miR-185-3p	novel_circ_0001095	-0.908076912	0.012286413	ENSMUSG00000009876	-0.918147901	0.009775454
mmu-miR-185-3p	novel_circ_0001095	-0.908076912	0.012286413	ENSMUSG00000010054	-0.900718678	0.014295874
mmu-miR-185-3p	novel_circ_0001095	-0.908076912	0.012286413	ENSMUSG00000017817	-0.917706762	0.009879613
mmu-miR-185-3p	novel_circ_0001095	-0.908076912	0.012286413	ENSMUSG00000018012	-0.93265368	0.006650565
mmu-miR-185-3p	novel_circ_0001095	-0.908076912	0.012286413	ENSMUSG00000018042	-0.980032884	0.000594048
mmu-miR-185-3p	novel_circ_0001095	-0.908076912	0.012286413	ENSMUSG00000019055	-0.919740506	0.00940388
mmu-miR-185-3p	novel_circ_0001095	-0.908076912	0.012286413	ENSMUSG00000020232	-0.959385818	0.002440771
mmu-miR-185-3p	novel_circ_0001095	-0.908076912	0.012286413	ENSMUSG00000020483	-0.938073375	0.005633619
mmu-miR-185-3p	novel_circ_0001095	-0.908076912	0.012286413	ENSMUSG00000020605	-0.924485538	0.008338343
mmu-miR-185-3p	novel_circ_0001095	-0.908076912	0.012286413	ENSMUSG00000020978	-0.905663115	0.012929399
mmu-miR-185-3p	novel_circ_0001095	-0.908076912	0.012286413	ENSMUSG00000022477	-0.909203618	0.011991713
mmu-miR-185-3p	novel_circ_0001095	-0.908076912	0.012286413	ENSMUSG00000024620	-0.921027941	0.009108621
mmu-miR-185-3p	novel_circ_0001095	-0.908076912	0.012286413	ENSMUSG00000025141	-0.982344012	0.000464849
mmu-miR-185-3p	novel_circ_0001095	-0.908076912	0.012286413	ENSMUSG00000025410	-0.912089291	0.011252739
mmu-miR-185-3p	novel_circ_0001095	-0.908076912	0.012286413	ENSMUSG00000025507	-0.912198409	0.011225243
mmu-miR-185-3p	novel_circ_0001095	-0.908076912	0.012286413	ENSMUSG00000027466	-0.95595104	0.002867732
mmu-miR-185-3p	novel_circ_0001095	-0.908076912	0.012286413	ENSMUSG00000029053	-0.943142961	0.004757183
mmu-miR-185-3p	novel_circ_0001095	-0.908076912	0.012286413	ENSMUSG00000029554	-0.904557387	0.013229231
mmu-miR-185-3p	novel_circ_0001095	-0.908076912	0.012286413	ENSMUSG00000029570	-0.918148896	0.00977522
mmu-miR-185-3p	novel_circ_0001095	-0.908076912	0.012286413	ENSMUSG00000030674	-0.910570956	0.011638724
mmu-miR-185-3p	novel_circ_0001095	-0.908076912	0.012286413	ENSMUSG00000030873	-0.91033286	0.011699823
mmu-miR-185-3p	novel_circ_0001095	-0.908076912	0.012286413	ENSMUSG00000030890	-0.995088394	3.61E-05
mmu-miR-185-3p	novel_circ_0001095	-0.908076912	0.012286413	ENSMUSG00000039865	-0.946426872	0.00422824
mmu-miR-185-3p	novel_circ_0001095	-0.908076912	0.012286413	ENSMUSG00000059146	-0.916912199	0.010068572
mmu-miR-185-3p	novel_circ_0001095	-0.908076912	0.012286413	ENSMUSG00000041765	-0.935087487	0.006183693
mmu-miR-185-3p	novel_circ_0001095	-0.908076912	0.012286413	ENSMUSG00000093989	-0.901835327	0.013981482
mmu-miR-185-3p	novel_circ_0001095	-0.908076912	0.012286413	ENSMUSG00000034993	-0.967306604	0.001585815
mmu-miR-185-3p	novel_circ_0001095	-0.908076912	0.012286413	ENSMUSG00000034867	-0.911614018	0.011372883
mmu-miR-185-3p	novel_circ_0001095	-0.908076912	0.012286413	ENSMUSG00000040498	-0.98012576	0.000588553
mmu-miR-185-3p	novel_circ_0001095	-0.908076912	0.012286413	ENSMUSG00000033059	-0.927412864	0.007712112
mmu-miR-185-3p	novel_circ_0001095	-0.908076912	0.012286413	ENSMUSG00000040247	-0.922932727	0.008680181
mmu-miR-185-3p	novel_circ_0001095	-0.908076912	0.012286413	ENSMUSG00000034292	-0.92134337	0.009036979
mmu-miR-185-3p	novel_circ_0001095	-0.908076912	0.012286413	ENSMUSG00000037166	-0.936545093	0.005912036
mmu-miR-185-3p	novel_circ_0001095	-0.908076912	0.012286413	ENSMUSG00000024851	-0.927267557	0.007742635
mmu-miR-185-3p	novel_circ_0001095	-0.908076912	0.012286413	ENSMUSG00000033065	-0.927753076	0.007640876
mmu-miR-185-3p	novel_circ_0001095	-0.908076912	0.012286413	ENSMUSG00000048200	-0.923094986	0.008644149
mmu-miR-185-3p	novel_circ_0001095	-0.908076912	0.012286413	ENSMUSG00000044461	-0.912831877	0.011066258
mmu-miR-185-3p	novel_circ_0001095	-0.908076912	0.012286413	ENSMUSG00000049411	-0.935483497	0.006109298
mmu-miR-185-3p	novel_circ_0001095	-0.908076912	0.012286413	ENSMUSG00000051403	-0.900703201	0.014300255
mmu-miR-185-3p	novel_circ_0001095	-0.908076912	0.012286413	ENSMUSG00000049036	-0.990015116	0.000149049
mmu-miR-185-3p	novel_circ_0001095	-0.908076912	0.012286413	ENSMUSG00000036955	-0.94255864	0.004854501
mmu-miR-185-3p	novel_circ_0001095	-0.908076912	0.012286413	ENSMUSG00000054000	-0.925979795	0.008015708
mmu-miR-185-3p	novel_circ_0001095	-0.908076912	0.012286413	ENSMUSG00000054277	-0.9239838	0.008448066
mmu-miR-185-3p	novel_circ_0001095	-0.908076912	0.012286413	ENSMUSG00000028670	-0.93010537	0.007157162
mmu-miR-185-3p	novel_circ_0001095	-0.908076912	0.012286413	ENSMUSG00000020160	-0.912938617	0.011039578
mmu-miR-185-3p	novel_circ_0001095	-0.908076912	0.012286413	ENSMUSG00000052752	-0.96028275	0.002334864
mmu-miR-185-3p	novel_circ_0001095	-0.908076912	0.012286413	ENSMUSG00000115987	-0.954880622	0.003007711
mmu-miR-185-3p	novel_circ_0001095	-0.908076912	0.012286413	ENSMUSG00000023072	-0.910952588	0.011541114
mmu-miR-185-3p	novel_circ_0001095	-0.908076912	0.012286413	ENSMUSG00000037624	-0.925947435	0.00802263
mmu-miR-185-3p	novel_circ_0001095	-0.908076912	0.012286413	ENSMUSG00000041696	-0.954184976	0.003100441
mmu-miR-185-3p	novel_circ_0001095	-0.908076912	0.012286413	ENSMUSG00000023008	-0.967727998	0.001545418
mmu-miR-185-3p	novel_circ_0001095	-0.908076912	0.012286413	ENSMUSG00000044024	-0.931561293	0.006865506
mmu-miR-185-3p	novel_circ_0001095	-0.908076912	0.012286413	ENSMUSG00000070473	-0.916331228	0.010207835
mmu-miR-185-3p	novel_circ_0001095	-0.908076912	0.012286413	ENSMUSG00000070509	-0.943799541	0.004648983
mmu-miR-185-3p	novel_circ_0001095	-0.908076912	0.012286413	ENSMUSG00000063430	-0.916766186	0.010103485
mmu-miR-185-3p	novel_circ_0001095	-0.908076912	0.012286413	ENSMUSG00000018820	-0.908168824	0.012262243
mmu-miR-185-3p	novel_circ_0001095	-0.908076912	0.012286413	ENSMUSG00000029722	-0.918058065	0.009796622
mmu-miR-185-3p	novel_circ_0001095	-0.908076912	0.012286413	ENSMUSG00000059022	-0.915368693	0.010440603
mmu-miR-185-3p	novel_circ_0001095	-0.908076912	0.012286413	ENSMUSG00000027080	-0.91204014	0.011265135
mmu-miR-185-3p	novel_circ_0001095	-0.908076912	0.012286413	ENSMUSG00000020682	-0.962049231	0.002133062
mmu-miR-185-3p	novel_circ_0001095	-0.908076912	0.012286413	ENSMUSG00000042988	-0.916309154	0.010213145
mmu-miR-185-3p	novel_circ_0001095	-0.908076912	0.012286413	ENSMUSG00000030541	-0.926043267	0.008002141
mmu-miR-185-3p	novel_circ_0001095	-0.908076912	0.012286413	ENSMUSG00000030605	-0.922455699	0.008786536
mmu-miR-185-3p	novel_circ_0001095	-0.908076912	0.012286413	ENSMUSG00000030374	-0.966627366	0.001652015
mmu-miR-185-3p	novel_circ_0001095	-0.908076912	0.012286413	ENSMUSG00000016253	-0.97772437	0.000738779
mmu-miR-185-3p	novel_circ_0001095	-0.908076912	0.012286413	ENSMUSG00000027655	-0.909578224	0.011894498
mmu-miR-185-3p	novel_circ_0001095	-0.908076912	0.012286413	ENSMUSG00000031399	-0.904958675	0.013120033
mmu-miR-185-3p	novel_circ_0001095	-0.908076912	0.012286413	ENSMUSG00000020868	-0.93520879	0.006160858
mmu-miR-185-3p	novel_circ_0001095	-0.908076912	0.012286413	ENSMUSG00000037606	-0.906298253	0.012758675
mmu-miR-185-3p	novel_circ_0001095	-0.908076912	0.012286413	ENSMUSG00000043648	-0.922677932	0.008736911
mmu-miR-185-3p	novel_circ_0001095	-0.908076912	0.012286413	ENSMUSG00000030610	-0.944040817	0.004609529
mmu-miR-185-3p	novel_circ_0001095	-0.908076912	0.012286413	ENSMUSG00000027942	-0.926300406	0.007947291
mmu-miR-185-3p	novel_circ_0001095	-0.908076912	0.012286413	ENSMUSG00000040462	-0.900151925	0.014456732
mmu-miR-185-3p	novel_circ_0001095	-0.908076912	0.012286413	ENSMUSG00000067713	-0.937021315	0.005824575
mmu-miR-185-3p	novel_circ_0001095	-0.908076912	0.012286413	ENSMUSG00000021959	-0.940532365	0.005199449
mmu-miR-185-3p	novel_circ_0001095	-0.908076912	0.012286413	ENSMUSG00000093445	-0.920915153	0.009134305
mmu-miR-185-3p	novel_circ_0001095	-0.908076912	0.012286413	ENSMUSG00000097405	-0.937315766	0.005770817
mmu-miR-185-3p	novel_circ_0001095	-0.908076912	0.012286413	ENSMUSG00000026616	-0.903887567	0.013412476
mmu-miR-185-3p	novel_circ_0001095	-0.908076912	0.012286413	ENSMUSG00000030689	-0.906223644	0.012778672
mmu-miR-185-3p	novel_circ_0001095	-0.908076912	0.012286413	ENSMUSG00000049411	-0.925525994	0.008113036
mmu-miR-185-3p	novel_circ_0001095	-0.908076912	0.012286413	ENSMUSG00000007833	-0.909988999	0.011788337
mmu-miR-185-3p	novel_circ_0001095	-0.908076912	0.012286413	ENSMUSG00000013822	-0.920022189	0.009338888
mmu-miR-185-3p	novel_circ_0001095	-0.908076912	0.012286413	ENSMUSG00000001151	-0.938094144	0.005629881
mmu-miR-185-3p	novel_circ_0001095	-0.908076912	0.012286413	ENSMUSG00000004937	-0.929561008	0.007267731
mmu-miR-185-3p	novel_circ_0001095	-0.908076912	0.012286413	ENSMUSG00000038982	-0.901985067	0.01393958
mmu-miR-185-3p	novel_circ_0001095	-0.908076912	0.012286413	ENSMUSG00000022836	-0.915417855	0.010428653
mmu-miR-185-5p	novel_circ_0006272	-0.940593305	0.005188905	ENSMUSG00000019969	-0.94749575	0.004062675
mmu-miR-185-5p	novel_circ_0006272	-0.940593305	0.005188905	ENSMUSG00000071256	-0.91192837	0.011293349
mmu-miR-185-5p	novel_circ_0006272	-0.940593305	0.005188905	ENSMUSG00000078572	-0.90646564	0.012713864
mmu-miR-185-5p	novel_circ_0006272	-0.940593305	0.005188905	ENSMUSG00000068917	-0.956378389	0.002812765
mmu-miR-185-5p	novel_circ_0006272	-0.940593305	0.005188905	ENSMUSG00000038803	-0.927656161	0.007661136
mmu-miR-185-5p	novel_circ_0006272	-0.940593305	0.005188905	ENSMUSG00000029925	-0.952527839	0.003326917
mmu-miR-191-3p	novel_circ_0004373	-0.90385556	0.013421262	ENSMUSG00000001632	-0.921227397	0.009063288
mmu-miR-191-3p	novel_circ_0004373	-0.90385556	0.013421262	ENSMUSG00000031935	-0.942697482	0.004831289
mmu-miR-193b-5p	mmu_circ_0001212	-0.956638979	0.002779504	ENSMUSG00000027405	-0.910076638	0.011765747
mmu-miR-1956	novel_circ_0001490	-0.938298165	0.005593222	ENSMUSG00000023206	-0.932256077	0.006728412
mmu-miR-1956	novel_circ_0001490	-0.938298165	0.005593222	ENSMUSG00000031728	-0.915337623	0.010448159
mmu-miR-1958	novel_circ_0008987	-0.915729201	0.010353124	ENSMUSG00000027067	-0.936156395	0.005983895
mmu-miR-1960	mmu_circ_0001632	-0.947070287	0.004128189	ENSMUSG00000022841	-0.908435088	0.012192353
mmu-miR-1960	mmu_circ_0001632	-0.947070287	0.004128189	ENSMUSG00000015092	-0.92314252	0.008633607
mmu-miR-1960	mmu_circ_0001632	-0.947070287	0.004128189	ENSMUSG00000021222	-0.905095649	0.01308286
mmu-miR-1960	mmu_circ_0001632	-0.947070287	0.004128189	ENSMUSG00000021615	-0.944998735	0.004454516
mmu-miR-1960	mmu_circ_0001632	-0.947070287	0.004128189	ENSMUSG00000023277	-0.93839662	0.005575573
mmu-miR-1960	mmu_circ_0001632	-0.947070287	0.004128189	ENSMUSG00000069135	-0.900977714	0.014222643
mmu-miR-1960	mmu_circ_0001632	-0.947070287	0.004128189	ENSMUSG00000033106	-0.901566949	0.014056736
mmu-miR-1960	mmu_circ_0001632	-0.947070287	0.004128189	ENSMUSG00000039983	-0.920024624	0.009338328
mmu-miR-1960	mmu_circ_0001632	-0.947070287	0.004128189	ENSMUSG00000032673	-0.91025667	0.011719408
mmu-miR-1960	mmu_circ_0001632	-0.947070287	0.004128189	ENSMUSG00000050445	-0.911957753	0.011285929
mmu-miR-1960	mmu_circ_0001632	-0.947070287	0.004128189	ENSMUSG00000060098	-0.929536368	0.007272755
mmu-miR-1960	mmu_circ_0001632	-0.947070287	0.004128189	ENSMUSG00000070426	-0.935807905	0.006048682
mmu-miR-1960	mmu_circ_0001632	-0.947070287	0.004128189	ENSMUSG00000029433	-0.926846321	0.007831452
mmu-miR-1960	mmu_circ_0001632	-0.947070287	0.004128189	ENSMUSG00000024170	-0.932769456	0.00662798
mmu-miR-1960	mmu_circ_0001632	-0.947070287	0.004128189	ENSMUSG00000073684	-0.958977289	0.002489776
mmu-miR-1960	mmu_circ_0001632	-0.947070287	0.004128189	ENSMUSG00000049339	-0.917510042	0.009926234
mmu-miR-1960	novel_circ_0006071	-0.971314942	0.001222447	ENSMUSG00000022841	-0.908435088	0.012192353
mmu-miR-1960	novel_circ_0006071	-0.971314942	0.001222447	ENSMUSG00000015092	-0.92314252	0.008633607
mmu-miR-1960	novel_circ_0006071	-0.971314942	0.001222447	ENSMUSG00000021222	-0.905095649	0.01308286
mmu-miR-1960	novel_circ_0006071	-0.971314942	0.001222447	ENSMUSG00000021615	-0.944998735	0.004454516
mmu-miR-1960	novel_circ_0006071	-0.971314942	0.001222447	ENSMUSG00000023277	-0.93839662	0.005575573
mmu-miR-1960	novel_circ_0006071	-0.971314942	0.001222447	ENSMUSG00000069135	-0.900977714	0.014222643
mmu-miR-1960	novel_circ_0006071	-0.971314942	0.001222447	ENSMUSG00000033106	-0.901566949	0.014056736
mmu-miR-1960	novel_circ_0006071	-0.971314942	0.001222447	ENSMUSG00000039983	-0.920024624	0.009338328
mmu-miR-1960	novel_circ_0006071	-0.971314942	0.001222447	ENSMUSG00000032673	-0.91025667	0.011719408
mmu-miR-1960	novel_circ_0006071	-0.971314942	0.001222447	ENSMUSG00000050445	-0.911957753	0.011285929
mmu-miR-1960	novel_circ_0006071	-0.971314942	0.001222447	ENSMUSG00000060098	-0.929536368	0.007272755
mmu-miR-1960	novel_circ_0006071	-0.971314942	0.001222447	ENSMUSG00000070426	-0.935807905	0.006048682
mmu-miR-1960	novel_circ_0006071	-0.971314942	0.001222447	ENSMUSG00000029433	-0.926846321	0.007831452
mmu-miR-1960	novel_circ_0006071	-0.971314942	0.001222447	ENSMUSG00000024170	-0.932769456	0.00662798
mmu-miR-1960	novel_circ_0006071	-0.971314942	0.001222447	ENSMUSG00000073684	-0.958977289	0.002489776
mmu-miR-1960	novel_circ_0006071	-0.971314942	0.001222447	ENSMUSG00000049339	-0.917510042	0.009926234
mmu-miR-1966-3p	novel_circ_0001966	-0.959244336	0.002457688	ENSMUSG00000074282	-0.914383991	0.010681364
mmu-miR-1968-5p	novel_circ_0001003	-0.919907648	0.00936529	ENSMUSG00000025825	-0.908609745	0.012146614
mmu-miR-1968-5p	novel_circ_0001003	-0.919907648	0.00936529	ENSMUSG00000028651	-0.932582135	0.00666454
mmu-miR-1968-5p	novel_circ_0001003	-0.919907648	0.00936529	ENSMUSG00000038762	-0.983507672	0.000405752
mmu-miR-1968-5p	novel_circ_0001003	-0.919907648	0.00936529	ENSMUSG00000067150	-0.917478153	0.009933802
mmu-miR-1968-5p	novel_circ_0001003	-0.919907648	0.00936529	ENSMUSG00000076441	-0.913518285	0.010895228
mmu-miR-1968-5p	novel_circ_0001003	-0.919907648	0.00936529	ENSMUSG00000079242	-0.940598706	0.005187971
mmu-miR-1968-5p	novel_circ_0001003	-0.919907648	0.00936529	ENSMUSG00000026203	-0.914119242	0.01074655
mmu-miR-1968-5p	novel_circ_0004404	-0.953787725	0.003154017	ENSMUSG00000025825	-0.908609745	0.012146614
mmu-miR-1968-5p	novel_circ_0004404	-0.953787725	0.003154017	ENSMUSG00000028651	-0.932582135	0.00666454
mmu-miR-1968-5p	novel_circ_0004404	-0.953787725	0.003154017	ENSMUSG00000038762	-0.983507672	0.000405752
mmu-miR-1968-5p	novel_circ_0004404	-0.953787725	0.003154017	ENSMUSG00000067150	-0.917478153	0.009933802
mmu-miR-1968-5p	novel_circ_0004404	-0.953787725	0.003154017	ENSMUSG00000076441	-0.913518285	0.010895228
mmu-miR-1968-5p	novel_circ_0004404	-0.953787725	0.003154017	ENSMUSG00000079242	-0.940598706	0.005187971
mmu-miR-1968-5p	novel_circ_0004404	-0.953787725	0.003154017	ENSMUSG00000026203	-0.914119242	0.01074655
mmu-miR-210-5p	novel_circ_0002025	-0.910731364	0.011597648	ENSMUSG00000025318	-0.957904535	0.002620745
mmu-miR-210-5p	novel_circ_0002025	-0.910731364	0.011597648	ENSMUSG00000056952	-0.907239078	0.012507798
mmu-miR-210-5p	novel_circ_0002025	-0.910731364	0.011597648	ENSMUSG00000027581	-0.967182622	0.001597799
mmu-miR-210-5p	novel_circ_0002025	-0.910731364	0.011597648	ENSMUSG00000036281	-0.961950085	0.00214415
mmu-miR-210-5p	novel_circ_0002025	-0.910731364	0.011597648	ENSMUSG00000013033	-0.960620635	0.002295568
mmu-miR-210-5p	novel_circ_0002025	-0.910731364	0.011597648	ENSMUSG00000079426	-0.960620635	0.002295568
mmu-miR-210-5p	novel_circ_0008178	-0.964498297	0.001868184	ENSMUSG00000025318	-0.957904535	0.002620745
mmu-miR-210-5p	novel_circ_0008178	-0.964498297	0.001868184	ENSMUSG00000056952	-0.907239078	0.012507798
mmu-miR-210-5p	novel_circ_0008178	-0.964498297	0.001868184	ENSMUSG00000027581	-0.967182622	0.001597799
mmu-miR-210-5p	novel_circ_0008178	-0.964498297	0.001868184	ENSMUSG00000036281	-0.961950085	0.00214415
mmu-miR-210-5p	novel_circ_0008178	-0.964498297	0.001868184	ENSMUSG00000013033	-0.960620635	0.002295568
mmu-miR-210-5p	novel_circ_0008178	-0.964498297	0.001868184	ENSMUSG00000079426	-0.960620635	0.002295568
mmu-miR-211-5p	novel_circ_0005758	-0.94311321	0.004762114	ENSMUSG00000038425	-0.957877003	0.00262415
mmu-miR-211-5p	novel_circ_0005758	-0.94311321	0.004762114	ENSMUSG00000017718	-0.912277973	0.011205214
mmu-miR-21a-3p	novel_circ_0005749	-0.920518615	0.009224882	ENSMUSG00000045237	-0.906885958	0.012601677
mmu-miR-21a-3p	novel_circ_0005749	-0.920518615	0.009224882	ENSMUSG00000025047	-0.945352705	0.004397893
mmu-miR-21a-3p	novel_circ_0005749	-0.920518615	0.009224882	ENSMUSG00000029199	-0.929978595	0.007182838
mmu-miR-21a-3p	novel_circ_0005872	-0.938724466	0.005517001	ENSMUSG00000045237	-0.906885958	0.012601677
mmu-miR-21a-3p	novel_circ_0005872	-0.938724466	0.005517001	ENSMUSG00000025047	-0.945352705	0.004397893
mmu-miR-21a-3p	novel_circ_0005872	-0.938724466	0.005517001	ENSMUSG00000029199	-0.929978595	0.007182838
mmu-miR-23a-5p	novel_circ_0004964	-0.90835854	0.012212426	ENSMUSG00000073771	-0.924543418	0.00832573
mmu-miR-297a-5p	novel_circ_0002265	-0.932233106	0.006732923	ENSMUSG00000018334	-0.942965872	0.004786575
mmu-miR-29b-2-5p	novel_circ_0006773	-0.908079529	0.012285724	ENSMUSG00000025727	-0.928046841	0.007579626
mmu-miR-29b-2-5p	novel_circ_0007855	-0.96092198	0.0022608	ENSMUSG00000025727	-0.928046841	0.007579626
mmu-miR-3058-5p	mmu_circ_0001249	-0.965754929	0.001739007	ENSMUSG00000023277	-0.900241696	0.014431195
mmu-miR-3058-5p	mmu_circ_0001249	-0.965754929	0.001739007	ENSMUSG00000047394	-0.934046916	0.006381272
mmu-miR-3058-5p	novel_circ_0001966	-0.911992802	0.011277081	ENSMUSG00000023277	-0.900241696	0.014431195
mmu-miR-3058-5p	novel_circ_0001966	-0.911992802	0.011277081	ENSMUSG00000047394	-0.934046916	0.006381272
mmu-miR-3058-5p	novel_circ_0006685	-0.90204084	0.013923988	ENSMUSG00000023277	-0.900241696	0.014431195
mmu-miR-3058-5p	novel_circ_0006685	-0.90204084	0.013923988	ENSMUSG00000047394	-0.934046916	0.006381272
mmu-miR-3064-5p	mmu_circ_0000950	-0.970805249	0.001266058	ENSMUSG00000044820	-0.95019539	0.003658979
mmu-miR-3064-5p	mmu_circ_0000950	-0.970805249	0.001266058	ENSMUSG00000005378	-0.950003841	0.003686938
mmu-miR-3064-5p	mmu_circ_0000950	-0.970805249	0.001266058	ENSMUSG00000040532	-0.920566538	0.009213913
mmu-miR-3064-5p	mmu_circ_0000950	-0.970805249	0.001266058	ENSMUSG00000021820	-0.912748975	0.011087002
mmu-miR-3064-5p	novel_circ_0001927	-0.952566821	0.0033215	ENSMUSG00000044820	-0.95019539	0.003658979
mmu-miR-3064-5p	novel_circ_0001927	-0.952566821	0.0033215	ENSMUSG00000005378	-0.950003841	0.003686938
mmu-miR-3064-5p	novel_circ_0001927	-0.952566821	0.0033215	ENSMUSG00000040532	-0.920566538	0.009213913
mmu-miR-3064-5p	novel_circ_0001927	-0.952566821	0.0033215	ENSMUSG00000021820	-0.912748975	0.011087002
mmu-miR-3075-5p	mmu_circ_0000898	-0.90576611	0.012901639	ENSMUSG00000024163	-0.954445734	0.00306552
mmu-miR-3075-5p	novel_circ_0001049	-0.920029498	0.009337205	ENSMUSG00000024163	-0.954445734	0.00306552
mmu-miR-3083b-3p	novel_circ_0002737	-0.977701952	0.000740261	ENSMUSG00000022756	-0.969485542	0.001382492
mmu-miR-3084-3p	novel_circ_0002473	-0.943008196	0.004779542	ENSMUSG00000041959	-0.958866211	0.002503184
mmu-miR-3084-3p	novel_circ_0002473	-0.943008196	0.004779542	ENSMUSG00000045394	-0.950123673	0.003669435
mmu-miR-3084-3p	novel_circ_0003068	-0.921901185	0.008910958	ENSMUSG00000041959	-0.958866211	0.002503184
mmu-miR-3084-3p	novel_circ_0003068	-0.921901185	0.008910958	ENSMUSG00000045394	-0.950123673	0.003669435
mmu-miR-3089-3p	mmu_circ_0001048	-0.920060951	0.009329962	ENSMUSG00000004394	-0.904593485	0.01321939
mmu-miR-3089-3p	mmu_circ_0001048	-0.920060951	0.009329962	ENSMUSG00000006281	-0.925672197	0.008081617
mmu-miR-3089-3p	mmu_circ_0001048	-0.920060951	0.009329962	ENSMUSG00000025137	-0.919418196	0.009478515
mmu-miR-3089-3p	mmu_circ_0001048	-0.920060951	0.009329962	ENSMUSG00000027933	-0.904647261	0.013204737
mmu-miR-3089-3p	mmu_circ_0001048	-0.920060951	0.009329962	ENSMUSG00000030873	-0.910949698	0.011541852
mmu-miR-3089-3p	mmu_circ_0001048	-0.920060951	0.009329962	ENSMUSG00000022685	-0.911240265	0.011467798
mmu-miR-3089-3p	mmu_circ_0001048	-0.920060951	0.009329962	ENSMUSG00000044033	-0.95398984	0.003126702
mmu-miR-3089-3p	mmu_circ_0001048	-0.920060951	0.009329962	ENSMUSG00000035521	-0.925281049	0.008165807
mmu-miR-3089-3p	mmu_circ_0001048	-0.920060951	0.009329962	ENSMUSG00000022771	-0.908828926	0.012089333
mmu-miR-30b-3p	mmu_circ_0001352	-0.956250851	0.002829114	ENSMUSG00000020702	-0.934331168	0.006326998
mmu-miR-30b-3p	novel_circ_0006158	-0.95074026	0.003580018	ENSMUSG00000020702	-0.934331168	0.006326998
mmu-miR-3103-5p	mmu_circ_0000149	-0.911852399	0.011312546	ENSMUSG00000036578	-0.922961453	0.008673797
mmu-miR-3103-5p	mmu_circ_0000149	-0.911852399	0.011312546	ENSMUSG00000042870	-0.91060302	0.011630508
mmu-miR-3105-5p	novel_circ_0001181	-0.93791195	0.005662716	ENSMUSG00000069806	-0.9512964	0.003500298
mmu-miR-3105-5p	novel_circ_0001181	-0.93791195	0.005662716	ENSMUSG00000005417	-0.919255524	0.009516292
mmu-miR-3105-5p	novel_circ_0004257	-0.907158975	0.012529064	ENSMUSG00000069806	-0.9512964	0.003500298
mmu-miR-3105-5p	novel_circ_0004257	-0.907158975	0.012529064	ENSMUSG00000005417	-0.919255524	0.009516292
mmu-miR-3154	novel_circ_0000139	-0.925878342	0.008037417	ENSMUSG00000020773	-0.935354504	0.006133482
mmu-miR-3154	novel_circ_0000139	-0.925878342	0.008037417	ENSMUSG00000048277	-0.958022043	0.002606238
mmu-miR-3154	novel_circ_0000139	-0.925878342	0.008037417	ENSMUSG00000030329	-0.906283258	0.012762693
mmu-miR-3154	novel_circ_0000139	-0.925878342	0.008037417	ENSMUSG00000003500	-0.95582679	0.002883812
mmu-miR-3154	novel_circ_0000139	-0.925878342	0.008037417	ENSMUSG00000031171	-0.920153791	0.009308599
mmu-miR-3154	novel_circ_0000139	-0.925878342	0.008037417	ENSMUSG00000000552	-0.921600639	0.00897875
mmu-miR-3154	novel_circ_0000139	-0.925878342	0.008037417	ENSMUSG00000002985	-0.930088909	0.007160494
mmu-miR-3154	novel_circ_0000139	-0.925878342	0.008037417	ENSMUSG00000050876	-0.936320234	0.005953555
mmu-miR-3154	novel_circ_0008761	-0.958333873	0.002567932	ENSMUSG00000020773	-0.935354504	0.006133482
mmu-miR-3154	novel_circ_0008761	-0.958333873	0.002567932	ENSMUSG00000048277	-0.958022043	0.002606238
mmu-miR-3154	novel_circ_0008761	-0.958333873	0.002567932	ENSMUSG00000030329	-0.906283258	0.012762693
mmu-miR-3154	novel_circ_0008761	-0.958333873	0.002567932	ENSMUSG00000003500	-0.95582679	0.002883812
mmu-miR-3154	novel_circ_0008761	-0.958333873	0.002567932	ENSMUSG00000031171	-0.920153791	0.009308599
mmu-miR-3154	novel_circ_0008761	-0.958333873	0.002567932	ENSMUSG00000000552	-0.921600639	0.00897875
mmu-miR-3154	novel_circ_0008761	-0.958333873	0.002567932	ENSMUSG00000002985	-0.930088909	0.007160494
mmu-miR-3154	novel_circ_0008761	-0.958333873	0.002567932	ENSMUSG00000050876	-0.936320234	0.005953555
mmu-miR-320-3p	novel_circ_0001023	-0.932573082	0.006666309	ENSMUSG00000028416	-0.937395652	0.005756274
mmu-miR-324-3p	novel_circ_0007939	-0.92492358	0.00824312	ENSMUSG00000039278	-0.951519777	0.003468526
mmu-miR-324-3p	novel_circ_0007939	-0.92492358	0.00824312	ENSMUSG00000029705	-0.949072568	0.003824362
mmu-miR-328-5p	mmu_circ_0001505	-0.944550644	0.004526703	ENSMUSG00000037907	-0.973207954	0.001067105
mmu-miR-328-5p	mmu_circ_0001505	-0.944550644	0.004526703	ENSMUSG00000078249	-0.961340712	0.002212922
mmu-miR-328-5p	mmu_circ_0001505	-0.944550644	0.004526703	ENSMUSG00000074247	-0.902944392	0.013672565
mmu-miR-328-5p	novel_circ_0001195	-0.947025981	0.004135041	ENSMUSG00000037907	-0.973207954	0.001067105
mmu-miR-328-5p	novel_circ_0001195	-0.947025981	0.004135041	ENSMUSG00000078249	-0.961340712	0.002212922
mmu-miR-328-5p	novel_circ_0001195	-0.947025981	0.004135041	ENSMUSG00000074247	-0.902944392	0.013672565
mmu-miR-330-5p	mmu_circ_0000898	-0.922002004	0.008888273	ENSMUSG00000012819	-0.952131497	0.003382248
mmu-miR-330-5p	mmu_circ_0000898	-0.922002004	0.008888273	ENSMUSG00000053477	-0.953070335	0.003251911
mmu-miR-330-5p	mmu_circ_0000898	-0.922002004	0.008888273	ENSMUSG00000036180	-0.950707097	0.0035848
mmu-miR-330-5p	mmu_circ_0000898	-0.922002004	0.008888273	ENSMUSG00000071068	-0.952160176	0.003378229
mmu-miR-330-5p	mmu_circ_0001325	-0.911381616	0.011431857	ENSMUSG00000012819	-0.952131497	0.003382248
mmu-miR-330-5p	mmu_circ_0001325	-0.911381616	0.011431857	ENSMUSG00000053477	-0.953070335	0.003251911
mmu-miR-330-5p	mmu_circ_0001325	-0.911381616	0.011431857	ENSMUSG00000036180	-0.950707097	0.0035848
mmu-miR-330-5p	mmu_circ_0001325	-0.911381616	0.011431857	ENSMUSG00000071068	-0.952160176	0.003378229
mmu-miR-344g-3p	novel_circ_0002380	-0.902183702	0.013884088	ENSMUSG00000031980	-0.961951833	0.002143954
mmu-miR-344g-3p	novel_circ_0002380	-0.902183702	0.013884088	ENSMUSG00000050761	-0.908642825	0.01213796
mmu-miR-3473b	mmu_circ_0001533	-0.90072654	0.014293649	ENSMUSG00000000957	-0.945596037	0.004359175
mmu-miR-3474	novel_circ_0006262	-0.944254742	0.004574686	ENSMUSG00000002602	-0.936996927	0.005829039
mmu-miR-3474	novel_circ_0006262	-0.944254742	0.004574686	ENSMUSG00000010307	-0.931011999	0.006974848
mmu-miR-3474	novel_circ_0006262	-0.944254742	0.004574686	ENSMUSG00000017188	-0.927664567	0.007659378
mmu-miR-3474	novel_circ_0006262	-0.944254742	0.004574686	ENSMUSG00000020736	-0.931677539	0.006842475
mmu-miR-3474	novel_circ_0006262	-0.944254742	0.004574686	ENSMUSG00000020744	-0.901177084	0.014166402
mmu-miR-3474	novel_circ_0006262	-0.944254742	0.004574686	ENSMUSG00000020808	-0.968054043	0.001514515
mmu-miR-3474	novel_circ_0006262	-0.944254742	0.004574686	ENSMUSG00000022102	-0.955087272	0.002980432
mmu-miR-3474	novel_circ_0006262	-0.944254742	0.004574686	ENSMUSG00000022763	-0.936408439	0.005937251
mmu-miR-3474	novel_circ_0006262	-0.944254742	0.004574686	ENSMUSG00000024013	-0.954194407	0.003099175
mmu-miR-3474	novel_circ_0006262	-0.944254742	0.004574686	ENSMUSG00000026810	-0.931281218	0.006921152
mmu-miR-3474	novel_circ_0006262	-0.944254742	0.004574686	ENSMUSG00000028040	-0.903360635	0.013557485
mmu-miR-3474	novel_circ_0006262	-0.944254742	0.004574686	ENSMUSG00000028703	-0.992521643	8.37E-05
mmu-miR-3474	novel_circ_0006262	-0.944254742	0.004574686	ENSMUSG00000030605	-0.934612277	0.006273547
mmu-miR-3474	novel_circ_0006262	-0.944254742	0.004574686	ENSMUSG00000031933	-0.970552574	0.001287959
mmu-miR-3474	novel_circ_0006262	-0.944254742	0.004574686	ENSMUSG00000032281	-0.904088771	0.013357304
mmu-miR-3474	novel_circ_0006262	-0.944254742	0.004574686	ENSMUSG00000033055	-0.958802135	0.002510934
mmu-miR-3474	novel_circ_0006262	-0.944254742	0.004574686	ENSMUSG00000037649	-0.927730398	0.007645615
mmu-miR-3474	novel_circ_0006262	-0.944254742	0.004574686	ENSMUSG00000034792	-0.97283437	0.001096933
mmu-miR-3474	novel_circ_0006262	-0.944254742	0.004574686	ENSMUSG00000002055	-0.939507492	0.005378334
mmu-miR-3474	novel_circ_0006262	-0.944254742	0.004574686	ENSMUSG00000040385	-0.908870495	0.012078483
mmu-miR-3474	novel_circ_0006262	-0.944254742	0.004574686	ENSMUSG00000044320	-0.901001089	0.014216043
mmu-miR-3474	novel_circ_0006262	-0.944254742	0.004574686	ENSMUSG00000038022	-0.901805269	0.013989901
mmu-miR-3474	novel_circ_0006262	-0.944254742	0.004574686	ENSMUSG00000045934	-0.902752113	0.013725883
mmu-miR-3474	novel_circ_0006262	-0.944254742	0.004574686	ENSMUSG00000047821	-0.946257197	0.004254821
mmu-miR-3474	novel_circ_0006262	-0.944254742	0.004574686	ENSMUSG00000049588	-0.927164764	0.007764263
mmu-miR-3474	novel_circ_0006262	-0.944254742	0.004574686	ENSMUSG00000048174	-0.923998784	0.008444779
mmu-miR-3474	novel_circ_0006262	-0.944254742	0.004574686	ENSMUSG00000023973	-0.940860162	0.005142859
mmu-miR-3474	novel_circ_0006262	-0.944254742	0.004574686	ENSMUSG00000046605	-0.906171147	0.012792753
mmu-miR-3474	novel_circ_0006262	-0.944254742	0.004574686	ENSMUSG00000052712	-0.902540273	0.013784742
mmu-miR-3474	novel_circ_0006262	-0.944254742	0.004574686	ENSMUSG00000060098	-0.96732723	0.001583826
mmu-miR-3474	novel_circ_0006262	-0.944254742	0.004574686	ENSMUSG00000063605	-0.960245497	0.002339216
mmu-miR-3474	novel_circ_0006262	-0.944254742	0.004574686	ENSMUSG00000033594	-0.908533482	0.012166576
mmu-miR-3474	novel_circ_0006262	-0.944254742	0.004574686	ENSMUSG00000029810	-0.948996981	0.003835625
mmu-miR-3474	novel_circ_0006262	-0.944254742	0.004574686	ENSMUSG00000020451	-0.932468683	0.006686731
mmu-miR-3474	novel_circ_0006262	-0.944254742	0.004574686	ENSMUSG00000053730	-0.989167606	0.000175376
mmu-miR-3474	novel_circ_0006262	-0.944254742	0.004574686	ENSMUSG00000090176	-0.930011361	0.007176198
mmu-miR-3474	novel_circ_0006262	-0.944254742	0.004574686	ENSMUSG00000040714	-0.904159509	0.013337933
mmu-miR-3474	novel_circ_0006262	-0.944254742	0.004574686	ENSMUSG00000069835	-0.960588029	0.002299346
mmu-miR-3474	novel_circ_0006262	-0.944254742	0.004574686	ENSMUSG00000021055	-0.943438632	0.004708307
mmu-miR-3474	novel_circ_0006262	-0.944254742	0.004574686	ENSMUSG00000039771	-0.989633667	0.000160634
mmu-miR-3474	novel_circ_0006262	-0.944254742	0.004574686	ENSMUSG00000034748	-0.950716926	0.003583382
mmu-miR-3474	novel_circ_0006262	-0.944254742	0.004574686	ENSMUSG00000019710	-0.921221234	0.009064687
mmu-miR-3474	novel_circ_0006262	-0.944254742	0.004574686	ENSMUSG00000051041	-0.93804498	0.005638732
mmu-miR-3474	novel_circ_0006262	-0.944254742	0.004574686	ENSMUSG00000040325	-0.906944306	0.012586142
mmu-miR-3474	novel_circ_0006262	-0.944254742	0.004574686	ENSMUSG00000033216	-0.91044957	0.011669854
mmu-miR-3474	novel_circ_0006262	-0.944254742	0.004574686	ENSMUSG00000030678	-0.905044369	0.013096771
mmu-miR-3474	novel_circ_0006262	-0.944254742	0.004574686	ENSMUSG00000090629	-0.905199022	0.013054839
mmu-miR-3474	novel_circ_0006262	-0.944254742	0.004574686	ENSMUSG00000021055	-0.917915673	0.00983022
mmu-miR-3474	novel_circ_0006262	-0.944254742	0.004574686	ENSMUSG00000002833	-0.903894411	0.013410597
mmu-miR-3474	novel_circ_0007272	-0.928751614	0.007433658	ENSMUSG00000002602	-0.936996927	0.005829039
mmu-miR-3474	novel_circ_0007272	-0.928751614	0.007433658	ENSMUSG00000010307	-0.931011999	0.006974848
mmu-miR-3474	novel_circ_0007272	-0.928751614	0.007433658	ENSMUSG00000017188	-0.927664567	0.007659378
mmu-miR-3474	novel_circ_0007272	-0.928751614	0.007433658	ENSMUSG00000020736	-0.931677539	0.006842475
mmu-miR-3474	novel_circ_0007272	-0.928751614	0.007433658	ENSMUSG00000020744	-0.901177084	0.014166402
mmu-miR-3474	novel_circ_0007272	-0.928751614	0.007433658	ENSMUSG00000020808	-0.968054043	0.001514515
mmu-miR-3474	novel_circ_0007272	-0.928751614	0.007433658	ENSMUSG00000022102	-0.955087272	0.002980432
mmu-miR-3474	novel_circ_0007272	-0.928751614	0.007433658	ENSMUSG00000022763	-0.936408439	0.005937251
mmu-miR-3474	novel_circ_0007272	-0.928751614	0.007433658	ENSMUSG00000024013	-0.954194407	0.003099175
mmu-miR-3474	novel_circ_0007272	-0.928751614	0.007433658	ENSMUSG00000026810	-0.931281218	0.006921152
mmu-miR-3474	novel_circ_0007272	-0.928751614	0.007433658	ENSMUSG00000028040	-0.903360635	0.013557485
mmu-miR-3474	novel_circ_0007272	-0.928751614	0.007433658	ENSMUSG00000028703	-0.992521643	8.37E-05
mmu-miR-3474	novel_circ_0007272	-0.928751614	0.007433658	ENSMUSG00000030605	-0.934612277	0.006273547
mmu-miR-3474	novel_circ_0007272	-0.928751614	0.007433658	ENSMUSG00000031933	-0.970552574	0.001287959
mmu-miR-3474	novel_circ_0007272	-0.928751614	0.007433658	ENSMUSG00000032281	-0.904088771	0.013357304
mmu-miR-3474	novel_circ_0007272	-0.928751614	0.007433658	ENSMUSG00000033055	-0.958802135	0.002510934
mmu-miR-3474	novel_circ_0007272	-0.928751614	0.007433658	ENSMUSG00000037649	-0.927730398	0.007645615
mmu-miR-3474	novel_circ_0007272	-0.928751614	0.007433658	ENSMUSG00000034792	-0.97283437	0.001096933
mmu-miR-3474	novel_circ_0007272	-0.928751614	0.007433658	ENSMUSG00000002055	-0.939507492	0.005378334
mmu-miR-3474	novel_circ_0007272	-0.928751614	0.007433658	ENSMUSG00000040385	-0.908870495	0.012078483
mmu-miR-3474	novel_circ_0007272	-0.928751614	0.007433658	ENSMUSG00000044320	-0.901001089	0.014216043
mmu-miR-3474	novel_circ_0007272	-0.928751614	0.007433658	ENSMUSG00000038022	-0.901805269	0.013989901
mmu-miR-3474	novel_circ_0007272	-0.928751614	0.007433658	ENSMUSG00000045934	-0.902752113	0.013725883
mmu-miR-3474	novel_circ_0007272	-0.928751614	0.007433658	ENSMUSG00000047821	-0.946257197	0.004254821
mmu-miR-3474	novel_circ_0007272	-0.928751614	0.007433658	ENSMUSG00000049588	-0.927164764	0.007764263
mmu-miR-3474	novel_circ_0007272	-0.928751614	0.007433658	ENSMUSG00000048174	-0.923998784	0.008444779
mmu-miR-3474	novel_circ_0007272	-0.928751614	0.007433658	ENSMUSG00000023973	-0.940860162	0.005142859
mmu-miR-3474	novel_circ_0007272	-0.928751614	0.007433658	ENSMUSG00000046605	-0.906171147	0.012792753
mmu-miR-3474	novel_circ_0007272	-0.928751614	0.007433658	ENSMUSG00000052712	-0.902540273	0.013784742
mmu-miR-3474	novel_circ_0007272	-0.928751614	0.007433658	ENSMUSG00000060098	-0.96732723	0.001583826
mmu-miR-3474	novel_circ_0007272	-0.928751614	0.007433658	ENSMUSG00000063605	-0.960245497	0.002339216
mmu-miR-3474	novel_circ_0007272	-0.928751614	0.007433658	ENSMUSG00000033594	-0.908533482	0.012166576
mmu-miR-3474	novel_circ_0007272	-0.928751614	0.007433658	ENSMUSG00000029810	-0.948996981	0.003835625
mmu-miR-3474	novel_circ_0007272	-0.928751614	0.007433658	ENSMUSG00000020451	-0.932468683	0.006686731
mmu-miR-3474	novel_circ_0007272	-0.928751614	0.007433658	ENSMUSG00000053730	-0.989167606	0.000175376
mmu-miR-3474	novel_circ_0007272	-0.928751614	0.007433658	ENSMUSG00000090176	-0.930011361	0.007176198
mmu-miR-3474	novel_circ_0007272	-0.928751614	0.007433658	ENSMUSG00000040714	-0.904159509	0.013337933
mmu-miR-3474	novel_circ_0007272	-0.928751614	0.007433658	ENSMUSG00000069835	-0.960588029	0.002299346
mmu-miR-3474	novel_circ_0007272	-0.928751614	0.007433658	ENSMUSG00000021055	-0.943438632	0.004708307
mmu-miR-3474	novel_circ_0007272	-0.928751614	0.007433658	ENSMUSG00000039771	-0.989633667	0.000160634
mmu-miR-3474	novel_circ_0007272	-0.928751614	0.007433658	ENSMUSG00000034748	-0.950716926	0.003583382
mmu-miR-3474	novel_circ_0007272	-0.928751614	0.007433658	ENSMUSG00000019710	-0.921221234	0.009064687
mmu-miR-3474	novel_circ_0007272	-0.928751614	0.007433658	ENSMUSG00000051041	-0.93804498	0.005638732
mmu-miR-3474	novel_circ_0007272	-0.928751614	0.007433658	ENSMUSG00000040325	-0.906944306	0.012586142
mmu-miR-3474	novel_circ_0007272	-0.928751614	0.007433658	ENSMUSG00000033216	-0.91044957	0.011669854
mmu-miR-3474	novel_circ_0007272	-0.928751614	0.007433658	ENSMUSG00000030678	-0.905044369	0.013096771
mmu-miR-3474	novel_circ_0007272	-0.928751614	0.007433658	ENSMUSG00000090629	-0.905199022	0.013054839
mmu-miR-3474	novel_circ_0007272	-0.928751614	0.007433658	ENSMUSG00000021055	-0.917915673	0.00983022
mmu-miR-3474	novel_circ_0007272	-0.928751614	0.007433658	ENSMUSG00000002833	-0.903894411	0.013410597
mmu-miR-370-3p	novel_circ_0000613	-0.934201498	0.006351729	ENSMUSG00000028538	-0.908024377	0.012300238
mmu-miR-423-5p	novel_circ_0005872	-0.95162727	0.003453287	ENSMUSG00000014859	-0.976032331	0.00085479
mmu-miR-423-5p	novel_circ_0005872	-0.95162727	0.003453287	ENSMUSG00000027510	-0.907362715	0.012475009
mmu-miR-423-5p	novel_circ_0005872	-0.95162727	0.003453287	ENSMUSG00000029003	-0.955545595	0.002920366
mmu-miR-423-5p	novel_circ_0005872	-0.95162727	0.003453287	ENSMUSG00000030685	-0.931352519	0.006906965
mmu-miR-423-5p	novel_circ_0005872	-0.95162727	0.003453287	ENSMUSG00000031665	-0.950601913	0.003599987
mmu-miR-423-5p	novel_circ_0005872	-0.95162727	0.003453287	ENSMUSG00000041560	-0.946468487	0.004221734
mmu-miR-423-5p	novel_circ_0005872	-0.95162727	0.003453287	ENSMUSG00000050212	-0.945751634	0.004334504
mmu-miR-423-5p	novel_circ_0005872	-0.95162727	0.003453287	ENSMUSG00000048481	-0.906207724	0.012782942
mmu-miR-423-5p	novel_circ_0005872	-0.95162727	0.003453287	ENSMUSG00000045817	-0.911118938	0.011498692
mmu-miR-423-5p	novel_circ_0005872	-0.95162727	0.003453287	ENSMUSG00000037523	-0.900716028	0.014296624
mmu-miR-423-5p	novel_circ_0005872	-0.95162727	0.003453287	ENSMUSG00000019087	-0.950710387	0.003584325
mmu-miR-423-5p	novel_circ_0005872	-0.95162727	0.003453287	ENSMUSG00000053716	-0.94843435	0.003919967
mmu-miR-423-5p	novel_circ_0005872	-0.95162727	0.003453287	ENSMUSG00000033249	-0.937590526	0.005720873
mmu-miR-423-5p	novel_circ_0005872	-0.95162727	0.003453287	ENSMUSG00000061099	-0.910183081	0.011738338
mmu-miR-423-5p	novel_circ_0005872	-0.95162727	0.003453287	ENSMUSG00000073771	-0.901442982	0.014091563
mmu-miR-423-5p	novel_circ_0005872	-0.95162727	0.003453287	ENSMUSG00000025494	-0.905868081	0.012874184
mmu-miR-423-5p	novel_circ_0008683	-0.918258022	0.009749537	ENSMUSG00000014859	-0.976032331	0.00085479
mmu-miR-423-5p	novel_circ_0008683	-0.918258022	0.009749537	ENSMUSG00000027510	-0.907362715	0.012475009
mmu-miR-423-5p	novel_circ_0008683	-0.918258022	0.009749537	ENSMUSG00000029003	-0.955545595	0.002920366
mmu-miR-423-5p	novel_circ_0008683	-0.918258022	0.009749537	ENSMUSG00000030685	-0.931352519	0.006906965
mmu-miR-423-5p	novel_circ_0008683	-0.918258022	0.009749537	ENSMUSG00000031665	-0.950601913	0.003599987
mmu-miR-423-5p	novel_circ_0008683	-0.918258022	0.009749537	ENSMUSG00000041560	-0.946468487	0.004221734
mmu-miR-423-5p	novel_circ_0008683	-0.918258022	0.009749537	ENSMUSG00000050212	-0.945751634	0.004334504
mmu-miR-423-5p	novel_circ_0008683	-0.918258022	0.009749537	ENSMUSG00000048481	-0.906207724	0.012782942
mmu-miR-423-5p	novel_circ_0008683	-0.918258022	0.009749537	ENSMUSG00000045817	-0.911118938	0.011498692
mmu-miR-423-5p	novel_circ_0008683	-0.918258022	0.009749537	ENSMUSG00000037523	-0.900716028	0.014296624
mmu-miR-423-5p	novel_circ_0008683	-0.918258022	0.009749537	ENSMUSG00000019087	-0.950710387	0.003584325
mmu-miR-423-5p	novel_circ_0008683	-0.918258022	0.009749537	ENSMUSG00000053716	-0.94843435	0.003919967
mmu-miR-423-5p	novel_circ_0008683	-0.918258022	0.009749537	ENSMUSG00000033249	-0.937590526	0.005720873
mmu-miR-423-5p	novel_circ_0008683	-0.918258022	0.009749537	ENSMUSG00000061099	-0.910183081	0.011738338
mmu-miR-423-5p	novel_circ_0008683	-0.918258022	0.009749537	ENSMUSG00000073771	-0.901442982	0.014091563
mmu-miR-423-5p	novel_circ_0008683	-0.918258022	0.009749537	ENSMUSG00000025494	-0.905868081	0.012874184
mmu-miR-466i-5p	novel_circ_0005691	-0.930551287	0.007067206	ENSMUSG00000015605	-0.965129906	0.001802686
mmu-miR-466i-5p	novel_circ_0005691	-0.930551287	0.007067206	ENSMUSG00000020184	-0.901257261	0.014143816
mmu-miR-466i-5p	novel_circ_0005691	-0.930551287	0.007067206	ENSMUSG00000020901	-0.923943284	0.008456956
mmu-miR-466i-5p	novel_circ_0005691	-0.930551287	0.007067206	ENSMUSG00000040738	-0.932538678	0.006673036
mmu-miR-466i-5p	novel_circ_0005691	-0.930551287	0.007067206	ENSMUSG00000042688	-0.950438211	0.003623685
mmu-miR-466i-5p	novel_circ_0005691	-0.930551287	0.007067206	ENSMUSG00000002699	-0.933915708	0.006406401
mmu-miR-466i-5p	novel_circ_0005691	-0.930551287	0.007067206	ENSMUSG00000056133	-0.964974155	0.00181873
mmu-miR-466i-5p	novel_circ_0005691	-0.930551287	0.007067206	ENSMUSG00000067369	-0.918077194	0.009792113
mmu-miR-466i-5p	novel_circ_0005691	-0.930551287	0.007067206	ENSMUSG00000068105	-0.98566523	0.000306756
mmu-miR-466i-5p	novel_circ_0005691	-0.930551287	0.007067206	ENSMUSG00000044716	-0.917645107	0.009894214
mmu-miR-466i-5p	novel_circ_0005691	-0.930551287	0.007067206	ENSMUSG00000031391	-0.956284558	0.002824789
mmu-miR-466i-5p	novel_circ_0005691	-0.930551287	0.007067206	ENSMUSG00000006423	-0.932392432	0.006701665
mmu-miR-466i-5p	novel_circ_0005691	-0.930551287	0.007067206	ENSMUSG00000085111	-0.916768561	0.010102917
mmu-miR-466i-5p	novel_circ_0005691	-0.930551287	0.007067206	ENSMUSG00000078515	-0.92239265	0.008800641
mmu-miR-466i-5p	novel_circ_0005691	-0.930551287	0.007067206	ENSMUSG00000074272	-0.949143511	0.003813806
mmu-miR-466i-5p	novel_circ_0006891	-0.945667878	0.004347776	ENSMUSG00000015605	-0.965129906	0.001802686
mmu-miR-466i-5p	novel_circ_0006891	-0.945667878	0.004347776	ENSMUSG00000020184	-0.901257261	0.014143816
mmu-miR-466i-5p	novel_circ_0006891	-0.945667878	0.004347776	ENSMUSG00000020901	-0.923943284	0.008456956
mmu-miR-466i-5p	novel_circ_0006891	-0.945667878	0.004347776	ENSMUSG00000040738	-0.932538678	0.006673036
mmu-miR-466i-5p	novel_circ_0006891	-0.945667878	0.004347776	ENSMUSG00000042688	-0.950438211	0.003623685
mmu-miR-466i-5p	novel_circ_0006891	-0.945667878	0.004347776	ENSMUSG00000002699	-0.933915708	0.006406401
mmu-miR-466i-5p	novel_circ_0006891	-0.945667878	0.004347776	ENSMUSG00000056133	-0.964974155	0.00181873
mmu-miR-466i-5p	novel_circ_0006891	-0.945667878	0.004347776	ENSMUSG00000067369	-0.918077194	0.009792113
mmu-miR-466i-5p	novel_circ_0006891	-0.945667878	0.004347776	ENSMUSG00000068105	-0.98566523	0.000306756
mmu-miR-466i-5p	novel_circ_0006891	-0.945667878	0.004347776	ENSMUSG00000044716	-0.917645107	0.009894214
mmu-miR-466i-5p	novel_circ_0006891	-0.945667878	0.004347776	ENSMUSG00000031391	-0.956284558	0.002824789
mmu-miR-466i-5p	novel_circ_0006891	-0.945667878	0.004347776	ENSMUSG00000006423	-0.932392432	0.006701665
mmu-miR-466i-5p	novel_circ_0006891	-0.945667878	0.004347776	ENSMUSG00000085111	-0.916768561	0.010102917
mmu-miR-466i-5p	novel_circ_0006891	-0.945667878	0.004347776	ENSMUSG00000078515	-0.92239265	0.008800641
mmu-miR-466i-5p	novel_circ_0006891	-0.945667878	0.004347776	ENSMUSG00000074272	-0.949143511	0.003813806
mmu-miR-466i-5p	novel_circ_0007021	-0.904714014	0.013186558	ENSMUSG00000015605	-0.965129906	0.001802686
mmu-miR-466i-5p	novel_circ_0007021	-0.904714014	0.013186558	ENSMUSG00000020184	-0.901257261	0.014143816
mmu-miR-466i-5p	novel_circ_0007021	-0.904714014	0.013186558	ENSMUSG00000020901	-0.923943284	0.008456956
mmu-miR-466i-5p	novel_circ_0007021	-0.904714014	0.013186558	ENSMUSG00000040738	-0.932538678	0.006673036
mmu-miR-466i-5p	novel_circ_0007021	-0.904714014	0.013186558	ENSMUSG00000042688	-0.950438211	0.003623685
mmu-miR-466i-5p	novel_circ_0007021	-0.904714014	0.013186558	ENSMUSG00000002699	-0.933915708	0.006406401
mmu-miR-466i-5p	novel_circ_0007021	-0.904714014	0.013186558	ENSMUSG00000056133	-0.964974155	0.00181873
mmu-miR-466i-5p	novel_circ_0007021	-0.904714014	0.013186558	ENSMUSG00000067369	-0.918077194	0.009792113
mmu-miR-466i-5p	novel_circ_0007021	-0.904714014	0.013186558	ENSMUSG00000068105	-0.98566523	0.000306756
mmu-miR-466i-5p	novel_circ_0007021	-0.904714014	0.013186558	ENSMUSG00000044716	-0.917645107	0.009894214
mmu-miR-466i-5p	novel_circ_0007021	-0.904714014	0.013186558	ENSMUSG00000031391	-0.956284558	0.002824789
mmu-miR-466i-5p	novel_circ_0007021	-0.904714014	0.013186558	ENSMUSG00000006423	-0.932392432	0.006701665
mmu-miR-466i-5p	novel_circ_0007021	-0.904714014	0.013186558	ENSMUSG00000085111	-0.916768561	0.010102917
mmu-miR-466i-5p	novel_circ_0007021	-0.904714014	0.013186558	ENSMUSG00000078515	-0.92239265	0.008800641
mmu-miR-466i-5p	novel_circ_0007021	-0.904714014	0.013186558	ENSMUSG00000074272	-0.949143511	0.003813806
mmu-miR-466j	mmu_circ_0000405	-0.950002847	0.003687084	ENSMUSG00000024575	-0.989878476	0.000153149
mmu-miR-466j	mmu_circ_0000405	-0.950002847	0.003687084	ENSMUSG00000034932	-0.919668503	0.009420528
mmu-miR-466j	mmu_circ_0000405	-0.950002847	0.003687084	ENSMUSG00000030435	-0.930389779	0.007099723
mmu-miR-466j	mmu_circ_0000405	-0.950002847	0.003687084	ENSMUSG00000074071	-0.94988194	0.003704786
mmu-miR-466j	novel_circ_0001077	-0.906148305	0.012798882	ENSMUSG00000024575	-0.989878476	0.000153149
mmu-miR-466j	novel_circ_0001077	-0.906148305	0.012798882	ENSMUSG00000034932	-0.919668503	0.009420528
mmu-miR-466j	novel_circ_0001077	-0.906148305	0.012798882	ENSMUSG00000030435	-0.930389779	0.007099723
mmu-miR-466j	novel_circ_0001077	-0.906148305	0.012798882	ENSMUSG00000074071	-0.94988194	0.003704786
mmu-miR-467a-3p	novel_circ_0005020	-0.988034083	0.000213918	ENSMUSG00000035437	-0.926129279	0.007983773
mmu-miR-467a-3p	novel_circ_0005020	-0.988034083	0.000213918	ENSMUSG00000059883	-0.965496122	0.001765238
mmu-miR-467a-3p	novel_circ_0005020	-0.988034083	0.000213918	ENSMUSG00000024120	-0.900772689	0.01428059
mmu-miR-467a-3p	novel_circ_0005020	-0.988034083	0.000213918	ENSMUSG00000050627	-0.952986813	0.003263404
mmu-miR-467a-3p	novel_circ_0005020	-0.988034083	0.000213918	ENSMUSG00000092260	-0.958186607	0.002585987
mmu-miR-467a-3p	novel_circ_0005020	-0.988034083	0.000213918	ENSMUSG00000021271	-0.958607545	0.002534543
mmu-miR-467a-3p	novel_circ_0005020	-0.988034083	0.000213918	ENSMUSG00000057329	-0.913130946	0.010991582
mmu-miR-467d-3p	mmu_circ_0001039	-0.940227523	0.005252348	ENSMUSG00000032815	-0.963582342	0.001965219
mmu-miR-467d-3p	mmu_circ_0001039	-0.940227523	0.005252348	ENSMUSG00000057329	-0.913130946	0.010991582
mmu-miR-467d-3p	novel_circ_0007127	-0.971148404	0.001236614	ENSMUSG00000032815	-0.963582342	0.001965219
mmu-miR-467d-3p	novel_circ_0007127	-0.971148404	0.001236614	ENSMUSG00000057329	-0.913130946	0.010991582
mmu-miR-505-5p	novel_circ_0005965	-0.988041002	0.000213671	ENSMUSG00000019850	-0.910552893	0.011643354
mmu-miR-505-5p	novel_circ_0005965	-0.988041002	0.000213671	ENSMUSG00000037966	-0.934927058	0.006213956
mmu-miR-505-5p	novel_circ_0005965	-0.988041002	0.000213671	ENSMUSG00000061048	-0.911870626	0.011307939
mmu-miR-505-5p	novel_circ_0005965	-0.988041002	0.000213671	ENSMUSG00000041815	-0.956960689	0.002738711
mmu-miR-505-5p	novel_circ_0005965	-0.988041002	0.000213671	ENSMUSG00000019850	-0.928978429	0.007386977
mmu-miR-505-5p	novel_circ_0005965	-0.988041002	0.000213671	ENSMUSG00000024457	-0.902423919	0.013817122
mmu-miR-505-5p	novel_circ_0007021	-0.928096354	0.007569326	ENSMUSG00000019850	-0.910552893	0.011643354
mmu-miR-505-5p	novel_circ_0007021	-0.928096354	0.007569326	ENSMUSG00000037966	-0.934927058	0.006213956
mmu-miR-505-5p	novel_circ_0007021	-0.928096354	0.007569326	ENSMUSG00000061048	-0.911870626	0.011307939
mmu-miR-505-5p	novel_circ_0007021	-0.928096354	0.007569326	ENSMUSG00000041815	-0.956960689	0.002738711
mmu-miR-505-5p	novel_circ_0007021	-0.928096354	0.007569326	ENSMUSG00000019850	-0.928978429	0.007386977
mmu-miR-505-5p	novel_circ_0007021	-0.928096354	0.007569326	ENSMUSG00000024457	-0.902423919	0.013817122
mmu-miR-5113	mmu_circ_0001172	-0.926668204	0.007869156	ENSMUSG00000024829	-0.958237855	0.002579697
mmu-miR-5113	mmu_circ_0001172	-0.926668204	0.007869156	ENSMUSG00000027329	-0.904252206	0.013312569
mmu-miR-5125	novel_circ_0006913	-0.922547693	0.008765977	ENSMUSG00000021256	-0.93287644	0.006607143
mmu-miR-5125	novel_circ_0006913	-0.922547693	0.008765977	ENSMUSG00000067941	-0.939525567	0.005375153
mmu-miR-5125	novel_circ_0006913	-0.922547693	0.008765977	ENSMUSG00000037860	-0.92816853	0.007554323
mmu-miR-5125	novel_circ_0006913	-0.922547693	0.008765977	ENSMUSG00000042129	-0.910336569	0.01169887
mmu-miR-5125	novel_circ_0007527	-0.944938858	0.004464129	ENSMUSG00000021256	-0.93287644	0.006607143
mmu-miR-5125	novel_circ_0007527	-0.944938858	0.004464129	ENSMUSG00000067941	-0.939525567	0.005375153
mmu-miR-5125	novel_circ_0007527	-0.944938858	0.004464129	ENSMUSG00000037860	-0.92816853	0.007554323
mmu-miR-5125	novel_circ_0007527	-0.944938858	0.004464129	ENSMUSG00000042129	-0.910336569	0.01169887
mmu-miR-540-3p	novel_circ_0002449	-0.923071071	0.008649455	ENSMUSG00000028863	-0.976814179	0.000800141
mmu-miR-5624-3p	mmu_circ_0000317	-0.914635714	0.010619565	ENSMUSG00000023118	-0.955657948	0.002905733
mmu-miR-5627-3p	mmu_circ_0000154	-0.925933038	0.00802571	ENSMUSG00000049922	-0.903334153	0.013564792
mmu-miR-5627-3p	mmu_circ_0000154	-0.925933038	0.00802571	ENSMUSG00000059119	-0.909434452	0.011931763
mmu-miR-5627-3p	novel_circ_0001732	-0.923000094	0.008665213	ENSMUSG00000049922	-0.903334153	0.013564792
mmu-miR-5627-3p	novel_circ_0001732	-0.923000094	0.008665213	ENSMUSG00000059119	-0.909434452	0.011931763
mmu-miR-5627-5p	mmu_circ_0001110	-0.975190889	0.000915603	ENSMUSG00000005469	-0.930361662	0.007105392
mmu-miR-5627-5p	mmu_circ_0001110	-0.975190889	0.000915603	ENSMUSG00000067889	-0.910105005	0.01175844
mmu-miR-5627-5p	mmu_circ_0001110	-0.975190889	0.000915603	ENSMUSG00000008090	-0.904582408	0.01322241
mmu-miR-5627-5p	mmu_circ_0001110	-0.975190889	0.000915603	ENSMUSG00000020882	-0.902591126	0.013770602
mmu-miR-5627-5p	mmu_circ_0001110	-0.975190889	0.000915603	ENSMUSG00000017756	-0.938003718	0.005646166
mmu-miR-5627-5p	mmu_circ_0001110	-0.975190889	0.000915603	ENSMUSG00000022265	-0.924507714	0.008333509
mmu-miR-5627-5p	mmu_circ_0001110	-0.975190889	0.000915603	ENSMUSG00000029101	-0.976859827	0.000797006
mmu-miR-5627-5p	mmu_circ_0001110	-0.975190889	0.000915603	ENSMUSG00000030088	-0.915928535	0.010304908
mmu-miR-5627-5p	mmu_circ_0001110	-0.975190889	0.000915603	ENSMUSG00000030093	-0.901059557	0.014199543
mmu-miR-5627-5p	mmu_circ_0001110	-0.975190889	0.000915603	ENSMUSG00000030122	-0.927323792	0.007730815
mmu-miR-5627-5p	mmu_circ_0001110	-0.975190889	0.000915603	ENSMUSG00000031728	-0.944262475	0.004573428
mmu-miR-5627-5p	mmu_circ_0001110	-0.975190889	0.000915603	ENSMUSG00000032911	-0.929146528	0.007352472
mmu-miR-5627-5p	mmu_circ_0001110	-0.975190889	0.000915603	ENSMUSG00000033697	-0.929468907	0.007286519
mmu-miR-5627-5p	mmu_circ_0001110	-0.975190889	0.000915603	ENSMUSG00000024104	-0.970426416	0.001298963
mmu-miR-5627-5p	mmu_circ_0001110	-0.975190889	0.000915603	ENSMUSG00000034659	-0.91060048	0.011631159
mmu-miR-5627-5p	mmu_circ_0001110	-0.975190889	0.000915603	ENSMUSG00000039646	-0.922829694	0.0087031
mmu-miR-5627-5p	mmu_circ_0001110	-0.975190889	0.000915603	ENSMUSG00000039953	-0.965056019	0.001810288
mmu-miR-5627-5p	mmu_circ_0001110	-0.975190889	0.000915603	ENSMUSG00000036560	-0.900490274	0.014360596
mmu-miR-5627-5p	mmu_circ_0001110	-0.975190889	0.000915603	ENSMUSG00000015023	-0.905517004	0.012968828
mmu-miR-5627-5p	mmu_circ_0001110	-0.975190889	0.000915603	ENSMUSG00000038000	-0.917666379	0.009889175
mmu-miR-5627-5p	mmu_circ_0001110	-0.975190889	0.000915603	ENSMUSG00000037622	-0.969048336	0.001422182
mmu-miR-5627-5p	mmu_circ_0001110	-0.975190889	0.000915603	ENSMUSG00000035863	-0.971249808	0.001227978
mmu-miR-5627-5p	mmu_circ_0001110	-0.975190889	0.000915603	ENSMUSG00000035890	-0.925699548	0.008075746
mmu-miR-5627-5p	mmu_circ_0001110	-0.975190889	0.000915603	ENSMUSG00000041559	-0.942735585	0.004824929
mmu-miR-5627-5p	mmu_circ_0001110	-0.975190889	0.000915603	ENSMUSG00000037280	-0.904231093	0.013318344
mmu-miR-5627-5p	mmu_circ_0001110	-0.975190889	0.000915603	ENSMUSG00000048232	-0.901634685	0.014037724
mmu-miR-5627-5p	mmu_circ_0001110	-0.975190889	0.000915603	ENSMUSG00000031217	-0.944634561	0.004513141
mmu-miR-5627-5p	mmu_circ_0001110	-0.975190889	0.000915603	ENSMUSG00000046574	-0.92557266	0.008103001
mmu-miR-5627-5p	mmu_circ_0001110	-0.975190889	0.000915603	ENSMUSG00000058756	-0.924768052	0.008276868
mmu-miR-5627-5p	mmu_circ_0001110	-0.975190889	0.000915603	ENSMUSG00000041638	-0.975332129	0.000905251
mmu-miR-5627-5p	mmu_circ_0001110	-0.975190889	0.000915603	ENSMUSG00000017774	-0.933192979	0.006545681
mmu-miR-5627-5p	mmu_circ_0001110	-0.975190889	0.000915603	ENSMUSG00000056665	-0.94081664	0.005150355
mmu-miR-5627-5p	mmu_circ_0001110	-0.975190889	0.000915603	ENSMUSG00000002799	-0.935328518	0.00613836
mmu-miR-5627-5p	mmu_circ_0001110	-0.975190889	0.000915603	ENSMUSG00000031831	-0.930901323	0.006996981
mmu-miR-5627-5p	mmu_circ_0001110	-0.975190889	0.000915603	ENSMUSG00000036644	-0.985443908	0.000316278
mmu-miR-5627-5p	mmu_circ_0001110	-0.975190889	0.000915603	ENSMUSG00000020747	-0.964440414	0.001874244
mmu-miR-5627-5p	mmu_circ_0001110	-0.975190889	0.000915603	ENSMUSG00000070509	-0.948433065	0.003920161
mmu-miR-5627-5p	mmu_circ_0001110	-0.975190889	0.000915603	ENSMUSG00000041351	-0.955203913	0.002965088
mmu-miR-5627-5p	mmu_circ_0001110	-0.975190889	0.000915603	ENSMUSG00000076435	-0.966591693	0.001655529
mmu-miR-5627-5p	mmu_circ_0001110	-0.975190889	0.000915603	ENSMUSG00000039953	-0.976857621	0.000797157
mmu-miR-5627-5p	mmu_circ_0001110	-0.975190889	0.000915603	ENSMUSG00000078862	-0.902361504	0.013834507
mmu-miR-5627-5p	mmu_circ_0001110	-0.975190889	0.000915603	ENSMUSG00000041477	-0.902233737	0.013870127
mmu-miR-5627-5p	mmu_circ_0001110	-0.975190889	0.000915603	ENSMUSG00000029106	-0.930202202	0.007137581
mmu-miR-5627-5p	mmu_circ_0001110	-0.975190889	0.000915603	ENSMUSG00000029106	-0.985772499	0.000302193
mmu-miR-5627-5p	mmu_circ_0001110	-0.975190889	0.000915603	ENSMUSG00000024621	-0.968481678	0.001474452
mmu-miR-5627-5p	mmu_circ_0001110	-0.975190889	0.000915603	ENSMUSG00000033335	-0.971207008	0.001231619
mmu-miR-5627-5p	mmu_circ_0001110	-0.975190889	0.000915603	ENSMUSG00000020238	-0.92373316	0.008503138
mmu-miR-5627-5p	mmu_circ_0001110	-0.975190889	0.000915603	ENSMUSG00000030731	-0.934134185	0.006364585
mmu-miR-5627-5p	mmu_circ_0001110	-0.975190889	0.000915603	ENSMUSG00000060240	-0.922353864	0.008809322
mmu-miR-5627-5p	mmu_circ_0001110	-0.975190889	0.000915603	ENSMUSG00000050705	-0.906238892	0.012774584
mmu-miR-5627-5p	mmu_circ_0001110	-0.975190889	0.000915603	ENSMUSG00000054256	-0.937473382	0.005742141
mmu-miR-5627-5p	mmu_circ_0001110	-0.975190889	0.000915603	ENSMUSG00000060279	-0.966228699	0.001691493
mmu-miR-5627-5p	mmu_circ_0001110	-0.975190889	0.000915603	ENSMUSG00000033335	-0.982282343	0.000468092
mmu-miR-5627-5p	mmu_circ_0001110	-0.975190889	0.000915603	ENSMUSG00000033029	-0.956558704	0.002789729
mmu-miR-5627-5p	mmu_circ_0001110	-0.975190889	0.000915603	ENSMUSG00000032612	-0.956664154	0.002776301
mmu-miR-5627-5p	mmu_circ_0001110	-0.975190889	0.000915603	ENSMUSG00000030087	-0.925497646	0.008119135
mmu-miR-5627-5p	mmu_circ_0001110	-0.975190889	0.000915603	ENSMUSG00000040725	-0.975760801	0.000874187
mmu-miR-5627-5p	mmu_circ_0001110	-0.975190889	0.000915603	ENSMUSG00000040097	-0.963302175	0.001995384
mmu-miR-669f-5p	mmu_circ_0001258	-0.90064886	0.014315643	ENSMUSG00000025316	-0.91984431	0.009379904
mmu-miR-674-3p	novel_circ_0005192	-0.973776562	0.001022487	ENSMUSG00000022194	-0.973131071	0.00107321
mmu-miR-6900-3p	novel_circ_0001827	-0.951401284	0.003485362	ENSMUSG00000027422	-0.949821103	0.003713709
mmu-miR-6900-3p	novel_circ_0001827	-0.951401284	0.003485362	ENSMUSG00000021196	-0.960331905	0.002329127
mmu-miR-6900-3p	novel_circ_0001827	-0.951401284	0.003485362	ENSMUSG00000037820	-0.921458045	0.009011002
mmu-miR-6902-5p	novel_circ_0008266	-0.902203101	0.013878674	ENSMUSG00000059475	-0.971677262	0.001191906
mmu-miR-6902-5p	novel_circ_0008266	-0.902203101	0.013878674	ENSMUSG00000021598	-0.917138783	0.01001451
mmu-miR-6903-3p	mmu_circ_0000844	-0.903542336	0.013507396	ENSMUSG00000014543	-0.983117944	0.0004251
mmu-miR-6909-3p	novel_circ_0000967	-0.921153167	0.009080146	ENSMUSG00000033287	-0.945868195	0.004316069
mmu-miR-6922-3p	novel_circ_0004946	-0.90889912	0.012071016	ENSMUSG00000006599	-0.907222071	0.012512312
mmu-miR-693-3p	mmu_circ_0000734	-0.914898704	0.010555184	ENSMUSG00000035686	-0.912890611	0.011051573
mmu-miR-6934-5p	mmu_circ_0000100	-0.908309674	0.012225248	ENSMUSG00000028893	-0.971153765	0.001236156
mmu-miR-6938-3p	mmu_circ_0000349	-0.928933464	0.00739622	ENSMUSG00000021033	-0.961313423	0.002216027
mmu-miR-6942-5p	novel_circ_0002167	-0.922619964	0.008749842	ENSMUSG00000030682	-0.952235719	0.003367654
mmu-miR-6945-3p	mmu_circ_0001143	-0.938237278	0.00560415	ENSMUSG00000032743	-0.97887812	0.000664489
mmu-miR-6955-5p	novel_circ_0003675	-0.970312367	0.001308951	ENSMUSG00000007944	-0.98772633	0.00022504
mmu-miR-6955-5p	novel_circ_0003675	-0.970312367	0.001308951	ENSMUSG00000017009	-0.901143308	0.014175923
mmu-miR-6955-5p	novel_circ_0003675	-0.970312367	0.001308951	ENSMUSG00000021024	-0.928661673	0.007452209
mmu-miR-6955-5p	novel_circ_0003675	-0.970312367	0.001308951	ENSMUSG00000021256	-0.911574092	0.011383004
mmu-miR-6955-5p	novel_circ_0003675	-0.970312367	0.001308951	ENSMUSG00000030747	-0.950627478	0.003596292
mmu-miR-6955-5p	novel_circ_0003675	-0.970312367	0.001308951	ENSMUSG00000024785	-0.903978015	0.01338766
mmu-miR-6955-5p	novel_circ_0003675	-0.970312367	0.001308951	ENSMUSG00000059923	-0.92763288	0.007666007
mmu-miR-6955-5p	novel_circ_0003675	-0.970312367	0.001308951	ENSMUSG00000021062	-0.920219335	0.009293532
mmu-miR-6955-5p	novel_circ_0003675	-0.970312367	0.001308951	ENSMUSG00000073795	-0.937233778	0.005785761
mmu-miR-6955-5p	novel_circ_0003675	-0.970312367	0.001308951	ENSMUSG00000059108	-0.919829568	0.009383308
mmu-miR-6955-5p	novel_circ_0004663	-0.909922612	0.011805463	ENSMUSG00000007944	-0.98772633	0.00022504
mmu-miR-6955-5p	novel_circ_0004663	-0.909922612	0.011805463	ENSMUSG00000017009	-0.901143308	0.014175923
mmu-miR-6955-5p	novel_circ_0004663	-0.909922612	0.011805463	ENSMUSG00000021024	-0.928661673	0.007452209
mmu-miR-6955-5p	novel_circ_0004663	-0.909922612	0.011805463	ENSMUSG00000021256	-0.911574092	0.011383004
mmu-miR-6955-5p	novel_circ_0004663	-0.909922612	0.011805463	ENSMUSG00000030747	-0.950627478	0.003596292
mmu-miR-6955-5p	novel_circ_0004663	-0.909922612	0.011805463	ENSMUSG00000024785	-0.903978015	0.01338766
mmu-miR-6955-5p	novel_circ_0004663	-0.909922612	0.011805463	ENSMUSG00000059923	-0.92763288	0.007666007
mmu-miR-6955-5p	novel_circ_0004663	-0.909922612	0.011805463	ENSMUSG00000021062	-0.920219335	0.009293532
mmu-miR-6955-5p	novel_circ_0004663	-0.909922612	0.011805463	ENSMUSG00000073795	-0.937233778	0.005785761
mmu-miR-6955-5p	novel_circ_0004663	-0.909922612	0.011805463	ENSMUSG00000059108	-0.919829568	0.009383308
mmu-miR-6958-3p	novel_circ_0000918	-0.922679988	0.008736452	ENSMUSG00000020476	-0.904738446	0.013179907
mmu-miR-6958-3p	novel_circ_0000918	-0.922679988	0.008736452	ENSMUSG00000004187	-0.912132888	0.011241749
mmu-miR-6958-3p	novel_circ_0004123	-0.9034953	0.013520354	ENSMUSG00000020476	-0.904738446	0.013179907
mmu-miR-6958-3p	novel_circ_0004123	-0.9034953	0.013520354	ENSMUSG00000004187	-0.912132888	0.011241749
mmu-miR-6963-3p	mmu_circ_0001414	-0.989307202	0.000170893	ENSMUSG00000028538	-0.923280487	0.008603044
mmu-miR-6963-3p	mmu_circ_0001414	-0.989307202	0.000170893	ENSMUSG00000024163	-0.954445734	0.00306552
mmu-miR-6980-3p	novel_circ_0001413	-0.957134433	0.002716803	ENSMUSG00000025231	-0.963805605	0.001941343
mmu-miR-6980-3p	novel_circ_0001413	-0.957134433	0.002716803	ENSMUSG00000024921	-0.941092991	0.005102849
mmu-miR-6980-3p	novel_circ_0001413	-0.957134433	0.002716803	ENSMUSG00000105867	-0.983422997	0.000409918
mmu-miR-6985-3p	novel_circ_0000154	-0.911565312	0.011385231	ENSMUSG00000048807	-0.915542063	0.010398489
mmu-miR-6985-3p	novel_circ_0000154	-0.911565312	0.011385231	ENSMUSG00000072612	-0.972219557	0.00114691
mmu-miR-6985-3p	novel_circ_0008669	-0.960602512	0.002297667	ENSMUSG00000048807	-0.915542063	0.010398489
mmu-miR-6985-3p	novel_circ_0008669	-0.960602512	0.002297667	ENSMUSG00000072612	-0.972219557	0.00114691
mmu-miR-6995-3p	novel_circ_0002536	-0.905953399	0.012851235	ENSMUSG00000030545	-0.905666744	0.01292842
mmu-miR-6999-3p	mmu_circ_0001031	-0.914227011	0.010719992	ENSMUSG00000021895	-0.939790612	0.005328621
mmu-miR-7001-3p	mmu_circ_0001500	-0.912300501	0.011199546	ENSMUSG00000032059	-0.913871947	0.010807612
mmu-miR-7012-5p	novel_circ_0000104	-0.906834289	0.012615442	ENSMUSG00000024730	-0.946728147	0.004181246
mmu-miR-7012-5p	novel_circ_0000104	-0.906834289	0.012615442	ENSMUSG00000030726	-0.963820509	0.001939755
mmu-miR-7012-5p	novel_circ_0000104	-0.906834289	0.012615442	ENSMUSG00000068744	-0.934712151	0.00625461
mmu-miR-7012-5p	novel_circ_0000104	-0.906834289	0.012615442	ENSMUSG00000041231	-0.946117551	0.004276759
mmu-miR-7012-5p	novel_circ_0000104	-0.906834289	0.012615442	ENSMUSG00000014198	-0.912344606	0.011188454
mmu-miR-7012-5p	novel_circ_0000104	-0.906834289	0.012615442	ENSMUSG00000026455	-0.913355833	0.01093559
mmu-miR-7012-5p	novel_circ_0000104	-0.906834289	0.012615442	ENSMUSG00000021643	-0.900272021	0.014422574
mmu-miR-7012-5p	novel_circ_0000104	-0.906834289	0.012615442	ENSMUSG00000022185	-0.949290889	0.003791924
mmu-miR-7012-5p	novel_circ_0000104	-0.906834289	0.012615442	ENSMUSG00000050705	-0.969250122	0.001403795
mmu-miR-7012-5p	novel_circ_0000104	-0.906834289	0.012615442	ENSMUSG00000043019	-0.927702118	0.007651526
mmu-miR-7012-5p	novel_circ_0000104	-0.906834289	0.012615442	ENSMUSG00000003346	-0.956347616	0.002816705
mmu-miR-7015-5p	novel_circ_0004165	-0.965652831	0.001749332	ENSMUSG00000020374	-0.921568643	0.008985982
mmu-miR-7015-5p	novel_circ_0004165	-0.965652831	0.001749332	ENSMUSG00000031078	-0.936200015	0.00597581
mmu-miR-7016-5p	novel_circ_0001049	-0.920029498	0.009337205	ENSMUSG00000026566	-0.916956977	0.010057877
mmu-miR-7016-5p	novel_circ_0001049	-0.920029498	0.009337205	ENSMUSG00000045211	-0.962245738	0.002111169
mmu-miR-7021-3p	novel_circ_0001440	-0.941522233	0.005029487	ENSMUSG00000019254	-0.918334025	0.009731668
mmu-miR-7024-3p	novel_circ_0006182	-0.940692033	0.005171846	ENSMUSG00000057137	-0.978557302	0.000684754
mmu-miR-7024-3p	novel_circ_0006182	-0.940692033	0.005171846	ENSMUSG00000050052	-0.917714856	0.009877697
mmu-miR-7033-5p	mmu_circ_0001645	-0.938226907	0.005606012	ENSMUSG00000040009	-0.928905291	0.007402014
mmu-miR-7033-5p	mmu_circ_0001645	-0.938226907	0.005606012	ENSMUSG00000032204	-0.966518327	0.001662767
mmu-miR-7033-5p	mmu_circ_0001645	-0.938226907	0.005606012	ENSMUSG00000026814	-0.964365596	0.001882092
mmu-miR-7033-5p	mmu_circ_0001645	-0.938226907	0.005606012	ENSMUSG00000079426	-0.989731482	0.000157622
mmu-miR-7033-5p	mmu_circ_0001645	-0.938226907	0.005606012	ENSMUSG00000040640	-0.903790324	0.01343918
mmu-miR-7033-5p	mmu_circ_0001645	-0.938226907	0.005606012	ENSMUSG00000037003	-0.916358941	0.010201171
mmu-miR-7048-5p	novel_circ_0007817	-0.933933821	0.006402929	ENSMUSG00000018750	-0.918383488	0.009720048
mmu-miR-7063-5p	mmu_circ_0000048	-0.900013816	0.014496063	ENSMUSG00000039936	-0.921329186	0.009040195
mmu-miR-7069-5p	novel_circ_0004596	-0.935872261	0.006036692	ENSMUSG00000004266	-0.941599195	0.005016389
mmu-miR-7069-5p	novel_circ_0004596	-0.935872261	0.006036692	ENSMUSG00000038884	-0.950349869	0.003636506
mmu-miR-7069-5p	novel_circ_0004596	-0.935872261	0.006036692	ENSMUSG00000035187	-0.915561372	0.010393804
mmu-miR-7069-5p	novel_circ_0004596	-0.935872261	0.006036692	ENSMUSG00000024220	-0.92593095	0.008026157
mmu-miR-7069-5p	novel_circ_0004596	-0.935872261	0.006036692	ENSMUSG00000000631	-0.925075038	0.00821032
mmu-miR-7075-5p	novel_circ_0008380	-0.964714995	0.001845582	ENSMUSG00000027569	-0.992344939	8.77E-05
mmu-miR-7075-5p	novel_circ_0008380	-0.964714995	0.001845582	ENSMUSG00000026611	-0.908398867	0.012201849
mmu-miR-7084-5p	mmu_circ_0001447	-0.950066623	0.003677763	ENSMUSG00000062991	-0.903184163	0.013606217
mmu-miR-7094b-2-5p	mmu_circ_0000673	-0.902402402	0.013823114	ENSMUSG00000028078	-0.906927527	0.012590608
mmu-miR-7094b-2-5p	mmu_circ_0000673	-0.902402402	0.013823114	ENSMUSG00000061723	-0.902772183	0.013720313
mmu-miR-712-5p	novel_circ_0001049	-0.920029498	0.009337205	ENSMUSG00000039903	-0.920424798	0.009246376
mmu-miR-712-5p	novel_circ_0001049	-0.920029498	0.009337205	ENSMUSG00000028538	-0.923280487	0.008603044
mmu-miR-7646-5p	mmu_circ_0001179	-0.934159061	0.006359833	ENSMUSG00000023940	-0.930886819	0.006999884
mmu-miR-7646-5p	mmu_circ_0001179	-0.934159061	0.006359833	ENSMUSG00000038365	-0.986251223	0.000282244
mmu-miR-7649-5p	novel_circ_0003501	-0.966432548	0.001671249	ENSMUSG00000084786	-0.937060612	0.005817387
mmu-miR-7652-3p	novel_circ_0001727	-0.953105788	0.003247039	ENSMUSG00000030815	-0.921329554	0.009040111
mmu-miR-7669-3p	novel_circ_0004781	-0.95085158	0.00356399	ENSMUSG00000022791	-0.917794846	0.009858773
mmu-miR-7b-5p	novel_circ_0001952	-0.914619312	0.010623586	ENSMUSG00000021680	-0.932732038	0.006635275
mmu-miR-7b-5p	novel_circ_0001952	-0.914619312	0.010623586	ENSMUSG00000024176	-0.932732038	0.006635275
mmu-miR-8097	novel_circ_0006648	-0.932126861	0.006753807	ENSMUSG00000029715	-0.918114861	0.009783237
mmu-miR-8097	novel_circ_0006648	-0.932126861	0.006753807	ENSMUSG00000029715	-0.949274358	0.003794375
mmu-miR-8107	novel_circ_0005053	-0.978341652	0.000698546	ENSMUSG00000049230	-0.905604657	0.012945167
mmu-miR-874-3p	mmu_circ_0001226	-0.97507556	0.0009241	ENSMUSG00000034226	-0.902623947	0.013761479
mmu-miR-874-3p	mmu_circ_0001226	-0.97507556	0.0009241	ENSMUSG00000069227	-0.947347304	0.004085475
mmu-miR-874-5p	mmu_circ_0000864	-0.967796916	0.00153886	ENSMUSG00000029544	-0.928338483	0.007519055
mmu-miR-877-5p	mmu_circ_0000650	-0.905629712	0.012938408	ENSMUSG00000020432	-0.930590702	0.007059281
