# Supplementary material for: Whole transcriptome analysis of the differential RNA profiles and associated competing endogenous RNA networks in LPS-induced acute lung injury (ALI)
Source: PLoS One. 2021 May 7;16(5):e0251359. doi: 10.1371/journal.pone.0251359 (PMC8104378; doi:10.1371/journal.pone.0251359)
Supplement: S22 Table — (XLS) [file pone.0251359.s029.xls]

GO_accession	Description	Term_type	Over_represented_pValue	Corrected_pValue	DEG_item	DEG_list	Bg_item	Bg_list	Gene_names
GO:0044424	intracellular part	cellular_component	3.51E-12	7.42E-08	349	443	13657	22042	ENSMUSG00000050705,ENSMUSG00000021055,ENSMUSG00000067889,ENSMUSG00000019254,ENSMUSG00000018042,ENSMUSG00000031078,ENSMUSG00000085111,ENSMUSG00000033697,ENSMUSG00000029703,ENSMUSG00000020160,ENSMUSG00000041638,ENSMUSG00000074247,ENSMUSG00000007122,ENSMUSG00000002799,ENSMUSG00000028670,ENSMUSG00000036180,ENSMUSG00000031935,ENSMUSG00000024457,ENSMUSG00000029101,ENSMUSG00000001632,ENSMUSG00000037649,…
GO:0005622	intracellular	cellular_component	1.49E-11	1.57E-07	357	443	14197	22042	ENSMUSG00000021895,ENSMUSG00000017817,ENSMUSG00000029705,ENSMUSG00000038425,ENSMUSG00000024620,ENSMUSG00000019850,ENSMUSG00000027466,ENSMUSG00000021062,ENSMUSG00000024457,ENSMUSG00000029101,ENSMUSG00000001632,ENSMUSG00000037649,ENSMUSG00000017774,ENSMUSG00000039278,ENSMUSG00000041638,ENSMUSG00000074247,ENSMUSG00000007122,ENSMUSG00000002799,ENSMUSG00000028670,ENSMUSG00000036180,ENSMUSG00000031935,…
GO:0005737	cytoplasm	cellular_component	3.44E-11	2.42E-07	290	443	10671	22042	ENSMUSG00000029003,ENSMUSG00000061723,ENSMUSG00000026203,ENSMUSG00000040097,ENSMUSG00000033287,ENSMUSG00000025047,ENSMUSG00000084786,ENSMUSG00000041765,ENSMUSG00000022841,ENSMUSG00000020184,ENSMUSG00000014859,ENSMUSG00000041477,ENSMUSG00000031980,ENSMUSG00000035863,ENSMUSG00000115987,ENSMUSG00000015023,ENSMUSG00000032281,ENSMUSG00000040385,ENSMUSG00000006127,ENSMUSG00000022763,ENSMUSG00000060098,…
GO:0043229	intracellular organelle	cellular_component	2.47E-10	1.31E-06	311	443	11960	22042	ENSMUSG00000079426,ENSMUSG00000000552,ENSMUSG00000046574,ENSMUSG00000042870,ENSMUSG00000041231,ENSMUSG00000078862,ENSMUSG00000093445,ENSMUSG00000020773,ENSMUSG00000060279,ENSMUSG00000067713,ENSMUSG00000027933,ENSMUSG00000052752,ENSMUSG00000040640,ENSMUSG00000022185,ENSMUSG00000037523,ENSMUSG00000029106,ENSMUSG00000023008,ENSMUSG00000027080,ENSMUSG00000028651,ENSMUSG00000017009,ENSMUSG00000054277,…
GO:0043231	intracellular membrane-bounded organelle	cellular_component	5.56E-10	2.35E-06	287	443	10785	22042	ENSMUSG00000046574,ENSMUSG00000000552,ENSMUSG00000042870,ENSMUSG00000078862,ENSMUSG00000041231,ENSMUSG00000020773,ENSMUSG00000060279,ENSMUSG00000093445,ENSMUSG00000067713,ENSMUSG00000027933,ENSMUSG00000022185,ENSMUSG00000052752,ENSMUSG00000027080,ENSMUSG00000023008,ENSMUSG00000029106,ENSMUSG00000037523,ENSMUSG00000017009,ENSMUSG00000028651,ENSMUSG00000054277,ENSMUSG00000050445,ENSMUSG00000030685,…
GO:0043227	membrane-bounded organelle	cellular_component	1.21E-09	3.28E-06	287	443	10850	22042	ENSMUSG00000034729,ENSMUSG00000015092,ENSMUSG00000037622,ENSMUSG00000024120,ENSMUSG00000030087,ENSMUSG00000030435,ENSMUSG00000030610,ENSMUSG00000028416,ENSMUSG00000002985,ENSMUSG00000020808,ENSMUSG00000028538,ENSMUSG00000059923,ENSMUSG00000041959,ENSMUSG00000033335,ENSMUSG00000032059,ENSMUSG00000034932,ENSMUSG00000031217,ENSMUSG00000037907,ENSMUSG00000026455,ENSMUSG00000031665,ENSMUSG00000024851,…
GO:0005515	protein binding	molecular_function	1.22E-09	3.28E-06	240	443	8674	22042	ENSMUSG00000073982,ENSMUSG00000060240,ENSMUSG00000047821,ENSMUSG00000028893,ENSMUSG00000057329,ENSMUSG00000037624,ENSMUSG00000036955,ENSMUSG00000025825,ENSMUSG00000021033,ENSMUSG00000050212,ENSMUSG00000018334,ENSMUSG00000021196,ENSMUSG00000039771,ENSMUSG00000021024,ENSMUSG00000020451,ENSMUSG00000033216,ENSMUSG00000022194,ENSMUSG00000030088,ENSMUSG00000033335,ENSMUSG00000048200,ENSMUSG00000020702,…
GO:0043226	organelle	cellular_component	1.24E-09	3.28E-06	312	443	12145	22042	ENSMUSG00000041959,ENSMUSG00000033335,ENSMUSG00000032059,ENSMUSG00000034932,ENSMUSG00000026455,ENSMUSG00000037907,ENSMUSG00000031217,ENSMUSG00000024851,ENSMUSG00000031665,ENSMUSG00000020736,ENSMUSG00000025825,ENSMUSG00000036955,ENSMUSG00000021598,ENSMUSG00000057329,ENSMUSG00000030088,ENSMUSG00000033216,ENSMUSG00000020451,ENSMUSG00000018334,ENSMUSG00000021033,ENSMUSG00000030731,ENSMUSG00000034729,…
GO:0006464	cellular protein modification process	biological_process	1.14E-08	2.21E-05	126	443	3779	22042	ENSMUSG00000059923,ENSMUSG00000028538,ENSMUSG00000021959,ENSMUSG00000002985,ENSMUSG00000049922,ENSMUSG00000026814,ENSMUSG00000069135,ENSMUSG00000039936,ENSMUSG00000020232,ENSMUSG00000044024,ENSMUSG00000006599,ENSMUSG00000028416,ENSMUSG00000030815,ENSMUSG00000070509,ENSMUSG00000041560,ENSMUSG00000062960,ENSMUSG00000032911,ENSMUSG00000040247,ENSMUSG00000028703,ENSMUSG00000021820,ENSMUSG00000030610,…
GO:0036211	protein modification process	biological_process	1.14E-08	2.21E-05	126	443	3779	22042	ENSMUSG00000002602,ENSMUSG00000002699,ENSMUSG00000034292,ENSMUSG00000037820,ENSMUSG00000059146,ENSMUSG00000051403,ENSMUSG00000020773,ENSMUSG00000029053,ENSMUSG00000053716,ENSMUSG00000041231,ENSMUSG00000067941,ENSMUSG00000070426,ENSMUSG00000033055,ENSMUSG00000067713,ENSMUSG00000029570,ENSMUSG00000038365,ENSMUSG00000024163,ENSMUSG00000052752,ENSMUSG00000028651,ENSMUSG00000042688,ENSMUSG00000017009,…
GO:0043412	macromolecule modification	biological_process	1.15E-08	2.21E-05	130	443	3940	22042	ENSMUSG00000026203,ENSMUSG00000029003,ENSMUSG00000031980,ENSMUSG00000020184,ENSMUSG00000084786,ENSMUSG00000030890,ENSMUSG00000043019,ENSMUSG00000004266,ENSMUSG00000028863,ENSMUSG00000115987,ENSMUSG00000034748,ENSMUSG00000019055,ENSMUSG00000030685,ENSMUSG00000040385,ENSMUSG00000031667,ENSMUSG00000060098,ENSMUSG00000037523,ENSMUSG00000042988,ENSMUSG00000022102,ENSMUSG00000028651,ENSMUSG00000017009,…
GO:0044444	cytoplasmic part	cellular_component	8.53E-08	0.00015033	228	443	8358	22042	ENSMUSG00000018042,ENSMUSG00000067889,ENSMUSG00000078572,ENSMUSG00000021055,ENSMUSG00000050705,ENSMUSG00000025410,ENSMUSG00000021219,ENSMUSG00000031078,ENSMUSG00000035521,ENSMUSG00000002799,ENSMUSG00000007122,ENSMUSG00000002279,ENSMUSG00000041638,ENSMUSG00000030122,ENSMUSG00000025231,ENSMUSG00000028670,ENSMUSG00000010054,ENSMUSG00000001632,ENSMUSG00000040532,ENSMUSG00000029101,ENSMUSG00000039278,…
GO:0051641	cellular localization	biological_process	1.52E-07	0.00024751	103	443	2999	22042	ENSMUSG00000002778,ENSMUSG00000035890,ENSMUSG00000005417,ENSMUSG00000032612,ENSMUSG00000078515,ENSMUSG00000040714,ENSMUSG00000050627,ENSMUSG00000037523,ENSMUSG00000006127,ENSMUSG00000017009,ENSMUSG00000041815,ENSMUSG00000023861,ENSMUSG00000031667,ENSMUSG00000054277,ENSMUSG00000038982,ENSMUSG00000067713,ENSMUSG00000033055,ENSMUSG00000067150,ENSMUSG00000034867,ENSMUSG00000000552,ENSMUSG00000042870,…
GO:0065009	regulation of molecular function	biological_process	2.94E-07	0.00044347	101	443	3041	22042	ENSMUSG00000041477,ENSMUSG00000031980,ENSMUSG00000029722,ENSMUSG00000020184,ENSMUSG00000058756,ENSMUSG00000026203,ENSMUSG00000068744,ENSMUSG00000061723,ENSMUSG00000029003,ENSMUSG00000029554,ENSMUSG00000020901,ENSMUSG00000021615,ENSMUSG00000019969,ENSMUSG00000062991,ENSMUSG00000059883,ENSMUSG00000015605,ENSMUSG00000035437,ENSMUSG00000024170,ENSMUSG00000061048,ENSMUSG00000004266,ENSMUSG00000023118,…
GO:0051179	localization	biological_process	3.32E-07	0.00046325	167	443	5792	22042	ENSMUSG00000074272,ENSMUSG00000020702,ENSMUSG00000033335,ENSMUSG00000048200,ENSMUSG00000041959,ENSMUSG00000069806,ENSMUSG00000021680,ENSMUSG00000031217,ENSMUSG00000026455,ENSMUSG00000024851,ENSMUSG00000000957,ENSMUSG00000036644,ENSMUSG00000004937,ENSMUSG00000020432,ENSMUSG00000022756,ENSMUSG00000030093,ENSMUSG00000028893,ENSMUSG00000047821,ENSMUSG00000060240,ENSMUSG00000073982,ENSMUSG00000037624,…
GO:0019222	regulation of metabolic process	biological_process	3.50E-07	0.00046325	184	443	6569	22042	ENSMUSG00000037860,ENSMUSG00000044716,ENSMUSG00000052712,ENSMUSG00000005469,ENSMUSG00000027569,ENSMUSG00000025316,ENSMUSG00000024621,ENSMUSG00000005378,ENSMUSG00000033065,ENSMUSG00000025507,ENSMUSG00000024220,ENSMUSG00000070509,ENSMUSG00000062960,ENSMUSG00000041560,ENSMUSG00000001494,ENSMUSG00000039936,ENSMUSG00000069135,ENSMUSG00000020232,ENSMUSG00000006599,ENSMUSG00000032815,ENSMUSG00000019254,…
GO:0044260	cellular macromolecule metabolic process	biological_process	4.06E-07	0.00048479	218	443	8151	22042	ENSMUSG00000032911,ENSMUSG00000040247,ENSMUSG00000028703,ENSMUSG00000030726,ENSMUSG00000024833,ENSMUSG00000030610,ENSMUSG00000059923,ENSMUSG00000028977,ENSMUSG00000021959,ENSMUSG00000028538,ENSMUSG00000026814,ENSMUSG00000002985,ENSMUSG00000049922,ENSMUSG00000028416,ENSMUSG00000044024,ENSMUSG00000015092,ENSMUSG00000045394,ENSMUSG00000048232,ENSMUSG00000040325,ENSMUSG00000033059,ENSMUSG00000034729,…
GO:0044422	organelle part	cellular_component	4.30E-07	0.00048479	222	443	8302	22042	ENSMUSG00000027655,ENSMUSG00000034748,ENSMUSG00000015023,ENSMUSG00000049230,ENSMUSG00000015605,ENSMUSG00000004266,ENSMUSG00000043019,ENSMUSG00000024785,ENSMUSG00000030890,ENSMUSG00000115987,ENSMUSG00000028863,ENSMUSG00000030747,ENSMUSG00000004394,ENSMUSG00000013822,ENSMUSG00000063605,ENSMUSG00000035686,ENSMUSG00000020868,ENSMUSG00000025047,ENSMUSG00000041765,ENSMUSG00000022841,ENSMUSG00000020184,…
GO:0032991	macromolecular complex	cellular_component	4.36E-07	0.00048479	163	443	5782	22042	ENSMUSG00000002985,ENSMUSG00000026814,ENSMUSG00000059923,ENSMUSG00000024833,ENSMUSG00000023277,ENSMUSG00000030610,ENSMUSG00000030873,ENSMUSG00000024120,ENSMUSG00000030435,ENSMUSG00000040325,ENSMUSG00000034729,ENSMUSG00000030374,ENSMUSG00000015092,ENSMUSG00000021024,ENSMUSG00000030088,ENSMUSG00000016253,ENSMUSG00000018334,ENSMUSG00000021196,ENSMUSG00000039771,ENSMUSG00000021598,ENSMUSG00000057329,…
GO:0044446	intracellular organelle part	cellular_component	4.72E-07	0.00049897	217	443	8086	22042	ENSMUSG00000029544,ENSMUSG00000039953,ENSMUSG00000029810,ENSMUSG00000068744,ENSMUSG00000031728,ENSMUSG00000020476,ENSMUSG00000058756,ENSMUSG00000020238,ENSMUSG00000025532,ENSMUSG00000048277,ENSMUSG00000030545,ENSMUSG00000022685,ENSMUSG00000018750,ENSMUSG00000027405,ENSMUSG00000038762,ENSMUSG00000023118,ENSMUSG00000040462,ENSMUSG00000024170,ENSMUSG00000035437,ENSMUSG00000029715,ENSMUSG00000023940,…
GO:0044267	cellular protein metabolic process	biological_process	1.17E-06	0.0011085	145	443	4933	22042	ENSMUSG00000029570,ENSMUSG00000033055,ENSMUSG00000024163,ENSMUSG00000019710,ENSMUSG00000059146,ENSMUSG00000002699,ENSMUSG00000034292,ENSMUSG00000029053,ENSMUSG00000053716,ENSMUSG00000017188,ENSMUSG00000035890,ENSMUSG00000005417,ENSMUSG00000032612,ENSMUSG00000050627,ENSMUSG00000026810,ENSMUSG00000042688,ENSMUSG00000022791,ENSMUSG00000041815,ENSMUSG00000024013,ENSMUSG00000038762,ENSMUSG00000040462,…
GO:0009893	positive regulation of metabolic process	biological_process	1.17E-06	0.0011085	119	443	3811	22042	ENSMUSG00000031728,ENSMUSG00000022841,ENSMUSG00000058756,ENSMUSG00000014859,ENSMUSG00000020184,ENSMUSG00000029722,ENSMUSG00000041477,ENSMUSG00000031980,ENSMUSG00000029003,ENSMUSG00000026203,ENSMUSG00000068744,ENSMUSG00000026768,ENSMUSG00000059883,ENSMUSG00000015605,ENSMUSG00000062991,ENSMUSG00000034748,ENSMUSG00000021615,ENSMUSG00000019969,ENSMUSG00000020901,ENSMUSG00000030747,ENSMUSG00000022685,…
GO:0048518	positive regulation of biological process	biological_process	1.21E-06	0.0011085	172	443	6145	22042	ENSMUSG00000037860,ENSMUSG00000052712,ENSMUSG00000044716,ENSMUSG00000025316,ENSMUSG00000005469,ENSMUSG00000037966,ENSMUSG00000024621,ENSMUSG00000027200,ENSMUSG00000000631,ENSMUSG00000005378,ENSMUSG00000033065,ENSMUSG00000001151,ENSMUSG00000025507,ENSMUSG00000070509,ENSMUSG00000024220,ENSMUSG00000062960,ENSMUSG00000041560,ENSMUSG00000001494,ENSMUSG00000039936,ENSMUSG00000069135,ENSMUSG00000020232,…
GO:0019900	kinase binding	molecular_function	1.33E-06	0.0011699	39	443	788	22042	ENSMUSG00000060279,ENSMUSG00000024620,ENSMUSG00000029053,ENSMUSG00000027466,ENSMUSG00000019850,ENSMUSG00000018334,ENSMUSG00000024163,ENSMUSG00000018012,ENSMUSG00000073982,ENSMUSG00000067713,ENSMUSG00000041638,ENSMUSG00000017009,ENSMUSG00000042688,ENSMUSG00000025231,ENSMUSG00000022102,ENSMUSG00000024851,ENSMUSG00000037523,ENSMUSG00000037003,ENSMUSG00000019254,ENSMUSG00000025410,ENSMUSG00000074272,…
GO:0019901	protein kinase binding	molecular_function	1.94E-06	0.0016236	36	443	708	22042	ENSMUSG00000067713,ENSMUSG00000073982,ENSMUSG00000018012,ENSMUSG00000024163,ENSMUSG00000027466,ENSMUSG00000018334,ENSMUSG00000024620,ENSMUSG00000060279,ENSMUSG00000029053,ENSMUSG00000025410,ENSMUSG00000074272,ENSMUSG00000033335,ENSMUSG00000017756,ENSMUSG00000037003,ENSMUSG00000019254,ENSMUSG00000042688,ENSMUSG00000025231,ENSMUSG00000017009,ENSMUSG00000037523,ENSMUSG00000022102,ENSMUSG00000024851,…
GO:0006468	protein phosphorylation	biological_process	2.07E-06	0.0016236	69	443	1869	22042	ENSMUSG00000024621,ENSMUSG00000005469,ENSMUSG00000044716,ENSMUSG00000040325,ENSMUSG00000021959,ENSMUSG00000059923,ENSMUSG00000044024,ENSMUSG00000006599,ENSMUSG00000028416,ENSMUSG00000002985,ENSMUSG00000026814,ENSMUSG00000069135,ENSMUSG00000039936,ENSMUSG00000040247,ENSMUSG00000030815,ENSMUSG00000070509,ENSMUSG00000041560,ENSMUSG00000032911,ENSMUSG00000062960,ENSMUSG00000021820,ENSMUSG00000031217,…
GO:0048522	positive regulation of cellular process	biological_process	2.07E-06	0.0016236	155	443	5434	22042	ENSMUSG00000069806,ENSMUSG00000041959,ENSMUSG00000020702,ENSMUSG00000033335,ENSMUSG00000074272,ENSMUSG00000030093,ENSMUSG00000033249,ENSMUSG00000004937,ENSMUSG00000031665,ENSMUSG00000000957,ENSMUSG00000031217,ENSMUSG00000021598,ENSMUSG00000057329,ENSMUSG00000027510,ENSMUSG00000037624,ENSMUSG00000073982,ENSMUSG00000028893,ENSMUSG00000047821,ENSMUSG00000021024,ENSMUSG00000018334,ENSMUSG00000030731,…
GO:0009653	anatomical structure morphogenesis	biological_process	2.82E-06	0.0020469	92	443	2748	22042	ENSMUSG00000023277,ENSMUSG00000031831,ENSMUSG00000001151,ENSMUSG00000070509,ENSMUSG00000062960,ENSMUSG00000030873,ENSMUSG00000032911,ENSMUSG00000044033,ENSMUSG00000007877,ENSMUSG00000002985,ENSMUSG00000026814,ENSMUSG00000034226,ENSMUSG00000021959,ENSMUSG00000028977,ENSMUSG00000059923,ENSMUSG00000024621,ENSMUSG00000070473,ENSMUSG00000037966,ENSMUSG00000005469,ENSMUSG00000027200,ENSMUSG00000030605,…
GO:0044093	positive regulation of molecular function	biological_process	2.83E-06	0.0020469	62	443	1611	22042	ENSMUSG00000025507,ENSMUSG00000061048,ENSMUSG00000024170,ENSMUSG00000035437,ENSMUSG00000030890,ENSMUSG00000040247,ENSMUSG00000032911,ENSMUSG00000070509,ENSMUSG00000022685,ENSMUSG00000020901,ENSMUSG00000019969,ENSMUSG00000021615,ENSMUSG00000002985,ENSMUSG00000062991,ENSMUSG00000015605,ENSMUSG00000059883,ENSMUSG00000068744,ENSMUSG00000044716,ENSMUSG00000052712,ENSMUSG00000026203,ENSMUSG00000037860,…
GO:0001558	regulation of cell growth	biological_process	2.90E-06	0.0020469	25	443	417	22042	ENSMUSG00000000957,ENSMUSG00000018820,ENSMUSG00000002833,ENSMUSG00000035187,ENSMUSG00000027200,ENSMUSG00000031980,ENSMUSG00000024921,ENSMUSG00000029003,ENSMUSG00000039953,ENSMUSG00000031078,ENSMUSG00000033335,ENSMUSG00000074272,ENSMUSG00000069806,ENSMUSG00000026203,ENSMUSG00000068744,ENSMUSG00000030731,ENSMUSG00000059146,ENSMUSG00000015605,ENSMUSG00000002985,ENSMUSG00000069135,ENSMUSG00000070509,…
GO:0048729	tissue morphogenesis	biological_process	4.79E-06	0.0032713	33	443	665	22042	ENSMUSG00000074272,ENSMUSG00000040385,ENSMUSG00000021055,ENSMUSG00000024176,ENSMUSG00000000957,ENSMUSG00000022836,ENSMUSG00000036180,ENSMUSG00000031665,ENSMUSG00000025231,ENSMUSG00000017009,ENSMUSG00000030093,ENSMUSG00000002799,ENSMUSG00000057329,ENSMUSG00000001632,ENSMUSG00000037820,ENSMUSG00000034292,ENSMUSG00000005469,ENSMUSG00000020184,ENSMUSG00000029199,ENSMUSG00000031980,ENSMUSG00000030873,…
GO:0016049	cell growth	biological_process	5.14E-06	0.003399	27	443	486	22042	ENSMUSG00000000957,ENSMUSG00000002833,ENSMUSG00000018820,ENSMUSG00000035187,ENSMUSG00000027200,ENSMUSG00000031980,ENSMUSG00000024921,ENSMUSG00000029003,ENSMUSG00000039953,ENSMUSG00000033335,ENSMUSG00000031078,ENSMUSG00000074272,ENSMUSG00000069806,ENSMUSG00000026203,ENSMUSG00000068744,ENSMUSG00000015605,ENSMUSG00000059146,ENSMUSG00000030731,ENSMUSG00000034748,ENSMUSG00000002985,ENSMUSG00000029053,…
GO:0051960	regulation of nervous system development	biological_process	6.82E-06	0.0043702	42	443	952	22042	ENSMUSG00000042688,ENSMUSG00000025231,ENSMUSG00000030093,ENSMUSG00000013033,ENSMUSG00000020160,ENSMUSG00000021219,ENSMUSG00000033335,ENSMUSG00000031078,ENSMUSG00000024176,ENSMUSG00000069806,ENSMUSG00000034292,ENSMUSG00000059146,ENSMUSG00000053477,ENSMUSG00000030731,ENSMUSG00000060279,ENSMUSG00000060240,ENSMUSG00000024163,ENSMUSG00000018012,ENSMUSG00000057329,ENSMUSG00000034867,ENSMUSG00000018820,…
GO:0002009	morphogenesis of an epithelium	biological_process	7.84E-06	0.0048758	27	443	498	22042	ENSMUSG00000019969,ENSMUSG00000026814,ENSMUSG00000007877,ENSMUSG00000059923,ENSMUSG00000015605,ENSMUSG00000037820,ENSMUSG00000034292,ENSMUSG00000030890,ENSMUSG00000001632,ENSMUSG00000031831,ENSMUSG00000057329,ENSMUSG00000070509,ENSMUSG00000030873,ENSMUSG00000030093,ENSMUSG00000002799,ENSMUSG00000031980,ENSMUSG00000031665,ENSMUSG00000036180,ENSMUSG00000000957,ENSMUSG00000017009,ENSMUSG00000025231,…
GO:0019899	enzyme binding	molecular_function	8.60E-06	0.0050961	75	443	2133	22042	ENSMUSG00000018750,ENSMUSG00000022685,ENSMUSG00000013822,ENSMUSG00000027405,ENSMUSG00000030890,ENSMUSG00000040462,ENSMUSG00000036578,ENSMUSG00000024170,ENSMUSG00000035437,ENSMUSG00000004266,ENSMUSG00000015605,ENSMUSG00000023940,ENSMUSG00000062991,ENSMUSG00000029003,ENSMUSG00000026203,ENSMUSG00000020184,ENSMUSG00000024163,ENSMUSG00000067713,ENSMUSG00000018012,ENSMUSG00000067150,ENSMUSG00000034867,…
GO:0044877	macromolecular complex binding	molecular_function	8.67E-06	0.0050961	65	443	1786	22042	ENSMUSG00000040640,ENSMUSG00000004187,ENSMUSG00000033055,ENSMUSG00000060279,ENSMUSG00000034292,ENSMUSG00000079426,ENSMUSG00000053477,ENSMUSG00000040385,ENSMUSG00000060098,ENSMUSG00000024921,ENSMUSG00000029106,ENSMUSG00000040714,ENSMUSG00000024170,ENSMUSG00000030890,ENSMUSG00000115987,ENSMUSG00000038762,ENSMUSG00000013822,ENSMUSG00000029554,ENSMUSG00000020901,ENSMUSG00000034748,ENSMUSG00000062991,…
GO:0032535	regulation of cellular component size	biological_process	9.04E-06	0.0051681	23	443	383	22042	ENSMUSG00000002985,ENSMUSG00000015605,ENSMUSG00000079426,ENSMUSG00000059923,ENSMUSG00000059146,ENSMUSG00000030890,ENSMUSG00000023277,ENSMUSG00000017774,ENSMUSG00000070509,ENSMUSG00000018012,ENSMUSG00000037622,ENSMUSG00000027200,ENSMUSG00000030545,ENSMUSG00000035187,ENSMUSG00000030093,ENSMUSG00000018820,ENSMUSG00000022841,ENSMUSG00000014859,ENSMUSG00000029106,ENSMUSG00000067889,ENSMUSG00000017756,…
GO:0050790	regulation of catalytic activity	biological_process	1.14E-05	0.0063515	74	443	2139	22042	ENSMUSG00000022194,ENSMUSG00000038000,ENSMUSG00000024620,ENSMUSG00000027581,ENSMUSG00000019850,ENSMUSG00000018334,ENSMUSG00000057329,ENSMUSG00000029101,ENSMUSG00000039278,ENSMUSG00000028893,ENSMUSG00000073982,ENSMUSG00000002279,ENSMUSG00000041638,ENSMUSG00000036644,ENSMUSG00000041959,ENSMUSG00000019254,ENSMUSG00000074272,ENSMUSG00000020702,ENSMUSG00000021219,ENSMUSG00000033335,ENSMUSG00000028416,…
GO:0016310	phosphorylation	biological_process	1.29E-05	0.0069865	76	443	2239	22042	ENSMUSG00000059146,ENSMUSG00000034292,ENSMUSG00000002602,ENSMUSG00000002699,ENSMUSG00000053716,ENSMUSG00000029053,ENSMUSG00000024163,ENSMUSG00000033055,ENSMUSG00000067713,ENSMUSG00000067941,ENSMUSG00000052752,ENSMUSG00000022102,ENSMUSG00000050627,ENSMUSG00000037523,ENSMUSG00000006127,ENSMUSG00000017009,ENSMUSG00000042688,ENSMUSG00000022791,ENSMUSG00000031667,ENSMUSG00000024013,ENSMUSG00000005417,…
GO:0031399	regulation of protein modification process	biological_process	1.54E-05	0.0081534	66	443	1871	22042	ENSMUSG00000021055,ENSMUSG00000020702,ENSMUSG00000074272,ENSMUSG00000030093,ENSMUSG00000041638,ENSMUSG00000004937,ENSMUSG00000025231,ENSMUSG00000057329,ENSMUSG00000028893,ENSMUSG00000024620,ENSMUSG00000019087,ENSMUSG00000019850,ENSMUSG00000018334,ENSMUSG00000044716,ENSMUSG00000052712,ENSMUSG00000024621,ENSMUSG00000037166,ENSMUSG00000030435,ENSMUSG00000030087,ENSMUSG00000032911,ENSMUSG00000041560,…
GO:0051961	negative regulation of nervous system development	biological_process	1.82E-05	0.0093628	20	443	324	22042	ENSMUSG00000024176,ENSMUSG00000005469,ENSMUSG00000020160,ENSMUSG00000035187,ENSMUSG00000030093,ENSMUSG00000027200,ENSMUSG00000041351,ENSMUSG00000020184,ENSMUSG00000025231,ENSMUSG00000070509,ENSMUSG00000060240,ENSMUSG00000032911,ENSMUSG00000030541,ENSMUSG00000002985,ENSMUSG00000019969,ENSMUSG00000028977,ENSMUSG00000059146,ENSMUSG00000062991,ENSMUSG00000034292,ENSMUSG00000023206
GO:0051246	regulation of protein metabolic process	biological_process	1.96E-05	0.0098911	89	443	2786	22042	ENSMUSG00000017188,ENSMUSG00000040385,ENSMUSG00000005417,ENSMUSG00000032612,ENSMUSG00000050627,ENSMUSG00000037523,ENSMUSG00000022102,ENSMUSG00000017009,ENSMUSG00000006127,ENSMUSG00000031667,ENSMUSG00000068105,ENSMUSG00000041815,ENSMUSG00000022791,ENSMUSG00000024013,ENSMUSG00000067713,ENSMUSG00000033055,ENSMUSG00000024163,ENSMUSG00000029433,ENSMUSG00000052752,ENSMUSG00000025494,ENSMUSG00000000552,…
GO:0001932	regulation of protein phosphorylation	biological_process	2.06E-05	0.010087	53	443	1414	22042	ENSMUSG00000044716,ENSMUSG00000068744,ENSMUSG00000024621,ENSMUSG00000029003,ENSMUSG00000031980,ENSMUSG00000004266,ENSMUSG00000024170,ENSMUSG00000030890,ENSMUSG00000040247,ENSMUSG00000062960,ENSMUSG00000041560,ENSMUSG00000032911,ENSMUSG00000070509,ENSMUSG00000020901,ENSMUSG00000028416,ENSMUSG00000044024,ENSMUSG00000069135,ENSMUSG00000019969,ENSMUSG00000026814,ENSMUSG00000002985,ENSMUSG00000021959,…
GO:0048519	negative regulation of biological process	biological_process	2.11E-05	0.010087	143	443	5094	22042	ENSMUSG00000030747,ENSMUSG00000035863,ENSMUSG00000115987,ENSMUSG00000030890,ENSMUSG00000004266,ENSMUSG00000031399,ENSMUSG00000015605,ENSMUSG00000049230,ENSMUSG00000034748,ENSMUSG00000029003,ENSMUSG00000026203,ENSMUSG00000041765,ENSMUSG00000022841,ENSMUSG00000014859,ENSMUSG00000020184,ENSMUSG00000031980,ENSMUSG00000067150,ENSMUSG00000027933,ENSMUSG00000034867,ENSMUSG00000022185,ENSMUSG00000000552,…
GO:0000902	cell morphogenesis	biological_process	2.16E-05	0.010087	52	443	1328	22042	ENSMUSG00000035187,ENSMUSG00000027200,ENSMUSG00000020476,ENSMUSG00000014859,ENSMUSG00000018820,ENSMUSG00000033287,ENSMUSG00000029003,ENSMUSG00000070473,ENSMUSG00000024621,ENSMUSG00000002985,ENSMUSG00000019969,ENSMUSG00000026814,ENSMUSG00000044033,ENSMUSG00000026768,ENSMUSG00000015605,ENSMUSG00000062991,ENSMUSG00000021959,ENSMUSG00000034226,ENSMUSG00000030890,ENSMUSG00000031831,ENSMUSG00000001151,…
GO:0010604	positive regulation of macromolecule metabolic process	biological_process	2.23E-05	0.010087	100	443	3248	22042	ENSMUSG00000052752,ENSMUSG00000029433,ENSMUSG00000067713,ENSMUSG00000024163,ENSMUSG00000021256,ENSMUSG00000029053,ENSMUSG00000002699,ENSMUSG00000002602,ENSMUSG00000059146,ENSMUSG00000053477,ENSMUSG00000005417,ENSMUSG00000024176,ENSMUSG00000030685,ENSMUSG00000017188,ENSMUSG00000024921,ENSMUSG00000024013,ENSMUSG00000031667,ENSMUSG00000068105,ENSMUSG00000041815,ENSMUSG00000022791,ENSMUSG00000006127,…
GO:0048523	negative regulation of cellular process	biological_process	2.25E-05	0.010087	135	443	4731	22042	ENSMUSG00000027200,ENSMUSG00000000631,ENSMUSG00000024621,ENSMUSG00000005469,ENSMUSG00000034659,ENSMUSG00000037860,ENSMUSG00000025318,ENSMUSG00000001494,ENSMUSG00000020232,ENSMUSG00000069135,ENSMUSG00000030541,ENSMUSG00000070509,ENSMUSG00000062960,ENSMUSG00000041560,ENSMUSG00000025507,ENSMUSG00000025231,ENSMUSG00000036180,ENSMUSG00000078249,ENSMUSG00000007122,ENSMUSG00000020160,ENSMUSG00000021219,…
GO:0043170	macromolecule metabolic process	biological_process	2.30E-05	0.010087	229	443	9095	22042	ENSMUSG00000020868,ENSMUSG00000025047,ENSMUSG00000084786,ENSMUSG00000041765,ENSMUSG00000022841,ENSMUSG00000014859,ENSMUSG00000020184,ENSMUSG00000041477,ENSMUSG00000031980,ENSMUSG00000029003,ENSMUSG00000026203,ENSMUSG00000059475,ENSMUSG00000033287,ENSMUSG00000049230,ENSMUSG00000026768,ENSMUSG00000015605,ENSMUSG00000034748,ENSMUSG00000115987,ENSMUSG00000028863,ENSMUSG00000030747,ENSMUSG00000013822,…
GO:0031325	positive regulation of cellular metabolic process	biological_process	2.34E-05	0.010087	100	443	3241	22042	ENSMUSG00000062960,ENSMUSG00000032911,ENSMUSG00000041560,ENSMUSG00000070509,ENSMUSG00000024220,ENSMUSG00000025507,ENSMUSG00000030610,ENSMUSG00000059923,ENSMUSG00000028977,ENSMUSG00000026814,ENSMUSG00000001494,ENSMUSG00000002985,ENSMUSG00000006599,ENSMUSG00000044024,ENSMUSG00000015092,ENSMUSG00000025316,ENSMUSG00000045394,ENSMUSG00000024621,ENSMUSG00000037860,ENSMUSG00000044716,ENSMUSG00000052712,…
GO:0008361	regulation of cell size	biological_process	2.42E-05	0.010094	15	443	196	22042	ENSMUSG00000030890,ENSMUSG00000023277,ENSMUSG00000070509,ENSMUSG00000017756,ENSMUSG00000033335,ENSMUSG00000031078,ENSMUSG00000002985,ENSMUSG00000035187,ENSMUSG00000037622,ENSMUSG00000027200,ENSMUSG00000059146,ENSMUSG00000014859,ENSMUSG00000015605,ENSMUSG00000029106,ENSMUSG00000018820
GO:0019538	protein metabolic process	biological_process	2.43E-05	0.010094	156	443	5721	22042	ENSMUSG00000031980,ENSMUSG00000020184,ENSMUSG00000041765,ENSMUSG00000084786,ENSMUSG00000020868,ENSMUSG00000033287,ENSMUSG00000026203,ENSMUSG00000029003,ENSMUSG00000034748,ENSMUSG00000030890,ENSMUSG00000043019,ENSMUSG00000004266,ENSMUSG00000013822,ENSMUSG00000030747,ENSMUSG00000028863,ENSMUSG00000115987,ENSMUSG00000031667,ENSMUSG00000060098,ENSMUSG00000037523,ENSMUSG00000029106,ENSMUSG00000042988,…
GO:0060255	regulation of macromolecule metabolic process	biological_process	3.12E-05	0.012676	159	443	5820	22042	ENSMUSG00000037523,ENSMUSG00000027080,ENSMUSG00000022102,ENSMUSG00000028651,ENSMUSG00000017009,ENSMUSG00000006127,ENSMUSG00000031667,ENSMUSG00000060098,ENSMUSG00000030685,ENSMUSG00000040385,ENSMUSG00000071256,ENSMUSG00000000552,ENSMUSG00000002602,ENSMUSG00000078862,ENSMUSG00000093445,ENSMUSG00000051403,ENSMUSG00000060279,ENSMUSG00000067713,ENSMUSG00000029433,ENSMUSG00000067150,ENSMUSG00000052752,…
GO:0032989	cellular component morphogenesis	biological_process	3.40E-05	0.01356	54	443	1425	22042	ENSMUSG00000062960,ENSMUSG00000070509,ENSMUSG00000035863,ENSMUSG00000031831,ENSMUSG00000023277,ENSMUSG00000001151,ENSMUSG00000030890,ENSMUSG00000004266,ENSMUSG00000015605,ENSMUSG00000026768,ENSMUSG00000021959,ENSMUSG00000034226,ENSMUSG00000062991,ENSMUSG00000019969,ENSMUSG00000026814,ENSMUSG00000002985,ENSMUSG00000007877,ENSMUSG00000044033,ENSMUSG00000029003,ENSMUSG00000070473,ENSMUSG00000024621,…
GO:0031323	regulation of cellular metabolic process	biological_process	3.48E-05	0.013633	158	443	5756	22042	ENSMUSG00000019969,ENSMUSG00000029554,ENSMUSG00000020901,ENSMUSG00000059883,ENSMUSG00000062991,ENSMUSG00000023118,ENSMUSG00000024170,ENSMUSG00000045817,ENSMUSG00000061048,ENSMUSG00000018750,ENSMUSG00000022685,ENSMUSG00000038762,ENSMUSG00000035187,ENSMUSG00000059022,ENSMUSG00000031728,ENSMUSG00000058756,ENSMUSG00000068744,ENSMUSG00000029053,ENSMUSG00000053716,ENSMUSG00000059146,ENSMUSG00000053477,…
GO:0012505	endomembrane system	cellular_component	3.61E-05	0.013872	112	443	3690	22042	ENSMUSG00000027422,ENSMUSG00000043648,ENSMUSG00000018820,ENSMUSG00000041351,ENSMUSG00000027200,ENSMUSG00000000631,ENSMUSG00000024120,ENSMUSG00000005469,ENSMUSG00000052712,ENSMUSG00000034659,ENSMUSG00000028538,ENSMUSG00000029925,ENSMUSG00000025318,ENSMUSG00000034226,ENSMUSG00000059923,ENSMUSG00000049922,ENSMUSG00000001494,ENSMUSG00000002985,ENSMUSG00000070509,ENSMUSG00000062960,ENSMUSG00000024104,…
GO:0043085	positive regulation of catalytic activity	biological_process	3.67E-05	0.013872	49	443	1270	22042	ENSMUSG00000032911,ENSMUSG00000022685,ENSMUSG00000070509,ENSMUSG00000040247,ENSMUSG00000030890,ENSMUSG00000061048,ENSMUSG00000025507,ENSMUSG00000024170,ENSMUSG00000035437,ENSMUSG00000062991,ENSMUSG00000019969,ENSMUSG00000021615,ENSMUSG00000002985,ENSMUSG00000020901,ENSMUSG00000024621,ENSMUSG00000037860,ENSMUSG00000052712,ENSMUSG00000068744,ENSMUSG00000044716,ENSMUSG00000026203,ENSMUSG00000029722,…
GO:0031400	negative regulation of protein modification process	biological_process	3.74E-05	0.013872	31	443	673	22042	ENSMUSG00000074272,ENSMUSG00000029003,ENSMUSG00000026203,ENSMUSG00000032612,ENSMUSG00000005417,ENSMUSG00000006127,ENSMUSG00000030087,ENSMUSG00000025231,ENSMUSG00000022102,ENSMUSG00000050627,ENSMUSG00000030435,ENSMUSG00000004937,ENSMUSG00000037166,ENSMUSG00000040247,ENSMUSG00000115987,ENSMUSG00000004266,ENSMUSG00000030890,ENSMUSG00000034292,ENSMUSG00000021959,ENSMUSG00000019850,ENSMUSG00000059146,…
GO:0044237	cellular metabolic process	biological_process	3.93E-05	0.014157	248	443	9943	22042	ENSMUSG00000025494,ENSMUSG00000019710,ENSMUSG00000033055,ENSMUSG00000029570,ENSMUSG00000024163,ENSMUSG00000053716,ENSMUSG00000029053,ENSMUSG00000002699,ENSMUSG00000034292,ENSMUSG00000053477,ENSMUSG00000059146,ENSMUSG00000032612,ENSMUSG00000005417,ENSMUSG00000024176,ENSMUSG00000035890,ENSMUSG00000017188,ENSMUSG00000024921,ENSMUSG00000024013,ENSMUSG00000073684,ENSMUSG00000068105,ENSMUSG00000022791,…
GO:0008152	metabolic process	biological_process	4.02E-05	0.014157	276	443	11396	22042	ENSMUSG00000030815,ENSMUSG00000070509,ENSMUSG00000062960,ENSMUSG00000009876,ENSMUSG00000027067,ENSMUSG00000030541,ENSMUSG00000056952,ENSMUSG00000093989,ENSMUSG00000029925,ENSMUSG00000022477,ENSMUSG00000020232,ENSMUSG00000006599,ENSMUSG00000024621,ENSMUSG00000052712,ENSMUSG00000029199,ENSMUSG00000039278,ENSMUSG00000001632,ENSMUSG00000024457,ENSMUSG00000029101,ENSMUSG00000019850,ENSMUSG00000027466,…
GO:0009968	negative regulation of signal transduction	biological_process	4.08E-05	0.014157	45	443	1145	22042	ENSMUSG00000040247,ENSMUSG00000035863,ENSMUSG00000041560,ENSMUSG00000004266,ENSMUSG00000021959,ENSMUSG00000026814,ENSMUSG00000019969,ENSMUSG00000001494,ENSMUSG00000049922,ENSMUSG00000002985,ENSMUSG00000024621,ENSMUSG00000005469,ENSMUSG00000029003,ENSMUSG00000020184,ENSMUSG00000031980,ENSMUSG00000028893,ENSMUSG00000029570,ENSMUSG00000044461,ENSMUSG00000008090,ENSMUSG00000025494,ENSMUSG00000029101,…
GO:0032268	regulation of cellular protein metabolic process	biological_process	4.09E-05	0.014157	83	443	2599	22042	ENSMUSG00000030435,ENSMUSG00000030087,ENSMUSG00000024120,ENSMUSG00000037166,ENSMUSG00000005469,ENSMUSG00000024621,ENSMUSG00000037860,ENSMUSG00000052712,ENSMUSG00000044716,ENSMUSG00000059923,ENSMUSG00000021959,ENSMUSG00000020232,ENSMUSG00000069135,ENSMUSG00000026814,ENSMUSG00000002985,ENSMUSG00000028416,ENSMUSG00000044024,ENSMUSG00000062960,ENSMUSG00000041560,ENSMUSG00000032911,ENSMUSG00000070509,…
GO:0005829	cytosol	cellular_component	4.19E-05	0.014157	108	443	3598	22042	ENSMUSG00000029003,ENSMUSG00000068744,ENSMUSG00000026203,ENSMUSG00000040097,ENSMUSG00000025047,ENSMUSG00000035686,ENSMUSG00000058756,ENSMUSG00000020476,ENSMUSG00000020184,ENSMUSG00000040009,ENSMUSG00000041477,ENSMUSG00000035187,ENSMUSG00000115987,ENSMUSG00000038762,ENSMUSG00000018750,ENSMUSG00000004266,ENSMUSG00000024170,ENSMUSG00000045817,ENSMUSG00000035437,ENSMUSG00000024773,ENSMUSG00000030890,…
GO:0042325	regulation of phosphorylation	biological_process	4.22E-05	0.014157	55	443	1523	22042	ENSMUSG00000021055,ENSMUSG00000005417,ENSMUSG00000074272,ENSMUSG00000020702,ENSMUSG00000024013,ENSMUSG00000041638,ENSMUSG00000030093,ENSMUSG00000031667,ENSMUSG00000022791,ENSMUSG00000017009,ENSMUSG00000006127,ENSMUSG00000050627,ENSMUSG00000037523,ENSMUSG00000022102,ENSMUSG00000052752,ENSMUSG00000057329,ENSMUSG00000028893,ENSMUSG00000033055,ENSMUSG00000067713,ENSMUSG00000024163,ENSMUSG00000024620,…
GO:0061387	regulation of extent of cell growth	biological_process	4.37E-05	0.014442	11	443	116	22042	ENSMUSG00000018820,ENSMUSG00000015605,ENSMUSG00000059146,ENSMUSG00000027200,ENSMUSG00000035187,ENSMUSG00000002985,ENSMUSG00000070509,ENSMUSG00000033335,ENSMUSG00000031078,ENSMUSG00000030890,ENSMUSG00000023277
GO:1902494	catalytic complex	cellular_component	5.06E-05	0.016477	45	443	1147	22042	ENSMUSG00000039936,ENSMUSG00000006599,ENSMUSG00000020901,ENSMUSG00000030815,ENSMUSG00000028863,ENSMUSG00000024833,ENSMUSG00000040462,ENSMUSG00000030610,ENSMUSG00000029715,ENSMUSG00000040009,ENSMUSG00000033065,ENSMUSG00000025532,ENSMUSG00000021222,ENSMUSG00000029003,ENSMUSG00000027569,ENSMUSG00000030374,ENSMUSG00000015092,ENSMUSG00000005469,ENSMUSG00000040325,ENSMUSG00000033287,ENSMUSG00000021196,…
GO:0030182	neuron differentiation	biological_process	5.51E-05	0.017623	51	443	1356	22042	ENSMUSG00000057329,ENSMUSG00000034867,ENSMUSG00000018012,ENSMUSG00000024163,ENSMUSG00000060240,ENSMUSG00000028040,ENSMUSG00000028078,ENSMUSG00000029053,ENSMUSG00000060279,ENSMUSG00000031391,ENSMUSG00000059146,ENSMUSG00000030731,ENSMUSG00000053477,ENSMUSG00000027581,ENSMUSG00000069806,ENSMUSG00000024176,ENSMUSG00000012819,ENSMUSG00000033335,ENSMUSG00000031078,ENSMUSG00000021219,ENSMUSG00000020160,…
GO:1903321	negative regulation of protein modification by small protein conjugation or removal	biological_process	5.58E-05	0.017623	11	443	122	22042	ENSMUSG00000025231,ENSMUSG00000019850,ENSMUSG00000030435,ENSMUSG00000004937,ENSMUSG00000029554,ENSMUSG00000019969,ENSMUSG00000020232,ENSMUSG00000115987,ENSMUSG00000029003,ENSMUSG00000032612,ENSMUSG00000026203
GO:1990234	transferase complex	cellular_component	6.11E-05	0.018535	34	443	775	22042	ENSMUSG00000033065,ENSMUSG00000025532,ENSMUSG00000029003,ENSMUSG00000021222,ENSMUSG00000015092,ENSMUSG00000027569,ENSMUSG00000005469,ENSMUSG00000040325,ENSMUSG00000033287,ENSMUSG00000039936,ENSMUSG00000006599,ENSMUSG00000020901,ENSMUSG00000030815,ENSMUSG00000028863,ENSMUSG00000024833,ENSMUSG00000040462,ENSMUSG00000030610,ENSMUSG00000026810,ENSMUSG00000026455,ENSMUSG00000031935,ENSMUSG00000040738,…
GO:0044087	regulation of cellular component biogenesis	biological_process	6.11E-05	0.018535	37	443	876	22042	ENSMUSG00000059923,ENSMUSG00000015605,ENSMUSG00000001494,ENSMUSG00000002985,ENSMUSG00000041560,ENSMUSG00000062960,ENSMUSG00000035863,ENSMUSG00000023277,ENSMUSG00000058756,ENSMUSG00000020238,ENSMUSG00000005378,ENSMUSG00000041351,ENSMUSG00000031980,ENSMUSG00000005469,ENSMUSG00000039953,ENSMUSG00000037860,ENSMUSG00000033287,ENSMUSG00000026203,ENSMUSG00000068744,ENSMUSG00000059146,ENSMUSG00000079426,…
GO:0045664	regulation of neuron differentiation	biological_process	6.13E-05	0.018535	32	443	709	22042	ENSMUSG00000018820,ENSMUSG00000020184,ENSMUSG00000027200,ENSMUSG00000041351,ENSMUSG00000031980,ENSMUSG00000035187,ENSMUSG00000023206,ENSMUSG00000028977,ENSMUSG00000015605,ENSMUSG00000002985,ENSMUSG00000019969,ENSMUSG00000020232,ENSMUSG00000070509,ENSMUSG00000032911,ENSMUSG00000030890,ENSMUSG00000023277,ENSMUSG00000042688,ENSMUSG00000030093,ENSMUSG00000020160,ENSMUSG00000021219,ENSMUSG00000033335,…
GO:0080090	regulation of primary metabolic process	biological_process	6.57E-05	0.019582	155	443	5694	22042	ENSMUSG00000033249,ENSMUSG00000004937,ENSMUSG00000030093,ENSMUSG00000000957,ENSMUSG00000031665,ENSMUSG00000074272,ENSMUSG00000074282,ENSMUSG00000020702,ENSMUSG00000016253,ENSMUSG00000033216,ENSMUSG00000021024,ENSMUSG00000018334,ENSMUSG00000037624,ENSMUSG00000027510,ENSMUSG00000057329,ENSMUSG00000021598,ENSMUSG00000047821,ENSMUSG00000028893,ENSMUSG00000073982,ENSMUSG00000037622,ENSMUSG00000024120,…
GO:0070727	cellular macromolecule localization	biological_process	6.91E-05	0.020291	56	443	1540	22042	ENSMUSG00000022771,ENSMUSG00000019850,ENSMUSG00000000552,ENSMUSG00000042870,ENSMUSG00000020882,ENSMUSG00000003346,ENSMUSG00000029053,ENSMUSG00000038000,ENSMUSG00000060279,ENSMUSG00000028078,ENSMUSG00000073982,ENSMUSG00000028893,ENSMUSG00000067150,ENSMUSG00000017774,ENSMUSG00000000957,ENSMUSG00000050627,ENSMUSG00000037523,ENSMUSG00000036644,ENSMUSG00000006127,ENSMUSG00000025231,ENSMUSG00000035521,…
GO:0048588	developmental cell growth	biological_process	7.07E-05	0.02049	16	443	243	22042	ENSMUSG00000015605,ENSMUSG00000030731,ENSMUSG00000059146,ENSMUSG00000029053,ENSMUSG00000034748,ENSMUSG00000002985,ENSMUSG00000070509,ENSMUSG00000023277,ENSMUSG00000030890,ENSMUSG00000018820,ENSMUSG00000035187,ENSMUSG00000031980,ENSMUSG00000027200,ENSMUSG00000031078,ENSMUSG00000033335,ENSMUSG00000069806
GO:0008104	protein localization	biological_process	7.22E-05	0.020641	78	443	2377	22042	ENSMUSG00000002985,ENSMUSG00000028416,ENSMUSG00000021959,ENSMUSG00000024833,ENSMUSG00000021820,ENSMUSG00000023277,ENSMUSG00000001151,ENSMUSG00000024104,ENSMUSG00000041560,ENSMUSG00000030541,ENSMUSG00000040247,ENSMUSG00000000631,ENSMUSG00000033065,ENSMUSG00000027422,ENSMUSG00000018820,ENSMUSG00000037860,ENSMUSG00000044716,ENSMUSG00000025316,ENSMUSG00000005469,ENSMUSG00000033106,ENSMUSG00000024621,…
GO:2000026	regulation of multicellular organismal development	biological_process	8.14E-05	0.02295	67	443	2024	22042	ENSMUSG00000030541,ENSMUSG00000070509,ENSMUSG00000062960,ENSMUSG00000032911,ENSMUSG00000023277,ENSMUSG00000028977,ENSMUSG00000032815,ENSMUSG00000028416,ENSMUSG00000002985,ENSMUSG00000026814,ENSMUSG00000020232,ENSMUSG00000024621,ENSMUSG00000005469,ENSMUSG00000036560,ENSMUSG00000018820,ENSMUSG00000027200,ENSMUSG00000041351,ENSMUSG00000047821,ENSMUSG00000060240,ENSMUSG00000037624,ENSMUSG00000057329,…
GO:0000904	cell morphogenesis involved in differentiation	biological_process	8.40E-05	0.023206	35	443	814	22042	ENSMUSG00000034867,ENSMUSG00000057329,ENSMUSG00000028040,ENSMUSG00000024163,ENSMUSG00000018012,ENSMUSG00000031391,ENSMUSG00000039646,ENSMUSG00000000552,ENSMUSG00000059146,ENSMUSG00000002602,ENSMUSG00000041959,ENSMUSG00000012819,ENSMUSG00000031078,ENSMUSG00000033335,ENSMUSG00000030093,ENSMUSG00000031665,ENSMUSG00000026455,ENSMUSG00000031217,ENSMUSG00000030890,ENSMUSG00000023277,ENSMUSG00000004266,…
GO:0090066	regulation of anatomical structure size	biological_process	8.53E-05	0.023206	25	443	506	22042	ENSMUSG00000018012,ENSMUSG00000070509,ENSMUSG00000017774,ENSMUSG00000023277,ENSMUSG00000030890,ENSMUSG00000079426,ENSMUSG00000059923,ENSMUSG00000015605,ENSMUSG00000059146,ENSMUSG00000029925,ENSMUSG00000002985,ENSMUSG00000031078,ENSMUSG00000033335,ENSMUSG00000017756,ENSMUSG00000067889,ENSMUSG00000029106,ENSMUSG00000014859,ENSMUSG00000022841,ENSMUSG00000018820,ENSMUSG00000030093,ENSMUSG00000035187,…
GO:0030516	regulation of axon extension	biological_process	8.56E-05	0.023206	10	443	104	22042	ENSMUSG00000015605,ENSMUSG00000059146,ENSMUSG00000018820,ENSMUSG00000002985,ENSMUSG00000035187,ENSMUSG00000027200,ENSMUSG00000033335,ENSMUSG00000031078,ENSMUSG00000023277,ENSMUSG00000030890
GO:0050793	regulation of developmental process	biological_process	9.67E-05	0.025891	82	443	2638	22042	ENSMUSG00000034867,ENSMUSG00000022185,ENSMUSG00000024163,ENSMUSG00000029570,ENSMUSG00000033055,ENSMUSG00000018012,ENSMUSG00000029053,ENSMUSG00000021256,ENSMUSG00000060279,ENSMUSG00000039646,ENSMUSG00000000552,ENSMUSG00000059146,ENSMUSG00000053477,ENSMUSG00000034292,ENSMUSG00000002602,ENSMUSG00000024176,ENSMUSG00000022265,ENSMUSG00000034993,ENSMUSG00000068105,ENSMUSG00000038982,ENSMUSG00000023008,…
GO:0051649	establishment of localization in cell	biological_process	9.86E-05	0.026055	79	443	2457	22042	ENSMUSG00000017774,ENSMUSG00000047821,ENSMUSG00000057329,ENSMUSG00000036955,ENSMUSG00000019850,ENSMUSG00000030731,ENSMUSG00000021062,ENSMUSG00000017817,ENSMUSG00000038000,ENSMUSG00000022194,ENSMUSG00000019087,ENSMUSG00000029705,ENSMUSG00000031078,ENSMUSG00000033335,ENSMUSG00000074272,ENSMUSG00000025410,ENSMUSG00000021680,ENSMUSG00000067889,ENSMUSG00000036644,ENSMUSG00000026455,ENSMUSG00000025231,…
GO:0051128	regulation of cellular component organization	biological_process	0.00010184	0.026592	80	443	2500	22042	ENSMUSG00000002055,ENSMUSG00000029003,ENSMUSG00000039953,ENSMUSG00000033287,ENSMUSG00000026203,ENSMUSG00000068744,ENSMUSG00000022841,ENSMUSG00000020184,ENSMUSG00000058756,ENSMUSG00000020238,ENSMUSG00000002833,ENSMUSG00000035187,ENSMUSG00000031980,ENSMUSG00000022685,ENSMUSG00000035863,ENSMUSG00000115987,ENSMUSG00000030890,ENSMUSG00000015605,ENSMUSG00000023206,ENSMUSG00000034748,ENSMUSG00000019969,…
GO:0034613	cellular protein localization	biological_process	0.00010384	0.026783	55	443	1527	22042	ENSMUSG00000021959,ENSMUSG00000028416,ENSMUSG00000019969,ENSMUSG00000002985,ENSMUSG00000040247,ENSMUSG00000115987,ENSMUSG00000035863,ENSMUSG00000041560,ENSMUSG00000004394,ENSMUSG00000035437,ENSMUSG00000021820,ENSMUSG00000040462,ENSMUSG00000023277,ENSMUSG00000001151,ENSMUSG00000024833,ENSMUSG00000018820,ENSMUSG00000048277,ENSMUSG00000020184,ENSMUSG00000041765,ENSMUSG00000022841,ENSMUSG00000031980,…
GO:0048699	generation of neurons	biological_process	0.00011063	0.02819	54	443	1506	22042	ENSMUSG00000034867,ENSMUSG00000057329,ENSMUSG00000018012,ENSMUSG00000028078,ENSMUSG00000060240,ENSMUSG00000024163,ENSMUSG00000028040,ENSMUSG00000029053,ENSMUSG00000031391,ENSMUSG00000060279,ENSMUSG00000053477,ENSMUSG00000059146,ENSMUSG00000030731,ENSMUSG00000002602,ENSMUSG00000027581,ENSMUSG00000021055,ENSMUSG00000024176,ENSMUSG00000069806,ENSMUSG00000012819,ENSMUSG00000031078,ENSMUSG00000033335,…
GO:0016043	cellular component organization	biological_process	0.00011499	0.028791	161	443	6025	22042	ENSMUSG00000031980,ENSMUSG00000002833,ENSMUSG00000022841,ENSMUSG00000020184,ENSMUSG00000014859,ENSMUSG00000026203,ENSMUSG00000033287,ENSMUSG00000002055,ENSMUSG00000029003,ENSMUSG00000034748,ENSMUSG00000026768,ENSMUSG00000015605,ENSMUSG00000004266,ENSMUSG00000030890,ENSMUSG00000035863,ENSMUSG00000028863,ENSMUSG00000115987,ENSMUSG00000004394,ENSMUSG00000013822,ENSMUSG00000060098,ENSMUSG00000054277,…
GO:0042159	lipoprotein catabolic process	biological_process	0.00011648	0.028791	4	443	13	22042	ENSMUSG00000042988,ENSMUSG00000028670,ENSMUSG00000002985,ENSMUSG00000003346
GO:0045216	cell-cell junction organization	biological_process	0.00011707	0.028791	15	443	223	22042	ENSMUSG00000057329,ENSMUSG00000041959,ENSMUSG00000061048,ENSMUSG00000062960,ENSMUSG00000031078,ENSMUSG00000005469,ENSMUSG00000017774,ENSMUSG00000070473,ENSMUSG00000074272,ENSMUSG00000024621,ENSMUSG00000031980,ENSMUSG00000000957,ENSMUSG00000015605,ENSMUSG00000029106,ENSMUSG00000017009
GO:0071900	regulation of protein serine/threonine kinase activity	biological_process	0.00012971	0.031533	22	443	433	22042	ENSMUSG00000024621,ENSMUSG00000074272,ENSMUSG00000068744,ENSMUSG00000006127,ENSMUSG00000024013,ENSMUSG00000028893,ENSMUSG00000032911,ENSMUSG00000067713,ENSMUSG00000024163,ENSMUSG00000052752,ENSMUSG00000004266,ENSMUSG00000024170,ENSMUSG00000030890,ENSMUSG00000021959,ENSMUSG00000062991,ENSMUSG00000059146,ENSMUSG00000018334,ENSMUSG00000019850,ENSMUSG00000020901,ENSMUSG00000019969,ENSMUSG00000053716,…
GO:0071840	cellular component organization or biogenesis	biological_process	0.0001318	0.031563	164	443	6179	22042	ENSMUSG00000057329,ENSMUSG00000025825,ENSMUSG00000073982,ENSMUSG00000028893,ENSMUSG00000047821,ENSMUSG00000003346,ENSMUSG00000041559,ENSMUSG00000022771,ENSMUSG00000021196,ENSMUSG00000030731,ENSMUSG00000069806,ENSMUSG00000041959,ENSMUSG00000033335,ENSMUSG00000074272,ENSMUSG00000030093,ENSMUSG00000023072,ENSMUSG00000033249,ENSMUSG00000004937,ENSMUSG00000031665,ENSMUSG00000000957,ENSMUSG00000026455,…
GO:0043234	protein complex	cellular_component	0.00013282	0.031563	127	443	4626	22042	ENSMUSG00000028651,ENSMUSG00000050627,ENSMUSG00000029106,ENSMUSG00000040714,ENSMUSG00000026810,ENSMUSG00000027080,ENSMUSG00000024921,ENSMUSG00000038982,ENSMUSG00000032204,ENSMUSG00000031667,ENSMUSG00000041815,ENSMUSG00000073684,ENSMUSG00000022791,ENSMUSG00000040738,ENSMUSG00000030685,ENSMUSG00000040385,ENSMUSG00000019055,ENSMUSG00000024176,ENSMUSG00000002699,ENSMUSG00000002602,ENSMUSG00000020882,…
GO:0061695	transferase complex, transferring phosphorus-containing groups	cellular_component	0.00015107	0.035089	17	443	287	22042	ENSMUSG00000024833,ENSMUSG00000027933,ENSMUSG00000028893,ENSMUSG00000030815,ENSMUSG00000067713,ENSMUSG00000020901,ENSMUSG00000006599,ENSMUSG00000039936,ENSMUSG00000039771,ENSMUSG00000021196,ENSMUSG00000029003,ENSMUSG00000005469,ENSMUSG00000015092,ENSMUSG00000040738,ENSMUSG00000031935,ENSMUSG00000025532,ENSMUSG00000033065
GO:1990138	neuron projection extension	biological_process	0.00015121	0.035089	13	443	179	22042	ENSMUSG00000018820,ENSMUSG00000030731,ENSMUSG00000059146,ENSMUSG00000015605,ENSMUSG00000027200,ENSMUSG00000035187,ENSMUSG00000002985,ENSMUSG00000029053,ENSMUSG00000033335,ENSMUSG00000031078,ENSMUSG00000069806,ENSMUSG00000030890,ENSMUSG00000023277
GO:0033036	macromolecule localization	biological_process	0.00015263	0.035089	86	443	2757	22042	ENSMUSG00000038000,ENSMUSG00000022194,ENSMUSG00000003346,ENSMUSG00000022771,ENSMUSG00000019850,ENSMUSG00000057329,ENSMUSG00000028893,ENSMUSG00000017774,ENSMUSG00000047821,ENSMUSG00000028078,ENSMUSG00000073982,ENSMUSG00000035521,ENSMUSG00000004937,ENSMUSG00000002279,ENSMUSG00000030093,ENSMUSG00000025231,ENSMUSG00000024851,ENSMUSG00000036644,ENSMUSG00000000957,ENSMUSG00000041959,ENSMUSG00000025410,…
GO:0006796	phosphate-containing compound metabolic process	biological_process	0.00015566	0.035401	92	443	3053	22042	ENSMUSG00000028078,ENSMUSG00000028893,ENSMUSG00000057329,ENSMUSG00000020736,ENSMUSG00000021196,ENSMUSG00000019850,ENSMUSG00000018334,ENSMUSG00000020451,ENSMUSG00000024620,ENSMUSG00000019087,ENSMUSG00000022194,ENSMUSG00000020702,ENSMUSG00000074272,ENSMUSG00000021055,ENSMUSG00000068917,ENSMUSG00000037003,ENSMUSG00000022836,ENSMUSG00000031217,ENSMUSG00000030093,ENSMUSG00000041638,ENSMUSG00000017718,…
GO:0060429	epithelium development	biological_process	0.00015968	0.035928	42	443	1128	22042	ENSMUSG00000029106,ENSMUSG00000000957,ENSMUSG00000036180,ENSMUSG00000031665,ENSMUSG00000025231,ENSMUSG00000017009,ENSMUSG00000030093,ENSMUSG00000002799,ENSMUSG00000074272,ENSMUSG00000040385,ENSMUSG00000021055,ENSMUSG00000024176,ENSMUSG00000012819,ENSMUSG00000019055,ENSMUSG00000059146,ENSMUSG00000034292,ENSMUSG00000037820,ENSMUSG00000029570,ENSMUSG00000047821,ENSMUSG00000057329,ENSMUSG00000001632,…
GO:0045597	positive regulation of cell differentiation	biological_process	0.00017733	0.039088	40	443	1045	22042	ENSMUSG00000033335,ENSMUSG00000021219,ENSMUSG00000074272,ENSMUSG00000069806,ENSMUSG00000024176,ENSMUSG00000041959,ENSMUSG00000029106,ENSMUSG00000000957,ENSMUSG00000042688,ENSMUSG00000033249,ENSMUSG00000038982,ENSMUSG00000033055,ENSMUSG00000018012,ENSMUSG00000024163,ENSMUSG00000047821,ENSMUSG00000057329,ENSMUSG00000034867,ENSMUSG00000022185,ENSMUSG00000000552,ENSMUSG00000059146,ENSMUSG00000053477,…
GO:0040008	regulation of growth	biological_process	0.00017781	0.039088	30	443	704	22042	ENSMUSG00000030731,ENSMUSG00000059146,ENSMUSG00000015605,ENSMUSG00000021959,ENSMUSG00000069135,ENSMUSG00000002985,ENSMUSG00000070509,ENSMUSG00000028893,ENSMUSG00000057329,ENSMUSG00000023277,ENSMUSG00000030890,ENSMUSG00000037624,ENSMUSG00000000957,ENSMUSG00000018820,ENSMUSG00000002833,ENSMUSG00000035187,ENSMUSG00000024921,ENSMUSG00000031980,ENSMUSG00000027200,ENSMUSG00000039953,ENSMUSG00000031078,…
GO:0000165	MAPK cascade	biological_process	0.00017927	0.039088	33	443	807	22042	ENSMUSG00000031980,ENSMUSG00000024621,ENSMUSG00000019969,ENSMUSG00000002985,ENSMUSG00000020901,ENSMUSG00000044024,ENSMUSG00000059883,ENSMUSG00000059923,ENSMUSG00000062991,ENSMUSG00000030890,ENSMUSG00000004266,ENSMUSG00000045817,ENSMUSG00000062960,ENSMUSG00000032911,ENSMUSG00000040247,ENSMUSG00000030093,ENSMUSG00000024013,ENSMUSG00000022102,ENSMUSG00000042688,ENSMUSG00000006127,ENSMUSG00000021055,…
GO:0006793	phosphorus metabolic process	biological_process	0.00018407	0.039217	93	443	3107	22042	ENSMUSG00000041638,ENSMUSG00000030093,ENSMUSG00000035521,ENSMUSG00000017718,ENSMUSG00000022836,ENSMUSG00000031217,ENSMUSG00000021055,ENSMUSG00000037003,ENSMUSG00000068917,ENSMUSG00000020702,ENSMUSG00000074272,ENSMUSG00000019087,ENSMUSG00000022194,ENSMUSG00000020451,ENSMUSG00000024620,ENSMUSG00000021196,ENSMUSG00000018334,ENSMUSG00000019850,ENSMUSG00000057329,ENSMUSG00000020736,ENSMUSG00000028078,…
GO:0044451	nucleoplasm part	cellular_component	0.00018481	0.039217	42	443	1092	22042	ENSMUSG00000025532,ENSMUSG00000030435,ENSMUSG00000020184,ENSMUSG00000025316,ENSMUSG00000027569,ENSMUSG00000015092,ENSMUSG00000005469,ENSMUSG00000040097,ENSMUSG00000032815,ENSMUSG00000006599,ENSMUSG00000020232,ENSMUSG00000028863,ENSMUSG00000013822,ENSMUSG00000018750,ENSMUSG00000024170,ENSMUSG00000031831,ENSMUSG00000056952,ENSMUSG00000020978,ENSMUSG00000028651,ENSMUSG00000031935,ENSMUSG00000029106,…
GO:0045859	regulation of protein kinase activity	biological_process	0.00018652	0.039217	30	443	697	22042	ENSMUSG00000032911,ENSMUSG00000067713,ENSMUSG00000033055,ENSMUSG00000024163,ENSMUSG00000028893,ENSMUSG00000030890,ENSMUSG00000052752,ENSMUSG00000004266,ENSMUSG00000024170,ENSMUSG00000059146,ENSMUSG00000018334,ENSMUSG00000019850,ENSMUSG00000002699,ENSMUSG00000021959,ENSMUSG00000062991,ENSMUSG00000053716,ENSMUSG00000069135,ENSMUSG00000029053,ENSMUSG00000019969,ENSMUSG00000002985,ENSMUSG00000020901,…
GO:0030030	cell projection organization	biological_process	0.0001894	0.039217	52	443	1445	22042	ENSMUSG00000033287,ENSMUSG00000024621,ENSMUSG00000069227,ENSMUSG00000031980,ENSMUSG00000027200,ENSMUSG00000041351,ENSMUSG00000035187,ENSMUSG00000018820,ENSMUSG00000020476,ENSMUSG00000020184,ENSMUSG00000014859,ENSMUSG00000023277,ENSMUSG00000031831,ENSMUSG00000001151,ENSMUSG00000030890,ENSMUSG00000035863,ENSMUSG00000032911,ENSMUSG00000070509,ENSMUSG00000044033,ENSMUSG00000019969,ENSMUSG00000069135,…
GO:0051338	regulation of transferase activity	biological_process	0.00019083	0.039217	36	443	898	22042	ENSMUSG00000074272,ENSMUSG00000017009,ENSMUSG00000006127,ENSMUSG00000024013,ENSMUSG00000041638,ENSMUSG00000028893,ENSMUSG00000033055,ENSMUSG00000067713,ENSMUSG00000024163,ENSMUSG00000052752,ENSMUSG00000002699,ENSMUSG00000059146,ENSMUSG00000018334,ENSMUSG00000019850,ENSMUSG00000024620,ENSMUSG00000022194,ENSMUSG00000038000,ENSMUSG00000029053,ENSMUSG00000053716,ENSMUSG00000024621,ENSMUSG00000029003,…
GO:0022008	neurogenesis	biological_process	0.00019201	0.039217	56	443	1616	22042	ENSMUSG00000023277,ENSMUSG00000030890,ENSMUSG00000030541,ENSMUSG00000032911,ENSMUSG00000070509,ENSMUSG00000028416,ENSMUSG00000044033,ENSMUSG00000020232,ENSMUSG00000019969,ENSMUSG00000002985,ENSMUSG00000062991,ENSMUSG00000023206,ENSMUSG00000015605,ENSMUSG00000028977,ENSMUSG00000036560,ENSMUSG00000024621,ENSMUSG00000069227,ENSMUSG00000031980,ENSMUSG00000041351,ENSMUSG00000027200,ENSMUSG00000035187,…
GO:0044238	primary metabolic process	biological_process	0.00019284	0.039217	247	443	10158	22042	ENSMUSG00000022685,ENSMUSG00000018750,ENSMUSG00000038762,ENSMUSG00000040462,ENSMUSG00000023118,ENSMUSG00000029715,ENSMUSG00000045817,ENSMUSG00000024170,ENSMUSG00000059883,ENSMUSG00000062991,ENSMUSG00000019969,ENSMUSG00000021615,ENSMUSG00000076435,ENSMUSG00000029554,ENSMUSG00000020901,ENSMUSG00000067369,ENSMUSG00000025137,ENSMUSG00000068744,ENSMUSG00000045211,ENSMUSG00000058756,ENSMUSG00000031728,…
GO:0021700	developmental maturation	biological_process	0.00019614	0.039508	16	443	272	22042	ENSMUSG00000002602,ENSMUSG00000061048,ENSMUSG00000010054,ENSMUSG00000034867,ENSMUSG00000057329,ENSMUSG00000035863,ENSMUSG00000018012,ENSMUSG00000032911,ENSMUSG00000060240,ENSMUSG00000038982,ENSMUSG00000043648,ENSMUSG00000036560,ENSMUSG00000021055,ENSMUSG00000024176,ENSMUSG00000013033,ENSMUSG00000005469
GO:0002521	leukocyte differentiation	biological_process	0.00020107	0.039865	24	443	524	22042	ENSMUSG00000004266,ENSMUSG00000010054,ENSMUSG00000045817,ENSMUSG00000022185,ENSMUSG00000057329,ENSMUSG00000029570,ENSMUSG00000028040,ENSMUSG00000019087,ENSMUSG00000029053,ENSMUSG00000019969,ENSMUSG00000002602,ENSMUSG00000023206,ENSMUSG00000032815,ENSMUSG00000020605,ENSMUSG00000015605,ENSMUSG00000019850,ENSMUSG00000040325,ENSMUSG00000024621,ENSMUSG00000074272,ENSMUSG00000026616,ENSMUSG00000029810,…
GO:0060090	binding, bridging	molecular_function	0.00020168	0.039865	11	443	136	22042	ENSMUSG00000037523,ENSMUSG00000079426,ENSMUSG00000059923,ENSMUSG00000018334,ENSMUSG00000022102,ENSMUSG00000036180,ENSMUSG00000007877,ENSMUSG00000029705,ENSMUSG00000060279,ENSMUSG00000024163,ENSMUSG00000030610
GO:0040007	growth	biological_process	0.0002059	0.040053	39	443	1017	22042	ENSMUSG00000002833,ENSMUSG00000018820,ENSMUSG00000035187,ENSMUSG00000031980,ENSMUSG00000027200,ENSMUSG00000037622,ENSMUSG00000039953,ENSMUSG00000027569,ENSMUSG00000029003,ENSMUSG00000037966,ENSMUSG00000040325,ENSMUSG00000068744,ENSMUSG00000026203,ENSMUSG00000015605,ENSMUSG00000021959,ENSMUSG00000069135,ENSMUSG00000034748,ENSMUSG00000002985,ENSMUSG00000070509,ENSMUSG00000023277,ENSMUSG00000030890,…
GO:0050767	regulation of neurogenesis	biological_process	0.00020642	0.040053	35	443	862	22042	ENSMUSG00000035187,ENSMUSG00000027200,ENSMUSG00000041351,ENSMUSG00000031980,ENSMUSG00000020184,ENSMUSG00000018820,ENSMUSG00000030890,ENSMUSG00000023277,ENSMUSG00000070509,ENSMUSG00000032911,ENSMUSG00000030541,ENSMUSG00000002985,ENSMUSG00000019969,ENSMUSG00000020232,ENSMUSG00000028416,ENSMUSG00000028977,ENSMUSG00000015605,ENSMUSG00000023206,ENSMUSG00000062991,ENSMUSG00000024176,ENSMUSG00000069806,…
GO:0019220	regulation of phosphate metabolic process	biological_process	0.00020972	0.040324	58	443	1735	22042	ENSMUSG00000031980,ENSMUSG00000037166,ENSMUSG00000068744,ENSMUSG00000044716,ENSMUSG00000024621,ENSMUSG00000029003,ENSMUSG00000028416,ENSMUSG00000020901,ENSMUSG00000044024,ENSMUSG00000069135,ENSMUSG00000019969,ENSMUSG00000026814,ENSMUSG00000034748,ENSMUSG00000002985,ENSMUSG00000021959,ENSMUSG00000062991,ENSMUSG00000059923,ENSMUSG00000004266,ENSMUSG00000024170,ENSMUSG00000030890,ENSMUSG00000023118,…
GO:1901621	negative regulation of smoothened signaling pathway involved in dorsal/ventral neural tube patterning	biological_process	0.00021353	0.040686	3	443	6	22042	ENSMUSG00000025231,ENSMUSG00000034292,ENSMUSG00000005469
GO:0009058	biosynthetic process	biological_process	0.00022065	0.041668	148	443	5537	22042	ENSMUSG00000035187,ENSMUSG00000059022,ENSMUSG00000025532,ENSMUSG00000031728,ENSMUSG00000058756,ENSMUSG00000068744,ENSMUSG00000025137,ENSMUSG00000019969,ENSMUSG00000062991,ENSMUSG00000059883,ENSMUSG00000045817,ENSMUSG00000061048,ENSMUSG00000038762,ENSMUSG00000022685,ENSMUSG00000018750,ENSMUSG00000024921,ENSMUSG00000073684,ENSMUSG00000041815,ENSMUSG00000068105,ENSMUSG00000078515,ENSMUSG00000026810,…
GO:0051094	positive regulation of developmental process	biological_process	0.00022622	0.042165	51	443	1471	22042	ENSMUSG00000023277,ENSMUSG00000030890,ENSMUSG00000062960,ENSMUSG00000070509,ENSMUSG00000019969,ENSMUSG00000026814,ENSMUSG00000020232,ENSMUSG00000002985,ENSMUSG00000028416,ENSMUSG00000015605,ENSMUSG00000062991,ENSMUSG00000023206,ENSMUSG00000033287,ENSMUSG00000039953,ENSMUSG00000029003,ENSMUSG00000024621,ENSMUSG00000035187,ENSMUSG00000031980,ENSMUSG00000018820,ENSMUSG00000043648,ENSMUSG00000057329,…
GO:0051174	regulation of phosphorus metabolic process	biological_process	0.00022727	0.042165	58	443	1740	22042	ENSMUSG00000074272,ENSMUSG00000020702,ENSMUSG00000005417,ENSMUSG00000021055,ENSMUSG00000017009,ENSMUSG00000006127,ENSMUSG00000037523,ENSMUSG00000050627,ENSMUSG00000022102,ENSMUSG00000024013,ENSMUSG00000041638,ENSMUSG00000031667,ENSMUSG00000030093,ENSMUSG00000022791,ENSMUSG00000028893,ENSMUSG00000033055,ENSMUSG00000067713,ENSMUSG00000024163,ENSMUSG00000052752,ENSMUSG00000057329,ENSMUSG00000002602,…
GO:0007399	nervous system development	biological_process	0.00024816	0.045639	71	443	2210	22042	ENSMUSG00000027200,ENSMUSG00000041351,ENSMUSG00000018820,ENSMUSG00000029199,ENSMUSG00000030087,ENSMUSG00000036560,ENSMUSG00000005469,ENSMUSG00000069227,ENSMUSG00000024621,ENSMUSG00000020232,ENSMUSG00000026814,ENSMUSG00000002985,ENSMUSG00000028416,ENSMUSG00000044033,ENSMUSG00000028977,ENSMUSG00000021820,ENSMUSG00000023277,ENSMUSG00000032911,ENSMUSG00000070509,ENSMUSG00000030541,ENSMUSG00000030093,…
GO:0051234	establishment of localization	biological_process	0.00026069	0.046985	125	443	4508	22042	ENSMUSG00000034867,ENSMUSG00000067150,ENSMUSG00000024163,ENSMUSG00000067713,ENSMUSG00000018012,ENSMUSG00000033055,ENSMUSG00000028776,ENSMUSG00000060279,ENSMUSG00000029053,ENSMUSG00000034292,ENSMUSG00000042870,ENSMUSG00000037820,ENSMUSG00000020882,ENSMUSG00000002602,ENSMUSG00000002699,ENSMUSG00000022265,ENSMUSG00000012819,ENSMUSG00000037606,ENSMUSG00000035890,ENSMUSG00000017756,ENSMUSG00000002778,…
GO:0046907	intracellular transport	biological_process	0.0002615	0.046985	56	443	1629	22042	ENSMUSG00000031667,ENSMUSG00000054277,ENSMUSG00000041815,ENSMUSG00000023861,ENSMUSG00000038982,ENSMUSG00000002279,ENSMUSG00000004937,ENSMUSG00000007122,ENSMUSG00000035521,ENSMUSG00000037523,ENSMUSG00000036644,ENSMUSG00000040714,ENSMUSG00000025231,ENSMUSG00000026455,ENSMUSG00000006127,ENSMUSG00000033335,ENSMUSG00000031078,ENSMUSG00000002778,ENSMUSG00000035890,ENSMUSG00000029053,ENSMUSG00000017817,…
GO:0048468	cell development	biological_process	0.00026214	0.046985	74	443	2337	22042	ENSMUSG00000029003,ENSMUSG00000014859,ENSMUSG00000020476,ENSMUSG00000020184,ENSMUSG00000031980,ENSMUSG00000035187,ENSMUSG00000004266,ENSMUSG00000030890,ENSMUSG00000062991,ENSMUSG00000023206,ENSMUSG00000026768,ENSMUSG00000015605,ENSMUSG00000034748,ENSMUSG00000019969,ENSMUSG00000012819,ENSMUSG00000024176,ENSMUSG00000017009,ENSMUSG00000042688,ENSMUSG00000029106,ENSMUSG00000038982,ENSMUSG00000024921,…
GO:0050770	regulation of axonogenesis	biological_process	0.00026765	0.04757	13	443	190	22042	ENSMUSG00000023277,ENSMUSG00000030890,ENSMUSG00000031078,ENSMUSG00000033335,ENSMUSG00000070509,ENSMUSG00000030093,ENSMUSG00000019969,ENSMUSG00000035187,ENSMUSG00000002985,ENSMUSG00000027200,ENSMUSG00000059146,ENSMUSG00000015605,ENSMUSG00000018820
GO:0023014	signal transduction by protein phosphorylation	biological_process	0.00028868	0.050532	33	443	827	22042	ENSMUSG00000031980,ENSMUSG00000024621,ENSMUSG00000059923,ENSMUSG00000059883,ENSMUSG00000062991,ENSMUSG00000002985,ENSMUSG00000019969,ENSMUSG00000044024,ENSMUSG00000020901,ENSMUSG00000032911,ENSMUSG00000062960,ENSMUSG00000040247,ENSMUSG00000030890,ENSMUSG00000045817,ENSMUSG00000004266,ENSMUSG00000022102,ENSMUSG00000006127,ENSMUSG00000042688,ENSMUSG00000030093,ENSMUSG00000024013,ENSMUSG00000020702,…
GO:0022603	regulation of anatomical structure morphogenesis	biological_process	0.0002891	0.050532	41	443	1103	22042	ENSMUSG00000029003,ENSMUSG00000024621,ENSMUSG00000033287,ENSMUSG00000043648,ENSMUSG00000018820,ENSMUSG00000035187,ENSMUSG00000027200,ENSMUSG00000031980,ENSMUSG00000070509,ENSMUSG00000062960,ENSMUSG00000035863,ENSMUSG00000030890,ENSMUSG00000023277,ENSMUSG00000028977,ENSMUSG00000015605,ENSMUSG00000034226,ENSMUSG00000002985,ENSMUSG00000026814,ENSMUSG00000019969,ENSMUSG00000031078,ENSMUSG00000033335,…
GO:0032879	regulation of localization	biological_process	0.0002941	0.050986	81	443	2646	22042	ENSMUSG00000069806,ENSMUSG00000021680,ENSMUSG00000074272,ENSMUSG00000048200,ENSMUSG00000033335,ENSMUSG00000020702,ENSMUSG00000007122,ENSMUSG00000030093,ENSMUSG00000025231,ENSMUSG00000022836,ENSMUSG00000000957,ENSMUSG00000057329,ENSMUSG00000047821,ENSMUSG00000017774,ENSMUSG00000028893,ENSMUSG00000073982,ENSMUSG00000028078,ENSMUSG00000024620,ENSMUSG00000019087,ENSMUSG00000017817,ENSMUSG00000003346,…
GO:0034330	cell junction organization	biological_process	0.00030612	0.052628	15	443	243	22042	ENSMUSG00000017774,ENSMUSG00000074272,ENSMUSG00000024621,ENSMUSG00000070473,ENSMUSG00000062960,ENSMUSG00000031078,ENSMUSG00000005469,ENSMUSG00000041959,ENSMUSG00000061048,ENSMUSG00000057329,ENSMUSG00000017009,ENSMUSG00000000957,ENSMUSG00000015605,ENSMUSG00000029106,ENSMUSG00000031980
GO:1901576	organic substance biosynthetic process	biological_process	0.00030855	0.052628	145	443	5441	22042	ENSMUSG00000030087,ENSMUSG00000037622,ENSMUSG00000024120,ENSMUSG00000003500,ENSMUSG00000045394,ENSMUSG00000015092,ENSMUSG00000030678,ENSMUSG00000030674,ENSMUSG00000034729,ENSMUSG00000040325,ENSMUSG00000028538,ENSMUSG00000028977,ENSMUSG00000002985,ENSMUSG00000049922,ENSMUSG00000026814,ENSMUSG00000024833,ENSMUSG00000030726,ENSMUSG00000030682,ENSMUSG00000031665,ENSMUSG00000017718,ENSMUSG00000033249,…
GO:0007155	cell adhesion	biological_process	0.00033469	0.056629	49	443	1404	22042	ENSMUSG00000017009,ENSMUSG00000031217,ENSMUSG00000000957,ENSMUSG00000002799,ENSMUSG00000068105,ENSMUSG00000031933,ENSMUSG00000013033,ENSMUSG00000040385,ENSMUSG00000074272,ENSMUSG00000002778,ENSMUSG00000033335,ENSMUSG00000031078,ENSMUSG00000041959,ENSMUSG00000012819,ENSMUSG00000037820,ENSMUSG00000002602,ENSMUSG00000019850,ENSMUSG00000020605,ENSMUSG00000031391,ENSMUSG00000029053,ENSMUSG00000102428,…
GO:0048731	system development	biological_process	0.00034114	0.057263	125	443	4554	22042	ENSMUSG00000002778,ENSMUSG00000040385,ENSMUSG00000024176,ENSMUSG00000022265,ENSMUSG00000012819,ENSMUSG00000023008,ENSMUSG00000029106,ENSMUSG00000017009,ENSMUSG00000042688,ENSMUSG00000038982,ENSMUSG00000024163,ENSMUSG00000008090,ENSMUSG00000018012,ENSMUSG00000033055,ENSMUSG00000029570,ENSMUSG00000034867,ENSMUSG00000022185,ENSMUSG00000059146,ENSMUSG00000000552,ENSMUSG00000053477,ENSMUSG00000020605,…
GO:0023057	negative regulation of signaling	biological_process	0.00035048	0.058367	46	443	1299	22042	ENSMUSG00000029101,ENSMUSG00000057329,ENSMUSG00000025494,ENSMUSG00000044461,ENSMUSG00000008090,ENSMUSG00000029570,ENSMUSG00000028893,ENSMUSG00000053716,ENSMUSG00000029053,ENSMUSG00000039646,ENSMUSG00000019850,ENSMUSG00000059146,ENSMUSG00000000552,ENSMUSG00000027581,ENSMUSG00000034292,ENSMUSG00000002602,ENSMUSG00000021680,ENSMUSG00000021055,ENSMUSG00000021219,ENSMUSG00000033335,ENSMUSG00000031078,…
GO:0022604	regulation of cell morphogenesis	biological_process	0.00035778	0.058842	27	443	610	22042	ENSMUSG00000024621,ENSMUSG00000031078,ENSMUSG00000033335,ENSMUSG00000029003,ENSMUSG00000041959,ENSMUSG00000033287,ENSMUSG00000069806,ENSMUSG00000018820,ENSMUSG00000023008,ENSMUSG00000027200,ENSMUSG00000030093,ENSMUSG00000035187,ENSMUSG00000035863,ENSMUSG00000062960,ENSMUSG00000073982,ENSMUSG00000018012,ENSMUSG00000070509,ENSMUSG00000023277,ENSMUSG00000034867,ENSMUSG00000030890,ENSMUSG00000034226,…
GO:0009888	tissue development	biological_process	0.00035889	0.058842	62	443	1933	22042	ENSMUSG00000002799,ENSMUSG00000007122,ENSMUSG00000030093,ENSMUSG00000031217,ENSMUSG00000017009,ENSMUSG00000026455,ENSMUSG00000025231,ENSMUSG00000036180,ENSMUSG00000031665,ENSMUSG00000022836,ENSMUSG00000000957,ENSMUSG00000029106,ENSMUSG00000022265,ENSMUSG00000019055,ENSMUSG00000012819,ENSMUSG00000024176,ENSMUSG00000021055,ENSMUSG00000020160,ENSMUSG00000040385,ENSMUSG00000074272,ENSMUSG00000039646,…
GO:0007167	enzyme linked receptor protein signaling pathway	biological_process	0.00037327	0.060729	33	443	830	22042	ENSMUSG00000024621,ENSMUSG00000059022,ENSMUSG00000031980,ENSMUSG00000018820,ENSMUSG00000030890,ENSMUSG00000061048,ENSMUSG00000070509,ENSMUSG00000032911,ENSMUSG00000062960,ENSMUSG00000001494,ENSMUSG00000026814,ENSMUSG00000019969,ENSMUSG00000026768,ENSMUSG00000059923,ENSMUSG00000062991,ENSMUSG00000021055,ENSMUSG00000033335,ENSMUSG00000074272,ENSMUSG00000035890,ENSMUSG00000022102,ENSMUSG00000006127,…
GO:0016772	transferase activity, transferring phosphorus-containing groups	molecular_function	0.00037866	0.060738	38	443	984	22042	ENSMUSG00000030815,ENSMUSG00000062960,ENSMUSG00000024833,ENSMUSG00000030890,ENSMUSG00000030682,ENSMUSG00000021820,ENSMUSG00000059883,ENSMUSG00000021959,ENSMUSG00000026814,ENSMUSG00000039936,ENSMUSG00000006599,ENSMUSG00000020901,ENSMUSG00000005469,ENSMUSG00000025137,ENSMUSG00000024621,ENSMUSG00000040325,ENSMUSG00000006281,ENSMUSG00000033065,ENSMUSG00000025532,ENSMUSG00000008090,ENSMUSG00000028078,…
GO:0071704	organic substance metabolic process	biological_process	0.00037907	0.060738	254	443	10612	22042	ENSMUSG00000071256,ENSMUSG00000019055,ENSMUSG00000030685,ENSMUSG00000040385,ENSMUSG00000031667,ENSMUSG00000023861,ENSMUSG00000060098,ENSMUSG00000029106,ENSMUSG00000037523,ENSMUSG00000042988,ENSMUSG00000022102,ENSMUSG00000027080,ENSMUSG00000028651,ENSMUSG00000017009,ENSMUSG00000006127,ENSMUSG00000027933,ENSMUSG00000092260,ENSMUSG00000052752,ENSMUSG00000022185,ENSMUSG00000067713,ENSMUSG00000070426,…
GO:0044249	cellular biosynthetic process	biological_process	0.00038284	0.06088	142	443	5332	22042	ENSMUSG00000034748,ENSMUSG00000049230,ENSMUSG00000026768,ENSMUSG00000015605,ENSMUSG00000031399,ENSMUSG00000043019,ENSMUSG00000030890,ENSMUSG00000035863,ENSMUSG00000030747,ENSMUSG00000013822,ENSMUSG00000031980,ENSMUSG00000035686,ENSMUSG00000020868,ENSMUSG00000014859,ENSMUSG00000020184,ENSMUSG00000059475,ENSMUSG00000029003,ENSMUSG00000093445,ENSMUSG00000078862,ENSMUSG00000000552,ENSMUSG00000092260,…
GO:0022610	biological adhesion	biological_process	0.0004016	0.063261	49	443	1415	22042	ENSMUSG00000031933,ENSMUSG00000068105,ENSMUSG00000002799,ENSMUSG00000000957,ENSMUSG00000017009,ENSMUSG00000031217,ENSMUSG00000012819,ENSMUSG00000041959,ENSMUSG00000033335,ENSMUSG00000031078,ENSMUSG00000002778,ENSMUSG00000074272,ENSMUSG00000013033,ENSMUSG00000040385,ENSMUSG00000029053,ENSMUSG00000031391,ENSMUSG00000020605,ENSMUSG00000019850,ENSMUSG00000002602,ENSMUSG00000037820,ENSMUSG00000057329,…
GO:0006810	transport	biological_process	0.0004038	0.063261	121	443	4387	22042	ENSMUSG00000049922,ENSMUSG00000002985,ENSMUSG00000026814,ENSMUSG00000025318,ENSMUSG00000034226,ENSMUSG00000059923,ENSMUSG00000024104,ENSMUSG00000025507,ENSMUSG00000024833,ENSMUSG00000001151,ENSMUSG00000021820,ENSMUSG00000009876,ENSMUSG00000040247,ENSMUSG00000030541,ENSMUSG00000030873,ENSMUSG00000041351,ENSMUSG00000030605,ENSMUSG00000000631,ENSMUSG00000024120,ENSMUSG00000027422,ENSMUSG00000030087,…
GO:0060284	regulation of cell development	biological_process	0.00040968	0.063481	40	443	1074	22042	ENSMUSG00000028416,ENSMUSG00000020232,ENSMUSG00000019969,ENSMUSG00000002985,ENSMUSG00000023206,ENSMUSG00000062991,ENSMUSG00000015605,ENSMUSG00000028977,ENSMUSG00000023277,ENSMUSG00000030890,ENSMUSG00000030541,ENSMUSG00000032911,ENSMUSG00000070509,ENSMUSG00000031980,ENSMUSG00000041351,ENSMUSG00000027200,ENSMUSG00000035187,ENSMUSG00000018820,ENSMUSG00000020184,ENSMUSG00000029003,ENSMUSG00000039646,…
GO:0005634	nucleus	cellular_component	0.00041324	0.063481	175	443	6818	22042	ENSMUSG00000028703,ENSMUSG00000030610,ENSMUSG00000031831,ENSMUSG00000030726,ENSMUSG00000024833,ENSMUSG00000021959,ENSMUSG00000059923,ENSMUSG00000028977,ENSMUSG00000028416,ENSMUSG00000020808,ENSMUSG00000002985,ENSMUSG00000033106,ENSMUSG00000015092,ENSMUSG00000040325,ENSMUSG00000018820,ENSMUSG00000030087,ENSMUSG00000030435,ENSMUSG00000037622,ENSMUSG00000003500,ENSMUSG00000024120,ENSMUSG00000047821,…
GO:0009059	macromolecule biosynthetic process	biological_process	0.0004142	0.063481	124	443	4561	22042	ENSMUSG00000019850,ENSMUSG00000039771,ENSMUSG00000027466,ENSMUSG00000021024,ENSMUSG00000003346,ENSMUSG00000029705,ENSMUSG00000033216,ENSMUSG00000024620,ENSMUSG00000016253,ENSMUSG00000038000,ENSMUSG00000073982,ENSMUSG00000047821,ENSMUSG00000028893,ENSMUSG00000057329,ENSMUSG00000024457,ENSMUSG00000037280,ENSMUSG00000001632,ENSMUSG00000021598,ENSMUSG00000037624,ENSMUSG00000048481,ENSMUSG00000036180,…
GO:0048675	axon extension	biological_process	0.00043937	0.066853	10	443	127	22042	ENSMUSG00000033335,ENSMUSG00000031078,ENSMUSG00000023277,ENSMUSG00000030890,ENSMUSG00000018820,ENSMUSG00000015605,ENSMUSG00000059146,ENSMUSG00000027200,ENSMUSG00000002985,ENSMUSG00000035187
GO:0030307	positive regulation of cell growth	biological_process	0.00044788	0.067662	12	443	182	22042	ENSMUSG00000002985,ENSMUSG00000069135,ENSMUSG00000018820,ENSMUSG00000002833,ENSMUSG00000059146,ENSMUSG00000000957,ENSMUSG00000015605,ENSMUSG00000030731,ENSMUSG00000030890,ENSMUSG00000069806,ENSMUSG00000023277,ENSMUSG00000057329
GO:0007169	transmembrane receptor protein tyrosine kinase signaling pathway	biological_process	0.00045113	0.067669	24	443	528	22042	ENSMUSG00000019969,ENSMUSG00000029053,ENSMUSG00000024620,ENSMUSG00000059923,ENSMUSG00000059146,ENSMUSG00000053477,ENSMUSG00000062991,ENSMUSG00000002699,ENSMUSG00000061048,ENSMUSG00000044461,ENSMUSG00000028040,ENSMUSG00000008090,ENSMUSG00000032911,ENSMUSG00000062960,ENSMUSG00000017774,ENSMUSG00000031980,ENSMUSG00000022102,ENSMUSG00000006127,ENSMUSG00000031217,ENSMUSG00000018820,ENSMUSG00000021055,…
GO:0016477	cell migration	biological_process	0.00046953	0.06959	46	443	1332	22042	ENSMUSG00000029053,ENSMUSG00000031391,ENSMUSG00000021256,ENSMUSG00000024620,ENSMUSG00000019850,ENSMUSG00000059146,ENSMUSG00000002602,ENSMUSG00000057329,ENSMUSG00000024163,ENSMUSG00000060240,ENSMUSG00000018012,ENSMUSG00000073982,ENSMUSG00000017774,ENSMUSG00000030093,ENSMUSG00000023008,ENSMUSG00000000957,ENSMUSG00000022836,ENSMUSG00000017009,ENSMUSG00000031217,ENSMUSG00000024176,ENSMUSG00000021055,…
GO:0010648	negative regulation of cell communication	biological_process	0.00047052	0.06959	46	443	1316	22042	ENSMUSG00000004266,ENSMUSG00000040247,ENSMUSG00000035863,ENSMUSG00000041560,ENSMUSG00000019969,ENSMUSG00000026814,ENSMUSG00000002985,ENSMUSG00000049922,ENSMUSG00000001494,ENSMUSG00000021959,ENSMUSG00000015605,ENSMUSG00000024621,ENSMUSG00000005469,ENSMUSG00000029003,ENSMUSG00000031980,ENSMUSG00000020184,ENSMUSG00000025494,ENSMUSG00000029101,ENSMUSG00000057329,ENSMUSG00000028893,ENSMUSG00000029570,…
GO:0016208	AMP binding	molecular_function	0.00049292	0.071679	4	443	18	22042	ENSMUSG00000067713,ENSMUSG00000021196,ENSMUSG00000033065,ENSMUSG00000018042
GO:0010721	negative regulation of cell development	biological_process	0.00049476	0.071679	19	443	383	22042	ENSMUSG00000070509,ENSMUSG00000032911,ENSMUSG00000030541,ENSMUSG00000057329,ENSMUSG00000028977,ENSMUSG00000059146,ENSMUSG00000062991,ENSMUSG00000023206,ENSMUSG00000002985,ENSMUSG00000019969,ENSMUSG00000039646,ENSMUSG00000029003,ENSMUSG00000020160,ENSMUSG00000024176,ENSMUSG00000020184,ENSMUSG00000035187,ENSMUSG00000030093,ENSMUSG00000041351,ENSMUSG00000027200
GO:0005488	binding	molecular_function	0.00049481	0.071679	315	443	13733	22042	ENSMUSG00000062960,ENSMUSG00000070509,ENSMUSG00000030815,ENSMUSG00000027067,ENSMUSG00000030541,ENSMUSG00000022477,ENSMUSG00000020232,ENSMUSG00000006599,ENSMUSG00000029925,ENSMUSG00000034659,ENSMUSG00000059119,ENSMUSG00000024621,ENSMUSG00000027200,ENSMUSG00000029199,ENSMUSG00000024457,ENSMUSG00000029101,ENSMUSG00000001632,ENSMUSG00000037649,ENSMUSG00000017774,ENSMUSG00000017817,ENSMUSG00000038425,…
GO:0070436	Grb2-EGFR complex	cellular_component	0.00050258	0.072311	2	443	2	22042	ENSMUSG00000022791,ENSMUSG00000059923
GO:0043549	regulation of kinase activity	biological_process	0.00051092	0.073014	31	443	772	22042	ENSMUSG00000030890,ENSMUSG00000024170,ENSMUSG00000004266,ENSMUSG00000052752,ENSMUSG00000024163,ENSMUSG00000032911,ENSMUSG00000067713,ENSMUSG00000033055,ENSMUSG00000028893,ENSMUSG00000002985,ENSMUSG00000053716,ENSMUSG00000069135,ENSMUSG00000029053,ENSMUSG00000019969,ENSMUSG00000024620,ENSMUSG00000020901,ENSMUSG00000019850,ENSMUSG00000018334,ENSMUSG00000059146,ENSMUSG00000062991,ENSMUSG00000002699,…
GO:0016740	transferase activity	molecular_function	0.00053682	0.076199	73	443	2325	22042	ENSMUSG00000035890,ENSMUSG00000030685,ENSMUSG00000042688,ENSMUSG00000026810,ENSMUSG00000060098,ENSMUSG00000022791,ENSMUSG00000067941,ENSMUSG00000070426,ENSMUSG00000067713,ENSMUSG00000029570,ENSMUSG00000008090,ENSMUSG00000024163,ENSMUSG00000052752,ENSMUSG00000002602,ENSMUSG00000037820,ENSMUSG00000059146,ENSMUSG00000020773,ENSMUSG00000029053,ENSMUSG00000025137,ENSMUSG00000067369,ENSMUSG00000020868,…
GO:0035855	megakaryocyte development	biological_process	0.00054561	0.076931	4	443	18	22042	ENSMUSG00000000552,ENSMUSG00000015605,ENSMUSG00000020160,ENSMUSG00000004266
GO:1901620	regulation of smoothened signaling pathway involved in dorsal/ventral neural tube patterning	biological_process	0.00057354	0.080334	3	443	8	22042	ENSMUSG00000005469,ENSMUSG00000034292,ENSMUSG00000025231
GO:0045773	positive regulation of axon extension	biological_process	0.00058045	0.080644	6	443	49	22042	ENSMUSG00000030890,ENSMUSG00000002985,ENSMUSG00000023277,ENSMUSG00000018820,ENSMUSG00000059146,ENSMUSG00000015605
GO:0042995	cell projection	cellular_component	0.00058338	0.080644	72	443	2283	22042	ENSMUSG00000026768,ENSMUSG00000062991,ENSMUSG00000019969,ENSMUSG00000035863,ENSMUSG00000030890,ENSMUSG00000040009,ENSMUSG00000020476,ENSMUSG00000025532,ENSMUSG00000039953,ENSMUSG00000046574,ENSMUSG00000079426,ENSMUSG00000059146,ENSMUSG00000000552,ENSMUSG00000034292,ENSMUSG00000032743,ENSMUSG00000029053,ENSMUSG00000060279,ENSMUSG00000031391,ENSMUSG00000024163,ENSMUSG00000018012,ENSMUSG00000034867,…
GO:0032270	positive regulation of cellular protein metabolic process	biological_process	0.00063443	0.086912	51	443	1536	22042	ENSMUSG00000038762,ENSMUSG00000070509,ENSMUSG00000041560,ENSMUSG00000062960,ENSMUSG00000032911,ENSMUSG00000024170,ENSMUSG00000025507,ENSMUSG00000030610,ENSMUSG00000023118,ENSMUSG00000030890,ENSMUSG00000062991,ENSMUSG00000044024,ENSMUSG00000020901,ENSMUSG00000002985,ENSMUSG00000026814,ENSMUSG00000019969,ENSMUSG00000024621,ENSMUSG00000029003,ENSMUSG00000026203,ENSMUSG00000044716,ENSMUSG00000068744,…
GO:0042175	nuclear outer membrane-endoplasmic reticulum membrane network	cellular_component	0.00063694	0.086912	35	443	915	22042	ENSMUSG00000024851,ENSMUSG00000026810,ENSMUSG00000007122,ENSMUSG00000002279,ENSMUSG00000032059,ENSMUSG00000050445,ENSMUSG00000037606,ENSMUSG00000002778,ENSMUSG00000038803,ENSMUSG00000018042,ENSMUSG00000019055,ENSMUSG00000018334,ENSMUSG00000019087,ENSMUSG00000017817,ENSMUSG00000044461,ENSMUSG00000070426,ENSMUSG00000090213,ENSMUSG00000057329,ENSMUSG00000043648,ENSMUSG00000020238,ENSMUSG00000027422,…
GO:0007409	axonogenesis	biological_process	0.00065658	0.089018	20	443	412	22042	ENSMUSG00000024621,ENSMUSG00000033335,ENSMUSG00000031078,ENSMUSG00000027200,ENSMUSG00000030093,ENSMUSG00000035187,ENSMUSG00000018820,ENSMUSG00000031217,ENSMUSG00000023277,ENSMUSG00000057329,ENSMUSG00000030890,ENSMUSG00000070509,ENSMUSG00000024163,ENSMUSG00000028040,ENSMUSG00000044033,ENSMUSG00000031391,ENSMUSG00000019969,ENSMUSG00000002985,ENSMUSG00000015605,ENSMUSG00000059146
GO:0031397	negative regulation of protein ubiquitination	biological_process	0.00066471	0.089545	9	443	113	22042	ENSMUSG00000025231,ENSMUSG00000019850,ENSMUSG00000030435,ENSMUSG00000029554,ENSMUSG00000004937,ENSMUSG00000019969,ENSMUSG00000115987,ENSMUSG00000029003,ENSMUSG00000032612
GO:0009966	regulation of signal transduction	biological_process	0.00068547	0.091757	83	443	2849	22042	ENSMUSG00000030093,ENSMUSG00000002799,ENSMUSG00000031665,ENSMUSG00000000957,ENSMUSG00000025231,ENSMUSG00000069806,ENSMUSG00000021680,ENSMUSG00000021055,ENSMUSG00000020702,ENSMUSG00000021219,ENSMUSG00000031078,ENSMUSG00000033335,ENSMUSG00000074272,ENSMUSG00000021895,ENSMUSG00000019087,ENSMUSG00000024620,ENSMUSG00000018334,ENSMUSG00000019850,ENSMUSG00000027581,ENSMUSG00000027466,ENSMUSG00000029101,…
GO:0046649	lymphocyte activation	biological_process	0.00069713	0.092731	28	443	765	22042	ENSMUSG00000002799,ENSMUSG00000068105,ENSMUSG00000003500,ENSMUSG00000017009,ENSMUSG00000071068,ENSMUSG00000031217,ENSMUSG00000000957,ENSMUSG00000040325,ENSMUSG00000026616,ENSMUSG00000074272,ENSMUSG00000029003,ENSMUSG00000002778,ENSMUSG00000029554,ENSMUSG00000039936,ENSMUSG00000019969,ENSMUSG00000029053,ENSMUSG00000023206,ENSMUSG00000002602,ENSMUSG00000019850,ENSMUSG00000032815,ENSMUSG00000015605,…
GO:0043005	neuron projection	cellular_component	0.00070262	0.092878	47	443	1344	22042	ENSMUSG00000040714,ENSMUSG00000029106,ENSMUSG00000006127,ENSMUSG00000038982,ENSMUSG00000031078,ENSMUSG00000033335,ENSMUSG00000013033,ENSMUSG00000040385,ENSMUSG00000025410,ENSMUSG00000021680,ENSMUSG00000069806,ENSMUSG00000021055,ENSMUSG00000046574,ENSMUSG00000000552,ENSMUSG00000059146,ENSMUSG00000027581,ENSMUSG00000003346,ENSMUSG00000029053,ENSMUSG00000031391,ENSMUSG00000024163,ENSMUSG00000018012,…
GO:0001954	positive regulation of cell-matrix adhesion	biological_process	0.00071647	0.094121	6	443	51	22042	ENSMUSG00000041959,ENSMUSG00000029053,ENSMUSG00000030890,ENSMUSG00000037966,ENSMUSG00000017009,ENSMUSG00000062960
GO:0034645	cellular macromolecule biosynthetic process	biological_process	0.00073703	0.096224	119	443	4405	22042	ENSMUSG00000049230,ENSMUSG00000062991,ENSMUSG00000015605,ENSMUSG00000059883,ENSMUSG00000026768,ENSMUSG00000019969,ENSMUSG00000034748,ENSMUSG00000038762,ENSMUSG00000013822,ENSMUSG00000022685,ENSMUSG00000018750,ENSMUSG00000045817,ENSMUSG00000043019,ENSMUSG00000030890,ENSMUSG00000020868,ENSMUSG00000025532,ENSMUSG00000058756,ENSMUSG00000020184,ENSMUSG00000014859,ENSMUSG00000031728,ENSMUSG00000031980,…
GO:0050768	negative regulation of neurogenesis	biological_process	0.00075344	0.097272	16	443	305	22042	ENSMUSG00000070509,ENSMUSG00000032911,ENSMUSG00000030541,ENSMUSG00000028977,ENSMUSG00000059146,ENSMUSG00000023206,ENSMUSG00000062991,ENSMUSG00000002985,ENSMUSG00000019969,ENSMUSG00000020160,ENSMUSG00000024176,ENSMUSG00000020184,ENSMUSG00000035187,ENSMUSG00000030093,ENSMUSG00000027200,ENSMUSG00000041351
GO:0010720	positive regulation of cell development	biological_process	0.00075426	0.097272	27	443	652	22042	ENSMUSG00000030731,ENSMUSG00000059146,ENSMUSG00000053477,ENSMUSG00000015605,ENSMUSG00000028416,ENSMUSG00000019087,ENSMUSG00000060279,ENSMUSG00000019969,ENSMUSG00000020232,ENSMUSG00000002985,ENSMUSG00000018012,ENSMUSG00000024163,ENSMUSG00000070509,ENSMUSG00000057329,ENSMUSG00000023277,ENSMUSG00000034867,ENSMUSG00000030890,ENSMUSG00000018820,ENSMUSG00000042688,ENSMUSG00000029106,ENSMUSG00000031980,…
GO:0060562	epithelial tube morphogenesis	biological_process	0.00077292	0.099074	17	443	335	22042	ENSMUSG00000031980,ENSMUSG00000000957,ENSMUSG00000036180,ENSMUSG00000025231,ENSMUSG00000029199,ENSMUSG00000017009,ENSMUSG00000024176,ENSMUSG00000005469,ENSMUSG00000040385,ENSMUSG00000019969,ENSMUSG00000026814,ENSMUSG00000015605,ENSMUSG00000031831,ENSMUSG00000057329,ENSMUSG00000030890,ENSMUSG00000001632,ENSMUSG00000070509
GO:0005789	endoplasmic reticulum membrane	cellular_component	0.00081048	0.10326	34	443	892	22042	ENSMUSG00000004394,ENSMUSG00000030747,ENSMUSG00000030682,ENSMUSG00000040462,ENSMUSG00000021820,ENSMUSG00000029925,ENSMUSG00000025318,ENSMUSG00000019969,ENSMUSG00000039953,ENSMUSG00000026203,ENSMUSG00000034659,ENSMUSG00000020238,ENSMUSG00000043648,ENSMUSG00000027422,ENSMUSG00000018820,ENSMUSG00000041765,ENSMUSG00000044461,ENSMUSG00000070426,ENSMUSG00000090213,ENSMUSG00000057329,ENSMUSG00000018334,…
GO:0098588	bounding membrane of organelle	cellular_component	0.0008219	0.10409	67	443	2124	22042	ENSMUSG00000019969,ENSMUSG00000040462,ENSMUSG00000024773,ENSMUSG00000115987,ENSMUSG00000004394,ENSMUSG00000030747,ENSMUSG00000030545,ENSMUSG00000020238,ENSMUSG00000048277,ENSMUSG00000020868,ENSMUSG00000041765,ENSMUSG00000022841,ENSMUSG00000020476,ENSMUSG00000026203,ENSMUSG00000029544,ENSMUSG00000039953,ENSMUSG00000059146,ENSMUSG00000090213,ENSMUSG00000024163,ENSMUSG00000044461,ENSMUSG00000029570,…
GO:0045666	positive regulation of neuron differentiation	biological_process	0.00083121	0.10431	20	443	422	22042	ENSMUSG00000070509,ENSMUSG00000024163,ENSMUSG00000023277,ENSMUSG00000057329,ENSMUSG00000034867,ENSMUSG00000030890,ENSMUSG00000059146,ENSMUSG00000015605,ENSMUSG00000030731,ENSMUSG00000053477,ENSMUSG00000060279,ENSMUSG00000020232,ENSMUSG00000019969,ENSMUSG00000002985,ENSMUSG00000021219,ENSMUSG00000069806,ENSMUSG00000018820,ENSMUSG00000042688,ENSMUSG00000031980,ENSMUSG00000035187
GO:0051248	negative regulation of protein metabolic process	biological_process	0.00083349	0.10431	41	443	1174	22042	ENSMUSG00000029053,ENSMUSG00000053716,ENSMUSG00000051403,ENSMUSG00000059146,ENSMUSG00000019850,ENSMUSG00000034292,ENSMUSG00000025494,ENSMUSG00000028893,ENSMUSG00000039278,ENSMUSG00000004937,ENSMUSG00000050627,ENSMUSG00000022102,ENSMUSG00000025231,ENSMUSG00000006127,ENSMUSG00000005417,ENSMUSG00000032612,ENSMUSG00000074272,ENSMUSG00000020232,ENSMUSG00000069135,ENSMUSG00000019969,ENSMUSG00000026814,…
GO:0048585	negative regulation of response to stimulus	biological_process	0.0008776	0.10918	51	443	1550	22042	ENSMUSG00000021959,ENSMUSG00000020682,ENSMUSG00000019969,ENSMUSG00000026814,ENSMUSG00000049922,ENSMUSG00000002985,ENSMUSG00000001494,ENSMUSG00000041560,ENSMUSG00000070509,ENSMUSG00000040247,ENSMUSG00000035863,ENSMUSG00000040462,ENSMUSG00000004266,ENSMUSG00000020184,ENSMUSG00000041765,ENSMUSG00000031980,ENSMUSG00000027200,ENSMUSG00000005469,ENSMUSG00000029003,ENSMUSG00000024621,ENSMUSG00000059146,…
GO:0098602	single organism cell adhesion	biological_process	0.00089718	0.11097	29	443	741	22042	ENSMUSG00000071068,ENSMUSG00000017009,ENSMUSG00000031217,ENSMUSG00000068105,ENSMUSG00000002799,ENSMUSG00000041351,ENSMUSG00000045394,ENSMUSG00000002778,ENSMUSG00000029003,ENSMUSG00000033335,ENSMUSG00000074272,ENSMUSG00000041959,ENSMUSG00000019850,ENSMUSG00000026768,ENSMUSG00000015605,ENSMUSG00000032815,ENSMUSG00000020605,ENSMUSG00000002602,ENSMUSG00000029053,ENSMUSG00000019969,ENSMUSG00000029554,…
GO:0051962	positive regulation of nervous system development	biological_process	0.00092133	0.1131	25	443	589	22042	ENSMUSG00000059146,ENSMUSG00000030731,ENSMUSG00000053477,ENSMUSG00000015605,ENSMUSG00000060279,ENSMUSG00000028416,ENSMUSG00000002985,ENSMUSG00000020232,ENSMUSG00000019969,ENSMUSG00000024163,ENSMUSG00000070509,ENSMUSG00000030890,ENSMUSG00000023277,ENSMUSG00000057329,ENSMUSG00000034867,ENSMUSG00000018820,ENSMUSG00000042688,ENSMUSG00000031980,ENSMUSG00000035187,ENSMUSG00000030093,ENSMUSG00000013033,…
GO:0035295	tube development	biological_process	0.00092509	0.1131	26	443	631	22042	ENSMUSG00000045394,ENSMUSG00000005469,ENSMUSG00000040385,ENSMUSG00000024176,ENSMUSG00000036180,ENSMUSG00000031665,ENSMUSG00000058756,ENSMUSG00000000957,ENSMUSG00000017009,ENSMUSG00000029199,ENSMUSG00000025231,ENSMUSG00000030093,ENSMUSG00000031980,ENSMUSG00000070509,ENSMUSG00000024163,ENSMUSG00000076441,ENSMUSG00000030890,ENSMUSG00000001632,ENSMUSG00000031831,ENSMUSG00000057329,ENSMUSG00000015605,…
GO:0051247	positive regulation of protein metabolic process	biological_process	0.00094731	0.11515	53	443	1641	22042	ENSMUSG00000052752,ENSMUSG00000057329,ENSMUSG00000029433,ENSMUSG00000024163,ENSMUSG00000024620,ENSMUSG00000019087,ENSMUSG00000029053,ENSMUSG00000002699,ENSMUSG00000002602,ENSMUSG00000059146,ENSMUSG00000019850,ENSMUSG00000018334,ENSMUSG00000005417,ENSMUSG00000021055,ENSMUSG00000074272,ENSMUSG00000017188,ENSMUSG00000020702,ENSMUSG00000004937,ENSMUSG00000024013,ENSMUSG00000031667,ENSMUSG00000030093,…
GO:0006977	DNA damage response, signal transduction by p53 class mediator resulting in cell cycle arrest	biological_process	0.00098055	0.11772	3	443	10	22042	ENSMUSG00000020184,ENSMUSG00000027510,ENSMUSG00000025507
GO:0044085	cellular component biogenesis	biological_process	0.00098082	0.11772	81	443	2772	22042	ENSMUSG00000005378,ENSMUSG00000041351,ENSMUSG00000033065,ENSMUSG00000043648,ENSMUSG00000018820,ENSMUSG00000037860,ENSMUSG00000030674,ENSMUSG00000005469,ENSMUSG00000059119,ENSMUSG00000070473,ENSMUSG00000002985,ENSMUSG00000001494,ENSMUSG00000007877,ENSMUSG00000059923,ENSMUSG00000034226,ENSMUSG00000021820,ENSMUSG00000031831,ENSMUSG00000023277,ENSMUSG00000049588,ENSMUSG00000030610,ENSMUSG00000062960,…
GO:0048870	cell motility	biological_process	0.00099075	0.11772	48	443	1457	22042	ENSMUSG00000027200,ENSMUSG00000000631,ENSMUSG00000031980,ENSMUSG00000035187,ENSMUSG00000024621,ENSMUSG00000045394,ENSMUSG00000044033,ENSMUSG00000002985,ENSMUSG00000069135,ENSMUSG00000019969,ENSMUSG00000039936,ENSMUSG00000026814,ENSMUSG00000062991,ENSMUSG00000020682,ENSMUSG00000059883,ENSMUSG00000015605,ENSMUSG00000073795,ENSMUSG00000027329,ENSMUSG00000030890,ENSMUSG00000030541,ENSMUSG00000032911,…
GO:0051674	localization of cell	biological_process	0.00099075	0.11772	48	443	1457	22042	ENSMUSG00000062991,ENSMUSG00000020682,ENSMUSG00000015605,ENSMUSG00000059883,ENSMUSG00000044033,ENSMUSG00000002985,ENSMUSG00000069135,ENSMUSG00000026814,ENSMUSG00000039936,ENSMUSG00000019969,ENSMUSG00000030541,ENSMUSG00000062960,ENSMUSG00000032911,ENSMUSG00000030873,ENSMUSG00000073795,ENSMUSG00000027329,ENSMUSG00000030890,ENSMUSG00000000631,ENSMUSG00000027200,ENSMUSG00000031980,ENSMUSG00000035187,…
GO:0006950	response to stress	biological_process	0.0010048	0.1186	99	443	3648	22042	ENSMUSG00000031980,ENSMUSG00000059108,ENSMUSG00000058756,ENSMUSG00000020184,ENSMUSG00000041765,ENSMUSG00000025532,ENSMUSG00000023973,ENSMUSG00000026203,ENSMUSG00000029003,ENSMUSG00000019969,ENSMUSG00000021615,ENSMUSG00000034748,ENSMUSG00000059883,ENSMUSG00000015605,ENSMUSG00000049230,ENSMUSG00000050761,ENSMUSG00000040462,ENSMUSG00000024773,ENSMUSG00000043019,ENSMUSG00000004266,ENSMUSG00000061048,…
GO:0030097	hemopoiesis	biological_process	0.0010094	0.1186	31	443	836	22042	ENSMUSG00000002778,ENSMUSG00000029810,ENSMUSG00000020160,ENSMUSG00000026616,ENSMUSG00000033106,ENSMUSG00000074272,ENSMUSG00000024621,ENSMUSG00000040325,ENSMUSG00000058756,ENSMUSG00000000957,ENSMUSG00000029106,ENSMUSG00000059022,ENSMUSG00000002799,ENSMUSG00000028040,ENSMUSG00000029570,ENSMUSG00000033055,ENSMUSG00000057329,ENSMUSG00000010054,ENSMUSG00000045817,ENSMUSG00000022185,ENSMUSG00000004266,…
GO:0010811	positive regulation of cell-substrate adhesion	biological_process	0.001021	0.1193	9	443	119	22042	ENSMUSG00000030890,ENSMUSG00000041959,ENSMUSG00000033335,ENSMUSG00000062960,ENSMUSG00000018012,ENSMUSG00000037966,ENSMUSG00000029053,ENSMUSG00000044024,ENSMUSG00000017009
GO:0030098	lymphocyte differentiation	biological_process	0.0010353	0.12031	17	443	357	22042	ENSMUSG00000002799,ENSMUSG00000000957,ENSMUSG00000040325,ENSMUSG00000026616,ENSMUSG00000002778,ENSMUSG00000029053,ENSMUSG00000023206,ENSMUSG00000002602,ENSMUSG00000019850,ENSMUSG00000015605,ENSMUSG00000032815,ENSMUSG00000020605,ENSMUSG00000045817,ENSMUSG00000010054,ENSMUSG00000004266,ENSMUSG00000057329,ENSMUSG00000029570
GO:0007160	cell-matrix adhesion	biological_process	0.0010419	0.12041	12	443	192	22042	ENSMUSG00000026768,ENSMUSG00000000957,ENSMUSG00000015605,ENSMUSG00000017009,ENSMUSG00000029053,ENSMUSG00000031391,ENSMUSG00000031078,ENSMUSG00000062960,ENSMUSG00000037966,ENSMUSG00000030890,ENSMUSG00000057329,ENSMUSG00000041959
GO:0035239	tube morphogenesis	biological_process	0.0010569	0.12149	18	443	375	22042	ENSMUSG00000070509,ENSMUSG00000030890,ENSMUSG00000001632,ENSMUSG00000057329,ENSMUSG00000031831,ENSMUSG00000015605,ENSMUSG00000037820,ENSMUSG00000019969,ENSMUSG00000026814,ENSMUSG00000005469,ENSMUSG00000040385,ENSMUSG00000024176,ENSMUSG00000036180,ENSMUSG00000000957,ENSMUSG00000017009,ENSMUSG00000029199,ENSMUSG00000025231,ENSMUSG00000031980
GO:0098751	bone cell development	biological_process	0.0010662	0.12156	5	443	36	22042	ENSMUSG00000020160,ENSMUSG00000000552,ENSMUSG00000015605,ENSMUSG00000004266,ENSMUSG00000019087
GO:0022607	cellular component assembly	biological_process	0.001069	0.12156	76	443	2567	22042	ENSMUSG00000023277,ENSMUSG00000021820,ENSMUSG00000031831,ENSMUSG00000049588,ENSMUSG00000030610,ENSMUSG00000062960,ENSMUSG00000041560,ENSMUSG00000001494,ENSMUSG00000002985,ENSMUSG00000007877,ENSMUSG00000059923,ENSMUSG00000034226,ENSMUSG00000037860,ENSMUSG00000030674,ENSMUSG00000005469,ENSMUSG00000070473,ENSMUSG00000059119,ENSMUSG00000041351,ENSMUSG00000033065,ENSMUSG00000018820,ENSMUSG00000043648,…
GO:0001775	cell activation	biological_process	0.0010811	0.12228	34	443	1003	22042	ENSMUSG00000029570,ENSMUSG00000010054,ENSMUSG00000057329,ENSMUSG00000002602,ENSMUSG00000002699,ENSMUSG00000020605,ENSMUSG00000053477,ENSMUSG00000019850,ENSMUSG00000024620,ENSMUSG00000029053,ENSMUSG00000074272,ENSMUSG00000026616,ENSMUSG00000002778,ENSMUSG00000031217,ENSMUSG00000017009,ENSMUSG00000000957,ENSMUSG00000002799,ENSMUSG00000030093,ENSMUSG00000068105,ENSMUSG00000040247,ENSMUSG00000004266,…
GO:0060560	developmental growth involved in morphogenesis	biological_process	0.0010983	0.12356	15	443	278	22042	ENSMUSG00000027200,ENSMUSG00000035187,ENSMUSG00000034748,ENSMUSG00000002985,ENSMUSG00000029053,ENSMUSG00000018820,ENSMUSG00000059146,ENSMUSG00000030731,ENSMUSG00000015605,ENSMUSG00000030890,ENSMUSG00000069806,ENSMUSG00000023277,ENSMUSG00000070509,ENSMUSG00000031078,ENSMUSG00000033335
GO:1903827	regulation of cellular protein localization	biological_process	0.0011294	0.12639	21	443	462	22042	ENSMUSG00000002055,ENSMUSG00000029544,ENSMUSG00000005469,ENSMUSG00000041765,ENSMUSG00000022841,ENSMUSG00000037523,ENSMUSG00000050627,ENSMUSG00000000957,ENSMUSG00000020184,ENSMUSG00000006127,ENSMUSG00000025231,ENSMUSG00000040462,ENSMUSG00000001151,ENSMUSG00000021820,ENSMUSG00000028078,ENSMUSG00000073982,ENSMUSG00000067150,ENSMUSG00000028893,ENSMUSG00000017774,ENSMUSG00000003346,ENSMUSG00000019969
GO:0048598	embryonic morphogenesis	biological_process	0.0011681	0.13002	25	443	617	22042	ENSMUSG00000030093,ENSMUSG00000002799,ENSMUSG00000038982,ENSMUSG00000031665,ENSMUSG00000036180,ENSMUSG00000000957,ENSMUSG00000017009,ENSMUSG00000025231,ENSMUSG00000029199,ENSMUSG00000024176,ENSMUSG00000012819,ENSMUSG00000005469,ENSMUSG00000026814,ENSMUSG00000019969,ENSMUSG00000038000,ENSMUSG00000007877,ENSMUSG00000019850,ENSMUSG00000026768,ENSMUSG00000059923,ENSMUSG00000015605,ENSMUSG00000034292,…
GO:0042176	regulation of protein catabolic process	biological_process	0.0011743	0.13003	19	443	402	22042	ENSMUSG00000029003,ENSMUSG00000025316,ENSMUSG00000005469,ENSMUSG00000026203,ENSMUSG00000041765,ENSMUSG00000020184,ENSMUSG00000025231,ENSMUSG00000004937,ENSMUSG00000074247,ENSMUSG00000070509,ENSMUSG00000041560,ENSMUSG00000115987,ENSMUSG00000040462,ENSMUSG00000030610,ENSMUSG00000019850,ENSMUSG00000062991,ENSMUSG00000002985,ENSMUSG00000019969,ENSMUSG00000029554
GO:0008285	negative regulation of cell proliferation	biological_process	0.0011954	0.13168	26	443	660	22042	ENSMUSG00000020160,ENSMUSG00000024621,ENSMUSG00000074272,ENSMUSG00000037003,ENSMUSG00000026203,ENSMUSG00000021055,ENSMUSG00000017009,ENSMUSG00000041351,ENSMUSG00000078249,ENSMUSG00000024921,ENSMUSG00000030541,ENSMUSG00000008090,ENSMUSG00000060240,ENSMUSG00000027510,ENSMUSG00000004266,ENSMUSG00000037624,ENSMUSG00000030890,ENSMUSG00000057329,ENSMUSG00000044820,ENSMUSG00000019850,ENSMUSG00000015605,…
GO:0048534	hematopoietic or lymphoid organ development	biological_process	0.0012162	0.13327	32	443	884	22042	ENSMUSG00000040325,ENSMUSG00000033106,ENSMUSG00000024621,ENSMUSG00000029810,ENSMUSG00000059022,ENSMUSG00000058756,ENSMUSG00000004266,ENSMUSG00000045817,ENSMUSG00000029554,ENSMUSG00000019969,ENSMUSG00000023206,ENSMUSG00000032815,ENSMUSG00000015605,ENSMUSG00000074272,ENSMUSG00000026616,ENSMUSG00000020160,ENSMUSG00000002778,ENSMUSG00000002799,ENSMUSG00000029106,ENSMUSG00000000957,ENSMUSG00000010054,…
GO:0048812	neuron projection morphogenesis	biological_process	0.0012399	0.13518	25	443	594	22042	ENSMUSG00000059146,ENSMUSG00000030731,ENSMUSG00000015605,ENSMUSG00000044033,ENSMUSG00000031391,ENSMUSG00000019969,ENSMUSG00000029053,ENSMUSG00000002985,ENSMUSG00000070509,ENSMUSG00000024163,ENSMUSG00000028040,ENSMUSG00000023277,ENSMUSG00000057329,ENSMUSG00000034867,ENSMUSG00000030890,ENSMUSG00000018820,ENSMUSG00000031217,ENSMUSG00000020476,ENSMUSG00000027200,ENSMUSG00000030093,ENSMUSG00000035187,…
GO:0045807	positive regulation of endocytosis	biological_process	0.0012586	0.13651	10	443	150	22042	ENSMUSG00000002602,ENSMUSG00000029106,ENSMUSG00000022841,ENSMUSG00000060279,ENSMUSG00000041351,ENSMUSG00000030605,ENSMUSG00000000631,ENSMUSG00000002985,ENSMUSG00000115987,ENSMUSG00000033335
GO:0045595	regulation of cell differentiation	biological_process	0.0013066	0.14099	57	443	1837	22042	ENSMUSG00000020184,ENSMUSG00000018820,ENSMUSG00000035187,ENSMUSG00000031980,ENSMUSG00000041351,ENSMUSG00000027200,ENSMUSG00000029810,ENSMUSG00000005469,ENSMUSG00000029003,ENSMUSG00000024621,ENSMUSG00000032815,ENSMUSG00000015605,ENSMUSG00000028977,ENSMUSG00000023206,ENSMUSG00000062991,ENSMUSG00000020232,ENSMUSG00000019969,ENSMUSG00000002985,ENSMUSG00000028416,ENSMUSG00000032911,ENSMUSG00000070509,…
GO:0009895	negative regulation of catabolic process	biological_process	0.0013142	0.14109	14	443	261	22042	ENSMUSG00000029003,ENSMUSG00000025316,ENSMUSG00000041560,ENSMUSG00000040462,ENSMUSG00000057329,ENSMUSG00000062991,ENSMUSG00000025231,ENSMUSG00000019850,ENSMUSG00000041765,ENSMUSG00000004937,ENSMUSG00000029554,ENSMUSG00000034748,ENSMUSG00000024120,ENSMUSG00000019969
GO:0031933	telomeric heterochromatin	cellular_component	0.0013217	0.14118	2	443	3	22042	ENSMUSG00000034748,ENSMUSG00000029703
GO:0051130	positive regulation of cellular component organization	biological_process	0.0013402	0.14231	44	443	1292	22042	ENSMUSG00000073982,ENSMUSG00000018012,ENSMUSG00000017774,ENSMUSG00000034867,ENSMUSG00000079426,ENSMUSG00000059146,ENSMUSG00000030731,ENSMUSG00000002602,ENSMUSG00000060279,ENSMUSG00000038000,ENSMUSG00000017188,ENSMUSG00000033335,ENSMUSG00000031078,ENSMUSG00000013033,ENSMUSG00000069806,ENSMUSG00000041959,ENSMUSG00000029106,ENSMUSG00000042688,ENSMUSG00000017009,ENSMUSG00000030093,ENSMUSG00000062960,…
GO:0072431	signal transduction involved in mitotic G1 DNA damage checkpoint	biological_process	0.0013525	0.14231	3	443	11	22042	ENSMUSG00000025507,ENSMUSG00000027510,ENSMUSG00000020184
GO:1902400	intracellular signal transduction involved in G1 DNA damage checkpoint	biological_process	0.0013525	0.14231	3	443	11	22042	ENSMUSG00000020184,ENSMUSG00000027510,ENSMUSG00000025507
GO:0032469	endoplasmic reticulum calcium ion homeostasis	biological_process	0.0013772	0.1439	4	443	23	22042	ENSMUSG00000037820,ENSMUSG00000057329,ENSMUSG00000019969,ENSMUSG00000033287
GO:0034329	cell junction assembly	biological_process	0.0013871	0.1439	12	443	197	22042	ENSMUSG00000017774,ENSMUSG00000070473,ENSMUSG00000062960,ENSMUSG00000031078,ENSMUSG00000005469,ENSMUSG00000041959,ENSMUSG00000061048,ENSMUSG00000057329,ENSMUSG00000017009,ENSMUSG00000015605,ENSMUSG00000000957,ENSMUSG00000031980
GO:0048745	smooth muscle tissue development	biological_process	0.0013879	0.1439	4	443	24	22042	ENSMUSG00000026814,ENSMUSG00000015605,ENSMUSG00000022836,ENSMUSG00000026768
GO:0031175	neuron projection development	biological_process	0.0014502	0.14631	35	443	950	22042	ENSMUSG00000038982,ENSMUSG00000030093,ENSMUSG00000042688,ENSMUSG00000031217,ENSMUSG00000069806,ENSMUSG00000033335,ENSMUSG00000031078,ENSMUSG00000060279,ENSMUSG00000031391,ENSMUSG00000029053,ENSMUSG00000027581,ENSMUSG00000059146,ENSMUSG00000030731,ENSMUSG00000034867,ENSMUSG00000057329,ENSMUSG00000018012,ENSMUSG00000028040,ENSMUSG00000024163,ENSMUSG00000031980,ENSMUSG00000027200,ENSMUSG00000035187,…
GO:0043933	macromolecular complex subunit organization	biological_process	0.0014581	0.14631	78	443	2700	22042	ENSMUSG00000034748,ENSMUSG00000062991,ENSMUSG00000015605,ENSMUSG00000030890,ENSMUSG00000028863,ENSMUSG00000013822,ENSMUSG00000020238,ENSMUSG00000020476,ENSMUSG00000058756,ENSMUSG00000020184,ENSMUSG00000022841,ENSMUSG00000068744,ENSMUSG00000033287,ENSMUSG00000002055,ENSMUSG00000029003,ENSMUSG00000029053,ENSMUSG00000037820,ENSMUSG00000034292,ENSMUSG00000079426,ENSMUSG00000030689,ENSMUSG00000053477,…
GO:0001934	positive regulation of protein phosphorylation	biological_process	0.0014609	0.14631	35	443	992	22042	ENSMUSG00000070509,ENSMUSG00000062960,ENSMUSG00000032911,ENSMUSG00000030890,ENSMUSG00000024170,ENSMUSG00000062991,ENSMUSG00000019969,ENSMUSG00000026814,ENSMUSG00000044024,ENSMUSG00000020901,ENSMUSG00000029003,ENSMUSG00000024621,ENSMUSG00000044716,ENSMUSG00000068744,ENSMUSG00000031980,ENSMUSG00000024163,ENSMUSG00000057329,ENSMUSG00000052752,ENSMUSG00000018334,ENSMUSG00000059146,ENSMUSG00000002602,…
GO:0014037	Schwann cell differentiation	biological_process	0.0014609	0.14631	5	443	39	22042	ENSMUSG00000062991,ENSMUSG00000059146,ENSMUSG00000028416,ENSMUSG00000036560,ENSMUSG00000030890
GO:0003872	6-phosphofructokinase activity	molecular_function	0.0014853	0.14631	2	443	3	22042	ENSMUSG00000021196,ENSMUSG00000033065
GO:0005945	6-phosphofructokinase complex	cellular_component	0.0014853	0.14631	2	443	3	22042	ENSMUSG00000033065,ENSMUSG00000021196
GO:0006735	NADH regeneration	biological_process	0.0014853	0.14631	2	443	3	22042	ENSMUSG00000021196,ENSMUSG00000033065
GO:0061621	canonical glycolysis	biological_process	0.0014853	0.14631	2	443	3	22042	ENSMUSG00000021196,ENSMUSG00000033065
GO:0061718	glucose catabolic process to pyruvate	biological_process	0.0014853	0.14631	2	443	3	22042	ENSMUSG00000021196,ENSMUSG00000033065
GO:0071400	cellular response to oleic acid	biological_process	0.0014853	0.14631	2	443	3	22042	ENSMUSG00000030747,ENSMUSG00000076441
GO:0016773	phosphotransferase activity, alcohol group as acceptor	molecular_function	0.001491	0.14631	29	443	736	22042	ENSMUSG00000022791,ENSMUSG00000031217,ENSMUSG00000042688,ENSMUSG00000033065,ENSMUSG00000022836,ENSMUSG00000068917,ENSMUSG00000040325,ENSMUSG00000024621,ENSMUSG00000005469,ENSMUSG00000020451,ENSMUSG00000006599,ENSMUSG00000024620,ENSMUSG00000029053,ENSMUSG00000039936,ENSMUSG00000026814,ENSMUSG00000002602,ENSMUSG00000021959,ENSMUSG00000018334,ENSMUSG00000021196,ENSMUSG00000059883,ENSMUSG00000059146,…
GO:0033554	cellular response to stress	biological_process	0.001499	0.14631	57	443	1806	22042	ENSMUSG00000024163,ENSMUSG00000070426,ENSMUSG00000028893,ENSMUSG00000076441,ENSMUSG00000029433,ENSMUSG00000057329,ENSMUSG00000027933,ENSMUSG00000027510,ENSMUSG00000037624,ENSMUSG00000019850,ENSMUSG00000000552,ENSMUSG00000059146,ENSMUSG00000002602,ENSMUSG00000038000,ENSMUSG00000021256,ENSMUSG00000039646,ENSMUSG00000038425,ENSMUSG00000031078,ENSMUSG00000033335,ENSMUSG00000074272,ENSMUSG00000035890,…
GO:0033059	cellular pigmentation	biological_process	0.0015011	0.14631	5	443	39	22042	ENSMUSG00000025410,ENSMUSG00000038982,ENSMUSG00000061048,ENSMUSG00000034867,ENSMUSG00000057329
GO:0004672	protein kinase activity	molecular_function	0.0015099	0.14649	26	443	634	22042	ENSMUSG00000042688,ENSMUSG00000031217,ENSMUSG00000022836,ENSMUSG00000022791,ENSMUSG00000024621,ENSMUSG00000005469,ENSMUSG00000068917,ENSMUSG00000040325,ENSMUSG00000021959,ENSMUSG00000002602,ENSMUSG00000059146,ENSMUSG00000059883,ENSMUSG00000018334,ENSMUSG00000020451,ENSMUSG00000024620,ENSMUSG00000006599,ENSMUSG00000029053,ENSMUSG00000026814,ENSMUSG00000067941,ENSMUSG00000067713,ENSMUSG00000062960,…
GO:0031589	cell-substrate adhesion	biological_process	0.0015298	0.14774	16	443	317	22042	ENSMUSG00000000957,ENSMUSG00000017009,ENSMUSG00000041959,ENSMUSG00000033335,ENSMUSG00000031078,ENSMUSG00000037966,ENSMUSG00000029053,ENSMUSG00000044024,ENSMUSG00000031391,ENSMUSG00000026768,ENSMUSG00000015605,ENSMUSG00000002602,ENSMUSG00000030890,ENSMUSG00000057329,ENSMUSG00000062960,ENSMUSG00000018012
GO:0043405	regulation of MAP kinase activity	biological_process	0.0015371	0.14777	14	443	264	22042	ENSMUSG00000006127,ENSMUSG00000062991,ENSMUSG00000018334,ENSMUSG00000059146,ENSMUSG00000024013,ENSMUSG00000020901,ENSMUSG00000002985,ENSMUSG00000053716,ENSMUSG00000019969,ENSMUSG00000074272,ENSMUSG00000024163,ENSMUSG00000032911,ENSMUSG00000004266,ENSMUSG00000030890
GO:0051239	regulation of multicellular organismal process	biological_process	0.0015482	0.14789	84	443	2966	22042	ENSMUSG00000025231,ENSMUSG00000000957,ENSMUSG00000007122,ENSMUSG00000030093,ENSMUSG00000074272,ENSMUSG00000020160,ENSMUSG00000013033,ENSMUSG00000031078,ENSMUSG00000033335,ENSMUSG00000021219,ENSMUSG00000021680,ENSMUSG00000069806,ENSMUSG00000030731,ENSMUSG00000019850,ENSMUSG00000024620,ENSMUSG00000019087,ENSMUSG00000017817,ENSMUSG00000047821,ENSMUSG00000060240,ENSMUSG00000037624,ENSMUSG00000010054,…
GO:1901888	regulation of cell junction assembly	biological_process	0.0015536	0.14789	7	443	78	22042	ENSMUSG00000062960,ENSMUSG00000000957,ENSMUSG00000005469,ENSMUSG00000017774,ENSMUSG00000017009,ENSMUSG00000041959,ENSMUSG00000031980
GO:0048666	neuron development	biological_process	0.0015593	0.14789	39	443	1103	22042	ENSMUSG00000018012,ENSMUSG00000028040,ENSMUSG00000024163,ENSMUSG00000028078,ENSMUSG00000034867,ENSMUSG00000057329,ENSMUSG00000027581,ENSMUSG00000059146,ENSMUSG00000030731,ENSMUSG00000031391,ENSMUSG00000060279,ENSMUSG00000029053,ENSMUSG00000033335,ENSMUSG00000031078,ENSMUSG00000012819,ENSMUSG00000069806,ENSMUSG00000042688,ENSMUSG00000031217,ENSMUSG00000017009,ENSMUSG00000038982,ENSMUSG00000030093,…
GO:0032403	protein complex binding	molecular_function	0.0015674	0.14799	32	443	870	22042	ENSMUSG00000040714,ENSMUSG00000000957,ENSMUSG00000029106,ENSMUSG00000004937,ENSMUSG00000034792,ENSMUSG00000033335,ENSMUSG00000031078,ENSMUSG00000034292,ENSMUSG00000079426,ENSMUSG00000017774,ENSMUSG00000004187,ENSMUSG00000037649,ENSMUSG00000040009,ENSMUSG00000020476,ENSMUSG00000030605,ENSMUSG00000000631,ENSMUSG00000059119,ENSMUSG00000002055,ENSMUSG00000026203,ENSMUSG00000068744,ENSMUSG00000062991,…
GO:0009057	macromolecule catabolic process	biological_process	0.0015775	0.14828	39	443	1121	22042	ENSMUSG00000027466,ENSMUSG00000019850,ENSMUSG00000021024,ENSMUSG00000003346,ENSMUSG00000070426,ENSMUSG00000025231,ENSMUSG00000028670,ENSMUSG00000042988,ENSMUSG00000074247,ENSMUSG00000004937,ENSMUSG00000030685,ENSMUSG00000074272,ENSMUSG00000035890,ENSMUSG00000040385,ENSMUSG00000032612,ENSMUSG00000062991,ENSMUSG00000029554,ENSMUSG00000019969,ENSMUSG00000002985,ENSMUSG00000115987,ENSMUSG00000041560,…
GO:0009889	regulation of biosynthetic process	biological_process	0.001649	0.15432	106	443	3901	22042	ENSMUSG00000025494,ENSMUSG00000092260,ENSMUSG00000060279,ENSMUSG00000093445,ENSMUSG00000078862,ENSMUSG00000029053,ENSMUSG00000034292,ENSMUSG00000000552,ENSMUSG00000059146,ENSMUSG00000053477,ENSMUSG00000071256,ENSMUSG00000024176,ENSMUSG00000040385,ENSMUSG00000030685,ENSMUSG00000017188,ENSMUSG00000024921,ENSMUSG00000060098,ENSMUSG00000041815,ENSMUSG00000068105,ENSMUSG00000006127,ENSMUSG00000028651,…
GO:0042327	positive regulation of phosphorylation	biological_process	0.0016619	0.1545	36	443	1035	22042	ENSMUSG00000074272,ENSMUSG00000020702,ENSMUSG00000005417,ENSMUSG00000021055,ENSMUSG00000017009,ENSMUSG00000037523,ENSMUSG00000024013,ENSMUSG00000022791,ENSMUSG00000030093,ENSMUSG00000031667,ENSMUSG00000041638,ENSMUSG00000024163,ENSMUSG00000052752,ENSMUSG00000057329,ENSMUSG00000002602,ENSMUSG00000002699,ENSMUSG00000018334,ENSMUSG00000059146,ENSMUSG00000019087,ENSMUSG00000024620,ENSMUSG00000029053,…
GO:0016567	protein ubiquitination	biological_process	0.0016674	0.1545	29	443	752	22042	ENSMUSG00000025231,ENSMUSG00000026455,ENSMUSG00000031935,ENSMUSG00000020184,ENSMUSG00000030435,ENSMUSG00000004937,ENSMUSG00000037622,ENSMUSG00000035890,ENSMUSG00000030685,ENSMUSG00000029003,ENSMUSG00000026203,ENSMUSG00000032612,ENSMUSG00000048232,ENSMUSG00000040325,ENSMUSG00000027466,ENSMUSG00000019850,ENSMUSG00000022771,ENSMUSG00000029554,ENSMUSG00000020773,ENSMUSG00000019969,ENSMUSG00000028703,…
GO:0048646	anatomical structure formation involved in morphogenesis	biological_process	0.0016729	0.1545	41	443	1213	22042	ENSMUSG00000060240,ENSMUSG00000029570,ENSMUSG00000001632,ENSMUSG00000037820,ENSMUSG00000019850,ENSMUSG00000053477,ENSMUSG00000000552,ENSMUSG00000021256,ENSMUSG00000020160,ENSMUSG00000074272,ENSMUSG00000033335,ENSMUSG00000024176,ENSMUSG00000017009,ENSMUSG00000026455,ENSMUSG00000025231,ENSMUSG00000023008,ENSMUSG00000036180,ENSMUSG00000029106,ENSMUSG00000000957,ENSMUSG00000007122,ENSMUSG00000068105,…
GO:0007015	actin filament organization	biological_process	0.0016976	0.15611	18	443	386	22042	ENSMUSG00000067889,ENSMUSG00000041959,ENSMUSG00000031078,ENSMUSG00000029003,ENSMUSG00000030685,ENSMUSG00000029106,ENSMUSG00000017009,ENSMUSG00000006127,ENSMUSG00000057329,ENSMUSG00000023277,ENSMUSG00000073982,ENSMUSG00000018012,ENSMUSG00000017774,ENSMUSG00000007877,ENSMUSG00000059923,ENSMUSG00000079426,ENSMUSG00000015605,ENSMUSG00000034226
GO:0002520	immune system development	biological_process	0.0017057	0.15617	33	443	937	22042	ENSMUSG00000029570,ENSMUSG00000033055,ENSMUSG00000028040,ENSMUSG00000057329,ENSMUSG00000022185,ENSMUSG00000010054,ENSMUSG00000000552,ENSMUSG00000020605,ENSMUSG00000019850,ENSMUSG00000002602,ENSMUSG00000029053,ENSMUSG00000019087,ENSMUSG00000002778,ENSMUSG00000074272,ENSMUSG00000020160,ENSMUSG00000026616,ENSMUSG00000029106,ENSMUSG00000000957,ENSMUSG00000002799,ENSMUSG00000004266,ENSMUSG00000045817,…
GO:0030426	growth cone	cellular_component	0.0017211	0.15691	12	443	202	22042	ENSMUSG00000027581,ENSMUSG00000018820,ENSMUSG00000019969,ENSMUSG00000024163,ENSMUSG00000069227,ENSMUSG00000033335,ENSMUSG00000031078,ENSMUSG00000018012,ENSMUSG00000013033,ENSMUSG00000025410,ENSMUSG00000023277,ENSMUSG00000040640
GO:0009894	regulation of catabolic process	biological_process	0.0017325	0.15727	28	443	723	22042	ENSMUSG00000026203,ENSMUSG00000029003,ENSMUSG00000025316,ENSMUSG00000031078,ENSMUSG00000005469,ENSMUSG00000040385,ENSMUSG00000024120,ENSMUSG00000004937,ENSMUSG00000074247,ENSMUSG00000041765,ENSMUSG00000020184,ENSMUSG00000058756,ENSMUSG00000025231,ENSMUSG00000040462,ENSMUSG00000057329,ENSMUSG00000045817,ENSMUSG00000030610,ENSMUSG00000070509,ENSMUSG00000062960,ENSMUSG00000041560,ENSMUSG00000028893,…
GO:0044428	nuclear part	cellular_component	0.0017469	0.15789	114	443	4237	22042	ENSMUSG00000041560,ENSMUSG00000027067,ENSMUSG00000056952,ENSMUSG00000031831,ENSMUSG00000024833,ENSMUSG00000024104,ENSMUSG00000032815,ENSMUSG00000059923,ENSMUSG00000028977,ENSMUSG00000020232,ENSMUSG00000020808,ENSMUSG00000002985,ENSMUSG00000006599,ENSMUSG00000015092,ENSMUSG00000005469,ENSMUSG00000025316,ENSMUSG00000027569,ENSMUSG00000024621,ENSMUSG00000037860,ENSMUSG00000040325,ENSMUSG00000034659,…
GO:0042177	negative regulation of protein catabolic process	biological_process	0.0018243	0.16419	10	443	154	22042	ENSMUSG00000029003,ENSMUSG00000025316,ENSMUSG00000041560,ENSMUSG00000040462,ENSMUSG00000041765,ENSMUSG00000062991,ENSMUSG00000025231,ENSMUSG00000019969,ENSMUSG00000004937,ENSMUSG00000029554
GO:0098641	cadherin binding involved in cell-cell adhesion	molecular_function	0.0018486	0.16567	2	443	4	22042	ENSMUSG00000045394,ENSMUSG00000040385
GO:0061564	axon development	biological_process	0.001917	0.17107	20	443	451	22042	ENSMUSG00000031078,ENSMUSG00000033335,ENSMUSG00000024621,ENSMUSG00000030093,ENSMUSG00000035187,ENSMUSG00000027200,ENSMUSG00000018820,ENSMUSG00000031217,ENSMUSG00000023277,ENSMUSG00000057329,ENSMUSG00000030890,ENSMUSG00000070509,ENSMUSG00000024163,ENSMUSG00000028040,ENSMUSG00000019969,ENSMUSG00000002985,ENSMUSG00000044033,ENSMUSG00000031391,ENSMUSG00000015605,ENSMUSG00000059146
GO:0030427	site of polarized growth	cellular_component	0.0019533	0.17294	12	443	205	22042	ENSMUSG00000024163,ENSMUSG00000031078,ENSMUSG00000069227,ENSMUSG00000033335,ENSMUSG00000018012,ENSMUSG00000013033,ENSMUSG00000025410,ENSMUSG00000023277,ENSMUSG00000040640,ENSMUSG00000027581,ENSMUSG00000018820,ENSMUSG00000019969
GO:0051049	regulation of transport	biological_process	0.0019543	0.17294	57	443	1842	22042	ENSMUSG00000029053,ENSMUSG00000017817,ENSMUSG00000060279,ENSMUSG00000019087,ENSMUSG00000019850,ENSMUSG00000021062,ENSMUSG00000002602,ENSMUSG00000020882,ENSMUSG00000057329,ENSMUSG00000034867,ENSMUSG00000047821,ENSMUSG00000067150,ENSMUSG00000017774,ENSMUSG00000022791,ENSMUSG00000007122,ENSMUSG00000037523,ENSMUSG00000050627,ENSMUSG00000022836,ENSMUSG00000029106,ENSMUSG00000078515,ENSMUSG00000025231,…
GO:0005623	cell	cellular_component	0.0019676	0.1734	380	443	17413	22042	ENSMUSG00000020605,ENSMUSG00000053477,ENSMUSG00000045934,ENSMUSG00000102428,ENSMUSG00000024163,ENSMUSG00000044461,ENSMUSG00000020978,ENSMUSG00000050627,ENSMUSG00000024921,ENSMUSG00000038982,ENSMUSG00000068105,ENSMUSG00000041815,ENSMUSG00000022791,ENSMUSG00000040738,ENSMUSG00000032204,ENSMUSG00000037606,ENSMUSG00000002778,ENSMUSG00000017188,ENSMUSG00000032612,ENSMUSG00000062991,ENSMUSG00000050761,…
GO:0048856	anatomical structure development	biological_process	0.0019898	0.17368	141	443	5468	22042	ENSMUSG00000053477,ENSMUSG00000059146,ENSMUSG00000020605,ENSMUSG00000034292,ENSMUSG00000029053,ENSMUSG00000021256,ENSMUSG00000033055,ENSMUSG00000029570,ENSMUSG00000008090,ENSMUSG00000024163,ENSMUSG00000042688,ENSMUSG00000068105,ENSMUSG00000038982,ENSMUSG00000024921,ENSMUSG00000002778,ENSMUSG00000034993,ENSMUSG00000024176,ENSMUSG00000062991,ENSMUSG00000023206,ENSMUSG00000019969,ENSMUSG00000029554,…
GO:0043408	regulation of MAPK cascade	biological_process	0.0020076	0.17368	28	443	748	22042	ENSMUSG00000030093,ENSMUSG00000024013,ENSMUSG00000022102,ENSMUSG00000006127,ENSMUSG00000021055,ENSMUSG00000020702,ENSMUSG00000074272,ENSMUSG00000024621,ENSMUSG00000053716,ENSMUSG00000019969,ENSMUSG00000029053,ENSMUSG00000002985,ENSMUSG00000024620,ENSMUSG00000020901,ENSMUSG00000019087,ENSMUSG00000044024,ENSMUSG00000059923,ENSMUSG00000059146,ENSMUSG00000018334,ENSMUSG00000002602,ENSMUSG00000062991,…
GO:0044710	single-organism metabolic process	biological_process	0.0020088	0.17368	132	443	5076	22042	ENSMUSG00000030747,ENSMUSG00000028863,ENSMUSG00000035863,ENSMUSG00000030890,ENSMUSG00000043019,ENSMUSG00000031399,ENSMUSG00000004266,ENSMUSG00000032281,ENSMUSG00000034748,ENSMUSG00000029003,ENSMUSG00000061099,ENSMUSG00000026203,ENSMUSG00000020184,ENSMUSG00000022841,ENSMUSG00000041765,ENSMUSG00000020868,ENSMUSG00000035686,ENSMUSG00000031980,ENSMUSG00000070426,ENSMUSG00000067713,ENSMUSG00000027933,…
GO:0007166	cell surface receptor signaling pathway	biological_process	0.0020094	0.17368	69	443	2411	22042	ENSMUSG00000027200,ENSMUSG00000018820,ENSMUSG00000037860,ENSMUSG00000024621,ENSMUSG00000005469,ENSMUSG00000001494,ENSMUSG00000002985,ENSMUSG00000049922,ENSMUSG00000039936,ENSMUSG00000026814,ENSMUSG00000021959,ENSMUSG00000059923,ENSMUSG00000032815,ENSMUSG00000025507,ENSMUSG00000070509,ENSMUSG00000032911,ENSMUSG00000062960,ENSMUSG00000002799,ENSMUSG00000030093,ENSMUSG00000026455,ENSMUSG00000031217,…
GO:0045992	negative regulation of embryonic development	biological_process	0.0020118	0.17368	4	443	28	22042	ENSMUSG00000005469,ENSMUSG00000029570,ENSMUSG00000025231,ENSMUSG00000034292
GO:0044089	positive regulation of cellular component biogenesis	biological_process	0.0020404	0.17503	21	443	492	22042	ENSMUSG00000017774,ENSMUSG00000035863,ENSMUSG00000062960,ENSMUSG00000018012,ENSMUSG00000023277,ENSMUSG00000059923,ENSMUSG00000079426,ENSMUSG00000015605,ENSMUSG00000059146,ENSMUSG00000013033,ENSMUSG00000033335,ENSMUSG00000039953,ENSMUSG00000031078,ENSMUSG00000041959,ENSMUSG00000068744,ENSMUSG00000037860,ENSMUSG00000033287,ENSMUSG00000017009,ENSMUSG00000005378,ENSMUSG00000031980,ENSMUSG00000030093
GO:0048589	developmental growth	biological_process	0.0020441	0.17503	27	443	703	22042	ENSMUSG00000018820,ENSMUSG00000029106,ENSMUSG00000031980,ENSMUSG00000037622,ENSMUSG00000027200,ENSMUSG00000030093,ENSMUSG00000035187,ENSMUSG00000037966,ENSMUSG00000020160,ENSMUSG00000031078,ENSMUSG00000033335,ENSMUSG00000037003,ENSMUSG00000067889,ENSMUSG00000069806,ENSMUSG00000021959,ENSMUSG00000059146,ENSMUSG00000030731,ENSMUSG00000015605,ENSMUSG00000024620,ENSMUSG00000029053,ENSMUSG00000002985,…
GO:0032446	protein modification by small protein conjugation	biological_process	0.0020565	0.17538	30	443	798	22042	ENSMUSG00000026455,ENSMUSG00000031935,ENSMUSG00000025231,ENSMUSG00000030435,ENSMUSG00000020184,ENSMUSG00000037622,ENSMUSG00000004937,ENSMUSG00000030685,ENSMUSG00000035890,ENSMUSG00000029003,ENSMUSG00000026203,ENSMUSG00000032612,ENSMUSG00000040325,ENSMUSG00000048232,ENSMUSG00000027466,ENSMUSG00000019850,ENSMUSG00000022771,ENSMUSG00000020773,ENSMUSG00000029554,ENSMUSG00000019969,ENSMUSG00000020232,…
GO:0000151	ubiquitin ligase complex	cellular_component	0.0021193	0.18001	14	443	271	22042	ENSMUSG00000027466,ENSMUSG00000026455,ENSMUSG00000031935,ENSMUSG00000074247,ENSMUSG00000030685,ENSMUSG00000038365,ENSMUSG00000021222,ENSMUSG00000029003,ENSMUSG00000030610,ENSMUSG00000052752,ENSMUSG00000040462,ENSMUSG00000033287,ENSMUSG00000021598,ENSMUSG00000040325
GO:1902578	single-organism localization	biological_process	0.0021423	0.18124	111	443	4151	22042	ENSMUSG00000024851,ENSMUSG00000022836,ENSMUSG00000000957,ENSMUSG00000026455,ENSMUSG00000025231,ENSMUSG00000030093,ENSMUSG00000022756,ENSMUSG00000020432,ENSMUSG00000035521,ENSMUSG00000007122,ENSMUSG00000002279,ENSMUSG00000004937,ENSMUSG00000048200,ENSMUSG00000033335,ENSMUSG00000020865,ENSMUSG00000074272,ENSMUSG00000025410,ENSMUSG00000067889,ENSMUSG00000069806,ENSMUSG00000021680,ENSMUSG00000041959,…
GO:0007275	multicellular organismal development	biological_process	0.002158	0.18184	131	443	5038	22042	ENSMUSG00000037966,ENSMUSG00000024621,ENSMUSG00000025316,ENSMUSG00000005469,ENSMUSG00000036560,ENSMUSG00000029199,ENSMUSG00000027200,ENSMUSG00000030541,ENSMUSG00000062960,ENSMUSG00000070509,ENSMUSG00000021820,ENSMUSG00000032815,ENSMUSG00000022477,ENSMUSG00000020232,ENSMUSG00000013033,ENSMUSG00000026616,ENSMUSG00000020160,ENSMUSG00000031078,ENSMUSG00000021219,ENSMUSG00000021055,ENSMUSG00000067889,…
GO:0035556	intracellular signal transduction	biological_process	0.0021755	0.18213	73	443	2517	22042	ENSMUSG00000040247,ENSMUSG00000062960,ENSMUSG00000032911,ENSMUSG00000041560,ENSMUSG00000025507,ENSMUSG00000023277,ENSMUSG00000034226,ENSMUSG00000021959,ENSMUSG00000059923,ENSMUSG00000044024,ENSMUSG00000026814,ENSMUSG00000039936,ENSMUSG00000002985,ENSMUSG00000024621,ENSMUSG00000005469,ENSMUSG00000034659,ENSMUSG00000020374,ENSMUSG00000041351,ENSMUSG00000028893,ENSMUSG00000073982,ENSMUSG00000028078,…
GO:0045321	leukocyte activation	biological_process	0.0021786	0.18213	30	443	894	22042	ENSMUSG00000029053,ENSMUSG00000039936,ENSMUSG00000019969,ENSMUSG00000029554,ENSMUSG00000032815,ENSMUSG00000015605,ENSMUSG00000020605,ENSMUSG00000019850,ENSMUSG00000002602,ENSMUSG00000002699,ENSMUSG00000023206,ENSMUSG00000057329,ENSMUSG00000004266,ENSMUSG00000010054,ENSMUSG00000045817,ENSMUSG00000029570,ENSMUSG00000040247,ENSMUSG00000003500,ENSMUSG00000068105,ENSMUSG00000002799,ENSMUSG00000000631,…
GO:0043254	regulation of protein complex assembly	biological_process	0.0022036	0.1831	19	443	431	22042	ENSMUSG00000002985,ENSMUSG00000001494,ENSMUSG00000029053,ENSMUSG00000034292,ENSMUSG00000015605,ENSMUSG00000079426,ENSMUSG00000059923,ENSMUSG00000034867,ENSMUSG00000023277,ENSMUSG00000017774,ENSMUSG00000041560,ENSMUSG00000018012,ENSMUSG00000020238,ENSMUSG00000058756,ENSMUSG00000029106,ENSMUSG00000068744,ENSMUSG00000067889,ENSMUSG00000037860,ENSMUSG00000031078
GO:0050769	positive regulation of neurogenesis	biological_process	0.0022133	0.1831	22	443	526	22042	ENSMUSG00000024176,ENSMUSG00000069806,ENSMUSG00000021219,ENSMUSG00000035187,ENSMUSG00000031980,ENSMUSG00000018820,ENSMUSG00000042688,ENSMUSG00000030890,ENSMUSG00000034867,ENSMUSG00000057329,ENSMUSG00000023277,ENSMUSG00000024163,ENSMUSG00000070509,ENSMUSG00000002985,ENSMUSG00000019969,ENSMUSG00000020232,ENSMUSG00000060279,ENSMUSG00000028416,ENSMUSG00000059146,ENSMUSG00000053477,ENSMUSG00000030731,…
GO:0048638	regulation of developmental growth	biological_process	0.0022217	0.1831	17	443	371	22042	ENSMUSG00000069806,ENSMUSG00000031078,ENSMUSG00000033335,ENSMUSG00000020160,ENSMUSG00000035187,ENSMUSG00000027200,ENSMUSG00000018820,ENSMUSG00000030890,ENSMUSG00000057329,ENSMUSG00000023277,ENSMUSG00000037624,ENSMUSG00000070509,ENSMUSG00000002985,ENSMUSG00000030731,ENSMUSG00000015605,ENSMUSG00000059146,ENSMUSG00000021959
GO:1904293	negative regulation of ERAD pathway	biological_process	0.002225	0.1831	3	443	13	22042	ENSMUSG00000004937,ENSMUSG00000040462,ENSMUSG00000041765
GO:0019199	transmembrane receptor protein kinase activity	molecular_function	0.0023192	0.18987	7	443	85	22042	ENSMUSG00000002602,ENSMUSG00000024621,ENSMUSG00000062960,ENSMUSG00000059146,ENSMUSG00000008090,ENSMUSG00000024620,ENSMUSG00000026814
GO:0060221	retinal rod cell differentiation	biological_process	0.0023251	0.18987	2	443	4	22042	ENSMUSG00000028977,ENSMUSG00000024176
GO:0001952	regulation of cell-matrix adhesion	biological_process	0.0023405	0.19039	8	443	107	22042	ENSMUSG00000029053,ENSMUSG00000000957,ENSMUSG00000017009,ENSMUSG00000057329,ENSMUSG00000030890,ENSMUSG00000041959,ENSMUSG00000062960,ENSMUSG00000037966
GO:0044432	endoplasmic reticulum part	cellular_component	0.0023521	0.1906	36	443	1024	22042	ENSMUSG00000044461,ENSMUSG00000070426,ENSMUSG00000057329,ENSMUSG00000090213,ENSMUSG00000018334,ENSMUSG00000017817,ENSMUSG00000019087,ENSMUSG00000002778,ENSMUSG00000038803,ENSMUSG00000037606,ENSMUSG00000018042,ENSMUSG00000019055,ENSMUSG00000024851,ENSMUSG00000026810,ENSMUSG00000050445,ENSMUSG00000030093,ENSMUSG00000007122,ENSMUSG00000002279,ENSMUSG00000032059,ENSMUSG00000004394,ENSMUSG00000030747,…
GO:0010769	regulation of cell morphogenesis involved in differentiation	biological_process	0.0023642	0.19085	18	443	394	22042	ENSMUSG00000039646,ENSMUSG00000002985,ENSMUSG00000019969,ENSMUSG00000015605,ENSMUSG00000059146,ENSMUSG00000030890,ENSMUSG00000034867,ENSMUSG00000023277,ENSMUSG00000070509,ENSMUSG00000018012,ENSMUSG00000027200,ENSMUSG00000035187,ENSMUSG00000030093,ENSMUSG00000018820,ENSMUSG00000041959,ENSMUSG00000029003,ENSMUSG00000033335,ENSMUSG00000031078
GO:0016192	vesicle-mediated transport	biological_process	0.0024199	0.1946	44	443	1381	22042	ENSMUSG00000034226,ENSMUSG00000059923,ENSMUSG00000019969,ENSMUSG00000002985,ENSMUSG00000115987,ENSMUSG00000040247,ENSMUSG00000004394,ENSMUSG00000024104,ENSMUSG00000048277,ENSMUSG00000018820,ENSMUSG00000020476,ENSMUSG00000022841,ENSMUSG00000030605,ENSMUSG00000041351,ENSMUSG00000000631,ENSMUSG00000021062,ENSMUSG00000002602,ENSMUSG00000037820,ENSMUSG00000030731,ENSMUSG00000029705,ENSMUSG00000060279,…
GO:0051129	negative regulation of cellular component organization	biological_process	0.0024446	0.19585	28	443	743	22042	ENSMUSG00000041351,ENSMUSG00000027200,ENSMUSG00000006127,ENSMUSG00000022841,ENSMUSG00000058756,ENSMUSG00000029106,ENSMUSG00000020184,ENSMUSG00000000957,ENSMUSG00000026203,ENSMUSG00000067889,ENSMUSG00000034993,ENSMUSG00000029003,ENSMUSG00000033335,ENSMUSG00000038000,ENSMUSG00000039646,ENSMUSG00000029554,ENSMUSG00000001494,ENSMUSG00000002985,ENSMUSG00000019969,ENSMUSG00000029053,ENSMUSG00000023206,…
GO:0040011	locomotion	biological_process	0.0024657	0.19679	52	443	1680	22042	ENSMUSG00000030890,ENSMUSG00000027329,ENSMUSG00000073795,ENSMUSG00000030873,ENSMUSG00000062960,ENSMUSG00000032911,ENSMUSG00000030541,ENSMUSG00000069135,ENSMUSG00000039936,ENSMUSG00000019969,ENSMUSG00000026814,ENSMUSG00000002985,ENSMUSG00000044033,ENSMUSG00000015605,ENSMUSG00000059883,ENSMUSG00000020682,ENSMUSG00000025318,ENSMUSG00000062991,ENSMUSG00000045394,ENSMUSG00000024621,ENSMUSG00000035187,…
GO:0018108	peptidyl-tyrosine phosphorylation	biological_process	0.0024755	0.19683	17	443	365	22042	ENSMUSG00000024621,ENSMUSG00000068917,ENSMUSG00000044716,ENSMUSG00000031217,ENSMUSG00000031980,ENSMUSG00000022791,ENSMUSG00000062960,ENSMUSG00000032911,ENSMUSG00000004266,ENSMUSG00000002602,ENSMUSG00000062991,ENSMUSG00000034292,ENSMUSG00000059146,ENSMUSG00000024620,ENSMUSG00000069135,ENSMUSG00000019969,ENSMUSG00000029053
GO:0030163	protein catabolic process	biological_process	0.0024926	0.19745	32	443	889	22042	ENSMUSG00000070426,ENSMUSG00000021024,ENSMUSG00000003346,ENSMUSG00000019850,ENSMUSG00000027466,ENSMUSG00000032612,ENSMUSG00000030685,ENSMUSG00000074272,ENSMUSG00000035890,ENSMUSG00000004937,ENSMUSG00000074247,ENSMUSG00000028670,ENSMUSG00000042988,ENSMUSG00000025231,ENSMUSG00000040462,ENSMUSG00000043019,ENSMUSG00000030610,ENSMUSG00000041560,ENSMUSG00000070509,ENSMUSG00000115987,ENSMUSG00000019969,…
GO:0048869	cellular developmental process	biological_process	0.0025466	0.20098	115	443	4363	22042	ENSMUSG00000034867,ENSMUSG00000022185,ENSMUSG00000033055,ENSMUSG00000029570,ENSMUSG00000018012,ENSMUSG00000024163,ENSMUSG00000029053,ENSMUSG00000039646,ENSMUSG00000031391,ENSMUSG00000060279,ENSMUSG00000059146,ENSMUSG00000053477,ENSMUSG00000020605,ENSMUSG00000000552,ENSMUSG00000002602,ENSMUSG00000034292,ENSMUSG00000024176,ENSMUSG00000012819,ENSMUSG00000002778,ENSMUSG00000060098,ENSMUSG00000038982,…
GO:0019674	NAD metabolic process	biological_process	0.0025744	0.20125	5	443	45	22042	ENSMUSG00000050627,ENSMUSG00000021196,ENSMUSG00000033065,ENSMUSG00000030674,ENSMUSG00000017718
GO:1903644	regulation of chaperone-mediated protein folding	biological_process	0.0025873	0.20125	2	443	4	22042	ENSMUSG00000004937,ENSMUSG00000026203
GO:0022011	myelination in peripheral nervous system	biological_process	0.0025882	0.20125	4	443	27	22042	ENSMUSG00000030890,ENSMUSG00000036560,ENSMUSG00000059146,ENSMUSG00000062991
GO:0032292	peripheral nervous system axon ensheathment	biological_process	0.0025882	0.20125	4	443	27	22042	ENSMUSG00000062991,ENSMUSG00000059146,ENSMUSG00000036560,ENSMUSG00000030890
GO:0010563	negative regulation of phosphorus metabolic process	biological_process	0.0026215	0.20235	23	443	580	22042	ENSMUSG00000030890,ENSMUSG00000004266,ENSMUSG00000035863,ENSMUSG00000040247,ENSMUSG00000034748,ENSMUSG00000002985,ENSMUSG00000053716,ENSMUSG00000069135,ENSMUSG00000026814,ENSMUSG00000019969,ENSMUSG00000029053,ENSMUSG00000051403,ENSMUSG00000028416,ENSMUSG00000019850,ENSMUSG00000059146,ENSMUSG00000034292,ENSMUSG00000021959,ENSMUSG00000005417,ENSMUSG00000074272,ENSMUSG00000037166,ENSMUSG00000022102,…
GO:0045936	negative regulation of phosphate metabolic process	biological_process	0.0026215	0.20235	23	443	580	22042	ENSMUSG00000074272,ENSMUSG00000005417,ENSMUSG00000006127,ENSMUSG00000050627,ENSMUSG00000022102,ENSMUSG00000037166,ENSMUSG00000040247,ENSMUSG00000035863,ENSMUSG00000004266,ENSMUSG00000030890,ENSMUSG00000021959,ENSMUSG00000034292,ENSMUSG00000059146,ENSMUSG00000019850,ENSMUSG00000051403,ENSMUSG00000028416,ENSMUSG00000053716,ENSMUSG00000069135,ENSMUSG00000029053,ENSMUSG00000026814,ENSMUSG00000019969,…
GO:0021904	dorsal/ventral neural tube patterning	biological_process	0.0026613	0.20468	4	443	28	22042	ENSMUSG00000005469,ENSMUSG00000025231,ENSMUSG00000034292,ENSMUSG00000019969
GO:0031588	AMP-activated protein kinase complex	cellular_component	0.0026835	0.20563	3	443	13	22042	ENSMUSG00000028893,ENSMUSG00000067713,ENSMUSG00000005469
GO:0010467	gene expression	biological_process	0.0027016	0.20563	129	443	5057	22042	ENSMUSG00000045394,ENSMUSG00000040325,ENSMUSG00000030678,ENSMUSG00000034729,ENSMUSG00000030435,ENSMUSG00000030087,ENSMUSG00000043648,ENSMUSG00000024120,ENSMUSG00000037622,ENSMUSG00000028977,ENSMUSG00000002985,ENSMUSG00000026814,ENSMUSG00000074282,ENSMUSG00000069806,ENSMUSG00000036281,ENSMUSG00000031665,ENSMUSG00000000957,ENSMUSG00000030093,ENSMUSG00000033249,ENSMUSG00000073982,ENSMUSG00000028893,…
GO:0018212	peptidyl-tyrosine modification	biological_process	0.0027028	0.20563	17	443	368	22042	ENSMUSG00000068917,ENSMUSG00000044716,ENSMUSG00000024621,ENSMUSG00000022791,ENSMUSG00000031980,ENSMUSG00000031217,ENSMUSG00000004266,ENSMUSG00000032911,ENSMUSG00000062960,ENSMUSG00000069135,ENSMUSG00000029053,ENSMUSG00000019969,ENSMUSG00000024620,ENSMUSG00000059146,ENSMUSG00000034292,ENSMUSG00000062991,ENSMUSG00000002602
GO:0097458	neuron part	cellular_component	0.0027532	0.20871	53	443	1670	22042	ENSMUSG00000030890,ENSMUSG00000023277,ENSMUSG00000021820,ENSMUSG00000035863,ENSMUSG00000019996,ENSMUSG00000070509,ENSMUSG00000044033,ENSMUSG00000002985,ENSMUSG00000019969,ENSMUSG00000062991,ENSMUSG00000026768,ENSMUSG00000033059,ENSMUSG00000059119,ENSMUSG00000069227,ENSMUSG00000030374,ENSMUSG00000005469,ENSMUSG00000041351,ENSMUSG00000025532,ENSMUSG00000048277,ENSMUSG00000018820,ENSMUSG00000022841,…
GO:0031333	negative regulation of protein complex assembly	biological_process	0.002782	0.20901	9	443	138	22042	ENSMUSG00000034292,ENSMUSG00000058756,ENSMUSG00000029106,ENSMUSG00000029053,ENSMUSG00000001494,ENSMUSG00000041560,ENSMUSG00000034867,ENSMUSG00000023277,ENSMUSG00000067889
GO:0016301	kinase activity	molecular_function	0.002785	0.20901	31	443	841	22042	ENSMUSG00000059146,ENSMUSG00000059883,ENSMUSG00000018334,ENSMUSG00000021196,ENSMUSG00000002602,ENSMUSG00000021959,ENSMUSG00000029053,ENSMUSG00000039936,ENSMUSG00000026814,ENSMUSG00000020451,ENSMUSG00000024620,ENSMUSG00000006599,ENSMUSG00000020901,ENSMUSG00000062960,ENSMUSG00000067713,ENSMUSG00000030815,ENSMUSG00000024163,ENSMUSG00000028078,ENSMUSG00000008090,ENSMUSG00000067941,ENSMUSG00000021820,…
GO:0008283	cell proliferation	biological_process	0.0027868	0.20901	58	443	1963	22042	ENSMUSG00000003500,ENSMUSG00000035187,ENSMUSG00000031980,ENSMUSG00000041351,ENSMUSG00000014859,ENSMUSG00000052712,ENSMUSG00000036560,ENSMUSG00000026203,ENSMUSG00000005469,ENSMUSG00000045394,ENSMUSG00000024621,ENSMUSG00000019969,ENSMUSG00000069135,ENSMUSG00000026814,ENSMUSG00000002985,ENSMUSG00000034748,ENSMUSG00000029554,ENSMUSG00000015605,ENSMUSG00000059883,ENSMUSG00000032815,ENSMUSG00000062991,…
GO:0051241	negative regulation of multicellular organismal process	biological_process	0.0028134	0.21026	39	443	1207	22042	ENSMUSG00000015605,ENSMUSG00000028977,ENSMUSG00000023206,ENSMUSG00000062991,ENSMUSG00000019969,ENSMUSG00000002985,ENSMUSG00000001494,ENSMUSG00000032911,ENSMUSG00000070509,ENSMUSG00000030541,ENSMUSG00000061048,ENSMUSG00000004266,ENSMUSG00000020184,ENSMUSG00000035187,ENSMUSG00000031980,ENSMUSG00000041351,ENSMUSG00000027200,ENSMUSG00000029810,ENSMUSG00000005469,ENSMUSG00000029003,ENSMUSG00000053477,…
GO:0005783	endoplasmic reticulum	cellular_component	0.0028437	0.21178	52	443	1657	22042	ENSMUSG00000019055,ENSMUSG00000018042,ENSMUSG00000041959,ENSMUSG00000037606,ENSMUSG00000002778,ENSMUSG00000038803,ENSMUSG00000002279,ENSMUSG00000032059,ENSMUSG00000007122,ENSMUSG00000030093,ENSMUSG00000050445,ENSMUSG00000022763,ENSMUSG00000006127,ENSMUSG00000026810,ENSMUSG00000024851,ENSMUSG00000037624,ENSMUSG00000090213,ENSMUSG00000057329,ENSMUSG00000076441,ENSMUSG00000070426,ENSMUSG00000024163,…
GO:0023051	regulation of signaling	biological_process	0.002867	0.21276	89	443	3236	22042	ENSMUSG00000033065,ENSMUSG00000041351,ENSMUSG00000024621,ENSMUSG00000005469,ENSMUSG00000025318,ENSMUSG00000021959,ENSMUSG00000032815,ENSMUSG00000059923,ENSMUSG00000044024,ENSMUSG00000001494,ENSMUSG00000049922,ENSMUSG00000002985,ENSMUSG00000026814,ENSMUSG00000040247,ENSMUSG00000070509,ENSMUSG00000032911,ENSMUSG00000062960,ENSMUSG00000041560,ENSMUSG00000025507,ENSMUSG00000025231,ENSMUSG00000031665,…
GO:0001933	negative regulation of protein phosphorylation	biological_process	0.0028831	0.21321	18	443	413	22042	ENSMUSG00000004266,ENSMUSG00000030890,ENSMUSG00000040247,ENSMUSG00000028416,ENSMUSG00000002985,ENSMUSG00000019969,ENSMUSG00000069135,ENSMUSG00000026814,ENSMUSG00000029053,ENSMUSG00000053716,ENSMUSG00000034292,ENSMUSG00000021959,ENSMUSG00000019850,ENSMUSG00000059146,ENSMUSG00000074272,ENSMUSG00000006127,ENSMUSG00000022102,ENSMUSG00000050627
GO:0022009	central nervous system vasculogenesis	biological_process	0.0029264	0.21513	2	443	4	22042	ENSMUSG00000026814,ENSMUSG00000030093
GO:0032880	regulation of protein localization	biological_process	0.0029334	0.21513	33	443	930	22042	ENSMUSG00000020184,ENSMUSG00000041765,ENSMUSG00000022841,ENSMUSG00000033065,ENSMUSG00000035187,ENSMUSG00000000631,ENSMUSG00000005469,ENSMUSG00000029544,ENSMUSG00000002055,ENSMUSG00000024621,ENSMUSG00000037860,ENSMUSG00000026203,ENSMUSG00000019969,ENSMUSG00000030541,ENSMUSG00000115987,ENSMUSG00000040462,ENSMUSG00000021820,ENSMUSG00000001151,ENSMUSG00000000957,ENSMUSG00000050627,ENSMUSG00000037523,…
GO:0072413	signal transduction involved in mitotic cell cycle checkpoint	biological_process	0.0029599	0.21513	3	443	14	22042	ENSMUSG00000025507,ENSMUSG00000027510,ENSMUSG00000020184
GO:1902402	signal transduction involved in mitotic DNA damage checkpoint	biological_process	0.0029599	0.21513	3	443	14	22042	ENSMUSG00000020184,ENSMUSG00000027510,ENSMUSG00000025507
GO:1902403	signal transduction involved in mitotic DNA integrity checkpoint	biological_process	0.0029599	0.21513	3	443	14	22042	ENSMUSG00000025507,ENSMUSG00000027510,ENSMUSG00000020184
GO:0051347	positive regulation of transferase activity	biological_process	0.0029727	0.21532	23	443	574	22042	ENSMUSG00000017009,ENSMUSG00000041638,ENSMUSG00000024013,ENSMUSG00000031980,ENSMUSG00000024621,ENSMUSG00000074272,ENSMUSG00000044716,ENSMUSG00000068744,ENSMUSG00000059146,ENSMUSG00000062991,ENSMUSG00000002699,ENSMUSG00000029053,ENSMUSG00000019969,ENSMUSG00000038000,ENSMUSG00000022194,ENSMUSG00000020901,ENSMUSG00000024620,ENSMUSG00000022685,ENSMUSG00000024163,ENSMUSG00000032911,ENSMUSG00000030890,…
GO:0048015	phosphatidylinositol-mediated signaling	biological_process	0.0030319	0.21886	9	443	138	22042	ENSMUSG00000004266,ENSMUSG00000062960,ENSMUSG00000041560,ENSMUSG00000074272,ENSMUSG00000024621,ENSMUSG00000039936,ENSMUSG00000020901,ENSMUSG00000024620,ENSMUSG00000031980
GO:0035591	signaling adaptor activity	molecular_function	0.003061	0.22021	5	443	45	22042	ENSMUSG00000024163,ENSMUSG00000018334,ENSMUSG00000022102,ENSMUSG00000059923,ENSMUSG00000037523
GO:0018193	peptidyl-amino acid modification	biological_process	0.0030829	0.22103	39	443	1163	22042	ENSMUSG00000022791,ENSMUSG00000060098,ENSMUSG00000050627,ENSMUSG00000028651,ENSMUSG00000031217,ENSMUSG00000006127,ENSMUSG00000019055,ENSMUSG00000068917,ENSMUSG00000038803,ENSMUSG00000029053,ENSMUSG00000024620,ENSMUSG00000059146,ENSMUSG00000022771,ENSMUSG00000002602,ENSMUSG00000034292,ENSMUSG00000037820,ENSMUSG00000057329,ENSMUSG00000001632,ENSMUSG00000028078,ENSMUSG00000047821,ENSMUSG00000031980,…
GO:0048513	organ development	biological_process	0.0031148	0.22195	92	443	3398	22042	ENSMUSG00000019850,ENSMUSG00000021024,ENSMUSG00000017817,ENSMUSG00000024620,ENSMUSG00000020451,ENSMUSG00000019087,ENSMUSG00000028078,ENSMUSG00000060240,ENSMUSG00000028040,ENSMUSG00000076441,ENSMUSG00000047821,ENSMUSG00000057329,ENSMUSG00000037624,ENSMUSG00000010054,ENSMUSG00000022836,ENSMUSG00000000957,ENSMUSG00000031665,ENSMUSG00000025231,ENSMUSG00000031217,ENSMUSG00000026455,ENSMUSG00000030093,…
GO:0044723	single-organism carbohydrate metabolic process	biological_process	0.0031244	0.22195	26	443	688	22042	ENSMUSG00000033059,ENSMUSG00000068917,ENSMUSG00000061099,ENSMUSG00000040385,ENSMUSG00000038803,ENSMUSG00000037622,ENSMUSG00000035521,ENSMUSG00000002279,ENSMUSG00000032059,ENSMUSG00000006127,ENSMUSG00000033065,ENSMUSG00000026810,ENSMUSG00000031399,ENSMUSG00000043019,ENSMUSG00000037280,ENSMUSG00000028893,ENSMUSG00000030541,ENSMUSG00000030815,ENSMUSG00000030747,ENSMUSG00000029570,ENSMUSG00000060279,…
GO:0071822	protein complex subunit organization	biological_process	0.0031272	0.22195	56	443	1852	22042	ENSMUSG00000062991,ENSMUSG00000034226,ENSMUSG00000059923,ENSMUSG00000015605,ENSMUSG00000007877,ENSMUSG00000001494,ENSMUSG00000002985,ENSMUSG00000041560,ENSMUSG00000027329,ENSMUSG00000049588,ENSMUSG00000030890,ENSMUSG00000021820,ENSMUSG00000031831,ENSMUSG00000023277,ENSMUSG00000001151,ENSMUSG00000020238,ENSMUSG00000033065,ENSMUSG00000058756,ENSMUSG00000020476,ENSMUSG00000070473,ENSMUSG00000059119,…
GO:0030183	B cell differentiation	biological_process	0.0032183	0.22702	8	443	130	22042	ENSMUSG00000000957,ENSMUSG00000019850,ENSMUSG00000026616,ENSMUSG00000029570,ENSMUSG00000004266,ENSMUSG00000045817,ENSMUSG00000057329,ENSMUSG00000040325
GO:0042770	signal transduction in response to DNA damage	biological_process	0.0032275	0.22702	7	443	91	22042	ENSMUSG00000027510,ENSMUSG00000025507,ENSMUSG00000029003,ENSMUSG00000059923,ENSMUSG00000020184,ENSMUSG00000000552,ENSMUSG00000028893
GO:0044464	cell part	cellular_component	0.0032308	0.22702	378	443	17367	22042	ENSMUSG00000050052,ENSMUSG00000034993,ENSMUSG00000035890,ENSMUSG00000005417,ENSMUSG00000024176,ENSMUSG00000038884,ENSMUSG00000026810,ENSMUSG00000078515,ENSMUSG00000040714,ENSMUSG00000042688,ENSMUSG00000073684,ENSMUSG00000024013,ENSMUSG00000033055,ENSMUSG00000029570,ENSMUSG00000008090,ENSMUSG00000004187,ENSMUSG00000019710,ENSMUSG00000059146,ENSMUSG00000044820,ENSMUSG00000020882,ENSMUSG00000002699,…
GO:0042326	negative regulation of phosphorylation	biological_process	0.0032814	0.22884	19	443	451	22042	ENSMUSG00000006127,ENSMUSG00000050627,ENSMUSG00000022102,ENSMUSG00000074272,ENSMUSG00000028416,ENSMUSG00000019969,ENSMUSG00000069135,ENSMUSG00000026814,ENSMUSG00000029053,ENSMUSG00000053716,ENSMUSG00000034748,ENSMUSG00000002985,ENSMUSG00000021959,ENSMUSG00000034292,ENSMUSG00000059146,ENSMUSG00000019850,ENSMUSG00000004266,ENSMUSG00000030890,ENSMUSG00000040247
GO:0009611	response to wounding	biological_process	0.0032835	0.22884	27	443	741	22042	ENSMUSG00000052712,ENSMUSG00000020702,ENSMUSG00000074272,ENSMUSG00000037966,ENSMUSG00000030093,ENSMUSG00000022836,ENSMUSG00000017009,ENSMUSG00000057329,ENSMUSG00000045817,ENSMUSG00000061048,ENSMUSG00000004266,ENSMUSG00000037624,ENSMUSG00000024163,ENSMUSG00000070509,ENSMUSG00000030873,ENSMUSG00000002985,ENSMUSG00000026814,ENSMUSG00000039936,ENSMUSG00000021256,ENSMUSG00000024620,ENSMUSG00000019850,…
GO:0009891	positive regulation of biosynthetic process	biological_process	0.0032893	0.22884	61	443	2061	22042	ENSMUSG00000070509,ENSMUSG00000030747,ENSMUSG00000024220,ENSMUSG00000022685,ENSMUSG00000013822,ENSMUSG00000062960,ENSMUSG00000038762,ENSMUSG00000030890,ENSMUSG00000061048,ENSMUSG00000028977,ENSMUSG00000026768,ENSMUSG00000059883,ENSMUSG00000015605,ENSMUSG00000002985,ENSMUSG00000001494,ENSMUSG00000026814,ENSMUSG00000019969,ENSMUSG00000006599,ENSMUSG00000045394,ENSMUSG00000029003,ENSMUSG00000025316,…
GO:0043410	positive regulation of MAPK cascade	biological_process	0.0033453	0.23135	21	443	525	22042	ENSMUSG00000021055,ENSMUSG00000020702,ENSMUSG00000024621,ENSMUSG00000074272,ENSMUSG00000030093,ENSMUSG00000024013,ENSMUSG00000030890,ENSMUSG00000052752,ENSMUSG00000062960,ENSMUSG00000032911,ENSMUSG00000024163,ENSMUSG00000019969,ENSMUSG00000029053,ENSMUSG00000020901,ENSMUSG00000024620,ENSMUSG00000019087,ENSMUSG00000044024,ENSMUSG00000059146,ENSMUSG00000018334,ENSMUSG00000002602,ENSMUSG00000062991
GO:1903393	positive regulation of adherens junction organization	biological_process	0.0033491	0.23135	4	443	29	22042	ENSMUSG00000041959,ENSMUSG00000017009,ENSMUSG00000029106,ENSMUSG00000062960
GO:0090287	regulation of cellular response to growth factor stimulus	biological_process	0.0033582	0.23135	13	443	260	22042	ENSMUSG00000017774,ENSMUSG00000070509,ENSMUSG00000008090,ENSMUSG00000044461,ENSMUSG00000033335,ENSMUSG00000030890,ENSMUSG00000026768,ENSMUSG00000053477,ENSMUSG00000039646,ENSMUSG00000031980,ENSMUSG00000001494,ENSMUSG00000059022,ENSMUSG00000026814
GO:0060831	smoothened signaling pathway involved in dorsal/ventral neural tube patterning	biological_process	0.0033842	0.23228	3	443	14	22042	ENSMUSG00000005469,ENSMUSG00000025231,ENSMUSG00000034292
GO:0019362	pyridine nucleotide metabolic process	biological_process	0.0034112	0.23228	9	443	148	22042	ENSMUSG00000017718,ENSMUSG00000023861,ENSMUSG00000034748,ENSMUSG00000033065,ENSMUSG00000021196,ENSMUSG00000050627,ENSMUSG00000030674,ENSMUSG00000061099,ENSMUSG00000030541
GO:0046496	nicotinamide nucleotide metabolic process	biological_process	0.0034112	0.23228	9	443	148	22042	ENSMUSG00000030541,ENSMUSG00000061099,ENSMUSG00000030674,ENSMUSG00000021196,ENSMUSG00000033065,ENSMUSG00000050627,ENSMUSG00000023861,ENSMUSG00000034748,ENSMUSG00000017718
GO:0004714	transmembrane receptor protein tyrosine kinase activity	molecular_function	0.0034156	0.23228	6	443	68	22042	ENSMUSG00000002602,ENSMUSG00000024621,ENSMUSG00000008090,ENSMUSG00000062960,ENSMUSG00000059146,ENSMUSG00000024620
GO:0042975	peroxisome proliferator activated receptor binding	molecular_function	0.0034498	0.23385	3	443	15	22042	ENSMUSG00000078249,ENSMUSG00000021055,ENSMUSG00000020184
GO:0031090	organelle membrane	cellular_component	0.0034911	0.2359	81	443	2847	22042	ENSMUSG00000029544,ENSMUSG00000039953,ENSMUSG00000029810,ENSMUSG00000026203,ENSMUSG00000020238,ENSMUSG00000020868,ENSMUSG00000048277,ENSMUSG00000022841,ENSMUSG00000041765,ENSMUSG00000020476,ENSMUSG00000030545,ENSMUSG00000115987,ENSMUSG00000004394,ENSMUSG00000030747,ENSMUSG00000040462,ENSMUSG00000024773,ENSMUSG00000023206,ENSMUSG00000015023,ENSMUSG00000019969,ENSMUSG00000037606,ENSMUSG00000034993,…
GO:0048017	inositol lipid-mediated signaling	biological_process	0.0035203	0.23712	9	443	141	22042	ENSMUSG00000039936,ENSMUSG00000024620,ENSMUSG00000020901,ENSMUSG00000031980,ENSMUSG00000062960,ENSMUSG00000041560,ENSMUSG00000074272,ENSMUSG00000024621,ENSMUSG00000004266
GO:0006928	movement of cell or subcellular component	biological_process	0.0035608	0.23908	55	443	1824	22042	ENSMUSG00000057329,ENSMUSG00000004187,ENSMUSG00000017774,ENSMUSG00000060240,ENSMUSG00000024163,ENSMUSG00000028040,ENSMUSG00000073982,ENSMUSG00000018012,ENSMUSG00000021256,ENSMUSG00000031391,ENSMUSG00000024620,ENSMUSG00000029053,ENSMUSG00000034292,ENSMUSG00000002602,ENSMUSG00000019850,ENSMUSG00000059146,ENSMUSG00000024176,ENSMUSG00000021055,ENSMUSG00000074272,ENSMUSG00000030685,ENSMUSG00000020702,…
GO:0000139	Golgi membrane	cellular_component	0.0035885	0.24018	23	443	570	22042	ENSMUSG00000070426,ENSMUSG00000029570,ENSMUSG00000024163,ENSMUSG00000030682,ENSMUSG00000037280,ENSMUSG00000028538,ENSMUSG00000019969,ENSMUSG00000049922,ENSMUSG00000029705,ENSMUSG00000033335,ENSMUSG00000039953,ENSMUSG00000029544,ENSMUSG00000002778,ENSMUSG00000067889,ENSMUSG00000052712,ENSMUSG00000020476,ENSMUSG00000024851,ENSMUSG00000020868,ENSMUSG00000026455,ENSMUSG00000054277,ENSMUSG00000035521,…
GO:0042772	DNA damage response, signal transduction resulting in transcription	biological_process	0.0036171	0.2412	3	443	15	22042	ENSMUSG00000027510,ENSMUSG00000000552,ENSMUSG00000029003
GO:1901360	organic cyclic compound metabolic process	biological_process	0.0036303	0.2412	141	443	5548	22042	ENSMUSG00000015605,ENSMUSG00000026768,ENSMUSG00000049230,ENSMUSG00000034748,ENSMUSG00000013822,ENSMUSG00000030747,ENSMUSG00000035863,ENSMUSG00000030890,ENSMUSG00000024785,ENSMUSG00000014859,ENSMUSG00000020184,ENSMUSG00000084786,ENSMUSG00000025047,ENSMUSG00000031980,ENSMUSG00000041477,ENSMUSG00000029003,ENSMUSG00000061099,ENSMUSG00000059475,ENSMUSG00000040725,ENSMUSG00000078862,ENSMUSG00000093445,…
GO:0048663	neuron fate commitment	biological_process	0.0036379	0.2412	6	443	77	22042	ENSMUSG00000028977,ENSMUSG00000059146,ENSMUSG00000062991,ENSMUSG00000025231,ENSMUSG00000035187,ENSMUSG00000002799
GO:0042802	identical protein binding	molecular_function	0.0036764	0.24179	56	443	1841	22042	ENSMUSG00000004937,ENSMUSG00000007122,ENSMUSG00000022791,ENSMUSG00000026455,ENSMUSG00000017009,ENSMUSG00000029106,ENSMUSG00000050627,ENSMUSG00000078515,ENSMUSG00000068917,ENSMUSG00000041959,ENSMUSG00000032612,ENSMUSG00000021055,ENSMUSG00000030685,ENSMUSG00000074272,ENSMUSG00000025410,ENSMUSG00000026616,ENSMUSG00000020483,ENSMUSG00000021033,ENSMUSG00000053477,ENSMUSG00000021196,ENSMUSG00000019850,…
GO:0010646	regulation of cell communication	biological_process	0.0036853	0.24179	89	443	3262	22042	ENSMUSG00000041351,ENSMUSG00000033065,ENSMUSG00000024621,ENSMUSG00000005469,ENSMUSG00000044024,ENSMUSG00000026814,ENSMUSG00000049922,ENSMUSG00000002985,ENSMUSG00000001494,ENSMUSG00000021959,ENSMUSG00000025318,ENSMUSG00000059923,ENSMUSG00000032815,ENSMUSG00000025507,ENSMUSG00000040247,ENSMUSG00000062960,ENSMUSG00000041560,ENSMUSG00000032911,ENSMUSG00000070509,ENSMUSG00000002799,ENSMUSG00000030093,…
GO:0010562	positive regulation of phosphorus metabolic process	biological_process	0.0036926	0.24179	37	443	1123	22042	ENSMUSG00000068744,ENSMUSG00000044716,ENSMUSG00000024621,ENSMUSG00000029003,ENSMUSG00000031980,ENSMUSG00000024170,ENSMUSG00000023118,ENSMUSG00000030890,ENSMUSG00000070509,ENSMUSG00000032911,ENSMUSG00000062960,ENSMUSG00000044024,ENSMUSG00000020901,ENSMUSG00000026814,ENSMUSG00000019969,ENSMUSG00000062991,ENSMUSG00000021055,ENSMUSG00000005417,ENSMUSG00000074272,ENSMUSG00000020702,ENSMUSG00000024013,…
GO:0045937	positive regulation of phosphate metabolic process	biological_process	0.0036926	0.24179	37	443	1123	22042	ENSMUSG00000002699,ENSMUSG00000002602,ENSMUSG00000018334,ENSMUSG00000059146,ENSMUSG00000019087,ENSMUSG00000024620,ENSMUSG00000029053,ENSMUSG00000024163,ENSMUSG00000052752,ENSMUSG00000057329,ENSMUSG00000017009,ENSMUSG00000037523,ENSMUSG00000024013,ENSMUSG00000022791,ENSMUSG00000041638,ENSMUSG00000030093,ENSMUSG00000031667,ENSMUSG00000074272,ENSMUSG00000020702,ENSMUSG00000005417,ENSMUSG00000021055,…
GO:0048771	tissue remodeling	biological_process	0.003716	0.24257	10	443	172	22042	ENSMUSG00000074272,ENSMUSG00000024621,ENSMUSG00000028040,ENSMUSG00000032911,ENSMUSG00000037820,ENSMUSG00000002602,ENSMUSG00000020184,ENSMUSG00000000957,ENSMUSG00000019087,ENSMUSG00000031980
GO:0007422	peripheral nervous system development	biological_process	0.003729	0.24267	6	443	71	22042	ENSMUSG00000059146,ENSMUSG00000062991,ENSMUSG00000024176,ENSMUSG00000030890,ENSMUSG00000028416,ENSMUSG00000036560
GO:0014044	Schwann cell development	biological_process	0.0037779	0.2451	4	443	30	22042	ENSMUSG00000030890,ENSMUSG00000036560,ENSMUSG00000059146,ENSMUSG00000062991
GO:0031326	regulation of cellular biosynthetic process	biological_process	0.0038574	0.24949	102	443	3827	22042	ENSMUSG00000036180,ENSMUSG00000031665,ENSMUSG00000031935,ENSMUSG00000025231,ENSMUSG00000030093,ENSMUSG00000041638,ENSMUSG00000078249,ENSMUSG00000033249,ENSMUSG00000085111,ENSMUSG00000033335,ENSMUSG00000074282,ENSMUSG00000020160,ENSMUSG00000074272,ENSMUSG00000021055,ENSMUSG00000068917,ENSMUSG00000019850,ENSMUSG00000027466,ENSMUSG00000021024,ENSMUSG00000038000,ENSMUSG00000016253,ENSMUSG00000029705,…
GO:0034332	adherens junction organization	biological_process	0.0038932	0.25104	8	443	114	22042	ENSMUSG00000062960,ENSMUSG00000031078,ENSMUSG00000057329,ENSMUSG00000061048,ENSMUSG00000041959,ENSMUSG00000000957,ENSMUSG00000029106,ENSMUSG00000017009
GO:0030036	actin cytoskeleton organization	biological_process	0.0039077	0.25121	24	443	621	22042	ENSMUSG00000015605,ENSMUSG00000079426,ENSMUSG00000059923,ENSMUSG00000059146,ENSMUSG00000034226,ENSMUSG00000007877,ENSMUSG00000073982,ENSMUSG00000018012,ENSMUSG00000017774,ENSMUSG00000030890,ENSMUSG00000057329,ENSMUSG00000023277,ENSMUSG00000023008,ENSMUSG00000029106,ENSMUSG00000017009,ENSMUSG00000006127,ENSMUSG00000000631,ENSMUSG00000007122,ENSMUSG00000029003,ENSMUSG00000031078,ENSMUSG00000030685,…
GO:0048469	cell maturation	biological_process	0.0039288	0.2518	10	443	179	22042	ENSMUSG00000032911,ENSMUSG00000018012,ENSMUSG00000005469,ENSMUSG00000010054,ENSMUSG00000036560,ENSMUSG00000024176,ENSMUSG00000057329,ENSMUSG00000021055,ENSMUSG00000043648,ENSMUSG00000002602
GO:0002039	p53 binding	molecular_function	0.0039555	0.25274	6	443	70	22042	ENSMUSG00000006281,ENSMUSG00000059146,ENSMUSG00000041560,ENSMUSG00000025316,ENSMUSG00000000552,ENSMUSG00000020184
GO:0034641	cellular nitrogen compound metabolic process	biological_process	0.0039741	0.25317	148	443	5922	22042	ENSMUSG00000006281,ENSMUSG00000037860,ENSMUSG00000031171,ENSMUSG00000005469,ENSMUSG00000025316,ENSMUSG00000027569,ENSMUSG00000005378,ENSMUSG00000033065,ENSMUSG00000093989,ENSMUSG00000056952,ENSMUSG00000009876,ENSMUSG00000030541,ENSMUSG00000027067,ENSMUSG00000024220,ENSMUSG00000070509,ENSMUSG00000041560,ENSMUSG00000006599,ENSMUSG00000024829,ENSMUSG00000001494,ENSMUSG00000020232,ENSMUSG00000032815,…
GO:1902582	single-organism intracellular transport	biological_process	0.004019	0.25526	45	443	1405	22042	ENSMUSG00000025318,ENSMUSG00000019969,ENSMUSG00000049922,ENSMUSG00000004394,ENSMUSG00000040247,ENSMUSG00000115987,ENSMUSG00000040462,ENSMUSG00000024833,ENSMUSG00000024104,ENSMUSG00000004266,ENSMUSG00000020184,ENSMUSG00000041765,ENSMUSG00000048277,ENSMUSG00000031980,ENSMUSG00000000631,ENSMUSG00000005469,ENSMUSG00000029544,ENSMUSG00000020882,ENSMUSG00000034292,ENSMUSG00000017817,ENSMUSG00000029053,…
GO:0004713	protein tyrosine kinase activity	molecular_function	0.0040387	0.25575	9	443	142	22042	ENSMUSG00000024620,ENSMUSG00000022791,ENSMUSG00000031217,ENSMUSG00000002602,ENSMUSG00000059146,ENSMUSG00000068917,ENSMUSG00000024621,ENSMUSG00000008090,ENSMUSG00000062960
GO:0072524	pyridine-containing compound metabolic process	biological_process	0.0040695	0.25692	9	443	152	22042	ENSMUSG00000017718,ENSMUSG00000034748,ENSMUSG00000023861,ENSMUSG00000021196,ENSMUSG00000033065,ENSMUSG00000050627,ENSMUSG00000030674,ENSMUSG00000061099,ENSMUSG00000030541
GO:0042127	regulation of cell proliferation	biological_process	0.0040989	0.25764	49	443	1625	22042	ENSMUSG00000026814,ENSMUSG00000069135,ENSMUSG00000034748,ENSMUSG00000002985,ENSMUSG00000029554,ENSMUSG00000059883,ENSMUSG00000032815,ENSMUSG00000015605,ENSMUSG00000062991,ENSMUSG00000030890,ENSMUSG00000004266,ENSMUSG00000061048,ENSMUSG00000062960,ENSMUSG00000030541,ENSMUSG00000031980,ENSMUSG00000041351,ENSMUSG00000014859,ENSMUSG00000026203,ENSMUSG00000005469,ENSMUSG00000045394,ENSMUSG00000024621,…
GO:0048667	cell morphogenesis involved in neuron differentiation	biological_process	0.0041052	0.25764	22	443	548	22042	ENSMUSG00000030093,ENSMUSG00000035187,ENSMUSG00000027200,ENSMUSG00000018820,ENSMUSG00000031217,ENSMUSG00000012819,ENSMUSG00000033335,ENSMUSG00000031078,ENSMUSG00000024621,ENSMUSG00000019969,ENSMUSG00000002985,ENSMUSG00000044033,ENSMUSG00000031391,ENSMUSG00000015605,ENSMUSG00000059146,ENSMUSG00000057329,ENSMUSG00000023277,ENSMUSG00000034867,ENSMUSG00000030890,ENSMUSG00000070509,ENSMUSG00000028040,…
GO:0006139	nucleobase-containing compound metabolic process	biological_process	0.0041451	0.25936	132	443	5167	22042	ENSMUSG00000024176,ENSMUSG00000032612,ENSMUSG00000078515,ENSMUSG00000050627,ENSMUSG00000073684,ENSMUSG00000040738,ENSMUSG00000024921,ENSMUSG00000025494,ENSMUSG00000059146,ENSMUSG00000053477,ENSMUSG00000034292,ENSMUSG00000029053,ENSMUSG00000067369,ENSMUSG00000045211,ENSMUSG00000068744,ENSMUSG00000031728,ENSMUSG00000058756,ENSMUSG00000025532,ENSMUSG00000059022,ENSMUSG00000035187,ENSMUSG00000018750,…
GO:0050808	synapse organization	biological_process	0.0041572	0.25936	13	443	257	22042	ENSMUSG00000002985,ENSMUSG00000030093,ENSMUSG00000019969,ENSMUSG00000031391,ENSMUSG00000020476,ENSMUSG00000059146,ENSMUSG00000062991,ENSMUSG00000020882,ENSMUSG00000067889,ENSMUSG00000044716,ENSMUSG00000039953,ENSMUSG00000035863,ENSMUSG00000013033
GO:0010810	regulation of cell-substrate adhesion	biological_process	0.0043058	0.26784	11	443	201	22042	ENSMUSG00000062960,ENSMUSG00000033335,ENSMUSG00000018012,ENSMUSG00000037966,ENSMUSG00000030890,ENSMUSG00000057329,ENSMUSG00000041959,ENSMUSG00000000957,ENSMUSG00000017009,ENSMUSG00000029053,ENSMUSG00000044024
GO:0006725	cellular aromatic compound metabolic process	biological_process	0.0043938	0.27181	136	443	5350	22042	ENSMUSG00000068917,ENSMUSG00000021055,ENSMUSG00000029703,ENSMUSG00000020160,ENSMUSG00000085111,ENSMUSG00000078249,ENSMUSG00000041638,ENSMUSG00000025231,ENSMUSG00000031935,ENSMUSG00000036180,ENSMUSG00000048481,ENSMUSG00000024457,ENSMUSG00000001632,ENSMUSG00000029705,ENSMUSG00000038425,ENSMUSG00000038000,ENSMUSG00000027466,ENSMUSG00000019850,ENSMUSG00000006281,ENSMUSG00000037860,ENSMUSG00000031171,…
GO:0030674	protein binding, bridging	molecular_function	0.0043952	0.27181	8	443	118	22042	ENSMUSG00000022102,ENSMUSG00000036180,ENSMUSG00000059923,ENSMUSG00000079426,ENSMUSG00000060279,ENSMUSG00000007877,ENSMUSG00000029705,ENSMUSG00000030610
GO:0060341	regulation of cellular localization	biological_process	0.0044246	0.27255	42	443	1305	22042	ENSMUSG00000029554,ENSMUSG00000019969,ENSMUSG00000061048,ENSMUSG00000004266,ENSMUSG00000021820,ENSMUSG00000040462,ENSMUSG00000001151,ENSMUSG00000030541,ENSMUSG00000000631,ENSMUSG00000031980,ENSMUSG00000035187,ENSMUSG00000041765,ENSMUSG00000033065,ENSMUSG00000022841,ENSMUSG00000020184,ENSMUSG00000037860,ENSMUSG00000024621,ENSMUSG00000002055,ENSMUSG00000029544,ENSMUSG00000005469,ENSMUSG00000019087,…
GO:0051345	positive regulation of hydrolase activity	biological_process	0.0044329	0.27255	25	443	669	22042	ENSMUSG00000021219,ENSMUSG00000020702,ENSMUSG00000033335,ENSMUSG00000037860,ENSMUSG00000041959,ENSMUSG00000026203,ENSMUSG00000052712,ENSMUSG00000036644,ENSMUSG00000029722,ENSMUSG00000054277,ENSMUSG00000041351,ENSMUSG00000002279,ENSMUSG00000031980,ENSMUSG00000070509,ENSMUSG00000073982,ENSMUSG00000029433,ENSMUSG00000040247,ENSMUSG00000029101,ENSMUSG00000034867,ENSMUSG00000035437,ENSMUSG00000025507,…
GO:0010975	regulation of neuron projection development	biological_process	0.0044894	0.27522	22	443	551	22042	ENSMUSG00000060279,ENSMUSG00000002985,ENSMUSG00000019969,ENSMUSG00000023206,ENSMUSG00000059146,ENSMUSG00000015605,ENSMUSG00000030731,ENSMUSG00000030890,ENSMUSG00000023277,ENSMUSG00000034867,ENSMUSG00000070509,ENSMUSG00000032911,ENSMUSG00000027200,ENSMUSG00000031980,ENSMUSG00000035187,ENSMUSG00000030093,ENSMUSG00000018820,ENSMUSG00000042688,ENSMUSG00000020184,ENSMUSG00000069806,ENSMUSG00000033335,…
GO:0051093	negative regulation of developmental process	biological_process	0.0045339	0.27604	34	443	1047	22042	ENSMUSG00000030541,ENSMUSG00000070509,ENSMUSG00000032911,ENSMUSG00000045817,ENSMUSG00000061048,ENSMUSG00000062991,ENSMUSG00000023206,ENSMUSG00000028977,ENSMUSG00000002985,ENSMUSG00000019969,ENSMUSG00000029003,ENSMUSG00000029810,ENSMUSG00000005469,ENSMUSG00000020184,ENSMUSG00000027200,ENSMUSG00000041351,ENSMUSG00000031980,ENSMUSG00000035187,ENSMUSG00000060240,ENSMUSG00000029570,ENSMUSG00000037624,…
GO:0016604	nuclear body	cellular_component	0.004546	0.27604	27	443	732	22042	ENSMUSG00000025316,ENSMUSG00000005469,ENSMUSG00000030685,ENSMUSG00000040097,ENSMUSG00000068917,ENSMUSG00000029106,ENSMUSG00000030435,ENSMUSG00000020184,ENSMUSG00000027080,ENSMUSG00000036180,ENSMUSG00000020978,ENSMUSG00000028651,ENSMUSG00000073684,ENSMUSG00000041815,ENSMUSG00000033249,ENSMUSG00000018750,ENSMUSG00000047821,ENSMUSG00000017774,ENSMUSG00000031831,ENSMUSG00000056952,ENSMUSG00000022185,…
GO:0031974	membrane-enclosed lumen	cellular_component	0.0045538	0.27604	112	443	4275	22042	ENSMUSG00000060098,ENSMUSG00000024921,ENSMUSG00000041815,ENSMUSG00000073684,ENSMUSG00000040738,ENSMUSG00000020978,ENSMUSG00000028651,ENSMUSG00000017009,ENSMUSG00000029106,ENSMUSG00000078515,ENSMUSG00000027080,ENSMUSG00000038884,ENSMUSG00000035890,ENSMUSG00000030685,ENSMUSG00000040385,ENSMUSG00000093445,ENSMUSG00000029053,ENSMUSG00000041231,ENSMUSG00000040725,ENSMUSG00000030689,ENSMUSG00000053477,…
GO:1901890	positive regulation of cell junction assembly	biological_process	0.004555	0.27604	4	443	31	22042	ENSMUSG00000017009,ENSMUSG00000062960,ENSMUSG00000041959,ENSMUSG00000031980
GO:0010628	positive regulation of gene expression	biological_process	0.0045755	0.27649	59	443	2018	22042	ENSMUSG00000030087,ENSMUSG00000058756,ENSMUSG00000020184,ENSMUSG00000030435,ENSMUSG00000014859,ENSMUSG00000031728,ENSMUSG00000033065,ENSMUSG00000031980,ENSMUSG00000005378,ENSMUSG00000025316,ENSMUSG00000045394,ENSMUSG00000029003,ENSMUSG00000068744,ENSMUSG00000037860,ENSMUSG00000062991,ENSMUSG00000059883,ENSMUSG00000015605,ENSMUSG00000026768,ENSMUSG00000028977,ENSMUSG00000006599,ENSMUSG00000026814,…
GO:0007045	cell-substrate adherens junction assembly	biological_process	0.004627	0.27735	6	443	70	22042	ENSMUSG00000057329,ENSMUSG00000041959,ENSMUSG00000062960,ENSMUSG00000000957,ENSMUSG00000031078,ENSMUSG00000017009
GO:0048041	focal adhesion assembly	biological_process	0.004627	0.27735	6	443	70	22042	ENSMUSG00000057329,ENSMUSG00000041959,ENSMUSG00000000957,ENSMUSG00000062960,ENSMUSG00000031078,ENSMUSG00000017009
GO:0070013	intracellular organelle lumen	cellular_component	0.0046291	0.27735	110	443	4186	22042	ENSMUSG00000030435,ENSMUSG00000018820,ENSMUSG00000030087,ENSMUSG00000024120,ENSMUSG00000005378,ENSMUSG00000025316,ENSMUSG00000015092,ENSMUSG00000005469,ENSMUSG00000027569,ENSMUSG00000024621,ENSMUSG00000037860,ENSMUSG00000040325,ENSMUSG00000052712,ENSMUSG00000044716,ENSMUSG00000006281,ENSMUSG00000034729,ENSMUSG00000059923,ENSMUSG00000032815,ENSMUSG00000028977,ENSMUSG00000020808,ENSMUSG00000020232,…
GO:0005980	glycogen catabolic process	biological_process	0.0046879	0.27929	3	443	17	22042	ENSMUSG00000033059,ENSMUSG00000033065,ENSMUSG00000040385
GO:0009251	glucan catabolic process	biological_process	0.0046879	0.27929	3	443	17	22042	ENSMUSG00000033059,ENSMUSG00000033065,ENSMUSG00000040385
GO:1903828	negative regulation of cellular protein localization	biological_process	0.0047407	0.28151	8	443	122	22042	ENSMUSG00000029544,ENSMUSG00000028078,ENSMUSG00000040462,ENSMUSG00000041765,ENSMUSG00000022841,ENSMUSG00000006127,ENSMUSG00000025231,ENSMUSG00000003346
GO:1901575	organic substance catabolic process	biological_process	0.0047766	0.28151	54	443	1785	22042	ENSMUSG00000074247,ENSMUSG00000004937,ENSMUSG00000017718,ENSMUSG00000042988,ENSMUSG00000028670,ENSMUSG00000050627,ENSMUSG00000006127,ENSMUSG00000025231,ENSMUSG00000032612,ENSMUSG00000040385,ENSMUSG00000074272,ENSMUSG00000030685,ENSMUSG00000035890,ENSMUSG00000003346,ENSMUSG00000021024,ENSMUSG00000030088,ENSMUSG00000019850,ENSMUSG00000021196,ENSMUSG00000021033,ENSMUSG00000027466,ENSMUSG00000020736,…
GO:2000048	negative regulation of cell-cell adhesion mediated by cadherin	biological_process	0.0047996	0.28151	2	443	5	22042	ENSMUSG00000045394,ENSMUSG00000029003
GO:0014045	establishment of endothelial blood-brain barrier	biological_process	0.004805	0.28151	2	443	5	22042	ENSMUSG00000030093,ENSMUSG00000026814
GO:0070095	fructose-6-phosphate binding	molecular_function	0.004805	0.28151	2	443	5	22042	ENSMUSG00000033065,ENSMUSG00000021196
GO:0090235	regulation of metaphase plate congression	biological_process	0.004805	0.28151	2	443	5	22042	ENSMUSG00000029554,ENSMUSG00000002055
GO:0035050	embryonic heart tube development	biological_process	0.0048437	0.28246	6	443	76	22042	ENSMUSG00000015605,ENSMUSG00000034292,ENSMUSG00000025231,ENSMUSG00000031831,ENSMUSG00000026814,ENSMUSG00000019969
GO:0090304	nucleic acid metabolic process	biological_process	0.0048479	0.28246	120	443	4645	22042	ENSMUSG00000053477,ENSMUSG00000059146,ENSMUSG00000040725,ENSMUSG00000034292,ENSMUSG00000029053,ENSMUSG00000078862,ENSMUSG00000093445,ENSMUSG00000027933,ENSMUSG00000092260,ENSMUSG00000022185,ENSMUSG00000025494,ENSMUSG00000037523,ENSMUSG00000027080,ENSMUSG00000078515,ENSMUSG00000028651,ENSMUSG00000006127,ENSMUSG00000073684,ENSMUSG00000040738,ENSMUSG00000024921,ENSMUSG00000060098,ENSMUSG00000030685,…
GO:0031401	positive regulation of protein modification process	biological_process	0.0048902	0.28342	39	443	1216	22042	ENSMUSG00000002699,ENSMUSG00000002602,ENSMUSG00000059146,ENSMUSG00000018334,ENSMUSG00000024620,ENSMUSG00000019087,ENSMUSG00000029053,ENSMUSG00000024163,ENSMUSG00000052752,ENSMUSG00000057329,ENSMUSG00000017009,ENSMUSG00000037523,ENSMUSG00000024013,ENSMUSG00000031667,ENSMUSG00000030093,ENSMUSG00000022791,ENSMUSG00000074272,ENSMUSG00000020702,ENSMUSG00000005417,ENSMUSG00000021055,ENSMUSG00000062991,…
GO:0051050	positive regulation of transport	biological_process	0.0048912	0.28342	34	443	1018	22042	ENSMUSG00000035187,ENSMUSG00000030605,ENSMUSG00000041351,ENSMUSG00000000631,ENSMUSG00000031980,ENSMUSG00000033065,ENSMUSG00000022841,ENSMUSG00000020184,ENSMUSG00000030087,ENSMUSG00000037860,ENSMUSG00000002055,ENSMUSG00000005469,ENSMUSG00000024621,ENSMUSG00000002985,ENSMUSG00000019969,ENSMUSG00000001151,ENSMUSG00000061048,ENSMUSG00000115987,ENSMUSG00000007122,ENSMUSG00000050627,ENSMUSG00000022836,…
GO:0030155	regulation of cell adhesion	biological_process	0.0049171	0.28411	25	443	675	22042	ENSMUSG00000062960,ENSMUSG00000018012,ENSMUSG00000076441,ENSMUSG00000057329,ENSMUSG00000030890,ENSMUSG00000004266,ENSMUSG00000015605,ENSMUSG00000032815,ENSMUSG00000019850,ENSMUSG00000037820,ENSMUSG00000029053,ENSMUSG00000029554,ENSMUSG00000044024,ENSMUSG00000033335,ENSMUSG00000045394,ENSMUSG00000029003,ENSMUSG00000037966,ENSMUSG00000074272,ENSMUSG00000041959,ENSMUSG00000000957,ENSMUSG00000017009,…
GO:0016482	cytoplasmic transport	biological_process	0.00493	0.28411	33	443	964	22042	ENSMUSG00000057329,ENSMUSG00000034867,ENSMUSG00000067713,ENSMUSG00000033055,ENSMUSG00000067150,ENSMUSG00000017817,ENSMUSG00000022194,ENSMUSG00000033335,ENSMUSG00000002778,ENSMUSG00000031667,ENSMUSG00000054277,ENSMUSG00000041815,ENSMUSG00000002279,ENSMUSG00000004937,ENSMUSG00000038982,ENSMUSG00000035521,ENSMUSG00000007122,ENSMUSG00000037523,ENSMUSG00000025231,ENSMUSG00000026455,ENSMUSG00000040462,…
GO:0043228	non-membrane-bounded organelle	cellular_component	0.0049989	0.28652	109	443	4202	22042	ENSMUSG00000023940,ENSMUSG00000015605,ENSMUSG00000020901,ENSMUSG00000029554,ENSMUSG00000034748,ENSMUSG00000019969,ENSMUSG00000038762,ENSMUSG00000027405,ENSMUSG00000028863,ENSMUSG00000030747,ENSMUSG00000018750,ENSMUSG00000022685,ENSMUSG00000024170,ENSMUSG00000035437,ENSMUSG00000029715,ENSMUSG00000004266,ENSMUSG00000024785,ENSMUSG00000030890,ENSMUSG00000023118,ENSMUSG00000024773,ENSMUSG00000025047,…
GO:0043232	intracellular non-membrane-bounded organelle	cellular_component	0.0049989	0.28652	109	443	4202	22042	ENSMUSG00000022836,ENSMUSG00000000957,ENSMUSG00000024851,ENSMUSG00000031665,ENSMUSG00000026455,ENSMUSG00000034932,ENSMUSG00000078249,ENSMUSG00000023072,ENSMUSG00000007122,ENSMUSG00000033335,ENSMUSG00000033697,ENSMUSG00000031078,ENSMUSG00000025410,ENSMUSG00000029703,ENSMUSG00000021680,ENSMUSG00000067889,ENSMUSG00000018042,ENSMUSG00000017817,ENSMUSG00000021024,ENSMUSG00000038425,ENSMUSG00000038000,…
GO:0001782	B cell homeostasis	biological_process	0.0050329	0.28769	4	443	33	22042	ENSMUSG00000019850,ENSMUSG00000068105,ENSMUSG00000039936,ENSMUSG00000057329
GO:0043233	organelle lumen	cellular_component	0.0052104	0.29704	110	443	4202	22042	ENSMUSG00000007122,ENSMUSG00000033249,ENSMUSG00000030093,ENSMUSG00000034932,ENSMUSG00000031935,ENSMUSG00000036180,ENSMUSG00000068917,ENSMUSG00000020160,ENSMUSG00000029703,ENSMUSG00000074282,ENSMUSG00000022194,ENSMUSG00000038000,ENSMUSG00000038425,ENSMUSG00000016253,ENSMUSG00000024620,ENSMUSG00000029705,ENSMUSG00000021024,ENSMUSG00000039771,ENSMUSG00000022771,ENSMUSG00000025825,ENSMUSG00000021598,…
GO:0010468	regulation of gene expression	biological_process	0.0052758	0.29995	105	443	4032	22042	ENSMUSG00000074282,ENSMUSG00000085111,ENSMUSG00000020160,ENSMUSG00000069806,ENSMUSG00000021055,ENSMUSG00000068917,ENSMUSG00000036180,ENSMUSG00000031665,ENSMUSG00000000957,ENSMUSG00000031935,ENSMUSG00000025231,ENSMUSG00000041638,ENSMUSG00000030093,ENSMUSG00000078249,ENSMUSG00000033249,ENSMUSG00000073982,ENSMUSG00000028893,ENSMUSG00000047821,ENSMUSG00000001632,ENSMUSG00000021598,ENSMUSG00000057329,…
GO:0080008	Cul4-RING E3 ubiquitin ligase complex	cellular_component	0.0054354	0.3082	4	443	34	22042	ENSMUSG00000021222,ENSMUSG00000040325,ENSMUSG00000030610,ENSMUSG00000074247
GO:0072028	nephron morphogenesis	biological_process	0.0054782	0.3098	6	443	78	22042	ENSMUSG00000057329,ENSMUSG00000024176,ENSMUSG00000030890,ENSMUSG00000031980,ENSMUSG00000024620,ENSMUSG00000031665
GO:0031461	cullin-RING ubiquitin ligase complex	cellular_component	0.0054948	0.30991	9	443	153	22042	ENSMUSG00000021222,ENSMUSG00000038365,ENSMUSG00000029003,ENSMUSG00000030685,ENSMUSG00000033287,ENSMUSG00000040325,ENSMUSG00000030610,ENSMUSG00000026455,ENSMUSG00000074247
GO:0032269	negative regulation of cellular protein metabolic process	biological_process	0.0055443	0.31187	36	443	1109	22042	ENSMUSG00000029003,ENSMUSG00000026203,ENSMUSG00000020184,ENSMUSG00000030435,ENSMUSG00000030087,ENSMUSG00000037166,ENSMUSG00000041560,ENSMUSG00000115987,ENSMUSG00000040247,ENSMUSG00000030890,ENSMUSG00000004266,ENSMUSG00000045817,ENSMUSG00000021959,ENSMUSG00000069135,ENSMUSG00000019969,ENSMUSG00000020232,ENSMUSG00000026814,ENSMUSG00000002985,ENSMUSG00000029554,ENSMUSG00000028416,ENSMUSG00000074272,…
GO:0016528	sarcoplasm	cellular_component	0.0056005	0.31378	6	443	76	22042	ENSMUSG00000021820,ENSMUSG00000017817,ENSMUSG00000034659,ENSMUSG00000007122,ENSMUSG00000020882,ENSMUSG00000025318
GO:0035904	aorta development	biological_process	0.005611	0.31378	5	443	56	22042	ENSMUSG00000025231,ENSMUSG00000033335,ENSMUSG00000015605,ENSMUSG00000022836,ENSMUSG00000026814
GO:0044247	cellular polysaccharide catabolic process	biological_process	0.0056229	0.31378	3	443	18	22042	ENSMUSG00000033059,ENSMUSG00000040385,ENSMUSG00000033065
GO:0042060	wound healing	biological_process	0.0056575	0.31416	16	443	373	22042	ENSMUSG00000052712,ENSMUSG00000074272,ENSMUSG00000037966,ENSMUSG00000030093,ENSMUSG00000017009,ENSMUSG00000022836,ENSMUSG00000061048,ENSMUSG00000004266,ENSMUSG00000030873,ENSMUSG00000024620,ENSMUSG00000002985,ENSMUSG00000039936,ENSMUSG00000026814,ENSMUSG00000050761,ENSMUSG00000002602,ENSMUSG00000015605
GO:0048858	cell projection morphogenesis	biological_process	0.0056593	0.31416	31	443	879	22042	ENSMUSG00000014859,ENSMUSG00000020476,ENSMUSG00000031217,ENSMUSG00000018820,ENSMUSG00000035187,ENSMUSG00000030093,ENSMUSG00000027200,ENSMUSG00000023072,ENSMUSG00000031078,ENSMUSG00000033335,ENSMUSG00000024621,ENSMUSG00000069806,ENSMUSG00000033287,ENSMUSG00000030731,ENSMUSG00000059146,ENSMUSG00000015605,ENSMUSG00000034292,ENSMUSG00000002985,ENSMUSG00000029053,ENSMUSG00000019969,ENSMUSG00000044033,…
GO:0033674	positive regulation of kinase activity	biological_process	0.0056928	0.31519	20	443	502	22042	ENSMUSG00000024163,ENSMUSG00000032911,ENSMUSG00000030890,ENSMUSG00000024170,ENSMUSG00000052752,ENSMUSG00000059146,ENSMUSG00000062991,ENSMUSG00000002699,ENSMUSG00000019969,ENSMUSG00000029053,ENSMUSG00000020901,ENSMUSG00000024620,ENSMUSG00000074272,ENSMUSG00000024621,ENSMUSG00000044716,ENSMUSG00000068744,ENSMUSG00000017009,ENSMUSG00000041638,ENSMUSG00000024013,ENSMUSG00000031980
GO:0032402	melanosome transport	biological_process	0.0057173	0.31572	3	443	17	22042	ENSMUSG00000025410,ENSMUSG00000038982,ENSMUSG00000061048
GO:0061620	glycolytic process through glucose-6-phosphate	biological_process	0.0058985	0.32488	2	443	6	22042	ENSMUSG00000021196,ENSMUSG00000033065
GO:0098609	cell-cell adhesion	biological_process	0.0059414	0.32639	31	443	922	22042	ENSMUSG00000045817,ENSMUSG00000004266,ENSMUSG00000061048,ENSMUSG00000057329,ENSMUSG00000102428,ENSMUSG00000076441,ENSMUSG00000008090,ENSMUSG00000029570,ENSMUSG00000044033,ENSMUSG00000029554,ENSMUSG00000029053,ENSMUSG00000019969,ENSMUSG00000019850,ENSMUSG00000015605,ENSMUSG00000032815,ENSMUSG00000020605,ENSMUSG00000012819,ENSMUSG00000040385,ENSMUSG00000013033,ENSMUSG00000070473,ENSMUSG00000074272,…
GO:0031571	mitotic G1 DNA damage checkpoint	biological_process	0.0060249	0.32924	3	443	18	22042	ENSMUSG00000027510,ENSMUSG00000025507,ENSMUSG00000020184
GO:0044819	mitotic G1/S transition checkpoint	biological_process	0.0060249	0.32924	3	443	18	22042	ENSMUSG00000020184,ENSMUSG00000025507,ENSMUSG00000027510
GO:0035148	tube formation	biological_process	0.0060399	0.32924	9	443	154	22042	ENSMUSG00000017009,ENSMUSG00000037820,ENSMUSG00000025231,ENSMUSG00000029199,ENSMUSG00000036180,ENSMUSG00000024176,ENSMUSG00000001632,ENSMUSG00000070509,ENSMUSG00000005469
GO:0001947	heart looping	biological_process	0.0060695	0.33	5	443	56	22042	ENSMUSG00000031831,ENSMUSG00000019969,ENSMUSG00000026814,ENSMUSG00000015605,ENSMUSG00000025231
GO:0046483	heterocycle metabolic process	biological_process	0.0063025	0.34009	134	443	5312	22042	ENSMUSG00000022185,ENSMUSG00000092260,ENSMUSG00000027933,ENSMUSG00000040725,ENSMUSG00000093445,ENSMUSG00000078862,ENSMUSG00000030685,ENSMUSG00000071256,ENSMUSG00000006127,ENSMUSG00000028651,ENSMUSG00000027080,ENSMUSG00000037523,ENSMUSG00000060098,ENSMUSG00000023861,ENSMUSG00000035863,ENSMUSG00000013822,ENSMUSG00000030890,ENSMUSG00000024785,ENSMUSG00000049230,ENSMUSG00000026768,ENSMUSG00000015605,…
GO:0046533	negative regulation of photoreceptor cell differentiation	biological_process	0.0063115	0.34009	2	443	7	22042	ENSMUSG00000024176,ENSMUSG00000028977
GO:0005975	carbohydrate metabolic process	biological_process	0.0063262	0.34009	27	443	762	22042	ENSMUSG00000031399,ENSMUSG00000037280,ENSMUSG00000043019,ENSMUSG00000030541,ENSMUSG00000028893,ENSMUSG00000029570,ENSMUSG00000030815,ENSMUSG00000030747,ENSMUSG00000060279,ENSMUSG00000019969,ENSMUSG00000049922,ENSMUSG00000034748,ENSMUSG00000028538,ENSMUSG00000021196,ENSMUSG00000068917,ENSMUSG00000033059,ENSMUSG00000061099,ENSMUSG00000040385,ENSMUSG00000038803,ENSMUSG00000032059,ENSMUSG00000002279,…
GO:0010647	positive regulation of cell communication	biological_process	0.0063354	0.34009	51	443	1708	22042	ENSMUSG00000024013,ENSMUSG00000002799,ENSMUSG00000030093,ENSMUSG00000037523,ENSMUSG00000031665,ENSMUSG00000021055,ENSMUSG00000069806,ENSMUSG00000030685,ENSMUSG00000074272,ENSMUSG00000040385,ENSMUSG00000020702,ENSMUSG00000024620,ENSMUSG00000019087,ENSMUSG00000029053,ENSMUSG00000027466,ENSMUSG00000002602,ENSMUSG00000037820,ENSMUSG00000000552,ENSMUSG00000059146,ENSMUSG00000018334,ENSMUSG00000019850,…
GO:0050732	negative regulation of peptidyl-tyrosine phosphorylation	biological_process	0.0063354	0.34009	5	443	55	22042	ENSMUSG00000034292,ENSMUSG00000004266,ENSMUSG00000019969,ENSMUSG00000069135,ENSMUSG00000029053
GO:0005794	Golgi apparatus	cellular_component	0.0063946	0.34239	44	443	1387	22042	ENSMUSG00000031078,ENSMUSG00000033335,ENSMUSG00000021219,ENSMUSG00000002778,ENSMUSG00000067889,ENSMUSG00000006127,ENSMUSG00000026455,ENSMUSG00000017009,ENSMUSG00000028670,ENSMUSG00000024851,ENSMUSG00000078515,ENSMUSG00000023008,ENSMUSG00000002279,ENSMUSG00000007122,ENSMUSG00000035521,ENSMUSG00000054277,ENSMUSG00000039278,ENSMUSG00000070426,ENSMUSG00000029570,ENSMUSG00000024163,ENSMUSG00000008090,…
GO:0006102	isocitrate metabolic process	biological_process	0.0064294	0.34339	2	443	6	22042	ENSMUSG00000022477,ENSMUSG00000030541
GO:0015031	protein transport	biological_process	0.0064729	0.34406	50	443	1644	22042	ENSMUSG00000015023,ENSMUSG00000019969,ENSMUSG00000002985,ENSMUSG00000004394,ENSMUSG00000040247,ENSMUSG00000115987,ENSMUSG00000030541,ENSMUSG00000040462,ENSMUSG00000001151,ENSMUSG00000024833,ENSMUSG00000024104,ENSMUSG00000035437,ENSMUSG00000020184,ENSMUSG00000041765,ENSMUSG00000033065,ENSMUSG00000022841,ENSMUSG00000048277,ENSMUSG00000027422,ENSMUSG00000035187,ENSMUSG00000031980,ENSMUSG00000000631,…
GO:0030220	platelet formation	biological_process	0.0064745	0.34406	3	443	18	22042	ENSMUSG00000004266,ENSMUSG00000015605,ENSMUSG00000000552
GO:1900078	positive regulation of cellular response to insulin stimulus	biological_process	0.0065215	0.34497	4	443	35	22042	ENSMUSG00000031980,ENSMUSG00000029053,ENSMUSG00000030087,ENSMUSG00000017774
GO:0030168	platelet activation	biological_process	0.0065299	0.34497	6	443	80	22042	ENSMUSG00000015605,ENSMUSG00000074272,ENSMUSG00000002602,ENSMUSG00000039936,ENSMUSG00000002985,ENSMUSG00000004266
GO:0045184	establishment of protein localization	biological_process	0.0065405	0.34497	52	443	1723	22042	ENSMUSG00000004937,ENSMUSG00000002279,ENSMUSG00000035521,ENSMUSG00000054277,ENSMUSG00000031667,ENSMUSG00000025231,ENSMUSG00000006127,ENSMUSG00000036644,ENSMUSG00000037523,ENSMUSG00000024851,ENSMUSG00000029703,ENSMUSG00000033335,ENSMUSG00000031078,ENSMUSG00000002778,ENSMUSG00000060279,ENSMUSG00000038000,ENSMUSG00000029053,ENSMUSG00000020882,ENSMUSG00000002699,ENSMUSG00000042870,ENSMUSG00000019850,…
GO:0014069	postsynaptic density	cellular_component	0.0066372	0.3492	14	443	306	22042	ENSMUSG00000029544,ENSMUSG00000039953,ENSMUSG00000033335,ENSMUSG00000035863,ENSMUSG00000013033,ENSMUSG00000021820,ENSMUSG00000040640,ENSMUSG00000026768,ENSMUSG00000046574,ENSMUSG00000020476,ENSMUSG00000029106,ENSMUSG00000003346,ENSMUSG00000029053,ENSMUSG00000020483
GO:0038084	vascular endothelial growth factor signaling pathway	biological_process	0.006697	0.34994	4	443	35	22042	ENSMUSG00000024620,ENSMUSG00000017774,ENSMUSG00000053477,ENSMUSG00000062960
GO:0010557	positive regulation of macromolecule biosynthetic process	biological_process	0.0067005	0.34994	56	443	1921	22042	ENSMUSG00000059883,ENSMUSG00000015605,ENSMUSG00000026768,ENSMUSG00000028977,ENSMUSG00000006599,ENSMUSG00000026814,ENSMUSG00000019969,ENSMUSG00000001494,ENSMUSG00000038762,ENSMUSG00000013822,ENSMUSG00000062960,ENSMUSG00000022685,ENSMUSG00000070509,ENSMUSG00000024220,ENSMUSG00000030890,ENSMUSG00000030087,ENSMUSG00000058756,ENSMUSG00000014859,ENSMUSG00000031728,ENSMUSG00000033065,ENSMUSG00000031980,…
GO:0006733	oxidoreduction coenzyme metabolic process	biological_process	0.006701	0.34994	9	443	163	22042	ENSMUSG00000061099,ENSMUSG00000030674,ENSMUSG00000030541,ENSMUSG00000023861,ENSMUSG00000034748,ENSMUSG00000017718,ENSMUSG00000033065,ENSMUSG00000021196,ENSMUSG00000050627
GO:0030154	cell differentiation	biological_process	0.0067693	0.35099	105	443	4059	22042	ENSMUSG00000002778,ENSMUSG00000024176,ENSMUSG00000012819,ENSMUSG00000029106,ENSMUSG00000042688,ENSMUSG00000017009,ENSMUSG00000038982,ENSMUSG00000060098,ENSMUSG00000024921,ENSMUSG00000033055,ENSMUSG00000029570,ENSMUSG00000018012,ENSMUSG00000024163,ENSMUSG00000034867,ENSMUSG00000022185,ENSMUSG00000059146,ENSMUSG00000020605,ENSMUSG00000053477,ENSMUSG00000000552,ENSMUSG00000002602,ENSMUSG00000029053,…
GO:0032401	establishment of melanosome localization	biological_process	0.0067708	0.35099	3	443	18	22042	ENSMUSG00000025410,ENSMUSG00000038982,ENSMUSG00000061048
GO:0051904	pigment granule transport	biological_process	0.0067708	0.35099	3	443	18	22042	ENSMUSG00000025410,ENSMUSG00000038982,ENSMUSG00000061048
GO:2000059	negative regulation of protein ubiquitination involved in ubiquitin-dependent protein catabolic process	biological_process	0.0068615	0.35482	3	443	19	22042	ENSMUSG00000025231,ENSMUSG00000019969,ENSMUSG00000004937
GO:1903364	positive regulation of cellular protein catabolic process	biological_process	0.0068848	0.35515	8	443	129	22042	ENSMUSG00000026203,ENSMUSG00000030610,ENSMUSG00000041560,ENSMUSG00000004937,ENSMUSG00000002985,ENSMUSG00000019969,ENSMUSG00000019850,ENSMUSG00000020184
GO:0016601	Rac protein signal transduction	biological_process	0.0069557	0.35794	4	443	35	22042	ENSMUSG00000027581,ENSMUSG00000073982,ENSMUSG00000033335,ENSMUSG00000020476
GO:0016070	RNA metabolic process	biological_process	0.006979	0.35827	107	443	4130	22042	ENSMUSG00000093445,ENSMUSG00000029053,ENSMUSG00000078862,ENSMUSG00000040725,ENSMUSG00000034292,ENSMUSG00000053477,ENSMUSG00000059146,ENSMUSG00000092260,ENSMUSG00000025494,ENSMUSG00000022185,ENSMUSG00000027933,ENSMUSG00000060098,ENSMUSG00000024921,ENSMUSG00000040738,ENSMUSG00000028651,ENSMUSG00000006127,ENSMUSG00000037523,ENSMUSG00000027080,ENSMUSG00000078515,ENSMUSG00000032612,ENSMUSG00000024176,…
GO:0034201	response to oleic acid	biological_process	0.0070308	0.36005	2	443	6	22042	ENSMUSG00000030747,ENSMUSG00000076441
GO:0005078	MAP-kinase scaffold activity	molecular_function	0.0070496	0.36014	2	443	6	22042	ENSMUSG00000024163,ENSMUSG00000018334
GO:0044783	G1 DNA damage checkpoint	biological_process	0.0071082	0.36051	3	443	19	22042	ENSMUSG00000020184,ENSMUSG00000025507,ENSMUSG00000027510
GO:0019359	nicotinamide nucleotide biosynthetic process	biological_process	0.0071103	0.36051	3	443	19	22042	ENSMUSG00000030674,ENSMUSG00000017718,ENSMUSG00000030541
GO:0019363	pyridine nucleotide biosynthetic process	biological_process	0.0071103	0.36051	3	443	19	22042	ENSMUSG00000017718,ENSMUSG00000030674,ENSMUSG00000030541
GO:0044463	cell projection part	cellular_component	0.0071251	0.36051	38	443	1157	22042	ENSMUSG00000033065,ENSMUSG00000018820,ENSMUSG00000005469,ENSMUSG00000069227,ENSMUSG00000030374,ENSMUSG00000019969,ENSMUSG00000026768,ENSMUSG00000023277,ENSMUSG00000031831,ENSMUSG00000030890,ENSMUSG00000027329,ENSMUSG00000032911,ENSMUSG00000040247,ENSMUSG00000035863,ENSMUSG00000038982,ENSMUSG00000024013,ENSMUSG00000023072,ENSMUSG00000029106,ENSMUSG00000040714,ENSMUSG00000006127,ENSMUSG00000021680,…
GO:0009790	embryo development	biological_process	0.0071626	0.36138	34	443	1049	22042	ENSMUSG00000021256,ENSMUSG00000038000,ENSMUSG00000034292,ENSMUSG00000019850,ENSMUSG00000001632,ENSMUSG00000029570,ENSMUSG00000024163,ENSMUSG00000038982,ENSMUSG00000002799,ENSMUSG00000030093,ENSMUSG00000025231,ENSMUSG00000006127,ENSMUSG00000017009,ENSMUSG00000026455,ENSMUSG00000031217,ENSMUSG00000000957,ENSMUSG00000029106,ENSMUSG00000031665,ENSMUSG00000036180,ENSMUSG00000012819,ENSMUSG00000024176,…
GO:0030031	cell projection assembly	biological_process	0.0072045	0.36138	15	443	339	22042	ENSMUSG00000033287,ENSMUSG00000023277,ENSMUSG00000031831,ENSMUSG00000073982,ENSMUSG00000033335,ENSMUSG00000031078,ENSMUSG00000018012,ENSMUSG00000035863,ENSMUSG00000041351,ENSMUSG00000020476,ENSMUSG00000015605,ENSMUSG00000014859,ENSMUSG00000022836,ENSMUSG00000006127,ENSMUSG00000034226
GO:0005654	nucleoplasm	cellular_component	0.0072097	0.36138	79	443	2878	22042	ENSMUSG00000035686,ENSMUSG00000025532,ENSMUSG00000020184,ENSMUSG00000014859,ENSMUSG00000031728,ENSMUSG00000068744,ENSMUSG00000040097,ENSMUSG00000023940,ENSMUSG00000062991,ENSMUSG00000021615,ENSMUSG00000034748,ENSMUSG00000028863,ENSMUSG00000038762,ENSMUSG00000027405,ENSMUSG00000013822,ENSMUSG00000018750,ENSMUSG00000024170,ENSMUSG00000023118,ENSMUSG00000030890,ENSMUSG00000028651,ENSMUSG00000020978,…
GO:0023056	positive regulation of signaling	biological_process	0.0072105	0.36138	50	443	1681	22042	ENSMUSG00000026768,ENSMUSG00000059923,ENSMUSG00000059883,ENSMUSG00000062991,ENSMUSG00000002985,ENSMUSG00000019969,ENSMUSG00000026814,ENSMUSG00000044024,ENSMUSG00000020901,ENSMUSG00000032911,ENSMUSG00000062960,ENSMUSG00000030890,ENSMUSG00000024170,ENSMUSG00000061048,ENSMUSG00000004266,ENSMUSG00000025507,ENSMUSG00000022841,ENSMUSG00000033065,ENSMUSG00000058756,ENSMUSG00000059022,ENSMUSG00000035187,…
GO:0055029	nuclear DNA-directed RNA polymerase complex	cellular_component	0.0072624	0.36232	8	443	133	22042	ENSMUSG00000040738,ENSMUSG00000006599,ENSMUSG00000031935,ENSMUSG00000025532,ENSMUSG00000039771,ENSMUSG00000024833,ENSMUSG00000027933,ENSMUSG00000015092
GO:0033017	sarcoplasmic reticulum membrane	cellular_component	0.0072636	0.36232	4	443	36	22042	ENSMUSG00000034659,ENSMUSG00000021820,ENSMUSG00000017817,ENSMUSG00000007122
GO:0036344	platelet morphogenesis	biological_process	0.007295	0.36304	3	443	19	22042	ENSMUSG00000015605,ENSMUSG00000000552,ENSMUSG00000004266
GO:0043255	regulation of carbohydrate biosynthetic process	biological_process	0.0073469	0.36459	7	443	108	22042	ENSMUSG00000028893,ENSMUSG00000040385,ENSMUSG00000006127,ENSMUSG00000030747,ENSMUSG00000031399,ENSMUSG00000068917,ENSMUSG00000060279
GO:0043277	apoptotic cell clearance	biological_process	0.0073607	0.36459	4	443	36	22042	ENSMUSG00000037820,ENSMUSG00000002602,ENSMUSG00000018012,ENSMUSG00000030605
GO:0031981	nuclear lumen	cellular_component	0.0073857	0.36497	99	443	3765	22042	ENSMUSG00000025047,ENSMUSG00000025532,ENSMUSG00000035686,ENSMUSG00000014859,ENSMUSG00000020184,ENSMUSG00000031728,ENSMUSG00000068744,ENSMUSG00000040097,ENSMUSG00000029003,ENSMUSG00000021615,ENSMUSG00000034748,ENSMUSG00000062991,ENSMUSG00000023940,ENSMUSG00000015605,ENSMUSG00000004266,ENSMUSG00000029715,ENSMUSG00000024170,ENSMUSG00000030890,ENSMUSG00000023118,ENSMUSG00000024785,ENSMUSG00000028863,…
GO:0001655	urogenital system development	biological_process	0.0074544	0.36751	15	443	344	22042	ENSMUSG00000026768,ENSMUSG00000031665,ENSMUSG00000017009,ENSMUSG00000034292,ENSMUSG00000030087,ENSMUSG00000038000,ENSMUSG00000031980,ENSMUSG00000024620,ENSMUSG00000045394,ENSMUSG00000076441,ENSMUSG00000030890,ENSMUSG00000024176,ENSMUSG00000057329,ENSMUSG00000021055,ENSMUSG00000037003
GO:0000428	DNA-directed RNA polymerase complex	cellular_component	0.0075986	0.37375	8	443	134	22042	ENSMUSG00000006599,ENSMUSG00000040738,ENSMUSG00000025532,ENSMUSG00000031935,ENSMUSG00000039771,ENSMUSG00000024833,ENSMUSG00000027933,ENSMUSG00000015092
GO:0071363	cellular response to growth factor stimulus	biological_process	0.0076331	0.37457	23	443	632	22042	ENSMUSG00000024620,ENSMUSG00000039646,ENSMUSG00000001494,ENSMUSG00000026814,ENSMUSG00000026768,ENSMUSG00000059146,ENSMUSG00000053477,ENSMUSG00000045817,ENSMUSG00000030890,ENSMUSG00000023277,ENSMUSG00000017774,ENSMUSG00000008090,ENSMUSG00000070509,ENSMUSG00000044461,ENSMUSG00000062960,ENSMUSG00000041351,ENSMUSG00000031980,ENSMUSG00000059022,ENSMUSG00000030093,ENSMUSG00000006127,ENSMUSG00000018820,…
GO:0031328	positive regulation of cellular biosynthetic process	biological_process	0.0076897	0.37647	58	443	2017	22042	ENSMUSG00000026768,ENSMUSG00000028977,ENSMUSG00000015605,ENSMUSG00000059883,ENSMUSG00000006599,ENSMUSG00000001494,ENSMUSG00000026814,ENSMUSG00000019969,ENSMUSG00000038762,ENSMUSG00000070509,ENSMUSG00000030747,ENSMUSG00000024220,ENSMUSG00000022685,ENSMUSG00000013822,ENSMUSG00000061048,ENSMUSG00000030890,ENSMUSG00000030087,ENSMUSG00000031728,ENSMUSG00000033065,ENSMUSG00000058756,ENSMUSG00000014859,…
GO:0034333	adherens junction assembly	biological_process	0.0077165	0.37692	6	443	78	22042	ENSMUSG00000057329,ENSMUSG00000041959,ENSMUSG00000062960,ENSMUSG00000031078,ENSMUSG00000000957,ENSMUSG00000017009
GO:0043583	ear development	biological_process	0.0077994	0.38009	11	443	226	22042	ENSMUSG00000007877,ENSMUSG00000038982,ENSMUSG00000024620,ENSMUSG00000002799,ENSMUSG00000059146,ENSMUSG00000031665,ENSMUSG00000026768,ENSMUSG00000017009,ENSMUSG00000057329,ENSMUSG00000037624,ENSMUSG00000012819
GO:0031344	regulation of cell projection organization	biological_process	0.0078314	0.38077	26	443	723	22042	ENSMUSG00000031078,ENSMUSG00000033335,ENSMUSG00000069806,ENSMUSG00000033287,ENSMUSG00000042688,ENSMUSG00000018820,ENSMUSG00000020184,ENSMUSG00000027200,ENSMUSG00000041351,ENSMUSG00000031980,ENSMUSG00000035187,ENSMUSG00000030093,ENSMUSG00000035863,ENSMUSG00000070509,ENSMUSG00000073982,ENSMUSG00000032911,ENSMUSG00000030890,ENSMUSG00000023277,ENSMUSG00000034867,ENSMUSG00000023206,ENSMUSG00000059146,…
GO:0051905	establishment of pigment granule localization	biological_process	0.0079322	0.38451	3	443	19	22042	ENSMUSG00000025410,ENSMUSG00000038982,ENSMUSG00000061048
GO:0007416	synapse assembly	biological_process	0.0079447	0.38451	8	443	132	22042	ENSMUSG00000030093,ENSMUSG00000002985,ENSMUSG00000062991,ENSMUSG00000020476,ENSMUSG00000059146,ENSMUSG00000067889,ENSMUSG00000013033,ENSMUSG00000039953
GO:0070647	protein modification by small protein conjugation or removal	biological_process	0.0079985	0.38623	31	443	918	22042	ENSMUSG00000040325,ENSMUSG00000048232,ENSMUSG00000026203,ENSMUSG00000032612,ENSMUSG00000029003,ENSMUSG00000030685,ENSMUSG00000035890,ENSMUSG00000037622,ENSMUSG00000004937,ENSMUSG00000030435,ENSMUSG00000020184,ENSMUSG00000031935,ENSMUSG00000026455,ENSMUSG00000025231,ENSMUSG00000021598,ENSMUSG00000040462,ENSMUSG00000057329,ENSMUSG00000030610,ENSMUSG00000052752,ENSMUSG00000038365,ENSMUSG00000070426,…
GO:0006996	organelle organization	biological_process	0.0080618	0.38792	92	443	3471	22042	ENSMUSG00000029053,ENSMUSG00000079426,ENSMUSG00000059146,ENSMUSG00000030689,ENSMUSG00000000552,ENSMUSG00000034292,ENSMUSG00000034867,ENSMUSG00000022185,ENSMUSG00000018012,ENSMUSG00000054277,ENSMUSG00000031667,ENSMUSG00000024921,ENSMUSG00000060098,ENSMUSG00000040714,ENSMUSG00000023008,ENSMUSG00000037523,ENSMUSG00000029106,ENSMUSG00000017009,ENSMUSG00000006127,ENSMUSG00000017188,ENSMUSG00000034993,…
GO:0071902	positive regulation of protein serine/threonine kinase activity	biological_process	0.0080701	0.38792	13	443	285	22042	ENSMUSG00000059146,ENSMUSG00000062991,ENSMUSG00000019969,ENSMUSG00000020901,ENSMUSG00000024013,ENSMUSG00000032911,ENSMUSG00000024163,ENSMUSG00000074272,ENSMUSG00000024621,ENSMUSG00000030890,ENSMUSG00000052752,ENSMUSG00000068744,ENSMUSG00000024170
GO:0033157	regulation of intracellular protein transport	biological_process	0.0080928	0.38813	12	443	251	22042	ENSMUSG00000019969,ENSMUSG00000041765,ENSMUSG00000020184,ENSMUSG00000037523,ENSMUSG00000006127,ENSMUSG00000025231,ENSMUSG00000001151,ENSMUSG00000040462,ENSMUSG00000029544,ENSMUSG00000005469,ENSMUSG00000067150,ENSMUSG00000017774
GO:0006807	nitrogen compound metabolic process	biological_process	0.0081212	0.3886	152	443	6205	22042	ENSMUSG00000035187,ENSMUSG00000059022,ENSMUSG00000031728,ENSMUSG00000058756,ENSMUSG00000025532,ENSMUSG00000068744,ENSMUSG00000045211,ENSMUSG00000067369,ENSMUSG00000021615,ENSMUSG00000019969,ENSMUSG00000059883,ENSMUSG00000062991,ENSMUSG00000023118,ENSMUSG00000024170,ENSMUSG00000045817,ENSMUSG00000029715,ENSMUSG00000022685,ENSMUSG00000018750,ENSMUSG00000038762,ENSMUSG00000073684,ENSMUSG00000041815,…
GO:0071158	positive regulation of cell cycle arrest	biological_process	0.0081831	0.39005	4	443	40	22042	ENSMUSG00000025507,ENSMUSG00000027510,ENSMUSG00000020184,ENSMUSG00000005469
GO:0001822	kidney development	biological_process	0.0081912	0.39005	13	443	283	22042	ENSMUSG00000034292,ENSMUSG00000030087,ENSMUSG00000017009,ENSMUSG00000026768,ENSMUSG00000031665,ENSMUSG00000031980,ENSMUSG00000024620,ENSMUSG00000076441,ENSMUSG00000045394,ENSMUSG00000037003,ENSMUSG00000030890,ENSMUSG00000024176,ENSMUSG00000057329
GO:0009887	organ morphogenesis	biological_process	0.0082189	0.39005	32	443	977	22042	ENSMUSG00000019850,ENSMUSG00000037820,ENSMUSG00000024620,ENSMUSG00000008090,ENSMUSG00000024163,ENSMUSG00000057329,ENSMUSG00000031665,ENSMUSG00000022836,ENSMUSG00000000957,ENSMUSG00000025231,ENSMUSG00000030093,ENSMUSG00000002799,ENSMUSG00000038982,ENSMUSG00000020160,ENSMUSG00000074272,ENSMUSG00000024176,ENSMUSG00000021055,ENSMUSG00000012819,ENSMUSG00000028977,ENSMUSG00000026768,ENSMUSG00000015605,…
GO:0043130	ubiquitin binding	molecular_function	0.0082335	0.39005	7	443	107	22042	ENSMUSG00000027466,ENSMUSG00000115987,ENSMUSG00000020184,ENSMUSG00000019850,ENSMUSG00000078515,ENSMUSG00000026203,ENSMUSG00000073684
GO:0007010	cytoskeleton organization	biological_process	0.0082436	0.39005	41	443	1299	22042	ENSMUSG00000007877,ENSMUSG00000029554,ENSMUSG00000069135,ENSMUSG00000034226,ENSMUSG00000023940,ENSMUSG00000015605,ENSMUSG00000059923,ENSMUSG00000049588,ENSMUSG00000027329,ENSMUSG00000031831,ENSMUSG00000001151,ENSMUSG00000023277,ENSMUSG00000030890,ENSMUSG00000019996,ENSMUSG00000035863,ENSMUSG00000000631,ENSMUSG00000068744,ENSMUSG00000024621,ENSMUSG00000002055,ENSMUSG00000029003,ENSMUSG00000029053,…
GO:0036066	protein O-linked fucosylation	biological_process	0.0083863	0.39592	2	443	7	22042	ENSMUSG00000049922,ENSMUSG00000029570
GO:0061371	determination of heart left/right asymmetry	biological_process	0.0084815	0.399	5	443	61	22042	ENSMUSG00000025231,ENSMUSG00000015605,ENSMUSG00000031831,ENSMUSG00000026814,ENSMUSG00000019969
GO:0006006	glucose metabolic process	biological_process	0.0084893	0.399	10	443	200	22042	ENSMUSG00000021196,ENSMUSG00000033065,ENSMUSG00000006127,ENSMUSG00000037622,ENSMUSG00000030747,ENSMUSG00000040385,ENSMUSG00000028893,ENSMUSG00000061099,ENSMUSG00000031399,ENSMUSG00000068917
GO:0038089	positive regulation of cell migration by vascular endothelial growth factor signaling pathway	biological_process	0.0085316	0.4001	2	443	7	22042	ENSMUSG00000017774,ENSMUSG00000062960
GO:1901653	cellular response to peptide	biological_process	0.0086549	0.40411	14	443	327	22042	ENSMUSG00000074272,ENSMUSG00000076441,ENSMUSG00000017774,ENSMUSG00000021680,ENSMUSG00000020882,ENSMUSG00000030087,ENSMUSG00000006127,ENSMUSG00000020184,ENSMUSG00000059923,ENSMUSG00000031980,ENSMUSG00000037622,ENSMUSG00000029053,ENSMUSG00000019969,ENSMUSG00000035187
GO:0006900	membrane budding	biological_process	0.0086555	0.40411	6	443	81	22042	ENSMUSG00000026455,ENSMUSG00000033335,ENSMUSG00000022841,ENSMUSG00000041959,ENSMUSG00000000631,ENSMUSG00000054277
GO:0030880	RNA polymerase complex	cellular_component	0.0087048	0.40552	8	443	137	22042	ENSMUSG00000039771,ENSMUSG00000031935,ENSMUSG00000025532,ENSMUSG00000040738,ENSMUSG00000006599,ENSMUSG00000015092,ENSMUSG00000027933,ENSMUSG00000024833
GO:2000348	regulation of CD40 signaling pathway	biological_process	0.0087844	0.40833	2	443	7	22042	ENSMUSG00000032815,ENSMUSG00000019850
GO:0061097	regulation of protein tyrosine kinase activity	biological_process	0.0088421	0.40956	6	443	82	22042	ENSMUSG00000024621,ENSMUSG00000062991,ENSMUSG00000044716,ENSMUSG00000031980,ENSMUSG00000019969,ENSMUSG00000069135
GO:0032502	developmental process	biological_process	0.0088674	0.40956	150	443	6112	22042	ENSMUSG00000032911,ENSMUSG00000030873,ENSMUSG00000023277,ENSMUSG00000031831,ENSMUSG00000034226,ENSMUSG00000021959,ENSMUSG00000059923,ENSMUSG00000028977,ENSMUSG00000007877,ENSMUSG00000028416,ENSMUSG00000044033,ENSMUSG00000026814,ENSMUSG00000002985,ENSMUSG00000070473,ENSMUSG00000033106,ENSMUSG00000015092,ENSMUSG00000069227,ENSMUSG00000045394,ENSMUSG00000040325,ENSMUSG00000018820,ENSMUSG00000043648,…
GO:0061138	morphogenesis of a branching epithelium	biological_process	0.0088689	0.40956	10	443	198	22042	ENSMUSG00000026814,ENSMUSG00000031980,ENSMUSG00000015605,ENSMUSG00000059923,ENSMUSG00000000957,ENSMUSG00000037820,ENSMUSG00000057329,ENSMUSG00000030890,ENSMUSG00000024176,ENSMUSG00000040385
GO:0032990	cell part morphogenesis	biological_process	0.008962	0.41295	31	443	911	22042	ENSMUSG00000027200,ENSMUSG00000023072,ENSMUSG00000030093,ENSMUSG00000035187,ENSMUSG00000018820,ENSMUSG00000031217,ENSMUSG00000014859,ENSMUSG00000020476,ENSMUSG00000033287,ENSMUSG00000069806,ENSMUSG00000024621,ENSMUSG00000031078,ENSMUSG00000033335,ENSMUSG00000031391,ENSMUSG00000044033,ENSMUSG00000029053,ENSMUSG00000019969,ENSMUSG00000002985,ENSMUSG00000034292,ENSMUSG00000015605,ENSMUSG00000059146,…
GO:0030029	actin filament-based process	biological_process	0.0090323	0.41529	25	443	703	22042	ENSMUSG00000050627,ENSMUSG00000029106,ENSMUSG00000023008,ENSMUSG00000006127,ENSMUSG00000017009,ENSMUSG00000000631,ENSMUSG00000007122,ENSMUSG00000031078,ENSMUSG00000029003,ENSMUSG00000030685,ENSMUSG00000024621,ENSMUSG00000067889,ENSMUSG00000041959,ENSMUSG00000079426,ENSMUSG00000059923,ENSMUSG00000015605,ENSMUSG00000059146,ENSMUSG00000034226,ENSMUSG00000007877,ENSMUSG00000018012,ENSMUSG00000073982,…
GO:0000272	polysaccharide catabolic process	biological_process	0.0090658	0.41593	3	443	21	22042	ENSMUSG00000040385,ENSMUSG00000033065,ENSMUSG00000033059
GO:0045912	negative regulation of carbohydrate metabolic process	biological_process	0.0090963	0.41621	5	443	63	22042	ENSMUSG00000006127,ENSMUSG00000060279,ENSMUSG00000068917,ENSMUSG00000031399,ENSMUSG00000034748
GO:0034382	chylomicron remnant clearance	biological_process	0.0091596	0.41621	2	443	8	22042	ENSMUSG00000002985,ENSMUSG00000002279
GO:0071830	triglyceride-rich lipoprotein particle clearance	biological_process	0.0091596	0.41621	2	443	8	22042	ENSMUSG00000002985,ENSMUSG00000002279
GO:0044431	Golgi apparatus part	cellular_component	0.0091626	0.41621	27	443	765	22042	ENSMUSG00000054277,ENSMUSG00000041351,ENSMUSG00000000631,ENSMUSG00000035521,ENSMUSG00000020476,ENSMUSG00000028670,ENSMUSG00000024851,ENSMUSG00000020868,ENSMUSG00000017009,ENSMUSG00000026455,ENSMUSG00000006127,ENSMUSG00000067889,ENSMUSG00000052712,ENSMUSG00000039953,ENSMUSG00000033335,ENSMUSG00000029544,ENSMUSG00000002778,ENSMUSG00000019969,ENSMUSG00000049922,ENSMUSG00000029705,ENSMUSG00000028538,…
GO:0050839	cell adhesion molecule binding	molecular_function	0.0091703	0.41621	11	443	220	22042	ENSMUSG00000030890,ENSMUSG00000061048,ENSMUSG00000004266,ENSMUSG00000045394,ENSMUSG00000062960,ENSMUSG00000013033,ENSMUSG00000040385,ENSMUSG00000019969,ENSMUSG00000030605,ENSMUSG00000000957,ENSMUSG00000062991
GO:0032400	melanosome localization	biological_process	0.0092039	0.41684	3	443	20	22042	ENSMUSG00000038982,ENSMUSG00000061048,ENSMUSG00000025410
GO:0042803	protein homodimerization activity	molecular_function	0.0092682	0.41885	30	443	893	22042	ENSMUSG00000030674,ENSMUSG00000033059,ENSMUSG00000041959,ENSMUSG00000024621,ENSMUSG00000074272,ENSMUSG00000026616,ENSMUSG00000004937,ENSMUSG00000030545,ENSMUSG00000041351,ENSMUSG00000058756,ENSMUSG00000050627,ENSMUSG00000029106,ENSMUSG00000033065,ENSMUSG00000035686,ENSMUSG00000043648,ENSMUSG00000057329,ENSMUSG00000021820,ENSMUSG00000061048,ENSMUSG00000048481,ENSMUSG00000018750,ENSMUSG00000030747,…
GO:0051098	regulation of binding	biological_process	0.0093233	0.41951	15	443	357	22042	ENSMUSG00000041351,ENSMUSG00000038000,ENSMUSG00000019969,ENSMUSG00000031667,ENSMUSG00000034292,ENSMUSG00000062991,ENSMUSG00000029106,ENSMUSG00000026203,ENSMUSG00000041959,ENSMUSG00000057329,ENSMUSG00000023118,ENSMUSG00000015092,ENSMUSG00000029570,ENSMUSG00000029003,ENSMUSG00000070509
GO:0016331	morphogenesis of embryonic epithelium	biological_process	0.0093419	0.41951	9	443	165	22042	ENSMUSG00000017009,ENSMUSG00000029199,ENSMUSG00000025231,ENSMUSG00000036180,ENSMUSG00000002799,ENSMUSG00000070509,ENSMUSG00000005469,ENSMUSG00000024176,ENSMUSG00000001632
GO:0003143	embryonic heart tube morphogenesis	biological_process	0.0093626	0.41951	5	443	62	22042	ENSMUSG00000015605,ENSMUSG00000025231,ENSMUSG00000031831,ENSMUSG00000019969,ENSMUSG00000026814
GO:0072525	pyridine-containing compound biosynthetic process	biological_process	0.0093948	0.41951	3	443	21	22042	ENSMUSG00000030674,ENSMUSG00000017718,ENSMUSG00000030541
GO:0007044	cell-substrate junction assembly	biological_process	0.009401	0.41951	6	443	81	22042	ENSMUSG00000057329,ENSMUSG00000041959,ENSMUSG00000062960,ENSMUSG00000000957,ENSMUSG00000031078,ENSMUSG00000017009
GO:0051173	positive regulation of nitrogen compound metabolic process	biological_process	0.0094017	0.41951	59	443	2072	22042	ENSMUSG00000068744,ENSMUSG00000037860,ENSMUSG00000025316,ENSMUSG00000015092,ENSMUSG00000029003,ENSMUSG00000045394,ENSMUSG00000031980,ENSMUSG00000005378,ENSMUSG00000030087,ENSMUSG00000030435,ENSMUSG00000058756,ENSMUSG00000014859,ENSMUSG00000033065,ENSMUSG00000031728,ENSMUSG00000045817,ENSMUSG00000030890,ENSMUSG00000038762,ENSMUSG00000013822,ENSMUSG00000024220,ENSMUSG00000070509,ENSMUSG00000022685,…
GO:0035912	dorsal aorta morphogenesis	biological_process	0.0094217	0.41951	2	443	7	22042	ENSMUSG00000015605,ENSMUSG00000026814
GO:0006621	protein retention in ER lumen	biological_process	0.0096979	0.42719	2	443	7	22042	ENSMUSG00000002778,ENSMUSG00000040462
GO:0010556	regulation of macromolecule biosynthetic process	biological_process	0.0097352	0.42719	96	443	3683	22042	ENSMUSG00000027466,ENSMUSG00000019850,ENSMUSG00000024620,ENSMUSG00000033216,ENSMUSG00000029705,ENSMUSG00000016253,ENSMUSG00000038000,ENSMUSG00000021024,ENSMUSG00000047821,ENSMUSG00000028893,ENSMUSG00000073982,ENSMUSG00000037624,ENSMUSG00000048481,ENSMUSG00000057329,ENSMUSG00000024457,ENSMUSG00000021598,ENSMUSG00000001632,ENSMUSG00000025231,ENSMUSG00000031935,ENSMUSG00000031665,ENSMUSG00000036180,…
GO:0005905	coated pit	cellular_component	0.0097382	0.42719	5	443	59	22042	ENSMUSG00000033335,ENSMUSG00000031078,ENSMUSG00000022841,ENSMUSG00000022791,ENSMUSG00000060279
GO:0050942	positive regulation of pigment cell differentiation	biological_process	0.0097486	0.42719	2	443	7	22042	ENSMUSG00000057329,ENSMUSG00000038982
GO:0032956	regulation of actin cytoskeleton organization	biological_process	0.0097752	0.42719	14	443	327	22042	ENSMUSG00000017009,ENSMUSG00000006127,ENSMUSG00000079426,ENSMUSG00000059923,ENSMUSG00000059146,ENSMUSG00000029106,ENSMUSG00000017774,ENSMUSG00000024621,ENSMUSG00000018012,ENSMUSG00000031078,ENSMUSG00000041959,ENSMUSG00000030890,ENSMUSG00000067889,ENSMUSG00000023277
GO:0019867	outer membrane	cellular_component	0.0097795	0.42719	10	443	199	22042	ENSMUSG00000037523,ENSMUSG00000059146,ENSMUSG00000043648,ENSMUSG00000024120,ENSMUSG00000019969,ENSMUSG00000034993,ENSMUSG00000076441,ENSMUSG00000057329,ENSMUSG00000034659,ENSMUSG00000018042
GO:0031968	organelle outer membrane	cellular_component	0.0097795	0.42719	10	443	199	22042	ENSMUSG00000018042,ENSMUSG00000057329,ENSMUSG00000034659,ENSMUSG00000034993,ENSMUSG00000076441,ENSMUSG00000024120,ENSMUSG00000019969,ENSMUSG00000043648,ENSMUSG00000059146,ENSMUSG00000037523
GO:0070775	H3 histone acetyltransferase complex	cellular_component	0.009794	0.42719	2	443	7	22042	ENSMUSG00000028863,ENSMUSG00000001632
GO:0070776	MOZ/MORF histone acetyltransferase complex	cellular_component	0.009794	0.42719	2	443	7	22042	ENSMUSG00000001632,ENSMUSG00000028863
GO:0048583	regulation of response to stimulus	biological_process	0.00983	0.42719	98	443	3858	22042	ENSMUSG00000062991,ENSMUSG00000026768,ENSMUSG00000059883,ENSMUSG00000020901,ENSMUSG00000034748,ENSMUSG00000019969,ENSMUSG00000035863,ENSMUSG00000024170,ENSMUSG00000004266,ENSMUSG00000061048,ENSMUSG00000030890,ENSMUSG00000040462,ENSMUSG00000020238,ENSMUSG00000041765,ENSMUSG00000020184,ENSMUSG00000058756,ENSMUSG00000031980,ENSMUSG00000059022,ENSMUSG00000029003,ENSMUSG00000034292,ENSMUSG00000037820,…
GO:0036503	ERAD pathway	biological_process	0.0098306	0.42719	6	443	86	22042	ENSMUSG00000041765,ENSMUSG00000070426,ENSMUSG00000026203,ENSMUSG00000004937,ENSMUSG00000043019,ENSMUSG00000040462
GO:0010873	positive regulation of cholesterol esterification	biological_process	0.0098364	0.42719	2	443	9	22042	ENSMUSG00000002985,ENSMUSG00000031980
GO:0042058	regulation of epidermal growth factor receptor signaling pathway	biological_process	0.0098738	0.42793	5	443	60	22042	ENSMUSG00000019969,ENSMUSG00000021055,ENSMUSG00000031980,ENSMUSG00000035890,ENSMUSG00000074272
GO:0030330	DNA damage response, signal transduction by p53 class mediator	biological_process	0.0099163	0.4289	5	443	62	22042	ENSMUSG00000025507,ENSMUSG00000027510,ENSMUSG00000028893,ENSMUSG00000020184,ENSMUSG00000000552
GO:0060249	anatomical structure homeostasis	biological_process	0.010032	0.43281	15	443	358	22042	ENSMUSG00000034748,ENSMUSG00000038000,ENSMUSG00000019087,ENSMUSG00000015605,ENSMUSG00000029106,ENSMUSG00000033065,ENSMUSG00000057329,ENSMUSG00000006281,ENSMUSG00000061048,ENSMUSG00000012819,ENSMUSG00000024170,ENSMUSG00000018012,ENSMUSG00000022685,ENSMUSG00000074272,ENSMUSG00000024621
GO:0045069	regulation of viral genome replication	biological_process	0.010058	0.43281	6	443	89	22042	ENSMUSG00000037523,ENSMUSG00000006127,ENSMUSG00000028651,ENSMUSG00000057329,ENSMUSG00000038884,ENSMUSG00000059108
GO:0032436	positive regulation of proteasomal ubiquitin-dependent protein catabolic process	biological_process	0.010068	0.43281	6	443	85	22042	ENSMUSG00000041560,ENSMUSG00000020184,ENSMUSG00000019969,ENSMUSG00000030610,ENSMUSG00000004937,ENSMUSG00000026203
GO:0003824	catalytic activity	molecular_function	0.010113	0.43323	147	443	5863	22042	ENSMUSG00000024620,ENSMUSG00000019087,ENSMUSG00000007833,ENSMUSG00000021062,ENSMUSG00000027466,ENSMUSG00000019850,ENSMUSG00000040532,ENSMUSG00000024457,ENSMUSG00000001632,ENSMUSG00000076441,ENSMUSG00000017774,ENSMUSG00000028078,ENSMUSG00000078249,ENSMUSG00000035521,ENSMUSG00000031935,ENSMUSG00000022836,ENSMUSG00000028670,ENSMUSG00000068917,ENSMUSG00000018042,ENSMUSG00000025410,ENSMUSG00000020865,…
GO:0001838	embryonic epithelial tube formation	biological_process	0.010119	0.43323	8	443	139	22042	ENSMUSG00000005469,ENSMUSG00000070509,ENSMUSG00000001632,ENSMUSG00000024176,ENSMUSG00000036180,ENSMUSG00000029199,ENSMUSG00000025231,ENSMUSG00000017009
GO:0014065	phosphatidylinositol 3-kinase signaling	biological_process	0.010152	0.43375	7	443	112	22042	ENSMUSG00000039936,ENSMUSG00000031980,ENSMUSG00000020901,ENSMUSG00000004266,ENSMUSG00000041560,ENSMUSG00000062960,ENSMUSG00000074272
GO:0006367	transcription initiation from RNA polymerase II promoter	biological_process	0.010282	0.4377	5	443	62	22042	ENSMUSG00000058756,ENSMUSG00000053477,ENSMUSG00000015605,ENSMUSG00000031935,ENSMUSG00000030678
GO:1903391	regulation of adherens junction organization	biological_process	0.010289	0.4377	5	443	60	22042	ENSMUSG00000017009,ENSMUSG00000062960,ENSMUSG00000029106,ENSMUSG00000000957,ENSMUSG00000041959
GO:0060840	artery development	biological_process	0.010323	0.4377	6	443	90	22042	ENSMUSG00000015605,ENSMUSG00000033335,ENSMUSG00000022836,ENSMUSG00000025231,ENSMUSG00000026814,ENSMUSG00000002985
GO:0051650	establishment of vesicle localization	biological_process	0.010327	0.4377	11	443	225	22042	ENSMUSG00000026455,ENSMUSG00000022841,ENSMUSG00000038982,ENSMUSG00000029053,ENSMUSG00000054277,ENSMUSG00000019969,ENSMUSG00000017774,ENSMUSG00000025410,ENSMUSG00000033335,ENSMUSG00000061048,ENSMUSG00000067889
GO:0006486	protein glycosylation	biological_process	0.010428	0.44022	12	443	260	22042	ENSMUSG00000043019,ENSMUSG00000037280,ENSMUSG00000038803,ENSMUSG00000029570,ENSMUSG00000035521,ENSMUSG00000002279,ENSMUSG00000032059,ENSMUSG00000034748,ENSMUSG00000049922,ENSMUSG00000019969,ENSMUSG00000028538,ENSMUSG00000026810
GO:0043413	macromolecule glycosylation	biological_process	0.010428	0.44022	12	443	260	22042	ENSMUSG00000037280,ENSMUSG00000043019,ENSMUSG00000029570,ENSMUSG00000038803,ENSMUSG00000032059,ENSMUSG00000002279,ENSMUSG00000035521,ENSMUSG00000019969,ENSMUSG00000049922,ENSMUSG00000034748,ENSMUSG00000028538,ENSMUSG00000026810
GO:0032947	protein complex scaffold	molecular_function	0.010511	0.44284	6	443	84	22042	ENSMUSG00000024163,ENSMUSG00000018334,ENSMUSG00000004937,ENSMUSG00000025825,ENSMUSG00000024170,ENSMUSG00000001151
GO:0045860	positive regulation of protein kinase activity	biological_process	0.010554	0.44314	18	443	464	22042	ENSMUSG00000020901,ENSMUSG00000019969,ENSMUSG00000029053,ENSMUSG00000002699,ENSMUSG00000062991,ENSMUSG00000059146,ENSMUSG00000052752,ENSMUSG00000024170,ENSMUSG00000030890,ENSMUSG00000032911,ENSMUSG00000024163,ENSMUSG00000031980,ENSMUSG00000024013,ENSMUSG00000017009,ENSMUSG00000044716,ENSMUSG00000068744,ENSMUSG00000024621,ENSMUSG00000074272
GO:0072175	epithelial tube formation	biological_process	0.01056	0.44314	8	443	140	22042	ENSMUSG00000070509,ENSMUSG00000005469,ENSMUSG00000024176,ENSMUSG00000001632,ENSMUSG00000036180,ENSMUSG00000017009,ENSMUSG00000029199,ENSMUSG00000025231
GO:0051875	pigment granule localization	biological_process	0.010588	0.44343	3	443	21	22042	ENSMUSG00000061048,ENSMUSG00000038982,ENSMUSG00000025410
GO:0009101	glycoprotein biosynthetic process	biological_process	0.010713	0.44778	14	443	327	22042	ENSMUSG00000020868,ENSMUSG00000028538,ENSMUSG00000026810,ENSMUSG00000032059,ENSMUSG00000002279,ENSMUSG00000035521,ENSMUSG00000019969,ENSMUSG00000034748,ENSMUSG00000049922,ENSMUSG00000029570,ENSMUSG00000038803,ENSMUSG00000037280,ENSMUSG00000057329,ENSMUSG00000043019
GO:0070830	bicellular tight junction assembly	biological_process	0.01078	0.44971	4	443	41	22042	ENSMUSG00000017774,ENSMUSG00000070473,ENSMUSG00000015605,ENSMUSG00000005469
GO:0035726	common myeloid progenitor cell proliferation	biological_process	0.010902	0.45381	2	443	8	22042	ENSMUSG00000001632,ENSMUSG00000074272
GO:0002634	regulation of germinal center formation	biological_process	0.01093	0.45381	2	443	8	22042	ENSMUSG00000068105,ENSMUSG00000019850
GO:0071609	chemokine (C-C motif) ligand 5 production	biological_process	0.010943	0.45381	2	443	8	22042	ENSMUSG00000010054,ENSMUSG00000037523
GO:0009892	negative regulation of metabolic process	biological_process	0.01101	0.45568	77	443	2923	22042	ENSMUSG00000029003,ENSMUSG00000026203,ENSMUSG00000041765,ENSMUSG00000058756,ENSMUSG00000020184,ENSMUSG00000014859,ENSMUSG00000035187,ENSMUSG00000035863,ENSMUSG00000115987,ENSMUSG00000030747,ENSMUSG00000018750,ENSMUSG00000045817,ENSMUSG00000004266,ENSMUSG00000031399,ENSMUSG00000030890,ENSMUSG00000040462,ENSMUSG00000062991,ENSMUSG00000049230,ENSMUSG00000015605,ENSMUSG00000029554,ENSMUSG00000034748,…
GO:0032148	activation of protein kinase B activity	biological_process	0.011049	0.45641	3	443	23	22042	ENSMUSG00000029053,ENSMUSG00000062991,ENSMUSG00000059146
GO:0072273	metanephric nephron morphogenesis	biological_process	0.011085	0.45675	3	443	23	22042	ENSMUSG00000024620,ENSMUSG00000024176,ENSMUSG00000031665
GO:0045665	negative regulation of neuron differentiation	biological_process	0.0111	0.45675	11	443	235	22042	ENSMUSG00000024176,ENSMUSG00000020160,ENSMUSG00000032911,ENSMUSG00000070509,ENSMUSG00000027200,ENSMUSG00000041351,ENSMUSG00000019969,ENSMUSG00000002985,ENSMUSG00000023206,ENSMUSG00000020184,ENSMUSG00000028977
GO:0006461	protein complex assembly	biological_process	0.0115	0.47109	43	443	1451	22042	ENSMUSG00000041560,ENSMUSG00000030890,ENSMUSG00000021820,ENSMUSG00000031831,ENSMUSG00000023277,ENSMUSG00000049588,ENSMUSG00000015605,ENSMUSG00000059923,ENSMUSG00000062991,ENSMUSG00000001494,ENSMUSG00000002985,ENSMUSG00000007877,ENSMUSG00000059119,ENSMUSG00000070473,ENSMUSG00000037860,ENSMUSG00000033287,ENSMUSG00000068744,ENSMUSG00000030674,ENSMUSG00000033065,ENSMUSG00000020476,ENSMUSG00000058756,…
GO:0070271	protein complex biogenesis	biological_process	0.0115	0.47109	43	443	1451	22042	ENSMUSG00000020238,ENSMUSG00000033065,ENSMUSG00000020476,ENSMUSG00000058756,ENSMUSG00000068744,ENSMUSG00000030674,ENSMUSG00000037860,ENSMUSG00000033287,ENSMUSG00000070473,ENSMUSG00000059119,ENSMUSG00000007877,ENSMUSG00000001494,ENSMUSG00000002985,ENSMUSG00000062991,ENSMUSG00000015605,ENSMUSG00000059923,ENSMUSG00000049588,ENSMUSG00000030890,ENSMUSG00000023277,ENSMUSG00000031831,ENSMUSG00000021820,…
GO:0006469	negative regulation of protein kinase activity	biological_process	0.011515	0.47109	10	443	208	22042	ENSMUSG00000069135,ENSMUSG00000053716,ENSMUSG00000019969,ENSMUSG00000002985,ENSMUSG00000019850,ENSMUSG00000021959,ENSMUSG00000006127,ENSMUSG00000030890,ENSMUSG00000004266,ENSMUSG00000074272
GO:0035907	dorsal aorta development	biological_process	0.011558	0.47191	2	443	8	22042	ENSMUSG00000015605,ENSMUSG00000026814
GO:0010605	negative regulation of macromolecule metabolic process	biological_process	0.011635	0.47276	71	443	2672	22042	ENSMUSG00000021055,ENSMUSG00000074272,ENSMUSG00000078249,ENSMUSG00000033249,ENSMUSG00000004937,ENSMUSG00000025231,ENSMUSG00000036180,ENSMUSG00000031665,ENSMUSG00000048481,ENSMUSG00000037624,ENSMUSG00000028893,ENSMUSG00000039278,ENSMUSG00000038000,ENSMUSG00000016253,ENSMUSG00000027466,ENSMUSG00000019850,ENSMUSG00000040325,ENSMUSG00000037860,ENSMUSG00000025316,ENSMUSG00000037622,ENSMUSG00000037166,…
GO:0051090	regulation of sequence-specific DNA binding transcription factor activity	biological_process	0.011648	0.47276	15	443	365	22042	ENSMUSG00000021024,ENSMUSG00000029053,ENSMUSG00000032815,ENSMUSG00000059883,ENSMUSG00000058756,ENSMUSG00000037523,ENSMUSG00000015605,ENSMUSG00000019850,ENSMUSG00000027466,ENSMUSG00000025231,ENSMUSG00000037860,ENSMUSG00000021055,ENSMUSG00000024457,ENSMUSG00000025494,ENSMUSG00000029003
GO:0002084	protein depalmitoylation	biological_process	0.011649	0.47276	2	443	8	22042	ENSMUSG00000003346,ENSMUSG00000028670
GO:0046532	regulation of photoreceptor cell differentiation	biological_process	0.011673	0.47276	2	443	9	22042	ENSMUSG00000024176,ENSMUSG00000028977
GO:0072073	kidney epithelium development	biological_process	0.01169	0.47276	8	443	144	22042	ENSMUSG00000045394,ENSMUSG00000057329,ENSMUSG00000030890,ENSMUSG00000024176,ENSMUSG00000031665,ENSMUSG00000017009,ENSMUSG00000030087,ENSMUSG00000031980
GO:0031256	leading edge membrane	cellular_component	0.011769	0.47503	9	443	167	22042	ENSMUSG00000024013,ENSMUSG00000006127,ENSMUSG00000026768,ENSMUSG00000018334,ENSMUSG00000017774,ENSMUSG00000035863,ENSMUSG00000032911,ENSMUSG00000033335,ENSMUSG00000024163
GO:0070848	response to growth factor	biological_process	0.011872	0.47656	23	443	659	22042	ENSMUSG00000030890,ENSMUSG00000023277,ENSMUSG00000045817,ENSMUSG00000070509,ENSMUSG00000044461,ENSMUSG00000008090,ENSMUSG00000062960,ENSMUSG00000017774,ENSMUSG00000001494,ENSMUSG00000026814,ENSMUSG00000039646,ENSMUSG00000024620,ENSMUSG00000026768,ENSMUSG00000053477,ENSMUSG00000059146,ENSMUSG00000033335,ENSMUSG00000059022,ENSMUSG00000030093,ENSMUSG00000041351,ENSMUSG00000031980,ENSMUSG00000020184,…
GO:0098687	chromosomal region	cellular_component	0.011899	0.47656	13	443	292	22042	ENSMUSG00000019969,ENSMUSG00000034748,ENSMUSG00000029554,ENSMUSG00000038000,ENSMUSG00000031665,ENSMUSG00000023940,ENSMUSG00000006281,ENSMUSG00000024170,ENSMUSG00000002055,ENSMUSG00000028863,ENSMUSG00000029703,ENSMUSG00000025410,ENSMUSG00000040385
GO:0032919	spermine acetylation	biological_process	0.01192	0.47656	1	443	1	22042	ENSMUSG00000069835
GO:0032920	putrescine acetylation	biological_process	0.01192	0.47656	1	443	1	22042	ENSMUSG00000069835
GO:0046204	nor-spermidine metabolic process	biological_process	0.01192	0.47656	1	443	1	22042	ENSMUSG00000069835
GO:0043621	protein self-association	molecular_function	0.012057	0.48116	5	443	65	22042	ENSMUSG00000022194,ENSMUSG00000004937,ENSMUSG00000018820,ENSMUSG00000019850,ENSMUSG00000053477
GO:0008397	sterol 12-alpha-hydroxylase activity	molecular_function	0.012113	0.48182	1	443	1	22042	ENSMUSG00000050445
GO:1901184	regulation of ERBB signaling pathway	biological_process	0.01212	0.48182	5	443	63	22042	ENSMUSG00000035890,ENSMUSG00000074272,ENSMUSG00000031980,ENSMUSG00000019969,ENSMUSG00000021055
GO:0048087	positive regulation of developmental pigmentation	biological_process	0.012156	0.48203	2	443	8	22042	ENSMUSG00000038982,ENSMUSG00000057329
GO:0007517	muscle organ development	biological_process	0.012171	0.48203	15	443	385	22042	ENSMUSG00000024176,ENSMUSG00000057329,ENSMUSG00000037624,ENSMUSG00000008090,ENSMUSG00000020160,ENSMUSG00000076441,ENSMUSG00000034748,ENSMUSG00000026814,ENSMUSG00000017817,ENSMUSG00000020232,ENSMUSG00000021024,ENSMUSG00000007122,ENSMUSG00000007877,ENSMUSG00000022836,ENSMUSG00000062991
GO:0042110	T cell activation	biological_process	0.012304	0.48544	17	443	455	22042	ENSMUSG00000002778,ENSMUSG00000074272,ENSMUSG00000071068,ENSMUSG00000017009,ENSMUSG00000031217,ENSMUSG00000068105,ENSMUSG00000002799,ENSMUSG00000029570,ENSMUSG00000057329,ENSMUSG00000045817,ENSMUSG00000004266,ENSMUSG00000020605,ENSMUSG00000032815,ENSMUSG00000015605,ENSMUSG00000029053,ENSMUSG00000019969,ENSMUSG00000029554
GO:0070489	T cell aggregation	biological_process	0.012304	0.48544	17	443	455	22042	ENSMUSG00000057329,ENSMUSG00000004266,ENSMUSG00000045817,ENSMUSG00000029570,ENSMUSG00000019969,ENSMUSG00000029053,ENSMUSG00000029554,ENSMUSG00000020605,ENSMUSG00000015605,ENSMUSG00000032815,ENSMUSG00000002778,ENSMUSG00000074272,ENSMUSG00000068105,ENSMUSG00000002799,ENSMUSG00000031217,ENSMUSG00000071068,ENSMUSG00000017009
GO:0021532	neural tube patterning	biological_process	0.012325	0.48544	4	443	44	22042	ENSMUSG00000019969,ENSMUSG00000034292,ENSMUSG00000025231,ENSMUSG00000005469
GO:0034446	substrate adhesion-dependent cell spreading	biological_process	0.012441	0.4891	6	443	88	22042	ENSMUSG00000026768,ENSMUSG00000033335,ENSMUSG00000018012,ENSMUSG00000002602,ENSMUSG00000030890,ENSMUSG00000041959
GO:0002315	marginal zone B cell differentiation	biological_process	0.012514	0.49049	2	443	8	22042	ENSMUSG00000029570,ENSMUSG00000019850
GO:0030424	axon	cellular_component	0.012523	0.49049	22	443	608	22042	ENSMUSG00000027581,ENSMUSG00000062991,ENSMUSG00000059146,ENSMUSG00000031391,ENSMUSG00000044033,ENSMUSG00000029053,ENSMUSG00000019969,ENSMUSG00000019996,ENSMUSG00000035863,ENSMUSG00000024163,ENSMUSG00000037624,ENSMUSG00000040640,ENSMUSG00000030890,ENSMUSG00000018820,ENSMUSG00000025532,ENSMUSG00000038982,ENSMUSG00000041351,ENSMUSG00000013033,ENSMUSG00000033335,ENSMUSG00000033059,ENSMUSG00000069806,…
GO:0071593	lymphocyte aggregation	biological_process	0.012576	0.49165	17	443	456	22042	ENSMUSG00000002778,ENSMUSG00000074272,ENSMUSG00000068105,ENSMUSG00000002799,ENSMUSG00000071068,ENSMUSG00000031217,ENSMUSG00000017009,ENSMUSG00000057329,ENSMUSG00000004266,ENSMUSG00000045817,ENSMUSG00000029570,ENSMUSG00000029053,ENSMUSG00000019969,ENSMUSG00000029554,ENSMUSG00000032815,ENSMUSG00000015605,ENSMUSG00000020605
GO:1903362	regulation of cellular protein catabolic process	biological_process	0.012677	0.4947	12	443	267	22042	ENSMUSG00000074247,ENSMUSG00000029554,ENSMUSG00000004937,ENSMUSG00000002985,ENSMUSG00000019969,ENSMUSG00000025231,ENSMUSG00000019850,ENSMUSG00000020184,ENSMUSG00000026203,ENSMUSG00000030610,ENSMUSG00000005469,ENSMUSG00000041560
GO:0051287	NAD binding	molecular_function	0.012719	0.49513	5	443	65	22042	ENSMUSG00000061099,ENSMUSG00000034748,ENSMUSG00000018042,ENSMUSG00000050627,ENSMUSG00000030541
GO:0007423	sensory organ development	biological_process	0.012735	0.49513	20	443	558	22042	ENSMUSG00000057329,ENSMUSG00000037624,ENSMUSG00000026768,ENSMUSG00000028977,ENSMUSG00000059146,ENSMUSG00000015605,ENSMUSG00000034292,ENSMUSG00000019969,ENSMUSG00000020451,ENSMUSG00000007877,ENSMUSG00000024620,ENSMUSG00000020160,ENSMUSG00000037966,ENSMUSG00000024176,ENSMUSG00000012819,ENSMUSG00000031665,ENSMUSG00000017009,ENSMUSG00000002799,ENSMUSG00000038982,ENSMUSG00000033249
GO:0030314	junctional membrane complex	cellular_component	0.012776	0.49581	2	443	8	22042	ENSMUSG00000017817,ENSMUSG00000025318
GO:0048194	Golgi vesicle budding	biological_process	0.012842	0.49723	2	443	8	22042	ENSMUSG00000000631,ENSMUSG00000054277
GO:0008443	phosphofructokinase activity	molecular_function	0.012866	0.49723	2	443	8	22042	ENSMUSG00000033065,ENSMUSG00000021196
GO:0016529	sarcoplasmic reticulum	cellular_component	0.012885	0.49723	5	443	66	22042	ENSMUSG00000020882,ENSMUSG00000007122,ENSMUSG00000021820,ENSMUSG00000017817,ENSMUSG00000034659
GO:0045922	negative regulation of fatty acid metabolic process	biological_process	0.012908	0.49723	3	443	27	22042	ENSMUSG00000074272,ENSMUSG00000030747,ENSMUSG00000037622
GO:0090207	regulation of triglyceride metabolic process	biological_process	0.01293	0.49723	4	443	45	22042	ENSMUSG00000002279,ENSMUSG00000002985,ENSMUSG00000035686,ENSMUSG00000030747
GO:0060993	kidney morphogenesis	biological_process	0.012976	0.4981	6	443	93	22042	ENSMUSG00000024620,ENSMUSG00000031980,ENSMUSG00000030890,ENSMUSG00000024176,ENSMUSG00000057329,ENSMUSG00000031665
GO:0031346	positive regulation of cell projection organization	biological_process	0.013032	0.49931	17	443	432	22042	ENSMUSG00000033335,ENSMUSG00000069806,ENSMUSG00000033287,ENSMUSG00000018820,ENSMUSG00000042688,ENSMUSG00000031980,ENSMUSG00000070509,ENSMUSG00000035863,ENSMUSG00000030890,ENSMUSG00000023277,ENSMUSG00000034867,ENSMUSG00000030731,ENSMUSG00000015605,ENSMUSG00000059146,ENSMUSG00000002985,ENSMUSG00000019969,ENSMUSG00000060279
GO:0021915	neural tube development	biological_process	0.013088	0.49975	9	443	177	22042	ENSMUSG00000005469,ENSMUSG00000070509,ENSMUSG00000001632,ENSMUSG00000025231,ENSMUSG00000029199,ENSMUSG00000017009,ENSMUSG00000034292,ENSMUSG00000036180,ENSMUSG00000019969
GO:0090317	negative regulation of intracellular protein transport	biological_process	0.013109	0.49975	5	443	65	22042	ENSMUSG00000040462,ENSMUSG00000006127,ENSMUSG00000025231,ENSMUSG00000041765,ENSMUSG00000029544
GO:0009953	dorsal/ventral pattern formation	biological_process	0.013114	0.49975	6	443	95	22042	ENSMUSG00000025231,ENSMUSG00000034292,ENSMUSG00000005469,ENSMUSG00000030093,ENSMUSG00000019969,ENSMUSG00000035187
GO:0009987	cellular process	biological_process	0.013173	0.50108	360	443	16691	22042	ENSMUSG00000038000,ENSMUSG00000019087,ENSMUSG00000027581,ENSMUSG00000048481,ENSMUSG00000010054,ENSMUSG00000028078,ENSMUSG00000028040,ENSMUSG00000076441,ENSMUSG00000002279,ENSMUSG00000035521,ENSMUSG00000078249,ENSMUSG00000022836,ENSMUSG00000025231,ENSMUSG00000078572,ENSMUSG00000068917,ENSMUSG00000021219,ENSMUSG00000025410,ENSMUSG00000026616,ENSMUSG00000013033,ENSMUSG00000039936,ENSMUSG00000069135,…
GO:1902105	regulation of leukocyte differentiation	biological_process	0.013249	0.50308	12	443	277	22042	ENSMUSG00000019087,ENSMUSG00000029053,ENSMUSG00000023206,ENSMUSG00000002602,ENSMUSG00000032815,ENSMUSG00000000957,ENSMUSG00000045817,ENSMUSG00000022185,ENSMUSG00000004266,ENSMUSG00000024621,ENSMUSG00000074272,ENSMUSG00000029810
GO:0009967	positive regulation of signal transduction	biological_process	0.013379	0.50712	43	443	1459	22042	ENSMUSG00000058756,ENSMUSG00000059022,ENSMUSG00000031980,ENSMUSG00000024621,ENSMUSG00000026768,ENSMUSG00000059883,ENSMUSG00000059923,ENSMUSG00000062991,ENSMUSG00000019969,ENSMUSG00000026814,ENSMUSG00000044024,ENSMUSG00000020901,ENSMUSG00000032911,ENSMUSG00000062960,ENSMUSG00000030890,ENSMUSG00000024170,ENSMUSG00000061048,ENSMUSG00000025507,ENSMUSG00000004266,ENSMUSG00000031665,ENSMUSG00000037523,…
GO:0001841	neural tube formation	biological_process	0.013426	0.50798	7	443	117	22042	ENSMUSG00000017009,ENSMUSG00000029199,ENSMUSG00000025231,ENSMUSG00000070509,ENSMUSG00000036180,ENSMUSG00000005469,ENSMUSG00000001632
GO:0061615	glycolytic process through fructose-6-phosphate	biological_process	0.013619	0.51276	2	443	9	22042	ENSMUSG00000021196,ENSMUSG00000033065
GO:0043009	chordate embryonic development	biological_process	0.013628	0.51276	23	443	671	22042	ENSMUSG00000024176,ENSMUSG00000005469,ENSMUSG00000002799,ENSMUSG00000037622,ENSMUSG00000026455,ENSMUSG00000017009,ENSMUSG00000006127,ENSMUSG00000029199,ENSMUSG00000025231,ENSMUSG00000036180,ENSMUSG00000029106,ENSMUSG00000000957,ENSMUSG00000001632,ENSMUSG00000024163,ENSMUSG00000070509,ENSMUSG00000029570,ENSMUSG00000021256,ENSMUSG00000007877,ENSMUSG00000019969,ENSMUSG00000034292,ENSMUSG00000021959,…
GO:0072001	renal system development	biological_process	0.013641	0.51276	13	443	302	22042	ENSMUSG00000045394,ENSMUSG00000076441,ENSMUSG00000024176,ENSMUSG00000030890,ENSMUSG00000057329,ENSMUSG00000037003,ENSMUSG00000031665,ENSMUSG00000026768,ENSMUSG00000017009,ENSMUSG00000034292,ENSMUSG00000030087,ENSMUSG00000031980,ENSMUSG00000024620
GO:0042551	neuron maturation	biological_process	0.013649	0.51276	4	443	43	22042	ENSMUSG00000018012,ENSMUSG00000032911,ENSMUSG00000036560,ENSMUSG00000057329
GO:1904292	regulation of ERAD pathway	biological_process	0.013741	0.51294	3	443	24	22042	ENSMUSG00000041765,ENSMUSG00000040462,ENSMUSG00000004937
GO:0010976	positive regulation of neuron projection development	biological_process	0.013743	0.51294	14	443	331	22042	ENSMUSG00000002985,ENSMUSG00000019969,ENSMUSG00000060279,ENSMUSG00000031980,ENSMUSG00000030731,ENSMUSG00000059146,ENSMUSG00000015605,ENSMUSG00000018820,ENSMUSG00000042688,ENSMUSG00000069806,ENSMUSG00000030890,ENSMUSG00000034867,ENSMUSG00000023277,ENSMUSG00000070509
GO:0050750	low-density lipoprotein particle receptor binding	molecular_function	0.013755	0.51294	3	443	24	22042	ENSMUSG00000002985,ENSMUSG00000060279,ENSMUSG00000022841
GO:0052550	response to defense-related reactive oxygen species production by other organism involved in symbiotic interaction	biological_process	0.013775	0.51294	1	443	1	22042	ENSMUSG00000010054
GO:0052567	response to defense-related host reactive oxygen species production	biological_process	0.013775	0.51294	1	443	1	22042	ENSMUSG00000010054
GO:0051240	positive regulation of multicellular organismal process	biological_process	0.013994	0.52018	50	443	1754	22042	ENSMUSG00000024621,ENSMUSG00000029003,ENSMUSG00000039953,ENSMUSG00000037860,ENSMUSG00000018820,ENSMUSG00000031980,ENSMUSG00000035187,ENSMUSG00000070509,ENSMUSG00000041560,ENSMUSG00000062960,ENSMUSG00000030890,ENSMUSG00000023277,ENSMUSG00000023206,ENSMUSG00000062991,ENSMUSG00000029925,ENSMUSG00000015605,ENSMUSG00000028416,ENSMUSG00000002985,ENSMUSG00000026814,ENSMUSG00000019969,ENSMUSG00000020232,…
GO:0021686	cerebellar granular layer maturation	biological_process	0.014109	0.52115	1	443	1	22042	ENSMUSG00000060240
GO:0021933	radial glia guided migration of cerebellar granule cell	biological_process	0.014109	0.52115	1	443	1	22042	ENSMUSG00000060240
GO:1903332	regulation of protein folding	biological_process	0.014123	0.52115	2	443	9	22042	ENSMUSG00000004937,ENSMUSG00000026203
GO:0046911	metal chelating activity	molecular_function	0.014168	0.52115	1	443	1	22042	ENSMUSG00000002985
GO:1903000	regulation of lipid transport across blood brain barrier	biological_process	0.014168	0.52115	1	443	1	22042	ENSMUSG00000002985
GO:1903002	positive regulation of lipid transport across blood brain barrier	biological_process	0.014168	0.52115	1	443	1	22042	ENSMUSG00000002985
GO:0031683	G-protein beta/gamma-subunit complex binding	molecular_function	0.01422	0.52136	3	443	24	22042	ENSMUSG00000034792,ENSMUSG00000040009,ENSMUSG00000020901
GO:1903320	regulation of protein modification by small protein conjugation or removal	biological_process	0.014242	0.52136	12	443	272	22042	ENSMUSG00000029003,ENSMUSG00000041560,ENSMUSG00000115987,ENSMUSG00000032612,ENSMUSG00000026203,ENSMUSG00000019850,ENSMUSG00000030435,ENSMUSG00000025231,ENSMUSG00000020232,ENSMUSG00000019969,ENSMUSG00000004937,ENSMUSG00000029554
GO:0060537	muscle tissue development	biological_process	0.014261	0.52136	16	443	421	22042	ENSMUSG00000007122,ENSMUSG00000031980,ENSMUSG00000022836,ENSMUSG00000024176,ENSMUSG00000020160,ENSMUSG00000007877,ENSMUSG00000034748,ENSMUSG00000020232,ENSMUSG00000021024,ENSMUSG00000026814,ENSMUSG00000017817,ENSMUSG00000062991,ENSMUSG00000026768,ENSMUSG00000015605,ENSMUSG00000037624,ENSMUSG00000057329
GO:0051656	establishment of organelle localization	biological_process	0.014273	0.52136	15	443	367	22042	ENSMUSG00000029053,ENSMUSG00000054277,ENSMUSG00000019969,ENSMUSG00000019087,ENSMUSG00000029554,ENSMUSG00000038982,ENSMUSG00000022841,ENSMUSG00000026455,ENSMUSG00000067889,ENSMUSG00000068744,ENSMUSG00000061048,ENSMUSG00000002055,ENSMUSG00000033335,ENSMUSG00000017774,ENSMUSG00000025410
GO:1904153	negative regulation of retrograde protein transport, ER to cytosol	biological_process	0.014327	0.52243	2	443	9	22042	ENSMUSG00000041765,ENSMUSG00000040462
GO:0003007	heart morphogenesis	biological_process	0.014364	0.5229	11	443	245	22042	ENSMUSG00000020184,ENSMUSG00000015605,ENSMUSG00000025231,ENSMUSG00000062991,ENSMUSG00000026814,ENSMUSG00000019969,ENSMUSG00000034748,ENSMUSG00000007877,ENSMUSG00000008090,ENSMUSG00000031831,ENSMUSG00000030890
GO:0036003	positive regulation of transcription from RNA polymerase II promoter in response to stress	biological_process	0.014438	0.52467	3	443	26	22042	ENSMUSG00000028893,ENSMUSG00000041638,ENSMUSG00000033249
GO:0001763	morphogenesis of a branching structure	biological_process	0.014472	0.52495	10	443	213	22042	ENSMUSG00000030890,ENSMUSG00000024176,ENSMUSG00000057329,ENSMUSG00000040385,ENSMUSG00000031980,ENSMUSG00000026814,ENSMUSG00000037820,ENSMUSG00000000957,ENSMUSG00000059923,ENSMUSG00000015605
GO:0070085	glycosylation	biological_process	0.014495	0.52495	12	443	272	22042	ENSMUSG00000038803,ENSMUSG00000029570,ENSMUSG00000043019,ENSMUSG00000037280,ENSMUSG00000028538,ENSMUSG00000026810,ENSMUSG00000035521,ENSMUSG00000032059,ENSMUSG00000002279,ENSMUSG00000034748,ENSMUSG00000049922,ENSMUSG00000019969
GO:1902531	regulation of intracellular signal transduction	biological_process	0.014557	0.52594	48	443	1683	22042	ENSMUSG00000028893,ENSMUSG00000024163,ENSMUSG00000033055,ENSMUSG00000052752,ENSMUSG00000057329,ENSMUSG00000027581,ENSMUSG00000037820,ENSMUSG00000034292,ENSMUSG00000002602,ENSMUSG00000027466,ENSMUSG00000018334,ENSMUSG00000019850,ENSMUSG00000059146,ENSMUSG00000000552,ENSMUSG00000019087,ENSMUSG00000024620,ENSMUSG00000029053,ENSMUSG00000053716,ENSMUSG00000021895,ENSMUSG00000074272,ENSMUSG00000030685,…
GO:0010635	regulation of mitochondrial fusion	biological_process	0.014576	0.52594	2	443	9	22042	ENSMUSG00000043648,ENSMUSG00000034993
GO:0016337	single organismal cell-cell adhesion	biological_process	0.014597	0.52594	23	443	678	22042	ENSMUSG00000076441,ENSMUSG00000029570,ENSMUSG00000004266,ENSMUSG00000061048,ENSMUSG00000045817,ENSMUSG00000057329,ENSMUSG00000020605,ENSMUSG00000032815,ENSMUSG00000015605,ENSMUSG00000019850,ENSMUSG00000029554,ENSMUSG00000029053,ENSMUSG00000019969,ENSMUSG00000074272,ENSMUSG00000045394,ENSMUSG00000029003,ENSMUSG00000002778,ENSMUSG00000031217,ENSMUSG00000071068,ENSMUSG00000017009,ENSMUSG00000041351,…
GO:0043589	skin morphogenesis	biological_process	0.014681	0.52805	2	443	9	22042	ENSMUSG00000015605,ENSMUSG00000019969
GO:0044798	nuclear transcription factor complex	cellular_component	0.014777	0.52971	9	443	186	22042	ENSMUSG00000006599,ENSMUSG00000078249,ENSMUSG00000014859,ENSMUSG00000058756,ENSMUSG00000031935,ENSMUSG00000024176,ENSMUSG00000036281,ENSMUSG00000015092,ENSMUSG00000085111
GO:0007159	leukocyte cell-cell adhesion	biological_process	0.014809	0.52971	18	443	500	22042	ENSMUSG00000002778,ENSMUSG00000074272,ENSMUSG00000071068,ENSMUSG00000017009,ENSMUSG00000031217,ENSMUSG00000068105,ENSMUSG00000002799,ENSMUSG00000029570,ENSMUSG00000076441,ENSMUSG00000057329,ENSMUSG00000045817,ENSMUSG00000004266,ENSMUSG00000020605,ENSMUSG00000015605,ENSMUSG00000032815,ENSMUSG00000019969,ENSMUSG00000029053,ENSMUSG00000029554
GO:0050772	positive regulation of axonogenesis	biological_process	0.014811	0.52971	6	443	93	22042	ENSMUSG00000030890,ENSMUSG00000002985,ENSMUSG00000023277,ENSMUSG00000059146,ENSMUSG00000015605,ENSMUSG00000018820
GO:0070486	leukocyte aggregation	biological_process	0.014827	0.52971	17	443	465	22042	ENSMUSG00000029554,ENSMUSG00000019969,ENSMUSG00000029053,ENSMUSG00000015605,ENSMUSG00000020605,ENSMUSG00000032815,ENSMUSG00000045817,ENSMUSG00000004266,ENSMUSG00000057329,ENSMUSG00000029570,ENSMUSG00000002799,ENSMUSG00000068105,ENSMUSG00000071068,ENSMUSG00000017009,ENSMUSG00000031217,ENSMUSG00000074272,ENSMUSG00000002778
GO:0071374	cellular response to parathyroid hormone stimulus	biological_process	0.014859	0.52973	2	443	9	22042	ENSMUSG00000001494,ENSMUSG00000005469
GO:0008474	palmitoyl-(protein) hydrolase activity	molecular_function	0.014906	0.52973	2	443	9	22042	ENSMUSG00000028670,ENSMUSG00000003346
GO:0043491	protein kinase B signaling	biological_process	0.014916	0.52973	9	443	192	22042	ENSMUSG00000002602,ENSMUSG00000062991,ENSMUSG00000006127,ENSMUSG00000020901,ENSMUSG00000026814,ENSMUSG00000028893,ENSMUSG00000041560,ENSMUSG00000062960,ENSMUSG00000030890
GO:0023035	CD40 signaling pathway	biological_process	0.014979	0.52973	2	443	9	22042	ENSMUSG00000019850,ENSMUSG00000032815
GO:0051171	regulation of nitrogen compound metabolic process	biological_process	0.014981	0.52973	101	443	3957	22042	ENSMUSG00000022185,ENSMUSG00000025494,ENSMUSG00000092260,ENSMUSG00000053477,ENSMUSG00000059146,ENSMUSG00000000552,ENSMUSG00000034292,ENSMUSG00000078862,ENSMUSG00000029053,ENSMUSG00000060279,ENSMUSG00000093445,ENSMUSG00000017188,ENSMUSG00000040385,ENSMUSG00000030685,ENSMUSG00000071256,ENSMUSG00000024176,ENSMUSG00000078515,ENSMUSG00000027080,ENSMUSG00000037523,ENSMUSG00000006127,ENSMUSG00000028651,…
GO:0010829	negative regulation of glucose transport	biological_process	0.01499	0.52973	3	443	28	22042	ENSMUSG00000034748,ENSMUSG00000006127,ENSMUSG00000078515
GO:0036094	small molecule binding	molecular_function	0.015021	0.52973	71	443	2569	22042	ENSMUSG00000033065,ENSMUSG00000000631,ENSMUSG00000030605,ENSMUSG00000003500,ENSMUSG00000024621,ENSMUSG00000005469,ENSMUSG00000006281,ENSMUSG00000040325,ENSMUSG00000021959,ENSMUSG00000034226,ENSMUSG00000028416,ENSMUSG00000002985,ENSMUSG00000039936,ENSMUSG00000030541,ENSMUSG00000030815,ENSMUSG00000062960,ENSMUSG00000021820,ENSMUSG00000023277,ENSMUSG00000030682,ENSMUSG00000024851,ENSMUSG00000022836,…
GO:0030111	regulation of Wnt signaling pathway	biological_process	0.015035	0.52973	12	443	275	22042	ENSMUSG00000044461,ENSMUSG00000029003,ENSMUSG00000030890,ENSMUSG00000061048,ENSMUSG00000058756,ENSMUSG00000042988,ENSMUSG00000031665,ENSMUSG00000019850,ENSMUSG00000021959,ENSMUSG00000019969,ENSMUSG00000001494,ENSMUSG00000002985
GO:0051894	positive regulation of focal adhesion assembly	biological_process	0.015062	0.52973	3	443	24	22042	ENSMUSG00000062960,ENSMUSG00000017009,ENSMUSG00000041959
GO:0070278	extracellular matrix constituent secretion	biological_process	0.015078	0.52973	2	443	9	22042	ENSMUSG00000026814,ENSMUSG00000031980
GO:0070482	response to oxygen levels	biological_process	0.015242	0.53462	14	443	347	22042	ENSMUSG00000019055,ENSMUSG00000037624,ENSMUSG00000057329,ENSMUSG00000021820,ENSMUSG00000009876,ENSMUSG00000070473,ENSMUSG00000041560,ENSMUSG00000019087,ENSMUSG00000039646,ENSMUSG00000024620,ENSMUSG00000026814,ENSMUSG00000015605,ENSMUSG00000020184,ENSMUSG00000000957
GO:0035755	cardiolipin hydrolase activity	molecular_function	0.015315	0.53551	1	443	1	22042	ENSMUSG00000043648
GO:0051648	vesicle localization	biological_process	0.015318	0.53551	11	443	238	22042	ENSMUSG00000022841,ENSMUSG00000026455,ENSMUSG00000054277,ENSMUSG00000029053,ENSMUSG00000019969,ENSMUSG00000038982,ENSMUSG00000033335,ENSMUSG00000017774,ENSMUSG00000025410,ENSMUSG00000067889,ENSMUSG00000061048
GO:0051254	positive regulation of RNA metabolic process	biological_process	0.015477	0.54018	50	443	1754	22042	ENSMUSG00000028977,ENSMUSG00000026768,ENSMUSG00000015605,ENSMUSG00000059883,ENSMUSG00000006599,ENSMUSG00000001494,ENSMUSG00000026814,ENSMUSG00000019969,ENSMUSG00000024220,ENSMUSG00000070509,ENSMUSG00000013822,ENSMUSG00000045817,ENSMUSG00000030890,ENSMUSG00000030087,ENSMUSG00000033065,ENSMUSG00000031728,ENSMUSG00000058756,ENSMUSG00000030435,ENSMUSG00000014859,ENSMUSG00000005378,ENSMUSG00000031980,…
GO:0021885	forebrain cell migration	biological_process	0.015522	0.5408	5	443	68	22042	ENSMUSG00000019969,ENSMUSG00000044033,ENSMUSG00000015605,ENSMUSG00000002602,ENSMUSG00000062991
GO:0030219	megakaryocyte differentiation	biological_process	0.015563	0.5408	4	443	52	22042	ENSMUSG00000015605,ENSMUSG00000000552,ENSMUSG00000020160,ENSMUSG00000004266
GO:0002399	MHC class II protein complex assembly	biological_process	0.015597	0.5408	1	443	1	22042	ENSMUSG00000037649
GO:0002503	peptide antigen assembly with MHC class II protein complex	biological_process	0.015597	0.5408	1	443	1	22042	ENSMUSG00000037649
GO:0046983	protein dimerization activity	molecular_function	0.015646	0.54159	41	443	1423	22042	ENSMUSG00000005378,ENSMUSG00000041351,ENSMUSG00000030545,ENSMUSG00000033065,ENSMUSG00000014859,ENSMUSG00000058756,ENSMUSG00000043648,ENSMUSG00000035686,ENSMUSG00000033059,ENSMUSG00000030674,ENSMUSG00000024621,ENSMUSG00000002985,ENSMUSG00000020232,ENSMUSG00000069135,ENSMUSG00000026814,ENSMUSG00000015605,ENSMUSG00000024833,ENSMUSG00000021820,ENSMUSG00000061048,ENSMUSG00000030747,ENSMUSG00000018750,…
GO:0043161	proteasome-mediated ubiquitin-dependent protein catabolic process	biological_process	0.01576	0.54466	16	443	415	22042	ENSMUSG00000020184,ENSMUSG00000074247,ENSMUSG00000004937,ENSMUSG00000035890,ENSMUSG00000030685,ENSMUSG00000026203,ENSMUSG00000033287,ENSMUSG00000027466,ENSMUSG00000029554,ENSMUSG00000021024,ENSMUSG00000019969,ENSMUSG00000070426,ENSMUSG00000041560,ENSMUSG00000030610,ENSMUSG00000040462,ENSMUSG00000043019
GO:0071375	cellular response to peptide hormone stimulus	biological_process	0.016001	0.55209	12	443	284	22042	ENSMUSG00000020184,ENSMUSG00000059923,ENSMUSG00000030087,ENSMUSG00000006127,ENSMUSG00000029053,ENSMUSG00000035187,ENSMUSG00000031980,ENSMUSG00000037622,ENSMUSG00000074272,ENSMUSG00000076441,ENSMUSG00000017774,ENSMUSG00000021680
GO:0070371	ERK1 and ERK2 cascade	biological_process	0.016037	0.55243	14	443	360	22042	ENSMUSG00000029053,ENSMUSG00000024620,ENSMUSG00000031980,ENSMUSG00000019087,ENSMUSG00000059146,ENSMUSG00000002602,ENSMUSG00000021055,ENSMUSG00000004266,ENSMUSG00000045817,ENSMUSG00000062960,ENSMUSG00000020702,ENSMUSG00000074272,ENSMUSG00000024621,ENSMUSG00000040247
GO:0044767	single-organism developmental process	biological_process	0.016081	0.55302	147	443	6075	22042	ENSMUSG00000047821,ENSMUSG00000073982,ENSMUSG00000060240,ENSMUSG00000036955,ENSMUSG00000037624,ENSMUSG00000027510,ENSMUSG00000057329,ENSMUSG00000021598,ENSMUSG00000030731,ENSMUSG00000020451,ENSMUSG00000021024,ENSMUSG00000074272,ENSMUSG00000033335,ENSMUSG00000041959,ENSMUSG00000037003,ENSMUSG00000069806,ENSMUSG00000031217,ENSMUSG00000026455,ENSMUSG00000000957,ENSMUSG00000031665,ENSMUSG00000033249,…
GO:0001974	blood vessel remodeling	biological_process	0.016128	0.55374	4	443	46	22042	ENSMUSG00000002602,ENSMUSG00000074272,ENSMUSG00000037820,ENSMUSG00000020184
GO:0045732	positive regulation of protein catabolic process	biological_process	0.016179	0.55392	10	443	211	22042	ENSMUSG00000019850,ENSMUSG00000020184,ENSMUSG00000004937,ENSMUSG00000002985,ENSMUSG00000019969,ENSMUSG00000115987,ENSMUSG00000070509,ENSMUSG00000041560,ENSMUSG00000026203,ENSMUSG00000030610
GO:0034654	nucleobase-containing compound biosynthetic process	biological_process	0.016222	0.55392	93	443	3624	22042	ENSMUSG00000030678,ENSMUSG00000030674,ENSMUSG00000040325,ENSMUSG00000037860,ENSMUSG00000045394,ENSMUSG00000015092,ENSMUSG00000027569,ENSMUSG00000025316,ENSMUSG00000037622,ENSMUSG00000003500,ENSMUSG00000030087,ENSMUSG00000033065,ENSMUSG00000024833,ENSMUSG00000030541,ENSMUSG00000070509,ENSMUSG00000024220,ENSMUSG00000041560,ENSMUSG00000006599,ENSMUSG00000001494,ENSMUSG00000020232,ENSMUSG00000026814,…
GO:0050932	regulation of pigment cell differentiation	biological_process	0.01624	0.55392	2	443	9	22042	ENSMUSG00000038982,ENSMUSG00000057329
GO:0005640	nuclear outer membrane	cellular_component	0.016252	0.55392	3	443	26	22042	ENSMUSG00000034659,ENSMUSG00000024120,ENSMUSG00000019969
GO:0010872	regulation of cholesterol esterification	biological_process	0.016264	0.55392	2	443	11	22042	ENSMUSG00000002985,ENSMUSG00000031980
GO:0002111	BRCA2-BRAF35 complex	cellular_component	0.016418	0.55825	1	443	1	22042	ENSMUSG00000020232
GO:0031324	negative regulation of cellular metabolic process	biological_process	0.016482	0.55845	69	443	2598	22042	ENSMUSG00000040247,ENSMUSG00000041560,ENSMUSG00000028416,ENSMUSG00000069135,ENSMUSG00000026814,ENSMUSG00000020232,ENSMUSG00000002985,ENSMUSG00000021959,ENSMUSG00000037860,ENSMUSG00000040325,ENSMUSG00000037622,ENSMUSG00000024120,ENSMUSG00000037166,ENSMUSG00000030087,ENSMUSG00000030435,ENSMUSG00000037624,ENSMUSG00000048481,ENSMUSG00000057329,ENSMUSG00000028893,ENSMUSG00000039278,ENSMUSG00000016253,…
GO:0060539	diaphragm development	biological_process	0.0165	0.55845	2	443	10	22042	ENSMUSG00000076441,ENSMUSG00000008090
GO:0044271	cellular nitrogen compound biosynthetic process	biological_process	0.01656	0.55845	107	443	4295	22042	ENSMUSG00000019710,ENSMUSG00000025494,ENSMUSG00000092260,ENSMUSG00000000552,ENSMUSG00000059146,ENSMUSG00000053477,ENSMUSG00000034292,ENSMUSG00000078862,ENSMUSG00000029053,ENSMUSG00000093445,ENSMUSG00000017188,ENSMUSG00000040385,ENSMUSG00000024176,ENSMUSG00000071256,ENSMUSG00000078515,ENSMUSG00000027080,ENSMUSG00000037523,ENSMUSG00000006127,ENSMUSG00000028651,ENSMUSG00000073684,ENSMUSG00000041815,…
GO:0003881	CDP-diacylglycerol-inositol 3-phosphatidyltransferase activity	molecular_function	0.016657	0.55845	1	443	1	22042	ENSMUSG00000030682
GO:0044765	single-organism transport	biological_process	0.016702	0.55845	99	443	3908	22042	ENSMUSG00000034748,ENSMUSG00000019969,ENSMUSG00000062991,ENSMUSG00000040462,ENSMUSG00000036578,ENSMUSG00000061048,ENSMUSG00000004266,ENSMUSG00000004394,ENSMUSG00000115987,ENSMUSG00000035187,ENSMUSG00000031980,ENSMUSG00000041765,ENSMUSG00000022841,ENSMUSG00000020184,ENSMUSG00000048277,ENSMUSG00000029544,ENSMUSG00000029053,ENSMUSG00000037820,ENSMUSG00000034292,ENSMUSG00000020882,ENSMUSG00000002602,…
GO:0098742	cell-cell adhesion via plasma-membrane adhesion molecules	biological_process	0.016765	0.55845	11	443	249	22042	ENSMUSG00000044033,ENSMUSG00000019850,ENSMUSG00000012819,ENSMUSG00000061048,ENSMUSG00000074272,ENSMUSG00000070473,ENSMUSG00000102428,ENSMUSG00000013033,ENSMUSG00000039953,ENSMUSG00000045394,ENSMUSG00000008090
GO:0031252	cell leading edge	cellular_component	0.016866	0.55845	16	443	403	22042	ENSMUSG00000033335,ENSMUSG00000031078,ENSMUSG00000024013,ENSMUSG00000006127,ENSMUSG00000020476,ENSMUSG00000022836,ENSMUSG00000030890,ENSMUSG00000023277,ENSMUSG00000035863,ENSMUSG00000017774,ENSMUSG00000024163,ENSMUSG00000032911,ENSMUSG00000018012,ENSMUSG00000029053,ENSMUSG00000026768,ENSMUSG00000018334
GO:0001843	neural tube closure	biological_process	0.016904	0.55845	6	443	95	22042	ENSMUSG00000029199,ENSMUSG00000025231,ENSMUSG00000017009,ENSMUSG00000005469,ENSMUSG00000070509,ENSMUSG00000036180
GO:0006511	ubiquitin-dependent protein catabolic process	biological_process	0.016935	0.55845	21	443	599	22042	ENSMUSG00000029554,ENSMUSG00000019969,ENSMUSG00000021024,ENSMUSG00000027466,ENSMUSG00000019850,ENSMUSG00000030610,ENSMUSG00000043019,ENSMUSG00000040462,ENSMUSG00000115987,ENSMUSG00000070426,ENSMUSG00000041560,ENSMUSG00000074247,ENSMUSG00000004937,ENSMUSG00000025231,ENSMUSG00000020184,ENSMUSG00000026203,ENSMUSG00000032612,ENSMUSG00000033287,ENSMUSG00000048232,ENSMUSG00000030685,ENSMUSG00000035890
GO:0033365	protein localization to organelle	biological_process	0.016955	0.55845	24	443	706	22042	ENSMUSG00000028416,ENSMUSG00000038000,ENSMUSG00000019969,ENSMUSG00000003346,ENSMUSG00000019850,ENSMUSG00000040462,ENSMUSG00000024833,ENSMUSG00000115987,ENSMUSG00000028893,ENSMUSG00000041560,ENSMUSG00000028078,ENSMUSG00000004937,ENSMUSG00000031980,ENSMUSG00000035521,ENSMUSG00000025231,ENSMUSG00000037523,ENSMUSG00000020184,ENSMUSG00000041765,ENSMUSG00000025410,ENSMUSG00000029703,ENSMUSG00000025316,…
GO:0050789	regulation of biological process	biological_process	0.017078	0.55845	267	443	12048	22042	ENSMUSG00000022265,ENSMUSG00000040385,ENSMUSG00000060098,ENSMUSG00000031667,ENSMUSG00000006127,ENSMUSG00000022102,ENSMUSG00000042988,ENSMUSG00000041696,ENSMUSG00000034867,ENSMUSG00000067150,ENSMUSG00000029433,ENSMUSG00000090629,ENSMUSG00000018012,ENSMUSG00000070426,ENSMUSG00000039646,ENSMUSG00000037820,ENSMUSG00000026203,ENSMUSG00000033287,ENSMUSG00000029003,ENSMUSG00000061723,ENSMUSG00000041477,…
GO:0065003	macromolecular complex assembly	biological_process	0.017092	0.55845	50	443	1784	22042	ENSMUSG00000015605,ENSMUSG00000059923,ENSMUSG00000062991,ENSMUSG00000001494,ENSMUSG00000002985,ENSMUSG00000007877,ENSMUSG00000041560,ENSMUSG00000030890,ENSMUSG00000023277,ENSMUSG00000031831,ENSMUSG00000021820,ENSMUSG00000030610,ENSMUSG00000049588,ENSMUSG00000022841,ENSMUSG00000033065,ENSMUSG00000020476,ENSMUSG00000058756,ENSMUSG00000020184,ENSMUSG00000020238,ENSMUSG00000070473,ENSMUSG00000059119,…
GO:2000112	regulation of cellular macromolecule biosynthetic process	biological_process	0.017146	0.55845	91	443	3540	22042	ENSMUSG00000020160,ENSMUSG00000074282,ENSMUSG00000085111,ENSMUSG00000021055,ENSMUSG00000025231,ENSMUSG00000031935,ENSMUSG00000031665,ENSMUSG00000036180,ENSMUSG00000033249,ENSMUSG00000078249,ENSMUSG00000041638,ENSMUSG00000030093,ENSMUSG00000047821,ENSMUSG00000028893,ENSMUSG00000073982,ENSMUSG00000037624,ENSMUSG00000048481,ENSMUSG00000057329,ENSMUSG00000024457,ENSMUSG00000021598,ENSMUSG00000001632,…
GO:0019894	kinesin binding	molecular_function	0.017182	0.55845	4	443	45	22042	ENSMUSG00000036955,ENSMUSG00000024163,ENSMUSG00000040714,ENSMUSG00000039953
GO:0009184	purine deoxyribonucleoside diphosphate catabolic process	biological_process	0.017345	0.55845	1	443	1	22042	ENSMUSG00000045211
GO:0009192	deoxyribonucleoside diphosphate catabolic process	biological_process	0.017345	0.55845	1	443	1	22042	ENSMUSG00000045211
GO:0044716	8-oxo-GDP phosphatase activity	molecular_function	0.017345	0.55845	1	443	1	22042	ENSMUSG00000045211
GO:0044717	8-hydroxy-dADP phosphatase activity	molecular_function	0.017345	0.55845	1	443	1	22042	ENSMUSG00000045211
GO:0046057	dADP catabolic process	biological_process	0.017345	0.55845	1	443	1	22042	ENSMUSG00000045211
GO:0046067	dGDP catabolic process	biological_process	0.017345	0.55845	1	443	1	22042	ENSMUSG00000045211
GO:0046712	GDP catabolic process	biological_process	0.017345	0.55845	1	443	1	22042	ENSMUSG00000045211
GO:0008643	carbohydrate transport	biological_process	0.017405	0.55845	8	443	158	22042	ENSMUSG00000006127,ENSMUSG00000030087,ENSMUSG00000078515,ENSMUSG00000031980,ENSMUSG00000032204,ENSMUSG00000034748,ENSMUSG00000049922,ENSMUSG00000028893
GO:0061515	myeloid cell development	biological_process	0.01743	0.55845	5	443	71	22042	ENSMUSG00000004266,ENSMUSG00000019087,ENSMUSG00000015605,ENSMUSG00000000552,ENSMUSG00000020160
GO:0070325	lipoprotein particle receptor binding	molecular_function	0.017432	0.55845	3	443	27	22042	ENSMUSG00000002985,ENSMUSG00000060279,ENSMUSG00000022841
GO:0006734	NADH metabolic process	biological_process	0.017481	0.55845	3	443	26	22042	ENSMUSG00000021196,ENSMUSG00000033065,ENSMUSG00000050627
GO:0036122	BMP binding	molecular_function	0.017494	0.55845	2	443	11	22042	ENSMUSG00000026814,ENSMUSG00000007877
GO:0070862	negative regulation of protein exit from endoplasmic reticulum	biological_process	0.01751	0.55845	2	443	10	22042	ENSMUSG00000041765,ENSMUSG00000040462
GO:0030388	fructose 1,6-bisphosphate metabolic process	biological_process	0.017574	0.55845	2	443	10	22042	ENSMUSG00000033065,ENSMUSG00000021196
GO:0060380	regulation of single-stranded telomeric DNA binding	biological_process	0.017617	0.55845	1	443	1	22042	ENSMUSG00000038000
GO:0060381	positive regulation of single-stranded telomeric DNA binding	biological_process	0.017617	0.55845	1	443	1	22042	ENSMUSG00000038000
GO:1902496	protein binding involved in negative regulation of telomere maintenance via telomerase	molecular_function	0.017617	0.55845	1	443	1	22042	ENSMUSG00000038000
GO:0031329	regulation of cellular catabolic process	biological_process	0.017663	0.55845	21	443	601	22042	ENSMUSG00000040385,ENSMUSG00000031078,ENSMUSG00000005469,ENSMUSG00000026203,ENSMUSG00000025231,ENSMUSG00000020184,ENSMUSG00000074247,ENSMUSG00000004937,ENSMUSG00000024120,ENSMUSG00000028893,ENSMUSG00000070509,ENSMUSG00000062960,ENSMUSG00000041560,ENSMUSG00000045817,ENSMUSG00000030610,ENSMUSG00000057329,ENSMUSG00000019850,ENSMUSG00000029554,ENSMUSG00000034748,ENSMUSG00000002985,ENSMUSG00000019969
GO:0007599	hemostasis	biological_process	0.017695	0.55845	8	443	157	22042	ENSMUSG00000074272,ENSMUSG00000004266,ENSMUSG00000015605,ENSMUSG00000000552,ENSMUSG00000002602,ENSMUSG00000050761,ENSMUSG00000039936,ENSMUSG00000002985
GO:0042113	B cell activation	biological_process	0.017728	0.55845	12	443	362	22042	ENSMUSG00000040247,ENSMUSG00000026616,ENSMUSG00000029570,ENSMUSG00000029003,ENSMUSG00000004266,ENSMUSG00000045817,ENSMUSG00000057329,ENSMUSG00000040325,ENSMUSG00000000957,ENSMUSG00000019850,ENSMUSG00000039936,ENSMUSG00000068105
GO:0006886	intracellular protein transport	biological_process	0.017739	0.55845	28	443	861	22042	ENSMUSG00000038000,ENSMUSG00000060279,ENSMUSG00000019969,ENSMUSG00000042870,ENSMUSG00000020882,ENSMUSG00000035437,ENSMUSG00000024833,ENSMUSG00000040462,ENSMUSG00000001151,ENSMUSG00000017774,ENSMUSG00000067150,ENSMUSG00000040247,ENSMUSG00000115987,ENSMUSG00000004394,ENSMUSG00000035521,ENSMUSG00000031980,ENSMUSG00000004937,ENSMUSG00000006127,ENSMUSG00000048277,ENSMUSG00000025231,ENSMUSG00000022841,…
GO:0060606	tube closure	biological_process	0.017747	0.55845	6	443	96	22042	ENSMUSG00000025231,ENSMUSG00000029199,ENSMUSG00000017009,ENSMUSG00000005469,ENSMUSG00000070509,ENSMUSG00000036180
GO:0098632	protein binding involved in cell-cell adhesion	molecular_function	0.017863	0.55845	3	443	26	22042	ENSMUSG00000044033,ENSMUSG00000040385,ENSMUSG00000045394
GO:0001657	ureteric bud development	biological_process	0.017905	0.55845	6	443	99	22042	ENSMUSG00000024176,ENSMUSG00000030890,ENSMUSG00000057329,ENSMUSG00000031980,ENSMUSG00000045394,ENSMUSG00000017009
GO:0010212	response to ionizing radiation	biological_process	0.017956	0.55845	8	443	155	22042	ENSMUSG00000033335,ENSMUSG00000034659,ENSMUSG00000057329,ENSMUSG00000027933,ENSMUSG00000068917,ENSMUSG00000020184,ENSMUSG00000059923,ENSMUSG00000021615
GO:0051493	regulation of cytoskeleton organization	biological_process	0.017979	0.55845	19	443	526	22042	ENSMUSG00000027581,ENSMUSG00000034292,ENSMUSG00000059146,ENSMUSG00000079426,ENSMUSG00000059923,ENSMUSG00000017774,ENSMUSG00000018012,ENSMUSG00000027329,ENSMUSG00000023277,ENSMUSG00000030890,ENSMUSG00000017009,ENSMUSG00000006127,ENSMUSG00000029106,ENSMUSG00000024621,ENSMUSG00000031078,ENSMUSG00000002055,ENSMUSG00000068744,ENSMUSG00000041959,ENSMUSG00000067889
GO:0036455	iron-sulfur transferase activity	molecular_function	0.018025	0.55845	1	443	1	22042	ENSMUSG00000025825
GO:0002376	immune system process	biological_process	0.018044	0.55845	62	443	2479	22042	ENSMUSG00000039936,ENSMUSG00000019969,ENSMUSG00000029554,ENSMUSG00000059883,ENSMUSG00000015605,ENSMUSG00000032815,ENSMUSG00000023206,ENSMUSG00000020682,ENSMUSG00000045817,ENSMUSG00000004266,ENSMUSG00000031399,ENSMUSG00000041560,ENSMUSG00000040247,ENSMUSG00000059022,ENSMUSG00000003500,ENSMUSG00000059108,ENSMUSG00000000631,ENSMUSG00000020476,ENSMUSG00000058756,ENSMUSG00000025532,ENSMUSG00000071068,…
GO:0009792	embryo development ending in birth or egg hatching	biological_process	0.018071	0.55845	23	443	689	22042	ENSMUSG00000021959,ENSMUSG00000034292,ENSMUSG00000015605,ENSMUSG00000059923,ENSMUSG00000007877,ENSMUSG00000021256,ENSMUSG00000019969,ENSMUSG00000029570,ENSMUSG00000070509,ENSMUSG00000024163,ENSMUSG00000001632,ENSMUSG00000029199,ENSMUSG00000025231,ENSMUSG00000026455,ENSMUSG00000006127,ENSMUSG00000017009,ENSMUSG00000029106,ENSMUSG00000000957,ENSMUSG00000036180,ENSMUSG00000037622,ENSMUSG00000002799,…
GO:0030100	regulation of endocytosis	biological_process	0.01819	0.55845	11	443	249	22042	ENSMUSG00000002602,ENSMUSG00000022841,ENSMUSG00000029106,ENSMUSG00000041351,ENSMUSG00000060279,ENSMUSG00000000631,ENSMUSG00000030605,ENSMUSG00000002985,ENSMUSG00000022791,ENSMUSG00000115987,ENSMUSG00000033335
GO:0072331	signal transduction by p53 class mediator	biological_process	0.018205	0.55845	7	443	128	22042	ENSMUSG00000027510,ENSMUSG00000025507,ENSMUSG00000034659,ENSMUSG00000028893,ENSMUSG00000000552,ENSMUSG00000041560,ENSMUSG00000020184
GO:1902580	single-organism cellular localization	biological_process	0.018218	0.55845	34	443	1093	22042	ENSMUSG00000002985,ENSMUSG00000019969,ENSMUSG00000024833,ENSMUSG00000021820,ENSMUSG00000061048,ENSMUSG00000035863,ENSMUSG00000115987,ENSMUSG00000000631,ENSMUSG00000031980,ENSMUSG00000022841,ENSMUSG00000018820,ENSMUSG00000044716,ENSMUSG00000068744,ENSMUSG00000029544,ENSMUSG00000002055,ENSMUSG00000003346,ENSMUSG00000029053,ENSMUSG00000022771,ENSMUSG00000020882,ENSMUSG00000073982,ENSMUSG00000017774,…
GO:0048659	smooth muscle cell proliferation	biological_process	0.018261	0.55845	7	443	127	22042	ENSMUSG00000037820,ENSMUSG00000059883,ENSMUSG00000019850,ENSMUSG00000024620,ENSMUSG00000031980,ENSMUSG00000021055,ENSMUSG00000030890
GO:0018130	heterocycle biosynthetic process	biological_process	0.018283	0.55845	94	443	3685	22042	ENSMUSG00000059022,ENSMUSG00000035187,ENSMUSG00000031980,ENSMUSG00000014859,ENSMUSG00000058756,ENSMUSG00000020184,ENSMUSG00000031728,ENSMUSG00000025532,ENSMUSG00000059475,ENSMUSG00000068744,ENSMUSG00000029003,ENSMUSG00000019969,ENSMUSG00000034748,ENSMUSG00000015605,ENSMUSG00000059883,ENSMUSG00000026768,ENSMUSG00000049230,ENSMUSG00000062991,ENSMUSG00000030890,ENSMUSG00000013822,ENSMUSG00000018750,…
GO:0050730	regulation of peptidyl-tyrosine phosphorylation	biological_process	0.018353	0.55845	11	443	251	22042	ENSMUSG00000031980,ENSMUSG00000029053,ENSMUSG00000069135,ENSMUSG00000019969,ENSMUSG00000022791,ENSMUSG00000034292,ENSMUSG00000062991,ENSMUSG00000044716,ENSMUSG00000004266,ENSMUSG00000024621,ENSMUSG00000032911
GO:1900221	regulation of beta-amyloid clearance	biological_process	0.01838	0.55845	2	443	10	22042	ENSMUSG00000015605,ENSMUSG00000002985
GO:0031103	axon regeneration	biological_process	0.018426	0.55845	4	443	48	22042	ENSMUSG00000057329,ENSMUSG00000059146,ENSMUSG00000024163,ENSMUSG00000070509
GO:0051348	negative regulation of transferase activity	biological_process	0.018438	0.55845	12	443	290	22042	ENSMUSG00000021959,ENSMUSG00000006127,ENSMUSG00000019850,ENSMUSG00000029554,ENSMUSG00000019969,ENSMUSG00000069135,ENSMUSG00000053716,ENSMUSG00000002985,ENSMUSG00000074272,ENSMUSG00000029003,ENSMUSG00000004266,ENSMUSG00000030890
GO:0050817	coagulation	biological_process	0.018452	0.55845	8	443	159	22042	ENSMUSG00000074272,ENSMUSG00000004266,ENSMUSG00000015605,ENSMUSG00000002602,ENSMUSG00000050761,ENSMUSG00000039936,ENSMUSG00000019969,ENSMUSG00000002985
GO:0071310	cellular response to organic substance	biological_process	0.018487	0.55845	60	443	2226	22042	ENSMUSG00000059022,ENSMUSG00000035187,ENSMUSG00000037622,ENSMUSG00000059108,ENSMUSG00000041351,ENSMUSG00000000631,ENSMUSG00000031980,ENSMUSG00000058756,ENSMUSG00000020184,ENSMUSG00000030087,ENSMUSG00000018820,ENSMUSG00000037860,ENSMUSG00000005469,ENSMUSG00000024621,ENSMUSG00000001494,ENSMUSG00000026814,ENSMUSG00000019969,ENSMUSG00000026768,ENSMUSG00000015605,ENSMUSG00000059923,ENSMUSG00000059883,…
GO:0098805	whole membrane	cellular_component	0.018507	0.55845	58	443	2048	22042	ENSMUSG00000034993,ENSMUSG00000074272,ENSMUSG00000013033,ENSMUSG00000033335,ENSMUSG00000031078,ENSMUSG00000002778,ENSMUSG00000018042,ENSMUSG00000041959,ENSMUSG00000067889,ENSMUSG00000069806,ENSMUSG00000006127,ENSMUSG00000017009,ENSMUSG00000031217,ENSMUSG00000026455,ENSMUSG00000029106,ENSMUSG00000037523,ENSMUSG00000024013,ENSMUSG00000032204,ENSMUSG00000022791,ENSMUSG00000076441,ENSMUSG00000017774,…
GO:0003247	post-embryonic cardiac muscle cell growth involved in heart morphogenesis	biological_process	0.018631	0.55845	1	443	1	22042	ENSMUSG00000034748
GO:0005724	nuclear telomeric heterochromatin	cellular_component	0.018631	0.55845	1	443	1	22042	ENSMUSG00000034748
GO:0031940	positive regulation of chromatin silencing at telomere	biological_process	0.018631	0.55845	1	443	1	22042	ENSMUSG00000034748
GO:0010677	negative regulation of cellular carbohydrate metabolic process	biological_process	0.018757	0.55845	4	443	51	22042	ENSMUSG00000006127,ENSMUSG00000034748,ENSMUSG00000031399,ENSMUSG00000068917
GO:0072163	mesonephric epithelium development	biological_process	0.018781	0.55845	6	443	100	22042	ENSMUSG00000017009,ENSMUSG00000045394,ENSMUSG00000031980,ENSMUSG00000024176,ENSMUSG00000030890,ENSMUSG00000057329
GO:0072164	mesonephric tubule development	biological_process	0.018781	0.55845	6	443	100	22042	ENSMUSG00000017009,ENSMUSG00000045394,ENSMUSG00000031980,ENSMUSG00000057329,ENSMUSG00000024176,ENSMUSG00000030890
GO:0035437	maintenance of protein localization in endoplasmic reticulum	biological_process	0.018814	0.55845	2	443	10	22042	ENSMUSG00000040462,ENSMUSG00000002778
GO:0035646	endosome to melanosome transport	biological_process	0.01883	0.55845	2	443	10	22042	ENSMUSG00000034867,ENSMUSG00000038982
GO:0043485	endosome to pigment granule transport	biological_process	0.01883	0.55845	2	443	10	22042	ENSMUSG00000034867,ENSMUSG00000038982
GO:0048757	pigment granule maturation	biological_process	0.01883	0.55845	2	443	10	22042	ENSMUSG00000038982,ENSMUSG00000034867
GO:1901362	organic cyclic compound biosynthetic process	biological_process	0.018866	0.55845	97	443	3824	22042	ENSMUSG00000017718,ENSMUSG00000033249,ENSMUSG00000078249,ENSMUSG00000041638,ENSMUSG00000030093,ENSMUSG00000025231,ENSMUSG00000031935,ENSMUSG00000036180,ENSMUSG00000031665,ENSMUSG00000036281,ENSMUSG00000018042,ENSMUSG00000021055,ENSMUSG00000020160,ENSMUSG00000085111,ENSMUSG00000074282,ENSMUSG00000029705,ENSMUSG00000016253,ENSMUSG00000038000,ENSMUSG00000021024,ENSMUSG00000039771,ENSMUSG00000027466,…
GO:0061061	muscle structure development	biological_process	0.018883	0.55845	21	443	629	22042	ENSMUSG00000031980,ENSMUSG00000007122,ENSMUSG00000022836,ENSMUSG00000000957,ENSMUSG00000024176,ENSMUSG00000020160,ENSMUSG00000007877,ENSMUSG00000021024,ENSMUSG00000017817,ENSMUSG00000020232,ENSMUSG00000026814,ENSMUSG00000034748,ENSMUSG00000062991,ENSMUSG00000015605,ENSMUSG00000026768,ENSMUSG00000037624,ENSMUSG00000027510,ENSMUSG00000057329,ENSMUSG00000030890,ENSMUSG00000076441,ENSMUSG00000008090
GO:0010498	proteasomal protein catabolic process	biological_process	0.018895	0.55845	17	443	460	22042	ENSMUSG00000033287,ENSMUSG00000026203,ENSMUSG00000005469,ENSMUSG00000035890,ENSMUSG00000030685,ENSMUSG00000074247,ENSMUSG00000004937,ENSMUSG00000020184,ENSMUSG00000043019,ENSMUSG00000040462,ENSMUSG00000030610,ENSMUSG00000041560,ENSMUSG00000070426,ENSMUSG00000021024,ENSMUSG00000019969,ENSMUSG00000029554,ENSMUSG00000027466
GO:0045893	positive regulation of transcription, DNA-templated	biological_process	0.018919	0.55845	46	443	1610	22042	ENSMUSG00000059883,ENSMUSG00000015605,ENSMUSG00000026768,ENSMUSG00000028977,ENSMUSG00000019969,ENSMUSG00000026814,ENSMUSG00000001494,ENSMUSG00000006599,ENSMUSG00000013822,ENSMUSG00000024220,ENSMUSG00000070509,ENSMUSG00000030890,ENSMUSG00000058756,ENSMUSG00000014859,ENSMUSG00000033065,ENSMUSG00000031728,ENSMUSG00000030087,ENSMUSG00000031980,ENSMUSG00000025316,ENSMUSG00000029003,ENSMUSG00000045394,…
GO:0016055	Wnt signaling pathway	biological_process	0.018954	0.55845	15	443	386	22042	ENSMUSG00000030890,ENSMUSG00000061048,ENSMUSG00000044461,ENSMUSG00000029003,ENSMUSG00000030093,ENSMUSG00000019969,ENSMUSG00000002985,ENSMUSG00000001494,ENSMUSG00000058756,ENSMUSG00000031665,ENSMUSG00000042988,ENSMUSG00000019850,ENSMUSG00000002602,ENSMUSG00000021959,ENSMUSG00000026455
GO:0001055	RNA polymerase II activity	molecular_function	0.018995	0.55845	1	443	1	22042	ENSMUSG00000039771
GO:0032182	ubiquitin-like protein binding	molecular_function	0.019161	0.55845	7	443	126	22042	ENSMUSG00000019850,ENSMUSG00000078515,ENSMUSG00000020184,ENSMUSG00000027466,ENSMUSG00000115987,ENSMUSG00000073684,ENSMUSG00000026203
GO:0045577	regulation of B cell differentiation	biological_process	0.019197	0.55845	3	443	28	22042	ENSMUSG00000004266,ENSMUSG00000045817,ENSMUSG00000000957
GO:0030833	regulation of actin filament polymerization	biological_process	0.019281	0.55845	8	443	159	22042	ENSMUSG00000031078,ENSMUSG00000018012,ENSMUSG00000017774,ENSMUSG00000023277,ENSMUSG00000067889,ENSMUSG00000029106,ENSMUSG00000059923,ENSMUSG00000079426
GO:0010770	positive regulation of cell morphogenesis involved in differentiation	biological_process	0.019301	0.55845	10	443	217	22042	ENSMUSG00000018012,ENSMUSG00000033335,ENSMUSG00000041959,ENSMUSG00000034867,ENSMUSG00000023277,ENSMUSG00000030890,ENSMUSG00000018820,ENSMUSG00000059146,ENSMUSG00000015605,ENSMUSG00000002985
GO:0045165	cell fate commitment	biological_process	0.019636	0.55845	11	443	267	22042	ENSMUSG00000030093,ENSMUSG00000019969,ENSMUSG00000035187,ENSMUSG00000002799,ENSMUSG00000059146,ENSMUSG00000028977,ENSMUSG00000025231,ENSMUSG00000021959,ENSMUSG00000062991,ENSMUSG00000057329,ENSMUSG00000024176
GO:0006002	fructose 6-phosphate metabolic process	biological_process	0.019708	0.55845	2	443	10	22042	ENSMUSG00000033065,ENSMUSG00000021196
GO:0045071	negative regulation of viral genome replication	biological_process	0.019792	0.55845	4	443	52	22042	ENSMUSG00000037523,ENSMUSG00000006127,ENSMUSG00000059108,ENSMUSG00000038884
GO:0044764	multi-organism cellular process	biological_process	0.019801	0.55845	13	443	325	22042	ENSMUSG00000002985,ENSMUSG00000059108,ENSMUSG00000059146,ENSMUSG00000037523,ENSMUSG00000006127,ENSMUSG00000028651,ENSMUSG00000002602,ENSMUSG00000040325,ENSMUSG00000024457,ENSMUSG00000057329,ENSMUSG00000038884,ENSMUSG00000041560,ENSMUSG00000074272
GO:0019438	aromatic compound biosynthetic process	biological_process	0.019806	0.55845	94	443	3696	22042	ENSMUSG00000024921,ENSMUSG00000060098,ENSMUSG00000073684,ENSMUSG00000028651,ENSMUSG00000006127,ENSMUSG00000037523,ENSMUSG00000027080,ENSMUSG00000078515,ENSMUSG00000071256,ENSMUSG00000024176,ENSMUSG00000093445,ENSMUSG00000029053,ENSMUSG00000078862,ENSMUSG00000034292,ENSMUSG00000053477,ENSMUSG00000059146,ENSMUSG00000092260,ENSMUSG00000025494,ENSMUSG00000031980,ENSMUSG00000059022,ENSMUSG00000035187,…
GO:0072358	cardiovascular system development	biological_process	0.019825	0.55845	33	443	1090	22042	ENSMUSG00000020184,ENSMUSG00000030605,ENSMUSG00000031980,ENSMUSG00000015605,ENSMUSG00000062991,ENSMUSG00000034748,ENSMUSG00000002985,ENSMUSG00000019969,ENSMUSG00000026814,ENSMUSG00000007877,ENSMUSG00000062960,ENSMUSG00000032911,ENSMUSG00000030890,ENSMUSG00000031831,ENSMUSG00000031665,ENSMUSG00000023008,ENSMUSG00000036180,ENSMUSG00000029106,ENSMUSG00000000957,ENSMUSG00000022836,ENSMUSG00000025231,…
GO:0072359	circulatory system development	biological_process	0.019825	0.55845	33	443	1090	22042	ENSMUSG00000015605,ENSMUSG00000062991,ENSMUSG00000034748,ENSMUSG00000002985,ENSMUSG00000019969,ENSMUSG00000026814,ENSMUSG00000007877,ENSMUSG00000032911,ENSMUSG00000062960,ENSMUSG00000030890,ENSMUSG00000031831,ENSMUSG00000020184,ENSMUSG00000030605,ENSMUSG00000031980,ENSMUSG00000059146,ENSMUSG00000053477,ENSMUSG00000034292,ENSMUSG00000017817,ENSMUSG00000021256,ENSMUSG00000008090,ENSMUSG00000001632,…
GO:0006007	glucose catabolic process	biological_process	0.019915	0.55845	2	443	10	22042	ENSMUSG00000021196,ENSMUSG00000033065
GO:0001764	neuron migration	biological_process	0.019951	0.55845	8	443	158	22042	ENSMUSG00000021055,ENSMUSG00000024163,ENSMUSG00000035187,ENSMUSG00000019969,ENSMUSG00000062991,ENSMUSG00000002602,ENSMUSG00000015605,ENSMUSG00000059146
GO:0019941	modification-dependent protein catabolic process	biological_process	0.02	0.55845	21	443	612	22042	ENSMUSG00000019850,ENSMUSG00000027466,ENSMUSG00000019969,ENSMUSG00000021024,ENSMUSG00000029554,ENSMUSG00000041560,ENSMUSG00000070426,ENSMUSG00000115987,ENSMUSG00000043019,ENSMUSG00000040462,ENSMUSG00000030610,ENSMUSG00000020184,ENSMUSG00000025231,ENSMUSG00000074247,ENSMUSG00000004937,ENSMUSG00000030685,ENSMUSG00000035890,ENSMUSG00000048232,ENSMUSG00000033287,ENSMUSG00000032612,ENSMUSG00000026203
GO:0030878	thyroid gland development	biological_process	0.020016	0.55845	3	443	28	22042	ENSMUSG00000015605,ENSMUSG00000058756,ENSMUSG00000041351
GO:1901991	negative regulation of mitotic cell cycle phase transition	biological_process	0.020066	0.55845	7	443	131	22042	ENSMUSG00000041560,ENSMUSG00000020184,ENSMUSG00000057329,ENSMUSG00000029554,ENSMUSG00000025507,ENSMUSG00000045817,ENSMUSG00000027510
GO:1990253	cellular response to leucine starvation	biological_process	0.020073	0.55845	2	443	10	22042	ENSMUSG00000028893,ENSMUSG00000041638
GO:1990697	protein depalmitoleylation	biological_process	0.020093	0.55845	1	443	1	22042	ENSMUSG00000042988
GO:1990699	palmitoleyl hydrolase activity	molecular_function	0.020093	0.55845	1	443	1	22042	ENSMUSG00000042988
GO:0072088	nephron epithelium morphogenesis	biological_process	0.020226	0.55845	5	443	76	22042	ENSMUSG00000031665,ENSMUSG00000057329,ENSMUSG00000024176,ENSMUSG00000030890,ENSMUSG00000031980
GO:1901800	positive regulation of proteasomal protein catabolic process	biological_process	0.020256	0.55845	6	443	99	22042	ENSMUSG00000020184,ENSMUSG00000041560,ENSMUSG00000026203,ENSMUSG00000004937,ENSMUSG00000030610,ENSMUSG00000019969
GO:0043954	cellular component maintenance	biological_process	0.020271	0.55845	4	443	48	22042	ENSMUSG00000024621,ENSMUSG00000031078,ENSMUSG00000019969,ENSMUSG00000002985
GO:0045927	positive regulation of growth	biological_process	0.020297	0.55845	12	443	294	22042	ENSMUSG00000002833,ENSMUSG00000018820,ENSMUSG00000030731,ENSMUSG00000059146,ENSMUSG00000015605,ENSMUSG00000000957,ENSMUSG00000069135,ENSMUSG00000002985,ENSMUSG00000023277,ENSMUSG00000057329,ENSMUSG00000069806,ENSMUSG00000030890
GO:0032970	regulation of actin filament-based process	biological_process	0.020411	0.55845	15	443	394	22042	ENSMUSG00000059146,ENSMUSG00000079426,ENSMUSG00000059923,ENSMUSG00000050627,ENSMUSG00000029106,ENSMUSG00000017009,ENSMUSG00000006127,ENSMUSG00000018012,ENSMUSG00000031078,ENSMUSG00000024621,ENSMUSG00000017774,ENSMUSG00000023277,ENSMUSG00000067889,ENSMUSG00000030890,ENSMUSG00000041959
GO:0005977	glycogen metabolic process	biological_process	0.020416	0.55845	5	443	74	22042	ENSMUSG00000033065,ENSMUSG00000030815,ENSMUSG00000006127,ENSMUSG00000040385,ENSMUSG00000033059
GO:0006073	cellular glucan metabolic process	biological_process	0.020416	0.55845	5	443	74	22042	ENSMUSG00000033059,ENSMUSG00000030815,ENSMUSG00000033065,ENSMUSG00000006127,ENSMUSG00000040385
GO:0044042	glucan metabolic process	biological_process	0.020416	0.55845	5	443	74	22042	ENSMUSG00000033059,ENSMUSG00000030815,ENSMUSG00000033065,ENSMUSG00000040385,ENSMUSG00000006127
GO:0036085	GDP-fucose import into Golgi lumen	biological_process	0.020423	0.55845	1	443	1	22042	ENSMUSG00000049922
GO:0090480	purine nucleotide-sugar transmembrane transport	biological_process	0.020423	0.55845	1	443	1	22042	ENSMUSG00000049922
GO:0030038	contractile actin filament bundle assembly	biological_process	0.020481	0.55845	1	443	1	22042	ENSMUSG00000015605
GO:0004306	ethanolamine-phosphate cytidylyltransferase activity	molecular_function	0.020483	0.55845	1	443	1	22042	ENSMUSG00000025137
GO:0045202	synapse	cellular_component	0.020561	0.55845	33	443	1053	22042	ENSMUSG00000046574,ENSMUSG00000003346,ENSMUSG00000029053,ENSMUSG00000020483,ENSMUSG00000029101,ENSMUSG00000040640,ENSMUSG00000029106,ENSMUSG00000031217,ENSMUSG00000030093,ENSMUSG00000004937,ENSMUSG00000033335,ENSMUSG00000031078,ENSMUSG00000013033,ENSMUSG00000040385,ENSMUSG00000067889,ENSMUSG00000069806,ENSMUSG00000012819,ENSMUSG00000026768,ENSMUSG00000062991,ENSMUSG00000002985,ENSMUSG00000019969,…
GO:0031475	myosin V complex	cellular_component	0.020607	0.55845	1	443	1	22042	ENSMUSG00000020483
GO:0042063	gliogenesis	biological_process	0.020745	0.55845	12	443	292	22042	ENSMUSG00000030890,ENSMUSG00000024176,ENSMUSG00000036560,ENSMUSG00000032911,ENSMUSG00000030541,ENSMUSG00000019969,ENSMUSG00000035187,ENSMUSG00000028416,ENSMUSG00000000957,ENSMUSG00000059146,ENSMUSG00000030087,ENSMUSG00000062991
GO:0009264	deoxyribonucleotide catabolic process	biological_process	0.020815	0.55845	2	443	12	22042	ENSMUSG00000020736,ENSMUSG00000045211
GO:0016032	viral process	biological_process	0.020901	0.55845	12	443	293	22042	ENSMUSG00000002985,ENSMUSG00000059108,ENSMUSG00000059146,ENSMUSG00000037523,ENSMUSG00000006127,ENSMUSG00000002602,ENSMUSG00000028651,ENSMUSG00000040325,ENSMUSG00000024457,ENSMUSG00000057329,ENSMUSG00000038884,ENSMUSG00000074272
GO:0045935	positive regulation of nucleobase-containing compound metabolic process	biological_process	0.020903	0.55845	54	443	1951	22042	ENSMUSG00000001632,ENSMUSG00000021598,ENSMUSG00000024457,ENSMUSG00000073982,ENSMUSG00000028893,ENSMUSG00000047821,ENSMUSG00000029053,ENSMUSG00000021024,ENSMUSG00000038000,ENSMUSG00000053477,ENSMUSG00000027466,ENSMUSG00000024176,ENSMUSG00000021055,ENSMUSG00000020160,ENSMUSG00000030685,ENSMUSG00000041638,ENSMUSG00000030093,ENSMUSG00000078249,ENSMUSG00000033249,ENSMUSG00000024921,ENSMUSG00000031665,…
GO:0071629	cytoplasm-associated proteasomal ubiquitin-dependent protein catabolic process	biological_process	0.020914	0.55845	1	443	1	22042	ENSMUSG00000035890
GO:0051701	interaction with host	biological_process	0.021023	0.55845	6	443	104	22042	ENSMUSG00000002602,ENSMUSG00000074272,ENSMUSG00000059146,ENSMUSG00000059108,ENSMUSG00000010054,ENSMUSG00000024457
GO:1902554	serine/threonine protein kinase complex	cellular_component	0.021051	0.55845	5	443	72	22042	ENSMUSG00000006599,ENSMUSG00000028893,ENSMUSG00000005469,ENSMUSG00000067713,ENSMUSG00000030815
GO:0090181	regulation of cholesterol metabolic process	biological_process	0.021083	0.55845	3	443	29	22042	ENSMUSG00000030747,ENSMUSG00000002985,ENSMUSG00000002279
GO:1990384	hyaloid vascular plexus regression	biological_process	0.021121	0.55845	1	443	1	22042	ENSMUSG00000037966
GO:0065008	regulation of biological quality	biological_process	0.021186	0.55845	91	443	3558	22042	ENSMUSG00000057329,ENSMUSG00000037624,ENSMUSG00000010054,ENSMUSG00000025825,ENSMUSG00000027510,ENSMUSG00000073982,ENSMUSG00000017774,ENSMUSG00000039278,ENSMUSG00000028893,ENSMUSG00000017817,ENSMUSG00000019087,ENSMUSG00000038000,ENSMUSG00000019850,ENSMUSG00000069806,ENSMUSG00000067889,ENSMUSG00000021680,ENSMUSG00000037003,ENSMUSG00000033335,ENSMUSG00000031078,ENSMUSG00000020702,ENSMUSG00000074272,…
GO:0032387	negative regulation of intracellular transport	biological_process	0.021275	0.55845	6	443	101	22042	ENSMUSG00000041765,ENSMUSG00000029544,ENSMUSG00000006127,ENSMUSG00000025231,ENSMUSG00000040462,ENSMUSG00000057329
GO:0033673	negative regulation of kinase activity	biological_process	0.021301	0.55845	10	443	229	22042	ENSMUSG00000030890,ENSMUSG00000004266,ENSMUSG00000074272,ENSMUSG00000002985,ENSMUSG00000069135,ENSMUSG00000053716,ENSMUSG00000019969,ENSMUSG00000019850,ENSMUSG00000006127,ENSMUSG00000021959
GO:0008092	cytoskeletal protein binding	molecular_function	0.021387	0.55845	30	443	936	22042	ENSMUSG00000023277,ENSMUSG00000036955,ENSMUSG00000061048,ENSMUSG00000049588,ENSMUSG00000027329,ENSMUSG00000038365,ENSMUSG00000024163,ENSMUSG00000004187,ENSMUSG00000017774,ENSMUSG00000002985,ENSMUSG00000007877,ENSMUSG00000079426,ENSMUSG00000027581,ENSMUSG00000034292,ENSMUSG00000002602,ENSMUSG00000067889,ENSMUSG00000005417,ENSMUSG00000068744,ENSMUSG00000061723,ENSMUSG00000002055,ENSMUSG00000039953,…
GO:0043406	positive regulation of MAP kinase activity	biological_process	0.021452	0.55845	9	443	190	22042	ENSMUSG00000024013,ENSMUSG00000020901,ENSMUSG00000019969,ENSMUSG00000062991,ENSMUSG00000059146,ENSMUSG00000030890,ENSMUSG00000074272,ENSMUSG00000024163,ENSMUSG00000032911
GO:0005739	mitochondrion	cellular_component	0.021485	0.55845	49	443	1768	22042	ENSMUSG00000076435,ENSMUSG00000024829,ENSMUSG00000028416,ENSMUSG00000022477,ENSMUSG00000019969,ENSMUSG00000030541,ENSMUSG00000009876,ENSMUSG00000030747,ENSMUSG00000024120,ENSMUSG00000029199,ENSMUSG00000043648,ENSMUSG00000058756,ENSMUSG00000022841,ENSMUSG00000034729,ENSMUSG00000044716,ENSMUSG00000037860,ENSMUSG00000005469,ENSMUSG00000067369,ENSMUSG00000033216,ENSMUSG00000039646,ENSMUSG00000030088,…
GO:0043297	apical junction assembly	biological_process	0.021492	0.55845	4	443	50	22042	ENSMUSG00000017774,ENSMUSG00000070473,ENSMUSG00000005469,ENSMUSG00000015605
GO:0016247	channel regulator activity	molecular_function	0.021507	0.55845	7	443	131	22042	ENSMUSG00000057329,ENSMUSG00000029053,ENSMUSG00000036578,ENSMUSG00000069806,ENSMUSG00000037624,ENSMUSG00000050627,ENSMUSG00000078515
GO:0033002	muscle cell proliferation	biological_process	0.021531	0.55845	9	443	199	22042	ENSMUSG00000031980,ENSMUSG00000024620,ENSMUSG00000059883,ENSMUSG00000019850,ENSMUSG00000037820,ENSMUSG00000021055,ENSMUSG00000030890,ENSMUSG00000037624,ENSMUSG00000020160
GO:0016050	vesicle organization	biological_process	0.021562	0.55845	10	443	217	22042	ENSMUSG00000026455,ENSMUSG00000017009,ENSMUSG00000000552,ENSMUSG00000022841,ENSMUSG00000000631,ENSMUSG00000054277,ENSMUSG00000033335,ENSMUSG00000041959,ENSMUSG00000034867,ENSMUSG00000057329
GO:0015629	actin cytoskeleton	cellular_component	0.021566	0.55845	17	443	454	22042	ENSMUSG00000079426,ENSMUSG00000029053,ENSMUSG00000020483,ENSMUSG00000018012,ENSMUSG00000017774,ENSMUSG00000023277,ENSMUSG00000030890,ENSMUSG00000029106,ENSMUSG00000020476,ENSMUSG00000022836,ENSMUSG00000063605,ENSMUSG00000000631,ENSMUSG00000031078,ENSMUSG00000061723,ENSMUSG00000025410,ENSMUSG00000005417,ENSMUSG00000067889
GO:0043497	regulation of protein heterodimerization activity	biological_process	0.021693	0.55845	2	443	11	22042	ENSMUSG00000057329,ENSMUSG00000062991
GO:0019079	viral genome replication	biological_process	0.021728	0.55845	6	443	105	22042	ENSMUSG00000059108,ENSMUSG00000038884,ENSMUSG00000057329,ENSMUSG00000006127,ENSMUSG00000028651,ENSMUSG00000037523
GO:0014804	terminal cisterna lumen	cellular_component	0.021733	0.55845	1	443	1	22042	ENSMUSG00000007122
GO:0061098	positive regulation of protein tyrosine kinase activity	biological_process	0.021734	0.55845	4	443	49	22042	ENSMUSG00000031980,ENSMUSG00000044716,ENSMUSG00000024621,ENSMUSG00000062991
GO:0003231	cardiac ventricle development	biological_process	0.02215	0.55845	7	443	133	22042	ENSMUSG00000026814,ENSMUSG00000037624,ENSMUSG00000020184,ENSMUSG00000033335,ENSMUSG00000008090,ENSMUSG00000025231,ENSMUSG00000062991
GO:0048538	thymus development	biological_process	0.022247	0.55845	4	443	51	22042	ENSMUSG00000015605,ENSMUSG00000019969,ENSMUSG00000057329,ENSMUSG00000029554
GO:0048863	stem cell differentiation	biological_process	0.022293	0.55845	13	443	326	22042	ENSMUSG00000045817,ENSMUSG00000057329,ENSMUSG00000024176,ENSMUSG00000045394,ENSMUSG00000029003,ENSMUSG00000039646,ENSMUSG00000027200,ENSMUSG00000026814,ENSMUSG00000030093,ENSMUSG00000062991,ENSMUSG00000031217,ENSMUSG00000026455,ENSMUSG00000015605
GO:0031703	type 2 angiotensin receptor binding	molecular_function	0.022399	0.55845	1	443	1	22042	ENSMUSG00000031980
GO:0043547	positive regulation of GTPase activity	biological_process	0.022416	0.55845	14	443	359	22042	ENSMUSG00000054277,ENSMUSG00000041351,ENSMUSG00000059146,ENSMUSG00000036644,ENSMUSG00000029722,ENSMUSG00000029101,ENSMUSG00000034867,ENSMUSG00000035437,ENSMUSG00000041959,ENSMUSG00000070509,ENSMUSG00000021219,ENSMUSG00000020702,ENSMUSG00000073982,ENSMUSG00000040247
GO:0060068	vagina development	biological_process	0.022416	0.55845	2	443	11	22042	ENSMUSG00000002602,ENSMUSG00000021055
GO:0035903	cellular response to immobilization stress	biological_process	0.022419	0.55845	1	443	1	22042	ENSMUSG00000021680
GO:0051460	negative regulation of corticotropin secretion	biological_process	0.022419	0.55845	1	443	1	22042	ENSMUSG00000021680
GO:1900010	regulation of corticotropin-releasing hormone receptor activity	biological_process	0.022419	0.55845	1	443	1	22042	ENSMUSG00000021680
GO:1900011	negative regulation of corticotropin-releasing hormone receptor activity	biological_process	0.022419	0.55845	1	443	1	22042	ENSMUSG00000021680
GO:0002128	tRNA nucleoside ribose methylation	biological_process	0.022426	0.55845	1	443	1	22042	ENSMUSG00000031171
GO:0009020	tRNA (guanosine-2'-O-)-methyltransferase activity	molecular_function	0.022426	0.55845	1	443	1	22042	ENSMUSG00000031171
GO:0052666	tRNA (cytosine-2'-O-)-methyltransferase activity	molecular_function	0.022426	0.55845	1	443	1	22042	ENSMUSG00000031171
GO:0071612	IP-10 production	biological_process	0.022433	0.55845	1	443	1	22042	ENSMUSG00000037523
GO:0071658	regulation of IP-10 production	biological_process	0.022433	0.55845	1	443	1	22042	ENSMUSG00000037523
GO:0071660	positive regulation of IP-10 production	biological_process	0.022433	0.55845	1	443	1	22042	ENSMUSG00000037523
GO:0001823	mesonephros development	biological_process	0.022433	0.55845	6	443	104	22042	ENSMUSG00000031980,ENSMUSG00000057329,ENSMUSG00000024176,ENSMUSG00000030890,ENSMUSG00000017009,ENSMUSG00000045394
GO:0004061	arylformamidase activity	molecular_function	0.022433	0.55845	1	443	1	22042	ENSMUSG00000017718
GO:0001571	non-tyrosine kinase fibroblast growth factor receptor activity	molecular_function	0.022441	0.55845	1	443	1	22042	ENSMUSG00000008090
GO:0002631	regulation of granuloma formation	biological_process	0.022442	0.55845	1	443	1	22042	ENSMUSG00000019850
GO:0002632	negative regulation of granuloma formation	biological_process	0.022442	0.55845	1	443	1	22042	ENSMUSG00000019850
GO:0034147	regulation of toll-like receptor 5 signaling pathway	biological_process	0.022442	0.55845	1	443	1	22042	ENSMUSG00000019850
GO:0034148	negative regulation of toll-like receptor 5 signaling pathway	biological_process	0.022442	0.55845	1	443	1	22042	ENSMUSG00000019850
GO:0070429	negative regulation of nucleotide-binding oligomerization domain containing 1 signaling pathway	biological_process	0.022442	0.55845	1	443	1	22042	ENSMUSG00000019850
GO:0034213	quinolinate catabolic process	biological_process	0.022443	0.55845	1	443	1	22042	ENSMUSG00000030674
GO:0004055	argininosuccinate synthase activity	molecular_function	0.022443	0.55845	1	443	1	22042	ENSMUSG00000076441
GO:0005011	macrophage colony-stimulating factor receptor activity	molecular_function	0.022443	0.55845	1	443	1	22042	ENSMUSG00000024621
GO:0005019	platelet-derived growth factor beta-receptor activity	molecular_function	0.022443	0.55845	1	443	1	22042	ENSMUSG00000024620
GO:0009107	lipoate biosynthetic process	biological_process	0.022443	0.55845	1	443	1	22042	ENSMUSG00000029199
GO:0009360	DNA polymerase III complex	cellular_component	0.022443	0.55845	1	443	1	22042	ENSMUSG00000025532
GO:0010428	methyl-CpNpG binding	molecular_function	0.022443	0.55845	1	443	1	22042	ENSMUSG00000018750
GO:0016034	maleylacetoacetate isomerase activity	molecular_function	0.022443	0.55845	1	443	1	22042	ENSMUSG00000021033
GO:0016277	[myelin basic protein]-arginine N-methyltransferase activity	molecular_function	0.022443	0.55845	1	443	1	22042	ENSMUSG00000060098
GO:0016524	latrotoxin receptor activity	molecular_function	0.022443	0.55845	1	443	1	22042	ENSMUSG00000013033
GO:0016979	lipoate-protein ligase activity	molecular_function	0.022443	0.55845	1	443	1	22042	ENSMUSG00000029199
GO:0016992	lipoate synthase activity	molecular_function	0.022443	0.55845	1	443	1	22042	ENSMUSG00000029199
GO:0018153	isopeptide cross-linking via N6-(L-isoglutamyl)-L-lysine	biological_process	0.022443	0.55845	1	443	1	22042	ENSMUSG00000037820
GO:0018262	isopeptide cross-linking	biological_process	0.022443	0.55845	1	443	1	22042	ENSMUSG00000037820
GO:0021506	anterior neuropore closure	biological_process	0.022443	0.55845	1	443	1	22042	ENSMUSG00000036180
GO:0021870	Cajal-Retzius cell differentiation	biological_process	0.022443	0.55845	1	443	1	22042	ENSMUSG00000019969
GO:0021995	neuropore closure	biological_process	0.022443	0.55845	1	443	1	22042	ENSMUSG00000036180
GO:0030504	inorganic diphosphate transmembrane transporter activity	molecular_function	0.022443	0.55845	1	443	1	22042	ENSMUSG00000022265
GO:0030696	tRNA (m5U54) methyltransferase activity	molecular_function	0.022443	0.55845	1	443	1	22042	ENSMUSG00000067369
GO:0030697	S-adenosylmethionine-dependent tRNA (m5U54) methyltransferase activity	molecular_function	0.022443	0.55845	1	443	1	22042	ENSMUSG00000067369
GO:0032089	NACHT domain binding	molecular_function	0.022443	0.55845	1	443	1	22042	ENSMUSG00000047821
GO:0032771	regulation of monophenol monooxygenase activity	biological_process	0.022443	0.55845	1	443	1	22042	ENSMUSG00000061048
GO:0032773	positive regulation of monophenol monooxygenase activity	biological_process	0.022443	0.55845	1	443	1	22042	ENSMUSG00000061048
GO:0033721	aldehyde dehydrogenase (NADP+) activity	molecular_function	0.022443	0.55845	1	443	1	22042	ENSMUSG00000030088
GO:0035212	cell competition in a multicellular organism	biological_process	0.022443	0.55845	1	443	1	22042	ENSMUSG00000040325
GO:0035281	pre-miRNA export from nucleus	biological_process	0.022443	0.55845	1	443	1	22042	ENSMUSG00000067150
GO:0036398	TCR signalosome	cellular_component	0.022443	0.55845	1	443	1	22042	ENSMUSG00000002699
GO:0038016	insulin receptor internalization	biological_process	0.022443	0.55845	1	443	1	22042	ENSMUSG00000074272
GO:0038032	termination of G-protein coupled receptor signaling pathway	biological_process	0.022443	0.55845	1	443	1	22042	ENSMUSG00000029101
GO:0042988	X11-like protein binding	molecular_function	0.022443	0.55845	1	443	1	22042	ENSMUSG00000039953
GO:0043317	regulation of cytotoxic T cell degranulation	biological_process	0.022443	0.55845	1	443	1	22042	ENSMUSG00000074272
GO:0043318	negative regulation of cytotoxic T cell degranulation	biological_process	0.022443	0.55845	1	443	1	22042	ENSMUSG00000074272
GO:0043972	histone H3-K23 acetylation	biological_process	0.022443	0.55845	1	443	1	22042	ENSMUSG00000001632
GO:0043994	histone acetyltransferase activity (H3-K23 specific)	molecular_function	0.022443	0.55845	1	443	1	22042	ENSMUSG00000001632
GO:0044228	host cell surface	cellular_component	0.022443	0.55845	1	443	1	22042	ENSMUSG00000002602
GO:0045167	asymmetric protein localization involved in cell fate determination	biological_process	0.022443	0.55845	1	443	1	22042	ENSMUSG00000030093
GO:0046551	retinal cone cell fate commitment	biological_process	0.022443	0.55845	1	443	1	22042	ENSMUSG00000028977
GO:0051796	negative regulation of catagen	biological_process	0.022443	0.55845	1	443	1	22042	ENSMUSG00000061048
GO:0052918	dol-P-Man:Man(8)GlcNAc(2)-PP-Dol alpha-1,2-mannosyltransferase activity	molecular_function	0.022443	0.55845	1	443	1	22042	ENSMUSG00000032059
GO:0052926	dol-P-Man:Man(6)GlcNAc(2)-PP-Dol alpha-1,2-mannosyltransferase activity	molecular_function	0.022443	0.55845	1	443	1	22042	ENSMUSG00000032059
GO:0060222	regulation of retinal cone cell fate commitment	biological_process	0.022443	0.55845	1	443	1	22042	ENSMUSG00000028977
GO:0060223	retinal rod cell fate commitment	biological_process	0.022443	0.55845	1	443	1	22042	ENSMUSG00000028977
GO:0060226	negative regulation of retinal cone cell fate commitment	biological_process	0.022443	0.55845	1	443	1	22042	ENSMUSG00000028977
GO:0060901	regulation of hair cycle by canonical Wnt signaling pathway	biological_process	0.022443	0.55845	1	443	1	22042	ENSMUSG00000061048
GO:0061663	NEDD8 ligase activity	molecular_function	0.022443	0.55845	1	443	1	22042	ENSMUSG00000020184
GO:0070283	radical SAM enzyme activity	molecular_function	0.022443	0.55845	1	443	1	22042	ENSMUSG00000029199
GO:0071245	cellular response to carbon monoxide	biological_process	0.022443	0.55845	1	443	1	22042	ENSMUSG00000033335
GO:0071301	cellular response to vitamin B1	biological_process	0.022443	0.55845	1	443	1	22042	ENSMUSG00000020184
GO:0093001	glycolysis from storage polysaccharide through glucose-1-phosphate	biological_process	0.022443	0.55845	1	443	1	22042	ENSMUSG00000033065
GO:1900370	positive regulation of RNA interference	biological_process	0.022443	0.55845	1	443	1	22042	ENSMUSG00000067150
GO:1902010	negative regulation of translation in response to endoplasmic reticulum stress	biological_process	0.022443	0.55845	1	443	1	22042	ENSMUSG00000028893
GO:1902910	positive regulation of melanosome transport	biological_process	0.022443	0.55845	1	443	1	22042	ENSMUSG00000061048
GO:1903027	regulation of opsonization	biological_process	0.022443	0.55845	1	443	1	22042	ENSMUSG00000000631
GO:1903028	positive regulation of opsonization	biological_process	0.022443	0.55845	1	443	1	22042	ENSMUSG00000000631
GO:1903408	positive regulation of sodium:potassium-exchanging ATPase activity	biological_process	0.022443	0.55845	1	443	1	22042	ENSMUSG00000033335
GO:1903697	negative regulation of microvillus assembly	biological_process	0.022443	0.55845	1	443	1	22042	ENSMUSG00000041351
GO:1903939	regulation of TORC2 signaling	biological_process	0.022443	0.55845	1	443	1	22042	ENSMUSG00000024170
GO:1904404	response to formaldehyde	biological_process	0.022443	0.55845	1	443	1	22042	ENSMUSG00000020184
GO:1904441	regulation of thyroid gland epithelial cell proliferation	biological_process	0.022443	0.55845	1	443	1	22042	ENSMUSG00000041351
GO:1904442	negative regulation of thyroid gland epithelial cell proliferation	biological_process	0.022443	0.55845	1	443	1	22042	ENSMUSG00000041351
GO:1904515	positive regulation of TORC2 signaling	biological_process	0.022443	0.55845	1	443	1	22042	ENSMUSG00000024170
GO:1990134	epithelial cell apoptotic process involved in palatal shelf morphogenesis	biological_process	0.022443	0.55845	1	443	1	22042	ENSMUSG00000002799
GO:1990244	histone kinase activity (H2A-T120 specific)	molecular_function	0.022443	0.55845	1	443	1	22042	ENSMUSG00000040325
GO:1990245	histone H2A-T120 phosphorylation	biological_process	0.022443	0.55845	1	443	1	22042	ENSMUSG00000040325
GO:1990789	thyroid gland epithelial cell proliferation	biological_process	0.022443	0.55845	1	443	1	22042	ENSMUSG00000041351
GO:2000466	negative regulation of glycogen (starch) synthase activity	biological_process	0.022443	0.55845	1	443	1	22042	ENSMUSG00000006127
GO:2001151	regulation of renal water transport	biological_process	0.022443	0.55845	1	443	1	22042	ENSMUSG00000006127
GO:2001153	positive regulation of renal water transport	biological_process	0.022443	0.55845	1	443	1	22042	ENSMUSG00000006127
GO:0032848	negative regulation of cellular pH reduction	biological_process	0.022443	0.55845	1	443	1	22042	ENSMUSG00000057329
GO:0043375	CD8-positive, alpha-beta T cell lineage commitment	biological_process	0.022443	0.55845	1	443	1	22042	ENSMUSG00000057329
GO:0001011	transcription factor activity, sequence-specific DNA binding, RNA polymerase recruiting	molecular_function	0.022443	0.55845	1	443	1	22042	ENSMUSG00000053477
GO:0004796	thromboxane-A synthase activity	molecular_function	0.022443	0.55845	1	443	1	22042	ENSMUSG00000029925
GO:0019056	modulation by virus of host transcription	biological_process	0.022443	0.55845	1	443	1	22042	ENSMUSG00000059146
GO:0039656	modulation by virus of host gene expression	biological_process	0.022443	0.55845	1	443	1	22042	ENSMUSG00000059146
GO:0052026	modulation by symbiont of host transcription	biological_process	0.022443	0.55845	1	443	1	22042	ENSMUSG00000059146
GO:0060589	nucleoside-triphosphatase regulator activity	molecular_function	0.022444	0.55845	12	443	282	22042	ENSMUSG00000036644,ENSMUSG00000029722,ENSMUSG00000054277,ENSMUSG00000028416,ENSMUSG00000041351,ENSMUSG00000021219,ENSMUSG00000040247,ENSMUSG00000028893,ENSMUSG00000034867,ENSMUSG00000029101,ENSMUSG00000035437,ENSMUSG00000026203
GO:0090630	activation of GTPase activity	biological_process	0.02258	0.56118	5	443	74	22042	ENSMUSG00000040247,ENSMUSG00000036644,ENSMUSG00000073982,ENSMUSG00000059146,ENSMUSG00000035437
GO:0051252	regulation of RNA metabolic process	biological_process	0.022621	0.56127	86	443	3355	22042	ENSMUSG00000071256,ENSMUSG00000024176,ENSMUSG00000024921,ENSMUSG00000060098,ENSMUSG00000078515,ENSMUSG00000027080,ENSMUSG00000037523,ENSMUSG00000006127,ENSMUSG00000028651,ENSMUSG00000022185,ENSMUSG00000025494,ENSMUSG00000092260,ENSMUSG00000078862,ENSMUSG00000029053,ENSMUSG00000093445,ENSMUSG00000053477,ENSMUSG00000059146,ENSMUSG00000034292,ENSMUSG00000068744,ENSMUSG00000059475,ENSMUSG00000029003,…
GO:0048754	branching morphogenesis of an epithelial tube	biological_process	0.022637	0.56127	8	443	165	22042	ENSMUSG00000000957,ENSMUSG00000015605,ENSMUSG00000026814,ENSMUSG00000031980,ENSMUSG00000040385,ENSMUSG00000030890,ENSMUSG00000024176,ENSMUSG00000057329
GO:0043476	pigment accumulation	biological_process	0.022821	0.56378	2	443	11	22042	ENSMUSG00000038982,ENSMUSG00000034867
GO:0043482	cellular pigment accumulation	biological_process	0.022821	0.56378	2	443	11	22042	ENSMUSG00000038982,ENSMUSG00000034867
GO:0032488	Cdc42 protein signal transduction	biological_process	0.022841	0.56378	2	443	12	22042	ENSMUSG00000002985,ENSMUSG00000034226
GO:1903706	regulation of hemopoiesis	biological_process	0.022857	0.56378	14	443	380	22042	ENSMUSG00000023206,ENSMUSG00000002602,ENSMUSG00000000957,ENSMUSG00000032815,ENSMUSG00000019087,ENSMUSG00000029053,ENSMUSG00000020160,ENSMUSG00000024621,ENSMUSG00000074272,ENSMUSG00000029810,ENSMUSG00000033055,ENSMUSG00000045817,ENSMUSG00000022185,ENSMUSG00000004266
GO:0009056	catabolic process	biological_process	0.022871	0.56378	59	443	2153	22042	ENSMUSG00000003346,ENSMUSG00000021024,ENSMUSG00000030088,ENSMUSG00000019850,ENSMUSG00000021196,ENSMUSG00000021033,ENSMUSG00000027466,ENSMUSG00000057329,ENSMUSG00000020736,ENSMUSG00000070426,ENSMUSG00000028893,ENSMUSG00000017718,ENSMUSG00000074247,ENSMUSG00000004937,ENSMUSG00000042988,ENSMUSG00000028670,ENSMUSG00000050627,ENSMUSG00000000957,ENSMUSG00000006127,ENSMUSG00000025231,ENSMUSG00000032612,…
GO:0000082	G1/S transition of mitotic cell cycle	biological_process	0.022918	0.56402	8	443	165	22042	ENSMUSG00000014859,ENSMUSG00000020184,ENSMUSG00000021959,ENSMUSG00000021820,ENSMUSG00000057329,ENSMUSG00000027510,ENSMUSG00000004266,ENSMUSG00000025507
GO:1903508	positive regulation of nucleic acid-templated transcription	biological_process	0.022934	0.56402	47	443	1671	22042	ENSMUSG00000013822,ENSMUSG00000070509,ENSMUSG00000024220,ENSMUSG00000030890,ENSMUSG00000059883,ENSMUSG00000015605,ENSMUSG00000028977,ENSMUSG00000026768,ENSMUSG00000019969,ENSMUSG00000026814,ENSMUSG00000001494,ENSMUSG00000006599,ENSMUSG00000025316,ENSMUSG00000015092,ENSMUSG00000029003,ENSMUSG00000045394,ENSMUSG00000037860,ENSMUSG00000068744,ENSMUSG00000014859,ENSMUSG00000058756,ENSMUSG00000033065,…
GO:0014020	primary neural tube formation	biological_process	0.023059	0.56614	6	443	102	22042	ENSMUSG00000005469,ENSMUSG00000036180,ENSMUSG00000070509,ENSMUSG00000029199,ENSMUSG00000025231,ENSMUSG00000017009
GO:0003338	metanephros morphogenesis	biological_process	0.023145	0.56614	3	443	30	22042	ENSMUSG00000031665,ENSMUSG00000024176,ENSMUSG00000024620
GO:1901797	negative regulation of signal transduction by p53 class mediator	biological_process	0.023173	0.56614	3	443	30	22042	ENSMUSG00000000552,ENSMUSG00000041560,ENSMUSG00000020184
GO:1903650	negative regulation of cytoplasmic transport	biological_process	0.023197	0.56614	5	443	75	22042	ENSMUSG00000041765,ENSMUSG00000029544,ENSMUSG00000025231,ENSMUSG00000040462,ENSMUSG00000057329
GO:0098589	membrane region	cellular_component	0.023209	0.56614	39	443	1297	22042	ENSMUSG00000070473,ENSMUSG00000045394,ENSMUSG00000039953,ENSMUSG00000005469,ENSMUSG00000030329,ENSMUSG00000033065,ENSMUSG00000022841,ENSMUSG00000035863,ENSMUSG00000040247,ENSMUSG00000032911,ENSMUSG00000062960,ENSMUSG00000030873,ENSMUSG00000019969,ENSMUSG00000026768,ENSMUSG00000041959,ENSMUSG00000069806,ENSMUSG00000067889,ENSMUSG00000013033,ENSMUSG00000074272,ENSMUSG00000031078,ENSMUSG00000033335,…
GO:0060379	cardiac muscle cell myoblast differentiation	biological_process	0.023251	0.56614	2	443	11	22042	ENSMUSG00000015605,ENSMUSG00000062991
GO:0021521	ventral spinal cord interneuron specification	biological_process	0.023254	0.56614	2	443	12	22042	ENSMUSG00000025231,ENSMUSG00000035187
GO:0060573	cell fate specification involved in pattern specification	biological_process	0.023254	0.56614	2	443	12	22042	ENSMUSG00000025231,ENSMUSG00000035187
GO:1901652	response to peptide	biological_process	0.023261	0.56614	17	443	482	22042	ENSMUSG00000074272,ENSMUSG00000021680,ENSMUSG00000030087,ENSMUSG00000006127,ENSMUSG00000020184,ENSMUSG00000037622,ENSMUSG00000031980,ENSMUSG00000035187,ENSMUSG00000028893,ENSMUSG00000017774,ENSMUSG00000047821,ENSMUSG00000076441,ENSMUSG00000020882,ENSMUSG00000019850,ENSMUSG00000059923,ENSMUSG00000029053,ENSMUSG00000019969
GO:0007569	cell aging	biological_process	0.023292	0.56623	6	443	107	22042	ENSMUSG00000021256,ENSMUSG00000078249,ENSMUSG00000026814,ENSMUSG00000057329,ENSMUSG00000030890,ENSMUSG00000015605
GO:0031932	TORC2 complex	cellular_component	0.02336	0.56668	2	443	11	22042	ENSMUSG00000028893,ENSMUSG00000024170
GO:0035909	aorta morphogenesis	biological_process	0.023364	0.56668	3	443	32	22042	ENSMUSG00000015605,ENSMUSG00000022836,ENSMUSG00000026814
GO:0000166	nucleotide binding	molecular_function	0.02342	0.56674	61	443	2189	22042	ENSMUSG00000020736,ENSMUSG00000041696,ENSMUSG00000004187,ENSMUSG00000017774,ENSMUSG00000076441,ENSMUSG00000067941,ENSMUSG00000028078,ENSMUSG00000073982,ENSMUSG00000018012,ENSMUSG00000067713,ENSMUSG00000019087,ENSMUSG00000020451,ENSMUSG00000033216,ENSMUSG00000024620,ENSMUSG00000029053,ENSMUSG00000037820,ENSMUSG00000002602,ENSMUSG00000021062,ENSMUSG00000018334,ENSMUSG00000021196,ENSMUSG00000059146,…
GO:1901265	nucleoside phosphate binding	molecular_function	0.02342	0.56674	61	443	2189	22042	ENSMUSG00000067941,ENSMUSG00000076441,ENSMUSG00000017774,ENSMUSG00000004187,ENSMUSG00000073982,ENSMUSG00000018012,ENSMUSG00000067713,ENSMUSG00000028078,ENSMUSG00000020736,ENSMUSG00000041696,ENSMUSG00000002602,ENSMUSG00000021062,ENSMUSG00000037820,ENSMUSG00000059146,ENSMUSG00000018334,ENSMUSG00000021196,ENSMUSG00000020451,ENSMUSG00000033216,ENSMUSG00000024620,ENSMUSG00000019087,ENSMUSG00000029053,…
GO:0007050	cell cycle arrest	biological_process	0.023662	0.5709	7	443	140	22042	ENSMUSG00000020184,ENSMUSG00000005469,ENSMUSG00000044820,ENSMUSG00000030890,ENSMUSG00000025507,ENSMUSG00000027510,ENSMUSG00000021256
GO:0072401	signal transduction involved in DNA integrity checkpoint	biological_process	0.023673	0.5709	3	443	29	22042	ENSMUSG00000020184,ENSMUSG00000025507,ENSMUSG00000027510
GO:0072422	signal transduction involved in DNA damage checkpoint	biological_process	0.023673	0.5709	3	443	29	22042	ENSMUSG00000020184,ENSMUSG00000027510,ENSMUSG00000025507
GO:0048678	response to axon injury	biological_process	0.023797	0.57325	5	443	77	22042	ENSMUSG00000037624,ENSMUSG00000057329,ENSMUSG00000059146,ENSMUSG00000070509,ENSMUSG00000024163
GO:1902680	positive regulation of RNA biosynthetic process	biological_process	0.023862	0.57415	47	443	1675	22042	ENSMUSG00000047821,ENSMUSG00000028893,ENSMUSG00000073982,ENSMUSG00000024457,ENSMUSG00000001632,ENSMUSG00000021598,ENSMUSG00000027466,ENSMUSG00000053477,ENSMUSG00000021024,ENSMUSG00000029053,ENSMUSG00000020160,ENSMUSG00000021055,ENSMUSG00000024176,ENSMUSG00000006127,ENSMUSG00000031935,ENSMUSG00000037523,ENSMUSG00000031665,ENSMUSG00000027080,ENSMUSG00000033249,ENSMUSG00000024921,ENSMUSG00000078249,…
GO:0043632	modification-dependent macromolecule catabolic process	biological_process	0.02395	0.57561	21	443	623	22042	ENSMUSG00000035890,ENSMUSG00000030685,ENSMUSG00000048232,ENSMUSG00000033287,ENSMUSG00000032612,ENSMUSG00000026203,ENSMUSG00000020184,ENSMUSG00000025231,ENSMUSG00000004937,ENSMUSG00000074247,ENSMUSG00000070426,ENSMUSG00000041560,ENSMUSG00000115987,ENSMUSG00000040462,ENSMUSG00000043019,ENSMUSG00000030610,ENSMUSG00000019850,ENSMUSG00000027466,ENSMUSG00000019969,ENSMUSG00000021024,ENSMUSG00000029554
GO:0048839	inner ear development	biological_process	0.024007	0.576	9	443	198	22042	ENSMUSG00000059146,ENSMUSG00000026768,ENSMUSG00000017009,ENSMUSG00000038982,ENSMUSG00000007877,ENSMUSG00000024620,ENSMUSG00000002799,ENSMUSG00000037624,ENSMUSG00000012819
GO:0035253	ciliary rootlet	cellular_component	0.024021	0.576	2	443	11	22042	ENSMUSG00000040714,ENSMUSG00000019969
GO:0045879	negative regulation of smoothened signaling pathway	biological_process	0.024154	0.57855	3	443	29	22042	ENSMUSG00000034292,ENSMUSG00000025231,ENSMUSG00000005469
GO:0046875	ephrin receptor binding	molecular_function	0.024212	0.5788	3	443	29	22042	ENSMUSG00000031217,ENSMUSG00000059923,ENSMUSG00000028040
GO:0019904	protein domain specific binding	molecular_function	0.024219	0.5788	25	443	768	22042	ENSMUSG00000059923,ENSMUSG00000039771,ENSMUSG00000027581,ENSMUSG00000037820,ENSMUSG00000019969,ENSMUSG00000029053,ENSMUSG00000007877,ENSMUSG00000031391,ENSMUSG00000030873,ENSMUSG00000047821,ENSMUSG00000057329,ENSMUSG00000030890,ENSMUSG00000004266,ENSMUSG00000040640,ENSMUSG00000037523,ENSMUSG00000058756,ENSMUSG00000030435,ENSMUSG00000020184,ENSMUSG00000014859,ENSMUSG00000020476,ENSMUSG00000030374,…
GO:0007043	cell-cell junction assembly	biological_process	0.024264	0.57887	6	443	103	22042	ENSMUSG00000061048,ENSMUSG00000031980,ENSMUSG00000017774,ENSMUSG00000070473,ENSMUSG00000005469,ENSMUSG00000015605
GO:0005976	polysaccharide metabolic process	biological_process	0.024333	0.57887	6	443	105	22042	ENSMUSG00000006127,ENSMUSG00000040385,ENSMUSG00000030815,ENSMUSG00000033065,ENSMUSG00000033059,ENSMUSG00000060279
GO:0030334	regulation of cell migration	biological_process	0.024358	0.57887	26	443	821	22042	ENSMUSG00000024620,ENSMUSG00000021256,ENSMUSG00000069135,ENSMUSG00000026814,ENSMUSG00000039936,ENSMUSG00000002985,ENSMUSG00000020682,ENSMUSG00000062991,ENSMUSG00000059146,ENSMUSG00000015605,ENSMUSG00000057329,ENSMUSG00000030890,ENSMUSG00000030541,ENSMUSG00000017774,ENSMUSG00000062960,ENSMUSG00000024163,ENSMUSG00000031980,ENSMUSG00000027200,ENSMUSG00000030093,ENSMUSG00000035187,ENSMUSG00000017009,…
GO:0000776	kinetochore	cellular_component	0.024369	0.57887	7	443	130	22042	ENSMUSG00000029554,ENSMUSG00000019969,ENSMUSG00000023940,ENSMUSG00000028863,ENSMUSG00000029703,ENSMUSG00000025410,ENSMUSG00000002055
GO:0030246	carbohydrate binding	molecular_function	0.024377	0.57887	12	443	294	22042	ENSMUSG00000033065,ENSMUSG00000021196,ENSMUSG00000026814,ENSMUSG00000014543,ENSMUSG00000013033,ENSMUSG00000028776,ENSMUSG00000039903,ENSMUSG00000033059,ENSMUSG00000019055,ENSMUSG00000037280,ENSMUSG00000040462,ENSMUSG00000030682
GO:2000134	negative regulation of G1/S transition of mitotic cell cycle	biological_process	0.024386	0.57887	4	443	54	22042	ENSMUSG00000057329,ENSMUSG00000027510,ENSMUSG00000025507,ENSMUSG00000020184
GO:0071320	cellular response to cAMP	biological_process	0.024473	0.58028	4	443	51	22042	ENSMUSG00000032204,ENSMUSG00000021680,ENSMUSG00000076441,ENSMUSG00000006127
GO:0036477	somatodendritic compartment	cellular_component	0.024599	0.5826	31	443	995	22042	ENSMUSG00000018012,ENSMUSG00000024163,ENSMUSG00000076441,ENSMUSG00000035863,ENSMUSG00000029101,ENSMUSG00000030890,ENSMUSG00000037624,ENSMUSG00000040640,ENSMUSG00000000552,ENSMUSG00000026768,ENSMUSG00000019969,ENSMUSG00000029053,ENSMUSG00000003346,ENSMUSG00000002985,ENSMUSG00000031391,ENSMUSG00000031078,ENSMUSG00000033335,ENSMUSG00000030374,ENSMUSG00000005469,ENSMUSG00000059119,ENSMUSG00000040385,…
GO:0019725	cellular homeostasis	biological_process	0.024677	0.5833	28	443	909	22042	ENSMUSG00000007122,ENSMUSG00000037622,ENSMUSG00000031980,ENSMUSG00000033065,ENSMUSG00000014859,ENSMUSG00000029106,ENSMUSG00000033287,ENSMUSG00000037003,ENSMUSG00000012819,ENSMUSG00000020702,ENSMUSG00000017756,ENSMUSG00000024575,ENSMUSG00000039953,ENSMUSG00000005469,ENSMUSG00000034792,ENSMUSG00000002985,ENSMUSG00000019969,ENSMUSG00000017817,ENSMUSG00000019087,ENSMUSG00000038000,ENSMUSG00000015605,…
GO:0031345	negative regulation of cell projection organization	biological_process	0.024683	0.5833	9	443	196	22042	ENSMUSG00000019969,ENSMUSG00000002985,ENSMUSG00000027200,ENSMUSG00000041351,ENSMUSG00000020184,ENSMUSG00000023206,ENSMUSG00000033335,ENSMUSG00000032911,ENSMUSG00000070509
GO:0021520	spinal cord motor neuron cell fate specification	biological_process	0.02487	0.58706	2	443	13	22042	ENSMUSG00000025231,ENSMUSG00000035187
GO:0046386	deoxyribose phosphate catabolic process	biological_process	0.024946	0.58794	2	443	13	22042	ENSMUSG00000045211,ENSMUSG00000020736
GO:0005730	nucleolus	cellular_component	0.024963	0.58794	28	443	897	22042	ENSMUSG00000022185,ENSMUSG00000029715,ENSMUSG00000004266,ENSMUSG00000024104,ENSMUSG00000024785,ENSMUSG00000029101,ENSMUSG00000027933,ENSMUSG00000017774,ENSMUSG00000027405,ENSMUSG00000027067,ENSMUSG00000028863,ENSMUSG00000022685,ENSMUSG00000041560,ENSMUSG00000020808,ENSMUSG00000041231,ENSMUSG00000059923,ENSMUSG00000030689,ENSMUSG00000000552,ENSMUSG00000052712,ENSMUSG00000040325,ENSMUSG00000040385,…
GO:0042592	homeostatic process	biological_process	0.025149	0.59166	48	443	1734	22042	ENSMUSG00000029106,ENSMUSG00000050627,ENSMUSG00000006127,ENSMUSG00000068105,ENSMUSG00000007122,ENSMUSG00000017756,ENSMUSG00000020702,ENSMUSG00000034792,ENSMUSG00000074272,ENSMUSG00000012819,ENSMUSG00000037003,ENSMUSG00000019850,ENSMUSG00000002602,ENSMUSG00000037820,ENSMUSG00000017817,ENSMUSG00000019087,ENSMUSG00000038000,ENSMUSG00000018012,ENSMUSG00000033055,ENSMUSG00000028893,ENSMUSG00000057329,…
GO:0038127	ERBB signaling pathway	biological_process	0.025189	0.59194	6	443	102	22042	ENSMUSG00000031980,ENSMUSG00000019969,ENSMUSG00000021055,ENSMUSG00000062991,ENSMUSG00000074272,ENSMUSG00000035890
GO:0050766	positive regulation of phagocytosis	biological_process	0.02522	0.59201	4	443	54	22042	ENSMUSG00000033335,ENSMUSG00000041351,ENSMUSG00000000631,ENSMUSG00000030605
GO:0008097	5S rRNA binding	molecular_function	0.025311	0.5935	2	443	13	22042	ENSMUSG00000020184,ENSMUSG00000041560
GO:0019318	hexose metabolic process	biological_process	0.025432	0.59566	10	443	236	22042	ENSMUSG00000068917,ENSMUSG00000031399,ENSMUSG00000061099,ENSMUSG00000040385,ENSMUSG00000028893,ENSMUSG00000030747,ENSMUSG00000037622,ENSMUSG00000006127,ENSMUSG00000021196,ENSMUSG00000033065
GO:0014041	regulation of neuron maturation	biological_process	0.025542	0.59757	2	443	12	22042	ENSMUSG00000018012,ENSMUSG00000057329
GO:0035924	cellular response to vascular endothelial growth factor stimulus	biological_process	0.025584	0.59789	4	443	52	22042	ENSMUSG00000024620,ENSMUSG00000017774,ENSMUSG00000062960,ENSMUSG00000053477
GO:0071495	cellular response to endogenous stimulus	biological_process	0.025713	0.60025	35	443	1184	22042	ENSMUSG00000005469,ENSMUSG00000058756,ENSMUSG00000020184,ENSMUSG00000030087,ENSMUSG00000059022,ENSMUSG00000035187,ENSMUSG00000031980,ENSMUSG00000037622,ENSMUSG00000041351,ENSMUSG00000070509,ENSMUSG00000030890,ENSMUSG00000045817,ENSMUSG00000059923,ENSMUSG00000026768,ENSMUSG00000021959,ENSMUSG00000026814,ENSMUSG00000019969,ENSMUSG00000001494,ENSMUSG00000033335,ENSMUSG00000074272,ENSMUSG00000021055,…
GO:0072395	signal transduction involved in cell cycle checkpoint	biological_process	0.025832	0.60236	3	443	30	22042	ENSMUSG00000027510,ENSMUSG00000025507,ENSMUSG00000020184
GO:0033032	regulation of myeloid cell apoptotic process	biological_process	0.026018	0.60496	3	443	31	22042	ENSMUSG00000058756,ENSMUSG00000039936,ENSMUSG00000057329
GO:0006903	vesicle targeting	biological_process	0.026021	0.60496	3	443	29	22042	ENSMUSG00000026455,ENSMUSG00000054277,ENSMUSG00000019969
GO:1904152	regulation of retrograde protein transport, ER to cytosol	biological_process	0.026029	0.60496	2	443	12	22042	ENSMUSG00000040462,ENSMUSG00000041765
GO:0098599	palmitoyl hydrolase activity	molecular_function	0.026139	0.60618	2	443	12	22042	ENSMUSG00000003346,ENSMUSG00000028670
GO:0098734	macromolecule depalmitoylation	biological_process	0.026139	0.60618	2	443	12	22042	ENSMUSG00000003346,ENSMUSG00000028670
GO:0071702	organic substance transport	biological_process	0.026201	0.60637	66	443	2463	22042	ENSMUSG00000015023,ENSMUSG00000019969,ENSMUSG00000034748,ENSMUSG00000004394,ENSMUSG00000115987,ENSMUSG00000040462,ENSMUSG00000035437,ENSMUSG00000020184,ENSMUSG00000041765,ENSMUSG00000022841,ENSMUSG00000048277,ENSMUSG00000035187,ENSMUSG00000031980,ENSMUSG00000029544,ENSMUSG00000002699,ENSMUSG00000020882,ENSMUSG00000042870,ENSMUSG00000029053,ENSMUSG00000060279,ENSMUSG00000067150,ENSMUSG00000034867,…
GO:0050794	regulation of cellular process	biological_process	0.026204	0.60637	254	443	11490	22042	ENSMUSG00000021680,ENSMUSG00000069806,ENSMUSG00000037003,ENSMUSG00000041959,ENSMUSG00000074282,ENSMUSG00000033335,ENSMUSG00000020702,ENSMUSG00000034792,ENSMUSG00000074272,ENSMUSG00000030093,ENSMUSG00000033249,ENSMUSG00000004937,ENSMUSG00000000957,ENSMUSG00000031665,ENSMUSG00000031217,ENSMUSG00000026455,ENSMUSG00000057329,ENSMUSG00000021598,ENSMUSG00000037624,ENSMUSG00000027510,ENSMUSG00000073982,…
GO:0040012	regulation of locomotion	biological_process	0.026343	0.60858	29	443	947	22042	ENSMUSG00000020702,ENSMUSG00000045394,ENSMUSG00000074272,ENSMUSG00000024621,ENSMUSG00000035187,ENSMUSG00000030093,ENSMUSG00000027200,ENSMUSG00000059108,ENSMUSG00000031980,ENSMUSG00000022836,ENSMUSG00000000957,ENSMUSG00000017009,ENSMUSG00000030890,ENSMUSG00000057329,ENSMUSG00000024457,ENSMUSG00000024163,ENSMUSG00000062960,ENSMUSG00000017774,ENSMUSG00000030541,ENSMUSG00000002985,ENSMUSG00000069135,…
GO:2000145	regulation of cell motility	biological_process	0.026357	0.60858	27	443	867	22042	ENSMUSG00000057329,ENSMUSG00000030890,ENSMUSG00000062960,ENSMUSG00000024163,ENSMUSG00000030541,ENSMUSG00000017774,ENSMUSG00000069135,ENSMUSG00000039936,ENSMUSG00000026814,ENSMUSG00000002985,ENSMUSG00000024620,ENSMUSG00000021256,ENSMUSG00000059146,ENSMUSG00000015605,ENSMUSG00000020682,ENSMUSG00000062991,ENSMUSG00000020702,ENSMUSG00000045394,ENSMUSG00000074272,ENSMUSG00000024621,ENSMUSG00000030093,…
GO:0007265	Ras protein signal transduction	biological_process	0.026425	0.60947	15	443	395	22042	ENSMUSG00000021895,ENSMUSG00000002985,ENSMUSG00000024620,ENSMUSG00000024013,ENSMUSG00000059923,ENSMUSG00000020476,ENSMUSG00000022102,ENSMUSG00000018334,ENSMUSG00000034226,ENSMUSG00000027581,ENSMUSG00000062991,ENSMUSG00000073982,ENSMUSG00000018012,ENSMUSG00000033335,ENSMUSG00000030685
GO:0016591	DNA-directed RNA polymerase II, holoenzyme	cellular_component	0.026609	0.61305	6	443	108	22042	ENSMUSG00000031935,ENSMUSG00000039771,ENSMUSG00000015092,ENSMUSG00000006599,ENSMUSG00000040738,ENSMUSG00000027933
GO:0050792	regulation of viral process	biological_process	0.026776	0.61623	8	443	171	22042	ENSMUSG00000038884,ENSMUSG00000057329,ENSMUSG00000024457,ENSMUSG00000028651,ENSMUSG00000006127,ENSMUSG00000037523,ENSMUSG00000059108,ENSMUSG00000002985
GO:0031529	ruffle organization	biological_process	0.026907	0.61858	4	443	54	22042	ENSMUSG00000006127,ENSMUSG00000024621,ENSMUSG00000073982,ENSMUSG00000020476
GO:0050673	epithelial cell proliferation	biological_process	0.027046	0.61949	14	443	379	22042	ENSMUSG00000074272,ENSMUSG00000062960,ENSMUSG00000061048,ENSMUSG00000052712,ENSMUSG00000021055,ENSMUSG00000019850,ENSMUSG00000000957,ENSMUSG00000021256,ENSMUSG00000041351,ENSMUSG00000002985,ENSMUSG00000035187,ENSMUSG00000026814,ENSMUSG00000019969,ENSMUSG00000030093
GO:0034433	steroid esterification	biological_process	0.027064	0.61949	2	443	14	22042	ENSMUSG00000002985,ENSMUSG00000031980
GO:0034434	sterol esterification	biological_process	0.027064	0.61949	2	443	14	22042	ENSMUSG00000031980,ENSMUSG00000002985
GO:0034435	cholesterol esterification	biological_process	0.027064	0.61949	2	443	14	22042	ENSMUSG00000002985,ENSMUSG00000031980
GO:0009100	glycoprotein metabolic process	biological_process	0.02717	0.62082	14	443	369	22042	ENSMUSG00000026810,ENSMUSG00000028538,ENSMUSG00000020868,ENSMUSG00000049922,ENSMUSG00000034748,ENSMUSG00000019969,ENSMUSG00000035521,ENSMUSG00000002279,ENSMUSG00000032059,ENSMUSG00000038803,ENSMUSG00000029570,ENSMUSG00000043019,ENSMUSG00000057329,ENSMUSG00000037280
GO:2001256	regulation of store-operated calcium entry	biological_process	0.027181	0.62082	2	443	12	22042	ENSMUSG00000048200,ENSMUSG00000007122
GO:0032536	regulation of cell projection size	biological_process	0.027216	0.62095	2	443	12	22042	ENSMUSG00000023277,ENSMUSG00000030093
GO:0032844	regulation of homeostatic process	biological_process	0.027384	0.6241	17	443	489	22042	ENSMUSG00000019087,ENSMUSG00000038000,ENSMUSG00000039936,ENSMUSG00000017817,ENSMUSG00000034748,ENSMUSG00000025318,ENSMUSG00000004266,ENSMUSG00000057329,ENSMUSG00000033055,ENSMUSG00000062960,ENSMUSG00000022685,ENSMUSG00000031980,ENSMUSG00000007122,ENSMUSG00000006127,ENSMUSG00000050627,ENSMUSG00000074272,ENSMUSG00000024621
GO:0032825	positive regulation of natural killer cell differentiation	biological_process	0.02753	0.62675	2	443	12	22042	ENSMUSG00000023206,ENSMUSG00000002602
GO:0031594	neuromuscular junction	cellular_component	0.027659	0.62837	5	443	77	22042	ENSMUSG00000048277,ENSMUSG00000062991,ENSMUSG00000005469,ENSMUSG00000044716,ENSMUSG00000019969
GO:0005575	cellular_component	cellular_component	0.027671	0.62837	436	443	21297	22042	ENSMUSG00000005378,ENSMUSG00000000631,ENSMUSG00000030329,ENSMUSG00000027422,ENSMUSG00000033065,ENSMUSG00000020374,ENSMUSG00000044716,ENSMUSG00000006281,ENSMUSG00000036560,ENSMUSG00000037860,ENSMUSG00000054256,ENSMUSG00000031171,ENSMUSG00000005469,ENSMUSG00000027569,ENSMUSG00000025316,ENSMUSG00000024829,ENSMUSG00000001494,ENSMUSG00000047394,ENSMUSG00000039936,ENSMUSG00000069135,ENSMUSG00000025318,…
GO:0015643	toxic substance binding	molecular_function	0.02769	0.62837	2	443	12	22042	ENSMUSG00000076441,ENSMUSG00000013033
GO:0006884	cell volume homeostasis	biological_process	0.027876	0.63192	3	443	30	22042	ENSMUSG00000017756,ENSMUSG00000029106,ENSMUSG00000014859
GO:0009725	response to hormone	biological_process	0.028013	0.63435	28	443	921	22042	ENSMUSG00000058756,ENSMUSG00000000957,ENSMUSG00000020184,ENSMUSG00000006127,ENSMUSG00000030087,ENSMUSG00000030093,ENSMUSG00000035187,ENSMUSG00000031980,ENSMUSG00000037622,ENSMUSG00000005469,ENSMUSG00000074272,ENSMUSG00000054256,ENSMUSG00000021055,ENSMUSG00000021680,ENSMUSG00000059146,ENSMUSG00000059923,ENSMUSG00000015605,ENSMUSG00000032281,ENSMUSG00000021959,ENSMUSG00000029053,ENSMUSG00000001494,…
GO:0051249	regulation of lymphocyte activation	biological_process	0.02814	0.63653	16	443	514	22042	ENSMUSG00000040247,ENSMUSG00000057329,ENSMUSG00000045817,ENSMUSG00000004266,ENSMUSG00000019850,ENSMUSG00000032815,ENSMUSG00000023206,ENSMUSG00000002602,ENSMUSG00000029053,ENSMUSG00000029554,ENSMUSG00000029003,ENSMUSG00000074272,ENSMUSG00000000957,ENSMUSG00000031217,ENSMUSG00000017009,ENSMUSG00000068105
GO:0043649	dicarboxylic acid catabolic process	biological_process	0.028434	0.64188	2	443	12	22042	ENSMUSG00000030674,ENSMUSG00000030088
GO:0006111	regulation of gluconeogenesis	biological_process	0.028467	0.64188	4	443	58	22042	ENSMUSG00000030747,ENSMUSG00000028893,ENSMUSG00000068917,ENSMUSG00000031399
GO:0048864	stem cell development	biological_process	0.028467	0.64188	9	443	201	22042	ENSMUSG00000029003,ENSMUSG00000057329,ENSMUSG00000024176,ENSMUSG00000031217,ENSMUSG00000026455,ENSMUSG00000030093,ENSMUSG00000026814,ENSMUSG00000039646,ENSMUSG00000027200
GO:0071107	response to parathyroid hormone	biological_process	0.02852	0.64238	2	443	13	22042	ENSMUSG00000001494,ENSMUSG00000005469
GO:0045746	negative regulation of Notch signaling pathway	biological_process	0.028576	0.6424	3	443	33	22042	ENSMUSG00000049922,ENSMUSG00000029570,ENSMUSG00000000957
GO:0060193	positive regulation of lipase activity	biological_process	0.028581	0.6424	4	443	55	22042	ENSMUSG00000024620,ENSMUSG00000031980,ENSMUSG00000002279,ENSMUSG00000029053
GO:0001779	natural killer cell differentiation	biological_process	0.028655	0.64338	3	443	31	22042	ENSMUSG00000010054,ENSMUSG00000002602,ENSMUSG00000023206
GO:0004521	endoribonuclease activity	molecular_function	0.028718	0.64386	4	443	56	22042	ENSMUSG00000024785,ENSMUSG00000093989,ENSMUSG00000029715,ENSMUSG00000043648
GO:0051250	negative regulation of lymphocyte activation	biological_process	0.02875	0.64386	7	443	139	22042	ENSMUSG00000002602,ENSMUSG00000074272,ENSMUSG00000040247,ENSMUSG00000017009,ENSMUSG00000019850,ENSMUSG00000029554,ENSMUSG00000004266
GO:0070199	establishment of protein localization to chromosome	biological_process	0.028768	0.64386	2	443	13	22042	ENSMUSG00000038000,ENSMUSG00000029703
GO:0021953	central nervous system neuron differentiation	biological_process	0.028856	0.64515	8	443	175	22042	ENSMUSG00000028078,ENSMUSG00000060240,ENSMUSG00000018012,ENSMUSG00000024621,ENSMUSG00000035187,ENSMUSG00000019969,ENSMUSG00000030093,ENSMUSG00000025231
GO:0032434	regulation of proteasomal ubiquitin-dependent protein catabolic process	biological_process	0.028973	0.64679	8	443	168	22042	ENSMUSG00000019969,ENSMUSG00000004937,ENSMUSG00000029554,ENSMUSG00000074247,ENSMUSG00000020184,ENSMUSG00000030610,ENSMUSG00000026203,ENSMUSG00000041560
GO:0060415	muscle tissue morphogenesis	biological_process	0.028991	0.64679	5	443	84	22042	ENSMUSG00000026814,ENSMUSG00000034748,ENSMUSG00000007877,ENSMUSG00000022836,ENSMUSG00000062991
GO:0097659	nucleic acid-templated transcription	biological_process	0.029065	0.64724	83	443	3269	22042	ENSMUSG00000029053,ENSMUSG00000078862,ENSMUSG00000093445,ENSMUSG00000059146,ENSMUSG00000053477,ENSMUSG00000034292,ENSMUSG00000092260,ENSMUSG00000025494,ENSMUSG00000060098,ENSMUSG00000024921,ENSMUSG00000037523,ENSMUSG00000027080,ENSMUSG00000078515,ENSMUSG00000028651,ENSMUSG00000006127,ENSMUSG00000024176,ENSMUSG00000071256,ENSMUSG00000019969,ENSMUSG00000034748,ENSMUSG00000015605,ENSMUSG00000059883,…
GO:0017080	sodium channel regulator activity	molecular_function	0.029083	0.64724	3	443	32	22042	ENSMUSG00000050627,ENSMUSG00000078515,ENSMUSG00000036578
GO:0070972	protein localization to endoplasmic reticulum	biological_process	0.029103	0.64724	4	443	56	22042	ENSMUSG00000002778,ENSMUSG00000041765,ENSMUSG00000040462,ENSMUSG00000004937
GO:0060627	regulation of vesicle-mediated transport	biological_process	0.02914	0.64739	17	443	480	22042	ENSMUSG00000033335,ENSMUSG00000074272,ENSMUSG00000022791,ENSMUSG00000041351,ENSMUSG00000000631,ENSMUSG00000030605,ENSMUSG00000029106,ENSMUSG00000022841,ENSMUSG00000078515,ENSMUSG00000017009,ENSMUSG00000034867,ENSMUSG00000115987,ENSMUSG00000002985,ENSMUSG00000060279,ENSMUSG00000019087,ENSMUSG00000002602,ENSMUSG00000021062
GO:0001786	phosphatidylserine binding	molecular_function	0.029291	0.64949	4	443	53	22042	ENSMUSG00000030605,ENSMUSG00000017817,ENSMUSG00000002602,ENSMUSG00000037606
GO:0072009	nephron epithelium development	biological_process	0.029296	0.64949	6	443	111	22042	ENSMUSG00000030890,ENSMUSG00000024176,ENSMUSG00000057329,ENSMUSG00000031980,ENSMUSG00000031665,ENSMUSG00000030087
GO:0006351	transcription, DNA-templated	biological_process	0.029421	0.65158	82	443	3228	22042	ENSMUSG00000078249,ENSMUSG00000033249,ENSMUSG00000041638,ENSMUSG00000030093,ENSMUSG00000031935,ENSMUSG00000025231,ENSMUSG00000036180,ENSMUSG00000031665,ENSMUSG00000036281,ENSMUSG00000021055,ENSMUSG00000020160,ENSMUSG00000085111,ENSMUSG00000074282,ENSMUSG00000029705,ENSMUSG00000016253,ENSMUSG00000021024,ENSMUSG00000039771,ENSMUSG00000027466,ENSMUSG00000019850,ENSMUSG00000048481,ENSMUSG00000021598,…
GO:0002064	epithelial cell development	biological_process	0.029699	0.65705	10	443	235	22042	ENSMUSG00000024176,ENSMUSG00000021055,ENSMUSG00000012819,ENSMUSG00000070473,ENSMUSG00000035187,ENSMUSG00000030093,ENSMUSG00000026814,ENSMUSG00000031665,ENSMUSG00000014859,ENSMUSG00000029106
GO:0030855	epithelial cell differentiation	biological_process	0.029794	0.65845	20	443	622	22042	ENSMUSG00000030087,ENSMUSG00000031665,ENSMUSG00000014859,ENSMUSG00000058756,ENSMUSG00000029106,ENSMUSG00000002799,ENSMUSG00000035187,ENSMUSG00000030093,ENSMUSG00000074272,ENSMUSG00000070473,ENSMUSG00000012819,ENSMUSG00000024176,ENSMUSG00000021055,ENSMUSG00000062991,ENSMUSG00000021959,ENSMUSG00000059146,ENSMUSG00000026814,ENSMUSG00000047821,ENSMUSG00000061048,ENSMUSG00000057329
GO:0050706	regulation of interleukin-1 beta secretion	biological_process	0.029953	0.66064	3	443	34	22042	ENSMUSG00000037860,ENSMUSG00000019850,ENSMUSG00000047821
GO:0048639	positive regulation of developmental growth	biological_process	0.029955	0.66064	9	443	207	22042	ENSMUSG00000057329,ENSMUSG00000023277,ENSMUSG00000069806,ENSMUSG00000030890,ENSMUSG00000002985,ENSMUSG00000030731,ENSMUSG00000015605,ENSMUSG00000059146,ENSMUSG00000018820
GO:0030513	positive regulation of BMP signaling pathway	biological_process	0.030161	0.66449	3	443	34	22042	ENSMUSG00000030890,ENSMUSG00000059022,ENSMUSG00000026814
GO:0022898	regulation of transmembrane transporter activity	biological_process	0.03021	0.66486	10	443	240	22042	ENSMUSG00000033335,ENSMUSG00000021680,ENSMUSG00000069806,ENSMUSG00000036578,ENSMUSG00000057329,ENSMUSG00000025318,ENSMUSG00000020882,ENSMUSG00000050627,ENSMUSG00000007122,ENSMUSG00000017817
GO:0021781	glial cell fate commitment	biological_process	0.030253	0.66512	2	443	14	22042	ENSMUSG00000024176,ENSMUSG00000062991
GO:0051223	regulation of protein transport	biological_process	0.030399	0.66764	22	443	677	22042	ENSMUSG00000037860,ENSMUSG00000024621,ENSMUSG00000005469,ENSMUSG00000029544,ENSMUSG00000000631,ENSMUSG00000035187,ENSMUSG00000025231,ENSMUSG00000006127,ENSMUSG00000037523,ENSMUSG00000020184,ENSMUSG00000033065,ENSMUSG00000041765,ENSMUSG00000001151,ENSMUSG00000040462,ENSMUSG00000115987,ENSMUSG00000030541,ENSMUSG00000047821,ENSMUSG00000017774,ENSMUSG00000067150,ENSMUSG00000029053,ENSMUSG00000019969,…
GO:0047408	alkenylglycerophosphocholine hydrolase activity	molecular_function	0.030474	0.6679	1	443	2	22042	ENSMUSG00000010307
GO:0047409	alkenylglycerophosphoethanolamine hydrolase activity	molecular_function	0.030474	0.6679	1	443	2	22042	ENSMUSG00000010307
GO:0050864	regulation of B cell activation	biological_process	0.030557	0.66903	8	443	238	22042	ENSMUSG00000040247,ENSMUSG00000029003,ENSMUSG00000045817,ENSMUSG00000004266,ENSMUSG00000057329,ENSMUSG00000019850,ENSMUSG00000000957,ENSMUSG00000068105
GO:0050865	regulation of cell activation	biological_process	0.03072	0.6719	19	443	632	22042	ENSMUSG00000017009,ENSMUSG00000031217,ENSMUSG00000000957,ENSMUSG00000000631,ENSMUSG00000068105,ENSMUSG00000074272,ENSMUSG00000029003,ENSMUSG00000023206,ENSMUSG00000002602,ENSMUSG00000019850,ENSMUSG00000032815,ENSMUSG00000029554,ENSMUSG00000024620,ENSMUSG00000002985,ENSMUSG00000029053,ENSMUSG00000040247,ENSMUSG00000045817,ENSMUSG00000004266,ENSMUSG00000057329
GO:0002244	hematopoietic progenitor cell differentiation	biological_process	0.030804	0.67304	8	443	179	22042	ENSMUSG00000019969,ENSMUSG00000059022,ENSMUSG00000015605,ENSMUSG00000000552,ENSMUSG00000057329,ENSMUSG00000004266,ENSMUSG00000033106,ENSMUSG00000020160
GO:0090085	regulation of protein deubiquitination	biological_process	0.030924	0.67496	2	443	13	22042	ENSMUSG00000026203,ENSMUSG00000041560
GO:1900076	regulation of cellular response to insulin stimulus	biological_process	0.031256	0.68097	5	443	86	22042	ENSMUSG00000029053,ENSMUSG00000031980,ENSMUSG00000030087,ENSMUSG00000006127,ENSMUSG00000017774
GO:0003205	cardiac chamber development	biological_process	0.031263	0.68097	8	443	173	22042	ENSMUSG00000033335,ENSMUSG00000008090,ENSMUSG00000037624,ENSMUSG00000025231,ENSMUSG00000062991,ENSMUSG00000015605,ENSMUSG00000020184,ENSMUSG00000026814
GO:0030041	actin filament polymerization	biological_process	0.031316	0.681	8	443	174	22042	ENSMUSG00000018012,ENSMUSG00000031078,ENSMUSG00000017774,ENSMUSG00000023277,ENSMUSG00000067889,ENSMUSG00000029106,ENSMUSG00000059923,ENSMUSG00000079426
GO:0006352	DNA-templated transcription, initiation	biological_process	0.031329	0.681	6	443	118	22042	ENSMUSG00000058756,ENSMUSG00000015605,ENSMUSG00000053477,ENSMUSG00000031935,ENSMUSG00000025532,ENSMUSG00000030678
GO:1903901	negative regulation of viral life cycle	biological_process	0.031427	0.68227	5	443	87	22042	ENSMUSG00000006127,ENSMUSG00000037523,ENSMUSG00000038884,ENSMUSG00000059108,ENSMUSG00000024457
GO:0033028	myeloid cell apoptotic process	biological_process	0.031452	0.68227	3	443	34	22042	ENSMUSG00000039936,ENSMUSG00000057329,ENSMUSG00000058756
GO:0043433	negative regulation of sequence-specific DNA binding transcription factor activity	biological_process	0.031615	0.6845	7	443	144	22042	ENSMUSG00000027466,ENSMUSG00000025231,ENSMUSG00000019850,ENSMUSG00000029003,ENSMUSG00000058756,ENSMUSG00000025494,ENSMUSG00000037860
GO:0043240	Fanconi anaemia nuclear complex	cellular_component	0.031621	0.6845	2	443	14	22042	ENSMUSG00000032815,ENSMUSG00000073684
GO:0051893	regulation of focal adhesion assembly	biological_process	0.031711	0.6845	4	443	54	22042	ENSMUSG00000041959,ENSMUSG00000017009,ENSMUSG00000000957,ENSMUSG00000062960
GO:0090109	regulation of cell-substrate junction assembly	biological_process	0.031711	0.6845	4	443	54	22042	ENSMUSG00000041959,ENSMUSG00000017009,ENSMUSG00000000957,ENSMUSG00000062960
GO:0044297	cell body	cellular_component	0.03174	0.6845	24	443	747	22042	ENSMUSG00000026768,ENSMUSG00000000552,ENSMUSG00000006423,ENSMUSG00000002985,ENSMUSG00000029053,ENSMUSG00000019969,ENSMUSG00000031391,ENSMUSG00000024163,ENSMUSG00000018012,ENSMUSG00000076441,ENSMUSG00000030890,ENSMUSG00000029101,ENSMUSG00000040640,ENSMUSG00000037624,ENSMUSG00000024851,ENSMUSG00000040009,ENSMUSG00000025532,ENSMUSG00000041351,ENSMUSG00000040385,ENSMUSG00000059119,ENSMUSG00000069806,…
GO:0006913	nucleocytoplasmic transport	biological_process	0.031782	0.6845	13	443	343	22042	ENSMUSG00000024833,ENSMUSG00000005469,ENSMUSG00000067713,ENSMUSG00000033055,ENSMUSG00000029544,ENSMUSG00000067150,ENSMUSG00000019969,ENSMUSG00000041815,ENSMUSG00000031980,ENSMUSG00000022194,ENSMUSG00000037523,ENSMUSG00000020184,ENSMUSG00000025231
GO:0051169	nuclear transport	biological_process	0.031782	0.6845	13	443	343	22042	ENSMUSG00000033055,ENSMUSG00000067713,ENSMUSG00000005469,ENSMUSG00000029544,ENSMUSG00000067150,ENSMUSG00000024833,ENSMUSG00000037523,ENSMUSG00000020184,ENSMUSG00000025231,ENSMUSG00000019969,ENSMUSG00000041815,ENSMUSG00000031980,ENSMUSG00000022194
GO:0060856	establishment of blood-brain barrier	biological_process	0.03203	0.68858	2	443	13	22042	ENSMUSG00000030093,ENSMUSG00000026814
GO:0007264	small GTPase mediated signal transduction	biological_process	0.032036	0.68858	17	443	480	22042	ENSMUSG00000021895,ENSMUSG00000002985,ENSMUSG00000024620,ENSMUSG00000059923,ENSMUSG00000018334,ENSMUSG00000034226,ENSMUSG00000062991,ENSMUSG00000027581,ENSMUSG00000073982,ENSMUSG00000018012,ENSMUSG00000024013,ENSMUSG00000041351,ENSMUSG00000020476,ENSMUSG00000020374,ENSMUSG00000022102,ENSMUSG00000033335,ENSMUSG00000030685
GO:0048665	neuron fate specification	biological_process	0.032125	0.68979	3	443	37	22042	ENSMUSG00000025231,ENSMUSG00000059146,ENSMUSG00000035187
GO:0044092	negative regulation of molecular function	biological_process	0.032197	0.69064	32	443	1094	22042	ENSMUSG00000037860,ENSMUSG00000026203,ENSMUSG00000029003,ENSMUSG00000037166,ENSMUSG00000041351,ENSMUSG00000037622,ENSMUSG00000020184,ENSMUSG00000058756,ENSMUSG00000030890,ENSMUSG00000023118,ENSMUSG00000004266,ENSMUSG00000070509,ENSMUSG00000035863,ENSMUSG00000002985,ENSMUSG00000069135,ENSMUSG00000019969,ENSMUSG00000026814,ENSMUSG00000029554,ENSMUSG00000021959,ENSMUSG00000021680,ENSMUSG00000019254,…
GO:0051651	maintenance of location in cell	biological_process	0.032282	0.69175	6	443	115	22042	ENSMUSG00000025231,ENSMUSG00000002778,ENSMUSG00000002985,ENSMUSG00000040462,ENSMUSG00000005417,ENSMUSG00000023277
GO:2001238	positive regulation of extrinsic apoptotic signaling pathway	biological_process	0.032351	0.69253	4	443	57	22042	ENSMUSG00000025507,ENSMUSG00000031980,ENSMUSG00000027466,ENSMUSG00000040385
GO:0005516	calmodulin binding	molecular_function	0.03245	0.69396	8	443	170	22042	ENSMUSG00000029106,ENSMUSG00000026611,ENSMUSG00000021820,ENSMUSG00000015092,ENSMUSG00000030374,ENSMUSG00000030815,ENSMUSG00000074272,ENSMUSG00000017774
GO:0001568	blood vessel development	biological_process	0.032492	0.69415	22	443	694	22042	ENSMUSG00000032911,ENSMUSG00000062960,ENSMUSG00000001632,ENSMUSG00000053477,ENSMUSG00000015605,ENSMUSG00000026814,ENSMUSG00000019969,ENSMUSG00000002985,ENSMUSG00000021256,ENSMUSG00000033335,ENSMUSG00000074272,ENSMUSG00000020160,ENSMUSG00000022836,ENSMUSG00000029106,ENSMUSG00000000957,ENSMUSG00000020184,ENSMUSG00000036180,ENSMUSG00000023008,ENSMUSG00000025231,ENSMUSG00000030093,ENSMUSG00000031980,…
GO:0022408	negative regulation of cell-cell adhesion	biological_process	0.032621	0.69554	8	443	174	22042	ENSMUSG00000045394,ENSMUSG00000029003,ENSMUSG00000076441,ENSMUSG00000074272,ENSMUSG00000004266,ENSMUSG00000019850,ENSMUSG00000017009,ENSMUSG00000029554
GO:0042402	cellular biogenic amine catabolic process	biological_process	0.032659	0.69554	2	443	14	22042	ENSMUSG00000069835,ENSMUSG00000017718
GO:0006898	receptor-mediated endocytosis	biological_process	0.032699	0.69554	10	443	238	22042	ENSMUSG00000074272,ENSMUSG00000031078,ENSMUSG00000033335,ENSMUSG00000028776,ENSMUSG00000020476,ENSMUSG00000059923,ENSMUSG00000022841,ENSMUSG00000060279,ENSMUSG00000022791,ENSMUSG00000002985
GO:0002501	peptide antigen assembly with MHC protein complex	biological_process	0.032719	0.69554	1	443	2	22042	ENSMUSG00000037649
GO:0044773	mitotic DNA damage checkpoint	biological_process	0.032722	0.69554	4	443	57	22042	ENSMUSG00000041560,ENSMUSG00000020184,ENSMUSG00000025507,ENSMUSG00000027510
GO:0070080	titin Z domain binding	molecular_function	0.032786	0.6956	1	443	2	22042	ENSMUSG00000007877
GO:0098794	postsynapse	cellular_component	0.03279	0.6956	20	443	593	22042	ENSMUSG00000022841,ENSMUSG00000020476,ENSMUSG00000029106,ENSMUSG00000069806,ENSMUSG00000029544,ENSMUSG00000033335,ENSMUSG00000039953,ENSMUSG00000031078,ENSMUSG00000030374,ENSMUSG00000005469,ENSMUSG00000040385,ENSMUSG00000013033,ENSMUSG00000003346,ENSMUSG00000029053,ENSMUSG00000020483,ENSMUSG00000026768,ENSMUSG00000046574,ENSMUSG00000021820,ENSMUSG00000040640,ENSMUSG00000035863
GO:0014066	regulation of phosphatidylinositol 3-kinase signaling	biological_process	0.032897	0.69603	5	443	84	22042	ENSMUSG00000031980,ENSMUSG00000004266,ENSMUSG00000062960,ENSMUSG00000041560,ENSMUSG00000074272
GO:0055090	acylglycerol homeostasis	biological_process	0.03293	0.69603	3	443	38	22042	ENSMUSG00000028893,ENSMUSG00000030747,ENSMUSG00000002985
GO:0070328	triglyceride homeostasis	biological_process	0.03293	0.69603	3	443	38	22042	ENSMUSG00000002985,ENSMUSG00000030747,ENSMUSG00000028893
GO:0008608	attachment of spindle microtubules to kinetochore	biological_process	0.032993	0.69603	3	443	32	22042	ENSMUSG00000023940,ENSMUSG00000002055,ENSMUSG00000029554
GO:0070476	rRNA (guanine-N7)-methylation	biological_process	0.033013	0.69603	1	443	2	22042	ENSMUSG00000005378
GO:0001666	response to hypoxia	biological_process	0.033073	0.69603	12	443	312	22042	ENSMUSG00000009876,ENSMUSG00000070473,ENSMUSG00000041560,ENSMUSG00000037624,ENSMUSG00000019055,ENSMUSG00000057329,ENSMUSG00000021820,ENSMUSG00000000957,ENSMUSG00000020184,ENSMUSG00000015605,ENSMUSG00000039646,ENSMUSG00000026814
GO:2000047	regulation of cell-cell adhesion mediated by cadherin	biological_process	0.033088	0.69603	2	443	13	22042	ENSMUSG00000045394,ENSMUSG00000029003
GO:0009435	NAD biosynthetic process	biological_process	0.033113	0.69603	2	443	14	22042	ENSMUSG00000030674,ENSMUSG00000017718
GO:0042575	DNA polymerase complex	cellular_component	0.033134	0.69603	2	443	14	22042	ENSMUSG00000025532,ENSMUSG00000029003
GO:0000781	chromosome, telomeric region	cellular_component	0.033143	0.69603	6	443	111	22042	ENSMUSG00000038000,ENSMUSG00000024170,ENSMUSG00000006281,ENSMUSG00000034748,ENSMUSG00000040385,ENSMUSG00000029703
GO:0044430	cytoskeletal part	cellular_component	0.033172	0.69603	44	443	1591	22042	ENSMUSG00000068744,ENSMUSG00000005469,ENSMUSG00000061723,ENSMUSG00000029003,ENSMUSG00000002055,ENSMUSG00000024120,ENSMUSG00000063605,ENSMUSG00000000631,ENSMUSG00000020476,ENSMUSG00000023277,ENSMUSG00000001151,ENSMUSG00000030890,ENSMUSG00000049588,ENSMUSG00000035437,ENSMUSG00000019969,ENSMUSG00000069135,ENSMUSG00000002985,ENSMUSG00000029554,ENSMUSG00000020901,ENSMUSG00000044033,ENSMUSG00000021959,…
GO:0031331	positive regulation of cellular catabolic process	biological_process	0.033229	0.69603	12	443	308	22042	ENSMUSG00000019969,ENSMUSG00000002985,ENSMUSG00000004937,ENSMUSG00000020184,ENSMUSG00000019850,ENSMUSG00000030610,ENSMUSG00000045817,ENSMUSG00000026203,ENSMUSG00000062960,ENSMUSG00000041560,ENSMUSG00000070509,ENSMUSG00000028893
GO:1902807	negative regulation of cell cycle G1/S phase transition	biological_process	0.033238	0.69603	4	443	60	22042	ENSMUSG00000020184,ENSMUSG00000027510,ENSMUSG00000025507,ENSMUSG00000057329
GO:0098631	protein binding involved in cell adhesion	molecular_function	0.033305	0.69675	3	443	33	22042	ENSMUSG00000044033,ENSMUSG00000045394,ENSMUSG00000040385
GO:0019838	growth factor binding	molecular_function	0.033496	0.69906	7	443	143	22042	ENSMUSG00000047821,ENSMUSG00000008090,ENSMUSG00000062960,ENSMUSG00000059146,ENSMUSG00000024620,ENSMUSG00000039646,ENSMUSG00000026814
GO:0007613	memory	biological_process	0.033509	0.69906	7	443	142	22042	ENSMUSG00000025318,ENSMUSG00000015605,ENSMUSG00000026768,ENSMUSG00000037624,ENSMUSG00000029053,ENSMUSG00000019969,ENSMUSG00000002985
GO:0031330	negative regulation of cellular catabolic process	biological_process	0.033515	0.69906	9	443	210	22042	ENSMUSG00000029554,ENSMUSG00000004937,ENSMUSG00000024120,ENSMUSG00000019969,ENSMUSG00000034748,ENSMUSG00000025231,ENSMUSG00000019850,ENSMUSG00000057329,ENSMUSG00000041560
GO:0010001	glial cell differentiation	biological_process	0.033637	0.70049	9	443	210	22042	ENSMUSG00000036560,ENSMUSG00000030890,ENSMUSG00000024176,ENSMUSG00000030087,ENSMUSG00000062991,ENSMUSG00000059146,ENSMUSG00000028416,ENSMUSG00000019969,ENSMUSG00000035187
GO:0032774	RNA biosynthetic process	biological_process	0.033708	0.70049	83	443	3292	22042	ENSMUSG00000021598,ENSMUSG00000001632,ENSMUSG00000024457,ENSMUSG00000048481,ENSMUSG00000073982,ENSMUSG00000028893,ENSMUSG00000047821,ENSMUSG00000021024,ENSMUSG00000016253,ENSMUSG00000029705,ENSMUSG00000019850,ENSMUSG00000039771,ENSMUSG00000027466,ENSMUSG00000021055,ENSMUSG00000036281,ENSMUSG00000085111,ENSMUSG00000074282,ENSMUSG00000020160,ENSMUSG00000041638,ENSMUSG00000030093,ENSMUSG00000078249,…
GO:1902359	Notch signaling pathway involved in somitogenesis	biological_process	0.033771	0.70049	1	443	2	22042	ENSMUSG00000029570
GO:1902366	regulation of Notch signaling pathway involved in somitogenesis	biological_process	0.033771	0.70049	1	443	2	22042	ENSMUSG00000029570
GO:1902367	negative regulation of Notch signaling pathway involved in somitogenesis	biological_process	0.033771	0.70049	1	443	2	22042	ENSMUSG00000029570
GO:0009986	cell surface	cellular_component	0.033814	0.70049	29	443	1029	22042	ENSMUSG00000070509,ENSMUSG00000032911,ENSMUSG00000030873,ENSMUSG00000037649,ENSMUSG00000037624,ENSMUSG00000061048,ENSMUSG00000026768,ENSMUSG00000062991,ENSMUSG00000002602,ENSMUSG00000002985,ENSMUSG00000019969,ENSMUSG00000026814,ENSMUSG00000031391,ENSMUSG00000024620,ENSMUSG00000039646,ENSMUSG00000045394,ENSMUSG00000039953,ENSMUSG00000074272,ENSMUSG00000024621,ENSMUSG00000090176,ENSMUSG00000024851,…
GO:0042641	actomyosin	cellular_component	0.033816	0.70049	5	443	82	22042	ENSMUSG00000022836,ENSMUSG00000000631,ENSMUSG00000005417,ENSMUSG00000029053,ENSMUSG00000030890
GO:0045785	positive regulation of cell adhesion	biological_process	0.033853	0.70058	14	443	383	22042	ENSMUSG00000037966,ENSMUSG00000062960,ENSMUSG00000018012,ENSMUSG00000033335,ENSMUSG00000041959,ENSMUSG00000004266,ENSMUSG00000030890,ENSMUSG00000031217,ENSMUSG00000017009,ENSMUSG00000037820,ENSMUSG00000044024,ENSMUSG00000041351,ENSMUSG00000068105,ENSMUSG00000029053
GO:0031102	neuron projection regeneration	biological_process	0.033987	0.70224	4	443	58	22042	ENSMUSG00000057329,ENSMUSG00000070509,ENSMUSG00000024163,ENSMUSG00000059146
GO:0072006	nephron development	biological_process	0.034	0.70224	7	443	144	22042	ENSMUSG00000024620,ENSMUSG00000031980,ENSMUSG00000030890,ENSMUSG00000024176,ENSMUSG00000057329,ENSMUSG00000030087,ENSMUSG00000031665
GO:0010736	serum response element binding	molecular_function	0.034051	0.70262	1	443	2	22042	ENSMUSG00000015605
GO:0072666	establishment of protein localization to vacuole	biological_process	0.034095	0.70284	3	443	33	22042	ENSMUSG00000019850,ENSMUSG00000115987,ENSMUSG00000035521
GO:0008064	regulation of actin polymerization or depolymerization	biological_process	0.034256	0.70547	8	443	177	22042	ENSMUSG00000079426,ENSMUSG00000029106,ENSMUSG00000059923,ENSMUSG00000018012,ENSMUSG00000031078,ENSMUSG00000017774,ENSMUSG00000067889,ENSMUSG00000023277
GO:0046825	regulation of protein export from nucleus	biological_process	0.034349	0.70623	3	443	33	22042	ENSMUSG00000005469,ENSMUSG00000020184,ENSMUSG00000067150
GO:0008432	JUN kinase binding	molecular_function	0.034373	0.70623	2	443	14	22042	ENSMUSG00000024163,ENSMUSG00000029003
GO:0001656	metanephros development	biological_process	0.03442	0.70623	5	443	88	22042	ENSMUSG00000026768,ENSMUSG00000031665,ENSMUSG00000024620,ENSMUSG00000024176,ENSMUSG00000057329
GO:0002467	germinal center formation	biological_process	0.034562	0.70623	2	443	14	22042	ENSMUSG00000019850,ENSMUSG00000068105
GO:1903052	positive regulation of proteolysis involved in cellular protein catabolic process	biological_process	0.034562	0.70623	6	443	112	22042	ENSMUSG00000041560,ENSMUSG00000020184,ENSMUSG00000019969,ENSMUSG00000026203,ENSMUSG00000004937,ENSMUSG00000030610
GO:0051924	regulation of calcium ion transport	biological_process	0.034588	0.70623	10	443	246	22042	ENSMUSG00000017817,ENSMUSG00000031980,ENSMUSG00000007122,ENSMUSG00000022836,ENSMUSG00000020882,ENSMUSG00000006127,ENSMUSG00000025318,ENSMUSG00000057329,ENSMUSG00000004266,ENSMUSG00000048200
GO:0055081	anion homeostasis	biological_process	0.034588	0.70623	4	443	57	22042	ENSMUSG00000017756,ENSMUSG00000030747,ENSMUSG00000029925,ENSMUSG00000002985
GO:1903924	estradiol binding	molecular_function	0.034589	0.70623	1	443	2	22042	ENSMUSG00000021055
GO:0006978	DNA damage response, signal transduction by p53 class mediator resulting in transcription of p21 class mediator	biological_process	0.034593	0.70623	2	443	14	22042	ENSMUSG00000027510,ENSMUSG00000000552
GO:0048872	homeostasis of number of cells	biological_process	0.034684	0.70739	11	443	282	22042	ENSMUSG00000033055,ENSMUSG00000018012,ENSMUSG00000022185,ENSMUSG00000057329,ENSMUSG00000002602,ENSMUSG00000015605,ENSMUSG00000058756,ENSMUSG00000029106,ENSMUSG00000019850,ENSMUSG00000039936,ENSMUSG00000068105
GO:1901363	heterocyclic compound binding	molecular_function	0.034736	0.70742	136	443	5739	22042	ENSMUSG00000020432,ENSMUSG00000033249,ENSMUSG00000031665,ENSMUSG00000036281,ENSMUSG00000033335,ENSMUSG00000074282,ENSMUSG00000034792,ENSMUSG00000021024,ENSMUSG00000022194,ENSMUSG00000016253,ENSMUSG00000020451,ENSMUSG00000033216,ENSMUSG00000018334,ENSMUSG00000021196,ENSMUSG00000039771,ENSMUSG00000057329,ENSMUSG00000020736,ENSMUSG00000027510,ENSMUSG00000073982,ENSMUSG00000047821,ENSMUSG00000003500,…
GO:0001894	tissue homeostasis	biological_process	0.034752	0.70742	9	443	209	22042	ENSMUSG00000019087,ENSMUSG00000015605,ENSMUSG00000029106,ENSMUSG00000061048,ENSMUSG00000012819,ENSMUSG00000057329,ENSMUSG00000024621,ENSMUSG00000074272,ENSMUSG00000018012
GO:0061384	heart trabecula morphogenesis	biological_process	0.034803	0.70777	3	443	34	22042	ENSMUSG00000062991,ENSMUSG00000015605,ENSMUSG00000026814
GO:1903050	regulation of proteolysis involved in cellular protein catabolic process	biological_process	0.034904	0.70872	10	443	241	22042	ENSMUSG00000041560,ENSMUSG00000005469,ENSMUSG00000030610,ENSMUSG00000026203,ENSMUSG00000020184,ENSMUSG00000025231,ENSMUSG00000019969,ENSMUSG00000074247,ENSMUSG00000004937,ENSMUSG00000029554
GO:0097159	organic cyclic compound binding	molecular_function	0.034923	0.70872	138	443	5842	22042	ENSMUSG00000018750,ENSMUSG00000022685,ENSMUSG00000027405,ENSMUSG00000038762,ENSMUSG00000045817,ENSMUSG00000024170,ENSMUSG00000029715,ENSMUSG00000059883,ENSMUSG00000021615,ENSMUSG00000076435,ENSMUSG00000040009,ENSMUSG00000031728,ENSMUSG00000058756,ENSMUSG00000025532,ENSMUSG00000035187,ENSMUSG00000004187,ENSMUSG00000053477,ENSMUSG00000059146,ENSMUSG00000021271,ENSMUSG00000029053,ENSMUSG00000037606,…
GO:0045717	negative regulation of fatty acid biosynthetic process	biological_process	0.035033	0.70872	2	443	16	22042	ENSMUSG00000037622,ENSMUSG00000074272
GO:0005130	granulocyte colony-stimulating factor receptor binding	molecular_function	0.035041	0.70872	1	443	2	22042	ENSMUSG00000074272
GO:0003245	cardiac muscle tissue growth involved in heart morphogenesis	biological_process	0.035056	0.70872	1	443	2	22042	ENSMUSG00000034748
GO:0003774	motor activity	molecular_function	0.035068	0.70872	7	443	140	22042	ENSMUSG00000063605,ENSMUSG00000000631,ENSMUSG00000020483,ENSMUSG00000040714,ENSMUSG00000017774,ENSMUSG00000004187,ENSMUSG00000025410
GO:0007611	learning or memory	biological_process	0.035084	0.70872	11	443	276	22042	ENSMUSG00000037624,ENSMUSG00000021055,ENSMUSG00000031980,ENSMUSG00000002985,ENSMUSG00000019969,ENSMUSG00000029053,ENSMUSG00000025318,ENSMUSG00000026768,ENSMUSG00000058756,ENSMUSG00000000552,ENSMUSG00000015605
GO:0032591	dendritic spine membrane	cellular_component	0.035217	0.71065	2	443	14	22042	ENSMUSG00000035863,ENSMUSG00000026768
GO:0051270	regulation of cellular component movement	biological_process	0.035285	0.71065	29	443	971	22042	ENSMUSG00000024620,ENSMUSG00000021256,ENSMUSG00000069135,ENSMUSG00000026814,ENSMUSG00000039936,ENSMUSG00000002985,ENSMUSG00000020682,ENSMUSG00000062991,ENSMUSG00000015605,ENSMUSG00000059146,ENSMUSG00000057329,ENSMUSG00000031831,ENSMUSG00000030890,ENSMUSG00000030541,ENSMUSG00000017774,ENSMUSG00000062960,ENSMUSG00000024163,ENSMUSG00000031980,ENSMUSG00000027200,ENSMUSG00000030093,ENSMUSG00000035187,…
GO:0030832	regulation of actin filament length	biological_process	0.035303	0.71065	8	443	178	22042	ENSMUSG00000059923,ENSMUSG00000029106,ENSMUSG00000079426,ENSMUSG00000023277,ENSMUSG00000067889,ENSMUSG00000031078,ENSMUSG00000018012,ENSMUSG00000017774
GO:0046671	negative regulation of retinal cell programmed cell death	biological_process	0.035314	0.71065	1	443	2	22042	ENSMUSG00000057329
GO:0001658	branching involved in ureteric bud morphogenesis	biological_process	0.035456	0.71247	4	443	60	22042	ENSMUSG00000031980,ENSMUSG00000024176,ENSMUSG00000030890,ENSMUSG00000057329
GO:0035020	regulation of Rac protein signal transduction	biological_process	0.035496	0.71247	2	443	14	22042	ENSMUSG00000033335,ENSMUSG00000027581
GO:0034453	microtubule anchoring	biological_process	0.035576	0.71247	4	443	56	22042	ENSMUSG00000029554,ENSMUSG00000069135,ENSMUSG00000023940,ENSMUSG00000002055
GO:0072583	clathrin-mediated endocytosis	biological_process	0.035645	0.71247	3	443	33	22042	ENSMUSG00000022791,ENSMUSG00000060279,ENSMUSG00000033335
GO:0010959	regulation of metal ion transport	biological_process	0.03565	0.71247	14	443	392	22042	ENSMUSG00000017817,ENSMUSG00000031980,ENSMUSG00000007122,ENSMUSG00000050627,ENSMUSG00000022836,ENSMUSG00000020882,ENSMUSG00000025318,ENSMUSG00000006127,ENSMUSG00000036578,ENSMUSG00000057329,ENSMUSG00000004266,ENSMUSG00000048200,ENSMUSG00000030873,ENSMUSG00000033335
GO:1900026	positive regulation of substrate adhesion-dependent cell spreading	biological_process	0.035679	0.71247	3	443	34	22042	ENSMUSG00000041959,ENSMUSG00000018012,ENSMUSG00000033335
GO:0090575	RNA polymerase II transcription factor complex	cellular_component	0.035711	0.71247	7	443	149	22042	ENSMUSG00000006599,ENSMUSG00000078249,ENSMUSG00000085111,ENSMUSG00000015092,ENSMUSG00000058756,ENSMUSG00000014859,ENSMUSG00000031935
GO:0051044	positive regulation of membrane protein ectodomain proteolysis	biological_process	0.035734	0.71247	2	443	15	22042	ENSMUSG00000002985,ENSMUSG00000070509
GO:1902589	single-organism organelle organization	biological_process	0.035826	0.71247	66	443	2497	22042	ENSMUSG00000029106,ENSMUSG00000023008,ENSMUSG00000040714,ENSMUSG00000017009,ENSMUSG00000006127,ENSMUSG00000054277,ENSMUSG00000060098,ENSMUSG00000017188,ENSMUSG00000030685,ENSMUSG00000034993,ENSMUSG00000079426,ENSMUSG00000059146,ENSMUSG00000034292,ENSMUSG00000029053,ENSMUSG00000018012,ENSMUSG00000034867,ENSMUSG00000022185,ENSMUSG00000014859,ENSMUSG00000029003,ENSMUSG00000002055,ENSMUSG00000033287,…
GO:0044319	wound healing, spreading of cells	biological_process	0.035896	0.71247	3	443	34	22042	ENSMUSG00000030093,ENSMUSG00000074272,ENSMUSG00000030873
GO:0090505	epiboly involved in wound healing	biological_process	0.035896	0.71247	3	443	34	22042	ENSMUSG00000030873,ENSMUSG00000074272,ENSMUSG00000030093
GO:0048525	negative regulation of viral process	biological_process	0.035898	0.71247	5	443	90	22042	ENSMUSG00000059108,ENSMUSG00000038884,ENSMUSG00000024457,ENSMUSG00000006127,ENSMUSG00000037523
GO:0052564	response to immune response of other organism involved in symbiotic interaction	biological_process	0.03591	0.71247	1	443	2	22042	ENSMUSG00000010054
GO:0052572	response to host immune response	biological_process	0.03591	0.71247	1	443	2	22042	ENSMUSG00000010054
GO:0032618	interleukin-15 production	biological_process	0.03591	0.71247	1	443	2	22042	ENSMUSG00000010054
GO:0002011	morphogenesis of an epithelial sheet	biological_process	0.036033	0.71274	4	443	58	22042	ENSMUSG00000015605,ENSMUSG00000030873,ENSMUSG00000074272,ENSMUSG00000030093
GO:0006732	coenzyme metabolic process	biological_process	0.03606	0.71274	12	443	316	22042	ENSMUSG00000030747,ENSMUSG00000030541,ENSMUSG00000061099,ENSMUSG00000030674,ENSMUSG00000021196,ENSMUSG00000033065,ENSMUSG00000050627,ENSMUSG00000029199,ENSMUSG00000023861,ENSMUSG00000034748,ENSMUSG00000030088,ENSMUSG00000017718
GO:0035988	chondrocyte proliferation	biological_process	0.036068	0.71274	2	443	15	22042	ENSMUSG00000000957,ENSMUSG00000034748
GO:0061136	regulation of proteasomal protein catabolic process	biological_process	0.036209	0.71274	9	443	209	22042	ENSMUSG00000020184,ENSMUSG00000019969,ENSMUSG00000029554,ENSMUSG00000074247,ENSMUSG00000004937,ENSMUSG00000041560,ENSMUSG00000005469,ENSMUSG00000030610,ENSMUSG00000026203
GO:0021941	negative regulation of cerebellar granule cell precursor proliferation	biological_process	0.036236	0.71274	1	443	2	22042	ENSMUSG00000060240
GO:1990379	lipid transport across blood brain barrier	biological_process	0.036291	0.71274	1	443	2	22042	ENSMUSG00000002985
GO:0010877	lipid transport involved in lipid storage	biological_process	0.036292	0.71274	1	443	2	22042	ENSMUSG00000002985
GO:0032805	positive regulation of low-density lipoprotein particle receptor catabolic process	biological_process	0.036294	0.71274	1	443	2	22042	ENSMUSG00000002985
GO:1902994	regulation of phospholipid efflux	biological_process	0.036294	0.71274	1	443	2	22042	ENSMUSG00000002985
GO:1902995	positive regulation of phospholipid efflux	biological_process	0.036294	0.71274	1	443	2	22042	ENSMUSG00000002985
GO:1901630	negative regulation of presynaptic membrane organization	biological_process	0.036294	0.71274	1	443	2	22042	ENSMUSG00000002985
GO:0045296	cadherin binding	molecular_function	0.03638	0.71324	4	443	57	22042	ENSMUSG00000040385,ENSMUSG00000045394,ENSMUSG00000061048,ENSMUSG00000019969
GO:0000792	heterochromatin	cellular_component	0.036387	0.71324	5	443	86	22042	ENSMUSG00000029703,ENSMUSG00000041560,ENSMUSG00000031665,ENSMUSG00000078249,ENSMUSG00000034748
GO:0015980	energy derivation by oxidation of organic compounds	biological_process	0.036467	0.71414	10	443	256	22042	ENSMUSG00000030541,ENSMUSG00000009876,ENSMUSG00000040385,ENSMUSG00000005469,ENSMUSG00000041560,ENSMUSG00000030815,ENSMUSG00000033059,ENSMUSG00000006127,ENSMUSG00000033065,ENSMUSG00000022477
GO:0038201	TOR complex	cellular_component	0.036553	0.71516	2	443	14	22042	ENSMUSG00000024170,ENSMUSG00000028893
GO:0030510	regulation of BMP signaling pathway	biological_process	0.036612	0.71524	5	443	90	22042	ENSMUSG00000070509,ENSMUSG00000059022,ENSMUSG00000030890,ENSMUSG00000001494,ENSMUSG00000026814
GO:0032271	regulation of protein polymerization	biological_process	0.036653	0.71524	9	443	213	22042	ENSMUSG00000059923,ENSMUSG00000079426,ENSMUSG00000029106,ENSMUSG00000018012,ENSMUSG00000031078,ENSMUSG00000017774,ENSMUSG00000067889,ENSMUSG00000023277,ENSMUSG00000068744
GO:0070201	regulation of establishment of protein localization	biological_process	0.036658	0.71524	22	443	690	22042	ENSMUSG00000040462,ENSMUSG00000001151,ENSMUSG00000067150,ENSMUSG00000017774,ENSMUSG00000115987,ENSMUSG00000047821,ENSMUSG00000030541,ENSMUSG00000029053,ENSMUSG00000019969,ENSMUSG00000019850,ENSMUSG00000037860,ENSMUSG00000029544,ENSMUSG00000005469,ENSMUSG00000024621,ENSMUSG00000035187,ENSMUSG00000000631,ENSMUSG00000033065,ENSMUSG00000041765,ENSMUSG00000020184,ENSMUSG00000037523,ENSMUSG00000006127,…
GO:0031463	Cul3-RING ubiquitin ligase complex	cellular_component	0.036968	0.72004	3	443	34	22042	ENSMUSG00000033287,ENSMUSG00000030685,ENSMUSG00000026455
GO:0071901	negative regulation of protein serine/threonine kinase activity	biological_process	0.037081	0.72004	6	443	121	22042	ENSMUSG00000002985,ENSMUSG00000053716,ENSMUSG00000004266,ENSMUSG00000019850,ENSMUSG00000006127,ENSMUSG00000021959
GO:0030838	positive regulation of actin filament polymerization	biological_process	0.037131	0.72004	5	443	87	22042	ENSMUSG00000079426,ENSMUSG00000059923,ENSMUSG00000018012,ENSMUSG00000031078,ENSMUSG00000017774
GO:0061076	negative regulation of neural retina development	biological_process	0.03723	0.72004	1	443	2	22042	ENSMUSG00000028977
GO:1902867	negative regulation of retina development in camera-type eye	biological_process	0.03723	0.72004	1	443	2	22042	ENSMUSG00000028977
GO:1902870	negative regulation of amacrine cell differentiation	biological_process	0.03723	0.72004	1	443	2	22042	ENSMUSG00000028977
GO:0050931	pigment cell differentiation	biological_process	0.037312	0.72004	3	443	34	22042	ENSMUSG00000038982,ENSMUSG00000034867,ENSMUSG00000057329
GO:0002753	cytoplasmic pattern recognition receptor signaling pathway	biological_process	0.037403	0.72004	3	443	34	22042	ENSMUSG00000041560,ENSMUSG00000037523,ENSMUSG00000019850
GO:1902533	positive regulation of intracellular signal transduction	biological_process	0.037408	0.72004	29	443	990	22042	ENSMUSG00000021055,ENSMUSG00000024621,ENSMUSG00000074272,ENSMUSG00000020702,ENSMUSG00000031980,ENSMUSG00000024013,ENSMUSG00000030093,ENSMUSG00000004266,ENSMUSG00000052752,ENSMUSG00000024170,ENSMUSG00000030890,ENSMUSG00000032911,ENSMUSG00000062960,ENSMUSG00000024163,ENSMUSG00000020901,ENSMUSG00000024620,ENSMUSG00000044024,ENSMUSG00000019087,ENSMUSG00000026814,ENSMUSG00000029053,ENSMUSG00000019969,…
GO:0007308	oocyte construction	biological_process	0.037415	0.72004	1	443	2	22042	ENSMUSG00000043648
GO:0007309	oocyte axis specification	biological_process	0.037415	0.72004	1	443	2	22042	ENSMUSG00000043648
GO:0007314	oocyte anterior/posterior axis specification	biological_process	0.037415	0.72004	1	443	2	22042	ENSMUSG00000043648
GO:0007315	pole plasm assembly	biological_process	0.037415	0.72004	1	443	2	22042	ENSMUSG00000043648
GO:0008358	maternal determination of anterior/posterior axis, embryo	biological_process	0.037415	0.72004	1	443	2	22042	ENSMUSG00000043648
GO:0030719	P granule organization	biological_process	0.037415	0.72004	1	443	2	22042	ENSMUSG00000043648
GO:0032530	regulation of microvillus organization	biological_process	0.037537	0.72124	2	443	14	22042	ENSMUSG00000023277,ENSMUSG00000041351
GO:0021772	olfactory bulb development	biological_process	0.037545	0.72124	3	443	36	22042	ENSMUSG00000024621,ENSMUSG00000031665,ENSMUSG00000015605
GO:0044843	cell cycle G1/S phase transition	biological_process	0.037623	0.72207	8	443	183	22042	ENSMUSG00000021959,ENSMUSG00000020184,ENSMUSG00000014859,ENSMUSG00000004266,ENSMUSG00000025507,ENSMUSG00000027510,ENSMUSG00000021820,ENSMUSG00000057329
GO:2000395	regulation of ubiquitin-dependent endocytosis	biological_process	0.037819	0.72452	1	443	2	22042	ENSMUSG00000115987
GO:2000397	positive regulation of ubiquitin-dependent endocytosis	biological_process	0.037819	0.72452	1	443	2	22042	ENSMUSG00000115987
GO:0009074	aromatic amino acid family catabolic process	biological_process	0.037947	0.72631	2	443	14	22042	ENSMUSG00000017718,ENSMUSG00000021033
GO:0071156	regulation of cell cycle arrest	biological_process	0.038012	0.72691	4	443	64	22042	ENSMUSG00000005469,ENSMUSG00000020184,ENSMUSG00000027510,ENSMUSG00000025507
GO:0060532	bronchus cartilage development	biological_process	0.038132	0.72756	1	443	2	22042	ENSMUSG00000015605
GO:0061145	lung smooth muscle development	biological_process	0.038132	0.72756	1	443	2	22042	ENSMUSG00000015605
GO:0070273	phosphatidylinositol-4-phosphate binding	molecular_function	0.038177	0.72756	3	443	34	22042	ENSMUSG00000037606,ENSMUSG00000017817,ENSMUSG00000024104
GO:0032409	regulation of transporter activity	biological_process	0.038184	0.72756	10	443	250	22042	ENSMUSG00000069806,ENSMUSG00000021680,ENSMUSG00000036578,ENSMUSG00000057329,ENSMUSG00000033335,ENSMUSG00000017817,ENSMUSG00000007122,ENSMUSG00000050627,ENSMUSG00000025318,ENSMUSG00000020882
GO:0042565	RNA nuclear export complex	cellular_component	0.03822	0.72758	1	443	2	22042	ENSMUSG00000067150
GO:0032963	collagen metabolic process	biological_process	0.038356	0.72886	5	443	93	22042	ENSMUSG00000000957,ENSMUSG00000026814,ENSMUSG00000037003,ENSMUSG00000024620,ENSMUSG00000019055
GO:0044259	multicellular organismal macromolecule metabolic process	biological_process	0.038356	0.72886	5	443	93	22042	ENSMUSG00000026814,ENSMUSG00000037003,ENSMUSG00000024620,ENSMUSG00000019055,ENSMUSG00000000957
GO:0031396	regulation of protein ubiquitination	biological_process	0.038705	0.73483	10	443	246	22042	ENSMUSG00000029003,ENSMUSG00000115987,ENSMUSG00000026203,ENSMUSG00000032612,ENSMUSG00000019850,ENSMUSG00000030435,ENSMUSG00000025231,ENSMUSG00000019969,ENSMUSG00000029554,ENSMUSG00000004937
GO:0090504	epiboly	biological_process	0.038784	0.73567	3	443	35	22042	ENSMUSG00000030873,ENSMUSG00000074272,ENSMUSG00000030093
GO:0034109	homotypic cell-cell adhesion	biological_process	0.038831	0.73591	17	443	519	22042	ENSMUSG00000029554,ENSMUSG00000019969,ENSMUSG00000029053,ENSMUSG00000020605,ENSMUSG00000015605,ENSMUSG00000032815,ENSMUSG00000004266,ENSMUSG00000045817,ENSMUSG00000057329,ENSMUSG00000029570,ENSMUSG00000002799,ENSMUSG00000068105,ENSMUSG00000031217,ENSMUSG00000071068,ENSMUSG00000017009,ENSMUSG00000074272,ENSMUSG00000002778
GO:0014910	regulation of smooth muscle cell migration	biological_process	0.039183	0.7367	4	443	62	22042	ENSMUSG00000057329,ENSMUSG00000030890,ENSMUSG00000024620,ENSMUSG00000027200
GO:0044403	symbiosis, encompassing mutualism through parasitism	biological_process	0.039224	0.7367	13	443	360	22042	ENSMUSG00000074272,ENSMUSG00000040325,ENSMUSG00000024457,ENSMUSG00000057329,ENSMUSG00000038884,ENSMUSG00000010054,ENSMUSG00000059146,ENSMUSG00000037523,ENSMUSG00000006127,ENSMUSG00000028651,ENSMUSG00000002602,ENSMUSG00000002985,ENSMUSG00000059108
GO:0044419	interspecies interaction between organisms	biological_process	0.039224	0.7367	13	443	360	22042	ENSMUSG00000010054,ENSMUSG00000038884,ENSMUSG00000024457,ENSMUSG00000057329,ENSMUSG00000040325,ENSMUSG00000074272,ENSMUSG00000059108,ENSMUSG00000002985,ENSMUSG00000002602,ENSMUSG00000028651,ENSMUSG00000006127,ENSMUSG00000059146,ENSMUSG00000037523
GO:0032870	cellular response to hormone stimulus	biological_process	0.039292	0.7367	18	443	547	22042	ENSMUSG00000059923,ENSMUSG00000021959,ENSMUSG00000029053,ENSMUSG00000001494,ENSMUSG00000076441,ENSMUSG00000017774,ENSMUSG00000045817,ENSMUSG00000020184,ENSMUSG00000058756,ENSMUSG00000030087,ENSMUSG00000006127,ENSMUSG00000035187,ENSMUSG00000031980,ENSMUSG00000037622,ENSMUSG00000005469,ENSMUSG00000074272,ENSMUSG00000021055,ENSMUSG00000021680
GO:0042787	protein ubiquitination involved in ubiquitin-dependent protein catabolic process	biological_process	0.03934	0.7367	3	443	35	22042	ENSMUSG00000019969,ENSMUSG00000004937,ENSMUSG00000025231
GO:2000058	regulation of protein ubiquitination involved in ubiquitin-dependent protein catabolic process	biological_process	0.03934	0.7367	3	443	35	22042	ENSMUSG00000025231,ENSMUSG00000004937,ENSMUSG00000019969
GO:0044715	8-oxo-dGDP phosphatase activity	molecular_function	0.0394	0.7367	1	443	2	22042	ENSMUSG00000045211
GO:0046056	dADP metabolic process	biological_process	0.0394	0.7367	1	443	2	22042	ENSMUSG00000045211
GO:0005154	epidermal growth factor receptor binding	molecular_function	0.039443	0.7367	3	443	34	22042	ENSMUSG00000022791,ENSMUSG00000059923,ENSMUSG00000035890
GO:0019058	viral life cycle	biological_process	0.039453	0.7367	10	443	252	22042	ENSMUSG00000074272,ENSMUSG00000024457,ENSMUSG00000057329,ENSMUSG00000038884,ENSMUSG00000037523,ENSMUSG00000028651,ENSMUSG00000002602,ENSMUSG00000006127,ENSMUSG00000002985,ENSMUSG00000059108
GO:0009135	purine nucleoside diphosphate metabolic process	biological_process	0.039514	0.7367	5	443	93	22042	ENSMUSG00000033065,ENSMUSG00000021196,ENSMUSG00000061099,ENSMUSG00000034748,ENSMUSG00000045211
GO:0009179	purine ribonucleoside diphosphate metabolic process	biological_process	0.039514	0.7367	5	443	93	22042	ENSMUSG00000045211,ENSMUSG00000061099,ENSMUSG00000034748,ENSMUSG00000021196,ENSMUSG00000033065
GO:0040013	negative regulation of locomotion	biological_process	0.039515	0.7367	12	443	323	22042	ENSMUSG00000062991,ENSMUSG00000020682,ENSMUSG00000015605,ENSMUSG00000021256,ENSMUSG00000059108,ENSMUSG00000027200,ENSMUSG00000002985,ENSMUSG00000026814,ENSMUSG00000030541,ENSMUSG00000030890,ENSMUSG00000057329,ENSMUSG00000024457
GO:0048644	muscle organ morphogenesis	biological_process	0.039574	0.7367	5	443	92	22042	ENSMUSG00000026814,ENSMUSG00000034748,ENSMUSG00000007877,ENSMUSG00000022836,ENSMUSG00000062991
GO:0009310	amine catabolic process	biological_process	0.039618	0.7367	2	443	16	22042	ENSMUSG00000069835,ENSMUSG00000017718
GO:0032885	regulation of polysaccharide biosynthetic process	biological_process	0.03964	0.7367	3	443	35	22042	ENSMUSG00000006127,ENSMUSG00000040385,ENSMUSG00000060279
GO:0014706	striated muscle tissue development	biological_process	0.039692	0.7367	14	443	402	22042	ENSMUSG00000020160,ENSMUSG00000037624,ENSMUSG00000057329,ENSMUSG00000024176,ENSMUSG00000062991,ENSMUSG00000015605,ENSMUSG00000031980,ENSMUSG00000007877,ENSMUSG00000007122,ENSMUSG00000020232,ENSMUSG00000026814,ENSMUSG00000021024,ENSMUSG00000017817,ENSMUSG00000034748
GO:0003938	IMP dehydrogenase activity	molecular_function	0.039742	0.7367	1	443	2	22042	ENSMUSG00000003500
GO:0034365	discoidal high-density lipoprotein particle	cellular_component	0.03975	0.7367	1	443	3	22042	ENSMUSG00000002985
GO:0021696	cerebellar cortex morphogenesis	biological_process	0.03976	0.7367	3	443	35	22042	ENSMUSG00000067889,ENSMUSG00000030093,ENSMUSG00000060240
GO:0003002	regionalization	biological_process	0.039807	0.7367	12	443	337	22042	ENSMUSG00000015605,ENSMUSG00000025231,ENSMUSG00000043648,ENSMUSG00000034292,ENSMUSG00000030093,ENSMUSG00000019969,ENSMUSG00000035187,ENSMUSG00000007877,ENSMUSG00000038000,ENSMUSG00000029570,ENSMUSG00000005469,ENSMUSG00000031831
GO:1902162	regulation of DNA damage response, signal transduction by p53 class mediator resulting in transcription of p21 class mediator	biological_process	0.039887	0.7367	1	443	2	22042	ENSMUSG00000000552
GO:1902164	positive regulation of DNA damage response, signal transduction by p53 class mediator resulting in transcription of p21 class mediator	biological_process	0.039887	0.7367	1	443	2	22042	ENSMUSG00000000552
GO:0051220	cytoplasmic sequestering of protein	biological_process	0.039892	0.7367	3	443	35	22042	ENSMUSG00000025231,ENSMUSG00000002778,ENSMUSG00000040462
GO:0032587	ruffle membrane	cellular_component	0.039945	0.7367	5	443	85	22042	ENSMUSG00000024013,ENSMUSG00000018334,ENSMUSG00000033335,ENSMUSG00000017774,ENSMUSG00000006127
GO:0007568	aging	biological_process	0.039991	0.7367	12	443	326	22042	ENSMUSG00000076441,ENSMUSG00000030890,ENSMUSG00000057329,ENSMUSG00000059923,ENSMUSG00000015605,ENSMUSG00000021256,ENSMUSG00000078249,ENSMUSG00000031980,ENSMUSG00000024620,ENSMUSG00000002985,ENSMUSG00000026814,ENSMUSG00000019969
GO:0060579	ventral spinal cord interneuron fate commitment	biological_process	0.040141	0.7367	2	443	16	22042	ENSMUSG00000025231,ENSMUSG00000035187
GO:0060581	cell fate commitment involved in pattern specification	biological_process	0.040141	0.7367	2	443	16	22042	ENSMUSG00000025231,ENSMUSG00000035187
GO:0038158	granulocyte colony-stimulating factor signaling pathway	biological_process	0.04022	0.7367	1	443	2	22042	ENSMUSG00000074272
GO:0034342	response to type III interferon	biological_process	0.040226	0.7367	1	443	2	22042	ENSMUSG00000038884
GO:1904247	positive regulation of polynucleotide adenylyltransferase activity	biological_process	0.04023	0.7367	1	443	2	22042	ENSMUSG00000022194
GO:0031305	integral component of mitochondrial inner membrane	cellular_component	0.040236	0.7367	3	443	38	22042	ENSMUSG00000023861,ENSMUSG00000020744,ENSMUSG00000017188
GO:0055089	fatty acid homeostasis	biological_process	0.040336	0.7367	2	443	15	22042	ENSMUSG00000002985,ENSMUSG00000030747
GO:2000810	regulation of bicellular tight junction assembly	biological_process	0.040341	0.7367	2	443	16	22042	ENSMUSG00000005469,ENSMUSG00000017774
GO:2000147	positive regulation of cell motility	biological_process	0.040373	0.7367	17	443	512	22042	ENSMUSG00000022836,ENSMUSG00000000957,ENSMUSG00000031980,ENSMUSG00000027200,ENSMUSG00000030093,ENSMUSG00000024621,ENSMUSG00000045394,ENSMUSG00000020702,ENSMUSG00000059146,ENSMUSG00000024620,ENSMUSG00000069135,ENSMUSG00000039936,ENSMUSG00000017774,ENSMUSG00000062960,ENSMUSG00000024163,ENSMUSG00000057329,ENSMUSG00000030890
GO:0036293	response to decreased oxygen levels	biological_process	0.040374	0.7367	12	443	322	22042	ENSMUSG00000037624,ENSMUSG00000019055,ENSMUSG00000021820,ENSMUSG00000057329,ENSMUSG00000009876,ENSMUSG00000070473,ENSMUSG00000041560,ENSMUSG00000039646,ENSMUSG00000026814,ENSMUSG00000015605,ENSMUSG00000000957,ENSMUSG00000020184
GO:2000345	regulation of hepatocyte proliferation	biological_process	0.040436	0.7367	2	443	15	22042	ENSMUSG00000019850,ENSMUSG00000074272
GO:0032542	sulfiredoxin activity	molecular_function	0.040472	0.7367	1	443	2	22042	ENSMUSG00000028893
GO:0060828	regulation of canonical Wnt signaling pathway	biological_process	0.040492	0.7367	9	443	215	22042	ENSMUSG00000001494,ENSMUSG00000002985,ENSMUSG00000019969,ENSMUSG00000021959,ENSMUSG00000042988,ENSMUSG00000058756,ENSMUSG00000061048,ENSMUSG00000030890,ENSMUSG00000029003
GO:0021988	olfactory lobe development	biological_process	0.040496	0.7367	3	443	37	22042	ENSMUSG00000015605,ENSMUSG00000031665,ENSMUSG00000024621
GO:0044257	cellular protein catabolic process	biological_process	0.040541	0.7367	23	443	738	22042	ENSMUSG00000033287,ENSMUSG00000048232,ENSMUSG00000032612,ENSMUSG00000026203,ENSMUSG00000005469,ENSMUSG00000035890,ENSMUSG00000030685,ENSMUSG00000004937,ENSMUSG00000074247,ENSMUSG00000020184,ENSMUSG00000025231,ENSMUSG00000043019,ENSMUSG00000040462,ENSMUSG00000030610,ENSMUSG00000041560,ENSMUSG00000070426,ENSMUSG00000115987,ENSMUSG00000002985,ENSMUSG00000021024,ENSMUSG00000019969,ENSMUSG00000029554,…
GO:0030099	myeloid cell differentiation	biological_process	0.040604	0.7367	13	443	374	22042	ENSMUSG00000074272,ENSMUSG00000024621,ENSMUSG00000020160,ENSMUSG00000033055,ENSMUSG00000028040,ENSMUSG00000004266,ENSMUSG00000022185,ENSMUSG00000058756,ENSMUSG00000015605,ENSMUSG00000029106,ENSMUSG00000000552,ENSMUSG00000019087,ENSMUSG00000019969
GO:0016592	mediator complex	cellular_component	0.040626	0.7367	3	443	36	22042	ENSMUSG00000021598,ENSMUSG00000027080,ENSMUSG00000031935
GO:0031938	regulation of chromatin silencing at telomere	biological_process	0.040657	0.7367	1	443	2	22042	ENSMUSG00000034748
GO:0032129	histone deacetylase activity (H3-K9 specific)	molecular_function	0.040657	0.7367	1	443	2	22042	ENSMUSG00000034748
GO:0046969	NAD-dependent histone deacetylase activity (H3-K9 specific)	molecular_function	0.040657	0.7367	1	443	2	22042	ENSMUSG00000034748
GO:1990619	histone H3-K9 deacetylation	biological_process	0.040657	0.7367	1	443	2	22042	ENSMUSG00000034748
GO:0051603	proteolysis involved in cellular protein catabolic process	biological_process	0.040717	0.7367	22	443	700	22042	ENSMUSG00000041560,ENSMUSG00000070426,ENSMUSG00000115987,ENSMUSG00000043019,ENSMUSG00000040462,ENSMUSG00000030610,ENSMUSG00000019850,ENSMUSG00000027466,ENSMUSG00000021024,ENSMUSG00000019969,ENSMUSG00000029554,ENSMUSG00000005469,ENSMUSG00000035890,ENSMUSG00000030685,ENSMUSG00000033287,ENSMUSG00000048232,ENSMUSG00000032612,ENSMUSG00000026203,ENSMUSG00000020184,ENSMUSG00000025231,ENSMUSG00000004937,…
GO:2000369	regulation of clathrin-mediated endocytosis	biological_process	0.040742	0.7367	2	443	15	22042	ENSMUSG00000022791,ENSMUSG00000033335
GO:0030336	negative regulation of cell migration	biological_process	0.041057	0.7367	10	443	254	22042	ENSMUSG00000002985,ENSMUSG00000026814,ENSMUSG00000021256,ENSMUSG00000027200,ENSMUSG00000015605,ENSMUSG00000062991,ENSMUSG00000020682,ENSMUSG00000030890,ENSMUSG00000057329,ENSMUSG00000030541
GO:0042706	eye photoreceptor cell fate commitment	biological_process	0.041059	0.7367	1	443	2	22042	ENSMUSG00000028977
GO:0046552	photoreceptor cell fate commitment	biological_process	0.041059	0.7367	1	443	2	22042	ENSMUSG00000028977
GO:0060220	camera-type eye photoreceptor cell fate commitment	biological_process	0.041059	0.7367	1	443	2	22042	ENSMUSG00000028977
GO:0002262	myeloid cell homeostasis	biological_process	0.041165	0.7367	7	443	154	22042	ENSMUSG00000058756,ENSMUSG00000033055,ENSMUSG00000029106,ENSMUSG00000015605,ENSMUSG00000002602,ENSMUSG00000039936,ENSMUSG00000022185
GO:0010314	phosphatidylinositol-5-phosphate binding	molecular_function	0.041168	0.7367	2	443	15	22042	ENSMUSG00000024104,ENSMUSG00000017817
GO:0001937	negative regulation of endothelial cell proliferation	biological_process	0.041438	0.7367	3	443	37	22042	ENSMUSG00000021256,ENSMUSG00000026814,ENSMUSG00000002985
GO:0016256	N-glycan processing to lysosome	biological_process	0.041524	0.7367	1	443	2	22042	ENSMUSG00000035521
GO:0072210	metanephric nephron development	biological_process	0.041675	0.7367	3	443	38	22042	ENSMUSG00000024176,ENSMUSG00000024620,ENSMUSG00000031665
GO:0043087	regulation of GTPase activity	biological_process	0.041717	0.7367	15	443	426	22042	ENSMUSG00000041959,ENSMUSG00000035437,ENSMUSG00000029101,ENSMUSG00000034867,ENSMUSG00000040247,ENSMUSG00000073982,ENSMUSG00000070509,ENSMUSG00000021219,ENSMUSG00000020702,ENSMUSG00000041351,ENSMUSG00000054277,ENSMUSG00000029722,ENSMUSG00000027581,ENSMUSG00000059146,ENSMUSG00000036644
GO:0021782	glial cell development	biological_process	0.042018	0.7367	5	443	92	22042	ENSMUSG00000036560,ENSMUSG00000019969,ENSMUSG00000030890,ENSMUSG00000062991,ENSMUSG00000059146
GO:0044802	single-organism membrane organization	biological_process	0.042136	0.7367	26	443	845	22042	ENSMUSG00000035863,ENSMUSG00000017774,ENSMUSG00000073982,ENSMUSG00000057329,ENSMUSG00000021820,ENSMUSG00000034867,ENSMUSG00000020882,ENSMUSG00000022771,ENSMUSG00000029053,ENSMUSG00000003346,ENSMUSG00000002985,ENSMUSG00000034993,ENSMUSG00000033335,ENSMUSG00000044716,ENSMUSG00000041959,ENSMUSG00000048277,ENSMUSG00000018820,ENSMUSG00000006127,ENSMUSG00000043648,ENSMUSG00000026455,ENSMUSG00000000957,…
GO:0047952	glycerol-3-phosphate dehydrogenase [NAD(P)+] activity	molecular_function	0.042175	0.7367	1	443	2	22042	ENSMUSG00000050627
GO:0032386	regulation of intracellular transport	biological_process	0.042225	0.7367	16	443	467	22042	ENSMUSG00000017774,ENSMUSG00000067150,ENSMUSG00000004266,ENSMUSG00000057329,ENSMUSG00000040462,ENSMUSG00000001151,ENSMUSG00000019969,ENSMUSG00000002055,ENSMUSG00000029544,ENSMUSG00000005469,ENSMUSG00000006127,ENSMUSG00000025231,ENSMUSG00000041765,ENSMUSG00000020184,ENSMUSG00000037523,ENSMUSG00000007122
GO:1990173	protein localization to nucleoplasm	biological_process	0.042233	0.7367	1	443	2	22042	ENSMUSG00000041560
GO:0050891	multicellular organismal water homeostasis	biological_process	0.042261	0.7367	3	443	38	22042	ENSMUSG00000006127,ENSMUSG00000015605,ENSMUSG00000030873
GO:0034101	erythrocyte homeostasis	biological_process	0.042281	0.7367	6	443	122	22042	ENSMUSG00000022185,ENSMUSG00000058756,ENSMUSG00000015605,ENSMUSG00000033055,ENSMUSG00000029106,ENSMUSG00000002602
GO:0010906	regulation of glucose metabolic process	biological_process	0.042327	0.7367	6	443	123	22042	ENSMUSG00000030747,ENSMUSG00000006127,ENSMUSG00000040385,ENSMUSG00000028893,ENSMUSG00000068917,ENSMUSG00000031399
GO:0050866	negative regulation of cell activation	biological_process	0.042332	0.7367	8	443	185	22042	ENSMUSG00000019850,ENSMUSG00000017009,ENSMUSG00000002602,ENSMUSG00000002985,ENSMUSG00000029554,ENSMUSG00000074272,ENSMUSG00000040247,ENSMUSG00000004266
GO:0032846	positive regulation of homeostatic process	biological_process	0.042337	0.7367	9	443	221	22042	ENSMUSG00000022685,ENSMUSG00000033055,ENSMUSG00000038000,ENSMUSG00000007122,ENSMUSG00000019087,ENSMUSG00000031980,ENSMUSG00000034748,ENSMUSG00000039936,ENSMUSG00000006127
GO:0005457	GDP-fucose transmembrane transporter activity	molecular_function	0.042409	0.7367	1	443	2	22042	ENSMUSG00000049922
GO:0015783	GDP-fucose transport	biological_process	0.042409	0.7367	1	443	2	22042	ENSMUSG00000049922
GO:0036079	purine nucleotide-sugar transport	biological_process	0.042409	0.7367	1	443	2	22042	ENSMUSG00000049922
GO:0036080	purine nucleotide-sugar transmembrane transporter activity	molecular_function	0.042409	0.7367	1	443	2	22042	ENSMUSG00000049922
GO:0048844	artery morphogenesis	biological_process	0.042439	0.7367	4	443	66	22042	ENSMUSG00000015605,ENSMUSG00000022836,ENSMUSG00000026814,ENSMUSG00000002985
GO:0006863	purine nucleobase transport	biological_process	0.042556	0.7367	1	443	2	22042	ENSMUSG00000032204
GO:0007507	heart development	biological_process	0.042593	0.7367	19	443	590	22042	ENSMUSG00000062991,ENSMUSG00000034292,ENSMUSG00000015605,ENSMUSG00000059146,ENSMUSG00000007877,ENSMUSG00000017817,ENSMUSG00000019969,ENSMUSG00000026814,ENSMUSG00000034748,ENSMUSG00000008090,ENSMUSG00000037624,ENSMUSG00000031831,ENSMUSG00000030890,ENSMUSG00000025231,ENSMUSG00000020184,ENSMUSG00000031665,ENSMUSG00000031980,ENSMUSG00000020160,ENSMUSG00000033335
GO:0001944	vasculature development	biological_process	0.042727	0.7367	22	443	714	22042	ENSMUSG00000029106,ENSMUSG00000022836,ENSMUSG00000020184,ENSMUSG00000000957,ENSMUSG00000023008,ENSMUSG00000036180,ENSMUSG00000025231,ENSMUSG00000030093,ENSMUSG00000031980,ENSMUSG00000030605,ENSMUSG00000033335,ENSMUSG00000074272,ENSMUSG00000020160,ENSMUSG00000015605,ENSMUSG00000053477,ENSMUSG00000019969,ENSMUSG00000026814,ENSMUSG00000002985,ENSMUSG00000021256,ENSMUSG00000062960,ENSMUSG00000032911,…
GO:0016248	channel inhibitor activity	molecular_function	0.042748	0.7367	3	443	37	22042	ENSMUSG00000057329,ENSMUSG00000037624,ENSMUSG00000078515
GO:0032273	positive regulation of protein polymerization	biological_process	0.042765	0.7367	6	443	121	22042	ENSMUSG00000068744,ENSMUSG00000018012,ENSMUSG00000079426,ENSMUSG00000059923,ENSMUSG00000031078,ENSMUSG00000017774
GO:0031304	intrinsic component of mitochondrial inner membrane	cellular_component	0.042777	0.7367	3	443	39	22042	ENSMUSG00000017188,ENSMUSG00000023861,ENSMUSG00000020744
GO:0000961	negative regulation of mitochondrial RNA catabolic process	biological_process	0.042804	0.7367	1	443	2	22042	ENSMUSG00000024120
GO:0019219	regulation of nucleobase-containing compound metabolic process	biological_process	0.042806	0.7367	91	443	3676	22042	ENSMUSG00000078249,ENSMUSG00000033249,ENSMUSG00000041638,ENSMUSG00000030093,ENSMUSG00000031935,ENSMUSG00000025231,ENSMUSG00000031665,ENSMUSG00000036180,ENSMUSG00000068917,ENSMUSG00000021055,ENSMUSG00000020160,ENSMUSG00000074282,ENSMUSG00000085111,ENSMUSG00000038000,ENSMUSG00000016253,ENSMUSG00000029705,ENSMUSG00000021024,ENSMUSG00000027466,ENSMUSG00000019850,ENSMUSG00000027510,ENSMUSG00000048481,…
GO:0004674	protein serine/threonine kinase activity	molecular_function	0.04296	0.7367	16	443	459	22042	ENSMUSG00000021820,ENSMUSG00000030890,ENSMUSG00000067713,ENSMUSG00000028078,ENSMUSG00000030815,ENSMUSG00000029053,ENSMUSG00000026814,ENSMUSG00000020451,ENSMUSG00000006599,ENSMUSG00000059883,ENSMUSG00000021959,ENSMUSG00000040325,ENSMUSG00000068917,ENSMUSG00000005469,ENSMUSG00000022836,ENSMUSG00000042688
GO:0032807	DNA ligase IV complex	cellular_component	0.043017	0.7367	1	443	2	22042	ENSMUSG00000021615
GO:0043473	pigmentation	biological_process	0.043244	0.7367	5	443	89	22042	ENSMUSG00000057329,ENSMUSG00000034867,ENSMUSG00000038982,ENSMUSG00000061048,ENSMUSG00000025410
GO:0003727	single-stranded RNA binding	molecular_function	0.043395	0.7367	5	443	90	22042	ENSMUSG00000022194,ENSMUSG00000030435,ENSMUSG00000058756,ENSMUSG00000028651,ENSMUSG00000054256
GO:0072573	tolerance induction to lipopolysaccharide	biological_process	0.043529	0.7367	1	443	2	22042	ENSMUSG00000019850
GO:0070887	cellular response to chemical stimulus	biological_process	0.043535	0.7367	69	443	2733	22042	ENSMUSG00000076441,ENSMUSG00000017774,ENSMUSG00000028893,ENSMUSG00000073982,ENSMUSG00000037624,ENSMUSG00000057329,ENSMUSG00000019850,ENSMUSG00000021196,ENSMUSG00000024620,ENSMUSG00000019087,ENSMUSG00000022194,ENSMUSG00000074272,ENSMUSG00000033335,ENSMUSG00000020702,ENSMUSG00000021055,ENSMUSG00000021680,ENSMUSG00000030093,ENSMUSG00000009876,ENSMUSG00000041560,ENSMUSG00000062960,ENSMUSG00000070509,…
GO:1903004	regulation of protein K63-linked deubiquitination	biological_process	0.043656	0.7367	1	443	2	22042	ENSMUSG00000041560
GO:1903006	positive regulation of protein K63-linked deubiquitination	biological_process	0.043656	0.7367	1	443	2	22042	ENSMUSG00000041560
GO:0006112	energy reserve metabolic process	biological_process	0.043702	0.7367	5	443	94	22042	ENSMUSG00000033059,ENSMUSG00000040385,ENSMUSG00000006127,ENSMUSG00000030815,ENSMUSG00000033065
GO:1901988	negative regulation of cell cycle phase transition	biological_process	0.043715	0.7367	7	443	155	22042	ENSMUSG00000041560,ENSMUSG00000020184,ENSMUSG00000057329,ENSMUSG00000045817,ENSMUSG00000027510,ENSMUSG00000029554,ENSMUSG00000025507
GO:0014038	regulation of Schwann cell differentiation	biological_process	0.043743	0.7367	1	443	2	22042	ENSMUSG00000028416
GO:0014040	positive regulation of Schwann cell differentiation	biological_process	0.043743	0.7367	1	443	2	22042	ENSMUSG00000028416
GO:0031032	actomyosin structure organization	biological_process	0.043782	0.7367	8	443	183	22042	ENSMUSG00000007877,ENSMUSG00000007122,ENSMUSG00000000631,ENSMUSG00000017009,ENSMUSG00000006127,ENSMUSG00000015605,ENSMUSG00000041959,ENSMUSG00000030685
GO:0030695	GTPase regulator activity	molecular_function	0.043802	0.7367	10	443	243	22042	ENSMUSG00000029101,ENSMUSG00000034867,ENSMUSG00000035437,ENSMUSG00000021219,ENSMUSG00000040247,ENSMUSG00000028893,ENSMUSG00000054277,ENSMUSG00000041351,ENSMUSG00000036644,ENSMUSG00000029722
GO:0034381	plasma lipoprotein particle clearance	biological_process	0.043816	0.7367	3	443	42	22042	ENSMUSG00000002985,ENSMUSG00000002279,ENSMUSG00000030747
GO:0034485	phosphatidylinositol-3,4,5-trisphosphate 5-phosphatase activity	molecular_function	0.043859	0.7367	1	443	2	22042	ENSMUSG00000006127
GO:0052659	inositol-1,3,4,5-tetrakisphosphate 5-phosphatase activity	molecular_function	0.043859	0.7367	1	443	2	22042	ENSMUSG00000006127
GO:0038129	ERBB3 signaling pathway	biological_process	0.043889	0.7367	1	443	2	22042	ENSMUSG00000062991
GO:1903649	regulation of cytoplasmic transport	biological_process	0.043897	0.7367	12	443	322	22042	ENSMUSG00000007122,ENSMUSG00000019969,ENSMUSG00000025231,ENSMUSG00000041765,ENSMUSG00000020184,ENSMUSG00000037523,ENSMUSG00000004266,ENSMUSG00000040462,ENSMUSG00000057329,ENSMUSG00000067150,ENSMUSG00000029544,ENSMUSG00000005469
GO:0001300	chronological cell aging	biological_process	0.043957	0.7367	1	443	2	22042	ENSMUSG00000026814
GO:0002038	positive regulation of L-glutamate transport	biological_process	0.043959	0.7367	1	443	2	22042	ENSMUSG00000019969
GO:0006816	calcium ion transport	biological_process	0.044064	0.7367	14	443	396	22042	ENSMUSG00000012819,ENSMUSG00000004266,ENSMUSG00000069806,ENSMUSG00000057329,ENSMUSG00000021820,ENSMUSG00000048200,ENSMUSG00000007122,ENSMUSG00000031980,ENSMUSG00000017817,ENSMUSG00000019969,ENSMUSG00000025318,ENSMUSG00000006127,ENSMUSG00000020882,ENSMUSG00000022836
GO:0010544	negative regulation of platelet activation	biological_process	0.044067	0.7367	2	443	16	22042	ENSMUSG00000074272,ENSMUSG00000002985
GO:0003222	ventricular trabecula myocardium morphogenesis	biological_process	0.044104	0.7367	2	443	16	22042	ENSMUSG00000026814,ENSMUSG00000062991
GO:0016328	lateral plasma membrane	cellular_component	0.044127	0.7367	4	443	63	22042	ENSMUSG00000017774,ENSMUSG00000074272,ENSMUSG00000070473,ENSMUSG00000045394
GO:0016459	myosin complex	cellular_component	0.044175	0.7367	4	443	61	22042	ENSMUSG00000000631,ENSMUSG00000020483,ENSMUSG00000063605,ENSMUSG00000017774
GO:0034340	response to type I interferon	biological_process	0.044201	0.7367	3	443	41	22042	ENSMUSG00000038884,ENSMUSG00000059108,ENSMUSG00000037523
GO:0032507	maintenance of protein location in cell	biological_process	0.044227	0.7367	5	443	90	22042	ENSMUSG00000023277,ENSMUSG00000040462,ENSMUSG00000005417,ENSMUSG00000025231,ENSMUSG00000002778
GO:0050702	interleukin-1 beta secretion	biological_process	0.04424	0.7367	3	443	39	22042	ENSMUSG00000047821,ENSMUSG00000019850,ENSMUSG00000037860
GO:1990790	response to glial cell derived neurotrophic factor	biological_process	0.044299	0.7367	1	443	2	22042	ENSMUSG00000041351
GO:1990792	cellular response to glial cell derived neurotrophic factor	biological_process	0.044299	0.7367	1	443	2	22042	ENSMUSG00000041351
GO:0051424	corticotropin-releasing hormone binding	molecular_function	0.04436	0.7367	1	443	2	22042	ENSMUSG00000021680
GO:1990834	response to odorant	biological_process	0.044368	0.7367	1	443	2	22042	ENSMUSG00000000957
GO:0000495	box H/ACA snoRNA 3'-end processing	biological_process	0.044372	0.7367	1	443	2	22042	ENSMUSG00000022685
GO:0034964	box H/ACA snoRNA processing	biological_process	0.044372	0.7367	1	443	2	22042	ENSMUSG00000022685
GO:0030974	thiamine pyrophosphate transport	biological_process	0.044377	0.7367	1	443	2	22042	ENSMUSG00000020744
GO:0070209	ASTRA complex	cellular_component	0.044381	0.7367	1	443	2	22042	ENSMUSG00000024170
GO:0002432	granuloma formation	biological_process	0.044383	0.7367	1	443	2	22042	ENSMUSG00000019850
GO:0034146	toll-like receptor 5 signaling pathway	biological_process	0.044383	0.7367	1	443	2	22042	ENSMUSG00000019850
GO:0070428	regulation of nucleotide-binding oligomerization domain containing 1 signaling pathway	biological_process	0.044383	0.7367	1	443	2	22042	ENSMUSG00000019850
GO:2000349	negative regulation of CD40 signaling pathway	biological_process	0.044383	0.7367	1	443	2	22042	ENSMUSG00000019850
GO:0006850	mitochondrial pyruvate transport	biological_process	0.044383	0.7367	1	443	2	22042	ENSMUSG00000023861
GO:0000053	argininosuccinate metabolic process	biological_process	0.044384	0.7367	1	443	2	22042	ENSMUSG00000076441
GO:0004450	isocitrate dehydrogenase (NADP+) activity	molecular_function	0.044384	0.7367	1	443	2	22042	ENSMUSG00000030541
GO:0005017	platelet-derived growth factor-activated receptor activity	molecular_function	0.044384	0.7367	1	443	2	22042	ENSMUSG00000024620
GO:0006097	glyoxylate cycle	biological_process	0.044384	0.7367	1	443	2	22042	ENSMUSG00000030541
GO:0009106	lipoate metabolic process	biological_process	0.044384	0.7367	1	443	2	22042	ENSMUSG00000029199
GO:0019185	snRNA-activating protein complex	cellular_component	0.044384	0.7367	1	443	2	22042	ENSMUSG00000036281
GO:0032912	negative regulation of transforming growth factor beta2 production	biological_process	0.044384	0.7367	1	443	2	22042	ENSMUSG00000061048
GO:0033277	abortive mitotic cell cycle	biological_process	0.044384	0.7367	1	443	2	22042	ENSMUSG00000004266
GO:0043316	cytotoxic T cell degranulation	biological_process	0.044384	0.7367	1	443	2	22042	ENSMUSG00000074272
GO:0070483	detection of hypoxia	biological_process	0.044384	0.7367	1	443	2	22042	ENSMUSG00000026814
GO:0072380	TRC complex	cellular_component	0.044384	0.7367	1	443	2	22042	ENSMUSG00000004937
GO:0072563	endothelial microparticle	cellular_component	0.044384	0.7367	1	443	2	22042	ENSMUSG00000026814
GO:1902908	regulation of melanosome transport	biological_process	0.044384	0.7367	1	443	2	22042	ENSMUSG00000061048
GO:1903385	regulation of homophilic cell adhesion	biological_process	0.044384	0.7367	1	443	2	22042	ENSMUSG00000074272
GO:1903646	positive regulation of chaperone-mediated protein folding	biological_process	0.044384	0.7367	1	443	2	22042	ENSMUSG00000004937
GO:1990682	CSF1-CSF1R complex	cellular_component	0.044384	0.7367	1	443	2	22042	ENSMUSG00000024621
GO:0009258	10-formyltetrahydrofolate catabolic process	biological_process	0.044384	0.7367	1	443	2	22042	ENSMUSG00000030088
GO:0009397	folic acid-containing compound catabolic process	biological_process	0.044384	0.7367	1	443	2	22042	ENSMUSG00000030088
GO:0010609	mRNA localization resulting in posttranscriptional regulation of gene expression	biological_process	0.044384	0.7367	1	443	2	22042	ENSMUSG00000000552
GO:0016155	formyltetrahydrofolate dehydrogenase activity	molecular_function	0.044384	0.7367	1	443	2	22042	ENSMUSG00000030088
GO:0042560	pteridine-containing compound catabolic process	biological_process	0.044384	0.7367	1	443	2	22042	ENSMUSG00000030088
GO:0090164	asymmetric Golgi ribbon formation	biological_process	0.044384	0.7367	1	443	2	22042	ENSMUSG00000000631
GO:1901143	insulin catabolic process	biological_process	0.044384	0.7367	1	443	2	22042	ENSMUSG00000074272
GO:1903526	negative regulation of membrane tubulation	biological_process	0.044384	0.7367	1	443	2	22042	ENSMUSG00000033335
GO:0016035	zeta DNA polymerase complex	cellular_component	0.044384	0.7367	1	443	2	22042	ENSMUSG00000029003
GO:0017055	negative regulation of RNA polymerase II transcriptional preinitiation complex assembly	biological_process	0.044384	0.7367	1	443	2	22042	ENSMUSG00000058756
GO:0030505	inorganic diphosphate transport	biological_process	0.044384	0.7367	1	443	2	22042	ENSMUSG00000022265
GO:0051563	smooth endoplasmic reticulum calcium ion homeostasis	biological_process	0.044384	0.7367	1	443	2	22042	ENSMUSG00000019969
GO:0000301	retrograde transport, vesicle recycling within Golgi	biological_process	0.044384	0.7367	1	443	2	22042	ENSMUSG00000029705
GO:0008118	N-acetyllactosaminide alpha-2,3-sialyltransferase activity	molecular_function	0.044384	0.7367	1	443	2	22042	ENSMUSG00000028538
GO:0030322	stabilization of membrane potential	biological_process	0.044384	0.7367	1	443	2	22042	ENSMUSG00000037624
GO:0038052	RNA polymerase II transcription factor activity, estrogen-activated sequence-specific DNA binding	molecular_function	0.044384	0.7367	1	443	2	22042	ENSMUSG00000021055
GO:0021840	directional guidance of interneurons involved in migration from the subpallium to the cortex	biological_process	0.044384	0.7367	1	443	2	22042	ENSMUSG00000062991
GO:0021842	chemorepulsion involved in interneuron migration from the subpallium to the cortex	biological_process	0.044384	0.7367	1	443	2	22042	ENSMUSG00000062991
GO:0036065	fucosylation	biological_process	0.044411	0.7367	2	443	17	22042	ENSMUSG00000049922,ENSMUSG00000029570
GO:0007596	blood coagulation	biological_process	0.044593	0.73915	7	443	155	22042	ENSMUSG00000050761,ENSMUSG00000002602,ENSMUSG00000074272,ENSMUSG00000015605,ENSMUSG00000004266,ENSMUSG00000002985,ENSMUSG00000039936
GO:0048660	regulation of smooth muscle cell proliferation	biological_process	0.04472	0.74067	6	443	122	22042	ENSMUSG00000024620,ENSMUSG00000021055,ENSMUSG00000030890,ENSMUSG00000037820,ENSMUSG00000059883,ENSMUSG00000019850
GO:0009185	ribonucleoside diphosphate metabolic process	biological_process	0.044879	0.74272	5	443	96	22042	ENSMUSG00000061099,ENSMUSG00000034748,ENSMUSG00000045211,ENSMUSG00000021196,ENSMUSG00000033065
GO:0060044	negative regulation of cardiac muscle cell proliferation	biological_process	0.04516	0.74678	2	443	20	22042	ENSMUSG00000020160,ENSMUSG00000037624
GO:0006874	cellular calcium ion homeostasis	biological_process	0.04524	0.74752	15	443	445	22042	ENSMUSG00000031980,ENSMUSG00000007122,ENSMUSG00000019969,ENSMUSG00000017817,ENSMUSG00000002985,ENSMUSG00000037820,ENSMUSG00000025318,ENSMUSG00000004266,ENSMUSG00000012819,ENSMUSG00000057329,ENSMUSG00000033287,ENSMUSG00000034792,ENSMUSG00000039953,ENSMUSG00000024575,ENSMUSG00000020702
GO:0071242	cellular response to ammonium ion	biological_process	0.045289	0.74775	3	443	38	22042	ENSMUSG00000021680,ENSMUSG00000076441,ENSMUSG00000033335
GO:0051896	regulation of protein kinase B signaling	biological_process	0.045428	0.74921	7	443	164	22042	ENSMUSG00000041560,ENSMUSG00000002602,ENSMUSG00000062991,ENSMUSG00000006127,ENSMUSG00000026814,ENSMUSG00000030890,ENSMUSG00000020901
GO:0002832	negative regulation of response to biotic stimulus	biological_process	0.045449	0.74921	3	443	37	22042	ENSMUSG00000034292,ENSMUSG00000074272,ENSMUSG00000019850
GO:0030308	negative regulation of cell growth	biological_process	0.045489	0.74929	8	443	188	22042	ENSMUSG00000057329,ENSMUSG00000026203,ENSMUSG00000068744,ENSMUSG00000070509,ENSMUSG00000028893,ENSMUSG00000027200,ENSMUSG00000024921,ENSMUSG00000031980
GO:0016339	calcium-dependent cell-cell adhesion via plasma membrane cell adhesion molecules	biological_process	0.045568	0.74962	3	443	36	22042	ENSMUSG00000061048,ENSMUSG00000012819,ENSMUSG00000102428
GO:2001236	regulation of extrinsic apoptotic signaling pathway	biological_process	0.04558	0.74962	7	443	154	22042	ENSMUSG00000057329,ENSMUSG00000025507,ENSMUSG00000031980,ENSMUSG00000019850,ENSMUSG00000031078,ENSMUSG00000040385,ENSMUSG00000027466
GO:0043162	ubiquitin-dependent protein catabolic process via the multivesicular body sorting pathway	biological_process	0.046022	0.75631	2	443	16	22042	ENSMUSG00000115987,ENSMUSG00000035890
GO:0021681	cerebellar granular layer development	biological_process	0.046149	0.75761	2	443	17	22042	ENSMUSG00000060240,ENSMUSG00000030093
GO:0051272	positive regulation of cellular component movement	biological_process	0.046206	0.75761	17	443	521	22042	ENSMUSG00000030890,ENSMUSG00000057329,ENSMUSG00000017774,ENSMUSG00000024163,ENSMUSG00000062960,ENSMUSG00000024620,ENSMUSG00000039936,ENSMUSG00000069135,ENSMUSG00000059146,ENSMUSG00000024621,ENSMUSG00000045394,ENSMUSG00000020702,ENSMUSG00000027200,ENSMUSG00000031980,ENSMUSG00000030093,ENSMUSG00000000957,ENSMUSG00000022836
GO:0044331	cell-cell adhesion mediated by cadherin	biological_process	0.046209	0.75761	3	443	36	22042	ENSMUSG00000061048,ENSMUSG00000045394,ENSMUSG00000029003
GO:0043393	regulation of protein binding	biological_process	0.046386	0.75984	9	443	220	22042	ENSMUSG00000070509,ENSMUSG00000029570,ENSMUSG00000023118,ENSMUSG00000057329,ENSMUSG00000026203,ENSMUSG00000029106,ENSMUSG00000062991,ENSMUSG00000019969,ENSMUSG00000031667
GO:0048662	negative regulation of smooth muscle cell proliferation	biological_process	0.046417	0.75984	3	443	38	22042	ENSMUSG00000019850,ENSMUSG00000021055,ENSMUSG00000030890
GO:0016073	snRNA metabolic process	biological_process	0.046463	0.76	3	443	39	22042	ENSMUSG00000027933,ENSMUSG00000040738,ENSMUSG00000036281
GO:0097242	beta-amyloid clearance	biological_process	0.04652	0.76024	2	443	16	22042	ENSMUSG00000015605,ENSMUSG00000002985
GO:0051495	positive regulation of cytoskeleton organization	biological_process	0.046549	0.76024	9	443	223	22042	ENSMUSG00000017009,ENSMUSG00000079426,ENSMUSG00000059923,ENSMUSG00000059146,ENSMUSG00000041959,ENSMUSG00000068744,ENSMUSG00000017774,ENSMUSG00000031078,ENSMUSG00000018012
GO:0044724	single-organism carbohydrate catabolic process	biological_process	0.046668	0.76159	6	443	128	22042	ENSMUSG00000061099,ENSMUSG00000034748,ENSMUSG00000033059,ENSMUSG00000021196,ENSMUSG00000033065,ENSMUSG00000040385
GO:0048070	regulation of developmental pigmentation	biological_process	0.046907	0.76491	2	443	16	22042	ENSMUSG00000038982,ENSMUSG00000057329
GO:0006091	generation of precursor metabolites and energy	biological_process	0.047015	0.76605	13	443	383	22042	ENSMUSG00000033065,ENSMUSG00000021196,ENSMUSG00000006127,ENSMUSG00000022477,ENSMUSG00000034748,ENSMUSG00000041560,ENSMUSG00000005469,ENSMUSG00000030815,ENSMUSG00000030541,ENSMUSG00000009876,ENSMUSG00000040385,ENSMUSG00000061099,ENSMUSG00000033059
GO:0048013	ephrin receptor signaling pathway	biological_process	0.047049	0.76605	3	443	37	22042	ENSMUSG00000028040,ENSMUSG00000059146,ENSMUSG00000031217
GO:0000974	Prp19 complex	cellular_component	0.047372	0.7707	2	443	16	22042	ENSMUSG00000030435,ENSMUSG00000028651
GO:0007616	long-term memory	biological_process	0.047634	0.77381	3	443	38	22042	ENSMUSG00000002985,ENSMUSG00000029053,ENSMUSG00000015605
GO:0070372	regulation of ERK1 and ERK2 cascade	biological_process	0.047636	0.77381	12	443	342	22042	ENSMUSG00000062960,ENSMUSG00000020702,ENSMUSG00000024621,ENSMUSG00000074272,ENSMUSG00000040247,ENSMUSG00000021055,ENSMUSG00000004266,ENSMUSG00000059146,ENSMUSG00000002602,ENSMUSG00000029053,ENSMUSG00000024620,ENSMUSG00000019087
GO:0005793	endoplasmic reticulum-Golgi intermediate compartment	cellular_component	0.047673	0.77382	5	443	92	22042	ENSMUSG00000000631,ENSMUSG00000019087,ENSMUSG00000054277,ENSMUSG00000004394,ENSMUSG00000002778
GO:0004519	endonuclease activity	molecular_function	0.04777	0.77408	6	443	129	22042	ENSMUSG00000043648,ENSMUSG00000056952,ENSMUSG00000093989,ENSMUSG00000024785,ENSMUSG00000029715,ENSMUSG00000078249
GO:1902107	positive regulation of leukocyte differentiation	biological_process	0.047895	0.77408	7	443	159	22042	ENSMUSG00000000957,ENSMUSG00000023206,ENSMUSG00000002602,ENSMUSG00000024621,ENSMUSG00000029053,ENSMUSG00000022185,ENSMUSG00000019087
GO:0031434	mitogen-activated protein kinase kinase binding	molecular_function	0.04792	0.77408	2	443	16	22042	ENSMUSG00000024163,ENSMUSG00000018334
GO:0006355	regulation of transcription, DNA-templated	biological_process	0.047947	0.77408	78	443	3122	22042	ENSMUSG00000036180,ENSMUSG00000031665,ENSMUSG00000031935,ENSMUSG00000025231,ENSMUSG00000041638,ENSMUSG00000030093,ENSMUSG00000078249,ENSMUSG00000033249,ENSMUSG00000074282,ENSMUSG00000085111,ENSMUSG00000020160,ENSMUSG00000021055,ENSMUSG00000019850,ENSMUSG00000027466,ENSMUSG00000021024,ENSMUSG00000016253,ENSMUSG00000029705,ENSMUSG00000073982,ENSMUSG00000028893,ENSMUSG00000047821,ENSMUSG00000001632,…
GO:0072077	renal vesicle morphogenesis	biological_process	0.047963	0.77408	2	443	17	22042	ENSMUSG00000031665,ENSMUSG00000024176
GO:0060675	ureteric bud morphogenesis	biological_process	0.047973	0.77408	4	443	66	22042	ENSMUSG00000024176,ENSMUSG00000030890,ENSMUSG00000057329,ENSMUSG00000031980
GO:0010827	regulation of glucose transport	biological_process	0.048097	0.77408	5	443	97	22042	ENSMUSG00000034748,ENSMUSG00000031980,ENSMUSG00000078515,ENSMUSG00000030087,ENSMUSG00000006127
GO:0015758	glucose transport	biological_process	0.048105	0.77408	6	443	127	22042	ENSMUSG00000078515,ENSMUSG00000006127,ENSMUSG00000030087,ENSMUSG00000028893,ENSMUSG00000034748,ENSMUSG00000031980
GO:0004145	diamine N-acetyltransferase activity	molecular_function	0.048183	0.77408	1	443	3	22042	ENSMUSG00000069835
GO:0009447	putrescine catabolic process	biological_process	0.048183	0.77408	1	443	3	22042	ENSMUSG00000069835
GO:0019809	spermidine binding	molecular_function	0.048183	0.77408	1	443	3	22042	ENSMUSG00000069835
GO:0032917	polyamine acetylation	biological_process	0.048183	0.77408	1	443	3	22042	ENSMUSG00000069835
GO:0032918	spermidine acetylation	biological_process	0.048183	0.77408	1	443	3	22042	ENSMUSG00000069835
GO:0045786	negative regulation of cell cycle	biological_process	0.048202	0.77408	14	443	414	22042	ENSMUSG00000027510,ENSMUSG00000045817,ENSMUSG00000025507,ENSMUSG00000030890,ENSMUSG00000027933,ENSMUSG00000057329,ENSMUSG00000005469,ENSMUSG00000041560,ENSMUSG00000021256,ENSMUSG00000029554,ENSMUSG00000021959,ENSMUSG00000019850,ENSMUSG00000044820,ENSMUSG00000020184
GO:0065007	biological regulation	biological_process	0.048324	0.77491	273	443	12577	22042	ENSMUSG00000023277,ENSMUSG00000027329,ENSMUSG00000030610,ENSMUSG00000032911,ENSMUSG00000002985,ENSMUSG00000026814,ENSMUSG00000028416,ENSMUSG00000059923,ENSMUSG00000020682,ENSMUSG00000048232,ENSMUSG00000015092,ENSMUSG00000037166,ENSMUSG00000024120,ENSMUSG00000030605,ENSMUSG00000037622,ENSMUSG00000030435,ENSMUSG00000030087,ENSMUSG00000021598,ENSMUSG00000057329,ENSMUSG00000025825,ENSMUSG00000073982,…
GO:0097028	dendritic cell differentiation	biological_process	0.048327	0.77491	3	443	40	22042	ENSMUSG00000019969,ENSMUSG00000002602,ENSMUSG00000029810
GO:0044262	cellular carbohydrate metabolic process	biological_process	0.048394	0.7754	12	443	331	22042	ENSMUSG00000033059,ENSMUSG00000068917,ENSMUSG00000031399,ENSMUSG00000030815,ENSMUSG00000030747,ENSMUSG00000028893,ENSMUSG00000040385,ENSMUSG00000030541,ENSMUSG00000034748,ENSMUSG00000035521,ENSMUSG00000033065,ENSMUSG00000006127
GO:0045862	positive regulation of proteolysis	biological_process	0.048518	0.77642	12	443	330	22042	ENSMUSG00000000957,ENSMUSG00000020184,ENSMUSG00000004937,ENSMUSG00000019969,ENSMUSG00000002985,ENSMUSG00000029433,ENSMUSG00000041560,ENSMUSG00000070509,ENSMUSG00000025507,ENSMUSG00000030610,ENSMUSG00000026203,ENSMUSG00000037860
GO:1903506	regulation of nucleic acid-templated transcription	biological_process	0.048542	0.77642	79	443	3167	22042	ENSMUSG00000024921,ENSMUSG00000060098,ENSMUSG00000006127,ENSMUSG00000028651,ENSMUSG00000027080,ENSMUSG00000078515,ENSMUSG00000037523,ENSMUSG00000071256,ENSMUSG00000024176,ENSMUSG00000093445,ENSMUSG00000078862,ENSMUSG00000029053,ENSMUSG00000034292,ENSMUSG00000059146,ENSMUSG00000053477,ENSMUSG00000025494,ENSMUSG00000092260,ENSMUSG00000031980,ENSMUSG00000035187,ENSMUSG00000059022,ENSMUSG00000031728,…
GO:0090502	RNA phosphodiester bond hydrolysis, endonucleolytic	biological_process	0.048568	0.77642	4	443	67	22042	ENSMUSG00000043648,ENSMUSG00000029715,ENSMUSG00000093989,ENSMUSG00000024785
GO:0060485	mesenchyme development	biological_process	0.048728	0.7779	10	443	259	22042	ENSMUSG00000057329,ENSMUSG00000024176,ENSMUSG00000029003,ENSMUSG00000024620,ENSMUSG00000039646,ENSMUSG00000027200,ENSMUSG00000026814,ENSMUSG00000026455,ENSMUSG00000031217,ENSMUSG00000020184
GO:0005844	polysome	cellular_component	0.048734	0.7779	4	443	72	22042	ENSMUSG00000054256,ENSMUSG00000038762,ENSMUSG00000041638,ENSMUSG00000021024
GO:0044264	cellular polysaccharide metabolic process	biological_process	0.048842	0.77901	5	443	94	22042	ENSMUSG00000033059,ENSMUSG00000040385,ENSMUSG00000006127,ENSMUSG00000030815,ENSMUSG00000033065
GO:0006974	cellular response to DNA damage stimulus	biological_process	0.048881	0.77901	22	443	708	22042	ENSMUSG00000020184,ENSMUSG00000073684,ENSMUSG00000078249,ENSMUSG00000029003,ENSMUSG00000034659,ENSMUSG00000032815,ENSMUSG00000059923,ENSMUSG00000000552,ENSMUSG00000034748,ENSMUSG00000021615,ENSMUSG00000019969,ENSMUSG00000038000,ENSMUSG00000006599,ENSMUSG00000038425,ENSMUSG00000018750,ENSMUSG00000041560,ENSMUSG00000028893,ENSMUSG00000027067,ENSMUSG00000057329,ENSMUSG00000027933,ENSMUSG00000027510,…
GO:0046718	viral entry into host cell	biological_process	0.048914	0.77901	4	443	68	22042	ENSMUSG00000024457,ENSMUSG00000059108,ENSMUSG00000074272,ENSMUSG00000002602
GO:0051539	4 iron, 4 sulfur cluster binding	molecular_function	0.049282	0.78428	3	443	39	22042	ENSMUSG00000022477,ENSMUSG00000025825,ENSMUSG00000029199
GO:0048871	multicellular organismal homeostasis	biological_process	0.049359	0.78493	12	443	334	22042	ENSMUSG00000057329,ENSMUSG00000061048,ENSMUSG00000012819,ENSMUSG00000037003,ENSMUSG00000030873,ENSMUSG00000018012,ENSMUSG00000074272,ENSMUSG00000024621,ENSMUSG00000019087,ENSMUSG00000015605,ENSMUSG00000029106,ENSMUSG00000006127
GO:0043407	negative regulation of MAP kinase activity	biological_process	0.049531	0.78706	4	443	68	22042	ENSMUSG00000004266,ENSMUSG00000002985,ENSMUSG00000053716,ENSMUSG00000006127
GO:1903708	positive regulation of hemopoiesis	biological_process	0.049713	0.78906	8	443	194	22042	ENSMUSG00000019087,ENSMUSG00000029053,ENSMUSG00000002602,ENSMUSG00000023206,ENSMUSG00000000957,ENSMUSG00000022185,ENSMUSG00000024621,ENSMUSG00000033055
GO:0072657	protein localization to membrane	biological_process	0.049731	0.78906	16	443	474	22042	ENSMUSG00000020882,ENSMUSG00000022771,ENSMUSG00000003346,ENSMUSG00000002985,ENSMUSG00000029053,ENSMUSG00000017774,ENSMUSG00000035863,ENSMUSG00000073982,ENSMUSG00000021820,ENSMUSG00000006127,ENSMUSG00000018820,ENSMUSG00000022841,ENSMUSG00000000957,ENSMUSG00000004937,ENSMUSG00000041959,ENSMUSG00000044716
GO:0032881	regulation of polysaccharide metabolic process	biological_process	0.049964	0.79217	3	443	39	22042	ENSMUSG00000040385,ENSMUSG00000006127,ENSMUSG00000060279
GO:0040037	negative regulation of fibroblast growth factor receptor signaling pathway	biological_process	0.050103	0.79376	2	443	17	22042	ENSMUSG00000044461,ENSMUSG00000008090
GO:0044774	mitotic DNA integrity checkpoint	biological_process	0.050303	0.79578	4	443	65	22042	ENSMUSG00000027510,ENSMUSG00000025507,ENSMUSG00000020184,ENSMUSG00000041560
GO:0014912	negative regulation of smooth muscle cell migration	biological_process	0.050306	0.79578	2	443	18	22042	ENSMUSG00000030890,ENSMUSG00000027200
GO:0072171	mesonephric tubule morphogenesis	biological_process	0.050377	0.79631	4	443	67	22042	ENSMUSG00000031980,ENSMUSG00000024176,ENSMUSG00000030890,ENSMUSG00000057329
GO:1902591	single-organism membrane budding	biological_process	0.050478	0.79706	3	443	38	22042	ENSMUSG00000054277,ENSMUSG00000000631,ENSMUSG00000026455
GO:0098772	molecular function regulator	molecular_function	0.050507	0.79706	36	443	1295	22042	ENSMUSG00000037624,ENSMUSG00000034867,ENSMUSG00000029101,ENSMUSG00000057329,ENSMUSG00000028893,ENSMUSG00000039278,ENSMUSG00000033055,ENSMUSG00000051403,ENSMUSG00000021895,ENSMUSG00000029053,ENSMUSG00000069806,ENSMUSG00000019254,ENSMUSG00000021219,ENSMUSG00000024013,ENSMUSG00000054277,ENSMUSG00000030093,ENSMUSG00000041638,ENSMUSG00000050627,ENSMUSG00000036644,ENSMUSG00000026810,ENSMUSG00000078515,…
GO:0043467	regulation of generation of precursor metabolites and energy	biological_process	0.050537	0.79706	5	443	96	22042	ENSMUSG00000034748,ENSMUSG00000006127,ENSMUSG00000040385,ENSMUSG00000041560,ENSMUSG00000005469
GO:2001141	regulation of RNA biosynthetic process	biological_process	0.050635	0.79778	79	443	3175	22042	ENSMUSG00000060098,ENSMUSG00000024921,ENSMUSG00000037523,ENSMUSG00000027080,ENSMUSG00000078515,ENSMUSG00000028651,ENSMUSG00000006127,ENSMUSG00000024176,ENSMUSG00000071256,ENSMUSG00000029053,ENSMUSG00000078862,ENSMUSG00000093445,ENSMUSG00000053477,ENSMUSG00000059146,ENSMUSG00000034292,ENSMUSG00000092260,ENSMUSG00000025494,ENSMUSG00000035187,ENSMUSG00000059022,ENSMUSG00000031980,ENSMUSG00000020184,…
GO:0048562	embryonic organ morphogenesis	biological_process	0.050658	0.79778	11	443	305	22042	ENSMUSG00000012819,ENSMUSG00000031831,ENSMUSG00000007877,ENSMUSG00000038982,ENSMUSG00000019969,ENSMUSG00000026814,ENSMUSG00000025231,ENSMUSG00000000957,ENSMUSG00000015605,ENSMUSG00000026768,ENSMUSG00000031665
GO:0043034	costamere	cellular_component	0.050701	0.79785	2	443	17	22042	ENSMUSG00000017009,ENSMUSG00000030890
GO:0005856	cytoskeleton	cellular_component	0.050953	0.8007	54	443	2058	22042	ENSMUSG00000019996,ENSMUSG00000023277,ENSMUSG00000001151,ENSMUSG00000030890,ENSMUSG00000027329,ENSMUSG00000049588,ENSMUSG00000035437,ENSMUSG00000021959,ENSMUSG00000023940,ENSMUSG00000019969,ENSMUSG00000069135,ENSMUSG00000002985,ENSMUSG00000020901,ENSMUSG00000029554,ENSMUSG00000044033,ENSMUSG00000005469,ENSMUSG00000002055,ENSMUSG00000061723,ENSMUSG00000029003,ENSMUSG00000068744,ENSMUSG00000020476,…
GO:0097062	dendritic spine maintenance	biological_process	0.050957	0.8007	2	443	17	22042	ENSMUSG00000031078,ENSMUSG00000002985
GO:0021514	ventral spinal cord interneuron differentiation	biological_process	0.051011	0.80073	2	443	18	22042	ENSMUSG00000025231,ENSMUSG00000035187
GO:0048873	homeostasis of number of cells within a tissue	biological_process	0.051035	0.80073	3	443	40	22042	ENSMUSG00000057329,ENSMUSG00000018012,ENSMUSG00000029106
GO:0030027	lamellipodium	cellular_component	0.051291	0.80371	8	443	185	22042	ENSMUSG00000022836,ENSMUSG00000020476,ENSMUSG00000030890,ENSMUSG00000023277,ENSMUSG00000033335,ENSMUSG00000031078,ENSMUSG00000032911,ENSMUSG00000018012
GO:0035282	segmentation	biological_process	0.051332	0.80371	5	443	103	22042	ENSMUSG00000007877,ENSMUSG00000038000,ENSMUSG00000019969,ENSMUSG00000043648,ENSMUSG00000029570
GO:0022029	telencephalon cell migration	biological_process	0.051339	0.80371	4	443	65	22042	ENSMUSG00000062991,ENSMUSG00000015605,ENSMUSG00000044033,ENSMUSG00000019969
GO:0006907	pinocytosis	biological_process	0.051474	0.80523	2	443	17	22042	ENSMUSG00000033335,ENSMUSG00000002602
GO:0021692	cerebellar Purkinje cell layer morphogenesis	biological_process	0.051534	0.80558	2	443	17	22042	ENSMUSG00000067889,ENSMUSG00000060240
GO:0016859	cis-trans isomerase activity	molecular_function	0.051627	0.80603	3	443	41	22042	ENSMUSG00000028651,ENSMUSG00000022771,ENSMUSG00000021033
GO:0051693	actin filament capping	biological_process	0.051658	0.80603	3	443	39	22042	ENSMUSG00000029106,ENSMUSG00000067889,ENSMUSG00000023277
GO:0042101	T cell receptor complex	cellular_component	0.051677	0.80603	2	443	17	22042	ENSMUSG00000004266,ENSMUSG00000074272
GO:0006897	endocytosis	biological_process	0.051741	0.80643	20	443	691	22042	ENSMUSG00000041351,ENSMUSG00000030605,ENSMUSG00000000631,ENSMUSG00000022791,ENSMUSG00000020476,ENSMUSG00000029106,ENSMUSG00000022841,ENSMUSG00000074272,ENSMUSG00000031078,ENSMUSG00000033335,ENSMUSG00000060279,ENSMUSG00000002985,ENSMUSG00000034226,ENSMUSG00000002602,ENSMUSG00000037820,ENSMUSG00000059923,ENSMUSG00000010054,ENSMUSG00000115987,ENSMUSG00000028776,ENSMUSG00000018012
GO:0055064	chloride ion homeostasis	biological_process	0.051781	0.80645	2	443	17	22042	ENSMUSG00000017756,ENSMUSG00000029925
GO:0051536	iron-sulfur cluster binding	molecular_function	0.051912	0.8073	4	443	66	22042	ENSMUSG00000029199,ENSMUSG00000022763,ENSMUSG00000025825,ENSMUSG00000022477
GO:0051540	metal cluster binding	molecular_function	0.051912	0.8073	4	443	66	22042	ENSMUSG00000022477,ENSMUSG00000025825,ENSMUSG00000022763,ENSMUSG00000029199
GO:0014911	positive regulation of smooth muscle cell migration	biological_process	0.052012	0.80828	3	443	41	22042	ENSMUSG00000027200,ENSMUSG00000024620,ENSMUSG00000057329
GO:0007093	mitotic cell cycle checkpoint	biological_process	0.052269	0.81161	6	443	126	22042	ENSMUSG00000027510,ENSMUSG00000025507,ENSMUSG00000029554,ENSMUSG00000027933,ENSMUSG00000041560,ENSMUSG00000020184
GO:0045079	negative regulation of chemokine biosynthetic process	biological_process	0.052304	0.81161	1	443	3	22042	ENSMUSG00000025494
GO:0045926	negative regulation of growth	biological_process	0.052423	0.81235	10	443	268	22042	ENSMUSG00000026203,ENSMUSG00000068744,ENSMUSG00000037624,ENSMUSG00000057329,ENSMUSG00000028893,ENSMUSG00000020160,ENSMUSG00000070509,ENSMUSG00000027200,ENSMUSG00000031980,ENSMUSG00000024921
GO:0072531	pyrimidine-containing compound transmembrane transport	biological_process	0.052494	0.81235	2	443	17	22042	ENSMUSG00000032204,ENSMUSG00000020744
GO:0016973	poly(A)+ mRNA export from nucleus	biological_process	0.052502	0.81235	2	443	17	22042	ENSMUSG00000022194,ENSMUSG00000041815
GO:0006509	membrane protein ectodomain proteolysis	biological_process	0.052507	0.81235	3	443	41	22042	ENSMUSG00000002985,ENSMUSG00000019969,ENSMUSG00000070509
GO:1900039	positive regulation of cellular response to hypoxia	biological_process	0.052543	0.81235	1	443	3	22042	ENSMUSG00000037624
GO:0090402	oncogene-induced cell senescence	biological_process	0.052918	0.81709	1	443	3	22042	ENSMUSG00000078249
GO:0014909	smooth muscle cell migration	biological_process	0.052928	0.81709	4	443	68	22042	ENSMUSG00000027200,ENSMUSG00000024620,ENSMUSG00000030890,ENSMUSG00000057329
GO:1900746	regulation of vascular endothelial growth factor signaling pathway	biological_process	0.052975	0.81723	2	443	17	22042	ENSMUSG00000017774,ENSMUSG00000053477
GO:0072350	tricarboxylic acid metabolic process	biological_process	0.053032	0.81751	3	443	40	22042	ENSMUSG00000022477,ENSMUSG00000030541,ENSMUSG00000076441
GO:0004029	aldehyde dehydrogenase (NAD) activity	molecular_function	0.053233	0.81907	2	443	17	22042	ENSMUSG00000007833,ENSMUSG00000030088
GO:0048687	positive regulation of sprouting of injured axon	biological_process	0.053249	0.81907	1	443	3	22042	ENSMUSG00000059146
GO:0048691	positive regulation of axon extension involved in regeneration	biological_process	0.053249	0.81907	1	443	3	22042	ENSMUSG00000059146
GO:0044265	cellular macromolecule catabolic process	biological_process	0.053348	0.82	27	443	923	22042	ENSMUSG00000024120,ENSMUSG00000041477,ENSMUSG00000004937,ENSMUSG00000074247,ENSMUSG00000020184,ENSMUSG00000025231,ENSMUSG00000048232,ENSMUSG00000033287,ENSMUSG00000032612,ENSMUSG00000026203,ENSMUSG00000005469,ENSMUSG00000035890,ENSMUSG00000030685,ENSMUSG00000002985,ENSMUSG00000021024,ENSMUSG00000019969,ENSMUSG00000029554,ENSMUSG00000019850,ENSMUSG00000027466,ENSMUSG00000043019,ENSMUSG00000040462,…
GO:0035313	wound healing, spreading of epidermal cells	biological_process	0.053454	0.82102	2	443	17	22042	ENSMUSG00000030093,ENSMUSG00000030873
GO:0072087	renal vesicle development	biological_process	0.053566	0.82214	2	443	18	22042	ENSMUSG00000031665,ENSMUSG00000024176
GO:0050860	negative regulation of T cell receptor signaling pathway	biological_process	0.053752	0.8226	2	443	18	22042	ENSMUSG00000074272,ENSMUSG00000004266
GO:0050704	regulation of interleukin-1 secretion	biological_process	0.053775	0.8226	3	443	42	22042	ENSMUSG00000037860,ENSMUSG00000019850,ENSMUSG00000047821
GO:0051222	positive regulation of protein transport	biological_process	0.053794	0.8226	14	443	412	22042	ENSMUSG00000115987,ENSMUSG00000024621,ENSMUSG00000047821,ENSMUSG00000017774,ENSMUSG00000005469,ENSMUSG00000001151,ENSMUSG00000037860,ENSMUSG00000020184,ENSMUSG00000037523,ENSMUSG00000033065,ENSMUSG00000000631,ENSMUSG00000029053,ENSMUSG00000019969,ENSMUSG00000035187
GO:0071417	cellular response to organonitrogen compound	biological_process	0.053811	0.8226	17	443	527	22042	ENSMUSG00000035187,ENSMUSG00000032204,ENSMUSG00000037622,ENSMUSG00000031980,ENSMUSG00000020184,ENSMUSG00000030087,ENSMUSG00000006127,ENSMUSG00000021680,ENSMUSG00000033335,ENSMUSG00000074272,ENSMUSG00000019969,ENSMUSG00000029053,ENSMUSG00000059923,ENSMUSG00000020882,ENSMUSG00000028893,ENSMUSG00000017774,ENSMUSG00000076441
GO:0030135	coated vesicle	cellular_component	0.053826	0.8226	8	443	188	22042	ENSMUSG00000004394,ENSMUSG00000002778,ENSMUSG00000033335,ENSMUSG00000026455,ENSMUSG00000022841,ENSMUSG00000020476,ENSMUSG00000060279,ENSMUSG00000022791
GO:0002313	mature B cell differentiation involved in immune response	biological_process	0.053839	0.8226	2	443	18	22042	ENSMUSG00000029570,ENSMUSG00000019850
GO:0072197	ureter morphogenesis	biological_process	0.053868	0.8226	1	443	3	22042	ENSMUSG00000024176
GO:2001275	positive regulation of glucose import in response to insulin stimulus	biological_process	0.053906	0.8226	2	443	18	22042	ENSMUSG00000030087,ENSMUSG00000031980
GO:0061622	glycolytic process through glucose-1-phosphate	biological_process	0.054052	0.82366	1	443	3	22042	ENSMUSG00000033065
GO:0042130	negative regulation of T cell proliferation	biological_process	0.054089	0.82366	4	443	67	22042	ENSMUSG00000029554,ENSMUSG00000004266,ENSMUSG00000074272,ENSMUSG00000017009
GO:0007173	epidermal growth factor receptor signaling pathway	biological_process	0.054093	0.82366	5	443	93	22042	ENSMUSG00000035890,ENSMUSG00000074272,ENSMUSG00000031980,ENSMUSG00000019969,ENSMUSG00000021055
GO:0044275	cellular carbohydrate catabolic process	biological_process	0.054218	0.82464	4	443	69	22042	ENSMUSG00000040385,ENSMUSG00000033065,ENSMUSG00000033059,ENSMUSG00000034748
GO:0019903	protein phosphatase binding	molecular_function	0.054235	0.82464	7	443	157	22042	ENSMUSG00000024621,ENSMUSG00000074272,ENSMUSG00000040385,ENSMUSG00000059923,ENSMUSG00000030374,ENSMUSG00000033249,ENSMUSG00000057329
GO:0006403	RNA localization	biological_process	0.054357	0.8259	7	443	158	22042	ENSMUSG00000000552,ENSMUSG00000017774,ENSMUSG00000067150,ENSMUSG00000015023,ENSMUSG00000041815,ENSMUSG00000024120,ENSMUSG00000022194
GO:0002396	MHC protein complex assembly	biological_process	0.054399	0.82595	1	443	3	22042	ENSMUSG00000037649
GO:1904245	regulation of polynucleotide adenylyltransferase activity	biological_process	0.054479	0.82621	1	443	3	22042	ENSMUSG00000022194
GO:0048769	sarcomerogenesis	biological_process	0.054494	0.82621	1	443	3	22042	ENSMUSG00000007877
GO:0008645	hexose transport	biological_process	0.054636	0.82738	6	443	131	22042	ENSMUSG00000031980,ENSMUSG00000034748,ENSMUSG00000028893,ENSMUSG00000030087,ENSMUSG00000006127,ENSMUSG00000078515
GO:0002694	regulation of leukocyte activation	biological_process	0.05466	0.82738	17	443	594	22042	ENSMUSG00000029554,ENSMUSG00000029053,ENSMUSG00000023206,ENSMUSG00000002602,ENSMUSG00000019850,ENSMUSG00000032815,ENSMUSG00000045817,ENSMUSG00000004266,ENSMUSG00000057329,ENSMUSG00000040247,ENSMUSG00000000631,ENSMUSG00000068105,ENSMUSG00000031217,ENSMUSG00000017009,ENSMUSG00000000957,ENSMUSG00000074272,ENSMUSG00000029003
GO:0001776	leukocyte homeostasis	biological_process	0.054689	0.82738	5	443	99	22042	ENSMUSG00000039936,ENSMUSG00000057329,ENSMUSG00000068105,ENSMUSG00000002602,ENSMUSG00000019850
GO:0030335	positive regulation of cell migration	biological_process	0.054872	0.82954	16	443	493	22042	ENSMUSG00000069135,ENSMUSG00000039936,ENSMUSG00000024620,ENSMUSG00000059146,ENSMUSG00000057329,ENSMUSG00000030890,ENSMUSG00000062960,ENSMUSG00000024163,ENSMUSG00000017774,ENSMUSG00000030093,ENSMUSG00000031980,ENSMUSG00000027200,ENSMUSG00000000957,ENSMUSG00000022836,ENSMUSG00000020702,ENSMUSG00000024621
GO:0006109	regulation of carbohydrate metabolic process	biological_process	0.054974	0.83051	8	443	197	22042	ENSMUSG00000031399,ENSMUSG00000068917,ENSMUSG00000030747,ENSMUSG00000028893,ENSMUSG00000040385,ENSMUSG00000034748,ENSMUSG00000060279,ENSMUSG00000006127
GO:0019216	regulation of lipid metabolic process	biological_process	0.055073	0.83124	12	443	346	22042	ENSMUSG00000002985,ENSMUSG00000002279,ENSMUSG00000020901,ENSMUSG00000024620,ENSMUSG00000031980,ENSMUSG00000037622,ENSMUSG00000058756,ENSMUSG00000035686,ENSMUSG00000031399,ENSMUSG00000030747,ENSMUSG00000074272,ENSMUSG00000028893
GO:2000045	regulation of G1/S transition of mitotic cell cycle	biological_process	0.055145	0.83124	5	443	100	22042	ENSMUSG00000020184,ENSMUSG00000057329,ENSMUSG00000004266,ENSMUSG00000025507,ENSMUSG00000027510
GO:0034504	protein localization to nucleus	biological_process	0.055147	0.83124	11	443	299	22042	ENSMUSG00000025231,ENSMUSG00000037523,ENSMUSG00000020184,ENSMUSG00000031980,ENSMUSG00000019969,ENSMUSG00000028893,ENSMUSG00000028078,ENSMUSG00000029544,ENSMUSG00000041560,ENSMUSG00000025316,ENSMUSG00000024833
GO:0050680	negative regulation of epithelial cell proliferation	biological_process	0.05518	0.83124	6	443	129	22042	ENSMUSG00000002985,ENSMUSG00000026814,ENSMUSG00000021055,ENSMUSG00000041351,ENSMUSG00000021256,ENSMUSG00000074272
GO:0032412	regulation of ion transmembrane transporter activity	biological_process	0.055227	0.83135	9	443	231	22042	ENSMUSG00000033335,ENSMUSG00000021680,ENSMUSG00000069806,ENSMUSG00000036578,ENSMUSG00000025318,ENSMUSG00000020882,ENSMUSG00000050627,ENSMUSG00000007122,ENSMUSG00000017817
GO:0070628	proteasome binding	molecular_function	0.055348	0.83143	2	443	19	22042	ENSMUSG00000004937,ENSMUSG00000026203
GO:0030433	ER-associated ubiquitin-dependent protein catabolic process	biological_process	0.055354	0.83143	4	443	68	22042	ENSMUSG00000070426,ENSMUSG00000040462,ENSMUSG00000026203,ENSMUSG00000004937
GO:0060541	respiratory system development	biological_process	0.055364	0.83143	9	443	229	22042	ENSMUSG00000015605,ENSMUSG00000000957,ENSMUSG00000058756,ENSMUSG00000024620,ENSMUSG00000076441,ENSMUSG00000040385,ENSMUSG00000024163,ENSMUSG00000008090,ENSMUSG00000031831
GO:0030104	water homeostasis	biological_process	0.055423	0.83143	3	443	42	22042	ENSMUSG00000006127,ENSMUSG00000030873,ENSMUSG00000015605
GO:0005996	monosaccharide metabolic process	biological_process	0.055433	0.83143	10	443	268	22042	ENSMUSG00000030747,ENSMUSG00000040385,ENSMUSG00000028893,ENSMUSG00000061099,ENSMUSG00000068917,ENSMUSG00000031399,ENSMUSG00000021196,ENSMUSG00000033065,ENSMUSG00000006127,ENSMUSG00000037622
GO:0003009	skeletal muscle contraction	biological_process	0.055468	0.83143	3	443	43	22042	ENSMUSG00000061723,ENSMUSG00000007122,ENSMUSG00000007877
GO:0008628	hormone-mediated apoptotic signaling pathway	biological_process	0.05558	0.83253	1	443	3	22042	ENSMUSG00000021055
GO:0043434	response to peptide hormone	biological_process	0.055663	0.8329	14	443	422	22042	ENSMUSG00000017774,ENSMUSG00000028893,ENSMUSG00000076441,ENSMUSG00000074272,ENSMUSG00000047821,ENSMUSG00000021680,ENSMUSG00000059923,ENSMUSG00000020184,ENSMUSG00000030087,ENSMUSG00000006127,ENSMUSG00000035187,ENSMUSG00000029053,ENSMUSG00000037622,ENSMUSG00000031980
[truncated: 5,283 more rows]
