# Supplementary material for: Whole transcriptome analysis of the differential RNA profiles and associated competing endogenous RNA networks in LPS-induced acute lung injury (ALI)
Source: PLoS One. 2021 May 7;16(5):e0251359. doi: 10.1371/journal.pone.0251359 (PMC8104378; doi:10.1371/journal.pone.0251359)
Supplement: S23 Table — (XLS) [file pone.0251359.s030.xls]

##Databases: KEGG PATHWAY
##Statistical test method: hypergeometric test / Fisher's exact test
##FDR correction method: Benjamini and Hochberg
#Term	Database	ID	Input number	Background number	P-Value	Corrected P-Value	Input	KEGG_ID/KO	Entrez_ID	Hyperlink
Bacterial invasion of epithelial cells	KEGG PATHWAY	mmu05100	8	77	0.00406919	0.891152655	ENSMUSG00000033335|ENSMUSG00000020901|ENSMUSG00000079426|ENSMUSG00000029003|ENSMUSG00000073982|ENSMUSG00000039936|ENSMUSG00000030890|ENSMUSG00000031078	mmu:13430|mmu:320207|mmu:68089|mmu:71890|mmu:56212|mmu:18707|mmu:16202|mmu:13043|	13430|320207|68089|71890|56212|18707|16202|13043|	http://www.genome.jp/kegg-bin/show_pathway?mmu05100/mmu:13430%09red/mmu:68089%09red/mmu:320207%09red/mmu:71890%09red/mmu:56212%09red/mmu:13043%09red/mmu:18707%09red/mmu:16202%09red
Proteoglycans in cancer	KEGG PATHWAY	mmu05205	13	205	0.015209047	0.919753486	ENSMUSG00000059923|ENSMUSG00000030093|ENSMUSG00000004266|ENSMUSG00000019254|ENSMUSG00000020184|ENSMUSG00000040385|ENSMUSG00000039936|ENSMUSG00000021820|ENSMUSG00000005469|ENSMUSG00000020901|ENSMUSG00000031078|ENSMUSG00000062960|ENSMUSG00000017009	mmu:14784|mmu:22421|mmu:15170|mmu:232807|mmu:17246|mmu:19045|mmu:18707|mmu:12325|mmu:18747|mmu:320207|mmu:13043|mmu:16542|mmu:20971|	14784|22421|15170|232807|17246|19045|18707|12325|18747|320207|13043|16542|20971|	http://www.genome.jp/kegg-bin/show_pathway?mmu05205/mmu:232807%09red/mmu:320207%09red/mmu:18747%09red/mmu:16542%09red/mmu:12325%09red/mmu:17246%09red/mmu:15170%09red/mmu:22421%09red/mmu:19045%09red/mmu:14784%09red/mmu:13043%09red/mmu:18707%09red/mmu:20971%09red
Insulin signaling pathway	KEGG PATHWAY	mmu04910	10	142	0.01692604	0.919753486	ENSMUSG00000059923|ENSMUSG00000067713|ENSMUSG00000030815|ENSMUSG00000040385|ENSMUSG00000033059|ENSMUSG00000020901|ENSMUSG00000039936|ENSMUSG00000005469|ENSMUSG00000006127|ENSMUSG00000029053	mmu:14784|mmu:19082|mmu:68961|mmu:19045|mmu:110078|mmu:320207|mmu:18707|mmu:18747|mmu:19062|mmu:18762|	14784|19082|68961|19045|110078|320207|18707|18747|19062|18762|	http://www.genome.jp/kegg-bin/show_pathway?mmu04910/mmu:19082%09red/mmu:18747%09red/mmu:110078%09red/mmu:320207%09red/mmu:19062%09red/mmu:19045%09red/mmu:14784%09red/mmu:18707%09red/mmu:18762%09red/mmu:68961%09red
Glioma	KEGG PATHWAY	mmu05214	6	65	0.019967857	0.919753486	ENSMUSG00000059923|ENSMUSG00000020901|ENSMUSG00000024620|ENSMUSG00000020184|ENSMUSG00000039936|ENSMUSG00000021820	mmu:14784|mmu:320207|mmu:18596|mmu:17246|mmu:18707|mmu:12325|	14784|320207|18596|17246|18707|12325|	http://www.genome.jp/kegg-bin/show_pathway?mmu05214/mmu:12325%09red/mmu:320207%09red/mmu:17246%09red/mmu:18596%09red/mmu:14784%09red/mmu:18707%09red
Platelet activation	KEGG PATHWAY	mmu04611	9	131	0.02597655	0.919753486	ENSMUSG00000022836|ENSMUSG00000040385|ENSMUSG00000020901|ENSMUSG00000050761|ENSMUSG00000039936|ENSMUSG00000029925|ENSMUSG00000005469|ENSMUSG00000002699|ENSMUSG00000029053	mmu:107589|mmu:19045|mmu:320207|mmu:14724|mmu:18707|mmu:21391|mmu:18747|mmu:16822|mmu:18762|	107589|19045|320207|14724|18707|21391|18747|16822|18762|	http://www.genome.jp/kegg-bin/show_pathway?mmu04611/mmu:21391%09red/mmu:14724%09red/mmu:18747%09red/mmu:320207%09red/mmu:16822%09red/mmu:19045%09red/mmu:18707%09red/mmu:18762%09red/mmu:107589%09red
Oxytocin signaling pathway	KEGG PATHWAY	mmu04921	10	158	0.031177307	0.919753486	ENSMUSG00000022836|ENSMUSG00000067713|ENSMUSG00000040385|ENSMUSG00000069806|ENSMUSG00000019254|ENSMUSG00000020901|ENSMUSG00000039936|ENSMUSG00000021820|ENSMUSG00000005469|ENSMUSG00000020882	mmu:107589|mmu:19082|mmu:19045|mmu:81904|mmu:232807|mmu:320207|mmu:18707|mmu:12325|mmu:18747|mmu:12295|	107589|19082|19045|81904|232807|320207|18707|12325|18747|12295|	http://www.genome.jp/kegg-bin/show_pathway?mmu04921/mmu:19082%09red/mmu:232807%09red/mmu:320207%09red/mmu:18747%09red/mmu:12325%09red/mmu:12295%09red/mmu:81904%09red/mmu:19045%09red/mmu:18707%09red/mmu:107589%09red
B cell receptor signaling pathway	KEGG PATHWAY	mmu04662	6	73	0.031773173	0.919753486	ENSMUSG00000059923|ENSMUSG00000026616|ENSMUSG00000004266|ENSMUSG00000020901|ENSMUSG00000039936|ENSMUSG00000018012	mmu:14784|mmu:12902|mmu:15170|mmu:320207|mmu:18707|mmu:170758|	14784|12902|15170|320207|18707|170758|	http://www.genome.jp/kegg-bin/show_pathway?mmu04662/mmu:320207%09red/mmu:12902%09red/mmu:15170%09red/mmu:170758%09red/mmu:14784%09red/mmu:18707%09red
Focal adhesion	KEGG PATHWAY	mmu04510	12	207	0.033998307	0.919753486	ENSMUSG00000059923|ENSMUSG00000022836|ENSMUSG00000040385|ENSMUSG00000057329|ENSMUSG00000026768|ENSMUSG00000024620|ENSMUSG00000019254|ENSMUSG00000020901|ENSMUSG00000039936|ENSMUSG00000030890|ENSMUSG00000062960|ENSMUSG00000018012	mmu:14784|mmu:107589|mmu:19045|mmu:12043|mmu:241226|mmu:18596|mmu:232807|mmu:320207|mmu:18707|mmu:16202|mmu:16542|mmu:170758|	14784|107589|19045|12043|241226|18596|232807|320207|18707|16202|16542|170758|	http://www.genome.jp/kegg-bin/show_pathway?mmu04510/mmu:232807%09red/mmu:107589%09red/mmu:16542%09red/mmu:241226%09red/mmu:320207%09red/mmu:12043%09red/mmu:19045%09red/mmu:170758%09red/mmu:14784%09red/mmu:18707%09red/mmu:16202%09red/mmu:18596%09red
Neurotrophin signaling pathway	KEGG PATHWAY	mmu04722	8	123	0.044702413	0.919753486	ENSMUSG00000059923|ENSMUSG00000059146|ENSMUSG00000020901|ENSMUSG00000057329|ENSMUSG00000059883|ENSMUSG00000039936|ENSMUSG00000021820|ENSMUSG00000019969	mmu:14784|mmu:18213|mmu:320207|mmu:12043|mmu:266632|mmu:18707|mmu:12325|mmu:19164|	14784|18213|320207|12043|266632|18707|12325|19164|	http://www.genome.jp/kegg-bin/show_pathway?mmu04722/mmu:320207%09red/mmu:18213%09red/mmu:12043%09red/mmu:12325%09red/mmu:19164%09red/mmu:14784%09red/mmu:18707%09red/mmu:266632%09red
Prostate cancer	KEGG PATHWAY	mmu05215	6	89	0.067032608	0.919753486	ENSMUSG00000059923|ENSMUSG00000020901|ENSMUSG00000057329|ENSMUSG00000024620|ENSMUSG00000020184|ENSMUSG00000039936	mmu:14784|mmu:320207|mmu:12043|mmu:18596|mmu:17246|mmu:18707|	14784|320207|12043|18596|17246|18707|	http://www.genome.jp/kegg-bin/show_pathway?mmu05215/mmu:12043%09red/mmu:320207%09red/mmu:17246%09red/mmu:18596%09red/mmu:14784%09red/mmu:18707%09red
Fc epsilon RI signaling pathway	KEGG PATHWAY	mmu04664	5	70	0.075506374	0.919753486	ENSMUSG00000020901|ENSMUSG00000059923|ENSMUSG00000002699|ENSMUSG00000039936|ENSMUSG00000018012	mmu:320207|mmu:14784|mmu:16822|mmu:18707|mmu:170758|	320207|14784|16822|18707|170758|	http://www.genome.jp/kegg-bin/show_pathway?mmu04664/mmu:18707%09red/mmu:320207%09red/mmu:170758%09red/mmu:14784%09red/mmu:16822%09red
Thyroid hormone signaling pathway	KEGG PATHWAY	mmu04919	7	118	0.083734765	0.919753486	ENSMUSG00000020901|ENSMUSG00000020184|ENSMUSG00000031935|ENSMUSG00000021196|ENSMUSG00000039936|ENSMUSG00000058756|ENSMUSG00000005469	mmu:320207|mmu:17246|mmu:234959|mmu:56421|mmu:18707|mmu:21833|mmu:18747|	320207|17246|234959|56421|18707|21833|18747|	http://www.genome.jp/kegg-bin/show_pathway?mmu04919/mmu:234959%09red/mmu:18747%09red/mmu:56421%09red/mmu:320207%09red/mmu:17246%09red/mmu:21833%09red/mmu:18707%09red
Endometrial cancer	KEGG PATHWAY	mmu05213	4	52	0.087798312	0.919753486	ENSMUSG00000020901|ENSMUSG00000059923|ENSMUSG00000030890|ENSMUSG00000039936	mmu:320207|mmu:14784|mmu:16202|mmu:18707|	320207|14784|16202|18707|	http://www.genome.jp/kegg-bin/show_pathway?mmu05213/mmu:18707%09red/mmu:16202%09red/mmu:320207%09red/mmu:14784%09red
Endocrine and other factor-regulated calcium reabsorption	KEGG PATHWAY	mmu04961	4	55	0.101612681	0.919753486	ENSMUSG00000033335|ENSMUSG00000060279|ENSMUSG00000022841|ENSMUSG00000005469	mmu:13430|mmu:11771|mmu:11773|mmu:18747|	13430|11771|11773|18747|	http://www.genome.jp/kegg-bin/show_pathway?mmu04961/mmu:11771%09red/mmu:11773%09red/mmu:13430%09red/mmu:18747%09red
Biosynthesis of amino acids	KEGG PATHWAY	mmu01230	5	78	0.105129841	0.919753486	ENSMUSG00000022477|ENSMUSG00000030541|ENSMUSG00000076441|ENSMUSG00000021196|ENSMUSG00000033065	mmu:11429|mmu:269951|mmu:11898|mmu:56421|mmu:18642|	11429|269951|11898|56421|18642|	http://www.genome.jp/kegg-bin/show_pathway?mmu01230/mmu:11898%09red/mmu:56421%09red/mmu:269951%09red/mmu:11429%09red/mmu:18642%09red
Adrenergic signaling in cardiomyocytes	KEGG PATHWAY	mmu04261	8	151	0.108022328	0.919753486	ENSMUSG00000040385|ENSMUSG00000057329|ENSMUSG00000069806|ENSMUSG00000020901|ENSMUSG00000039936|ENSMUSG00000021820|ENSMUSG00000005469|ENSMUSG00000020882	mmu:19045|mmu:12043|mmu:81904|mmu:320207|mmu:18707|mmu:12325|mmu:18747|mmu:12295|	19045|12043|81904|320207|18707|12325|18747|12295|	http://www.genome.jp/kegg-bin/show_pathway?mmu04261/mmu:320207%09red/mmu:18747%09red/mmu:12043%09red/mmu:12325%09red/mmu:12295%09red/mmu:81904%09red/mmu:19045%09red/mmu:18707%09red
Apoptosis	KEGG PATHWAY	mmu04210	5	82	0.121794309	0.919753486	ENSMUSG00000020901|ENSMUSG00000057329|ENSMUSG00000059883|ENSMUSG00000039936|ENSMUSG00000005469	mmu:320207|mmu:12043|mmu:266632|mmu:18707|mmu:18747|	320207|12043|266632|18707|18747|	http://www.genome.jp/kegg-bin/show_pathway?mmu04210/mmu:12043%09red/mmu:18707%09red/mmu:266632%09red/mmu:320207%09red/mmu:18747%09red
VEGF signaling pathway	KEGG PATHWAY	mmu04370	4	60	0.126675072	0.919753486	ENSMUSG00000020901|ENSMUSG00000039936|ENSMUSG00000062960|ENSMUSG00000018012	mmu:320207|mmu:18707|mmu:16542|mmu:170758|	320207|18707|16542|170758|	http://www.genome.jp/kegg-bin/show_pathway?mmu04370/mmu:16542%09red/mmu:18707%09red/mmu:320207%09red/mmu:170758%09red
2-Oxocarboxylic acid metabolism	KEGG PATHWAY	mmu01210	2	19	0.130548403	0.919753486	ENSMUSG00000022477|ENSMUSG00000030541	mmu:11429|mmu:269951|	11429|269951|	http://www.genome.jp/kegg-bin/show_pathway?mmu01210/mmu:269951%09red/mmu:11429%09red
Aldosterone-regulated sodium reabsorption	KEGG PATHWAY	mmu04960	3	40	0.138870983	0.919753486	ENSMUSG00000020901|ENSMUSG00000030873|ENSMUSG00000039936	mmu:320207|mmu:20277|mmu:18707|	320207|20277|18707|	http://www.genome.jp/kegg-bin/show_pathway?mmu04960/mmu:18707%09red/mmu:20277%09red/mmu:320207%09red
Rap1 signaling pathway	KEGG PATHWAY	mmu04015	10	214	0.140088834	0.919753486	ENSMUSG00000041351|ENSMUSG00000028040|ENSMUSG00000020901|ENSMUSG00000024620|ENSMUSG00000024621|ENSMUSG00000039936|ENSMUSG00000002699|ENSMUSG00000062960|ENSMUSG00000018012|ENSMUSG00000029053	mmu:110351|mmu:13639|mmu:320207|mmu:18596|mmu:12978|mmu:18707|mmu:16822|mmu:16542|mmu:170758|mmu:18762|	110351|13639|320207|18596|12978|18707|16822|16542|170758|18762|	http://www.genome.jp/kegg-bin/show_pathway?mmu04015/mmu:16542%09red/mmu:13639%09red/mmu:320207%09red/mmu:16822%09red/mmu:170758%09red/mmu:18707%09red/mmu:18762%09red/mmu:12978%09red/mmu:110351%09red/mmu:18596%09red
Progesterone-mediated oocyte maturation	KEGG PATHWAY	mmu04914	5	87	0.144225418	0.919753486	ENSMUSG00000039936|ENSMUSG00000029554|ENSMUSG00000020901|ENSMUSG00000029003|ENSMUSG00000005469	mmu:18707|mmu:17120|mmu:320207|mmu:71890|mmu:18747|	18707|17120|320207|71890|18747|	http://www.genome.jp/kegg-bin/show_pathway?mmu04914/mmu:18707%09red/mmu:320207%09red/mmu:17120%09red/mmu:18747%09red/mmu:71890%09red
ErbB signaling pathway	KEGG PATHWAY	mmu04012	5	87	0.144225418	0.919753486	ENSMUSG00000020901|ENSMUSG00000059923|ENSMUSG00000039936|ENSMUSG00000021820|ENSMUSG00000062991	mmu:320207|mmu:14784|mmu:18707|mmu:12325|mmu:211323|	320207|14784|18707|12325|211323|	http://www.genome.jp/kegg-bin/show_pathway?mmu04012/mmu:18707%09red/mmu:320207%09red/mmu:12325%09red/mmu:14784%09red/mmu:211323%09red
Colorectal cancer	KEGG PATHWAY	mmu05210	4	64	0.148395525	0.919753486	ENSMUSG00000020901|ENSMUSG00000057329|ENSMUSG00000039936|ENSMUSG00000018012	mmu:320207|mmu:12043|mmu:18707|mmu:170758|	320207|12043|18707|170758|	http://www.genome.jp/kegg-bin/show_pathway?mmu05210/mmu:12043%09red/mmu:18707%09red/mmu:320207%09red/mmu:170758%09red
Regulation of actin cytoskeleton	KEGG PATHWAY	mmu04810	10	217	0.148696483	0.919753486	ENSMUSG00000022836|ENSMUSG00000040385|ENSMUSG00000079426|ENSMUSG00000026768|ENSMUSG00000024620|ENSMUSG00000019254|ENSMUSG00000020901|ENSMUSG00000039936|ENSMUSG00000018012|ENSMUSG00000020451	mmu:107589|mmu:19045|mmu:68089|mmu:241226|mmu:18596|mmu:232807|mmu:320207|mmu:18707|mmu:170758|mmu:16886|	107589|19045|68089|241226|18596|232807|320207|18707|170758|16886|	http://www.genome.jp/kegg-bin/show_pathway?mmu04810/mmu:232807%09red/mmu:68089%09red/mmu:241226%09red/mmu:320207%09red/mmu:19045%09red/mmu:170758%09red/mmu:18707%09red/mmu:107589%09red/mmu:16886%09red/mmu:18596%09red
Fc gamma R-mediated phagocytosis	KEGG PATHWAY	mmu04666	5	88	0.148912302	0.919753486	ENSMUSG00000020901|ENSMUSG00000079426|ENSMUSG00000033335|ENSMUSG00000039936|ENSMUSG00000020451	mmu:320207|mmu:68089|mmu:13430|mmu:18707|mmu:16886|	320207|68089|13430|18707|16886|	http://www.genome.jp/kegg-bin/show_pathway?mmu04666/mmu:68089%09red/mmu:18707%09red/mmu:320207%09red/mmu:13430%09red/mmu:16886%09red
Vasopressin-regulated water reabsorption	KEGG PATHWAY	mmu04962	3	44	0.167658256	0.919753486	ENSMUSG00000025410|ENSMUSG00000005469|ENSMUSG00000020483	mmu:69654|mmu:18747|mmu:68097|	69654|18747|68097|	http://www.genome.jp/kegg-bin/show_pathway?mmu04962/mmu:68097%09red/mmu:69654%09red/mmu:18747%09red
Natural killer cell mediated cytotoxicity	KEGG PATHWAY	mmu04650	6	119	0.175609725	0.919753486	ENSMUSG00000059923|ENSMUSG00000004266|ENSMUSG00000020901|ENSMUSG00000039936|ENSMUSG00000002699|ENSMUSG00000018012	mmu:14784|mmu:15170|mmu:320207|mmu:18707|mmu:16822|mmu:170758|	14784|15170|320207|18707|16822|170758|	http://www.genome.jp/kegg-bin/show_pathway?mmu04650/mmu:320207%09red/mmu:15170%09red/mmu:16822%09red/mmu:170758%09red/mmu:14784%09red/mmu:18707%09red
Ras signaling pathway	KEGG PATHWAY	mmu04014	10	229	0.185683872	0.919753486	ENSMUSG00000059923|ENSMUSG00000018334|ENSMUSG00000028040|ENSMUSG00000020901|ENSMUSG00000024620|ENSMUSG00000024621|ENSMUSG00000039936|ENSMUSG00000005469|ENSMUSG00000062960|ENSMUSG00000018012	mmu:14784|mmu:16706|mmu:13639|mmu:320207|mmu:18596|mmu:12978|mmu:18707|mmu:18747|mmu:16542|mmu:170758|	14784|16706|13639|320207|18596|12978|18707|18747|16542|170758|	http://www.genome.jp/kegg-bin/show_pathway?mmu04014/mmu:18747%09red/mmu:16542%09red/mmu:13639%09red/mmu:320207%09red/mmu:16706%09red/mmu:170758%09red/mmu:14784%09red/mmu:18707%09red/mmu:12978%09red/mmu:18596%09red
mRNA surveillance pathway	KEGG PATHWAY	mmu03015	5	96	0.18857517	0.919753486	ENSMUSG00000054256|ENSMUSG00000040385|ENSMUSG00000022185|ENSMUSG00000023118|ENSMUSG00000022194	mmu:17690|mmu:19045|mmu:56215|mmu:68188|mmu:54196|	17690|19045|56215|68188|54196|	http://www.genome.jp/kegg-bin/show_pathway?mmu03015/mmu:17690%09red/mmu:54196%09red/mmu:19045%09red/mmu:56215%09red/mmu:68188%09red
Melanoma	KEGG PATHWAY	mmu05218	4	71	0.189459357	0.919753486	ENSMUSG00000020901|ENSMUSG00000024620|ENSMUSG00000039936|ENSMUSG00000020184	mmu:320207|mmu:18596|mmu:18707|mmu:17246|	320207|18596|18707|17246|	http://www.genome.jp/kegg-bin/show_pathway?mmu05218/mmu:18707%09red/mmu:320207%09red/mmu:17246%09red/mmu:18596%09red
Endocytosis	KEGG PATHWAY	mmu04144	10	231	0.192223509	0.919753486	ENSMUSG00000033335|ENSMUSG00000115987|ENSMUSG00000031933|ENSMUSG00000020184|ENSMUSG00000024621|ENSMUSG00000060279|ENSMUSG00000022841|ENSMUSG00000054277|ENSMUSG00000062960|ENSMUSG00000029053	mmu:13430|mmu:66914|mmu:64931|mmu:17246|mmu:12978|mmu:11771|mmu:11773|mmu:66251|mmu:16542|mmu:18762|	13430|66914|64931|17246|12978|11771|11773|66251|16542|18762|	http://www.genome.jp/kegg-bin/show_pathway?mmu04144/mmu:13430%09red/mmu:16542%09red/mmu:11771%09red/mmu:11773%09red/mmu:17246%09red/mmu:64931%09red/mmu:66251%09red/mmu:18762%09red/mmu:66914%09red/mmu:12978%09red
Estrogen signaling pathway	KEGG PATHWAY	mmu04915	5	98	0.199036754	0.919753486	ENSMUSG00000020901|ENSMUSG00000059923|ENSMUSG00000039936|ENSMUSG00000005469|ENSMUSG00000021055	mmu:320207|mmu:14784|mmu:18707|mmu:18747|mmu:13983|	320207|14784|18707|18747|13983|	http://www.genome.jp/kegg-bin/show_pathway?mmu04915/mmu:18707%09red/mmu:13983%09red/mmu:320207%09red/mmu:18747%09red/mmu:14784%09red
Chronic myeloid leukemia	KEGG PATHWAY	mmu05220	4	73	0.201800993	0.919753486	ENSMUSG00000020901|ENSMUSG00000059923|ENSMUSG00000039936|ENSMUSG00000020184	mmu:320207|mmu:14784|mmu:18707|mmu:17246|	320207|14784|18707|17246|	http://www.genome.jp/kegg-bin/show_pathway?mmu05220/mmu:18707%09red/mmu:320207%09red/mmu:17246%09red/mmu:14784%09red
Glycosphingolipid biosynthesis - lacto and neolacto series	KEGG PATHWAY	mmu00601	2	26	0.205671191	0.919753486	ENSMUSG00000028538|ENSMUSG00000029433	mmu:20441|mmu:231727|	20441|231727|	http://www.genome.jp/kegg-bin/show_pathway?mmu00601/mmu:231727%09red/mmu:20441%09red
Glyoxylate and dicarboxylate metabolism	KEGG PATHWAY	mmu00630	2	26	0.205671191	0.919753486	ENSMUSG00000022477|ENSMUSG00000017718	mmu:11429|mmu:71562|	11429|71562|	http://www.genome.jp/kegg-bin/show_pathway?mmu00630/mmu:71562%09red/mmu:11429%09red
Notch signaling pathway	KEGG PATHWAY	mmu04330	3	49	0.205765141	0.919753486	ENSMUSG00000019969|ENSMUSG00000002799|ENSMUSG00000029570	mmu:19164|mmu:16450|mmu:16848|	19164|16450|16848|	http://www.genome.jp/kegg-bin/show_pathway?mmu04330/mmu:16450%09red/mmu:19164%09red/mmu:16848%09red
Hedgehog signaling pathway	KEGG PATHWAY	mmu04340	3	49	0.205765141	0.919753486	ENSMUSG00000030093|ENSMUSG00000025231|ENSMUSG00000005469	mmu:22421|mmu:24069|mmu:18747|	22421|24069|18747|	http://www.genome.jp/kegg-bin/show_pathway?mmu04340/mmu:24069%09red/mmu:18747%09red/mmu:22421%09red
Prolactin signaling pathway	KEGG PATHWAY	mmu04917	4	74	0.208059631	0.919753486	ENSMUSG00000020901|ENSMUSG00000059923|ENSMUSG00000039936|ENSMUSG00000021055	mmu:320207|mmu:14784|mmu:18707|mmu:13983|	320207|14784|18707|13983|	http://www.genome.jp/kegg-bin/show_pathway?mmu04917/mmu:18707%09red/mmu:13983%09red/mmu:320207%09red/mmu:14784%09red
Gastric acid secretion	KEGG PATHWAY	mmu04971	4	74	0.208059631	0.919753486	ENSMUSG00000022836|ENSMUSG00000037624|ENSMUSG00000021820|ENSMUSG00000005469	mmu:107589|mmu:16526|mmu:12325|mmu:18747|	107589|16526|12325|18747|	http://www.genome.jp/kegg-bin/show_pathway?mmu04971/mmu:107589%09red/mmu:16526%09red/mmu:12325%09red/mmu:18747%09red
NF-kappa B signaling pathway	KEGG PATHWAY	mmu04064	5	100	0.209691104	0.919753486	ENSMUSG00000068105|ENSMUSG00000025507|ENSMUSG00000057329|ENSMUSG00000059883|ENSMUSG00000019850	mmu:72049|mmu:57913|mmu:12043|mmu:266632|mmu:21929|	72049|57913|12043|266632|21929|	http://www.genome.jp/kegg-bin/show_pathway?mmu04064/mmu:12043%09red/mmu:57913%09red/mmu:266632%09red/mmu:21929%09red/mmu:72049%09red
Type II diabetes mellitus	KEGG PATHWAY	mmu04930	3	50	0.213613038	0.919753486	ENSMUSG00000020901|ENSMUSG00000039936|ENSMUSG00000029053	mmu:320207|mmu:18707|mmu:18762|	320207|18707|18762|	http://www.genome.jp/kegg-bin/show_pathway?mmu04930/mmu:18707%09red/mmu:18762%09red/mmu:320207%09red
Axon guidance	KEGG PATHWAY	mmu04360	6	129	0.222061809	0.919753486	ENSMUSG00000031391|ENSMUSG00000028040|ENSMUSG00000031217|ENSMUSG00000027200|ENSMUSG00000018012|ENSMUSG00000020451	mmu:16728|mmu:13639|mmu:13641|mmu:214968|mmu:170758|mmu:16886|	16728|13639|13641|214968|170758|16886|	http://www.genome.jp/kegg-bin/show_pathway?mmu04360/mmu:214968%09red/mmu:13639%09red/mmu:13641%09red/mmu:170758%09red/mmu:16728%09red/mmu:16886%09red
Fanconi anemia pathway	KEGG PATHWAY	mmu03460	3	52	0.229491817	0.919753486	ENSMUSG00000032815|ENSMUSG00000038425|ENSMUSG00000024170	mmu:14087|mmu:26447|mmu:71718|	14087|26447|71718|	http://www.genome.jp/kegg-bin/show_pathway?mmu03460/mmu:71718%09red/mmu:14087%09red/mmu:26447%09red
T cell receptor signaling pathway	KEGG PATHWAY	mmu04660	5	105	0.237083501	0.919753486	ENSMUSG00000004266|ENSMUSG00000020901|ENSMUSG00000059923|ENSMUSG00000039936|ENSMUSG00000002699	mmu:15170|mmu:320207|mmu:14784|mmu:18707|mmu:16822|	15170|320207|14784|18707|16822|	http://www.genome.jp/kegg-bin/show_pathway?mmu04660/mmu:18707%09red/mmu:320207%09red/mmu:14784%09red/mmu:15170%09red/mmu:16822%09red
Cell adhesion molecules (CAMs)	KEGG PATHWAY	mmu04514	7	160	0.238915001	0.919753486	ENSMUSG00000037649|ENSMUSG00000070473|ENSMUSG00000026566|ENSMUSG00000026768|ENSMUSG00000031391|ENSMUSG00000017009|ENSMUSG00000061048	mmu:14998|mmu:12739|mmu:68481|mmu:241226|mmu:16728|mmu:20971|mmu:12560|	14998|12739|68481|241226|16728|20971|12560|	http://www.genome.jp/kegg-bin/show_pathway?mmu04514/mmu:12739%09red/mmu:68481%09red/mmu:12560%09red/mmu:241226%09red/mmu:14998%09red/mmu:16728%09red/mmu:20971%09red
Pentose phosphate pathway	KEGG PATHWAY	mmu00030	2	30	0.250397494	0.919753486	ENSMUSG00000033065|ENSMUSG00000021196	mmu:18642|mmu:56421|	18642|56421|	http://www.genome.jp/kegg-bin/show_pathway?mmu00030/mmu:18642%09red/mmu:56421%09red
FoxO signaling pathway	KEGG PATHWAY	mmu04068	6	135	0.251689253	0.919753486	ENSMUSG00000059923|ENSMUSG00000067713|ENSMUSG00000020901|ENSMUSG00000038365|ENSMUSG00000020184|ENSMUSG00000039936	mmu:14784|mmu:19082|mmu:320207|mmu:66822|mmu:17246|mmu:18707|	14784|19082|320207|66822|17246|18707|	http://www.genome.jp/kegg-bin/show_pathway?mmu04068/mmu:19082%09red/mmu:320207%09red/mmu:17246%09red/mmu:14784%09red/mmu:66822%09red/mmu:18707%09red
Phosphatidylinositol signaling system	KEGG PATHWAY	mmu04070	4	81	0.253253272	0.919753486	ENSMUSG00000020901|ENSMUSG00000039936|ENSMUSG00000006127|ENSMUSG00000030682	mmu:320207|mmu:18707|mmu:19062|mmu:52858|	320207|18707|19062|52858|	http://www.genome.jp/kegg-bin/show_pathway?mmu04070/mmu:52858%09red/mmu:18707%09red/mmu:320207%09red/mmu:19062%09red
Other types of O-glycan biosynthesis	KEGG PATHWAY	mmu00514	2	31	0.261643781	0.919753486	ENSMUSG00000028538|ENSMUSG00000029570	mmu:20441|mmu:16848|	20441|16848|	http://www.genome.jp/kegg-bin/show_pathway?mmu00514/mmu:20441%09red/mmu:16848%09red
Non-small cell lung cancer	KEGG PATHWAY	mmu05223	3	56	0.261836431	0.919753486	ENSMUSG00000020901|ENSMUSG00000059923|ENSMUSG00000039936	mmu:320207|mmu:14784|mmu:18707|	320207|14784|18707|	http://www.genome.jp/kegg-bin/show_pathway?mmu05223/mmu:18707%09red/mmu:320207%09red/mmu:14784%09red
Acute myeloid leukemia	KEGG PATHWAY	mmu05221	3	57	0.270015874	0.919753486	ENSMUSG00000020901|ENSMUSG00000059923|ENSMUSG00000039936	mmu:320207|mmu:14784|mmu:18707|	320207|14784|18707|	http://www.genome.jp/kegg-bin/show_pathway?mmu05221/mmu:18707%09red/mmu:320207%09red/mmu:14784%09red
Oocyte meiosis	KEGG PATHWAY	mmu04114	5	111	0.271141576	0.919753486	ENSMUSG00000023940|ENSMUSG00000040385|ENSMUSG00000029003|ENSMUSG00000021820|ENSMUSG00000005469	mmu:72415|mmu:19045|mmu:71890|mmu:12325|mmu:18747|	72415|19045|71890|12325|18747|	http://www.genome.jp/kegg-bin/show_pathway?mmu04114/mmu:19045%09red/mmu:18747%09red/mmu:12325%09red/mmu:72415%09red/mmu:71890%09red
Citrate cycle (TCA cycle)	KEGG PATHWAY	mmu00020	2	32	0.27289293	0.919753486	ENSMUSG00000022477|ENSMUSG00000030541	mmu:11429|mmu:269951|	11429|269951|	http://www.genome.jp/kegg-bin/show_pathway?mmu00020/mmu:269951%09red/mmu:11429%09red
Nicotinate and nicotinamide metabolism	KEGG PATHWAY	mmu00760	2	32	0.27289293	0.919753486	ENSMUSG00000020736|ENSMUSG00000030674	mmu:50773|mmu:67375|	50773|67375|	http://www.genome.jp/kegg-bin/show_pathway?mmu00760/mmu:50773%09red/mmu:67375%09red
Hypertrophic cardiomyopathy (HCM)	KEGG PATHWAY	mmu05410	4	84	0.273214055	0.919753486	ENSMUSG00000020882|ENSMUSG00000067713|ENSMUSG00000026768|ENSMUSG00000069806	mmu:12295|mmu:19082|mmu:241226|mmu:81904|	12295|19082|241226|81904|	http://www.genome.jp/kegg-bin/show_pathway?mmu05410/mmu:19082%09red/mmu:241226%09red/mmu:12295%09red/mmu:81904%09red
Cholinergic synapse	KEGG PATHWAY	mmu04725	5	113	0.282724005	0.919753486	ENSMUSG00000020901|ENSMUSG00000057329|ENSMUSG00000039936|ENSMUSG00000021820|ENSMUSG00000005469	mmu:320207|mmu:12043|mmu:18707|mmu:12325|mmu:18747|	320207|12043|18707|12325|18747|	http://www.genome.jp/kegg-bin/show_pathway?mmu04725/mmu:12043%09red/mmu:18707%09red/mmu:320207%09red/mmu:12325%09red/mmu:18747%09red
Toxoplasmosis	KEGG PATHWAY	mmu05145	5	113	0.282724005	0.919753486	ENSMUSG00000020901|ENSMUSG00000057329|ENSMUSG00000059883|ENSMUSG00000039936|ENSMUSG00000037649	mmu:320207|mmu:12043|mmu:266632|mmu:18707|mmu:14998|	320207|12043|266632|18707|14998|	http://www.genome.jp/kegg-bin/show_pathway?mmu05145/mmu:12043%09red/mmu:18707%09red/mmu:266632%09red/mmu:14998%09red/mmu:320207%09red
Galactose metabolism	KEGG PATHWAY	mmu00052	2	33	0.284134598	0.919753486	ENSMUSG00000033065|ENSMUSG00000021196	mmu:18642|mmu:56421|	18642|56421|	http://www.genome.jp/kegg-bin/show_pathway?mmu00052/mmu:18642%09red/mmu:56421%09red
Influenza A	KEGG PATHWAY	mmu05164	7	170	0.28501268	0.919753486	ENSMUSG00000037649|ENSMUSG00000022194|ENSMUSG00000020901|ENSMUSG00000059883|ENSMUSG00000040725|ENSMUSG00000039936|ENSMUSG00000037523	mmu:14998|mmu:54196|mmu:320207|mmu:266632|mmu:232989|mmu:18707|mmu:228607|	14998|54196|320207|266632|232989|18707|228607|	http://www.genome.jp/kegg-bin/show_pathway?mmu05164/mmu:54196%09red/mmu:320207%09red/mmu:232989%09red/mmu:14998%09red/mmu:228607%09red/mmu:18707%09red/mmu:266632%09red
Wnt signaling pathway	KEGG PATHWAY	mmu04310	6	143	0.292731217	0.919753486	ENSMUSG00000030093|ENSMUSG00000001494|ENSMUSG00000021820|ENSMUSG00000005469|ENSMUSG00000019969|ENSMUSG00000018012	mmu:22421|mmu:74499|mmu:12325|mmu:18747|mmu:19164|mmu:170758|	22421|74499|12325|18747|19164|170758|	http://www.genome.jp/kegg-bin/show_pathway?mmu04310/mmu:18747%09red/mmu:12325%09red/mmu:22421%09red/mmu:74499%09red/mmu:170758%09red/mmu:19164%09red
Inositol phosphate metabolism	KEGG PATHWAY	mmu00562	3	61	0.302966454	0.919753486	ENSMUSG00000039936|ENSMUSG00000006127|ENSMUSG00000030682	mmu:18707|mmu:19062|mmu:52858|	18707|19062|52858|	http://www.genome.jp/kegg-bin/show_pathway?mmu00562/mmu:52858%09red/mmu:18707%09red/mmu:19062%09red
Hepatitis B	KEGG PATHWAY	mmu05161	6	145	0.303204651	0.919753486	ENSMUSG00000059923|ENSMUSG00000020901|ENSMUSG00000057329|ENSMUSG00000039936|ENSMUSG00000037523|ENSMUSG00000019087	mmu:14784|mmu:320207|mmu:12043|mmu:18707|mmu:228607|mmu:54411|	14784|320207|12043|18707|228607|54411|	http://www.genome.jp/kegg-bin/show_pathway?mmu05161/mmu:12043%09red/mmu:320207%09red/mmu:14784%09red/mmu:54411%09red/mmu:228607%09red/mmu:18707%09red
Fructose and mannose metabolism	KEGG PATHWAY	mmu00051	2	35	0.306557172	0.919753486	ENSMUSG00000033065|ENSMUSG00000021196	mmu:18642|mmu:56421|	18642|56421|	http://www.genome.jp/kegg-bin/show_pathway?mmu00051/mmu:18642%09red/mmu:56421%09red
Dilated cardiomyopathy	KEGG PATHWAY	mmu05414	4	89	0.307008932	0.919753486	ENSMUSG00000020882|ENSMUSG00000026768|ENSMUSG00000069806|ENSMUSG00000005469	mmu:12295|mmu:241226|mmu:81904|mmu:18747|	12295|241226|81904|18747|	http://www.genome.jp/kegg-bin/show_pathway?mmu05414/mmu:241226%09red/mmu:12295%09red/mmu:81904%09red/mmu:18747%09red
GnRH signaling pathway	KEGG PATHWAY	mmu04912	4	89	0.307008932	0.919753486	ENSMUSG00000059923|ENSMUSG00000021820|ENSMUSG00000005469|ENSMUSG00000000957	mmu:14784|mmu:12325|mmu:18747|mmu:17387|	14784|12325|18747|17387|	http://www.genome.jp/kegg-bin/show_pathway?mmu04912/mmu:17387%09red/mmu:12325%09red/mmu:18747%09red/mmu:14784%09red
Synaptic vesicle cycle	KEGG PATHWAY	mmu04721	3	62	0.31124032	0.919753486	ENSMUSG00000033335|ENSMUSG00000060279|ENSMUSG00000022841	mmu:13430|mmu:11771|mmu:11773|	13430|11771|11773|	http://www.genome.jp/kegg-bin/show_pathway?mmu04721/mmu:11771%09red/mmu:11773%09red/mmu:13430%09red
DNA replication	KEGG PATHWAY	mmu03030	2	36	0.317720371	0.919753486	ENSMUSG00000024833|ENSMUSG00000030726	mmu:18969|mmu:67967|	18969|67967|	http://www.genome.jp/kegg-bin/show_pathway?mmu03030/mmu:18969%09red/mmu:67967%09red
Glycerophospholipid metabolism	KEGG PATHWAY	mmu00564	4	91	0.320652826	0.919753486	ENSMUSG00000025137|ENSMUSG00000028670|ENSMUSG00000050627|ENSMUSG00000030682	mmu:68671|mmu:26394|mmu:333433|mmu:52858|	68671|26394|333433|52858|	http://www.genome.jp/kegg-bin/show_pathway?mmu00564/mmu:333433%09red/mmu:68671%09red/mmu:52858%09red/mmu:26394%09red
Glycolysis / Gluconeogenesis	KEGG PATHWAY	mmu00010	3	65	0.336082677	0.919753486	ENSMUSG00000033065|ENSMUSG00000021196|ENSMUSG00000061099	mmu:18642|mmu:56421|mmu:14447|	18642|56421|14447|	http://www.genome.jp/kegg-bin/show_pathway?mmu00010/mmu:18642%09red/mmu:14447%09red/mmu:56421%09red
Leishmaniasis	KEGG PATHWAY	mmu05140	3	65	0.336082677	0.919753486	ENSMUSG00000004266|ENSMUSG00000059883|ENSMUSG00000037649	mmu:15170|mmu:266632|mmu:14998|	15170|266632|14998|	http://www.genome.jp/kegg-bin/show_pathway?mmu05140/mmu:266632%09red/mmu:14998%09red/mmu:15170%09red
Epstein-Barr virus infection	KEGG PATHWAY	mmu05169	8	212	0.343872862	0.919753486	ENSMUSG00000026616|ENSMUSG00000020901|ENSMUSG00000057329|ENSMUSG00000020184|ENSMUSG00000039771|ENSMUSG00000039936|ENSMUSG00000005469|ENSMUSG00000019850	mmu:12902|mmu:320207|mmu:12043|mmu:17246|mmu:20022|mmu:18707|mmu:18747|mmu:21929|	12902|320207|12043|17246|20022|18707|18747|21929|	http://www.genome.jp/kegg-bin/show_pathway?mmu05169/mmu:18747%09red/mmu:12043%09red/mmu:17246%09red/mmu:320207%09red/mmu:12902%09red/mmu:20022%09red/mmu:21929%09red/mmu:18707%09red
Long-term potentiation	KEGG PATHWAY	mmu04720	3	66	0.344357477	0.919753486	ENSMUSG00000040385|ENSMUSG00000021820|ENSMUSG00000005469	mmu:19045|mmu:12325|mmu:18747|	19045|12325|18747|	http://www.genome.jp/kegg-bin/show_pathway?mmu04720/mmu:12325%09red/mmu:19045%09red/mmu:18747%09red
Pancreatic cancer	KEGG PATHWAY	mmu05212	3	66	0.344357477	0.919753486	ENSMUSG00000020901|ENSMUSG00000039936|ENSMUSG00000018012	mmu:320207|mmu:18707|mmu:170758|	320207|18707|170758|	http://www.genome.jp/kegg-bin/show_pathway?mmu05212/mmu:18707%09red/mmu:320207%09red/mmu:170758%09red
Non-homologous end-joining	KEGG PATHWAY	mmu03450	1	13	0.348133607	0.919753486	ENSMUSG00000021615	mmu:108138|	108138|	http://www.genome.jp/kegg-bin/show_pathway?mmu03450/mmu:108138%09red
Amphetamine addiction	KEGG PATHWAY	mmu05031	3	67	0.352623127	0.919753486	ENSMUSG00000040385|ENSMUSG00000021820|ENSMUSG00000005469	mmu:19045|mmu:12325|mmu:18747|	19045|12325|18747|	http://www.genome.jp/kegg-bin/show_pathway?mmu05031/mmu:12325%09red/mmu:19045%09red/mmu:18747%09red
Renal cell carcinoma	KEGG PATHWAY	mmu05211	3	67	0.352623127	0.919753486	ENSMUSG00000020901|ENSMUSG00000059923|ENSMUSG00000039936	mmu:320207|mmu:14784|mmu:18707|	320207|14784|18707|	http://www.genome.jp/kegg-bin/show_pathway?mmu05211/mmu:18707%09red/mmu:320207%09red/mmu:14784%09red
Osteoclast differentiation	KEGG PATHWAY	mmu04380	5	126	0.359696989	0.919753486	ENSMUSG00000020901|ENSMUSG00000059923|ENSMUSG00000039936|ENSMUSG00000024621|ENSMUSG00000002699	mmu:320207|mmu:14784|mmu:18707|mmu:12978|mmu:16822|	320207|14784|18707|12978|16822|	http://www.genome.jp/kegg-bin/show_pathway?mmu04380/mmu:18707%09red/mmu:12978%09red/mmu:320207%09red/mmu:14784%09red/mmu:16822%09red
Inflammatory mediator regulation of TRP channels	KEGG PATHWAY	mmu04750	5	126	0.359696989	0.919753486	ENSMUSG00000040385|ENSMUSG00000020901|ENSMUSG00000039936|ENSMUSG00000021820|ENSMUSG00000005469	mmu:19045|mmu:320207|mmu:18707|mmu:12325|mmu:18747|	19045|320207|18707|12325|18747|	http://www.genome.jp/kegg-bin/show_pathway?mmu04750/mmu:18707%09red/mmu:320207%09red/mmu:12325%09red/mmu:19045%09red/mmu:18747%09red
p53 signaling pathway	KEGG PATHWAY	mmu04115	3	68	0.360876107	0.919753486	ENSMUSG00000025507|ENSMUSG00000028893|ENSMUSG00000020184	mmu:57913|mmu:230784|mmu:17246|	57913|230784|17246|	http://www.genome.jp/kegg-bin/show_pathway?mmu04115/mmu:57913%09red/mmu:230784%09red/mmu:17246%09red
Fatty acid biosynthesis	KEGG PATHWAY	mmu00061	1	14	0.367762477	0.919753486	ENSMUSG00000032281	mmu:94180|	94180|	http://www.genome.jp/kegg-bin/show_pathway?mmu00061/mmu:94180%09red
Vascular smooth muscle contraction	KEGG PATHWAY	mmu04270	5	128	0.371666235	0.919753486	ENSMUSG00000040385|ENSMUSG00000037166|ENSMUSG00000019254|ENSMUSG00000005469|ENSMUSG00000022836	mmu:19045|mmu:68458|mmu:232807|mmu:18747|mmu:107589|	19045|68458|232807|18747|107589|	http://www.genome.jp/kegg-bin/show_pathway?mmu04270/mmu:232807%09red/mmu:107589%09red/mmu:19045%09red/mmu:68458%09red/mmu:18747%09red
AMPK signaling pathway	KEGG PATHWAY	mmu04152	5	129	0.377651738	0.919753486	ENSMUSG00000020901|ENSMUSG00000033065|ENSMUSG00000067713|ENSMUSG00000021196|ENSMUSG00000039936	mmu:320207|mmu:18642|mmu:19082|mmu:56421|mmu:18707|	320207|18642|19082|56421|18707|	http://www.genome.jp/kegg-bin/show_pathway?mmu04152/mmu:19082%09red/mmu:18707%09red/mmu:320207%09red/mmu:56421%09red/mmu:18642%09red
Intestinal immune network for IgA production	KEGG PATHWAY	mmu04672	2	42	0.383551122	0.919753486	ENSMUSG00000068105|ENSMUSG00000037649	mmu:72049|mmu:14998|	72049|14998|	http://www.genome.jp/kegg-bin/show_pathway?mmu04672/mmu:14998%09red/mmu:72049%09red
Glycosaminoglycan biosynthesis - keratan sulfate	KEGG PATHWAY	mmu00533	1	15	0.386801028	0.919753486	ENSMUSG00000028538	mmu:20441|	20441|	http://www.genome.jp/kegg-bin/show_pathway?mmu00533/mmu:20441%09red
MAPK signaling pathway	KEGG PATHWAY	mmu04010	9	253	0.391038693	0.919753486	ENSMUSG00000024163|ENSMUSG00000059923|ENSMUSG00000053716|ENSMUSG00000024620|ENSMUSG00000069806|ENSMUSG00000005469|ENSMUSG00000020882|ENSMUSG00000015605|ENSMUSG00000018012	mmu:30957|mmu:14784|mmu:235584|mmu:18596|mmu:81904|mmu:18747|mmu:12295|mmu:20807|mmu:170758|	30957|14784|235584|18596|81904|18747|12295|20807|170758|	http://www.genome.jp/kegg-bin/show_pathway?mmu04010/mmu:235584%09red/mmu:12295%09red/mmu:20807%09red/mmu:18747%09red/mmu:30957%09red/mmu:81904%09red/mmu:170758%09red/mmu:14784%09red/mmu:18596%09red
Bile secretion	KEGG PATHWAY	mmu04976	3	72	0.393695002	0.919753486	ENSMUSG00000032204|ENSMUSG00000005469|ENSMUSG00000020865	mmu:64008|mmu:18747|mmu:76408|	64008|18747|76408|	http://www.genome.jp/kegg-bin/show_pathway?mmu04976/mmu:76408%09red/mmu:64008%09red/mmu:18747%09red
Chagas disease (American trypanosomiasis)	KEGG PATHWAY	mmu05142	4	103	0.402802479	0.919753486	ENSMUSG00000020901|ENSMUSG00000059883|ENSMUSG00000039936|ENSMUSG00000034792	mmu:320207|mmu:266632|mmu:18707|mmu:14676|	320207|266632|18707|14676|	http://www.genome.jp/kegg-bin/show_pathway?mmu05142/mmu:18707%09red/mmu:266632%09red/mmu:320207%09red/mmu:14676%09red
Pyrimidine metabolism	KEGG PATHWAY	mmu00240	4	103	0.402802479	0.919753486	ENSMUSG00000020736|ENSMUSG00000024833|ENSMUSG00000039771|ENSMUSG00000030726	mmu:50773|mmu:18969|mmu:20022|mmu:67967|	50773|18969|20022|67967|	http://www.genome.jp/kegg-bin/show_pathway?mmu00240/mmu:50773%09red/mmu:20022%09red/mmu:18969%09red/mmu:67967%09red
Primary bile acid biosynthesis	KEGG PATHWAY	mmu00120	1	16	0.405266991	0.919753486	ENSMUSG00000050445	mmu:13124|	13124|	http://www.genome.jp/kegg-bin/show_pathway?mmu00120/mmu:13124%09red
Arrhythmogenic right ventricular cardiomyopathy (ARVC)	KEGG PATHWAY	mmu05412	3	74	0.409945416	0.919753486	ENSMUSG00000020882|ENSMUSG00000026768|ENSMUSG00000069806	mmu:12295|mmu:241226|mmu:81904|	12295|241226|81904|	http://www.genome.jp/kegg-bin/show_pathway?mmu05412/mmu:241226%09red/mmu:12295%09red/mmu:81904%09red
Carbohydrate digestion and absorption	KEGG PATHWAY	mmu04973	2	45	0.41545152	0.919753486	ENSMUSG00000020901|ENSMUSG00000039936	mmu:320207|mmu:18707|	320207|18707|	http://www.genome.jp/kegg-bin/show_pathway?mmu04973/mmu:18707%09red/mmu:320207%09red
Nucleotide excision repair	KEGG PATHWAY	mmu03420	2	45	0.41545152	0.919753486	ENSMUSG00000030726|ENSMUSG00000006599	mmu:67967|mmu:14884|	67967|14884|	http://www.genome.jp/kegg-bin/show_pathway?mmu03420/mmu:14884%09red/mmu:67967%09red
Hepatitis C	KEGG PATHWAY	mmu05160	5	136	0.419439379	0.919753486	ENSMUSG00000020901|ENSMUSG00000059923|ENSMUSG00000070473|ENSMUSG00000039936|ENSMUSG00000037523	mmu:320207|mmu:14784|mmu:12739|mmu:18707|mmu:228607|	320207|14784|12739|18707|228607|	http://www.genome.jp/kegg-bin/show_pathway?mmu05160/mmu:12739%09red/mmu:18707%09red/mmu:228607%09red/mmu:320207%09red/mmu:14784%09red
Viral carcinogenesis	KEGG PATHWAY	mmu05203	8	229	0.421400152	0.919753486	ENSMUSG00000059923|ENSMUSG00000020901|ENSMUSG00000029554|ENSMUSG00000020184|ENSMUSG00000039936|ENSMUSG00000005469|ENSMUSG00000006599|ENSMUSG00000015605	mmu:14784|mmu:320207|mmu:17120|mmu:17246|mmu:18707|mmu:18747|mmu:14884|mmu:20807|	14784|320207|17120|17246|18707|18747|14884|20807|	http://www.genome.jp/kegg-bin/show_pathway?mmu05203/mmu:14884%09red/mmu:20807%09red/mmu:320207%09red/mmu:17246%09red/mmu:17120%09red/mmu:14784%09red/mmu:18707%09red/mmu:18747%09red
Measles	KEGG PATHWAY	mmu05162	5	137	0.425377576	0.919753486	ENSMUSG00000020901|ENSMUSG00000037523|ENSMUSG00000059883|ENSMUSG00000039936|ENSMUSG00000019850	mmu:320207|mmu:228607|mmu:266632|mmu:18707|mmu:21929|	320207|228607|266632|18707|21929|	http://www.genome.jp/kegg-bin/show_pathway?mmu05162/mmu:228607%09red/mmu:18707%09red/mmu:266632%09red/mmu:21929%09red/mmu:320207%09red
Protein processing in endoplasmic reticulum	KEGG PATHWAY	mmu04141	6	169	0.431572666	0.919753486	ENSMUSG00000057329|ENSMUSG00000027422|ENSMUSG00000043019|ENSMUSG00000040462|ENSMUSG00000026203|ENSMUSG00000028416	mmu:12043|mmu:81910|mmu:66967|mmu:216440|mmu:56812|mmu:12017|	12043|81910|66967|216440|56812|12017|	http://www.genome.jp/kegg-bin/show_pathway?mmu04141/mmu:216440%09red/mmu:56812%09red/mmu:12043%09red/mmu:66967%09red/mmu:81910%09red/mmu:12017%09red
Cardiac muscle contraction	KEGG PATHWAY	mmu04260	3	78	0.442016979	0.919753486	ENSMUSG00000020882|ENSMUSG00000069806|ENSMUSG00000009876	mmu:12295|mmu:81904|mmu:84682|	12295|81904|84682|	http://www.genome.jp/kegg-bin/show_pathway?mmu04260/mmu:84682%09red/mmu:81904%09red/mmu:12295%09red
Signaling pathways regulating pluripotency of stem cells	KEGG PATHWAY	mmu04550	5	140	0.443117876	0.919753486	ENSMUSG00000020901|ENSMUSG00000030093|ENSMUSG00000059923|ENSMUSG00000039936|ENSMUSG00000020160	mmu:320207|mmu:22421|mmu:14784|mmu:18707|mmu:17268|	320207|22421|14784|18707|17268|	http://www.genome.jp/kegg-bin/show_pathway?mmu04550/mmu:17268%09red/mmu:18707%09red/mmu:320207%09red/mmu:14784%09red/mmu:22421%09red
TNF signaling pathway	KEGG PATHWAY	mmu04668	4	109	0.443327597	0.919753486	ENSMUSG00000020901|ENSMUSG00000019850|ENSMUSG00000039936|ENSMUSG00000000957	mmu:320207|mmu:21929|mmu:18707|mmu:17387|	320207|21929|18707|17387|	http://www.genome.jp/kegg-bin/show_pathway?mmu04668/mmu:17387%09red/mmu:18707%09red/mmu:320207%09red/mmu:21929%09red
Salmonella infection	KEGG PATHWAY	mmu05132	3	79	0.44993096	0.919753486	ENSMUSG00000079426|ENSMUSG00000073982|ENSMUSG00000040714	mmu:68089|mmu:56212|mmu:232943|	68089|56212|232943|	http://www.genome.jp/kegg-bin/show_pathway?mmu05132/mmu:232943%09red/mmu:56212%09red/mmu:68089%09red
N-Glycan biosynthesis	KEGG PATHWAY	mmu00510	2	49	0.456644535	0.919753486	ENSMUSG00000026810|ENSMUSG00000032059	mmu:13481|mmu:102580|	13481|102580|	http://www.genome.jp/kegg-bin/show_pathway?mmu00510/mmu:102580%09red/mmu:13481%09red
HIF-1 signaling pathway	KEGG PATHWAY	mmu04066	4	111	0.456659096	0.919753486	ENSMUSG00000020901|ENSMUSG00000057329|ENSMUSG00000039936|ENSMUSG00000021820	mmu:320207|mmu:12043|mmu:18707|mmu:12325|	320207|12043|18707|12325|	http://www.genome.jp/kegg-bin/show_pathway?mmu04066/mmu:12043%09red/mmu:18707%09red/mmu:320207%09red/mmu:12325%09red
Carbon metabolism	KEGG PATHWAY	mmu01200	4	111	0.456659096	0.919753486	ENSMUSG00000022477|ENSMUSG00000030541|ENSMUSG00000033065|ENSMUSG00000021196	mmu:11429|mmu:269951|mmu:18642|mmu:56421|	11429|269951|18642|56421|	http://www.genome.jp/kegg-bin/show_pathway?mmu01200/mmu:18642%09red/mmu:56421%09red/mmu:269951%09red/mmu:11429%09red
One carbon pool by folate	KEGG PATHWAY	mmu00670	1	19	0.457398778	0.919753486	ENSMUSG00000030088	mmu:107747|	107747|	http://www.genome.jp/kegg-bin/show_pathway?mmu00670/mmu:107747%09red
Ribosome biogenesis in eukaryotes	KEGG PATHWAY	mmu03008	3	81	0.465618495	0.919753486	ENSMUSG00000027405|ENSMUSG00000029715|ENSMUSG00000024785	mmu:67134|mmu:74097|mmu:59028|	67134|74097|59028|	http://www.genome.jp/kegg-bin/show_pathway?mmu03008/mmu:74097%09red/mmu:59028%09red/mmu:67134%09red
Tuberculosis	KEGG PATHWAY	mmu05152	6	176	0.468723645	0.919753486	ENSMUSG00000018334|ENSMUSG00000037649|ENSMUSG00000057329|ENSMUSG00000059883|ENSMUSG00000021820|ENSMUSG00000019087	mmu:16706|mmu:14998|mmu:12043|mmu:266632|mmu:12325|mmu:54411|	16706|14998|12043|266632|12325|54411|	http://www.genome.jp/kegg-bin/show_pathway?mmu05152/mmu:12043%09red/mmu:12325%09red/mmu:16706%09red/mmu:14998%09red/mmu:54411%09red/mmu:266632%09red
PPAR signaling pathway	KEGG PATHWAY	mmu03320	3	82	0.473387954	0.919753486	ENSMUSG00000032281|ENSMUSG00000050445|ENSMUSG00000030890	mmu:94180|mmu:13124|mmu:16202|	94180|13124|16202|	http://www.genome.jp/kegg-bin/show_pathway?mmu03320/mmu:16202%09red/mmu:13124%09red/mmu:94180%09red
Renin-angiotensin system	KEGG PATHWAY	mmu04614	1	20	0.473741297	0.919753486	ENSMUSG00000031980	mmu:11606|	11606|	http://www.genome.jp/kegg-bin/show_pathway?mmu04614/mmu:11606%09red
Glycosaminoglycan biosynthesis - chondroitin sulfate / dermatan sulfate	KEGG PATHWAY	mmu00532	1	20	0.473741297	0.919753486	ENSMUSG00000020868	mmu:217119|	217119|	http://www.genome.jp/kegg-bin/show_pathway?mmu00532/mmu:217119%09red
Purine metabolism	KEGG PATHWAY	mmu00230	6	179	0.484450316	0.919753486	ENSMUSG00000039771|ENSMUSG00000030726|ENSMUSG00000024833|ENSMUSG00000024575|ENSMUSG00000003500|ENSMUSG00000020736	mmu:20022|mmu:67967|mmu:18969|mmu:225600|mmu:23917|mmu:50773|	20022|67967|18969|225600|23917|50773|	http://www.genome.jp/kegg-bin/show_pathway?mmu00230/mmu:50773%09red/mmu:225600%09red/mmu:23917%09red/mmu:20022%09red/mmu:67967%09red/mmu:18969%09red
HTLV-I infection	KEGG PATHWAY	mmu05166	9	277	0.493311752	0.919753486	ENSMUSG00000030093|ENSMUSG00000037649|ENSMUSG00000020901|ENSMUSG00000024620|ENSMUSG00000030726|ENSMUSG00000039936|ENSMUSG00000005469|ENSMUSG00000068105|ENSMUSG00000015605	mmu:22421|mmu:14998|mmu:320207|mmu:18596|mmu:67967|mmu:18707|mmu:18747|mmu:72049|mmu:20807|	22421|14998|320207|18596|67967|18707|18747|72049|20807|	http://www.genome.jp/kegg-bin/show_pathway?mmu05166/mmu:20807%09red/mmu:320207%09red/mmu:22421%09red/mmu:14998%09red/mmu:18596%09red/mmu:18707%09red/mmu:67967%09red/mmu:72049%09red/mmu:18747%09red
Calcium signaling pathway	KEGG PATHWAY	mmu04020	6	181	0.494854073	0.919753486	ENSMUSG00000022836|ENSMUSG00000030815|ENSMUSG00000024620|ENSMUSG00000034792|ENSMUSG00000021820|ENSMUSG00000005469	mmu:107589|mmu:68961|mmu:18596|mmu:14676|mmu:12325|mmu:18747|	107589|68961|18596|14676|12325|18747|	http://www.genome.jp/kegg-bin/show_pathway?mmu04020/mmu:14676%09red/mmu:18747%09red/mmu:12325%09red/mmu:18596%09red/mmu:107589%09red/mmu:68961%09red
Small cell lung cancer	KEGG PATHWAY	mmu05222	3	85	0.496376561	0.919753486	ENSMUSG00000020901|ENSMUSG00000057329|ENSMUSG00000039936	mmu:320207|mmu:12043|mmu:18707|	320207|12043|18707|	http://www.genome.jp/kegg-bin/show_pathway?mmu05222/mmu:12043%09red/mmu:18707%09red/mmu:320207%09red
Huntington's disease	KEGG PATHWAY	mmu05016	6	182	0.500029553	0.919753486	ENSMUSG00000009876|ENSMUSG00000037820|ENSMUSG00000039771|ENSMUSG00000060279|ENSMUSG00000022841|ENSMUSG00000025410	mmu:84682|mmu:21817|mmu:20022|mmu:11771|mmu:11773|mmu:69654|	84682|21817|20022|11771|11773|69654|	http://www.genome.jp/kegg-bin/show_pathway?mmu05016/mmu:84682%09red/mmu:11771%09red/mmu:11773%09red/mmu:20022%09red/mmu:69654%09red/mmu:21817%09red
Hematopoietic cell lineage	KEGG PATHWAY	mmu04640	3	86	0.503927121	0.919753486	ENSMUSG00000050761|ENSMUSG00000026616|ENSMUSG00000024621	mmu:14724|mmu:12902|mmu:12978|	14724|12902|12978|	http://www.genome.jp/kegg-bin/show_pathway?mmu04640/mmu:14724%09red/mmu:12902%09red/mmu:12978%09red
Dorso-ventral axis formation	KEGG PATHWAY	mmu04320	1	22	0.504966304	0.919753486	ENSMUSG00000059923	mmu:14784|	14784|	http://www.genome.jp/kegg-bin/show_pathway?mmu04320/mmu:14784%09red
Amoebiasis	KEGG PATHWAY	mmu05146	4	119	0.508787895	0.919753486	ENSMUSG00000020901|ENSMUSG00000034792|ENSMUSG00000039936|ENSMUSG00000005469	mmu:320207|mmu:14676|mmu:18707|mmu:18747|	320207|14676|18707|18747|	http://www.genome.jp/kegg-bin/show_pathway?mmu05146/mmu:18707%09red/mmu:320207%09red/mmu:14676%09red/mmu:18747%09red
Gap junction	KEGG PATHWAY	mmu04540	3	87	0.511418894	0.919753486	ENSMUSG00000059923|ENSMUSG00000024620|ENSMUSG00000005469	mmu:14784|mmu:18596|mmu:18747|	14784|18596|18747|	http://www.genome.jp/kegg-bin/show_pathway?mmu04540/mmu:18596%09red/mmu:14784%09red/mmu:18747%09red
Basal cell carcinoma	KEGG PATHWAY	mmu05217	2	55	0.51514603	0.919753486	ENSMUSG00000030093|ENSMUSG00000025231	mmu:22421|mmu:24069|	22421|24069|	http://www.genome.jp/kegg-bin/show_pathway?mmu05217/mmu:24069%09red/mmu:22421%09red
ECM-receptor interaction	KEGG PATHWAY	mmu04512	3	88	0.51885043	0.919753486	ENSMUSG00000050761|ENSMUSG00000026768|ENSMUSG00000017009	mmu:14724|mmu:241226|mmu:20971|	14724|241226|20971|	http://www.genome.jp/kegg-bin/show_pathway?mmu04512/mmu:241226%09red/mmu:20971%09red/mmu:14724%09red
Mismatch repair	KEGG PATHWAY	mmu03430	1	23	0.519877887	0.919753486	ENSMUSG00000030726	mmu:67967|	67967|	http://www.genome.jp/kegg-bin/show_pathway?mmu03430/mmu:67967%09red
PI3K-Akt signaling pathway	KEGG PATHWAY	mmu04151	11	351	0.529862367	0.919753486	ENSMUSG00000059923|ENSMUSG00000028040|ENSMUSG00000020901|ENSMUSG00000057329|ENSMUSG00000026768|ENSMUSG00000024620|ENSMUSG00000020184|ENSMUSG00000024621|ENSMUSG00000039936|ENSMUSG00000062960|ENSMUSG00000029053	mmu:14784|mmu:13639|mmu:320207|mmu:12043|mmu:241226|mmu:18596|mmu:17246|mmu:12978|mmu:18707|mmu:16542|mmu:18762|	14784|13639|320207|12043|241226|18596|17246|12978|18707|16542|18762|	http://www.genome.jp/kegg-bin/show_pathway?mmu04151/mmu:16542%09red/mmu:241226%09red/mmu:320207%09red/mmu:17246%09red/mmu:12043%09red/mmu:18596%09red/mmu:14784%09red/mmu:18707%09red/mmu:18762%09red/mmu:13639%09red/mmu:12978%09red
Asthma	KEGG PATHWAY	mmu05310	1	24	0.534340862	0.919753486	ENSMUSG00000037649	mmu:14998|	14998|	http://www.genome.jp/kegg-bin/show_pathway?mmu05310/mmu:14998%09red
Vitamin digestion and absorption	KEGG PATHWAY	mmu04977	1	24	0.534340862	0.919753486	ENSMUSG00000020432	mmu:21452|	21452|	http://www.genome.jp/kegg-bin/show_pathway?mmu04977/mmu:21452%09red
Glycosaminoglycan biosynthesis - heparan sulfate / heparin	KEGG PATHWAY	mmu00534	1	24	0.534340862	0.919753486	ENSMUSG00000020868	mmu:217119|	217119|	http://www.genome.jp/kegg-bin/show_pathway?mmu00534/mmu:217119%09red
Pathways in cancer	KEGG PATHWAY	mmu05200	10	323	0.547564099	0.919753486	ENSMUSG00000059923|ENSMUSG00000030093|ENSMUSG00000024621|ENSMUSG00000020901|ENSMUSG00000057329|ENSMUSG00000024620|ENSMUSG00000025231|ENSMUSG00000020184|ENSMUSG00000039936|ENSMUSG00000018012	mmu:14784|mmu:22421|mmu:12978|mmu:320207|mmu:12043|mmu:18596|mmu:24069|mmu:17246|mmu:18707|mmu:170758|	14784|22421|12978|320207|12043|18596|24069|17246|18707|170758|	http://www.genome.jp/kegg-bin/show_pathway?mmu05200/mmu:12043%09red/mmu:320207%09red/mmu:17246%09red/mmu:22421%09red/mmu:170758%09red/mmu:14784%09red/mmu:18707%09red/mmu:24069%09red/mmu:12978%09red/mmu:18596%09red
Glycosylphosphatidylinositol(GPI)-anchor biosynthesis	KEGG PATHWAY	mmu00563	1	25	0.548368707	0.919753486	ENSMUSG00000026810	mmu:13481|	13481|	http://www.genome.jp/kegg-bin/show_pathway?mmu00563/mmu:13481%09red
Arginine and proline metabolism	KEGG PATHWAY	mmu00330	2	59	0.551760435	0.919753486	ENSMUSG00000076441|ENSMUSG00000069835	mmu:11898|mmu:69215|	11898|69215|	http://www.genome.jp/kegg-bin/show_pathway?mmu00330/mmu:11898%09red/mmu:69215%09red
Cell cycle	KEGG PATHWAY	mmu04110	4	126	0.552470017	0.919753486	ENSMUSG00000029554|ENSMUSG00000029003|ENSMUSG00000020184|ENSMUSG00000014859	mmu:17120|mmu:71890|mmu:17246|mmu:104394|	17120|71890|17246|104394|	http://www.genome.jp/kegg-bin/show_pathway?mmu04110/mmu:104394%09red/mmu:17120%09red/mmu:17246%09red/mmu:71890%09red
Maturity onset diabetes of the young	KEGG PATHWAY	mmu04950	1	26	0.561974498	0.919753486	ENSMUSG00000035187	mmu:18096|	18096|	http://www.genome.jp/kegg-bin/show_pathway?mmu04950/mmu:18096%09red
mTOR signaling pathway	KEGG PATHWAY	mmu04150	2	61	0.569322069	0.919753486	ENSMUSG00000020901|ENSMUSG00000039936	mmu:320207|mmu:18707|	320207|18707|	http://www.genome.jp/kegg-bin/show_pathway?mmu04150/mmu:18707%09red/mmu:320207%09red
Chemokine signaling pathway	KEGG PATHWAY	mmu04062	6	196	0.570251287	0.919753486	ENSMUSG00000059923|ENSMUSG00000020702|ENSMUSG00000020901|ENSMUSG00000039936|ENSMUSG00000005469|ENSMUSG00000029053	mmu:14784|mmu:20290|mmu:320207|mmu:18707|mmu:18747|mmu:18762|	14784|20290|320207|18707|18747|18762|	http://www.genome.jp/kegg-bin/show_pathway?mmu04062/mmu:18747%09red/mmu:320207%09red/mmu:20290%09red/mmu:14784%09red/mmu:18707%09red/mmu:18762%09red
Collecting duct acid secretion	KEGG PATHWAY	mmu04966	1	27	0.575170917	0.919753486	ENSMUSG00000017756	mmu:20499|	20499|	http://www.genome.jp/kegg-bin/show_pathway?mmu04966/mmu:20499%09red
cAMP signaling pathway	KEGG PATHWAY	mmu04024	6	198	0.579890283	0.919753486	ENSMUSG00000040385|ENSMUSG00000020901|ENSMUSG00000039936|ENSMUSG00000021820|ENSMUSG00000005469|ENSMUSG00000018012	mmu:19045|mmu:320207|mmu:18707|mmu:12325|mmu:18747|mmu:170758|	19045|320207|18707|12325|18747|170758|	http://www.genome.jp/kegg-bin/show_pathway?mmu04024/mmu:12325%09red/mmu:18747%09red/mmu:320207%09red/mmu:19045%09red/mmu:170758%09red/mmu:18707%09red
Taste transduction	KEGG PATHWAY	mmu04742	2	63	0.586380023	0.919753486	ENSMUSG00000030873|ENSMUSG00000005469	mmu:20277|mmu:18747|	20277|18747|	http://www.genome.jp/kegg-bin/show_pathway?mmu04742/mmu:20277%09red/mmu:18747%09red
Cytosolic DNA-sensing pathway	KEGG PATHWAY	mmu04623	2	63	0.586380023	0.919753486	ENSMUSG00000037860|ENSMUSG00000037523	mmu:383619|mmu:228607|	383619|228607|	http://www.genome.jp/kegg-bin/show_pathway?mmu04623/mmu:228607%09red/mmu:383619%09red
Phototransduction	KEGG PATHWAY	mmu04744	1	28	0.587970265	0.919753486	ENSMUSG00000024575	mmu:225600|	225600|	http://www.genome.jp/kegg-bin/show_pathway?mmu04744/mmu:225600%09red
Mucin type O-Glycan biosynthesis	KEGG PATHWAY	mmu00512	1	28	0.587970265	0.919753486	ENSMUSG00000037280	mmu:207839|	207839|	http://www.genome.jp/kegg-bin/show_pathway?mmu00512/mmu:207839%09red
Homologous recombination	KEGG PATHWAY	mmu03440	1	28	0.587970265	0.919753486	ENSMUSG00000030726	mmu:67967|	67967|	http://www.genome.jp/kegg-bin/show_pathway?mmu03440/mmu:67967%09red
RNA polymerase	KEGG PATHWAY	mmu03020	1	29	0.600384476	0.922962198	ENSMUSG00000039771	mmu:20022|	20022|	http://www.genome.jp/kegg-bin/show_pathway?mmu03020/mmu:20022%09red
Melanogenesis	KEGG PATHWAY	mmu04916	3	100	0.602911569	0.922962198	ENSMUSG00000030093|ENSMUSG00000021820|ENSMUSG00000005469	mmu:22421|mmu:12325|mmu:18747|	22421|12325|18747|	http://www.genome.jp/kegg-bin/show_pathway?mmu04916/mmu:12325%09red/mmu:18747%09red/mmu:22421%09red
cGMP-PKG signaling pathway	KEGG PATHWAY	mmu04022	5	170	0.608910354	0.922962198	ENSMUSG00000040385|ENSMUSG00000020901|ENSMUSG00000015605|ENSMUSG00000039936|ENSMUSG00000022836	mmu:19045|mmu:320207|mmu:20807|mmu:18707|mmu:107589|	19045|320207|20807|18707|107589|	http://www.genome.jp/kegg-bin/show_pathway?mmu04022/mmu:107589%09red/mmu:18707%09red/mmu:320207%09red/mmu:19045%09red/mmu:20807%09red
Toll-like receptor signaling pathway	KEGG PATHWAY	mmu04620	3	101	0.609463648	0.922962198	ENSMUSG00000020901|ENSMUSG00000059883|ENSMUSG00000039936	mmu:320207|mmu:266632|mmu:18707|	320207|266632|18707|	http://www.genome.jp/kegg-bin/show_pathway?mmu04620/mmu:18707%09red/mmu:266632%09red/mmu:320207%09red
Tight junction	KEGG PATHWAY	mmu04530	4	136	0.611093693	0.922962198	ENSMUSG00000031078|ENSMUSG00000023118|ENSMUSG00000070473|ENSMUSG00000029053	mmu:13043|mmu:68188|mmu:12739|mmu:18762|	13043|68188|12739|18762|	http://www.genome.jp/kegg-bin/show_pathway?mmu04530/mmu:12739%09red/mmu:18762%09red/mmu:13043%09red/mmu:68188%09red
Circadian rhythm	KEGG PATHWAY	mmu04710	1	31	0.624103433	0.93615515	ENSMUSG00000067713	mmu:19082|	19082|	http://www.genome.jp/kegg-bin/show_pathway?mmu04710/mmu:19082%09red
Adipocytokine signaling pathway	KEGG PATHWAY	mmu04920	2	72	0.656896736	0.978170638	ENSMUSG00000032281|ENSMUSG00000067713	mmu:94180|mmu:19082|	94180|19082|	http://www.genome.jp/kegg-bin/show_pathway?mmu04920/mmu:19082%09red/mmu:94180%09red
Primary immunodeficiency	KEGG PATHWAY	mmu05340	1	35	0.667406267	0.978170638	ENSMUSG00000068105	mmu:72049|	72049|	http://www.genome.jp/kegg-bin/show_pathway?mmu05340/mmu:72049%09red
Prion diseases	KEGG PATHWAY	mmu05020	1	35	0.667406267	0.978170638	ENSMUSG00000005469	mmu:18747|	18747|	http://www.genome.jp/kegg-bin/show_pathway?mmu05020/mmu:18747%09red
Adherens junction	KEGG PATHWAY	mmu04520	2	74	0.671196171	0.978170638	ENSMUSG00000004266|ENSMUSG00000018012	mmu:15170|mmu:170758|	15170|170758|	http://www.genome.jp/kegg-bin/show_pathway?mmu04520/mmu:170758%09red/mmu:15170%09red
Base excision repair	KEGG PATHWAY	mmu03410	1	37	0.68715173	0.978170638	ENSMUSG00000030726	mmu:67967|	67967|	http://www.genome.jp/kegg-bin/show_pathway?mmu03410/mmu:67967%09red
Alanine, aspartate and glutamate metabolism	KEGG PATHWAY	mmu00250	1	37	0.68715173	0.978170638	ENSMUSG00000076441	mmu:11898|	11898|	http://www.genome.jp/kegg-bin/show_pathway?mmu00250/mmu:11898%09red
Bladder cancer	KEGG PATHWAY	mmu05219	1	38	0.69658097	0.978170638	ENSMUSG00000020184	mmu:17246|	17246|	http://www.genome.jp/kegg-bin/show_pathway?mmu05219/mmu:17246%09red
RNA degradation	KEGG PATHWAY	mmu03018	2	78	0.698341717	0.978170638	ENSMUSG00000022685|ENSMUSG00000041477	mmu:74108|mmu:319618|	74108|319618|	http://www.genome.jp/kegg-bin/show_pathway?mmu03018/mmu:74108%09red/mmu:319618%09red
Viral myocarditis	KEGG PATHWAY	mmu05416	2	78	0.698341717	0.978170638	ENSMUSG00000037649|ENSMUSG00000018012	mmu:14998|mmu:170758|	14998|170758|	http://www.genome.jp/kegg-bin/show_pathway?mmu05416/mmu:14998%09red/mmu:170758%09red
Hippo signaling pathway	KEGG PATHWAY	mmu04390	4	154	0.703863059	0.978170638	ENSMUSG00000040385|ENSMUSG00000030093|ENSMUSG00000021959|ENSMUSG00000029053	mmu:19045|mmu:22421|mmu:50523|mmu:18762|	19045|22421|50523|18762|	http://www.genome.jp/kegg-bin/show_pathway?mmu04390/mmu:50523%09red/mmu:18762%09red/mmu:19045%09red/mmu:22421%09red
Non-alcoholic fatty liver disease (NAFLD)	KEGG PATHWAY	mmu04932	4	154	0.703863059	0.978170638	ENSMUSG00000020901|ENSMUSG00000067713|ENSMUSG00000039936|ENSMUSG00000009876	mmu:320207|mmu:19082|mmu:18707|mmu:84682|	320207|19082|18707|84682|	http://www.genome.jp/kegg-bin/show_pathway?mmu04932/mmu:19082%09red/mmu:84682%09red/mmu:320207%09red/mmu:18707%09red
Jak-STAT signaling pathway	KEGG PATHWAY	mmu04630	4	155	0.708513373	0.978170638	ENSMUSG00000004266|ENSMUSG00000020901|ENSMUSG00000059923|ENSMUSG00000039936	mmu:15170|mmu:320207|mmu:14784|mmu:18707|	15170|320207|14784|18707|	http://www.genome.jp/kegg-bin/show_pathway?mmu04630/mmu:18707%09red/mmu:320207%09red/mmu:14784%09red/mmu:15170%09red
Fat digestion and absorption	KEGG PATHWAY	mmu04975	1	40	0.714596462	0.978170638	ENSMUSG00000030747	mmu:67800|	67800|	http://www.genome.jp/kegg-bin/show_pathway?mmu04975/mmu:67800%09red
Peroxisome	KEGG PATHWAY	mmu04146	2	81	0.717460355	0.978170638	ENSMUSG00000030541|ENSMUSG00000030545	mmu:269951|mmu:18631|	269951|18631|	http://www.genome.jp/kegg-bin/show_pathway?mmu04146/mmu:18631%09red/mmu:269951%09red
Rheumatoid arthritis	KEGG PATHWAY	mmu05323	2	82	0.723602839	0.978170638	ENSMUSG00000019087|ENSMUSG00000037649	mmu:54411|mmu:14998|	54411|14998|	http://www.genome.jp/kegg-bin/show_pathway?mmu05323/mmu:14998%09red/mmu:54411%09red
Leukocyte transendothelial migration	KEGG PATHWAY	mmu04670	3	121	0.725014251	0.978170638	ENSMUSG00000020901|ENSMUSG00000070473|ENSMUSG00000039936	mmu:320207|mmu:12739|mmu:18707|	320207|12739|18707|	http://www.genome.jp/kegg-bin/show_pathway?mmu04670/mmu:12739%09red/mmu:18707%09red/mmu:320207%09red
Insulin secretion	KEGG PATHWAY	mmu04911	2	86	0.74705322	0.978170638	ENSMUSG00000021820|ENSMUSG00000005469	mmu:12325|mmu:18747|	12325|18747|	http://www.genome.jp/kegg-bin/show_pathway?mmu04911/mmu:12325%09red/mmu:18747%09red
Basal transcription factors	KEGG PATHWAY	mmu03022	1	44	0.747485622	0.978170638	ENSMUSG00000006599	mmu:14884|	14884|	http://www.genome.jp/kegg-bin/show_pathway?mmu03022/mmu:14884%09red
Proteasome	KEGG PATHWAY	mmu03050	1	45	0.755098477	0.978170638	ENSMUSG00000021024	mmu:26443|	26443|	http://www.genome.jp/kegg-bin/show_pathway?mmu03050/mmu:26443%09red
ABC transporters	KEGG PATHWAY	mmu02010	1	46	0.762482107	0.978170638	ENSMUSG00000020865	mmu:76408|	76408|	http://www.genome.jp/kegg-bin/show_pathway?mmu02010/mmu:76408%09red
Tryptophan metabolism	KEGG PATHWAY	mmu00380	1	46	0.762482107	0.978170638	ENSMUSG00000017718	mmu:71562|	71562|	http://www.genome.jp/kegg-bin/show_pathway?mmu00380/mmu:71562%09red
Spliceosome	KEGG PATHWAY	mmu03040	3	132	0.776192135	0.978170638	ENSMUSG00000028651|ENSMUSG00000022185|ENSMUSG00000030435	mmu:56031|mmu:56215|mmu:22185|	56031|56215|22185|	http://www.genome.jp/kegg-bin/show_pathway?mmu03040/mmu:56031%09red/mmu:22185%09red/mmu:56215%09red
Amino sugar and nucleotide sugar metabolism	KEGG PATHWAY	mmu00520	1	48	0.776589055	0.978170638	ENSMUSG00000018042	mmu:109754|	109754|	http://www.genome.jp/kegg-bin/show_pathway?mmu00520/mmu:109754%09red
Dopaminergic synapse	KEGG PATHWAY	mmu04728	3	133	0.780432222	0.978170638	ENSMUSG00000040385|ENSMUSG00000021820|ENSMUSG00000005469	mmu:19045|mmu:12325|mmu:18747|	19045|12325|18747|	http://www.genome.jp/kegg-bin/show_pathway?mmu04728/mmu:12325%09red/mmu:19045%09red/mmu:18747%09red
Fatty acid degradation	KEGG PATHWAY	mmu00071	1	49	0.783325545	0.978170638	ENSMUSG00000032281	mmu:94180|	94180|	http://www.genome.jp/kegg-bin/show_pathway?mmu00071/mmu:94180%09red
Cocaine addiction	KEGG PATHWAY	mmu05030	1	49	0.783325545	0.978170638	ENSMUSG00000005469	mmu:18747|	18747|	http://www.genome.jp/kegg-bin/show_pathway?mmu05030/mmu:18747%09red
Fatty acid metabolism	KEGG PATHWAY	mmu01212	1	50	0.789859165	0.978170638	ENSMUSG00000032281	mmu:94180|	94180|	http://www.genome.jp/kegg-bin/show_pathway?mmu01212/mmu:94180%09red
Lysine degradation	KEGG PATHWAY	mmu00310	1	51	0.796196017	0.978170638	ENSMUSG00000019055	mmu:18822|	18822|	http://www.genome.jp/kegg-bin/show_pathway?mmu00310/mmu:18822%09red
Staphylococcus aureus infection	KEGG PATHWAY	mmu05150	1	51	0.796196017	0.978170638	ENSMUSG00000037649	mmu:14998|	14998|	http://www.genome.jp/kegg-bin/show_pathway?mmu05150/mmu:14998%09red
Amyotrophic lateral sclerosis (ALS)	KEGG PATHWAY	mmu05014	1	52	0.802342019	0.978170638	ENSMUSG00000057329	mmu:12043|	12043|	http://www.genome.jp/kegg-bin/show_pathway?mmu05014/mmu:12043%09red
Drug metabolism - other enzymes	KEGG PATHWAY	mmu00983	1	52	0.802342019	0.978170638	ENSMUSG00000003500	mmu:23917|	23917|	http://www.genome.jp/kegg-bin/show_pathway?mmu00983/mmu:23917%09red
Ubiquitin mediated proteolysis	KEGG PATHWAY	mmu04120	3	139	0.804499072	0.978170638	ENSMUSG00000030610|ENSMUSG00000022771|ENSMUSG00000020184	mmu:76375|mmu:66053|mmu:17246|	76375|66053|17246|	http://www.genome.jp/kegg-bin/show_pathway?mmu04120/mmu:66053%09red/mmu:76375%09red/mmu:17246%09red
Circadian entrainment	KEGG PATHWAY	mmu04713	2	98	0.807380438	0.978170638	ENSMUSG00000021820|ENSMUSG00000005469	mmu:12325|mmu:18747|	12325|18747|	http://www.genome.jp/kegg-bin/show_pathway?mmu04713/mmu:12325%09red/mmu:18747%09red
Glutathione metabolism	KEGG PATHWAY	mmu00480	1	53	0.808302913	0.978170638	ENSMUSG00000030541	mmu:269951|	269951|	http://www.genome.jp/kegg-bin/show_pathway?mmu00480/mmu:269951%09red
Allograft rejection	KEGG PATHWAY	mmu05330	1	54	0.814084265	0.978170638	ENSMUSG00000037649	mmu:14998|	14998|	http://www.genome.jp/kegg-bin/show_pathway?mmu05330/mmu:14998%09red
Starch and sucrose metabolism	KEGG PATHWAY	mmu00500	1	54	0.814084265	0.978170638	ENSMUSG00000033059	mmu:110078|	110078|	http://www.genome.jp/kegg-bin/show_pathway?mmu00500/mmu:110078%09red
Glycerolipid metabolism	KEGG PATHWAY	mmu00561	1	55	0.819691478	0.978170638	ENSMUSG00000030747	mmu:67800|	67800|	http://www.genome.jp/kegg-bin/show_pathway?mmu00561/mmu:67800%09red
Graft-versus-host disease	KEGG PATHWAY	mmu05332	1	56	0.82512979	0.978170638	ENSMUSG00000037649	mmu:14998|	14998|	http://www.genome.jp/kegg-bin/show_pathway?mmu05332/mmu:14998%09red
Ribosome	KEGG PATHWAY	mmu03010	3	145	0.82630853	0.978170638	ENSMUSG00000024829|ENSMUSG00000019710|ENSMUSG00000034729	mmu:353242|mmu:67707|mmu:64657|	353242|67707|64657|	http://www.genome.jp/kegg-bin/show_pathway?mmu03010/mmu:353242%09red/mmu:64657%09red/mmu:67707%09red
NOD-like receptor signaling pathway	KEGG PATHWAY	mmu04621	1	58	0.835519882	0.978496546	ENSMUSG00000019850	mmu:21929|	21929|	http://www.genome.jp/kegg-bin/show_pathway?mmu04621/mmu:21929%09red
Ovarian steroidogenesis	KEGG PATHWAY	mmu04913	1	58	0.835519882	0.978496546	ENSMUSG00000005469	mmu:18747|	18747|	http://www.genome.jp/kegg-bin/show_pathway?mmu04913/mmu:18747%09red
Inflammatory bowel disease (IBD)	KEGG PATHWAY	mmu05321	1	59	0.840481371	0.979071385	ENSMUSG00000037649	mmu:14998|	14998|	http://www.genome.jp/kegg-bin/show_pathway?mmu05321/mmu:14998%09red
Type I diabetes mellitus	KEGG PATHWAY	mmu04940	1	61	0.849960426	0.979296634	ENSMUSG00000037649	mmu:14998|	14998|	http://www.genome.jp/kegg-bin/show_pathway?mmu04940/mmu:14998%09red
Long-term depression	KEGG PATHWAY	mmu04730	1	61	0.849960426	0.979296634	ENSMUSG00000040009	mmu:14687|	14687|	http://www.genome.jp/kegg-bin/show_pathway?mmu04730/mmu:14687%09red
Herpes simplex infection	KEGG PATHWAY	mmu05168	4	205	0.877710841	0.979296634	ENSMUSG00000040385|ENSMUSG00000041560|ENSMUSG00000037649|ENSMUSG00000037523	mmu:19045|mmu:68077|mmu:14998|mmu:228607|	19045|68077|14998|228607|	http://www.genome.jp/kegg-bin/show_pathway?mmu05168/mmu:68077%09red/mmu:228607%09red/mmu:19045%09red/mmu:14998%09red
RIG-I-like receptor signaling pathway	KEGG PATHWAY	mmu04622	1	68	0.878920766	0.979296634	ENSMUSG00000037523	mmu:228607|	228607|	http://www.genome.jp/kegg-bin/show_pathway?mmu04622/mmu:228607%09red
Autoimmune thyroid disease	KEGG PATHWAY	mmu05320	1	69	0.882574508	0.979296634	ENSMUSG00000037649	mmu:14998|	14998|	http://www.genome.jp/kegg-bin/show_pathway?mmu05320/mmu:14998%09red
RNA transport	KEGG PATHWAY	mmu03013	3	166	0.886954783	0.979296634	ENSMUSG00000022185|ENSMUSG00000029715|ENSMUSG00000067150	mmu:56215|mmu:74097|mmu:72322|	56215|74097|72322|	http://www.genome.jp/kegg-bin/show_pathway?mmu03013/mmu:74097%09red/mmu:72322%09red/mmu:56215%09red
Thyroid hormone synthesis	KEGG PATHWAY	mmu04918	1	71	0.88955495	0.979296634	ENSMUSG00000005469	mmu:18747|	18747|	http://www.genome.jp/kegg-bin/show_pathway?mmu04918/mmu:18747%09red
Metabolic pathways	KEGG PATHWAY	mmu01100	32	1256	0.890403669	0.979296634	ENSMUSG00000029433|ENSMUSG00000076441|ENSMUSG00000029199|ENSMUSG00000039771|ENSMUSG00000024833|ENSMUSG00000020868|ENSMUSG00000019087|ENSMUSG00000025137|ENSMUSG00000030674|ENSMUSG00000022477|ENSMUSG00000050445|ENSMUSG00000030726|ENSMUSG00000032059|ENSMUSG00000061099|ENSMUSG00000003500|ENSMUSG00000032281|ENSMUSG00000029925|ENSMUSG00000026810|ENSMUSG00000030087|ENSMUSG00000069835|ENSMUSG00000020736|…	mmu:231727|mmu:11898|mmu:79464|mmu:20022|mmu:18969|mmu:217119|mmu:54411|mmu:68671|mmu:67375|mmu:11429|mmu:13124|mmu:67967|mmu:102580|mmu:14447|mmu:23917|mmu:94180|mmu:21391|mmu:13481|mmu:66277|mmu:69215|mmu:50773|mmu:56421|mmu:52858|mmu:18642|mmu:67800|mmu:269951|mmu:71562|mmu:84682|mmu:20441|mmu:207839|mmu:110078|mmu:19062|	231727|11898|79464|20022|18969|217119|54411|68671|67375|11429|13124|67967|102580|14447|23917|94180|21391|13481|66277|69215|50773|56421|52858|18642|67800|269951|71562|84682|20441|207839|110078|19062|	http://www.genome.jp/kegg-bin/show_pathway?mmu01100/mmu:23917%09red/mmu:67375%09red/mmu:52858%09red/mmu:94180%09red/mmu:18642%09red/mmu:102580%09red/mmu:67967%09red/mmu:21391%09red/mmu:20441%09red/mmu:269951%09red/mmu:79464%09red/mmu:67800%09red/mmu:66277%09red/mmu:20022%09red/mmu:68671%09red/mmu:207839%09red/mmu:11898%09red/mmu:18969%09red/mmu:71562%09red/mmu:84682%09red/mmu:13124%09red/mmu:1142…
Lysosome	KEGG PATHWAY	mmu04142	2	123	0.893567966	0.979296634	ENSMUSG00000035521|ENSMUSG00000019087	mmu:214505|mmu:54411|	214505|54411|	http://www.genome.jp/kegg-bin/show_pathway?mmu04142/mmu:214505%09red/mmu:54411%09red
Pertussis	KEGG PATHWAY	mmu05133	1	74	0.899256253	0.979296634	ENSMUSG00000059883	mmu:266632|	266632|	http://www.genome.jp/kegg-bin/show_pathway?mmu05133/mmu:266632%09red
Alzheimer's disease	KEGG PATHWAY	mmu05010	3	173	0.902504577	0.979296634	ENSMUSG00000002985|ENSMUSG00000019969|ENSMUSG00000009876	mmu:11816|mmu:19164|mmu:84682|	11816|19164|84682|	http://www.genome.jp/kegg-bin/show_pathway?mmu05010/mmu:84682%09red/mmu:19164%09red/mmu:11816%09red
Salivary secretion	KEGG PATHWAY	mmu04970	1	77	0.908106416	0.979296634	ENSMUSG00000005469	mmu:18747|	18747|	http://www.genome.jp/kegg-bin/show_pathway?mmu04970/mmu:18747%09red
Complement and coagulation cascades	KEGG PATHWAY	mmu04610	1	77	0.908106416	0.979296634	ENSMUSG00000026616	mmu:12902|	12902|	http://www.genome.jp/kegg-bin/show_pathway?mmu04610/mmu:12902%09red
Cytokine-cytokine receptor interaction	KEGG PATHWAY	mmu04060	5	264	0.910247907	0.979296634	ENSMUSG00000068105|ENSMUSG00000024620|ENSMUSG00000020702|ENSMUSG00000024621|ENSMUSG00000062960	mmu:72049|mmu:18596|mmu:20290|mmu:12978|mmu:16542|	72049|18596|20290|12978|16542|	http://www.genome.jp/kegg-bin/show_pathway?mmu04060/mmu:16542%09red/mmu:12978%09red/mmu:72049%09red/mmu:18596%09red/mmu:20290%09red
Transcriptional misregulation in cancer	KEGG PATHWAY	mmu05202	3	178	0.912401073	0.979296634	ENSMUSG00000020184|ENSMUSG00000024621|ENSMUSG00000020160	mmu:17246|mmu:12978|mmu:17268|	17246|12978|17268|	http://www.genome.jp/kegg-bin/show_pathway?mmu05202/mmu:17268%09red/mmu:17246%09red/mmu:12978%09red
Antigen processing and presentation	KEGG PATHWAY	mmu04612	1	81	0.918710599	0.979296634	ENSMUSG00000037649	mmu:14998|	14998|	http://www.genome.jp/kegg-bin/show_pathway?mmu04612/mmu:14998%09red
Oxidative phosphorylation	KEGG PATHWAY	mmu00190	2	135	0.92072449	0.979296634	ENSMUSG00000019087|ENSMUSG00000009876	mmu:54411|mmu:84682|	54411|84682|	http://www.genome.jp/kegg-bin/show_pathway?mmu00190/mmu:84682%09red/mmu:54411%09red
TGF-beta signaling pathway	KEGG PATHWAY	mmu04350	1	82	0.92116487	0.979296634	ENSMUSG00000014859	mmu:104394|	104394|	http://www.genome.jp/kegg-bin/show_pathway?mmu04350/mmu:104394%09red
GABAergic synapse	KEGG PATHWAY	mmu04727	1	89	0.936392835	0.980554581	ENSMUSG00000005469	mmu:18747|	18747|	http://www.genome.jp/kegg-bin/show_pathway?mmu04727/mmu:18747%09red
Arachidonic acid metabolism	KEGG PATHWAY	mmu00590	1	90	0.938313848	0.980554581	ENSMUSG00000029925	mmu:21391|	21391|	http://www.genome.jp/kegg-bin/show_pathway?mmu00590/mmu:21391%09red
Parkinson's disease	KEGG PATHWAY	mmu05012	2	147	0.941259003	0.980554581	ENSMUSG00000005469|ENSMUSG00000009876	mmu:18747|mmu:84682|	18747|84682|	http://www.genome.jp/kegg-bin/show_pathway?mmu05012/mmu:84682%09red/mmu:18747%09red
Morphine addiction	KEGG PATHWAY	mmu05032	1	92	0.941983788	0.980554581	ENSMUSG00000005469	mmu:18747|	18747|	http://www.genome.jp/kegg-bin/show_pathway?mmu05032/mmu:18747%09red
Alcoholism	KEGG PATHWAY	mmu05034	3	199	0.944735236	0.980554581	ENSMUSG00000040385|ENSMUSG00000059923|ENSMUSG00000005469	mmu:19045|mmu:14784|mmu:18747|	19045|14784|18747|	http://www.genome.jp/kegg-bin/show_pathway?mmu05034/mmu:19045%09red/mmu:18747%09red/mmu:14784%09red
Retrograde endocannabinoid signaling	KEGG PATHWAY	mmu04723	1	103	0.95859995	0.988606445	ENSMUSG00000005469	mmu:18747|	18747|	http://www.genome.jp/kegg-bin/show_pathway?mmu04723/mmu:18747%09red
MicroRNAs in cancer	KEGG PATHWAY	mmu05206	4	270	0.966736521	0.988606445	ENSMUSG00000059923|ENSMUSG00000057329|ENSMUSG00000024620|ENSMUSG00000020184	mmu:14784|mmu:12043|mmu:18596|mmu:17246|	14784|12043|18596|17246|	http://www.genome.jp/kegg-bin/show_pathway?mmu05206/mmu:12043%09red/mmu:17246%09red/mmu:18596%09red/mmu:14784%09red
Glutamatergic synapse	KEGG PATHWAY	mmu04724	1	114	0.970461506	0.988606445	ENSMUSG00000005469	mmu:18747|	18747|	http://www.genome.jp/kegg-bin/show_pathway?mmu04724/mmu:18747%09red
Phagosome	KEGG PATHWAY	mmu04145	2	174	0.970549706	0.988606445	ENSMUSG00000019087|ENSMUSG00000037649	mmu:54411|mmu:14998|	54411|14998|	http://www.genome.jp/kegg-bin/show_pathway?mmu04145/mmu:14998%09red/mmu:54411%09red
Serotonergic synapse	KEGG PATHWAY	mmu04726	1	133	0.983518466	0.997178445	ENSMUSG00000005469	mmu:18747|	18747|	http://www.genome.jp/kegg-bin/show_pathway?mmu04726/mmu:18747%09red
Systemic lupus erythematosus	KEGG PATHWAY	mmu05322	1	145	0.988601104	0.997712635	ENSMUSG00000037649	mmu:14998|	14998|	http://www.genome.jp/kegg-bin/show_pathway?mmu05322/mmu:14998%09red
Neuroactive ligand-receptor interaction	KEGG PATHWAY	mmu04080	1	282	0.999832806	1	ENSMUSG00000058756	mmu:21833|	21833|	http://www.genome.jp/kegg-bin/show_pathway?mmu04080/mmu:21833%09red
Olfactory transduction	KEGG PATHWAY	mmu04740	3	1079	1	1	ENSMUSG00000005469|ENSMUSG00000021820|ENSMUSG00000090629	mmu:18747|mmu:12325|mmu:258178|	18747|12325|258178|	http://www.genome.jp/kegg-bin/show_pathway?mmu04740/mmu:258178%09red/mmu:12325%09red/mmu:18747%09red
--------------------
#Term	Database	ID	Input number	Background number	P-Value	Corrected P-Value	Input	KEGG_ID/KO	Entrez_ID	Hyperlink
--------------------
#Term	Database	ID	Input number	Background number	P-Value	Corrected P-Value	Input	KEGG_ID/KO	Entrez_ID	Hyperlink
--------------------
